# Supplementary material for: Pigeon Navigation: Different Routes Lead to Frankfurt
Source: PLoS One. 2014 Nov 12;9(11):e112439. doi: 10.1371/journal.pone.0112439 (PMC4229201; doi:10.1371/journal.pone.0112439)
Supplement: File S4 — Files containing the original track data and a ‘Read me’ explaining the data format. (ZIP) [file pone.0112439.s004.zip › S-GH/100609xup08_755.log]

$GPXUP;3944;08:51:15;0;49	93613;8	58517;0;0;0;
$GPXUP;3944;08:51:16;0;49	93613;8	58513;0;0;7;
$GPXUP;3944;08:51:17;0;49	93611;8	58518;0;0;15;
$GPXUP;3944;08:51:18;0;49	93608;8	5853;0;0;29;
$GPXUP;3944;08:51:19;0;49	93608;8	58549;0;0;39;
$GPXUP;3944;08:51:20;0;49	93616;8	5857;0;0;49;
$GPXUP;3944;08:51:21;0;49	9363;8	58586;0;0;57;
$GPXUP;3944;08:51:22;0;49	93648;8	58596;0;0;63;
$GPXUP;3944;08:51:23;0;49	93664;8	58604;0;0;64;
$GPXUP;3944;08:51:24;0;49	9368;8	58614;0;0;64;
$GPXUP;3944;08:51:25;0;49	93695;8	58625;0;0;64;
$GPXUP;3944;08:51:26;0;49	93711;8	58632;0;0;65;
$GPXUP;3944;08:51:27;0;49	93727;8	58638;0;0;63;
$GPXUP;3944;08:51:28;0;49	93742;8	58647;0;0;62;
$GPXUP;3944;08:51:29;0;49	93754;8	5866;0;0;60;
$GPXUP;3944;08:51:30;0;49	93766;8	58674;0;0;61;
$GPXUP;3944;08:51:31;0;49	9378;8	58688;0;0;65;
$GPXUP;3944;08:51:32;0;49	93795;8	58698;0;0;64;
$GPXUP;3944;08:51:33;0;49	93812;8	587;0;0;65;
$GPXUP;3944;08:51:34;0;49	93829;8	58696;0;0;69;
$GPXUP;3944;08:51:35;0;49	93846;8	58688;0;0;69;
$GPXUP;3944;08:51:36;0;49	93863;8	58681;0;0;68;
$GPXUP;3944;08:51:37;0;49	9388;8	58678;0;0;66;
$GPXUP;3944;08:51:38;0;49	93896;8	5868;0;0;65;
$GPXUP;3944;08:51:39;0;49	93913;8	58689;0;0;69;
$GPXUP;3944;08:51:40;0;49	93929;8	58704;0;0;69;
$GPXUP;3944;08:51:41;0;49	93942;8	58723;0;0;69;
$GPXUP;3944;08:51:42;0;49	93951;8	58746;0;0;66;
$GPXUP;3944;08:51:43;0;49	93958;8	58769;0;0;63;
$GPXUP;3944;08:51:44;0;49	93962;8	58792;0;0;57;
$GPXUP;3944;08:51:45;0;49	9396;8	58813;0;0;53;
$GPXUP;3944;08:51:46;0;49	93954;8	58831;0;0;48;
$GPXUP;3944;08:51:47;0;49	93946;8	58845;0;0;45;
$GPXUP;3944;08:51:48;0;49	93936;8	58855;0;0;43;
$GPXUP;3944;08:51:49;0;49	93925;8	58856;0;0;39;
$GPXUP;3944;08:51:50;0;49	93913;8	58852;0;0;42;
$GPXUP;3944;08:51:51;0;49	93902;8	58851;0;0;40;
$GPXUP;3944;08:51:52;0;49	93892;8	58854;0;0;40;
$GPXUP;3944;08:51:53;0;49	93882;8	5886;0;0;39;
$GPXUP;3944;08:51:54;0;49	93874;8	58867;0;0;39;
$GPXUP;3944;08:51:55;0;49	93866;8	58877;0;0;41;
$GPXUP;3944;08:51:56;0;49	93857;8	58888;0;0;45;
$GPXUP;3944;08:51:57;0;49	93849;8	589;0;0;47;
$GPXUP;3944;08:51:58;0;49	93839;8	58912;0;0;48;
$GPXUP;3944;08:51:59;0;49	93829;8	5892;0;0;47;
$GPXUP;3944;08:52:00;0;49	93818;8	58925;0;0;44;
$GPXUP;3944;08:52:01;0;49	93806;8	58928;0;0;44;
$GPXUP;3944;08:52:02;0;49	93796;8	58931;0;0;43;
$GPXUP;3944;08:52:03;0;49	93785;8	58934;0;0;43;
$GPXUP;3944;08:52:04;0;49	93774;8	58938;0;0;43;
$GPXUP;3944;08:52:05;0;49	93764;8	58939;0;0;45;
$GPXUP;3944;08:52:06;0;49	93752;8	58938;0;0;46;
$GPXUP;3944;08:52:07;0;49	93741;8	58939;0;0;46;
$GPXUP;3944;08:52:08;0;49	9373;8	58945;0;0;47;
$GPXUP;3944;08:52:09;0;49	93719;8	58953;0;0;47;
$GPXUP;3944;08:52:10;0;49	93708;8	58958;0;0;47;
$GPXUP;3944;08:52:11;0;49	93696;8	58963;0;0;48;
$GPXUP;3944;08:52:12;0;49	93685;8	5897;0;0;48;
$GPXUP;3944;08:52:13;0;49	93676;8	58982;0;0;49;
$GPXUP;3944;08:52:14;0;49	93669;8	58997;0;0;50;
$GPXUP;3944;08:52:15;0;49	93665;8	59017;0;0;51;
$GPXUP;3944;08:52:16;0;49	93667;8	5904;0;0;57;
$GPXUP;3944;08:52:17;0;49	93676;8	59062;0;0;60;
$GPXUP;3944;08:52:18;0;49	93692;8	5908;0;0;67;
$GPXUP;3944;08:52:19;0;49	93712;8	59091;0;0;68;
$GPXUP;3944;08:52:20;0;49	93731;8	59095;0;0;71;
$GPXUP;3944;08:52:21;0;49	9375;8	59102;0;0;72;
$GPXUP;3944;08:52:22;0;49	93767;8	59112;0;0;71;
$GPXUP;3944;08:52:23;0;49	93783;8	59125;0;0;69;
$GPXUP;3944;08:52:24;0;49	93797;8	59141;0;0;67;
$GPXUP;3944;08:52:25;0;49	93809;8	59159;0;0;65;
$GPXUP;3944;08:52:26;0;49	93822;8	59175;0;0;66;
$GPXUP;3944;08:52:27;0;49	93836;8	59188;0;0;67;
$GPXUP;3944;08:52:28;0;49	93852;8	59197;0;0;67;
$GPXUP;3944;08:52:29;0;49	93869;8	59202;0;0;66;
$GPXUP;3944;08:52:30;0;49	93886;8	59202;0;0;65;
$GPXUP;3944;08:52:31;0;49	93902;8	59202;0;0;64;
$GPXUP;3944;08:52:32;0;49	93918;8	59202;0;0;63;
$GPXUP;3944;08:52:33;0;49	93933;8	59199;0;0;61;
$GPXUP;3944;08:52:34;0;49	93947;8	59189;0;0;59;
$GPXUP;3944;08:52:35;0;49	93959;8	59175;0;0;59;
$GPXUP;3944;08:52:36;0;49	93968;8	59156;0;0;57;
$GPXUP;3944;08:52:37;0;49	9397;8	59132;0;0;54;
$GPXUP;3944;08:52:38;0;49	93964;8	59112;0;0;43;
$GPXUP;3944;08:52:39;0;49	93951;8	59101;0;0;44;
$GPXUP;3944;08:52:40;0;49	93936;8	59103;0;0;42;
$GPXUP;3944;08:52:41;0;49	9392;8	59114;0;0;51;
$GPXUP;3944;08:52:42;0;49	93906;8	59122;0;0;50;
$GPXUP;3944;08:52:43;0;49	93894;8	59131;0;0;49;
$GPXUP;3944;08:52:44;0;49	93882;8	5914;0;0;48;
$GPXUP;3944;08:52:45;0;49	93872;8	59152;0;0;50;
$GPXUP;3944;08:52:46;0;49	93861;8	59163;0;0;50;
$GPXUP;3944;08:52:47;0;49	9385;8	59172;0;0;48;
$GPXUP;3944;08:52:48;0;49	93839;8	59179;0;0;45;
$GPXUP;3944;08:52:49;0;49	93828;8	59184;0;0;45;
$GPXUP;3944;08:52:50;0;49	93817;8	5919;0;0;46;
$GPXUP;3944;08:52:51;0;49	93806;8	59198;0;0;47;
$GPXUP;3944;08:52:52;0;49	93795;8	59204;0;0;45;
$GPXUP;3944;08:52:53;0;49	93784;8	5921;0;0;45;
$GPXUP;3944;08:52:54;0;49	93774;8	59217;0;0;47;
$GPXUP;3944;08:52:55;0;49	93764;8	59227;0;0;50;
$GPXUP;3944;08:52:56;0;49	93755;8	59242;0;0;52;
$GPXUP;3944;08:52:57;0;49	93748;8	59261;0;0;57;
$GPXUP;3944;08:52:58;0;49	93744;8	59286;0;0;65;
$GPXUP;3944;08:52:59;0;49	9374;8	59311;0;0;62;
$GPXUP;3944;08:53:00;0;49	93733;8	59332;0;0;60;
$GPXUP;3944;08:53:01;0;49	93724;8	59349;0;0;54;
$GPXUP;3944;08:53:02;0;49	93712;8	59357;0;0;50;
$GPXUP;3944;08:53:03;0;49	93698;8	59359;0;0;52;
$GPXUP;3944;08:53:04;0;49	93685;8	59363;0;0;54;
$GPXUP;3944;08:53:05;0;49	93672;8	59371;0;0;55;
$GPXUP;3944;08:53:06;0;49	93659;8	59381;0;0;57;
$GPXUP;3944;08:53:07;0;49	93647;8	59393;0;0;59;
$GPXUP;3944;08:53:08;0;49	93634;8	59406;0;0;60;
$GPXUP;3944;08:53:09;0;49	93624;8	59422;0;0;61;
$GPXUP;3944;08:53:10;0;49	93614;8	59441;0;0;62;
$GPXUP;3944;08:53:11;0;49	93604;8	59459;0;0;61;
$GPXUP;3944;08:53:12;0;49	93594;8	59476;0;0;59;
$GPXUP;3944;08:53:13;0;49	93585;8	59494;0;0;58;
$GPXUP;3944;08:53:14;0;49	93581;8	59516;0;0;58;
$GPXUP;3944;08:53:15;0;49	93582;8	59541;0;0;63;
$GPXUP;3944;08:53:16;0;49	9359;8	59567;0;0;67;
$GPXUP;3944;08:53:17;0;49	93608;8	59586;0;0;72;
$GPXUP;3944;08:53:18;0;49	93629;8	59596;0;0;74;
$GPXUP;3944;08:53:19;0;49	9365;8	59603;0;0;76;
$GPXUP;3944;08:53:20;0;49	93668;8	59613;0;0;73;
$GPXUP;3944;08:53:21;0;49	93684;8	59628;0;0;71;
$GPXUP;3944;08:53:22;0;49	93699;8	59644;0;0;71;
$GPXUP;3944;08:53:23;0;49	93713;8	59661;0;0;73;
$GPXUP;3944;08:53:24;0;49	93729;8	59678;0;0;76;
$GPXUP;3944;08:53:25;0;49	93746;8	59691;0;0;76;
$GPXUP;3944;08:53:26;0;49	93765;8	59698;0;0;74;
$GPXUP;3944;08:53:27;0;49	93785;8	59693;0;0;75;
$GPXUP;3944;08:53:28;0;49	93802;8	59675;0;0;74;
$GPXUP;3944;08:53:29;0;49	9381;8	59647;0;0;64;
$GPXUP;3944;08:53:30;0;49	9381;8	59616;0;0;67;
$GPXUP;3944;08:53:31;0;49	93807;8	59588;0;0;60;
$GPXUP;3944;08:53:32;0;49	93798;8	59567;0;0;53;
$GPXUP;3944;08:53:33;0;49	93787;8	59551;0;0;55;
$GPXUP;3944;08:53:34;0;49	93775;8	59539;0;0;50;
$GPXUP;3944;08:53:35;0;49	93762;8	59534;0;0;44;
$GPXUP;3944;08:53:36;0;49	93749;8	59541;0;0;46;
$GPXUP;3944;08:53:37;0;49	93736;8	59553;0;0;52;
$GPXUP;3944;08:53:38;0;49	93724;8	59565;0;0;56;
$GPXUP;3944;08:53:39;0;49	93712;8	59578;0;0;56;
$GPXUP;3944;08:53:40;0;49	937;8	5959;0;0;54;
$GPXUP;3944;08:53:41;0;49	93688;8	59598;0;0;50;
$GPXUP;3944;08:53:42;0;49	93676;8	59603;0;0;49;
$GPXUP;3944;08:53:43;0;49	93664;8	59611;0;0;49;
$GPXUP;3944;08:53:44;0;49	93654;8	5962;0;0;48;
$GPXUP;3944;08:53:45;0;49	93643;8	59629;0;0;47;
$GPXUP;3944;08:53:46;0;49	93631;8	59632;0;0;48;
$GPXUP;3944;08:53:47;0;49	9362;8	59629;0;0;45;
$GPXUP;3944;08:53:48;0;49	93611;8	59618;0;0;46;
$GPXUP;3944;08:53:49;0;49	93604;8	596;0;0;49;
$GPXUP;3944;08:53:50;0;49	93599;8	59581;0;0;52;
$GPXUP;3944;08:53:51;0;49	93595;8	5956;0;0;56;
$GPXUP;3944;08:53:52;0;49	93594;8	59536;0;0;59;
$GPXUP;3944;08:53:53;0;49	93598;8	59511;0;0;61;
$GPXUP;3944;08:53:54;0;49	93609;8	59488;0;0;65;
$GPXUP;3944;08:53:55;0;49	93625;8	59471;0;0;67;
$GPXUP;3944;08:53:56;0;49	9364;8	59455;0;0;67;
$GPXUP;3944;08:53:57;0;49	93654;8	5944;0;0;67;
$GPXUP;3944;08:53:58;0;49	93667;8	59422;0;0;65;
$GPXUP;3944;08:53:59;0;49	93676;8	594;0;0;65;
$GPXUP;3944;08:54:00;0;49	93682;8	59376;0;0;63;
$GPXUP;3944;08:54:01;0;49	93684;8	59352;0;0;62;
$GPXUP;3944;08:54:02;0;49	9368;8	59331;0;0;53;
$GPXUP;3944;08:54:03;0;49	9367;8	59314;0;0;52;
$GPXUP;3944;08:54:04;0;49	93657;8	59304;0;0;50;
$GPXUP;3944;08:54:05;0;49	93642;8	59304;0;0;46;
$GPXUP;3944;08:54:06;0;49	93629;8	59315;0;0;51;
$GPXUP;3944;08:54:07;0;49	93618;8	59334;0;0;55;
$GPXUP;3944;08:54:08;0;49	93613;8	59358;0;0;55;
$GPXUP;3944;08:54:09;0;49	93612;8	59385;0;0;62;
$GPXUP;3944;08:54:10;0;49	9361;8	5941;0;0;62;
$GPXUP;3944;08:54:11;0;49	93605;8	59434;0;0;61;
$GPXUP;3944;08:54:12;0;49	93599;8	59456;0;0;59;
$GPXUP;3944;08:54:13;0;49	93591;8	59475;0;0;56;
$GPXUP;3944;08:54:14;0;49	93585;8	59494;0;0;56;
$GPXUP;3944;08:54:15;0;49	93581;8	59516;0;0;58;
$GPXUP;3944;08:54:16;0;49	93584;8	5954;0;0;63;
$GPXUP;3944;08:54:17;0;49	93594;8	59564;0;0;67;
$GPXUP;3944;08:54:18;0;49	93609;8	59584;0;0;72;
$GPXUP;3944;08:54:19;0;49	93625;8	59601;0;0;71;
$GPXUP;3944;08:54:20;0;49	93642;8	59612;0;0;69;
$GPXUP;3944;08:54:21;0;49	93661;8	59616;0;0;71;
$GPXUP;3944;08:54:22;0;49	9368;8	59616;0;0;70;
$GPXUP;3944;08:54:23;0;49	93699;8	59612;0;0;75;
$GPXUP;3944;08:54:24;0;49	93718;8	59606;0;0;74;
$GPXUP;3944;08:54:25;0;49	93737;8	59602;0;0;73;
$GPXUP;3944;08:54:26;0;49	93755;8	59602;0;0;72;
$GPXUP;3944;08:54:27;0;49	93773;8	59606;0;0;72;
$GPXUP;3944;08:54:28;0;49	93789;8	59617;0;0;69;
$GPXUP;3944;08:54:29;0;49	93804;8	59632;0;0;68;
$GPXUP;3944;08:54:30;0;49	93816;8	5965;0;0;68;
$GPXUP;3944;08:54:31;0;49	93827;8	5967;0;0;66;
$GPXUP;3944;08:54:32;0;49	93836;8	59693;0;0;69;
$GPXUP;3944;08:54:33;0;49	93845;8	59717;0;0;73;
$GPXUP;3944;08:54:34;0;49	93857;8	5974;0;0;75;
$GPXUP;3944;08:54:35;0;49	93868;8	59762;0;0;72;
$GPXUP;3944;08:54:36;0;49	93876;8	59786;0;0;67;
$GPXUP;3944;08:54:37;0;49	9388;8	59811;0;0;64;
$GPXUP;3944;08:54:38;0;49	93881;8	59836;0;0;63;
$GPXUP;3944;08:54:39;0;49	93882;8	5986;0;0;62;
$GPXUP;3944;08:54:40;0;49	9388;8	59884;0;0;59;
$GPXUP;3944;08:54:41;0;49	93875;8	59904;0;0;56;
$GPXUP;3944;08:54:42;0;49	93865;8	59918;0;0;51;
$GPXUP;3944;08:54:43;0;49	93851;8	59926;0;0;53;
$GPXUP;3944;08:54:44;0;49	93836;8	59927;0;0;54;
$GPXUP;3944;08:54:45;0;49	93821;8	59919;0;0;55;
$GPXUP;3944;08:54:46;0;49	9381;8	59902;0;0;51;
$GPXUP;3944;08:54:47;0;49	93805;8	59879;0;0;51;
$GPXUP;3944;08:54:48;0;49	93804;8	59856;0;0;50;
$GPXUP;3944;08:54:49;0;49	93808;8	59834;0;0;53;
$GPXUP;3944;08:54:50;0;49	93812;8	59812;0;0;55;
$GPXUP;3944;08:54:51;0;49	93818;8	5979;0;0;59;
$GPXUP;3944;08:54:52;0;49	93829;8	5977;0;0;64;
$GPXUP;3944;08:54:53;0;49	93843;8	59754;0;0;68;
$GPXUP;3944;08:54:54;0;49	93858;8	59738;0;0;69;
$GPXUP;3944;08:54:55;0;49	93873;8	59724;0;0;70;
$GPXUP;3944;08:54:56;0;49	93889;8	59711;0;0;70;
$GPXUP;3944;08:54:57;0;49	93904;8	59695;0;0;69;
$GPXUP;3944;08:54:58;0;49	93915;8	59676;0;0;66;
$GPXUP;3944;08:54:59;0;49	93922;8	59652;0;0;67;
$GPXUP;3944;08:55:00;0;49	93927;8	59627;0;0;64;
$GPXUP;3944;08:55:01;0;49	93932;8	59603;0;0;64;
$GPXUP;3944;08:55:02;0;49	93938;8	5958;0;0;63;
$GPXUP;3944;08:55:03;0;49	93946;8	59559;0;0;64;
$GPXUP;3944;08:55:04;0;49	93957;8	59542;0;0;62;
$GPXUP;3944;08:55:05;0;49	93972;8	59532;0;0;59;
$GPXUP;3944;08:55:06;0;49	93988;8	59528;0;0;64;
$GPXUP;3944;08:55:07;0;49	94005;8	59522;0;0;66;
$GPXUP;3944;08:55:08;0;49	9402;8	59513;0;0;67;
$GPXUP;3944;08:55:09;0;49	94034;8	59499;0;0;68;
$GPXUP;3944;08:55:10;0;49	94047;8	59482;0;0;67;
$GPXUP;3944;08:55:11;0;49	94058;8	59463;0;0;63;
$GPXUP;3944;08:55:12;0;49	94064;8	59442;0;0;61;
$GPXUP;3944;08:55:13;0;49	94069;8	59419;0;0;60;
$GPXUP;3944;08:55:14;0;49	94072;8	59396;0;0;59;
$GPXUP;3944;08:55:15;0;49	94071;8	59374;0;0;56;
$GPXUP;3944;08:55:16;0;49	94066;8	59354;0;0;50;
$GPXUP;3944;08:55:17;0;49	94056;8	5934;0;0;47;
$GPXUP;3944;08:55:18;0;49	94042;8	59337;0;0;44;
$GPXUP;3944;08:55:19;0;49	94027;8	59346;0;0;50;
$GPXUP;3944;08:55:20;0;49	94013;8	59363;0;0;56;
$GPXUP;3944;08:55:21;0;49	94006;8	59386;0;0;57;
$GPXUP;3944;08:55:22;0;49	94003;8	59413;0;0;60;
$GPXUP;3944;08:55:23;0;49	94006;8	59441;0;0;64;
$GPXUP;3944;08:55:24;0;49	9401;8	59466;0;0;63;
$GPXUP;3944;08:55:25;0;49	94018;8	59489;0;0;62;
$GPXUP;3944;08:55:26;0;49	94028;8	59509;0;0;62;
$GPXUP;3944;08:55:27;0;49	94041;8	59526;0;0;66;
$GPXUP;3944;08:55:28;0;49	94055;8	59542;0;0;67;
$GPXUP;3944;08:55:29;0;49	94068;8	59559;0;0;67;
$GPXUP;3944;08:55:30;0;49	9408;8	59578;0;0;66;
$GPXUP;3944;08:55:31;0;49	94089;8	59599;0;0;66;
$GPXUP;3944;08:55:32;0;49	94099;8	5962;0;0;65;
$GPXUP;3944;08:55:33;0;49	94106;8	59643;0;0;63;
$GPXUP;3944;08:55:34;0;49	94112;8	59666;0;0;63;
$GPXUP;3944;08:55:35;0;49	94118;8	59688;0;0;63;
$GPXUP;3944;08:55:36;0;49	94125;8	5971;0;0;64;
$GPXUP;3944;08:55:37;0;49	94135;8	59731;0;0;68;
$GPXUP;3944;08:55:38;0;49	94148;8	5975;0;0;74;
$GPXUP;3944;08:55:39;0;49	94161;8	59771;0;0;73;
$GPXUP;3944;08:55:40;0;49	94171;8	59793;0;0;69;
$GPXUP;3944;08:55:41;0;49	94178;8	59817;0;0;67;
$GPXUP;3944;08:55:42;0;49	94182;8	59842;0;0;65;
$GPXUP;3944;08:55:43;0;49	94181;8	59866;0;0;60;
$GPXUP;3944;08:55:44;0;49	94173;8	59885;0;0;54;
$GPXUP;3944;08:55:45;0;49	94159;8	59895;0;0;52;
$GPXUP;3944;08:55:46;0;49	94143;8	59896;0;0;49;
$GPXUP;3944;08:55:47;0;49	94129;8	5989;0;0;50;
$GPXUP;3944;08:55:48;0;49	94117;8	59878;0;0;53;
$GPXUP;3944;08:55:49;0;49	94106;8	59863;0;0;54;
$GPXUP;3944;08:55:50;0;49	94095;8	59849;0;0;51;
$GPXUP;3944;08:55:51;0;49	94085;8	59836;0;0;49;
$GPXUP;3944;08:55:52;0;49	94076;8	59824;0;0;48;
$GPXUP;3944;08:55:53;0;49	94066;8	59812;0;0;49;
$GPXUP;3944;08:55:54;0;49	94056;8	59799;0;0;52;
$GPXUP;3944;08:55:55;0;49	94047;8	59784;0;0;51;
$GPXUP;3944;08:55:56;0;49	9404;8	59768;0;0;51;
$GPXUP;3944;08:55:57;0;49	94036;8	59749;0;0;53;
$GPXUP;3944;08:55:58;0;49	94036;8	59727;0;0;55;
$GPXUP;3944;08:55:59;0;49	94041;8	59705;0;0;59;
$GPXUP;3944;08:56:00;0;49	94053;8	59683;0;0;66;
$GPXUP;3944;08:56:01;0;49	94066;8	59663;0;0;65;
$GPXUP;3944;08:56:02;0;49	94078;8	59643;0;0;65;
$GPXUP;3944;08:56:03;0;49	94089;8	59624;0;0;65;
$GPXUP;3944;08:56:04;0;49	94103;8	5961;0;0;63;
$GPXUP;3944;08:56:05;0;49	94118;8	596;0;0;61;
$GPXUP;3944;08:56:06;0;49	94134;8	59596;0;0;62;
$GPXUP;3944;08:56:07;0;49	9415;8	59602;0;0;61;
$GPXUP;3944;08:56:08;0;49	94164;8	59616;0;0;61;
$GPXUP;3944;08:56:09;0;49	94175;8	59635;0;0;59;
$GPXUP;3944;08:56:10;0;49	94183;8	59657;0;0;60;
$GPXUP;3944;08:56:11;0;49	94187;8	59684;0;0;66;
$GPXUP;3944;08:56:12;0;49	94191;8	5971;0;0;64;
$GPXUP;3944;08:56:13;0;49	94196;8	59735;0;0;64;
$GPXUP;3944;08:56:14;0;49	94202;8	59758;0;0;66;
$GPXUP;3944;08:56:15;0;49	9421;8	59782;0;0;65;
$GPXUP;3944;08:56:16;0;49	94215;8	59808;0;0;69;
$GPXUP;3944;08:56:17;0;49	94216;8	59834;0;0;64;
$GPXUP;3944;08:56:18;0;49	9421;8	59859;0;0;64;
$GPXUP;3944;08:56:19;0;49	94198;8	59874;0;0;54;
$GPXUP;3944;08:56:20;0;49	94179;8	59877;0;0;56;
$GPXUP;3944;08:56:21;0;49	94162;8	59872;0;0;56;
$GPXUP;3944;08:56:22;0;49	94147;8	59861;0;0;57;
$GPXUP;3944;08:56:23;0;49	94135;8	59846;0;0;53;
$GPXUP;3944;08:56:24;0;49	94127;8	59826;0;0;53;
$GPXUP;3944;08:56:25;0;49	94122;8	59805;0;0;54;
$GPXUP;3944;08:56:26;0;49	94118;8	59783;0;0;54;
$GPXUP;3944;08:56:27;0;49	94117;8	5976;0;0;56;
$GPXUP;3944;08:56:28;0;49	9412;8	59737;0;0;58;
$GPXUP;3944;08:56:29;0;49	94128;8	59715;0;0;61;
$GPXUP;3944;08:56:30;0;49	94138;8	59695;0;0;63;
$GPXUP;3944;08:56:31;0;49	94149;8	59677;0;0;62;
$GPXUP;3944;08:56:32;0;49	9416;8	59659;0;0;61;
$GPXUP;3944;08:56:33;0;49	9417;8	59642;0;0;57;
$GPXUP;3944;08:56:34;0;49	94176;8	59622;0;0;55;
$GPXUP;3944;08:56:35;0;49	94176;8	59602;0;0;50;
$GPXUP;3944;08:56:36;0;49	9417;8	59585;0;0;48;
$GPXUP;3944;08:56:37;0;49	94158;8	59573;0;0;49;
$GPXUP;3944;08:56:38;0;49	94147;8	59562;0;0;51;
$GPXUP;3944;08:56:39;0;49	94137;8	59548;0;0;54;
$GPXUP;3944;08:56:40;0;49	94128;8	59528;0;0;60;
$GPXUP;3944;08:56:41;0;49	9412;8	59508;0;0;62;
$GPXUP;3944;08:56:42;0;49	9411;8	59488;0;0;62;
$GPXUP;3944;08:56:43;0;49	94101;8	59468;0;0;64;
$GPXUP;3944;08:56:44;0;49	94093;8	59446;0;0;65;
$GPXUP;3944;08:56:45;0;49	94086;8	59424;0;0;63;
$GPXUP;3944;08:56:46;0;49	94078;8	59402;0;0;63;
$GPXUP;3944;08:56:47;0;49	9407;8	59381;0;0;63;
$GPXUP;3944;08:56:48;0;49	94063;8	59359;0;0;63;
$GPXUP;3944;08:56:49;0;49	94056;8	59336;0;0;65;
$GPXUP;3944;08:56:50;0;49	9405;8	59313;0;0;67;
$GPXUP;3944;08:56:51;0;49	94042;8	5929;0;0;66;
$GPXUP;3944;08:56:52;0;49	94034;8	59267;0;0;67;
$GPXUP;3944;08:56:53;0;49	94025;8	59245;0;0;67;
$GPXUP;3944;08:56:54;0;49	94014;8	59225;0;0;65;
$GPXUP;3944;08:56:55;0;49	94002;8	59208;0;0;64;
$GPXUP;3944;08:56:56;0;49	9399;8	59192;0;0;64;
$GPXUP;3944;08:56:57;0;49	93978;8	59175;0;0;64;
$GPXUP;3944;08:56:58;0;49	93967;8	59157;0;0;64;
$GPXUP;3944;08:56:59;0;49	93956;8	5914;0;0;63;
$GPXUP;3944;08:57:00;0;49	93943;8	59125;0;0;62;
$GPXUP;3944;08:57:01;0;49	93929;8	59116;0;0;61;
$GPXUP;3944;08:57:02;0;49	93914;8	59109;0;0;63;
$GPXUP;3944;08:57:03;0;49	939;8	591;0;0;61;
$GPXUP;3944;08:57:04;0;49	93888;8	59085;0;0;58;
$GPXUP;3944;08:57:05;0;49	93883;8	59063;0;0;56;
$GPXUP;3944;08:57:06;0;49	93887;8	59038;0;0;56;
$GPXUP;3944;08:57:07;0;49	939;8	59016;0;0;62;
$GPXUP;3944;08:57:08;0;49	9392;8	59;0;0;68;
$GPXUP;3944;08:57:09;0;49	9394;8	58994;0;0;71;
$GPXUP;3944;08:57:10;0;49	93962;8	58995;0;0;76;
$GPXUP;3944;08:57:11;0;49	93982;8	59005;0;0;77;
$GPXUP;3944;08:57:12;0;49	94002;8	59014;0;0;75;
$GPXUP;3944;08:57:13;0;49	9402;8	5902;0;0;73;
$GPXUP;3944;08:57:14;0;49	94038;8	59024;0;0;72;
$GPXUP;3944;08:57:15;0;49	94056;8	59024;0;0;70;
$GPXUP;3944;08:57:16;0;49	94073;8	5902;0;0;71;
$GPXUP;3944;08:57:17;0;49	94091;8	59011;0;0;74;
$GPXUP;3944;08:57:18;0;49	94109;8	59004;0;0;74;
$GPXUP;3944;08:57:19;0;49	94127;8	59;0;0;73;
$GPXUP;3944;08:57:20;0;49	94145;8	58998;0;0;73;
$GPXUP;3944;08:57:21;0;49	94163;8	59;0;0;72;
$GPXUP;3944;08:57:22;0;49	94181;8	59002;0;0;69;
$GPXUP;3944;08:57:23;0;49	94197;8	59001;0;0;64;
$GPXUP;3944;08:57:24;0;49	94213;8	58999;0;0;64;
$GPXUP;3944;08:57:25;0;49	94229;8	59;0;0;65;
$GPXUP;3944;08:57:26;0;49	94245;8	59005;0;0;64;
$GPXUP;3944;08:57:27;0;49	9426;8	59013;0;0;64;
$GPXUP;3944;08:57:28;0;49	94275;8	59021;0;0;64;
$GPXUP;3944;08:57:29;0;49	94291;8	59028;0;0;66;
$GPXUP;3944;08:57:30;0;49	94308;8	5903;0;0;68;
$GPXUP;3944;08:57:31;0;49	94326;8	59024;0;0;75;
$GPXUP;3944;08:57:32;0;49	94345;8	59018;0;0;75;
$GPXUP;3944;08:57:33;0;49	94364;8	59015;0;0;74;
$GPXUP;3944;08:57:34;0;49	94382;8	59018;0;0;74;
$GPXUP;3944;08:57:35;0;49	94399;8	59027;0;0;70;
$GPXUP;3944;08:57:36;0;49	94412;8	59045;0;0;68;
$GPXUP;3944;08:57:37;0;49	94423;8	59067;0;0;68;
$GPXUP;3944;08:57:38;0;49	94434;8	59088;0;0;69;
$GPXUP;3944;08:57:39;0;49	94446;8	59106;0;0;69;
$GPXUP;3944;08:57:40;0;49	94462;8	59118;0;0;71;
$GPXUP;3944;08:57:41;0;49	94479;8	59129;0;0;73;
$GPXUP;3944;08:57:42;0;49	94496;8	59141;0;0;74;
$GPXUP;3944;08:57:43;0;49	94512;8	59154;0;0;75;
$GPXUP;3944;08:57:44;0;49	9453;8	59165;0;0;76;
$GPXUP;3944;08:57:45;0;49	94548;8	59175;0;0;76;
$GPXUP;3944;08:57:46;0;49	94566;8	59185;0;0;76;
$GPXUP;3944;08:57:47;0;49	94583;8	59196;0;0;75;
$GPXUP;3944;08:57:48;0;49	946;8	59207;0;0;75;
$GPXUP;3944;08:57:49;0;49	94618;8	59215;0;0;74;
$GPXUP;3944;08:57:50;0;49	94636;8	5922;0;0;73;
$GPXUP;3944;08:57:51;0;49	94654;8	59224;0;0;71;
$GPXUP;3944;08:57:52;0;49	94672;8	59228;0;0;71;
$GPXUP;3944;08:57:53;0;49	94689;8	59231;0;0;69;
$GPXUP;3944;08:57:54;0;49	94706;8	59232;0;0;66;
$GPXUP;3944;08:57:55;0;49	94722;8	59233;0;0;64;
$GPXUP;3944;08:57:56;0;49	94737;8	59233;0;0;62;
$GPXUP;3944;08:57:57;0;49	94752;8	59229;0;0;60;
$GPXUP;3944;08:57:58;0;49	94766;8	59221;0;0;60;
$GPXUP;3944;08:57:59;0;49	9478;8	5921;0;0;61;
$GPXUP;3944;08:58:00;0;49	94793;8	59198;0;0;61;
$GPXUP;3944;08:58:01;0;49	94805;8	59184;0;0;62;
$GPXUP;3944;08:58:02;0;49	94817;8	59166;0;0;66;
$GPXUP;3944;08:58:03;0;49	9483;8	5915;0;0;69;
$GPXUP;3944;08:58:04;0;49	94845;8	59136;0;0;70;
$GPXUP;3944;08:58:05;0;49	94861;8	59126;0;0;71;
$GPXUP;3944;08:58:06;0;49	94878;8	59118;0;0;70;
$GPXUP;3944;08:58:07;0;49	94894;8	59108;0;0;70;
$GPXUP;3944;08:58:08;0;49	94909;8	59094;0;0;70;
$GPXUP;3944;08:58:09;0;49	9492;8	59074;0;0;65;
$GPXUP;3944;08:58:10;0;49	94923;8	59048;0;0;63;
$GPXUP;3944;08:58:11;0;49	94917;8	59022;0;0;59;
$GPXUP;3944;08:58:12;0;49	94901;8	59004;0;0;60;
$GPXUP;3944;08:58:13;0;49	94883;8	58994;0;0;58;
$GPXUP;3944;08:58:14;0;49	94867;8	58991;0;0;54;
$GPXUP;3944;08:58:15;0;49	94852;8	58993;0;0;50;
$GPXUP;3944;08:58:16;0;49	94839;8	59;0;0;50;
$GPXUP;3944;08:58:17;0;49	94828;8	59013;0;0;52;
$GPXUP;3944;08:58:18;0;49	94822;8	59033;0;0;51;
$GPXUP;3944;08:58:19;0;49	94822;8	59058;0;0;57;
$GPXUP;3944;08:58:20;0;49	94828;8	59085;0;0;61;
$GPXUP;3944;08:58:21;0;49	94839;8	59106;0;0;59;
$GPXUP;3944;08:58:22;0;49	94855;8	59123;0;0;68;
$GPXUP;3944;08:58:23;0;49	94873;8	59135;0;0;70;
$GPXUP;3944;08:58:24;0;49	94891;8	59142;0;0;71;
$GPXUP;3944;08:58:25;0;49	94909;8	59147;0;0;71;
$GPXUP;3944;08:58:26;0;49	94927;8	5915;0;0;71;
$GPXUP;3944;08:58:27;0;49	94945;8	59154;0;0;71;
$GPXUP;3944;08:58:28;0;49	94963;8	59156;0;0;71;
$GPXUP;3944;08:58:29;0;49	94982;8	59155;0;0;72;
$GPXUP;3944;08:58:30;0;49	95;8	59156;0;0;72;
$GPXUP;3944;08:58:31;0;49	95018;8	5916;0;0;72;
$GPXUP;3944;08:58:32;0;49	95036;8	59162;0;0;73;
$GPXUP;3944;08:58:33;0;49	95054;8	5916;0;0;74;
$GPXUP;3944;08:58:34;0;49	95072;8	5915;0;0;75;
$GPXUP;3944;08:58:35;0;49	95086;8	59133;0;0;71;
$GPXUP;3944;08:58:36;0;49	95099;8	59114;0;0;70;
$GPXUP;3944;08:58:37;0;49	95112;8	59096;0;0;69;
$GPXUP;3944;08:58:38;0;49	95123;8	59074;0;0;70;
$GPXUP;3944;08:58:39;0;49	9513;8	59049;0;0;71;
$GPXUP;3944;08:58:40;0;49	95135;8	59023;0;0;65;
$GPXUP;3944;08:58:41;0;49	95138;8	58999;0;0;62;
$GPXUP;3944;08:58:42;0;49	95136;8	58977;0;0;54;
$GPXUP;3944;08:58:43;0;49	9513;8	5896;0;0;48;
$GPXUP;3944;08:58:44;0;49	95118;8	58949;0;0;48;
$GPXUP;3944;08:58:45;0;49	95108;8	58936;0;0;48;
$GPXUP;3944;08:58:46;0;49	95101;8	5892;0;0;49;
$GPXUP;3944;08:58:47;0;49	95096;8	58902;0;0;51;
$GPXUP;3944;08:58:48;0;49	95093;8	58883;0;0;52;
$GPXUP;3944;08:58:49;0;49	95092;8	58862;0;0;54;
$GPXUP;3944;08:58:50;0;49	95096;8	5884;0;0;55;
$GPXUP;3944;08:58:51;0;49	95105;8	5882;0;0;62;
$GPXUP;3944;08:58:52;0;49	95117;8	58799;0;0;69;
$GPXUP;3944;08:58:53;0;49	95128;8	58778;0;0;67;
$GPXUP;3944;08:58:54;0;49	9514;8	5876;0;0;66;
$GPXUP;3944;08:58:55;0;49	95153;8	58742;0;0;65;
$GPXUP;3944;08:58:56;0;49	95164;8	58724;0;0;65;
$GPXUP;3944;08:58:57;0;49	95175;8	58705;0;0;66;
$GPXUP;3944;08:58:58;0;49	95182;8	58683;0;0;64;
$GPXUP;3944;08:58:59;0;49	95184;8	5866;0;0;60;
$GPXUP;3944;08:59:00;0;49	95177;8	58638;0;0;55;
$GPXUP;3944;08:59:01;0;49	95166;8	58621;0;0;54;
$GPXUP;3944;08:59:02;0;49	95154;8	58608;0;0;51;
$GPXUP;3944;08:59:03;0;49	95141;8	58602;0;0;48;
$GPXUP;3944;08:59:04;0;49	95128;8	58599;0;0;45;
$GPXUP;3944;08:59:05;0;49	95116;8	58598;0;0;44;
$GPXUP;3944;08:59:06;0;49	95106;8	58594;0;0;44;
$GPXUP;3944;08:59:07;0;49	95096;8	58586;0;0;44;
$GPXUP;3944;08:59:08;0;49	95088;8	58574;0;0;43;
$GPXUP;3944;08:59:09;0;49	95084;8	58557;0;0;46;
$GPXUP;3944;08:59:10;0;49	9508;8	5854;0;0;45;
$GPXUP;3944;08:59:11;0;49	95074;8	58526;0;0;42;
$GPXUP;3944;08:59:12;0;49	95065;8	58518;0;0;40;
$GPXUP;3944;08:59:13;0;49	95054;8	58517;0;0;41;
$GPXUP;3944;08:59:14;0;49	95043;8	58523;0;0;43;
$GPXUP;3944;08:59:15;0;49	95033;8	58534;0;0;44;
$GPXUP;3944;08:59:16;0;49	95028;8	58549;0;0;41;
$GPXUP;3944;08:59:17;0;49	95028;8	58569;0;0;46;
$GPXUP;3944;08:59:18;0;49	95033;8	58592;0;0;55;
$GPXUP;3944;08:59:19;0;49	95041;8	58612;0;0;57;
$GPXUP;3944;08:59:20;0;49	9505;8	58631;0;0;57;
$GPXUP;3944;08:59:21;0;49	95062;8	58647;0;0;57;
$GPXUP;3944;08:59:22;0;49	95074;8	58661;0;0;60;
$GPXUP;3944;08:59:23;0;49	95088;8	58675;0;0;63;
$GPXUP;3944;08:59:24;0;49	95101;8	58692;0;0;67;
$GPXUP;3944;08:59:25;0;49	9511;8	58716;0;0;70;
$GPXUP;3944;08:59:26;0;49	95112;8	58748;0;0;71;
$GPXUP;3944;08:59:27;0;49	95111;8	58778;0;0;66;
$GPXUP;3944;08:59:28;0;49	95112;8	58805;0;0;64;
$GPXUP;3944;08:59:29;0;49	95116;8	58829;0;0;63;
$GPXUP;3944;08:59:30;0;49	95125;8	58851;0;0;62;
$GPXUP;3944;08:59:31;0;49	95138;8	58869;0;0;68;
$GPXUP;3944;08:59:32;0;49	95152;8	58886;0;0;69;
$GPXUP;3944;08:59:33;0;49	95166;8	58903;0;0;67;
$GPXUP;3944;08:59:34;0;49	95178;8	58921;0;0;66;
$GPXUP;3944;08:59:35;0;49	95189;8	58941;0;0;66;
$GPXUP;3944;08:59:36;0;49	952;8	58961;0;0;69;
$GPXUP;3944;08:59:37;0;49	95213;8	58981;0;0;71;
$GPXUP;3944;08:59:38;0;49	95227;8	58997;0;0;67;
$GPXUP;3944;08:59:39;0;49	95242;8	59009;0;0;64;
$GPXUP;3944;08:59:40;0;49	95258;8	59015;0;0;65;
$GPXUP;3944;08:59:41;0;49	95276;8	59016;0;0;66;
$GPXUP;3944;08:59:42;0;49	95291;8	59008;0;0;63;
$GPXUP;3944;08:59:43;0;49	95303;8	58991;0;0;58;
$GPXUP;3944;08:59:44;0;49	95308;8	58968;0;0;53;
$GPXUP;3944;08:59:45;0;49	95308;8	58945;0;0;50;
$GPXUP;3944;08:59:46;0;49	95304;8	58926;0;0;45;
$GPXUP;3944;08:59:47;0;49	95296;8	58912;0;0;40;
$GPXUP;3944;08:59:48;0;49	95286;8	58907;0;0;34;
$GPXUP;3944;08:59:49;0;49	95275;8	58914;0;0;35;
$GPXUP;3944;08:59:50;0;49	95266;8	58929;0;0;42;
$GPXUP;3944;08:59:51;0;49	95262;8	58948;0;0;46;
$GPXUP;3944;08:59:52;0;49	95259;8	58969;0;0;49;
$GPXUP;3944;08:59:53;0;49	95258;8	5899;0;0;51;
$GPXUP;3944;08:59:54;0;49	95259;8	59011;0;0;55;
$GPXUP;3944;08:59:55;0;49	95264;8	59032;0;0;56;
$GPXUP;3944;08:59:56;0;49	95276;8	5905;0;0;59;
$GPXUP;3944;08:59:57;0;49	95294;8	59058;0;0;61;
$GPXUP;3944;08:59:58;0;49	95312;8	59054;0;0;58;
$GPXUP;3944;08:59:59;0;49	95328;8	59038;0;0;60;
$GPXUP;3944;09:00:00;0;49	95338;8	59014;0;0;59;
$GPXUP;3944;09:00:01;0;49	95341;8	58987;0;0;59;
$GPXUP;3944;09:00:02;0;49	95338;8	58964;0;0;52;
$GPXUP;3944;09:00:03;0;49	95331;8	58946;0;0;45;
$GPXUP;3944;09:00:04;0;49	95322;8	58937;0;0;39;
$GPXUP;3944;09:00:05;0;49	95311;8	58939;0;0;32;
$GPXUP;3944;09:00:06;0;49	95301;8	58952;0;0;39;
$GPXUP;3944;09:00:07;0;49	95296;8	58971;0;0;43;
$GPXUP;3944;09:00:08;0;49	95296;8	58994;0;0;50;
$GPXUP;3944;09:00:09;0;49	95302;8	59018;0;0;56;
$GPXUP;3944;09:00:10;0;49	95311;8	59038;0;0;54;
$GPXUP;3944;09:00:11;0;49	95325;8	59052;0;0;57;
$GPXUP;3944;09:00:12;0;49	95341;8	59057;0;0;60;
$GPXUP;3944;09:00:13;0;49	95359;8	59051;0;0;61;
$GPXUP;3944;09:00:14;0;49	95376;8	59037;0;0;63;
$GPXUP;3944;09:00:15;0;49	95388;8	59017;0;0;65;
$GPXUP;3944;09:00:16;0;49	95397;8	58994;0;0;64;
$GPXUP;3944;09:00:17;0;49	95401;8	58969;0;0;60;
$GPXUP;3944;09:00:18;0;49	95402;8	58947;0;0;53;
$GPXUP;3944;09:00:19;0;49	954;8	58927;0;0;49;
$GPXUP;3944;09:00:20;0;49	95398;8	58908;0;0;46;
$GPXUP;3944;09:00:21;0;49	95393;8	58892;0;0;43;
$GPXUP;3944;09:00:22;0;49	95384;8	58883;0;0;39;
$GPXUP;3944;09:00:23;0;49	95373;8	58884;0;0;34;
$GPXUP;3944;09:00:24;0;49	95362;8	58897;0;0;41;
$GPXUP;3944;09:00:25;0;49	95356;8	58918;0;0;45;
$GPXUP;3944;09:00:26;0;49	95358;8	58942;0;0;51;
$GPXUP;3944;09:00:27;0;49	95364;8	58969;0;0;60;
$GPXUP;3944;09:00:28;0;49	95374;8	58991;0;0;63;
$GPXUP;3944;09:00:29;0;49	95385;8	59011;0;0;63;
$GPXUP;3944;09:00:30;0;49	95394;8	59032;0;0;60;
$GPXUP;3944;09:00:31;0;49	95403;8	59052;0;0;61;
$GPXUP;3944;09:00:32;0;49	95412;8	59071;0;0;61;
$GPXUP;3944;09:00:33;0;49	9542;8	59091;0;0;59;
$GPXUP;3944;09:00:34;0;49	95426;8	59111;0;0;56;
$GPXUP;3944;09:00:35;0;49	95428;8	59131;0;0;50;
$GPXUP;3944;09:00:36;0;49	95423;8	59149;0;0;45;
$GPXUP;3944;09:00:37;0;49	95412;8	59157;0;0;39;
$GPXUP;3944;09:00:38;0;49	95397;8	59155;0;0;46;
$GPXUP;3944;09:00:39;0;49	95382;8	59146;0;0;49;
$GPXUP;3944;09:00:40;0;49	9537;8	59134;0;0;50;
$GPXUP;3944;09:00:41;0;49	9536;8	59121;0;0;50;
$GPXUP;3944;09:00:42;0;49	95352;8	59105;0;0;49;
$GPXUP;3944;09:00:43;0;49	95346;8	59086;0;0;52;
$GPXUP;3944;09:00:44;0;49	95342;8	59066;0;0;53;
$GPXUP;3944;09:00:45;0;49	95339;8	59045;0;0;53;
$GPXUP;3944;09:00:46;0;49	95335;8	59025;0;0;53;
$GPXUP;3944;09:00:47;0;49	9533;8	59005;0;0;52;
$GPXUP;3944;09:00:48;0;49	95326;8	58986;0;0;51;
$GPXUP;3944;09:00:49;0;49	95323;8	58967;0;0;49;
$GPXUP;3944;09:00:50;0;49	95322;8	58948;0;0;49;
$GPXUP;3944;09:00:51;0;49	95323;8	58928;0;0;51;
$GPXUP;3944;09:00:52;0;49	95324;8	58908;0;0;51;
$GPXUP;3944;09:00:53;0;49	95324;8	58887;0;0;55;
$GPXUP;3944;09:00:54;0;49	95324;8	58865;0;0;55;
$GPXUP;3944;09:00:55;0;49	95321;8	58845;0;0;51;
$GPXUP;3944;09:00:56;0;49	95316;8	58828;0;0;47;
$GPXUP;3944;09:00:57;0;49	95307;8	58817;0;0;43;
$GPXUP;3944;09:00:58;0;49	95296;8	58813;0;0;42;
$GPXUP;3944;09:00:59;0;49	95285;8	58814;0;0;42;
$GPXUP;3944;09:01:00;0;49	95274;8	58822;0;0;44;
$GPXUP;3944;09:01:01;0;49	95268;8	58838;0;0;43;
$GPXUP;3944;09:01:02;0;49	95268;8	5886;0;0;48;
$GPXUP;3944;09:01:03;0;49	95273;8	58886;0;0;58;
$GPXUP;3944;09:01:04;0;49	9528;8	58909;0;0;61;
$GPXUP;3944;09:01:05;0;49	9529;8	5893;0;0;64;
$GPXUP;3944;09:01:06;0;49	95302;8	58949;0;0;65;
$GPXUP;3944;09:01:07;0;49	95316;8	58966;0;0;66;
$GPXUP;3944;09:01:08;0;49	95329;8	58982;0;0;68;
$GPXUP;3944;09:01:09;0;49	95344;8	58996;0;0;69;
$GPXUP;3944;09:01:10;0;49	9536;8	59008;0;0;69;
$GPXUP;3944;09:01:11;0;49	95374;8	59023;0;0;67;
$GPXUP;3944;09:01:12;0;49	95388;8	59039;0;0;66;
$GPXUP;3944;09:01:13;0;49	954;8	59057;0;0;66;
$GPXUP;3944;09:01:14;0;49	95412;8	59074;0;0;65;
$GPXUP;3944;09:01:15;0;49	95424;8	5909;0;0;65;
$GPXUP;3944;09:01:16;0;49	95439;8	59102;0;0;66;
$GPXUP;3944;09:01:17;0;49	95455;8	59106;0;0;64;
$GPXUP;3944;09:01:18;0;49	95473;8	59101;0;0;68;
$GPXUP;3944;09:01:19;0;49	9549;8	59091;0;0;68;
$GPXUP;3944;09:01:20;0;49	95506;8	59079;0;0;70;
$GPXUP;3944;09:01:21;0;49	95523;8	59067;0;0;70;
$GPXUP;3944;09:01:22;0;49	9554;8	59056;0;0;73;
$GPXUP;3944;09:01:23;0;49	95558;8	59048;0;0;73;
$GPXUP;3944;09:01:24;0;49	95575;8	5904;0;0;73;
$GPXUP;3944;09:01:25;0;49	95592;8	5903;0;0;73;
$GPXUP;3944;09:01:26;0;49	95608;8	59016;0;0;71;
$GPXUP;3944;09:01:27;0;49	95623;8	58999;0;0;72;
$GPXUP;3944;09:01:28;0;49	95636;8	5898;0;0;72;
$GPXUP;3944;09:01:29;0;49	9565;8	58961;0;0;73;
$GPXUP;3944;09:01:30;0;49	95663;8	58941;0;0;72;
$GPXUP;3944;09:01:31;0;49	95674;8	58919;0;0;70;
$GPXUP;3944;09:01:32;0;49	95685;8	58898;0;0;69;
$GPXUP;3944;09:01:33;0;49	95695;8	58877;0;0;67;
$GPXUP;3944;09:01:34;0;49	95703;8	58855;0;0;63;
$GPXUP;3944;09:01:35;0;49	95705;8	58832;0;0;59;
$GPXUP;3944;09:01:36;0;49	957;8	58812;0;0;52;
$GPXUP;3944;09:01:37;0;49	95691;8	58797;0;0;47;
$GPXUP;3944;09:01:38;0;49	9568;8	58788;0;0;42;
$GPXUP;3944;09:01:39;0;49	95669;8	58786;0;0;35;
$GPXUP;3944;09:01:40;0;49	95658;8	58793;0;0;40;
$GPXUP;3944;09:01:41;0;49	95649;8	58805;0;0;42;
$GPXUP;3944;09:01:42;0;49	9564;8	58818;0;0;41;
$GPXUP;3944;09:01:43;0;49	95634;8	58833;0;0;43;
$GPXUP;3944;09:01:44;0;49	95632;8	58852;0;0;48;
$GPXUP;3944;09:01:45;0;49	95634;8	58874;0;0;55;
$GPXUP;3944;09:01:46;0;49	95637;8	58896;0;0;57;
$GPXUP;3944;09:01:47;0;49	9564;8	58919;0;0;58;
$GPXUP;3944;09:01:48;0;49	95642;8	58942;0;0;58;
$GPXUP;3944;09:01:49;0;49	95642;8	58965;0;0;57;
$GPXUP;3944;09:01:50;0;49	95637;8	58986;0;0;55;
$GPXUP;3944;09:01:51;0;49	95628;8	59002;0;0;52;
$GPXUP;3944;09:01:52;0;49	95616;8	59013;0;0;48;
$GPXUP;3944;09:01:53;0;49	95605;8	59021;0;0;46;
$GPXUP;3944;09:01:54;0;49	95593;8	59027;0;0;46;
$GPXUP;3944;09:01:55;0;49	95582;8	59031;0;0;46;
$GPXUP;3944;09:01:56;0;49	9557;8	59032;0;0;46;
$GPXUP;3944;09:01:57;0;49	95558;8	59027;0;0;47;
$GPXUP;3944;09:01:58;0;49	95548;8	59016;0;0;47;
$GPXUP;3944;09:01:59;0;49	95541;8	59001;0;0;47;
$GPXUP;3944;09:02:00;0;49	95535;8	58983;0;0;49;
$GPXUP;3944;09:02:01;0;49	95532;8	58963;0;0;50;
$GPXUP;3944;09:02:02;0;49	95533;8	58942;0;0;52;
$GPXUP;3944;09:02:03;0;49	95539;8	5892;0;0;57;
$GPXUP;3944;09:02:04;0;49	95549;8	58899;0;0;63;
$GPXUP;3944;09:02:05;0;49	95562;8	58881;0;0;64;
$GPXUP;3944;09:02:06;0;49	95576;8	58868;0;0;65;
$GPXUP;3944;09:02:07;0;49	95594;8	58862;0;0;67;
$GPXUP;3944;09:02:08;0;49	95614;8	58865;0;0;72;
$GPXUP;3944;09:02:09;0;49	95632;8	58874;0;0;73;
$GPXUP;3944;09:02:10;0;49	9565;8	58885;0;0;70;
$GPXUP;3944;09:02:11;0;49	95665;8	58898;0;0;66;
$GPXUP;3944;09:02:12;0;49	95678;8	58914;0;0;63;
$GPXUP;3944;09:02:13;0;49	95689;8	58933;0;0;63;
$GPXUP;3944;09:02:14;0;49	957;8	58952;0;0;66;
$GPXUP;3944;09:02:15;0;49	9571;8	58972;0;0;65;
$GPXUP;3944;09:02:16;0;49	95718;8	58994;0;0;63;
$GPXUP;3944;09:02:17;0;49	95722;8	59017;0;0;59;
$GPXUP;3944;09:02:18;0;49	95721;8	5904;0;0;53;
$GPXUP;3944;09:02:19;0;49	95714;8	59059;0;0;50;
$GPXUP;3944;09:02:20;0;49	95705;8	59072;0;0;45;
$GPXUP;3944;09:02:21;0;49	95692;8	59078;0;0;45;
$GPXUP;3944;09:02:22;0;49	95678;8	59076;0;0;46;
$GPXUP;3944;09:02:23;0;49	95666;8	59067;0;0;47;
$GPXUP;3944;09:02:24;0;49	95656;8	59052;0;0;50;
$GPXUP;3944;09:02:25;0;49	95651;8	59032;0;0;51;
$GPXUP;3944;09:02:26;0;49	95649;8	59009;0;0;53;
$GPXUP;3944;09:02:27;0;49	95651;8	58986;0;0;54;
$GPXUP;3944;09:02:28;0;49	95654;8	58964;0;0;56;
$GPXUP;3944;09:02:29;0;49	95656;8	58943;0;0;54;
$GPXUP;3944;09:02:30;0;49	95654;8	58923;0;0;51;
$GPXUP;3944;09:02:31;0;49	95648;8	58905;0;0;50;
$GPXUP;3944;09:02:32;0;49	95641;8	58889;0;0;49;
$GPXUP;3944;09:02:33;0;49	95632;8	58875;0;0;46;
$GPXUP;3944;09:02:34;0;49	95623;8	58864;0;0;43;
$GPXUP;3944;09:02:35;0;49	95614;8	58857;0;0;42;
$GPXUP;3944;09:02:36;0;49	95603;8	58855;0;0;42;
$GPXUP;3944;09:02:37;0;49	95592;8	58857;0;0;41;
$GPXUP;3944;09:02:38;0;49	95584;8	58866;0;0;42;
$GPXUP;3944;09:02:39;0;49	95579;8	58882;0;0;42;
$GPXUP;3944;09:02:40;0;49	9558;8	58903;0;0;49;
$GPXUP;3944;09:02:41;0;49	95587;8	58924;0;0;51;
$GPXUP;3944;09:02:42;0;49	95598;8	58941;0;0;55;
$GPXUP;3944;09:02:43;0;49	95614;8	58953;0;0;60;
$GPXUP;3944;09:02:44;0;49	95632;8	58959;0;0;66;
$GPXUP;3944;09:02:45;0;49	95651;8	58961;0;0;70;
$GPXUP;3944;09:02:46;0;49	95669;8	58961;0;0;70;
$GPXUP;3944;09:02:47;0;49	95687;8	58958;0;0;69;
$GPXUP;3944;09:02:48;0;49	95704;8	58954;0;0;65;
$GPXUP;3944;09:02:49;0;49	9572;8	5895;0;0;62;
$GPXUP;3944;09:02:50;0;49	95736;8	58949;0;0;63;
$GPXUP;3944;09:02:51;0;49	95751;8	58951;0;0;61;
$GPXUP;3944;09:02:52;0;49	95766;8	5896;0;0;63;
$GPXUP;3944;09:02:53;0;49	9578;8	58968;0;0;64;
$GPXUP;3944;09:02:54;0;49	95797;8	58973;0;0;68;
$GPXUP;3944;09:02:55;0;49	95814;8	58972;0;0;69;
$GPXUP;3944;09:02:56;0;49	95831;8	58966;0;0;68;
$GPXUP;3944;09:02:57;0;49	95848;8	58955;0;0;71;
$GPXUP;3944;09:02:58;0;49	95865;8	58944;0;0;75;
$GPXUP;3944;09:02:59;0;49	95883;8	58934;0;0;74;
$GPXUP;3944;09:03:00;0;49	95899;8	58923;0;0;70;
$GPXUP;3944;09:03:01;0;49	95914;8	5891;0;0;65;
$GPXUP;3944;09:03:02;0;49	95924;8	58892;0;0;62;
$GPXUP;3944;09:03:03;0;49	95931;8	58869;0;0;61;
$GPXUP;3944;09:03:04;0;49	95939;8	58849;0;0;61;
$GPXUP;3944;09:03:05;0;49	9595;8	58832;0;0;62;
$GPXUP;3944;09:03:06;0;49	95967;8	58819;0;0;71;
$GPXUP;3944;09:03:07;0;49	95986;8	58809;0;0;79;
$GPXUP;3944;09:03:08;0;49	96005;8	58799;0;0;78;
$GPXUP;3944;09:03:09;0;49	96024;8	5879;0;0;75;
$GPXUP;3944;09:03:10;0;49	96042;8	58784;0;0;74;
$GPXUP;3944;09:03:11;0;49	9606;8	58778;0;0;74;
$GPXUP;3944;09:03:12;0;49	96078;8	58769;0;0;74;
$GPXUP;3944;09:03:13;0;49	96095;8	58755;0;0;71;
$GPXUP;3944;09:03:14;0;49	9611;8	58738;0;0;74;
$GPXUP;3944;09:03:15;0;49	96126;8	58722;0;0;73;
$GPXUP;3944;09:03:16;0;49	9614;8	58704;0;0;70;
$GPXUP;3944;09:03:17;0;49	96154;8	58687;0;0;68;
$GPXUP;3944;09:03:18;0;49	96168;8	58672;0;0;66;
$GPXUP;3944;09:03:19;0;49	96182;8	58657;0;0;67;
$GPXUP;3944;09:03:20;0;49	96195;8	58639;0;0;69;
$GPXUP;3944;09:03:21;0;49	96204;8	58616;0;0;67;
$GPXUP;3944;09:03:22;0;49	96211;8	58592;0;0;67;
$GPXUP;3944;09:03:23;0;49	9622;8	5857;0;0;65;
$GPXUP;3944;09:03:24;0;49	96231;8	5855;0;0;71;
$GPXUP;3944;09:03:25;0;49	96247;8	58534;0;0;74;
$GPXUP;3944;09:03:26;0;49	96265;8	58524;0;0;74;
$GPXUP;3944;09:03:27;0;49	96285;8	5852;0;0;77;
$GPXUP;3944;09:03:28;0;49	96306;8	5852;0;0;80;
$GPXUP;3944;09:03:29;0;49	96326;8	58522;0;0;81;
$GPXUP;3944;09:03:30;0;49	96346;8	58529;0;0;78;
$GPXUP;3944;09:03:31;0;49	96364;8	58541;0;0;74;
$GPXUP;3944;09:03:32;0;49	96379;8	58557;0;0;71;
$GPXUP;3944;09:03:33;0;49	96392;8	58575;0;0;68;
$GPXUP;3944;09:03:34;0;49	96404;8	58594;0;0;67;
$GPXUP;3944;09:03:35;0;49	96416;8	58612;0;0;63;
$GPXUP;3944;09:03:36;0;49	96427;8	5863;0;0;62;
$GPXUP;3944;09:03:37;0;49	96439;8	58645;0;0;64;
$GPXUP;3944;09:03:38;0;49	96453;8	58657;0;0;65;
$GPXUP;3944;09:03:39;0;49	96469;8	58664;0;0;69;
$GPXUP;3944;09:03:40;0;49	96487;8	58667;0;0;71;
$GPXUP;3944;09:03:41;0;49	96505;8	58669;0;0;73;
$GPXUP;3944;09:03:42;0;49	96524;8	58668;0;0;75;
$GPXUP;3944;09:03:43;0;49	96542;8	58668;0;0;75;
$GPXUP;3944;09:03:44;0;49	9656;8	58673;0;0;74;
$GPXUP;3944;09:03:45;0;49	96578;8	58682;0;0;72;
$GPXUP;3944;09:03:46;0;49	96594;8	58694;0;0;72;
$GPXUP;3944;09:03:47;0;49	9661;8	58704;0;0;72;
$GPXUP;3944;09:03:48;0;49	96627;8	58713;0;0;71;
$GPXUP;3944;09:03:49;0;49	96644;8	58723;0;0;71;
$GPXUP;3944;09:03:50;0;49	96661;8	58732;0;0;71;
$GPXUP;3944;09:03:51;0;49	96677;8	58741;0;0;70;
$GPXUP;3944;09:03:52;0;49	96694;8	58749;0;0;68;
$GPXUP;3944;09:03:53;0;49	96709;8	58758;0;0;66;
$GPXUP;3944;09:03:54;0;49	96724;8	58769;0;0;65;
$GPXUP;3944;09:03:55;0;49	96738;8	5878;0;0;65;
$GPXUP;3944;09:03:56;0;49	96754;8	58787;0;0;66;
$GPXUP;3944;09:03:57;0;49	96771;8	58788;0;0;66;
$GPXUP;3944;09:03:58;0;49	96788;8	58783;0;0;66;
$GPXUP;3944;09:03:59;0;49	96803;8	58774;0;0;65;
$GPXUP;3944;09:04:00;0;49	96818;8	58765;0;0;62;
$GPXUP;3944;09:04:01;0;49	96833;8	58759;0;0;64;
$GPXUP;3944;09:04:02;0;49	96849;8	58754;0;0;66;
$GPXUP;3944;09:04:03;0;49	96866;8	58748;0;0;68;
$GPXUP;3944;09:04:04;0;49	96882;8	58741;0;0;71;
$GPXUP;3944;09:04:05;0;49	96899;8	5873;0;0;72;
$GPXUP;3944;09:04:06;0;49	96915;8	58717;0;0;72;
$GPXUP;3944;09:04:07;0;49	9693;8	58701;0;0;73;
$GPXUP;3944;09:04:08;0;49	96943;8	58681;0;0;73;
$GPXUP;3944;09:04:09;0;49	96954;8	58658;0;0;73;
$GPXUP;3944;09:04:10;0;49	96964;8	58634;0;0;72;
$GPXUP;3944;09:04:11;0;49	96975;8	58611;0;0;73;
$GPXUP;3944;09:04:12;0;49	96986;8	58588;0;0;72;
$GPXUP;3944;09:04:13;0;49	96994;8	58563;0;0;70;
$GPXUP;3944;09:04:14;0;49	96997;8	58537;0;0;67;
$GPXUP;3944;09:04:15;0;49	96998;8	58511;0;0;63;
$GPXUP;3944;09:04:16;0;49	96994;8	58488;0;0;58;
$GPXUP;3944;09:04:17;0;49	96987;8	58469;0;0;52;
$GPXUP;3944;09:04:18;0;49	96977;8	58456;0;0;48;
$GPXUP;3944;09:04:19;0;49	96965;8	5845;0;0;44;
$GPXUP;3944;09:04:20;0;49	96952;8	58453;0;0;41;
$GPXUP;3944;09:04:21;0;49	9694;8	58465;0;0;47;
$GPXUP;3944;09:04:22;0;49	96932;8	58484;0;0;50;
$GPXUP;3944;09:04:23;0;49	9693;8	58507;0;0;51;
$GPXUP;3944;09:04:24;0;49	96934;8	58531;0;0;53;
$GPXUP;3944;09:04:25;0;49	96942;8	58553;0;0;58;
$GPXUP;3944;09:04:26;0;49	96956;8	58572;0;0;62;
$GPXUP;3944;09:04:27;0;49	96971;8	58587;0;0;66;
$GPXUP;3944;09:04:28;0;49	96986;8	58602;0;0;66;
$GPXUP;3944;09:04:29;0;49	96999;8	58619;0;0;66;
$GPXUP;3944;09:04:30;0;49	97014;8	58634;0;0;68;
$GPXUP;3944;09:04:31;0;49	97029;8	58647;0;0;68;
$GPXUP;3944;09:04:32;0;49	97045;8	58658;0;0;70;
$GPXUP;3944;09:04:33;0;49	97062;8	58666;0;0;71;
$GPXUP;3944;09:04:34;0;49	9708;8	5867;0;0;73;
$GPXUP;3944;09:04:35;0;49	97099;8	58671;0;0;76;
$GPXUP;3944;09:04:36;0;49	97119;8	58667;0;0;77;
$GPXUP;3944;09:04:37;0;49	97138;8	58659;0;0;77;
$GPXUP;3944;09:04:38;0;49	97156;8	58648;0;0;75;
$GPXUP;3944;09:04:39;0;49	97172;8	58633;0;0;73;
$GPXUP;3944;09:04:40;0;49	97188;8	58617;0;0;73;
$GPXUP;3944;09:04:41;0;49	97202;8	586;0;0;72;
$GPXUP;3944;09:04:42;0;49	97217;8	58583;0;0;73;
$GPXUP;3944;09:04:43;0;49	97231;8	58564;0;0;75;
$GPXUP;3944;09:04:44;0;49	97245;8	58543;0;0;77;
$GPXUP;3944;09:04:45;0;49	97259;8	58522;0;0;77;
$GPXUP;3944;09:04:46;0;49	97273;8	58501;0;0;77;
$GPXUP;3944;09:04:47;0;49	97289;8	58482;0;0;77;
$GPXUP;3944;09:04:48;0;49	97304;8	58463;0;0;77;
$GPXUP;3944;09:04:49;0;49	9732;8	58447;0;0;76;
$GPXUP;3944;09:04:50;0;49	97337;8	58434;0;0;76;
$GPXUP;3944;09:04:51;0;49	97355;8	58426;0;0;77;
$GPXUP;3944;09:04:52;0;49	97374;8	58423;0;0;75;
$GPXUP;3944;09:04:53;0;49	97393;8	58427;0;0;74;
$GPXUP;3944;09:04:54;0;49	97411;8	58435;0;0;73;
$GPXUP;3944;09:04:55;0;49	97428;8	58445;0;0;72;
$GPXUP;3944;09:04:56;0;49	97444;8	58457;0;0;71;
$GPXUP;3944;09:04:57;0;49	9746;8	5847;0;0;70;
$GPXUP;3944;09:04:58;0;49	97476;8	58484;0;0;70;
$GPXUP;3944;09:04:59;0;49	97492;8	58495;0;0;71;
$GPXUP;3944;09:05:00;0;49	97508;8	58505;0;0;70;
$GPXUP;3944;09:05:01;0;49	97524;8	58516;0;0;68;
$GPXUP;3944;09:05:02;0;49	97538;8	5853;0;0;66;
$GPXUP;3944;09:05:03;0;49	97551;8	58545;0;0;65;
$GPXUP;3944;09:05:04;0;49	97564;8	58562;0;0;67;
$GPXUP;3944;09:05:05;0;49	97576;8	5858;0;0;69;
$GPXUP;3944;09:05:06;0;49	97588;8	586;0;0;71;
$GPXUP;3944;09:05:07;0;49	97602;8	58618;0;0;71;
$GPXUP;3944;09:05:08;0;49	97617;8	58633;0;0;70;
$GPXUP;3944;09:05:09;0;49	97633;8	58644;0;0;69;
$GPXUP;3944;09:05:10;0;49	9765;8	5865;0;0;68;
$GPXUP;3944;09:05:11;0;49	97666;8	58651;0;0;67;
$GPXUP;3944;09:05:12;0;49	97684;8	5865;0;0;69;
$GPXUP;3944;09:05:13;0;49	97701;8	58647;0;0;70;
$GPXUP;3944;09:05:14;0;49	97718;8	58644;0;0;68;
$GPXUP;3944;09:05:15;0;49	97735;8	58645;0;0;66;
$GPXUP;3944;09:05:16;0;49	97751;8	58648;0;0;66;
$GPXUP;3944;09:05:17;0;49	97767;8	58656;0;0;65;
$GPXUP;3944;09:05:18;0;49	97779;8	5867;0;0;61;
$GPXUP;3944;09:05:19;0;49	97788;8	58689;0;0;62;
$GPXUP;3944;09:05:20;0;49	97798;8	5871;0;0;63;
$GPXUP;3944;09:05:21;0;49	97806;8	58731;0;0;64;
$GPXUP;3944;09:05:22;0;49	97814;8	58752;0;0;60;
$GPXUP;3944;09:05:23;0;49	97817;8	58774;0;0;56;
$GPXUP;3944;09:05:24;0;49	97816;8	58794;0;0;50;
$GPXUP;3944;09:05:25;0;49	97811;8	58812;0;0;46;
$GPXUP;3944;09:05:26;0;49	97802;8	58823;0;0;43;
$GPXUP;3944;09:05:27;0;49	97793;8	58834;0;0;42;
$GPXUP;3944;09:05:28;0;49	97784;8	58847;0;0;48;
$GPXUP;3944;09:05:29;0;49	97779;8	58869;0;0;57;
$GPXUP;3944;09:05:30;0;49	97778;8	58899;0;0;68;
$GPXUP;3944;09:05:31;0;49	97779;8	58933;0;0;77;
$GPXUP;3944;09:05:32;0;49	97782;8	58965;0;0;80;
$GPXUP;3944;09:05:33;0;49	9779;8	58996;0;0;78;
$GPXUP;3944;09:05:34;0;49	97803;8	59022;0;0;78;
$GPXUP;3944;09:05:35;0;49	97824;8	59043;0;0;87;
$GPXUP;3944;09:05:36;0;49	97849;8	59059;0;0;92;
$GPXUP;3944;09:05:37;0;49	97874;8	59069;0;0;94;
$GPXUP;3944;09:05:38;0;49	97899;8	59076;0;0;93;
$GPXUP;3944;09:05:39;0;49	97922;8	59081;0;0;91;
$GPXUP;3944;09:05:40;0;49	97945;8	59088;0;0;89;
$GPXUP;3944;09:05:41;0;49	97967;8	59096;0;0;88;
$GPXUP;3944;09:05:42;0;49	97989;8	59104;0;0;87;
$GPXUP;3944;09:05:43;0;49	9801;8	5911;0;0;88;
$GPXUP;3944;09:05:44;0;49	98032;8	59114;0;0;88;
$GPXUP;3944;09:05:45;0;49	98055;8	59113;0;0;92;
$GPXUP;3944;09:05:46;0;49	98078;8	5911;0;0;91;
$GPXUP;3944;09:05:47;0;49	98101;8	59107;0;0;90;
$GPXUP;3944;09:05:48;0;49	98123;8	59106;0;0;89;
$GPXUP;3944;09:05:49;0;49	98145;8	59109;0;0;87;
$GPXUP;3944;09:05:50;0;49	98166;8	59117;0;0;84;
$GPXUP;3944;09:05:51;0;49	98186;8	59125;0;0;84;
$GPXUP;3944;09:05:52;0;49	98206;8	59132;0;0;82;
$GPXUP;3944;09:05:53;0;49	98226;8	59139;0;0;79;
$GPXUP;3944;09:05:54;0;49	98244;8	59146;0;0;76;
$GPXUP;3944;09:05:55;0;49	98262;8	59155;0;0;74;
$GPXUP;3944;09:05:56;0;49	98279;8	59165;0;0;73;
$GPXUP;3944;09:05:57;0;49	98296;8	59174;0;0;74;
$GPXUP;3944;09:05:58;0;49	98314;8	59181;0;0;74;
$GPXUP;3944;09:05:59;0;49	98333;8	5918;0;0;76;
$GPXUP;3944;09:06:00;0;49	98352;8	59173;0;0;75;
$GPXUP;3944;09:06:01;0;49	98369;8	59162;0;0;74;
$GPXUP;3944;09:06:02;0;49	98386;8	59149;0;0;73;
$GPXUP;3944;09:06:03;0;49	98401;8	59133;0;0;74;
$GPXUP;3944;09:06:04;0;49	98416;8	59115;0;0;74;
$GPXUP;3944;09:06:05;0;49	98432;8	59099;0;0;75;
$GPXUP;3944;09:06:06;0;49	98448;8	59085;0;0;74;
$GPXUP;3944;09:06:07;0;49	98464;8	59071;0;0;74;
$GPXUP;3944;09:06:08;0;49	98481;8	59058;0;0;75;
$GPXUP;3944;09:06:09;0;49	98498;8	59049;0;0;75;
$GPXUP;3944;09:06:10;0;49	98516;8	59044;0;0;72;
$GPXUP;3944;09:06:11;0;49	98534;8	59044;0;0;70;
$GPXUP;3944;09:06:12;0;49	98551;8	59048;0;0;68;
$GPXUP;3944;09:06:13;0;49	98567;8	59056;0;0;67;
$GPXUP;3944;09:06:14;0;49	98582;8	59067;0;0;68;
$GPXUP;3944;09:06:15;0;49	98596;8	59083;0;0;70;
$GPXUP;3944;09:06:16;0;49	9861;8	59099;0;0;70;
$GPXUP;3944;09:06:17;0;49	98624;8	59116;0;0;67;
$GPXUP;3944;09:06:18;0;49	98636;8	59132;0;0;64;
$GPXUP;3944;09:06:19;0;49	9865;8	59147;0;0;66;
$GPXUP;3944;09:06:20;0;49	98665;8	59157;0;0;70;
$GPXUP;3944;09:06:21;0;49	98682;8	59168;0;0;74;
$GPXUP;3944;09:06:22;0;49	98698;8	59181;0;0;73;
$GPXUP;3944;09:06:23;0;49	98714;8	59194;0;0;69;
$GPXUP;3944;09:06:24;0;49	98728;8	59207;0;0;65;
$GPXUP;3944;09:06:25;0;49	98742;8	59219;0;0;64;
$GPXUP;3944;09:06:26;0;49	98757;8	59226;0;0;62;
$GPXUP;3944;09:06:27;0;49	98773;8	59226;0;0;63;
$GPXUP;3944;09:06:28;0;49	98788;8	59218;0;0;64;
$GPXUP;3944;09:06:29;0;49	98802;8	59201;0;0;65;
$GPXUP;3944;09:06:30;0;49	98811;8	59179;0;0;63;
$GPXUP;3944;09:06:31;0;49	98817;8	59155;0;0;62;
$GPXUP;3944;09:06:32;0;49	98822;8	59132;0;0;61;
$GPXUP;3944;09:06:33;0;49	98827;8	59109;0;0;60;
$GPXUP;3944;09:06:34;0;49	98835;8	59088;0;0;62;
$GPXUP;3944;09:06:35;0;49	98845;8	59068;0;0;66;
$GPXUP;3944;09:06:36;0;49	98858;8	59051;0;0;68;
$GPXUP;3944;09:06:37;0;49	98873;8	59038;0;0;70;
$GPXUP;3944;09:06:38;0;49	9889;8	59029;0;0;71;
$GPXUP;3944;09:06:39;0;49	98908;8	59023;0;0;71;
$GPXUP;3944;09:06:40;0;49	98926;8	59021;0;0;72;
$GPXUP;3944;09:06:41;0;49	98944;8	59022;0;0;72;
$GPXUP;3944;09:06:42;0;49	98962;8	59023;0;0;72;
$GPXUP;3944;09:06:43;0;49	9898;8	59023;0;0;73;
$GPXUP;3944;09:06:44;0;49	98999;8	5902;0;0;75;
$GPXUP;3944;09:06:45;0;49	99017;8	59016;0;0;75;
$GPXUP;3944;09:06:46;0;49	99036;8	59014;0;0;74;
$GPXUP;3944;09:06:47;0;49	99054;8	59017;0;0;71;
$GPXUP;3944;09:06:48;0;49	99071;8	59023;0;0;70;
$GPXUP;3944;09:06:49;0;49	99088;8	59032;0;0;69;
$GPXUP;3944;09:06:50;0;49	99104;8	5904;0;0;69;
$GPXUP;3944;09:06:51;0;49	99121;8	59048;0;0;69;
$GPXUP;3944;09:06:52;0;49	99138;8	59053;0;0;70;
$GPXUP;3944;09:06:53;0;49	99155;8	59053;0;0;69;
$GPXUP;3944;09:06:54;0;49	99172;8	59048;0;0;69;
$GPXUP;3944;09:06:55;0;49	99188;8	59038;0;0;69;
$GPXUP;3944;09:06:56;0;49	99203;8	59026;0;0;67;
$GPXUP;3944;09:06:57;0;49	99217;8	59012;0;0;67;
$GPXUP;3944;09:06:58;0;49	9923;8	58996;0;0;67;
$GPXUP;3944;09:06:59;0;49	99244;8	5898;0;0;69;
$GPXUP;3944;09:07:00;0;49	99258;8	58964;0;0;69;
$GPXUP;3944;09:07:01;0;49	9927;8	58946;0;0;68;
$GPXUP;3944;09:07:02;0;49	99278;8	58924;0;0;66;
$GPXUP;3944;09:07:03;0;49	99284;8	589;0;0;63;
$GPXUP;3944;09:07:04;0;49	99288;8	58877;0;0;61;
$GPXUP;3944;09:07:05;0;49	99293;8	58854;0;0;62;
$GPXUP;3944;09:07:06;0;49	993;8	58832;0;0;64;
$GPXUP;3944;09:07:07;0;49	9931;8	58812;0;0;66;
$GPXUP;3944;09:07:08;0;49	99322;8	58795;0;0;68;
$GPXUP;3944;09:07:09;0;49	99337;8	5878;0;0;69;
$GPXUP;3944;09:07:10;0;49	99353;8	58769;0;0;71;
$GPXUP;3944;09:07:11;0;49	9937;8	58759;0;0;72;
$GPXUP;3944;09:07:12;0;49	99386;8	58748;0;0;72;
$GPXUP;3944;09:07:13;0;49	99403;8	58737;0;0;72;
$GPXUP;3944;09:07:14;0;49	9942;8	58727;0;0;73;
$GPXUP;3944;09:07:15;0;49	99437;8	5872;0;0;71;
$GPXUP;3944;09:07:16;0;49	99455;8	58716;0;0;71;
$GPXUP;3944;09:07:17;0;49	99473;8	58714;0;0;72;
$GPXUP;3944;09:07:18;0;49	99491;8	58712;0;0;73;
$GPXUP;3944;09:07:19;0;49	99509;8	58713;0;0;74;
$GPXUP;3944;09:07:20;0;49	99528;8	58718;0;0;76;
$GPXUP;3944;09:07:21;0;49	99546;8	58724;0;0;77;
$GPXUP;3944;09:07:22;0;49	99566;8	58728;0;0;76;
$GPXUP;3944;09:07:23;0;49	99585;8	58727;0;0;76;
$GPXUP;3944;09:07:24;0;49	99604;8	58724;0;0;76;
$GPXUP;3944;09:07:25;0;49	99623;8	5872;0;0;77;
$GPXUP;3944;09:07:26;0;49	99642;8	58718;0;0;76;
$GPXUP;3944;09:07:27;0;49	99661;8	58718;0;0;76;
$GPXUP;3944;09:07:28;0;49	9968;8	5872;0;0;74;
$GPXUP;3944;09:07:29;0;49	99697;8	58727;0;0;72;
$GPXUP;3944;09:07:30;0;49	99714;8	58738;0;0;70;
$GPXUP;3944;09:07:31;0;49	99728;8	58753;0;0;66;
$GPXUP;3944;09:07:32;0;49	99736;8	58776;0;0;66;
$GPXUP;3944;09:07:33;0;49	99742;8	58802;0;0;66;
$GPXUP;3944;09:07:34;0;49	99749;8	58827;0;0;66;
$GPXUP;3944;09:07:35;0;49	99757;8	5885;0;0;68;
$GPXUP;3944;09:07:36;0;49	99766;8	58874;0;0;71;
$GPXUP;3944;09:07:37;0;49	99775;8	58898;0;0;69;
$GPXUP;3944;09:07:38;0;49	9978;8	58922;0;0;64;
$GPXUP;3944;09:07:39;0;49	99781;8	58946;0;0;56;
$GPXUP;3944;09:07:40;0;49	99775;8	58967;0;0;52;
$GPXUP;3944;09:07:41;0;49	99771;8	58989;0;0;57;
$GPXUP;3944;09:07:42;0;49	9977;8	59012;0;0;61;
$GPXUP;3944;09:07:43;0;49	99772;8	59036;0;0;59;
$GPXUP;3944;09:07:44;0;49	99776;8	59056;0;0;53;
$GPXUP;3944;09:07:45;0;49	99779;8	59073;0;0;45;
$GPXUP;3944;09:07:46;0;49	9978;8	59083;0;0;30;
$GPXUP;3944;09:07:47;0;49	99778;8	59082;0;0;5;
$GPXUP;3944;09:07:48;0;49	99777;8	59078;0;0;1;
$GPXUP;3944;09:07:49;0;49	99777;8	59077;0;0;1;
$GPXUP;3944;09:07:50;0;49	99776;8	59075;0;0;0;
$GPXUP;3944;09:07:51;0;49	99776;8	59075;0;0;0;
$GPXUP;3944;09:07:52;0;49	99776;8	59075;0;0;0;
$GPXUP;3944;09:07:53;0;49	99776;8	59075;0;0;0;
$GPXUP;3944;09:07:54;0;49	99776;8	59075;0;0;0;
$GPXUP;3944;09:07:55;0;49	99776;8	59075;0;0;0;
$GPXUP;3944;09:07:56;0;49	99776;8	59075;0;0;0;
$GPXUP;3944;09:07:57;0;49	99776;8	59075;0;0;0;
$GPXUP;3944;09:07:58;0;49	99776;8	59075;0;0;0;
$GPXUP;3944;09:07:59;0;49	99776;8	59075;0;0;0;
$GPXUP;3944;09:08:00;0;49	99776;8	59075;0;0;0;
$GPXUP;3944;09:08:01;0;49	99776;8	59075;0;0;0;
$GPXUP;3944;09:08:02;0;49	99776;8	59075;0;0;0;
$GPXUP;3944;09:08:03;0;49	99776;8	59075;0;0;0;
$GPXUP;3944;09:08:04;0;49	99776;8	59075;0;0;0;
$GPXUP;3944;09:08:05;0;49	99776;8	59075;0;0;0;
$GPXUP;3944;09:08:06;0;49	99776;8	59075;0;0;0;
$GPXUP;3944;09:08:07;0;49	99776;8	59075;0;0;0;
$GPXUP;3944;09:08:08;0;49	99776;8	59075;0;0;0;
$GPXUP;3944;09:08:09;0;49	99776;8	59075;0;0;0;
$GPXUP;3944;09:08:10;0;49	99776;8	59075;0;0;0;
$GPXUP;3944;09:08:11;0;49	99776;8	59075;0;0;0;
$GPXUP;3944;09:08:12;0;49	99776;8	59075;0;0;0;
$GPXUP;3944;09:08:13;0;49	99776;8	59075;0;0;0;
$GPXUP;3944;09:08:14;0;49	99776;8	59075;0;0;0;
$GPXUP;3944;09:08:15;0;49	99776;8	59075;0;0;0;
$GPXUP;3944;09:08:16;0;49	99776;8	59075;0;0;0;
$GPXUP;3944;09:08:17;0;49	99776;8	59075;0;0;0;
$GPXUP;3944;09:08:18;0;49	99776;8	59075;0;0;0;
$GPXUP;3944;09:08:19;0;49	99776;8	59075;0;0;0;
$GPXUP;3944;09:08:20;0;49	99776;8	59075;0;0;0;
$GPXUP;3944;09:08:21;0;49	99776;8	59075;0;0;0;
$GPXUP;3944;09:08:22;0;49	99776;8	59075;0;0;0;
$GPXUP;3944;09:08:23;0;49	99776;8	59075;0;0;0;
$GPXUP;3944;09:08:24;0;49	99776;8	59075;0;0;0;
$GPXUP;3944;09:08:25;0;49	99776;8	59075;0;0;0;
$GPXUP;3944;09:08:26;0;49	99776;8	59075;0;0;0;
$GPXUP;3944;09:08:27;0;49	99776;8	59075;0;0;0;
$GPXUP;3944;09:08:28;0;49	99776;8	59075;0;0;0;
$GPXUP;3944;09:08:29;0;49	99776;8	59075;0;0;0;
$GPXUP;3944;09:08:30;0;49	99776;8	59075;0;0;0;
$GPXUP;3944;09:08:31;0;49	99776;8	59075;0;0;0;
$GPXUP;3944;09:08:32;0;49	99776;8	59075;0;0;0;
$GPXUP;3944;09:08:33;0;49	99776;8	59075;0;0;0;
$GPXUP;3944;09:08:34;0;49	99776;8	59075;0;0;0;
$GPXUP;3944;09:08:35;0;49	99776;8	59075;0;0;0;
$GPXUP;3944;09:08:36;0;49	99776;8	59075;0;0;0;
$GPXUP;3944;09:08:37;0;49	99776;8	59075;0;0;0;
$GPXUP;3944;09:08:38;0;49	99776;8	59075;0;0;0;
$GPXUP;3944;09:08:39;0;49	99776;8	59075;0;0;0;
$GPXUP;3944;09:08:40;0;49	99776;8	59075;0;0;0;
$GPXUP;3944;09:08:41;0;49	99776;8	59075;0;0;0;
$GPXUP;3944;09:08:42;0;49	99776;8	59075;0;0;0;
$GPXUP;3944;09:08:43;0;49	99776;8	59075;0;0;0;
$GPXUP;3944;09:08:44;0;49	99776;8	59075;0;0;0;
$GPXUP;3944;09:08:45;0;49	99776;8	59075;0;0;0;
$GPXUP;3944;09:08:46;0;49	99776;8	59075;0;0;0;
$GPXUP;3944;09:08:47;0;49	99776;8	59075;0;0;0;
$GPXUP;3944;09:08:48;0;49	99776;8	59075;0;0;0;
$GPXUP;3944;09:08:49;0;49	99776;8	59075;0;0;0;
$GPXUP;3944;09:08:50;0;49	99776;8	59075;0;0;0;
$GPXUP;3944;09:08:51;0;49	99776;8	59075;0;0;0;
$GPXUP;3944;09:08:52;0;49	99776;8	59075;0;0;0;
$GPXUP;3944;09:08:53;0;49	99776;8	59075;0;0;0;
$GPXUP;3944;09:08:54;0;49	99776;8	59075;0;0;0;
$GPXUP;3944;09:08:55;0;49	99776;8	59075;0;0;0;
$GPXUP;3944;09:08:56;0;49	99776;8	59075;0;0;0;
$GPXUP;3944;09:08:57;0;49	99776;8	59075;0;0;0;
$GPXUP;3944;09:08:58;0;49	99776;8	59075;0;0;0;
$GPXUP;3944;09:08:59;0;49	99776;8	59075;0;0;0;
$GPXUP;3944;09:09:00;0;49	99776;8	59075;0;0;0;
$GPXUP;3944;09:09:01;0;49	99776;8	59075;0;0;0;
$GPXUP;3944;09:09:02;0;49	99776;8	59075;0;0;0;
$GPXUP;3944;09:09:03;0;49	99776;8	59075;0;0;0;
$GPXUP;3944;09:09:04;0;49	99776;8	59075;0;0;0;
$GPXUP;3944;09:09:05;0;49	99776;8	59075;0;0;0;
$GPXUP;3944;09:09:06;0;49	99776;8	59075;0;0;0;
$GPXUP;3944;09:09:07;0;49	99776;8	59075;0;0;0;
$GPXUP;3944;09:09:08;0;49	99776;8	59075;0;0;0;
$GPXUP;3944;09:09:09;0;49	99776;8	59075;0;0;0;
$GPXUP;3944;09:09:10;0;49	99776;8	59075;0;0;0;
$GPXUP;3944;09:09:11;0;49	99776;8	59075;0;0;0;
$GPXUP;3944;09:09:12;0;49	99776;8	59075;0;0;0;
$GPXUP;3944;09:09:13;0;49	99776;8	59075;0;0;0;
$GPXUP;3944;09:09:14;0;49	99776;8	59075;0;0;0;
$GPXUP;3944;09:09:15;0;49	99776;8	59075;0;0;0;
$GPXUP;3944;09:09:16;0;49	99776;8	59075;0;0;0;
$GPXUP;3944;09:09:17;0;49	99776;8	59075;0;0;0;
$GPXUP;3944;09:09:18;0;49	99776;8	59075;0;0;0;
$GPXUP;3944;09:09:19;0;49	99776;8	59075;0;0;0;
$GPXUP;3944;09:09:20;0;49	99776;8	59075;0;0;0;
$GPXUP;3944;09:09:21;0;49	99776;8	59075;0;0;0;
$GPXUP;3944;09:09:22;0;49	99776;8	59075;0;0;0;
$GPXUP;3944;09:09:23;0;49	99776;8	59075;0;0;0;
$GPXUP;3944;09:09:24;0;49	99776;8	59075;0;0;0;
$GPXUP;3944;09:09:25;0;49	99776;8	59075;0;0;0;
$GPXUP;3944;09:09:26;0;49	99776;8	59075;0;0;0;
$GPXUP;3944;09:09:27;0;49	99776;8	59075;0;0;0;
$GPXUP;3944;09:09:28;0;49	99776;8	59075;0;0;0;
$GPXUP;3944;09:09:29;0;49	99776;8	59075;0;0;0;
$GPXUP;3944;09:09:30;0;49	99776;8	59075;0;0;0;
$GPXUP;3944;09:09:31;0;49	99776;8	59075;0;0;0;
$GPXUP;3944;09:09:32;0;49	99776;8	59075;0;0;0;
$GPXUP;3944;09:09:33;0;49	99776;8	59075;0;0;0;
$GPXUP;3944;09:09:34;0;49	99776;8	59075;0;0;0;
$GPXUP;3944;09:09:35;0;49	99776;8	59075;0;0;0;
$GPXUP;3944;09:09:36;0;49	99776;8	59075;0;0;0;
$GPXUP;3944;09:09:37;0;49	99776;8	59075;0;0;0;
$GPXUP;3944;09:09:38;0;49	99776;8	59075;0;0;0;
$GPXUP;3944;09:09:39;0;49	99776;8	59075;0;0;0;
$GPXUP;3944;09:09:40;0;49	99776;8	59075;0;0;0;
$GPXUP;3944;09:09:41;0;49	99776;8	59075;0;0;0;
$GPXUP;3944;09:09:42;0;49	99776;8	59075;0;0;0;
$GPXUP;3944;09:09:43;0;49	99776;8	59075;0;0;0;
$GPXUP;3944;09:09:44;0;49	99776;8	59075;0;0;0;
$GPXUP;3944;09:09:45;0;49	99776;8	59075;0;0;0;
$GPXUP;3944;09:09:46;0;49	99776;8	59075;0;0;0;
$GPXUP;3944;09:09:47;0;49	99776;8	59075;0;0;0;
$GPXUP;3944;09:09:48;0;49	99776;8	59075;0;0;0;
$GPXUP;3944;09:09:49;0;49	99776;8	59075;0;0;0;
$GPXUP;3944;09:09:50;0;49	99776;8	59075;0;0;0;
$GPXUP;3944;09:09:51;0;49	99776;8	59075;0;0;0;
$GPXUP;3944;09:09:52;0;49	99776;8	59075;0;0;0;
$GPXUP;3944;09:09:53;0;49	99776;8	59075;0;0;0;
$GPXUP;3944;09:09:54;0;49	99776;8	59075;0;0;0;
$GPXUP;3944;09:09:55;0;49	99776;8	59075;0;0;0;
$GPXUP;3944;09:09:56;0;49	99776;8	59075;0;0;0;
$GPXUP;3944;09:09:57;0;49	99776;8	59075;0;0;0;
$GPXUP;3944;09:09:58;0;49	99776;8	59075;0;0;0;
$GPXUP;3944;09:09:59;0;49	99776;8	59075;0;0;0;
$GPXUP;3944;09:10:00;0;49	99776;8	59075;0;0;0;
$GPXUP;3944;09:10:01;0;49	99776;8	59075;0;0;0;
$GPXUP;3944;09:10:02;0;49	99776;8	59075;0;0;0;
$GPXUP;3944;09:10:03;0;49	99776;8	59075;0;0;0;
$GPXUP;3944;09:10:04;0;49	99776;8	59075;0;0;0;
$GPXUP;3944;09:10:05;0;49	99776;8	59075;0;0;0;
$GPXUP;3944;09:10:06;0;49	99776;8	59075;0;0;0;
$GPXUP;3944;09:10:07;0;49	99776;8	59075;0;0;0;
$GPXUP;3944;09:10:08;0;49	99776;8	59075;0;0;0;
$GPXUP;3944;09:10:09;0;49	99776;8	59075;0;0;0;
$GPXUP;3944;09:10:10;0;49	99776;8	59075;0;0;0;
$GPXUP;3944;09:10:11;0;49	99776;8	59075;0;0;0;
$GPXUP;3944;09:10:12;0;49	99776;8	59075;0;0;0;
$GPXUP;3944;09:10:13;0;49	99776;8	59075;0;0;0;
$GPXUP;3944;09:10:14;0;49	99776;8	59075;0;0;0;
$GPXUP;3944;09:10:15;0;49	99776;8	59075;0;0;0;
$GPXUP;3944;09:10:16;0;49	99776;8	59075;0;0;0;
$GPXUP;3944;09:10:17;0;49	99776;8	59075;0;0;0;
$GPXUP;3944;09:10:18;0;49	99776;8	59075;0;0;0;
$GPXUP;3944;09:10:19;0;49	99776;8	59075;0;0;0;
$GPXUP;3944;09:10:20;0;49	99776;8	59075;0;0;0;
$GPXUP;3944;09:10:21;0;49	99776;8	59075;0;0;0;
$GPXUP;3944;09:10:22;0;49	99776;8	59075;0;0;0;
$GPXUP;3944;09:10:23;0;49	99776;8	59075;0;0;0;
$GPXUP;3944;09:10:24;0;49	99776;8	59075;0;0;0;
$GPXUP;3944;09:10:25;0;49	99776;8	59075;0;0;0;
$GPXUP;3944;09:10:26;0;49	99776;8	59075;0;0;0;
$GPXUP;3944;09:10:27;0;49	99776;8	59075;0;0;0;
$GPXUP;3944;09:10:28;0;49	99776;8	59075;0;0;0;
$GPXUP;3944;09:10:29;0;49	99776;8	59075;0;0;0;
$GPXUP;3944;09:10:30;0;49	99776;8	59075;0;0;0;
$GPXUP;3944;09:10:31;0;49	99776;8	59075;0;0;0;
$GPXUP;3944;09:10:32;0;49	99776;8	59075;0;0;0;
$GPXUP;3944;09:10:33;0;49	99776;8	59075;0;0;0;
$GPXUP;3944;09:10:34;0;49	99776;8	59075;0;0;0;
$GPXUP;3944;09:10:35;0;49	99776;8	59075;0;0;0;
$GPXUP;3944;09:10:36;0;49	99776;8	59075;0;0;0;
$GPXUP;3944;09:10:37;0;49	99776;8	59075;0;0;0;
$GPXUP;3944;09:10:38;0;49	99776;8	59075;0;0;0;
$GPXUP;3944;09:10:39;0;49	99776;8	59075;0;0;0;
$GPXUP;3944;09:10:40;0;49	99776;8	59075;0;0;0;
$GPXUP;3944;09:10:41;0;49	99776;8	59075;0;0;0;
$GPXUP;3944;09:10:42;0;49	99776;8	59075;0;0;0;
$GPXUP;3944;09:10:43;0;49	99776;8	59075;0;0;0;
$GPXUP;3944;09:10:44;0;49	99776;8	59075;0;0;0;
$GPXUP;3944;09:10:45;0;49	99776;8	59075;0;0;0;
$GPXUP;3944;09:10:46;0;49	99776;8	59075;0;0;0;
$GPXUP;3944;09:10:47;0;49	99776;8	59075;0;0;0;
$GPXUP;3944;09:10:48;0;49	99776;8	59075;0;0;0;
$GPXUP;3944;09:10:49;0;49	99776;8	59075;0;0;0;
$GPXUP;3944;09:10:50;0;49	99776;8	59075;0;0;0;
$GPXUP;3944;09:10:51;0;49	99776;8	59075;0;0;0;
$GPXUP;3944;09:10:52;0;49	99776;8	59075;0;0;0;
$GPXUP;3944;09:10:53;0;49	99776;8	59075;0;0;0;
$GPXUP;3944;09:10:54;0;49	99776;8	59075;0;0;0;
$GPXUP;3944;09:10:55;0;49	99776;8	59075;0;0;0;
$GPXUP;3944;09:10:56;0;49	99776;8	59075;0;0;0;
$GPXUP;3944;09:10:57;0;49	99776;8	59075;0;0;0;
$GPXUP;3944;09:10:58;0;49	99776;8	59075;0;0;0;
$GPXUP;3944;09:10:59;0;49	99776;8	59075;0;0;0;
$GPXUP;3944;09:11:00;0;49	99776;8	59075;0;0;0;
$GPXUP;3944;09:11:01;0;49	99776;8	59075;0;0;0;
$GPXUP;3944;09:11:02;0;49	99776;8	59075;0;0;0;
$GPXUP;3944;09:11:03;0;49	99776;8	59075;0;0;0;
$GPXUP;3944;09:11:04;0;49	99776;8	59075;0;0;0;
$GPXUP;3944;09:11:05;0;49	99776;8	59075;0;0;0;
$GPXUP;3944;09:11:06;0;49	99776;8	59075;0;0;0;
$GPXUP;3944;09:11:07;0;49	99776;8	59075;0;0;0;
$GPXUP;3944;09:11:08;0;49	99776;8	59075;0;0;0;
$GPXUP;3944;09:11:09;0;49	99776;8	59075;0;0;0;
$GPXUP;3944;09:11:10;0;49	99776;8	59075;0;0;0;
$GPXUP;3944;09:11:11;0;49	99776;8	59075;0;0;0;
$GPXUP;3944;09:11:12;0;49	99776;8	59075;0;0;0;
$GPXUP;3944;09:11:13;0;49	99776;8	59075;0;0;0;
$GPXUP;3944;09:11:14;0;49	99776;8	59075;0;0;0;
$GPXUP;3944;09:11:15;0;49	99776;8	59075;0;0;0;
$GPXUP;3944;09:11:16;0;49	99776;8	59075;0;0;0;
$GPXUP;3944;09:11:17;0;49	99776;8	59075;0;0;0;
$GPXUP;3944;09:11:18;0;49	99776;8	59075;0;0;0;
$GPXUP;3944;09:11:19;0;49	99776;8	59075;0;0;0;
$GPXUP;3944;09:11:20;0;49	99776;8	59075;0;0;0;
$GPXUP;3944;09:11:21;0;49	99776;8	59075;0;0;0;
$GPXUP;3944;09:11:22;0;49	99776;8	59075;0;0;0;
$GPXUP;3944;09:11:23;0;49	99776;8	59075;0;0;0;
$GPXUP;3944;09:11:24;0;49	99776;8	59075;0;0;0;
$GPXUP;3944;09:11:25;0;49	99776;8	59075;0;0;0;
$GPXUP;3944;09:11:26;0;49	99776;8	59075;0;0;0;
$GPXUP;3944;09:11:27;0;49	99776;8	59075;0;0;0;
$GPXUP;3944;09:11:28;0;49	99776;8	59075;0;0;0;
$GPXUP;3944;09:11:29;0;49	99776;8	59075;0;0;0;
$GPXUP;3944;09:11:30;0;49	99776;8	59075;0;0;0;
$GPXUP;3944;09:11:31;0;49	99776;8	59075;0;0;0;
$GPXUP;3944;09:11:32;0;49	99776;8	59075;0;0;0;
$GPXUP;3944;09:11:33;0;49	99776;8	59075;0;0;0;
$GPXUP;3944;09:11:34;0;49	99776;8	59075;0;0;0;
$GPXUP;3944;09:11:35;0;49	99776;8	59075;0;0;0;
$GPXUP;3944;09:11:36;0;49	99776;8	59075;0;0;0;
$GPXUP;3944;09:11:37;0;49	99776;8	59075;0;0;0;
$GPXUP;3944;09:11:38;0;49	99776;8	59075;0;0;0;
$GPXUP;3944;09:11:39;0;49	99776;8	59075;0;0;0;
$GPXUP;3944;09:11:40;0;49	99776;8	59075;0;0;0;
$GPXUP;3944;09:11:41;0;49	99776;8	59075;0;0;0;
$GPXUP;3944;09:11:42;0;49	99776;8	59075;0;0;0;
$GPXUP;3944;09:11:43;0;49	99776;8	59075;0;0;0;
$GPXUP;3944;09:11:44;0;49	99776;8	59075;0;0;0;
$GPXUP;3944;09:11:45;0;49	99776;8	59075;0;0;0;
$GPXUP;3944;09:11:46;0;49	99776;8	59075;0;0;0;
$GPXUP;3944;09:11:47;0;49	99776;8	59075;0;0;0;
$GPXUP;3944;09:11:48;0;49	99776;8	59075;0;0;0;
$GPXUP;3944;09:11:49;0;49	99776;8	59075;0;0;0;
$GPXUP;3944;09:11:50;0;49	99776;8	59075;0;0;0;
$GPXUP;3944;09:11:51;0;49	99776;8	59075;0;0;0;
$GPXUP;3944;09:11:52;0;49	99776;8	59075;0;0;0;
$GPXUP;3944;09:11:53;0;49	99776;8	59075;0;0;0;
$GPXUP;3944;09:11:54;0;49	99776;8	59075;0;0;0;
$GPXUP;3944;09:11:55;0;49	99776;8	59075;0;0;0;
$GPXUP;3944;09:11:56;0;49	99776;8	59075;0;0;0;
$GPXUP;3944;09:11:57;0;49	99776;8	59075;0;0;0;
$GPXUP;3944;09:11:58;0;49	99776;8	59075;0;0;0;
$GPXUP;3944;09:11:59;0;49	99776;8	59075;0;0;0;
$GPXUP;3944;09:12:00;0;49	99776;8	59075;0;0;0;
$GPXUP;3944;09:12:01;0;49	99776;8	59075;0;0;0;
$GPXUP;3944;09:12:02;0;49	99776;8	59075;0;0;0;
$GPXUP;3944;09:12:03;0;49	99776;8	59075;0;0;0;
$GPXUP;3944;09:12:04;0;49	99776;8	59075;0;0;0;
$GPXUP;3944;09:12:05;0;49	99776;8	59075;0;0;0;
$GPXUP;3944;09:12:06;0;49	99776;8	59075;0;0;0;
$GPXUP;3944;09:12:07;0;49	99776;8	59075;0;0;0;
$GPXUP;3944;09:12:08;0;49	99776;8	59075;0;0;0;
$GPXUP;3944;09:12:09;0;49	99776;8	59075;0;0;0;
$GPXUP;3944;09:12:10;0;49	99776;8	59075;0;0;0;
$GPXUP;3944;09:12:11;0;49	99776;8	59075;0;0;0;
$GPXUP;3944;09:12:12;0;49	99776;8	59075;0;0;0;
$GPXUP;3944;09:12:13;0;49	99776;8	59075;0;0;0;
$GPXUP;3944;09:12:14;0;49	99776;8	59075;0;0;0;
$GPXUP;3944;09:12:15;0;49	99776;8	59075;0;0;0;
$GPXUP;3944;09:12:16;0;49	99776;8	59075;0;0;0;
$GPXUP;3944;09:12:17;0;49	99776;8	59075;0;0;0;
$GPXUP;3944;09:12:18;0;49	99776;8	59075;0;0;0;
$GPXUP;3944;09:12:19;0;49	99776;8	59075;0;0;0;
$GPXUP;3944;09:12:20;0;49	99776;8	59075;0;0;0;
$GPXUP;3944;09:12:21;0;49	99776;8	59075;0;0;0;
$GPXUP;3944;09:12:22;0;49	99776;8	59075;0;0;0;
$GPXUP;3944;09:12:23;0;49	99776;8	59075;0;0;0;
$GPXUP;3944;09:12:24;0;49	99776;8	59075;0;0;0;
$GPXUP;3944;09:12:25;0;49	99776;8	59075;0;0;0;
$GPXUP;3944;09:12:26;0;49	99776;8	59075;0;0;0;
$GPXUP;3944;09:12:27;0;49	99776;8	59075;0;0;0;
$GPXUP;3944;09:12:28;0;49	99776;8	59075;0;0;0;
$GPXUP;3944;09:12:29;0;49	99776;8	59075;0;0;0;
$GPXUP;3944;09:12:30;0;49	99776;8	59075;0;0;0;
$GPXUP;3944;09:12:31;0;49	99776;8	59075;0;0;0;
$GPXUP;3944;09:12:32;0;49	99776;8	59075;0;0;0;
$GPXUP;3944;09:12:33;0;49	99776;8	59075;0;0;0;
$GPXUP;3944;09:12:34;0;49	99776;8	59075;0;0;0;
$GPXUP;3944;09:12:35;0;49	99776;8	59075;0;0;0;
$GPXUP;3944;09:12:36;0;49	99776;8	59075;0;0;0;
$GPXUP;3944;09:12:37;0;49	99776;8	59075;0;0;0;
$GPXUP;3944;09:12:38;0;49	99776;8	59075;0;0;0;
$GPXUP;3944;09:12:39;0;49	99776;8	59075;0;0;0;
$GPXUP;3944;09:12:40;0;49	99776;8	59075;0;0;0;
$GPXUP;3944;09:12:41;0;49	99776;8	59075;0;0;0;
$GPXUP;3944;09:12:42;0;49	99776;8	59075;0;0;0;
$GPXUP;3944;09:12:43;0;49	99776;8	59075;0;0;0;
$GPXUP;3944;09:12:44;0;49	99776;8	59075;0;0;0;
$GPXUP;3944;09:12:45;0;49	99776;8	59075;0;0;0;
$GPXUP;3944;09:12:46;0;49	99776;8	59075;0;0;0;
$GPXUP;3944;09:12:47;0;49	99776;8	59075;0;0;0;
$GPXUP;3944;09:12:48;0;49	99776;8	59075;0;0;0;
$GPXUP;3944;09:12:49;0;49	99776;8	59075;0;0;0;
$GPXUP;3944;09:12:50;0;49	99776;8	59075;0;0;0;
$GPXUP;3944;09:12:51;0;49	99776;8	59075;0;0;0;
$GPXUP;3944;09:12:52;0;49	99776;8	59075;0;0;0;
$GPXUP;3944;09:12:53;0;49	99776;8	59075;0;0;0;
$GPXUP;3944;09:12:54;0;49	99776;8	59075;0;0;0;
$GPXUP;3944;09:12:55;0;49	99776;8	59075;0;0;0;
$GPXUP;3944;09:12:56;0;49	99776;8	59075;0;0;0;
$GPXUP;3944;09:12:57;0;49	99776;8	59075;0;0;0;
$GPXUP;3944;09:12:58;0;49	99776;8	59075;0;0;0;
$GPXUP;3944;09:12:59;0;49	99776;8	59075;0;0;0;
$GPXUP;3944;09:13:00;0;49	99776;8	59075;0;0;0;
$GPXUP;3944;09:13:01;0;49	99776;8	59075;0;0;0;
$GPXUP;3944;09:13:02;0;49	99776;8	59075;0;0;0;
$GPXUP;3944;09:13:03;0;49	99776;8	59075;0;0;0;
$GPXUP;3944;09:13:04;0;49	99776;8	59075;0;0;0;
$GPXUP;3944;09:13:05;0;49	99776;8	59075;0;0;0;
$GPXUP;3944;09:13:06;0;49	99776;8	59075;0;0;0;
$GPXUP;3944;09:13:07;0;49	99776;8	59075;0;0;0;
$GPXUP;3944;09:13:08;0;49	99776;8	59075;0;0;0;
$GPXUP;3944;09:13:09;0;49	99776;8	59075;0;0;0;
$GPXUP;3944;09:13:10;0;49	99776;8	59075;0;0;0;
$GPXUP;3944;09:13:11;0;49	99776;8	59075;0;0;0;
$GPXUP;3944;09:13:12;0;49	99776;8	59075;0;0;0;
$GPXUP;3944;09:13:13;0;49	99776;8	59075;0;0;0;
$GPXUP;3944;09:13:14;0;49	99776;8	59075;0;0;0;
$GPXUP;3944;09:13:15;0;49	99776;8	59075;0;0;0;
$GPXUP;3944;09:13:16;0;49	99776;8	59075;0;0;0;
$GPXUP;3944;09:13:17;0;49	99776;8	59075;0;0;0;
$GPXUP;3944;09:13:18;0;49	99776;8	59075;0;0;0;
$GPXUP;3944;09:13:19;0;49	99776;8	59075;0;0;0;
$GPXUP;3944;09:13:20;0;49	99776;8	59075;0;0;0;
$GPXUP;3944;09:13:21;0;49	99776;8	59075;0;0;0;
$GPXUP;3944;09:13:22;0;49	99776;8	59075;0;0;0;
$GPXUP;3944;09:13:23;0;49	99776;8	59075;0;0;0;
$GPXUP;3944;09:13:24;0;49	99776;8	59075;0;0;0;
$GPXUP;3944;09:13:25;0;49	99776;8	59075;0;0;0;
$GPXUP;3944;09:13:26;0;49	99776;8	59075;0;0;0;
$GPXUP;3944;09:13:27;0;49	99776;8	59075;0;0;0;
$GPXUP;3944;09:13:28;0;49	99776;8	59075;0;0;0;
$GPXUP;3944;09:13:29;0;49	99776;8	59075;0;0;0;
$GPXUP;3944;09:13:30;0;49	99776;8	59075;0;0;0;
$GPXUP;3944;09:13:31;0;49	99776;8	59075;0;0;0;
$GPXUP;3944;09:13:32;0;49	99776;8	59075;0;0;0;
$GPXUP;3944;09:13:33;0;49	99776;8	59075;0;0;0;
$GPXUP;3944;09:13:34;0;49	99776;8	59075;0;0;0;
$GPXUP;3944;09:13:35;0;49	99776;8	59075;0;0;0;
$GPXUP;3944;09:13:36;0;49	99776;8	59075;0;0;0;
$GPXUP;3944;09:13:37;0;49	99776;8	59075;0;0;0;
$GPXUP;3944;09:13:38;0;49	99776;8	59075;0;0;0;
$GPXUP;3944;09:13:39;0;49	99776;8	59075;0;0;0;
$GPXUP;3944;09:13:40;0;49	99776;8	59075;0;0;0;
$GPXUP;3944;09:13:41;0;49	99776;8	59075;0;0;0;
$GPXUP;3944;09:13:42;0;49	99776;8	59075;0;0;0;
$GPXUP;3944;09:13:43;0;49	99776;8	59075;0;0;0;
$GPXUP;3944;09:13:44;0;49	99776;8	59075;0;0;0;
$GPXUP;3944;09:13:45;0;49	99776;8	59075;0;0;0;
$GPXUP;3944;09:13:46;0;49	99776;8	59075;0;0;0;
$GPXUP;3944;09:13:47;0;49	99776;8	59075;0;0;0;
$GPXUP;3944;09:13:48;0;49	99776;8	59075;0;0;0;
$GPXUP;3944;09:13:49;0;49	99776;8	59075;0;0;0;
$GPXUP;3944;09:13:50;0;49	99776;8	59075;0;0;0;
$GPXUP;3944;09:13:51;0;49	99776;8	59075;0;0;0;
$GPXUP;3944;09:13:52;0;49	99776;8	59075;0;0;0;
$GPXUP;3944;09:13:53;0;49	99776;8	59075;0;0;0;
$GPXUP;3944;09:13:54;0;49	99776;8	59075;0;0;0;
$GPXUP;3944;09:13:55;0;49	99776;8	59075;0;0;0;
$GPXUP;3944;09:13:56;0;49	99776;8	59075;0;0;0;
$GPXUP;3944;09:13:57;0;49	99776;8	59075;0;0;0;
$GPXUP;3944;09:13:58;0;49	99776;8	59075;0;0;0;
$GPXUP;3944;09:13:59;0;49	99776;8	59075;0;0;0;
$GPXUP;3944;09:14:00;0;49	99776;8	59075;0;0;0;
$GPXUP;3944;09:14:01;0;49	99776;8	59075;0;0;0;
$GPXUP;3944;09:14:02;0;49	99776;8	59075;0;0;0;
$GPXUP;3944;09:14:03;0;49	99776;8	59075;0;0;0;
$GPXUP;3944;09:14:04;0;49	99776;8	59075;0;0;0;
$GPXUP;3944;09:14:05;0;49	99776;8	59075;0;0;0;
$GPXUP;3944;09:14:06;0;49	99776;8	59075;0;0;0;
$GPXUP;3944;09:14:07;0;49	99776;8	59075;0;0;0;
$GPXUP;3944;09:14:08;0;49	99776;8	59075;0;0;0;
$GPXUP;3944;09:14:09;0;49	99776;8	59075;0;0;0;
$GPXUP;3944;09:14:10;0;49	99776;8	59075;0;0;0;
$GPXUP;3944;09:14:11;0;49	99776;8	59075;0;0;0;
$GPXUP;3944;09:14:12;0;49	99776;8	59075;0;0;0;
$GPXUP;3944;09:14:13;0;49	99776;8	59075;0;0;0;
$GPXUP;3944;09:14:14;0;49	99776;8	59075;0;0;0;
$GPXUP;3944;09:14:15;0;49	99776;8	59075;0;0;0;
$GPXUP;3944;09:14:16;0;49	99776;8	59075;0;0;0;
$GPXUP;3944;09:14:17;0;49	99776;8	59075;0;0;0;
$GPXUP;3944;09:14:18;0;49	99776;8	59075;0;0;0;
$GPXUP;3944;09:14:19;0;49	99776;8	59075;0;0;0;
$GPXUP;3944;09:14:20;0;49	99776;8	59075;0;0;0;
$GPXUP;3944;09:14:21;0;49	99776;8	59075;0;0;0;
$GPXUP;3944;09:14:22;0;49	99776;8	59075;0;0;0;
$GPXUP;3944;09:14:23;0;49	99776;8	59075;0;0;0;
$GPXUP;3944;09:14:24;0;49	99776;8	59075;0;0;0;
$GPXUP;3944;09:14:25;0;49	99776;8	59075;0;0;0;
$GPXUP;3944;09:14:26;0;49	99776;8	59075;0;0;0;
$GPXUP;3944;09:14:27;0;49	99776;8	59075;0;0;0;
$GPXUP;3944;09:14:28;0;49	99776;8	59075;0;0;0;
$GPXUP;3944;09:14:29;0;49	99776;8	59075;0;0;0;
$GPXUP;3944;09:14:30;0;49	99776;8	59075;0;0;0;
$GPXUP;3944;09:14:31;0;49	99776;8	59075;0;0;0;
$GPXUP;3944;09:14:32;0;49	99776;8	59075;0;0;0;
$GPXUP;3944;09:14:33;0;49	99776;8	59075;0;0;0;
$GPXUP;3944;09:14:34;0;49	99776;8	59075;0;0;0;
$GPXUP;3944;09:14:35;0;49	99776;8	59075;0;0;0;
$GPXUP;3944;09:14:36;0;49	99776;8	59075;0;0;0;
$GPXUP;3944;09:14:37;0;49	99776;8	59075;0;0;0;
$GPXUP;3944;09:14:38;0;49	99776;8	59075;0;0;0;
$GPXUP;3944;09:14:39;0;49	99776;8	59075;0;0;0;
$GPXUP;3944;09:14:40;0;49	99776;8	59075;0;0;0;
$GPXUP;3944;09:14:41;0;49	99776;8	59075;0;0;0;
$GPXUP;3944;09:14:42;0;49	99776;8	59075;0;0;0;
$GPXUP;3944;09:14:43;0;49	99776;8	59075;0;0;0;
$GPXUP;3944;09:14:44;0;49	99776;8	59075;0;0;0;
$GPXUP;3944;09:14:45;0;49	99776;8	59075;0;0;0;
$GPXUP;3944;09:14:46;0;49	99776;8	59075;0;0;0;
$GPXUP;3944;09:14:47;0;49	99776;8	59075;0;0;0;
$GPXUP;3944;09:14:48;0;49	99776;8	59075;0;0;0;
$GPXUP;3944;09:14:49;0;49	99776;8	59075;0;0;0;
$GPXUP;3944;09:14:50;0;49	99776;8	59075;0;0;0;
$GPXUP;3944;09:14:51;0;49	99776;8	59075;0;0;0;
$GPXUP;3944;09:14:52;0;49	99776;8	59075;0;0;0;
$GPXUP;3944;09:14:53;0;49	99776;8	59075;0;0;0;
$GPXUP;3944;09:14:54;0;49	99776;8	59075;0;0;0;
$GPXUP;3944;09:14:55;0;49	99776;8	59075;0;0;0;
$GPXUP;3944;09:14:56;0;49	99776;8	59075;0;0;0;
$GPXUP;3944;09:14:57;0;49	99776;8	59075;0;0;0;
$GPXUP;3944;09:14:58;0;49	99776;8	59075;0;0;0;
$GPXUP;3944;09:14:59;0;49	99776;8	59075;0;0;0;
$GPXUP;3944;09:15:00;0;49	99776;8	59075;0;0;0;
$GPXUP;3944;09:15:01;0;49	99776;8	59075;0;0;0;
$GPXUP;3944;09:15:02;0;49	99776;8	59075;0;0;0;
$GPXUP;3944;09:15:03;0;49	99776;8	59075;0;0;0;
$GPXUP;3944;09:15:04;0;49	99776;8	59075;0;0;0;
$GPXUP;3944;09:15:05;0;49	99776;8	59075;0;0;0;
$GPXUP;3944;09:15:06;0;49	99776;8	59075;0;0;0;
$GPXUP;3944;09:15:07;0;49	99776;8	59075;0;0;0;
$GPXUP;3944;09:15:08;0;49	99776;8	59075;0;0;0;
$GPXUP;3944;09:15:09;0;49	99776;8	59075;0;0;0;
$GPXUP;3944;09:15:10;0;49	99776;8	59075;0;0;0;
$GPXUP;3944;09:15:11;0;49	99776;8	59075;0;0;0;
$GPXUP;3944;09:15:12;0;49	99776;8	59075;0;0;0;
$GPXUP;3944;09:15:13;0;49	99776;8	59075;0;0;0;
$GPXUP;3944;09:15:14;0;49	99776;8	59075;0;0;0;
$GPXUP;3944;09:15:15;0;49	99776;8	59075;0;0;0;
$GPXUP;3944;09:15:16;0;49	99776;8	59075;0;0;0;
$GPXUP;3944;09:15:17;0;49	99776;8	59075;0;0;0;
$GPXUP;3944;09:15:18;0;49	99776;8	59075;0;0;0;
$GPXUP;3944;09:15:19;0;49	99776;8	59075;0;0;0;
$GPXUP;3944;09:15:20;0;49	99776;8	59075;0;0;0;
$GPXUP;3944;09:15:21;0;49	99776;8	59075;0;0;0;
$GPXUP;3944;09:15:22;0;49	99776;8	59075;0;0;0;
$GPXUP;3944;09:15:23;0;49	99776;8	59075;0;0;0;
$GPXUP;3944;09:15:24;0;49	99776;8	59075;0;0;0;
$GPXUP;3944;09:15:25;0;49	99776;8	59075;0;0;0;
$GPXUP;3944;09:15:26;0;49	99776;8	59075;0;0;0;
$GPXUP;3944;09:15:27;0;49	99776;8	59075;0;0;0;
$GPXUP;3944;09:15:28;0;49	99776;8	59075;0;0;0;
$GPXUP;3944;09:15:29;0;49	99776;8	59075;0;0;0;
$GPXUP;3944;09:15:30;0;49	99776;8	59075;0;0;0;
$GPXUP;3944;09:15:31;0;49	99776;8	59075;0;0;0;
$GPXUP;3944;09:15:32;0;49	99776;8	59075;0;0;0;
$GPXUP;3944;09:15:33;0;49	99776;8	59075;0;0;0;
$GPXUP;3944;09:15:34;0;49	99776;8	59075;0;0;0;
$GPXUP;3944;09:15:35;0;49	99776;8	59075;0;0;0;
$GPXUP;3944;09:15:36;0;49	99776;8	59075;0;0;0;
$GPXUP;3944;09:15:37;0;49	99776;8	59075;0;0;0;
$GPXUP;3944;09:15:38;0;49	99776;8	59075;0;0;0;
$GPXUP;3944;09:15:39;0;49	99776;8	59075;0;0;0;
$GPXUP;3944;09:15:40;0;49	99776;8	59075;0;0;0;
$GPXUP;3944;09:15:41;0;49	99776;8	59075;0;0;0;
$GPXUP;3944;09:15:42;0;49	99776;8	59075;0;0;0;
$GPXUP;3944;09:15:43;0;49	99776;8	59075;0;0;0;
$GPXUP;3944;09:15:44;0;49	99776;8	59075;0;0;0;
$GPXUP;3944;09:15:45;0;49	99776;8	59075;0;0;0;
$GPXUP;3944;09:15:46;0;49	99776;8	59075;0;0;0;
$GPXUP;3944;09:15:47;0;49	99776;8	59075;0;0;0;
$GPXUP;3944;09:15:48;0;49	99776;8	59075;0;0;0;
$GPXUP;3944;09:15:49;0;49	99776;8	59075;0;0;0;
$GPXUP;3944;09:15:50;0;49	99776;8	59075;0;0;0;
$GPXUP;3944;09:15:51;0;49	99776;8	59075;0;0;0;
$GPXUP;3944;09:15:52;0;49	99776;8	59075;0;0;0;
$GPXUP;3944;09:15:53;0;49	99776;8	59075;0;0;0;
$GPXUP;3944;09:15:54;0;49	99776;8	59075;0;0;0;
$GPXUP;3944;09:15:55;0;49	99776;8	59075;0;0;0;
$GPXUP;3944;09:15:56;0;49	99776;8	59075;0;0;0;
$GPXUP;3944;09:15:57;0;49	99776;8	59075;0;0;0;
$GPXUP;3944;09:15:58;0;49	99776;8	59075;0;0;0;
$GPXUP;3944;09:15:59;0;49	99776;8	59075;0;0;0;
$GPXUP;3944;09:16:00;0;49	99776;8	59075;0;0;0;
$GPXUP;3944;09:16:01;0;49	99776;8	59075;0;0;0;
$GPXUP;3944;09:16:02;0;49	99776;8	59075;0;0;0;
$GPXUP;3944;09:16:03;0;49	99776;8	59075;0;0;0;
$GPXUP;3944;09:16:04;0;49	99776;8	59075;0;0;0;
$GPXUP;3944;09:16:05;0;49	99776;8	59075;0;0;0;
$GPXUP;3944;09:16:06;0;49	99776;8	59075;0;0;0;
$GPXUP;3944;09:16:07;0;49	99776;8	59075;0;0;0;
$GPXUP;3944;09:16:08;0;49	99776;8	59075;0;0;0;
$GPXUP;3944;09:16:09;0;49	99776;8	59075;0;0;0;
$GPXUP;3944;09:16:10;0;49	99776;8	59075;0;0;0;
$GPXUP;3944;09:16:11;0;49	99776;8	59075;0;0;0;
$GPXUP;3944;09:16:12;0;49	99776;8	59075;0;0;0;
$GPXUP;3944;09:16:13;0;49	99776;8	59075;0;0;0;
$GPXUP;3944;09:16:14;0;49	99776;8	59075;0;0;0;
$GPXUP;3944;09:16:15;0;49	99776;8	59075;0;0;0;
$GPXUP;3944;09:16:16;0;49	99776;8	59075;0;0;0;
$GPXUP;3944;09:16:17;0;49	99776;8	59075;0;0;0;
$GPXUP;3944;09:16:18;0;49	99776;8	59075;0;0;0;
$GPXUP;3944;09:16:19;0;49	99776;8	59075;0;0;0;
$GPXUP;3944;09:16:20;0;49	99776;8	59075;0;0;0;
$GPXUP;3944;09:16:21;0;49	99776;8	59075;0;0;0;
$GPXUP;3944;09:16:22;0;49	99776;8	59075;0;0;0;
$GPXUP;3944;09:16:23;0;49	99776;8	59075;0;0;0;
$GPXUP;3944;09:16:24;0;49	99776;8	59075;0;0;0;
$GPXUP;3944;09:16:25;0;49	99776;8	59075;0;0;0;
$GPXUP;3944;09:16:26;0;49	99776;8	59075;0;0;0;
$GPXUP;3944;09:16:27;0;49	99776;8	59075;0;0;0;
$GPXUP;3944;09:16:28;0;49	99776;8	59075;0;0;0;
$GPXUP;3944;09:16:29;0;49	99776;8	59075;0;0;0;
$GPXUP;3944;09:16:30;0;49	99776;8	59075;0;0;0;
$GPXUP;3944;09:16:31;0;49	99776;8	59075;0;0;0;
$GPXUP;3944;09:16:32;0;49	99776;8	59075;0;0;0;
$GPXUP;3944;09:16:33;0;49	99776;8	59075;0;0;0;
$GPXUP;3944;09:16:34;0;49	99776;8	59075;0;0;0;
$GPXUP;3944;09:16:35;0;49	99776;8	59075;0;0;0;
$GPXUP;3944;09:16:36;0;49	99776;8	59075;0;0;0;
$GPXUP;3944;09:16:37;0;49	99776;8	59075;0;0;0;
$GPXUP;3944;09:16:38;0;49	99776;8	59075;0;0;0;
$GPXUP;3944;09:16:39;0;49	99776;8	59075;0;0;0;
$GPXUP;3944;09:16:40;0;49	99776;8	59075;0;0;0;
$GPXUP;3944;09:16:41;0;49	99776;8	59075;0;0;0;
$GPXUP;3944;09:16:42;0;49	99776;8	59075;0;0;0;
$GPXUP;3944;09:16:43;0;49	99776;8	59075;0;0;0;
$GPXUP;3944;09:16:44;0;49	99776;8	59075;0;0;0;
$GPXUP;3944;09:16:45;0;49	99776;8	59075;0;0;0;
$GPXUP;3944;09:16:46;0;49	99776;8	59075;0;0;0;
$GPXUP;3944;09:16:47;0;49	99776;8	59075;0;0;0;
$GPXUP;3944;09:16:48;0;49	99776;8	59075;0;0;0;
$GPXUP;3944;09:16:49;0;49	99776;8	59075;0;0;0;
$GPXUP;3944;09:16:50;0;49	99776;8	59075;0;0;0;
$GPXUP;3944;09:16:51;0;49	99776;8	59075;0;0;0;
$GPXUP;3944;09:16:52;0;49	99776;8	59075;0;0;0;
$GPXUP;3944;09:16:53;0;49	99776;8	59075;0;0;0;
$GPXUP;3944;09:16:54;0;49	99776;8	59075;0;0;0;
$GPXUP;3944;09:16:55;0;49	99776;8	59075;0;0;0;
$GPXUP;3944;09:16:56;0;49	99776;8	59075;0;0;0;
$GPXUP;3944;09:16:57;0;49	99776;8	59075;0;0;0;
$GPXUP;3944;09:16:58;0;49	99776;8	59075;0;0;0;
$GPXUP;3944;09:16:59;0;49	99776;8	59075;0;0;0;
$GPXUP;3944;09:17:00;0;49	99776;8	59075;0;0;0;
$GPXUP;3944;09:17:01;0;49	99776;8	59075;0;0;0;
$GPXUP;3944;09:17:02;0;49	99776;8	59075;0;0;0;
$GPXUP;3944;09:17:03;0;49	99776;8	59075;0;0;0;
$GPXUP;3944;09:17:04;0;49	99776;8	59075;0;0;0;
$GPXUP;3944;09:17:05;0;49	99776;8	59075;0;0;0;
$GPXUP;3944;09:17:06;0;49	99776;8	59075;0;0;0;
$GPXUP;3944;09:17:07;0;49	99776;8	59075;0;0;0;
$GPXUP;3944;09:17:08;0;49	99776;8	59075;0;0;0;
$GPXUP;3944;09:17:09;0;49	99776;8	59075;0;0;0;
$GPXUP;3944;09:17:10;0;49	99776;8	59075;0;0;0;
$GPXUP;3944;09:17:11;0;49	99776;8	59075;0;0;0;
$GPXUP;3944;09:17:12;0;49	99776;8	59075;0;0;0;
$GPXUP;3944;09:17:13;0;49	99776;8	59075;0;0;0;
$GPXUP;3944;09:17:14;0;49	99776;8	59075;0;0;0;
$GPXUP;3944;09:17:15;0;49	99776;8	59075;0;0;0;
$GPXUP;3944;09:17:16;0;49	99776;8	59075;0;0;0;
$GPXUP;3944;09:17:17;0;49	99776;8	59075;0;0;0;
$GPXUP;3944;09:17:18;0;49	99776;8	59075;0;0;0;
$GPXUP;3944;09:17:19;0;49	99776;8	59075;0;0;0;
$GPXUP;3944;09:17:20;0;49	99776;8	59075;0;0;0;
$GPXUP;3944;09:17:21;0;49	99776;8	59075;0;0;0;
$GPXUP;3944;09:17:22;0;49	99776;8	59075;0;0;0;
$GPXUP;3944;09:17:23;0;49	99776;8	59075;0;0;0;
$GPXUP;3944;09:17:24;0;49	99776;8	59075;0;0;0;
$GPXUP;3944;09:17:25;0;49	99776;8	59075;0;0;0;
$GPXUP;3944;09:17:26;0;49	99776;8	59075;0;0;0;
$GPXUP;3944;09:17:27;0;49	99776;8	59075;0;0;0;
$GPXUP;3944;09:17:28;0;49	99776;8	59075;0;0;0;
$GPXUP;3944;09:17:29;0;49	99776;8	59075;0;0;0;
$GPXUP;3944;09:17:30;0;49	99776;8	59075;0;0;0;
$GPXUP;3944;09:17:31;0;49	99776;8	59075;0;0;0;
$GPXUP;3944;09:17:32;0;49	99776;8	59075;0;0;0;
$GPXUP;3944;09:17:33;0;49	99776;8	59075;0;0;0;
$GPXUP;3944;09:17:34;0;49	99776;8	59075;0;0;0;
$GPXUP;3944;09:17:35;0;49	99776;8	59075;0;0;0;
$GPXUP;3944;09:17:36;0;49	99776;8	59075;0;0;0;
$GPXUP;3944;09:17:37;0;49	99776;8	59075;0;0;0;
$GPXUP;3944;09:17:38;0;49	99776;8	59075;0;0;0;
$GPXUP;3944;09:17:39;0;49	99776;8	59075;0;0;0;
$GPXUP;3944;09:17:40;0;49	99776;8	59075;0;0;0;
$GPXUP;3944;09:17:41;0;49	99776;8	59075;0;0;0;
$GPXUP;3944;09:17:42;0;49	99776;8	59075;0;0;0;
$GPXUP;3944;09:17:43;0;49	99776;8	59075;0;0;0;
$GPXUP;3944;09:17:44;0;49	99776;8	59075;0;0;0;
$GPXUP;3944;09:17:45;0;49	99776;8	59075;0;0;0;
$GPXUP;3944;09:17:46;0;49	99776;8	59075;0;0;0;
$GPXUP;3944;09:17:47;0;49	99776;8	59075;0;0;0;
$GPXUP;3944;09:17:48;0;49	99776;8	59075;0;0;0;
$GPXUP;3944;09:17:49;0;49	99776;8	59075;0;0;0;
$GPXUP;3944;09:17:50;0;49	99776;8	59075;0;0;0;
$GPXUP;3944;09:17:51;0;49	99776;8	59075;0;0;0;
$GPXUP;3944;09:17:52;0;49	99776;8	59075;0;0;0;
$GPXUP;3944;09:17:53;0;49	99776;8	59075;0;0;0;
$GPXUP;3944;09:17:54;0;49	99776;8	59075;0;0;0;
$GPXUP;3944;09:17:55;0;49	99776;8	59075;0;0;0;
$GPXUP;3944;09:17:56;0;49	99776;8	59075;0;0;0;
$GPXUP;3944;09:17:57;0;49	99776;8	59075;0;0;0;
$GPXUP;3944;09:17:58;0;49	99776;8	59075;0;0;0;
$GPXUP;3944;09:17:59;0;49	99776;8	59075;0;0;0;
$GPXUP;3944;09:18:00;0;49	99776;8	59075;0;0;0;
$GPXUP;3944;09:18:01;0;49	99776;8	59075;0;0;0;
$GPXUP;3944;09:18:02;0;49	99776;8	59075;0;0;0;
$GPXUP;3944;09:18:03;0;49	99776;8	59075;0;0;0;
$GPXUP;3944;09:18:04;0;49	99776;8	59075;0;0;0;
$GPXUP;3944;09:18:05;0;49	99776;8	59075;0;0;0;
$GPXUP;3944;09:18:06;0;49	99776;8	59075;0;0;0;
$GPXUP;3944;09:18:07;0;49	99776;8	59075;0;0;0;
$GPXUP;3944;09:18:08;0;49	99776;8	59075;0;0;0;
$GPXUP;3944;09:18:09;0;49	99776;8	59075;0;0;0;
$GPXUP;3944;09:18:10;0;49	99776;8	59075;0;0;0;
$GPXUP;3944;09:18:11;0;49	99776;8	59075;0;0;0;
$GPXUP;3944;09:18:12;0;49	99776;8	59075;0;0;0;
$GPXUP;3944;09:18:13;0;49	99776;8	59075;0;0;0;
$GPXUP;3944;09:18:14;0;49	99776;8	59075;0;0;0;
$GPXUP;3944;09:18:15;0;49	99776;8	59075;0;0;0;
$GPXUP;3944;09:18:16;0;49	99776;8	59075;0;0;0;
$GPXUP;3944;09:18:17;0;49	99776;8	59075;0;0;0;
$GPXUP;3944;09:18:18;0;49	99776;8	59075;0;0;0;
$GPXUP;3944;09:18:19;0;49	99776;8	59075;0;0;0;
$GPXUP;3944;09:18:20;0;49	99776;8	59075;0;0;0;
$GPXUP;3944;09:18:21;0;49	99776;8	59075;0;0;0;
$GPXUP;3944;09:18:22;0;49	99776;8	59075;0;0;0;
$GPXUP;3944;09:18:23;0;49	99776;8	59075;0;0;0;
$GPXUP;3944;09:18:24;0;49	99776;8	59075;0;0;0;
$GPXUP;3944;09:18:25;0;49	99776;8	59075;0;0;0;
$GPXUP;3944;09:18:26;0;49	99776;8	59075;0;0;0;
$GPXUP;3944;09:18:27;0;49	99776;8	59075;0;0;0;
$GPXUP;3944;09:18:28;0;49	99776;8	59075;0;0;0;
$GPXUP;3944;09:18:29;0;49	99776;8	59075;0;0;0;
$GPXUP;3944;09:18:30;0;49	99776;8	59075;0;0;0;
$GPXUP;3944;09:18:31;0;49	99776;8	59075;0;0;0;
$GPXUP;3944;09:18:32;0;49	99776;8	59075;0;0;0;
$GPXUP;3944;09:18:33;0;49	99776;8	59075;0;0;0;
$GPXUP;3944;09:18:34;0;49	99776;8	59075;0;0;0;
$GPXUP;3944;09:18:35;0;49	99776;8	59075;0;0;0;
$GPXUP;3944;09:18:36;0;49	99776;8	59075;0;0;0;
$GPXUP;3944;09:18:37;0;49	99776;8	59075;0;0;0;
$GPXUP;3944;09:18:38;0;49	99776;8	59075;0;0;0;
$GPXUP;3944;09:18:39;0;49	99776;8	59075;0;0;0;
$GPXUP;3944;09:18:40;0;49	99776;8	59075;0;0;0;
$GPXUP;3944;09:18:41;0;49	99776;8	59075;0;0;0;
$GPXUP;3944;09:18:42;0;49	99776;8	59075;0;0;0;
$GPXUP;3944;09:18:43;0;49	99776;8	59075;0;0;0;
$GPXUP;3944;09:18:44;0;49	99776;8	59075;0;0;0;
$GPXUP;3944;09:18:45;0;49	99776;8	59075;0;0;0;
$GPXUP;3944;09:18:46;0;49	99776;8	59075;0;0;0;
$GPXUP;3944;09:18:47;0;49	99776;8	59075;0;0;0;
$GPXUP;3944;09:18:48;0;49	99776;8	59075;0;0;0;
$GPXUP;3944;09:18:49;0;49	99776;8	59075;0;0;0;
$GPXUP;3944;09:18:50;0;49	99776;8	59075;0;0;0;
$GPXUP;3944;09:18:51;0;49	99776;8	59075;0;0;0;
$GPXUP;3944;09:18:52;0;49	99776;8	59075;0;0;0;
$GPXUP;3944;09:18:53;0;49	99776;8	59075;0;0;0;
$GPXUP;3944;09:18:54;0;49	99776;8	59075;0;0;0;
$GPXUP;3944;09:18:55;0;49	99776;8	59075;0;0;0;
$GPXUP;3944;09:18:56;0;49	99776;8	59075;0;0;0;
$GPXUP;3944;09:18:57;0;49	99776;8	59075;0;0;0;
$GPXUP;3944;09:18:58;0;49	99776;8	59075;0;0;0;
$GPXUP;3944;09:18:59;0;49	99776;8	59075;0;0;0;
$GPXUP;3944;09:19:00;0;49	99776;8	59075;0;0;0;
$GPXUP;3944;09:19:01;0;49	99776;8	59075;0;0;0;
$GPXUP;3944;09:19:02;0;49	99776;8	59075;0;0;0;
$GPXUP;3944;09:19:03;0;49	99776;8	59075;0;0;0;
$GPXUP;3944;09:19:04;0;49	99776;8	59075;0;0;0;
$GPXUP;3944;09:19:05;0;49	99776;8	59075;0;0;0;
$GPXUP;3944;09:19:06;0;49	99776;8	59075;0;0;0;
$GPXUP;3944;09:19:07;0;49	99776;8	59075;0;0;0;
$GPXUP;3944;09:19:08;0;49	99776;8	59075;0;0;0;
$GPXUP;3944;09:19:09;0;49	99776;8	59075;0;0;0;
$GPXUP;3944;09:19:10;0;49	99776;8	59075;0;0;0;
$GPXUP;3944;09:19:11;0;49	99776;8	59075;0;0;0;
$GPXUP;3944;09:19:12;0;49	99776;8	59075;0;0;0;
$GPXUP;3944;09:19:13;0;49	99776;8	59075;0;0;0;
$GPXUP;3944;09:19:14;0;49	99776;8	59075;0;0;0;
$GPXUP;3944;09:19:15;0;49	99776;8	59075;0;0;0;
$GPXUP;3944;09:19:16;0;49	99776;8	59075;0;0;0;
$GPXUP;3944;09:19:17;0;49	99776;8	59075;0;0;0;
$GPXUP;3944;09:19:18;0;49	99776;8	59075;0;0;0;
$GPXUP;3944;09:19:19;0;49	99776;8	59075;0;0;0;
$GPXUP;3944;09:19:20;0;49	99776;8	59075;0;0;0;
$GPXUP;3944;09:19:21;0;49	99776;8	59075;0;0;0;
$GPXUP;3944;09:19:22;0;49	99776;8	59075;0;0;0;
$GPXUP;3944;09:19:23;0;49	99776;8	59075;0;0;0;
$GPXUP;3944;09:19:24;0;49	99776;8	59075;0;0;0;
$GPXUP;3944;09:19:25;0;49	99776;8	59075;0;0;0;
$GPXUP;3944;09:19:26;0;49	99776;8	59075;0;0;0;
$GPXUP;3944;09:19:27;0;49	99776;8	59075;0;0;0;
$GPXUP;3944;09:19:28;0;49	99776;8	59075;0;0;0;
$GPXUP;3944;09:19:29;0;49	99776;8	59075;0;0;0;
$GPXUP;3944;09:19:30;0;49	99776;8	59075;0;0;0;
$GPXUP;3944;09:19:31;0;49	99776;8	59075;0;0;0;
$GPXUP;3944;09:19:32;0;49	99776;8	59075;0;0;0;
$GPXUP;3944;09:19:33;0;49	99776;8	59075;0;0;0;
$GPXUP;3944;09:19:34;0;49	99776;8	59075;0;0;0;
$GPXUP;3944;09:19:35;0;49	99776;8	59075;0;0;0;
$GPXUP;3944;09:19:36;0;49	99776;8	59075;0;0;0;
$GPXUP;3944;09:19:37;0;49	99776;8	59075;0;0;0;
$GPXUP;3944;09:19:38;0;49	99776;8	59075;0;0;0;
$GPXUP;3944;09:19:39;0;49	99776;8	59075;0;0;0;
$GPXUP;3944;09:19:40;0;49	99776;8	59075;0;0;0;
$GPXUP;3944;09:19:41;0;49	99776;8	59075;0;0;0;
$GPXUP;3944;09:19:42;0;49	99776;8	59075;0;0;0;
$GPXUP;3944;09:19:43;0;49	99776;8	59075;0;0;0;
$GPXUP;3944;09:19:44;0;49	99776;8	59075;0;0;0;
$GPXUP;3944;09:19:45;0;49	99775;8	59066;0;0;7;
$GPXUP;3944;09:19:46;0;49	99774;8	59062;0;0;14;
$GPXUP;3944;09:19:47;0;49	99772;8	5905;0;0;32;
$GPXUP;3944;09:19:48;0;49	99769;8	59034;0;0;40;
$GPXUP;3944;09:19:49;0;49	99765;8	59017;0;0;43;
$GPXUP;3944;09:19:50;0;49	99764;8	58999;0;0;44;
$GPXUP;3944;09:19:51;0;49	99766;8	58981;0;0;43;
$GPXUP;3944;09:19:52;0;49	99774;8	58967;0;0;45;
$GPXUP;3944;09:19:53;0;49	99788;8	58958;0;0;50;
$GPXUP;3944;09:19:54;0;49	99804;8	58957;0;0;57;
$GPXUP;3944;09:19:55;0;49	9982;8	58963;0;0;59;
$GPXUP;3944;09:19:56;0;49	99834;8	58974;0;0;58;
$GPXUP;3944;09:19:57;0;49	99846;8	5899;0;0;57;
$GPXUP;3944;09:19:58;0;49	99854;8	59009;0;0;54;
$GPXUP;3944;09:19:59;0;49	9986;8	59028;0;0;53;
$GPXUP;3944;09:20:00;0;49	99866;8	59047;0;0;54;
$GPXUP;3944;09:20:01;0;49	99872;8	59066;0;0;53;
$GPXUP;3944;09:20:02;0;49	99878;8	59084;0;0;51;
$GPXUP;3944;09:20:03;0;49	99884;8	59103;0;0;53;
$GPXUP;3944;09:20:04;0;49	99888;8	59122;0;0;49;
$GPXUP;3944;09:20:05;0;49	99888;8	5914;0;0;45;
$GPXUP;3944;09:20:06;0;49	99884;8	59156;0;0;40;
$GPXUP;3944;09:20:07;0;49	99873;8	59164;0;0;39;
$GPXUP;3944;09:20:08;0;49	99858;8	59164;0;0;44;
$GPXUP;3944;09:20:09;0;49	99847;8	59159;0;0;42;
$GPXUP;3944;09:20:10;0;49	99836;8	59154;0;0;42;
$GPXUP;3944;09:20:11;0;49	99825;8	59148;0;0;41;
$GPXUP;3944;09:20:12;0;49	99816;8	59139;0;0;40;
$GPXUP;3944;09:20:13;0;49	99809;8	59124;0;0;43;
$GPXUP;3944;09:20:14;0;49	99806;8	59101;0;0;50;
$GPXUP;3944;09:20:15;0;49	99805;8	59078;0;0;50;
$GPXUP;3944;09:20:16;0;49	99806;8	59057;0;0;51;
$GPXUP;3944;09:20:17;0;49	99806;8	59036;0;0;49;
$GPXUP;3944;09:20:18;0;49	99802;8	59018;0;0;46;
$GPXUP;3944;09:20:19;0;49	99795;8	59004;0;0;44;
$GPXUP;3944;09:20:20;0;49	99786;8	58994;0;0;42;
$GPXUP;3944;09:20:21;0;49	99775;8	5899;0;0;43;
$GPXUP;3944;09:20:22;0;49	99764;8	58987;0;0;42;
$GPXUP;3944;09:20:23;0;49	99754;8	58982;0;0;42;
$GPXUP;3944;09:20:24;0;49	99747;8	58972;0;0;42;
$GPXUP;3944;09:20:25;0;49	99741;8	58957;0;0;44;
$GPXUP;3944;09:20:26;0;49	99734;8	58944;0;0;44;
$GPXUP;3944;09:20:27;0;49	99725;8	58934;0;0;44;
$GPXUP;3944;09:20:28;0;49	99714;8	58931;0;0;44;
$GPXUP;3944;09:20:29;0;49	99703;8	58933;0;0;42;
$GPXUP;3944;09:20:30;0;49	99692;8	58934;0;0;41;
$GPXUP;3944;09:20:31;0;49	99682;8	5893;0;0;41;
$GPXUP;3944;09:20:32;0;49	99672;8	58926;0;0;41;
$GPXUP;3944;09:20:33;0;49	99663;8	58919;0;0;41;
$GPXUP;3944;09:20:34;0;49	99656;8	58907;0;0;42;
$GPXUP;3944;09:20:35;0;49	99653;8	58889;0;0;45;
$GPXUP;3944;09:20:36;0;49	99654;8	5887;0;0;48;
$GPXUP;3944;09:20:37;0;49	99656;8	58849;0;0;51;
$GPXUP;3944;09:20:38;0;49	99659;8	58829;0;0;53;
$GPXUP;3944;09:20:39;0;49	99664;8	58808;0;0;55;
$GPXUP;3944;09:20:40;0;49	99673;8	58788;0;0;61;
$GPXUP;3944;09:20:41;0;49	99686;8	58772;0;0;65;
$GPXUP;3944;09:20:42;0;49	99702;8	58761;0;0;66;
$GPXUP;3944;09:20:43;0;49	9972;8	58756;0;0;65;
$GPXUP;3944;09:20:44;0;49	99737;8	58759;0;0;64;
$GPXUP;3944;09:20:45;0;49	99753;8	58768;0;0;63;
$GPXUP;3944;09:20:46;0;49	99766;8	58783;0;0;59;
$GPXUP;3944;09:20:47;0;49	99775;8	58803;0;0;58;
$GPXUP;3944;09:20:48;0;49	9978;8	58826;0;0;53;
$GPXUP;3944;09:20:49;0;49	9978;8	58847;0;0;47;
$GPXUP;3944;09:20:50;0;49	99775;8	58866;0;0;46;
$GPXUP;3944;09:20:51;0;49	99767;8	58881;0;0;45;
$GPXUP;3944;09:20:52;0;49	99756;8	58889;0;0;42;
$GPXUP;3944;09:20:53;0;49	99744;8	58889;0;0;41;
$GPXUP;3944;09:20:54;0;49	99732;8	58887;0;0;43;
$GPXUP;3944;09:20:55;0;49	99721;8	58887;0;0;44;
$GPXUP;3944;09:20:56;0;49	9971;8	58889;0;0;45;
$GPXUP;3944;09:20:57;0;49	99698;8	58892;0;0;48;
$GPXUP;3944;09:20:58;0;49	99685;8	58892;0;0;50;
$GPXUP;3944;09:20:59;0;49	99673;8	58887;0;0;49;
$GPXUP;3944;09:21:00;0;49	99662;8	58878;0;0;48;
$GPXUP;3944;09:21:01;0;49	99654;8	58864;0;0;49;
$GPXUP;3944;09:21:02;0;49	9965;8	58844;0;0;51;
$GPXUP;3944;09:21:03;0;49	99652;8	58822;0;0;50;
$GPXUP;3944;09:21:04;0;49	99663;8	588;0;0;56;
$GPXUP;3944;09:21:05;0;49	9968;8	58783;0;0;61;
$GPXUP;3944;09:21:06;0;49	997;8	58778;0;0;66;
$GPXUP;3944;09:21:07;0;49	9972;8	58783;0;0;67;
$GPXUP;3944;09:21:08;0;49	99736;8	58794;0;0;65;
$GPXUP;3944;09:21:09;0;49	99749;8	58812;0;0;62;
$GPXUP;3944;09:21:10;0;49	99758;8	58835;0;0;62;
$GPXUP;3944;09:21:11;0;49	99763;8	58859;0;0;58;
$GPXUP;3944;09:21:12;0;49	99763;8	58882;0;0;53;
$GPXUP;3944;09:21:13;0;49	99758;8	58901;0;0;45;
$GPXUP;3944;09:21:14;0;49	99746;8	58912;0;0;45;
$GPXUP;3944;09:21:15;0;49	9973;8	58917;0;0;48;
$GPXUP;3944;09:21:16;0;49	99716;8	58917;0;0;47;
$GPXUP;3944;09:21:17;0;49	99704;8	58912;0;0;46;
$GPXUP;3944;09:21:18;0;49	99694;8	58902;0;0;46;
$GPXUP;3944;09:21:19;0;49	99686;8	58885;0;0;48;
$GPXUP;3944;09:21:20;0;49	99684;8	58865;0;0;48;
$GPXUP;3944;09:21:21;0;49	99689;8	58843;0;0;49;
$GPXUP;3944;09:21:22;0;49	997;8	58822;0;0;55;
$GPXUP;3944;09:21:23;0;49	99717;8	58808;0;0;60;
$GPXUP;3944;09:21:24;0;49	99736;8	58802;0;0;65;
$GPXUP;3944;09:21:25;0;49	99756;8	58808;0;0;69;
$GPXUP;3944;09:21:26;0;49	99772;8	58822;0;0;66;
$GPXUP;3944;09:21:27;0;49	99784;8	58843;0;0;64;
$GPXUP;3944;09:21:28;0;49	9979;8	58866;0;0;55;
$GPXUP;3944;09:21:29;0;49	99787;8	58888;0;0;47;
$GPXUP;3944;09:21:30;0;49	99778;8	58905;0;0;42;
$GPXUP;3944;09:21:31;0;49	99765;8	58916;0;0;44;
$GPXUP;3944;09:21:32;0;49	99752;8	5892;0;0;45;
$GPXUP;3944;09:21:33;0;49	99739;8	58923;0;0;46;
$GPXUP;3944;09:21:34;0;49	99728;8	58928;0;0;44;
$GPXUP;3944;09:21:35;0;49	99718;8	58939;0;0;47;
$GPXUP;3944;09:21:36;0;49	99711;8	58953;0;0;46;
$GPXUP;3944;09:21:37;0;49	99706;8	58969;0;0;46;
$GPXUP;3944;09:21:38;0;49	997;8	58985;0;0;46;
$GPXUP;3944;09:21:39;0;49	99692;8	58997;0;0;41;
$GPXUP;3944;09:21:40;0;49	99682;8	59001;0;0;39;
$GPXUP;3944;09:21:41;0;49	99673;8	58993;0;0;40;
$GPXUP;3944;09:21:42;0;49	99666;8	58974;0;0;46;
$GPXUP;3944;09:21:43;0;49	99662;8	58951;0;0;51;
$GPXUP;3944;09:21:44;0;49	99661;8	58928;0;0;54;
$GPXUP;3944;09:21:45;0;49	99663;8	58905;0;0;56;
$GPXUP;3944;09:21:46;0;49	99668;8	58883;0;0;58;
$GPXUP;3944;09:21:47;0;49	99677;8	58863;0;0;58;
$GPXUP;3944;09:21:48;0;49	99692;8	5885;0;0;60;
$GPXUP;3944;09:21:49;0;49	99711;8	58847;0;0;67;
$GPXUP;3944;09:21:50;0;49	9973;8	58856;0;0;67;
$GPXUP;3944;09:21:51;0;49	99744;8	58874;0;0;63;
$GPXUP;3944;09:21:52;0;49	99754;8	58898;0;0;61;
$GPXUP;3944;09:21:53;0;49	99759;8	58921;0;0;55;
$GPXUP;3944;09:21:54;0;49	99758;8	58943;0;0;49;
$GPXUP;3944;09:21:55;0;49	9975;8	58961;0;0;44;
$GPXUP;3944;09:21:56;0;49	99737;8	5897;0;0;41;
$GPXUP;3944;09:21:57;0;49	99723;8	58968;0;0;43;
$GPXUP;3944;09:21:58;0;49	99711;8	58955;0;0;42;
$GPXUP;3944;09:21:59;0;49	99704;8	58934;0;0;47;
$GPXUP;3944;09:22:00;0;49	997;8	58912;0;0;50;
$GPXUP;3944;09:22:01;0;49	99693;8	58895;0;0;46;
$GPXUP;3944;09:22:02;0;49	99684;8	58884;0;0;42;
$GPXUP;3944;09:22:03;0;49	99674;8	58881;0;0;35;
$GPXUP;3944;09:22:04;0;49	99664;8	58888;0;0;37;
$GPXUP;3944;09:22:05;0;49	99655;8	58904;0;0;42;
$GPXUP;3944;09:22:06;0;49	9965;8	58921;0;0;42;
$GPXUP;3944;09:22:07;0;49	9965;8	58939;0;0;43;
$GPXUP;3944;09:22:08;0;49	99652;8	58958;0;0;46;
$GPXUP;3944;09:22:09;0;49	99656;8	58977;0;0;50;
$GPXUP;3944;09:22:10;0;49	99659;8	58996;0;0;50;
$GPXUP;3944;09:22:11;0;49	99659;8	59016;0;0;46;
$GPXUP;3944;09:22:12;0;49	99656;8	59032;0;0;44;
$GPXUP;3944;09:22:13;0;49	99649;8	59044;0;0;39;
$GPXUP;3944;09:22:14;0;49	99638;8	59049;0;0;38;
$GPXUP;3944;09:22:15;0;49	99627;8	59042;0;0;40;
$GPXUP;3944;09:22:16;0;49	99618;8	59025;0;0;46;
$GPXUP;3944;09:22:17;0;49	99614;8	59002;0;0;53;
$GPXUP;3944;09:22:18;0;49	99615;8	58977;0;0;55;
$GPXUP;3944;09:22:19;0;49	99621;8	58952;0;0;60;
$GPXUP;3944;09:22:20;0;49	99629;8	58928;0;0;63;
$GPXUP;3944;09:22:21;0;49	99636;8	58905;0;0;63;
$GPXUP;3944;09:22:22;0;49	99646;8	58883;0;0;64;
$GPXUP;3944;09:22:23;0;49	99654;8	58862;0;0;64;
$GPXUP;3944;09:22:24;0;49	9966;8	58838;0;0;62;
$GPXUP;3944;09:22:25;0;49	9966;8	58815;0;0;57;
$GPXUP;3944;09:22:26;0;49	99655;8	58796;0;0;53;
$GPXUP;3944;09:22:27;0;49	99644;8	58783;0;0;49;
$GPXUP;3944;09:22:28;0;49	99629;8	5878;0;0;44;
$GPXUP;3944;09:22:29;0;49	99615;8	58788;0;0;46;
$GPXUP;3944;09:22:30;0;49	99604;8	58804;0;0;48;
$GPXUP;3944;09:22:31;0;49	996;8	58827;0;0;50;
$GPXUP;3944;09:22:32;0;49	99601;8	58851;0;0;53;
$GPXUP;3944;09:22:33;0;49	99603;8	58875;0;0;55;
$GPXUP;3944;09:22:34;0;49	99606;8	58898;0;0;60;
$GPXUP;3944;09:22:35;0;49	99612;8	58922;0;0;62;
$GPXUP;3944;09:22:36;0;49	99619;8	58944;0;0;62;
$GPXUP;3944;09:22:37;0;49	99628;8	58964;0;0;62;
$GPXUP;3944;09:22:38;0;49	99641;8	58981;0;0;64;
$GPXUP;3944;09:22:39;0;49	99656;8	58994;0;0;68;
$GPXUP;3944;09:22:40;0;49	99674;8	59004;0;0;72;
$GPXUP;3944;09:22:41;0;49	99691;8	59014;0;0;71;
$GPXUP;3944;09:22:42;0;49	99707;8	59027;0;0;71;
$GPXUP;3944;09:22:43;0;49	99722;8	59041;0;0;70;
$GPXUP;3944;09:22:44;0;49	99736;8	59058;0;0;68;
$GPXUP;3944;09:22:45;0;49	99749;8	59075;0;0;66;
$GPXUP;3944;09:22:46;0;49	99761;8	59093;0;0;64;
$GPXUP;3944;09:22:47;0;49	99773;8	59108;0;0;64;
$GPXUP;3944;09:22:48;0;49	99786;8	59123;0;0;61;
$GPXUP;3944;09:22:49;0;49	99797;8	59139;0;0;59;
$GPXUP;3944;09:22:50;0;49	99806;8	59156;0;0;58;
$GPXUP;3944;09:22:51;0;49	99811;8	59176;0;0;52;
$GPXUP;3944;09:22:52;0;49	99812;8	59196;0;0;53;
$GPXUP;3944;09:22:53;0;49	99813;8	59217;0;0;55;
$GPXUP;3944;09:22:54;0;49	99816;8	59239;0;0;59;
$GPXUP;3944;09:22:55;0;49	99822;8	5926;0;0;61;
$GPXUP;3944;09:22:56;0;49	99829;8	5928;0;0;60;
$GPXUP;3944;09:22:57;0;49	99835;8	59301;0;0;55;
$GPXUP;3944;09:22:58;0;49	99836;8	5932;0;0;49;
$GPXUP;3944;09:22:59;0;49	9983;8	59339;0;0;46;
$GPXUP;3944;09:23:00;0;49	9982;8	59351;0;0;42;
$GPXUP;3944;09:23:01;0;49	99806;8	59353;0;0;44;
$GPXUP;3944;09:23:02;0;49	99793;8	59344;0;0;43;
$GPXUP;3944;09:23:03;0;49	99785;8	59326;0;0;43;
$GPXUP;3944;09:23:04;0;49	99783;8	59302;0;0;49;
$GPXUP;3944;09:23:05;0;49	99786;8	59278;0;0;51;
$GPXUP;3944;09:23:06;0;49	99796;8	59255;0;0;56;
$GPXUP;3944;09:23:07;0;49	99811;8	59235;0;0;64;
$GPXUP;3944;09:23:08;0;49	99829;8	59222;0;0;69;
$GPXUP;3944;09:23:09;0;49	99848;8	59214;0;0;70;
$GPXUP;3944;09:23:10;0;49	99866;8	59209;0;0;73;
$GPXUP;3944;09:23:11;0;49	99885;8	59204;0;0;76;
$GPXUP;3944;09:23:12;0;49	99904;8	59198;0;0;76;
$GPXUP;3944;09:23:13;0;49	99923;8	59192;0;0;76;
$GPXUP;3944;09:23:14;0;49	99942;8	59186;0;0;78;
$GPXUP;3944;09:23:15;0;49	99962;8	59181;0;0;81;
$GPXUP;3944;09:23:16;0;49	99982;8	59173;0;0;79;
$GPXUP;3944;09:23:17;0;50;8	59161;0;0;76;
$GPXUP;3944;09:23:18;0;50	00016;8	59145;0;0;75;
$GPXUP;3944;09:23:19;0;50	00032;8	59129;0;0;76;
$GPXUP;3944;09:23:20;0;50	00049;8	59115;0;0;79;
$GPXUP;3944;09:23:21;0;50	00067;8	591;0;0;81;
$GPXUP;3944;09:23:22;0;50	00083;8	59081;0;0;83;
$GPXUP;3944;09:23:23;0;50	00096;8	59057;0;0;80;
$GPXUP;3944;09:23:24;0;50	00108;8	59033;0;0;77;
$GPXUP;3944;09:23:25;0;50	00121;8	59011;0;0;75;
$GPXUP;3944;09:23:26;0;50	00135;8	58992;0;0;73;
$GPXUP;3944;09:23:27;0;50	0015;8	58976;0;0;73;
$GPXUP;3944;09:23:28;0;50	00167;8	58966;0;0;73;
$GPXUP;3944;09:23:29;0;50	00186;8	58967;0;0;73;
$GPXUP;3944;09:23:30;0;50	00204;8	58977;0;0;73;
$GPXUP;3944;09:23:31;0;50	00221;8	5899;0;0;69;
$GPXUP;3944;09:23:32;0;50	00234;8	59008;0;0;67;
$GPXUP;3944;09:23:33;0;50	00243;8	59031;0;0;64;
$GPXUP;3944;09:23:34;0;50	00249;8	59055;0;0;58;
$GPXUP;3944;09:23:35;0;50	0025;8	59078;0;0;54;
$GPXUP;3944;09:23:36;0;50	00249;8	59101;0;0;54;
$GPXUP;3944;09:23:37;0;50	00248;8	59122;0;0;52;
$GPXUP;3944;09:23:38;0;50	00243;8	59141;0;0;48;
$GPXUP;3944;09:23:39;0;50	00235;8	59154;0;0;40;
$GPXUP;3944;09:23:40;0;50	00224;8	59158;0;0;41;
$GPXUP;3944;09:23:41;0;50	0021;8	59159;0;0;49;
$GPXUP;3944;09:23:42;0;50	00197;8	59158;0;0;47;
$GPXUP;3944;09:23:43;0;50	00184;8	5915;0;0;48;
$GPXUP;3944;09:23:44;0;50	00174;8	59135;0;0;47;
$GPXUP;3944;09:23:45;0;50	0017;8	59111;0;0;55;
$GPXUP;3944;09:23:46;0;50	0017;8	59086;0;0;53;
$GPXUP;3944;09:23:47;0;50	0018;8	59062;0;0;56;
$GPXUP;3944;09:23:48;0;50	00197;8	59044;0;0;61;
$GPXUP;3944;09:23:49;0;50	00218;8	59033;0;0;69;
$GPXUP;3944;09:23:50;0;50	0024;8	5903;0;0;76;
$GPXUP;3944;09:23:51;0;50	00261;8	59027;0;0;74;
$GPXUP;3944;09:23:52;0;50	0028;8	59023;0;0;72;
$GPXUP;3944;09:23:53;0;50	00298;8	59023;0;0;71;
$GPXUP;3944;09:23:54;0;50	00316;8	59031;0;0;72;
$GPXUP;3944;09:23:55;0;50	00332;8	59045;0;0;71;
$GPXUP;3944;09:23:56;0;50	00345;8	59065;0;0;70;
$GPXUP;3944;09:23:57;0;50	00354;8	59089;0;0;66;
$GPXUP;3944;09:23:58;0;50	00358;8	59115;0;0;64;
$GPXUP;3944;09:23:59;0;50	00357;8	5914;0;0;60;
$GPXUP;3944;09:24:00;0;50	00354;8	59163;0;0;54;
$GPXUP;3944;09:24:01;0;50	0035;8	59184;0;0;51;
$GPXUP;3944;09:24:02;0;50	00346;8	59204;0;0;52;
$GPXUP;3944;09:24:03;0;50	0034;8	59223;0;0;51;
$GPXUP;3944;09:24:04;0;50	00332;8	59238;0;0;48;
$GPXUP;3944;09:24:05;0;50	0032;8	59247;0;0;49;
$GPXUP;3944;09:24:06;0;50	00304;8	59247;0;0;56;
$GPXUP;3944;09:24:07;0;50	00289;8	59242;0;0;53;
$GPXUP;3944;09:24:08;0;50	00275;8	59238;0;0;52;
$GPXUP;3944;09:24:09;0;50	00262;8	59234;0;0;51;
$GPXUP;3944;09:24:10;0;50	00249;8	59236;0;0;49;
$GPXUP;3944;09:24:11;0;50	00237;8	59241;0;0;48;
$GPXUP;3944;09:24:12;0;50	00226;8	5925;0;0;48;
$GPXUP;3944;09:24:13;0;50	00219;8	59265;0;0;50;
$GPXUP;3944;09:24:14;0;50	00214;8	59282;0;0;49;
$GPXUP;3944;09:24:15;0;50	00213;8	59302;0;0;51;
$GPXUP;3944;09:24:16;0;50	00216;8	59323;0;0;53;
$GPXUP;3944;09:24:17;0;50	00222;8	59343;0;0;54;
$GPXUP;3944;09:24:18;0;50	00228;8	59362;0;0;51;
$GPXUP;3944;09:24:19;0;50	00234;8	5938;0;0;52;
$GPXUP;3944;09:24:20;0;50	00243;8	59396;0;0;52;
$GPXUP;3944;09:24:21;0;50	00254;8	59408;0;0;54;
$GPXUP;3944;09:24:22;0;50	00269;8	59415;0;0;58;
$GPXUP;3944;09:24:23;0;50	00287;8	59413;0;0;63;
$GPXUP;3944;09:24:24;0;50	00305;8	59404;0;0;69;
$GPXUP;3944;09:24:25;0;50	00322;8	59392;0;0;71;
$GPXUP;3944;09:24:26;0;50	00339;8	59378;0;0;72;
$GPXUP;3944;09:24:27;0;50	00356;8	59367;0;0;72;
$GPXUP;3944;09:24:28;0;50	00374;8	59362;0;0;69;
$GPXUP;3944;09:24:29;0;50	00392;8	59365;0;0;69;
$GPXUP;3944;09:24:30;0;50	00408;8	59372;0;0;67;
$GPXUP;3944;09:24:31;0;50	00424;8	59381;0;0;65;
$GPXUP;3944;09:24:32;0;50	00438;8	59392;0;0;61;
$GPXUP;3944;09:24:33;0;50	00449;8	59408;0;0;60;
$GPXUP;3944;09:24:34;0;50	00458;8	59427;0;0;59;
[truncated: 3,620 more rows]
