# Supplementary material for: Pigeon Navigation: Different Routes Lead to Frankfurt
Source: PLoS One. 2014 Nov 12;9(11):e112439. doi: 10.1371/journal.pone.0112439 (PMC4229201; doi:10.1371/journal.pone.0112439)
Supplement: File S4 — Files containing the original track data and a ‘Read me’ explaining the data format. (ZIP) [file pone.0112439.s004.zip › S-GH/100609xup08_779_GAP.log]

$GPXUP;3944;09:22:36;0;49	93617;8	58514;0;0;0;
$GPXUP;3944;09:22:37;0;49	93616;8	58514;0;0;3;
$GPXUP;3944;09:22:38;0;49	93615;8	58514;0;0;3;
$GPXUP;3944;09:22:39;0;49	93614;8	58513;0;0;4;
$GPXUP;3944;09:22:40;0;49	93615;8	58512;0;0;5;
$GPXUP;3944;09:22:41;0;49	93616;8	58511;0;0;4;
$GPXUP;3944;09:22:42;0;49	93617;8	58512;0;0;4;
$GPXUP;3944;09:22:43;0;49	93618;8	58512;0;0;5;
$GPXUP;3944;09:22:44;0;49	93619;8	58513;0;0;4;
$GPXUP;3944;09:22:45;0;49	9362;8	58515;0;0;5;
$GPXUP;3944;09:22:46;0;49	9362;8	58516;0;0;4;
$GPXUP;3944;09:22:47;0;49	93621;8	58516;0;0;4;
$GPXUP;3944;09:22:48;0;49	93622;8	58515;0;0;5;
$GPXUP;3944;09:22:49;0;49	93623;8	58513;0;0;6;
$GPXUP;3944;09:22:50;0;49	93624;8	58512;0;0;6;
$GPXUP;3944;09:22:51;0;49	93625;8	5851;0;0;5;
$GPXUP;3944;09:22:52;0;49	93626;8	58509;0;0;5;
$GPXUP;3944;09:22:53;0;49	93627;8	58508;0;0;5;
$GPXUP;3944;09:22:54;0;49	93628;8	58508;0;0;5;
$GPXUP;3944;09:22:55;0;49	9363;8	58507;0;0;5;
$GPXUP;3944;09:22:56;0;49	93631;8	58506;0;0;5;
$GPXUP;3944;09:22:57;0;49	93632;8	58506;0;0;5;
$GPXUP;3944;09:22:58;0;49	93634;8	58505;0;0;5;
$GPXUP;3944;09:22:59;0;49	93635;8	58505;0;0;5;
$GPXUP;3944;09:23:00;0;49	93636;8	58505;0;0;5;
$GPXUP;3944;09:23:01;0;49	93638;8	58504;0;0;5;
$GPXUP;3944;09:23:02;0;49	93639;8	58504;0;0;5;
$GPXUP;3944;09:23:03;0;49	9364;8	58503;0;0;5;
$GPXUP;3944;09:23:04;0;49	93641;8	58502;0;0;5;
$GPXUP;3944;09:23:05;0;49	93642;8	58502;0;0;5;
$GPXUP;3944;09:23:06;0;49	93644;8	58502;0;0;4;
$GPXUP;3944;09:23:07;0;49	93644;8	58502;0;0;4;
$GPXUP;3944;09:23:08;0;49	93646;8	58502;0;0;5;
$GPXUP;3944;09:23:09;0;49	9365;8	58501;0;0;13;
$GPXUP;3944;09:23:10;0;49	93658;8	58495;0;0;26;
$GPXUP;3944;09:23:11;0;49	9366;8	58483;0;0;22;
$GPXUP;3944;09:23:12;0;49	93656;8	58467;0;0;26;
$GPXUP;3944;09:23:13;0;49	93647;8	58457;0;0;26;
$GPXUP;3944;09:23:14;0;49	93637;8	58455;0;0;28;
$GPXUP;3944;09:23:15;0;49	93626;8	58454;0;0;36;
$GPXUP;3944;09:23:16;0;49	93616;8	58451;0;0;36;
$GPXUP;3944;09:23:17;0;49	93606;8	58444;0;0;40;
$GPXUP;3944;09:23:18;0;49	93596;8	58438;0;0;41;
$GPXUP;3944;09:23:19;0;49	93585;8	58437;0;0;41;
$GPXUP;3944;09:23:20;0;49	93574;8	58443;0;0;42;
$GPXUP;3944;09:23:21;0;49	93566;8	58455;0;0;43;
$GPXUP;3944;09:23:22;0;49	93557;8	58469;0;0;47;
$GPXUP;3944;09:23:23;0;49	93547;8	58481;0;0;48;
$GPXUP;3944;09:23:24;0;49	93537;8	5849;0;0;44;
$GPXUP;3944;09:23:25;0;49	93526;8	58492;0;0;42;
$GPXUP;3944;09:23:26;0;49	93513;8	58488;0;0;46;
$GPXUP;3944;09:23:27;0;49	93501;8	58486;0;0;49;
$GPXUP;3944;09:23:28;0;49	93488;8	58487;0;0;50;
$GPXUP;3944;09:23:29;0;49	93476;8	58489;0;0;49;
$GPXUP;3944;09:23:30;0;49	93464;8	58488;0;0;46;
$GPXUP;3944;09:23:31;0;49	93453;8	58481;0;0;43;
$GPXUP;3944;09:23:32;0;49	93443;8	5847;0;0;48;
$GPXUP;3944;09:23:33;0;49	93432;8	58462;0;0;48;
$GPXUP;3944;09:23:34;0;49	9342;8	58459;0;0;47;
$GPXUP;3944;09:23:35;0;49	93409;8	5846;0;0;46;
$GPXUP;3944;09:23:36;0;49	93398;8	58458;0;0;44;
$GPXUP;3944;09:23:37;0;49	93388;8	58451;0;0;41;
$GPXUP;3944;09:23:38;0;49	9338;8	58437;0;0;44;
$GPXUP;3944;09:23:39;0;49	93372;8	5842;0;0;51;
$GPXUP;3944;09:23:40;0;49	93364;8	58405;0;0;48;
$GPXUP;3944;09:23:41;0;49	93353;8	58394;0;0;51;
$GPXUP;3944;09:23:42;0;49	93341;8	58385;0;0;51;
$GPXUP;3944;09:23:43;0;49	9333;8	58376;0;0;52;
$GPXUP;3944;09:23:44;0;49	93318;8	58368;0;0;51;
$GPXUP;3944;09:23:45;0;49	93306;8	58358;0;0;51;
$GPXUP;3944;09:23:46;0;49	93296;8	58346;0;0;54;
$GPXUP;3944;09:23:47;0;49	93285;8	58334;0;0;53;
$GPXUP;3944;09:23:48;0;49	93274;8	58323;0;0;52;
$GPXUP;3944;09:23:49;0;49	93262;8	58315;0;0;48;
$GPXUP;3944;09:23:50;0;49	93252;8	58308;0;0;45;
$GPXUP;3944;09:23:51;0;49	93242;8	583;0;0;45;
$GPXUP;3944;09:23:52;0;49	93232;8	58292;0;0;43;
$GPXUP;3944;09:23:53;0;49	93223;8	58284;0;0;42;
$GPXUP;3944;09:23:53;0;49	93217;8	58268;0;0;44;
$GPXUP;3944;09:23:54;0;49	93215;8	58248;0;0;42;
$GPXUP;3944;09:23:55;0;49	93222;8	58222;0;0;54;
$GPXUP;3944;09:23:56;0;49	93229;8	58195;0;0;64;
$GPXUP;3944;09:23:57;0;49	93232;8	58168;0;0;65;
$GPXUP;3944;09:23:58;0;49	93233;8	58141;0;0;66;
$GPXUP;3944;09:23:59;0;49	9323;8	58116;0;0;64;
$GPXUP;3944;09:24:00;0;49	93224;8	58095;0;0;58;
$GPXUP;3944;09:24:01;0;49	93214;8	5808;0;0;51;
$GPXUP;3944;09:24:02;0;49	932;8	58078;0;0;47;
$GPXUP;3944;09:24:03;0;49	93183;8	5808;0;0;53;
$GPXUP;3944;09:24:04;0;49	9317;8	58079;0;0;48;
$GPXUP;3944;09:24:05;0;49	93158;8	58072;0;0;46;
$GPXUP;3944;09:24:06;0;49	93149;8	58059;0;0;51;
$GPXUP;3944;09:24:07;0;49	93138;8	58048;0;0;49;
$GPXUP;3944;09:24:08;0;49	93128;8	58036;0;0;50;
$GPXUP;3944;09:24:09;0;49	93118;8	5802;0;0;54;
$GPXUP;3944;09:24:10;0;49	93113;8	57998;0;0;55;
$GPXUP;3944;09:24:11;0;49	93105;8	57979;0;0;55;
$GPXUP;3944;09:24:12;0;49	93096;8	57964;0;0;53;
$GPXUP;3944;09:24:13;0;49	93084;8	57956;0;0;47;
$GPXUP;3944;09:24:14;0;49	93071;8	5796;0;0;44;
$GPXUP;3944;09:24:15;0;49	93058;8	57974;0;0;53;
$GPXUP;3944;09:24:16;0;49	93046;8	57994;0;0;57;
$GPXUP;3944;09:24:17;0;49	93037;8	58018;0;0;64;
$GPXUP;3944;09:24:18;0;49	93026;8	58037;0;0;60;
$GPXUP;3944;09:24:19;0;49	93015;8	58051;0;0;56;
$GPXUP;3944;09:24:20;0;49	93003;8	58052;0;0;47;
$GPXUP;3944;09:24:21;0;49	92991;8	58044;0;0;43;
$GPXUP;3944;09:24:22;0;49	92979;8	58035;0;0;51;
$GPXUP;3944;09:24:23;0;49	92966;8	58032;0;0;51;
$GPXUP;3944;09:24:24;0;49	92954;8	58035;0;0;51;
$GPXUP;3944;09:24:25;0;49	92943;8	58047;0;0;53;
$GPXUP;3944;09:24:26;0;49	92932;8	58067;0;0;59;
$GPXUP;3944;09:24:27;0;49	92922;8	58092;0;0;66;
$GPXUP;3944;09:24:28;0;49	92911;8	58112;0;0;63;
$GPXUP;3944;09:24:29;0;49	929;8	58125;0;0;57;
$GPXUP;3944;09:24:30;0;49	92888;8	58126;0;0;49;
$GPXUP;3944;09:24:31;0;49	92878;8	58115;0;0;43;
$GPXUP;3944;09:24:32;0;49	9287;8	58095;0;0;48;
$GPXUP;3944;09:24:33;0;49	92868;8	58072;0;0;50;
$GPXUP;3944;09:24:34;0;49	92869;8	58048;0;0;52;
$GPXUP;3944;09:24:35;0;49	92873;8	58024;0;0;58;
$GPXUP;3944;09:24:36;0;49	92873;8	58001;0;0;57;
$GPXUP;3944;09:24:37;0;49	92869;8	57981;0;0;53;
$GPXUP;3944;09:24:38;0;49	92863;8	57964;0;0;52;
$GPXUP;3944;09:24:39;0;49	92853;8	57947;0;0;58;
$GPXUP;3944;09:24:40;0;49	92841;8	57932;0;0;56;
$GPXUP;3944;09:24:41;0;49	92827;8	57924;0;0;54;
$GPXUP;3944;09:24:42;0;49	92811;8	5792;0;0;57;
$GPXUP;3944;09:24:43;0;49	92797;8	57916;0;0;55;
$GPXUP;3944;09:24:44;0;49	92784;8	57909;0;0;53;
$GPXUP;3944;09:24:45;0;49	92772;8	57898;0;0;53;
$GPXUP;3944;09:24:46;0;49	92763;8	57884;0;0;52;
$GPXUP;3944;09:24:47;0;49	92754;8	57872;0;0;49;
$GPXUP;3944;09:24:48;0;49	92742;8	57865;0;0;44;
$GPXUP;3944;09:24:49;0;49	92729;8	57868;0;0;48;
$GPXUP;3944;09:24:50;0;49	92718;8	57881;0;0;47;
$GPXUP;3944;09:24:51;0;49	9271;8	57901;0;0;52;
$GPXUP;3944;09:24:52;0;49	92701;8	57918;0;0;51;
$GPXUP;3944;09:24:53;0;49	92694;8	57936;0;0;51;
$GPXUP;3944;09:24:54;0;49	9269;8	57956;0;0;52;
$GPXUP;3944;09:24:55;0;49	92689;8	57978;0;0;54;
$GPXUP;3944;09:24:56;0;49	92694;8	58003;0;0;61;
$GPXUP;3944;09:24:57;0;49	92704;8	58029;0;0;70;
$GPXUP;3944;09:24:58;0;49	92714;8	58054;0;0;71;
$GPXUP;3944;09:24:59;0;49	92725;8	58078;0;0;70;
$GPXUP;3944;09:25:00;0;49	92734;8	58101;0;0;66;
$GPXUP;3944;09:25:01;0;49	92741;8	58124;0;0;63;
$GPXUP;3944;09:25:02;0;49	92748;8	58147;0;0;66;
$GPXUP;3944;09:25:03;0;49	9276;8	58168;0;0;69;
$GPXUP;3944;09:25:04;0;49	92775;8	58185;0;0;70;
$GPXUP;3944;09:25:05;0;49	92794;8	58195;0;0;73;
$GPXUP;3944;09:25:06;0;49	92814;8	58201;0;0;76;
$GPXUP;3944;09:25:07;0;49	92833;8	58209;0;0;74;
$GPXUP;3944;09:25:08;0;49	9285;8	58223;0;0;74;
$GPXUP;3944;09:25:09;0;49	92863;8	58242;0;0;72;
$GPXUP;3944;09:25:10;0;49	92873;8	58265;0;0;68;
$GPXUP;3944;09:25:11;0;49	9288;8	5829;0;0;69;
$GPXUP;3944;09:25:12;0;49	9289;8	58312;0;0;70;
$GPXUP;3944;09:25:13;0;49	92904;8	5833;0;0;71;
$GPXUP;3944;09:25:14;0;49	92922;8	58345;0;0;78;
$GPXUP;3944;09:25:15;0;49	92944;8	58359;0;0;85;
$GPXUP;3944;09:25:16;0;49	92967;8	58368;0;0;87;
$GPXUP;3944;09:25:17;0;49	92989;8	58377;0;0;87;
$GPXUP;3944;09:25:18;0;49	93011;8	58382;0;0;85;
$GPXUP;3944;09:25:19;0;49	93033;8	58383;0;0;84;
$GPXUP;3944;09:25:20;0;49	93054;8	58385;0;0;82;
$GPXUP;3944;09:25:21;0;49	93075;8	58388;0;0;79;
$GPXUP;3944;09:25:22;0;49	93094;8	58394;0;0;78;
$GPXUP;3944;09:25:23;0;49	93112;8	58406;0;0;77;
$GPXUP;3944;09:25:24;0;49	93128;8	58418;0;0;72;
$GPXUP;3944;09:25:25;0;49	93145;8	58428;0;0;72;
$GPXUP;3944;09:25:26;0;49	93162;8	58435;0;0;71;
$GPXUP;3944;09:25:27;0;49	93179;8	58434;0;0;66;
$GPXUP;3944;09:25:28;0;49	93194;8	58422;0;0;65;
$GPXUP;3944;09:25:29;0;49	93207;8	58402;0;0;66;
$GPXUP;3944;09:25:30;0;49	93218;8	5838;0;0;67;
$GPXUP;3944;09:25:31;0;49	93225;8	58356;0;0;66;
$GPXUP;3944;09:25:32;0;49	93229;8	58332;0;0;61;
$GPXUP;3944;09:25:33;0;49	93234;8	5831;0;0;58;
$GPXUP;3944;09:25:34;0;49	9324;8	5829;0;0;57;
$GPXUP;3944;09:25:35;0;49	93251;8	58273;0;0;60;
$GPXUP;3944;09:25:36;0;49	9326;8	58254;0;0;65;
$GPXUP;3944;09:25:37;0;49	93266;8	58231;0;0;62;
$GPXUP;3944;09:25:38;0;49	93268;8	58207;0;0;62;
$GPXUP;3944;09:25:39;0;49	93271;8	58184;0;0;61;
$GPXUP;3944;09:25:40;0;49	93276;8	58161;0;0;60;
$GPXUP;3944;09:25:41;0;49	93278;8	58138;0;0;58;
$GPXUP;3944;09:25:42;0;49	93276;8	58117;0;0;54;
$GPXUP;3944;09:25:43;0;49	93274;8	58097;0;0;50;
$GPXUP;3944;09:25:44;0;49	93274;8	58079;0;0;48;
$GPXUP;3944;09:25:45;0;49	93272;8	58061;0;0;46;
$GPXUP;3944;09:25:46;0;49	93267;8	58046;0;0;42;
$GPXUP;3944;09:25:47;0;49	93256;8	58038;0;0;42;
$GPXUP;3944;09:25:48;0;49	93244;8	58034;0;0;47;
$GPXUP;3944;09:25:49;0;49	93232;8	58027;0;0;45;
$GPXUP;3944;09:25:50;0;49	93224;8	58015;0;0;44;
$GPXUP;3944;09:25:51;0;49	9322;8	57998;0;0;45;
$GPXUP;3944;09:25:52;0;49	93217;8	57981;0;0;47;
$GPXUP;3944;09:25:53;0;49	93213;8	57964;0;0;45;
$GPXUP;3944;09:25:54;0;49	93205;8	57952;0;0;43;
$GPXUP;3944;09:25:55;0;49	93194;8	57946;0;0;43;
$GPXUP;3944;09:25:56;0;49	93182;8	57947;0;0;46;
$GPXUP;3944;09:25:57;0;49	93169;8	57953;0;0;48;
$GPXUP;3944;09:25:58;0;49	93157;8	57964;0;0;51;
$GPXUP;3944;09:25:59;0;49	93146;8	57975;0;0;50;
$GPXUP;3944;09:26:00;0;49	93134;8	57985;0;0;50;
$GPXUP;3944;09:26:01;0;49	93124;8	57997;0;0;50;
$GPXUP;3944;09:26:02;0;49	93117;8	58014;0;0;50;
$GPXUP;3944;09:26:03;0;49	9311;8	58029;0;0;48;
$GPXUP;3944;09:26:04;0;49	93101;8	58042;0;0;45;
$GPXUP;3944;09:26:05;0;49	93094;8	58057;0;0;46;
$GPXUP;3944;09:26:06;0;49	93088;8	58073;0;0;48;
$GPXUP;3944;09:26:07;0;49	93081;8	58088;0;0;45;
$GPXUP;3944;09:26:08;0;49	93072;8	58096;0;0;42;
$GPXUP;3944;09:26:09;0;49	93061;8	58094;0;0;42;
$GPXUP;3944;09:26:10;0;49	9305;8	58084;0;0;48;
$GPXUP;3944;09:26:11;0;49	93039;8	58071;0;0;51;
$GPXUP;3944;09:26:12;0;49	9303;8	58055;0;0;54;
$GPXUP;3944;09:26:13;0;49	93021;8	58038;0;0;51;
$GPXUP;3944;09:26:14;0;49	93011;8	58026;0;0;48;
$GPXUP;3944;09:26:15;0;49	93;8	58019;0;0;48;
$GPXUP;3944;09:26:16;0;49	92987;8	58016;0;0;50;
$GPXUP;3944;09:26:17;0;49	92975;8	58012;0;0;50;
$GPXUP;3944;09:26:18;0;49	92963;8	58009;0;0;47;
$GPXUP;3944;09:26:19;0;49	92951;8	58009;0;0;47;
$GPXUP;3944;09:26:20;0;49	9294;8	58013;0;0;44;
$GPXUP;3944;09:26:21;0;49	92929;8	58023;0;0;50;
$GPXUP;3944;09:26:22;0;49	92918;8	58038;0;0;55;
$GPXUP;3944;09:26:23;0;49	92908;8	58053;0;0;54;
$GPXUP;3944;09:26:24;0;49	929;8	58072;0;0;55;
$GPXUP;3944;09:26:25;0;49	92895;8	58095;0;0;61;
$GPXUP;3944;09:26:26;0;49	92893;8	58122;0;0;66;
$GPXUP;3944;09:26:27;0;49	92888;8	58146;0;0;62;
$GPXUP;3944;09:26:28;0;49	92882;8	58165;0;0;55;
$GPXUP;3944;09:26:29;0;49	9287;8	58174;0;0;48;
$GPXUP;3944;09:26:30;0;49	92854;8	5818;0;0;57;
$GPXUP;3944;09:26:31;0;49	92842;8	5819;0;0;56;
$GPXUP;3944;09:26:32;0;49	92831;8	58204;0;0;56;
$GPXUP;3944;09:26:33;0;49	92821;8	58219;0;0;55;
$GPXUP;3944;09:26:34;0;49	92812;8	58236;0;0;56;
$GPXUP;3944;09:26:35;0;49	92808;8	58259;0;0;60;
$GPXUP;3944;09:26:36;0;49	92806;8	58287;0;0;69;
$GPXUP;3944;09:26:37;0;49	92807;8	58316;0;0;74;
$GPXUP;3944;09:26:38;0;49	9281;8	58344;0;0;70;
$GPXUP;3944;09:26:39;0;49	9281;8	58372;0;0;67;
$GPXUP;3944;09:26:40;0;49	9281;8	58399;0;0;71;
$GPXUP;3944;09:26:41;0;49	92809;8	58426;0;0;70;
$GPXUP;3944;09:26:42;0;49	92806;8	58453;0;0;68;
$GPXUP;3944;09:26:43;0;49	92803;8	58479;0;0;69;
$GPXUP;3944;09:26:44;0;49	928;8	58506;0;0;71;
$GPXUP;3944;09:26:45;0;49	92801;8	58534;0;0;75;
$GPXUP;3944;09:26:46;0;49	92804;8	58563;0;0;75;
$GPXUP;3944;09:26:47;0;49	92808;8	58592;0;0;74;
$GPXUP;3944;09:26:48;0;49	92812;8	5862;0;0;73;
$GPXUP;3944;09:26:49;0;49	92817;8	58646;0;0;71;
$GPXUP;3944;09:26:50;0;49	9282;8	58672;0;0;66;
$GPXUP;3944;09:26:51;0;49	9282;8	58697;0;0;64;
$GPXUP;3944;09:26:52;0;49	92822;8	58722;0;0;62;
$GPXUP;3944;09:26:53;0;49	92824;8	58745;0;0;60;
$GPXUP;3944;09:26:54;0;49	92827;8	58767;0;0;61;
$GPXUP;3944;09:26:55;0;49	92834;8	58789;0;0;63;
$GPXUP;3944;09:26:56;0;49	92846;8	58808;0;0;66;
$GPXUP;3944;09:26:57;0;49	9286;8	58824;0;0;69;
$GPXUP;3944;09:26:58;0;49	92874;8	5884;0;0;70;
$GPXUP;3944;09:26:59;0;49	92888;8	58859;0;0;70;
$GPXUP;3944;09:27:00;0;49	92901;8	58878;0;0;70;
$GPXUP;3944;09:27:01;0;49	92915;8	58894;0;0;70;
$GPXUP;3944;09:27:02;0;49	92932;8	58906;0;0;72;
$GPXUP;3944;09:27:03;0;49	9295;8	58912;0;0;73;
$GPXUP;3944;09:27:04;0;49	92968;8	58919;0;0;75;
$GPXUP;3944;09:27:05;0;49	92986;8	58928;0;0;74;
$GPXUP;3944;09:27:06;0;49	93004;8	58936;0;0;73;
$GPXUP;3944;09:27:07;0;49	93022;8	5894;0;0;73;
$GPXUP;3944;09:27:08;0;49	93041;8	58939;0;0;73;
$GPXUP;3944;09:27:09;0;49	93059;8	5893;0;0;72;
$GPXUP;3944;09:27:10;0;49	93077;8	58919;0;0;73;
$GPXUP;3944;09:27:11;0;49	93094;8	58907;0;0;72;
$GPXUP;3944;09:27:12;0;49	93111;8	58896;0;0;73;
$GPXUP;3944;09:27:13;0;49	93129;8	5889;0;0;74;
$GPXUP;3944;09:27:14;0;49	93147;8	58884;0;0;74;
$GPXUP;3944;09:27:15;0;49	93165;8	58874;0;0;75;
$GPXUP;3944;09:27:16;0;49	93182;8	58861;0;0;76;
$GPXUP;3944;09:27:17;0;49	93199;8	58849;0;0;73;
$GPXUP;3944;09:27:18;0;49	93215;8	58836;0;0;70;
$GPXUP;3944;09:27:19;0;49	9323;8	58822;0;0;67;
$GPXUP;3944;09:27:20;0;49	93244;8	5881;0;0;66;
$GPXUP;3944;09:27:21;0;49	9326;8	58803;0;0;63;
$GPXUP;3944;09:27:22;0;49	93275;8	58801;0;0;62;
$GPXUP;3944;09:27:23;0;49	9329;8	58804;0;0;61;
$GPXUP;3944;09:27:24;0;49	93304;8	58812;0;0;62;
$GPXUP;3944;09:27:25;0;49	93318;8	58824;0;0;61;
$GPXUP;3944;09:27:26;0;49	93331;8	58836;0;0;62;
$GPXUP;3944;09:27:27;0;49	93346;8	58844;0;0;63;
$GPXUP;3944;09:27:28;0;49	93362;8	58848;0;0;66;
$GPXUP;3944;09:27:29;0;49	93378;8	58854;0;0;66;
$GPXUP;3944;09:27:30;0;49	93392;8	58866;0;0;64;
$GPXUP;3944;09:27:31;0;49	93403;8	58884;0;0;63;
$GPXUP;3944;09:27:32;0;49	93412;8	58907;0;0;64;
$GPXUP;3944;09:27:33;0;49	93421;8	58928;0;0;66;
$GPXUP;3944;09:27:34;0;49	93433;8	58946;0;0;67;
$GPXUP;3944;09:27:35;0;49	93448;8	5896;0;0;68;
$GPXUP;3944;09:27:36;0;49	93465;8	5897;0;0;71;
$GPXUP;3944;09:27:37;0;49	9348;8	58982;0;0;69;
$GPXUP;3944;09:27:38;0;49	93494;8	58998;0;0;68;
$GPXUP;3944;09:27:39;0;49	93504;8	5902;0;0;67;
$GPXUP;3944;09:27:40;0;49	93508;8	59044;0;0;59;
$GPXUP;3944;09:27:41;0;49	93506;8	59067;0;0;53;
$GPXUP;3944;09:27:42;0;49	93499;8	5909;0;0;56;
$GPXUP;3944;09:27:43;0;49	9349;8	5911;0;0;52;
$GPXUP;3944;09:27:44;0;49	93479;8	59124;0;0;50;
$GPXUP;3944;09:27:45;0;49	93468;8	59139;0;0;55;
$GPXUP;3944;09:27:46;0;49	93459;8	59157;0;0;58;
$GPXUP;3944;09:27:47;0;49	93452;8	59178;0;0;60;
$GPXUP;3944;09:27:48;0;49	93447;8	592;0;0;60;
$GPXUP;3944;09:27:49;0;49	93443;8	59222;0;0;59;
$GPXUP;3944;09:27:50;0;49	93437;8	59242;0;0;56;
$GPXUP;3944;09:27:51;0;49	93428;8	59259;0;0;55;
$GPXUP;3944;09:27:52;0;49	9342;8	59276;0;0;55;
$GPXUP;3944;09:27:53;0;49	93414;8	59295;0;0;56;
$GPXUP;3944;09:27:54;0;49	93411;8	59317;0;0;59;
$GPXUP;3944;09:27:55;0;49	9341;8	5934;0;0;60;
$GPXUP;3944;09:27:56;0;49	93408;8	59363;0;0;62;
$GPXUP;3944;09:27:57;0;49	93408;8	59388;0;0;67;
$GPXUP;3944;09:27:58;0;49	93411;8	59414;0;0;68;
$GPXUP;3944;09:27:59;0;49	93418;8	59438;0;0;66;
$GPXUP;3944;09:28:00;0;49	93425;8	59462;0;0;64;
$GPXUP;3944;09:28:01;0;49	93431;8	59484;0;0;62;
$GPXUP;3944;09:28:02;0;49	9344;8	59503;0;0;59;
$GPXUP;3944;09:28:03;0;49	93453;8	59518;0;0;63;
$GPXUP;3944;09:28:04;0;49	93468;8	59532;0;0;66;
$GPXUP;3944;09:28:05;0;49	93483;8	59546;0;0;70;
$GPXUP;3944;09:28:06;0;49	93497;8	59564;0;0;70;
$GPXUP;3944;09:28:07;0;49	93508;8	59585;0;0;68;
$GPXUP;3944;09:28:08;0;49	93517;8	59608;0;0;67;
$GPXUP;3944;09:28:09;0;49	93526;8	59629;0;0;66;
$GPXUP;3944;09:28:10;0;49	93537;8	59649;0;0;65;
$GPXUP;3944;09:28:11;0;49	93551;8	59664;0;0;67;
$GPXUP;3944;09:28:12;0;49	93566;8	59676;0;0;66;
$GPXUP;3944;09:28:13;0;49	93582;8	59686;0;0;66;
$GPXUP;3944;09:28:14;0;49	93598;8	59693;0;0;67;
$GPXUP;3944;09:28:15;0;49	93615;8	59697;0;0;68;
$GPXUP;3944;09:28:16;0;49	93632;8	59702;0;0;67;
$GPXUP;3944;09:28:17;0;49	93647;8	59713;0;0;67;
$GPXUP;3944;09:28:18;0;49	93662;8	59727;0;0;68;
$GPXUP;3944;09:28:19;0;49	93676;8	59741;0;0;68;
$GPXUP;3944;09:28:20;0;49	93691;8	59754;0;0;68;
$GPXUP;3944;09:28:21;0;49	93707;8	59763;0;0;67;
$GPXUP;3944;09:28:22;0;49	93723;8	59768;0;0;67;
$GPXUP;3944;09:28:23;0;49	9374;8	59772;0;0;67;
$GPXUP;3944;09:28:24;0;49	93756;8	59779;0;0;67;
$GPXUP;3944;09:28:25;0;49	93772;8	59785;0;0;67;
$GPXUP;3944;09:28:26;0;49	93789;8	59792;0;0;69;
$GPXUP;3944;09:28:27;0;49	93806;8	59798;0;0;69;
$GPXUP;3944;09:28:28;0;49	93823;8	59803;0;0;70;
$GPXUP;3944;09:28:29;0;49	9384;8	59805;0;0;69;
$GPXUP;3944;09:28:30;0;49	93858;8	59806;0;0;69;
$GPXUP;3944;09:28:31;0;49	93874;8	59812;0;0;69;
$GPXUP;3944;09:28:32;0;49	9389;8	59823;0;0;69;
$GPXUP;3944;09:28:33;0;49	93906;8	59834;0;0;69;
$GPXUP;3944;09:28:34;0;49	93922;8	59841;0;0;69;
$GPXUP;3944;09:28:35;0;49	9394;8	59845;0;0;69;
$GPXUP;3944;09:28:36;0;49	93956;8	59845;0;0;67;
$GPXUP;3944;09:28:37;0;49	93973;8	59844;0;0;66;
$GPXUP;3944;09:28:38;0;49	9399;8	59841;0;0;65;
$GPXUP;3944;09:28:39;0;49	94006;8	5984;0;0;66;
$GPXUP;3944;09:28:40;0;49	94022;8	59842;0;0;67;
$GPXUP;3944;09:28:41;0;49	94039;8	59845;0;0;68;
$GPXUP;3944;09:28:42;0;49	94056;8	59845;0;0;67;
$GPXUP;3944;09:28:43;0;49	94072;8	59841;0;0;65;
$GPXUP;3944;09:28:44;0;49	94087;8	59831;0;0;63;
$GPXUP;3944;09:28:45;0;49	94101;8	59818;0;0;61;
$GPXUP;3944;09:28:46;0;49	94114;8	59807;0;0;61;
$GPXUP;3944;09:28:47;0;49	94128;8	59798;0;0;62;
$GPXUP;3944;09:28:48;0;49	94144;8	59792;0;0;63;
$GPXUP;3944;09:28:49;0;49	9416;8	59788;0;0;67;
$GPXUP;3944;09:28:50;0;49	94176;8	59783;0;0;66;
$GPXUP;3944;09:28:51;0;49	94191;8	59773;0;0;64;
$GPXUP;3944;09:28:52;0;49	94204;8	59759;0;0;62;
$GPXUP;3944;09:28:53;0;49	94212;8	5974;0;0;60;
$GPXUP;3944;09:28:54;0;49	94221;8	59721;0;0;58;
$GPXUP;3944;09:28:55;0;49	94231;8	59706;0;0;55;
$GPXUP;3944;09:28:56;0;49	94244;8	59696;0;0;59;
$GPXUP;3944;09:28:57;0;49	9426;8	5969;0;0;65;
$GPXUP;3944;09:28:58;0;49	94276;8	59686;0;0;65;
$GPXUP;3944;09:28:59;0;49	94292;8	59681;0;0;66;
$GPXUP;3944;09:29:00;0;49	94308;8	59674;0;0;65;
$GPXUP;3944;09:29:01;0;49	94323;8	59667;0;0;66;
$GPXUP;3944;09:29:02;0;49	94339;8	59657;0;0;66;
$GPXUP;3944;09:29:03;0;49	94353;8	59645;0;0;66;
$GPXUP;3944;09:29:04;0;49	94367;8	59631;0;0;64;
$GPXUP;3944;09:29:05;0;49	9438;8	59616;0;0;64;
$GPXUP;3944;09:29:06;0;49	94394;8	59605;0;0;63;
$GPXUP;3944;09:29:07;0;49	9441;8	59601;0;0;65;
$GPXUP;3944;09:29:08;0;49	94427;8	59602;0;0;67;
$GPXUP;3944;09:29:09;0;49	94444;8	59601;0;0;67;
$GPXUP;3944;09:29:10;0;49	9446;8	59597;0;0;67;
$GPXUP;3944;09:29:11;0;49	94476;8	59588;0;0;66;
$GPXUP;3944;09:29:12;0;49	9449;8	59576;0;0;65;
$GPXUP;3944;09:29:13;0;49	94505;8	59566;0;0;65;
$GPXUP;3944;09:29:14;0;49	9452;8	59558;0;0;66;
$GPXUP;3944;09:29:15;0;49	94536;8	59548;0;0;66;
$GPXUP;3944;09:29:16;0;49	94549;8	59533;0;0;67;
$GPXUP;3944;09:29:17;0;49	94563;8	59518;0;0;68;
$GPXUP;3944;09:29:18;0;49	94578;8	59507;0;0;68;
$GPXUP;3944;09:29:19;0;49	94595;8	59501;0;0;67;
$GPXUP;3944;09:29:20;0;49	94611;8	59497;0;0;67;
$GPXUP;3944;09:29:21;0;49	94628;8	59491;0;0;67;
$GPXUP;3944;09:29:22;0;49	94642;8	5948;0;0;65;
$GPXUP;3944;09:29:23;0;49	94657;8	59467;0;0;65;
$GPXUP;3944;09:29:24;0;49	9467;8	59453;0;0;66;
$GPXUP;3944;09:29:25;0;49	94683;8	59437;0;0;65;
$GPXUP;3944;09:29:26;0;49	94694;8	59419;0;0;64;
$GPXUP;3944;09:29:27;0;49	94705;8	59401;0;0;65;
$GPXUP;3944;09:29:28;0;49	94718;8	59387;0;0;65;
$GPXUP;3944;09:29:29;0;49	94733;8	5938;0;0;62;
$GPXUP;3944;09:29:30;0;49	94752;8	59385;0;0;69;
$GPXUP;3944;09:29:31;0;49	94771;8	59392;0;0;73;
$GPXUP;3944;09:29:32;0;49	9479;8	59399;0;0;73;
$GPXUP;3944;09:29:33;0;49	94808;8	59406;0;0;72;
$GPXUP;3944;09:29:34;0;49	94825;8	59417;0;0;71;
$GPXUP;3944;09:29:35;0;49	94841;8	59429;0;0;68;
$GPXUP;3944;09:29:36;0;49	94855;8	59443;0;0;65;
$GPXUP;3944;09:29:37;0;49	9487;8	59456;0;0;67;
$GPXUP;3944;09:29:38;0;49	94885;8	59467;0;0;65;
$GPXUP;3944;09:29:39;0;49	949;8	59475;0;0;63;
$GPXUP;3944;09:29:40;0;49	94914;8	59485;0;0;61;
$GPXUP;3944;09:29:41;0;49	94928;8	59498;0;0;66;
$GPXUP;3944;09:29:42;0;49	94943;8	59509;0;0;65;
$GPXUP;3944;09:29:43;0;49	94959;8	59514;0;0;66;
$GPXUP;3944;09:29:44;0;49	94977;8	59514;0;0;68;
$GPXUP;3944;09:29:45;0;49	94994;8	59506;0;0;69;
$GPXUP;3944;09:29:46;0;49	9501;8	59497;0;0;67;
$GPXUP;3944;09:29:47;0;49	95026;8	5949;0;0;66;
$GPXUP;3944;09:29:48;0;49	95042;8	59484;0;0;66;
$GPXUP;3944;09:29:49;0;49	95059;8	59481;0;0;67;
$GPXUP;3944;09:29:50;0;49	95075;8	5948;0;0;68;
$GPXUP;3944;09:29:51;0;49	95092;8	59482;0;0;68;
$GPXUP;3944;09:29:52;0;49	95109;8	59487;0;0;67;
$GPXUP;3944;09:29:53;0;49	95125;8	59492;0;0;67;
$GPXUP;3944;09:29:54;0;49	95142;8	59494;0;0;66;
$GPXUP;3944;09:29:55;0;49	95158;8	59489;0;0;66;
$GPXUP;3944;09:29:56;0;49	95174;8	59481;0;0;68;
$GPXUP;3944;09:29:57;0;49	9519;8	59475;0;0;68;
$GPXUP;3944;09:29:58;0;49	95207;8	59473;0;0;68;
$GPXUP;3944;09:29:59;0;49	95224;8	59475;0;0;69;
$GPXUP;3944;09:30:00;0;49	95242;8	59478;0;0;69;
$GPXUP;3944;09:30:01;0;49	95259;8	5948;0;0;68;
$GPXUP;3944;09:30:02;0;49	95275;8	59482;0;0;66;
$GPXUP;3944;09:30:03;0;49	95292;8	59479;0;0;65;
$GPXUP;3944;09:30:04;0;49	95307;8	59468;0;0;66;
$GPXUP;3944;09:30:05;0;49	95322;8	59454;0;0;69;
$GPXUP;3944;09:30:06;0;49	95337;8	59441;0;0;69;
$GPXUP;3944;09:30:07;0;49	95354;8	59433;0;0;69;
$GPXUP;3944;09:30:08;0;49	9537;8	59428;0;0;70;
$GPXUP;3944;09:30:09;0;49	95388;8	59422;0;0;69;
$GPXUP;3944;09:30:10;0;49	95404;8	59414;0;0;67;
$GPXUP;3944;09:30:11;0;49	95419;8	59403;0;0;66;
$GPXUP;3944;09:30:12;0;49	95432;8	59388;0;0;66;
$GPXUP;3944;09:30:13;0;49	95446;8	59374;0;0;66;
$GPXUP;3944;09:30:14;0;49	95462;8	59364;0;0;67;
$GPXUP;3944;09:30:15;0;49	95478;8	59358;0;0;69;
$GPXUP;3944;09:30:16;0;49	95496;8	59356;0;0;70;
$GPXUP;3944;09:30:17;0;49	95514;8	59354;0;0;71;
$GPXUP;3944;09:30:18;0;49	95531;8	5935;0;0;70;
$GPXUP;3944;09:30:19;0;49	95547;8	59342;0;0;67;
$GPXUP;3944;09:30:20;0;49	95562;8	5933;0;0;65;
$GPXUP;3944;09:30:21;0;49	95576;8	5932;0;0;65;
$GPXUP;3944;09:30:22;0;49	95593;8	59315;0;0;69;
$GPXUP;3944;09:30:23;0;49	9561;8	59309;0;0;69;
$GPXUP;3944;09:30:24;0;49	95627;8	59302;0;0;69;
$GPXUP;3944;09:30:25;0;49	95644;8	59298;0;0;70;
$GPXUP;3944;09:30:26;0;49	95662;8	59298;0;0;71;
$GPXUP;3944;09:30:27;0;49	9568;8	59301;0;0;72;
$GPXUP;3944;09:30:28;0;49	95697;8	59302;0;0;71;
$GPXUP;3944;09:30:29;0;49	95715;8	59298;0;0;70;
$GPXUP;3944;09:30:30;0;49	95731;8	5929;0;0;69;
$GPXUP;3944;09:30:31;0;49	95748;8	59283;0;0;68;
$GPXUP;3944;09:30:32;0;49	95765;8	59281;0;0;68;
$GPXUP;3944;09:30:33;0;49	95782;8	59282;0;0;70;
$GPXUP;3944;09:30:34;0;49	958;8	59286;0;0;71;
$GPXUP;3944;09:30:35;0;49	95816;8	59292;0;0;70;
$GPXUP;3944;09:30:36;0;49	95833;8	593;0;0;67;
$GPXUP;3944;09:30:37;0;49	95849;8	59304;0;0;65;
$GPXUP;3944;09:30:38;0;49	95865;8	593;0;0;64;
$GPXUP;3944;09:30:39;0;49	95881;8	5929;0;0;65;
$GPXUP;3944;09:30:40;0;49	95896;8	59284;0;0;64;
$GPXUP;3944;09:30:41;0;49	95911;8	59284;0;0;62;
$GPXUP;3944;09:30:42;0;49	95926;8	59293;0;0;62;
$GPXUP;3944;09:30:43;0;49	9594;8	59304;0;0;62;
$GPXUP;3944;09:30:44;0;49	95954;8	59313;0;0;60;
$GPXUP;3944;09:30:45;0;49	95968;8	59316;0;0;56;
$GPXUP;3944;09:30:46;0;49	95981;8	59312;0;0;52;
$GPXUP;3944;09:30:47;0;49	95993;8	593;0;0;52;
$GPXUP;3944;09:30:48;0;49	96002;8	59285;0;0;53;
$GPXUP;3944;09:30:49;0;49	96012;8	5927;0;0;56;
$GPXUP;3944;09:30:50;0;49	96024;8	59257;0;0;57;
$GPXUP;3944;09:30:51;0;49	96037;8	5925;0;0;57;
$GPXUP;3944;09:30:52;0;49	96052;8	59247;0;0;59;
$GPXUP;3944;09:30:53;0;49	96067;8	59246;0;0;62;
$GPXUP;3944;09:30:54;0;49	96082;8	59248;0;0;64;
$GPXUP;3944;09:30:55;0;49	96098;8	5925;0;0;64;
$GPXUP;3944;09:30:56;0;49	96115;8	59253;0;0;64;
$GPXUP;3944;09:30:57;0;49	96131;8	59252;0;0;64;
$GPXUP;3944;09:30:58;0;49	96146;8	59246;0;0;65;
$GPXUP;3944;09:30:59;0;49	96162;8	59239;0;0;64;
$GPXUP;3944;09:31:00;0;49	96177;8	59231;0;0;64;
$GPXUP;3944;09:31:01;0;49	96192;8	59224;0;0;63;
$GPXUP;3944;09:31:02;0;49	96208;8	59217;0;0;63;
$GPXUP;3944;09:31:03;0;49	96222;8	59207;0;0;64;
$GPXUP;3944;09:31:04;0;49	96236;8	59195;0;0;64;
$GPXUP;3944;09:31:05;0;49	9625;8	59182;0;0;63;
$GPXUP;3944;09:31:06;0;49	96262;8	59167;0;0;60;
$GPXUP;3944;09:31:07;0;49	96273;8	59154;0;0;55;
$GPXUP;3944;09:31:08;0;49	96285;8	59145;0;0;55;
$GPXUP;3944;09:31:09;0;49	963;8	59141;0;0;63;
$GPXUP;3944;09:31:10;0;49	96316;8	59138;0;0;67;
$GPXUP;3944;09:31:11;0;49	96333;8	59134;0;0;66;
$GPXUP;3944;09:31:12;0;49	96348;8	59124;0;0;65;
$GPXUP;3944;09:31:13;0;49	96363;8	59115;0;0;65;
$GPXUP;3944;09:31:14;0;49	96378;8	59105;0;0;67;
$GPXUP;3944;09:31:15;0;49	96394;8	59095;0;0;68;
$GPXUP;3944;09:31:16;0;49	9641;8	59088;0;0;69;
$GPXUP;3944;09:31:17;0;49	96427;8	59086;0;0;70;
$GPXUP;3944;09:31:18;0;49	96445;8	59083;0;0;70;
$GPXUP;3944;09:31:19;0;49	96462;8	59079;0;0;71;
$GPXUP;3944;09:31:20;0;49	96479;8	59071;0;0;72;
$GPXUP;3944;09:31:21;0;49	96496;8	59062;0;0;73;
$GPXUP;3944;09:31:22;0;49	96514;8	59056;0;0;74;
$GPXUP;3944;09:31:23;0;49	96533;8	59056;0;0;74;
$GPXUP;3944;09:31:24;0;49	96551;8	59058;0;0;75;
$GPXUP;3944;09:31:25;0;49	9657;8	5906;0;0;74;
$GPXUP;3944;09:31:26;0;49	96588;8	59061;0;0;75;
$GPXUP;3944;09:31:27;0;49	96607;8	59066;0;0;77;
$GPXUP;3944;09:31:28;0;49	96626;8	59073;0;0;76;
$GPXUP;3944;09:31:29;0;49	96644;8	59082;0;0;74;
$GPXUP;3944;09:31:30;0;49	96661;8	59089;0;0;72;
$GPXUP;3944;09:31:31;0;49	96676;8	59082;0;0;62;
$GPXUP;3944;09:31:32;0;49	9669;8	59064;0;0;66;
$GPXUP;3944;09:31:33;0;49	96707;8	59041;0;0;77;
$GPXUP;3944;09:31:34;0;49	96723;8	59024;0;0;76;
$GPXUP;3944;09:31:35;0;49	9674;8	59013;0;0;77;
$GPXUP;3944;09:31:36;0;49	96759;8	59012;0;0;79;
$GPXUP;3944;09:31:37;0;49	96776;8	59021;0;0;75;
$GPXUP;3944;09:31:38;0;49	9679;8	59036;0;0;73;
$GPXUP;3944;09:31:39;0;49	96802;8	59046;0;0;62;
$GPXUP;3944;09:31:40;0;49	96807;8	59058;0;0;47;
$GPXUP;3944;09:31:41;0;49	96806;8	59064;0;0;28;
$GPXUP;3944;09:31:42;0;49	96799;8	59061;0;0;6;
$GPXUP;3944;09:31:43;0;49	96794;8	59058;0;0;2;
$GPXUP;3944;09:31:44;0;49	96786;8	59056;0;0;1;
$GPXUP;3944;09:31:45;0;49	96781;8	59055;0;0;0;
$GPXUP;3944;09:31:46;0;49	96771;8	59052;0;0;1;
$GPXUP;3944;09:31:47;0;49	96766;8	5905;0;0;1;
$GPXUP;3944;09:31:48;0;49	96763;8	59049;0;0;1;
$GPXUP;3944;09:31:49;0;49	96761;8	59049;0;0;0;
$GPXUP;3944;09:31:50;0;49	96761;8	59049;0;0;0;
$GPXUP;3944;09:31:51;0;49	96761;8	59049;0;0;0;
$GPXUP;3944;09:31:52;0;49	96761;8	59049;0;0;0;
$GPXUP;3944;09:31:53;0;49	96761;8	59049;0;0;0;
$GPXUP;3944;09:31:54;0;49	96761;8	59049;0;0;0;
$GPXUP;3944;09:31:55;0;49	96761;8	59049;0;0;0;
$GPXUP;3944;09:31:56;0;49	96761;8	59049;0;0;0;
$GPXUP;3944;09:31:57;0;49	96761;8	59049;0;0;0;
$GPXUP;3944;09:31:58;0;49	96761;8	59049;0;0;0;
$GPXUP;3944;09:31:59;0;49	96761;8	59049;0;0;0;
$GPXUP;3944;09:32:00;0;49	96761;8	59049;0;0;0;
$GPXUP;3944;09:32:01;0;49	96761;8	59049;0;0;0;
$GPXUP;3944;09:32:02;0;49	96752;8	59049;0;0;0;
$GPXUP;3944;09:32:03;0;49	96752;8	59049;0;0;0;
$GPXUP;3944;09:32:04;0;49	96752;8	59049;0;0;0;
$GPXUP;3944;09:32:05;0;49	96751;8	59049;0;0;0;
$GPXUP;3944;09:32:06;0;49	96751;8	59049;0;0;0;
$GPXUP;3944;09:32:07;0;49	96751;8	59049;0;0;0;
$GPXUP;3944;09:32:08;0;49	96751;8	59049;0;0;0;
$GPXUP;3944;09:32:09;0;49	96751;8	59049;0;0;0;
$GPXUP;3944;09:32:10;0;49	96751;8	59049;0;0;0;
$GPXUP;3944;09:32:11;0;49	96751;8	59049;0;0;0;
$GPXUP;3944;09:32:12;0;49	96751;8	59049;0;0;0;
$GPXUP;3944;09:32:13;0;49	96751;8	59049;0;0;0;
$GPXUP;3944;09:32:14;0;49	96751;8	59049;0;0;0;
$GPXUP;3944;09:32:15;0;49	96751;8	59049;0;0;0;
$GPXUP;3944;09:32:16;0;49	96751;8	59049;0;0;0;
$GPXUP;3944;09:32:17;0;49	96751;8	59049;0;0;0;
$GPXUP;3944;09:32:18;0;49	96751;8	59049;0;0;0;
$GPXUP;3944;09:32:19;0;49	96751;8	59049;0;0;0;
$GPXUP;3944;09:32:20;0;49	96751;8	59049;0;0;0;
$GPXUP;3944;09:32:21;0;49	96751;8	59049;0;0;0;
$GPXUP;3944;09:32:22;0;49	96751;8	59049;0;0;0;
$GPXUP;3944;09:32:23;0;49	96751;8	59049;0;0;0;
$GPXUP;3944;09:32:24;0;49	96751;8	59049;0;0;0;
$GPXUP;3944;09:32:25;0;49	96751;8	59049;0;0;0;
$GPXUP;3944;09:32:26;0;49	96751;8	59049;0;0;0;
$GPXUP;3944;09:32:27;0;49	96751;8	59049;0;0;0;
$GPXUP;3944;09:32:28;0;49	96751;8	59049;0;0;0;
$GPXUP;3944;09:32:29;0;49	96751;8	59049;0;0;0;
$GPXUP;3944;09:32:30;0;49	96751;8	59049;0;0;0;
$GPXUP;3944;09:32:31;0;49	96751;8	59049;0;0;0;
$GPXUP;3944;09:32:32;0;49	96751;8	59049;0;0;0;
$GPXUP;3944;09:32:33;0;49	96751;8	59049;0;0;0;
$GPXUP;3944;09:32:34;0;49	96751;8	59049;0;0;0;
$GPXUP;3944;09:32:35;0;49	96751;8	59049;0;0;0;
$GPXUP;3944;09:32:36;0;49	96751;8	59049;0;0;0;
$GPXUP;3944;09:32:37;0;49	96751;8	59049;0;0;0;
$GPXUP;3944;09:32:38;0;49	96751;8	59049;0;0;0;
$GPXUP;3944;09:32:39;0;49	96751;8	59049;0;0;0;
$GPXUP;3944;09:32:40;0;49	96751;8	59049;0;0;0;
$GPXUP;3944;09:32:41;0;49	96751;8	59049;0;0;0;
$GPXUP;3944;09:32:42;0;49	96751;8	59049;0;0;0;
$GPXUP;3944;09:32:43;0;49	96751;8	59049;0;0;0;
$GPXUP;3944;09:32:44;0;49	96751;8	59049;0;0;0;
$GPXUP;3944;09:32:45;0;49	96751;8	59049;0;0;0;
$GPXUP;3944;09:32:46;0;49	96751;8	59049;0;0;0;
$GPXUP;3944;09:32:47;0;49	96751;8	59049;0;0;0;
$GPXUP;3944;09:32:48;0;49	96751;8	59049;0;0;0;
$GPXUP;3944;09:32:49;0;49	96751;8	59049;0;0;0;
$GPXUP;3944;09:32:50;0;49	96751;8	59049;0;0;0;
$GPXUP;3944;09:32:51;0;49	96751;8	59049;0;0;0;
$GPXUP;3944;09:32:52;0;49	96751;8	59049;0;0;0;
$GPXUP;3944;09:32:53;0;49	96751;8	59049;0;0;0;
$GPXUP;3944;09:32:54;0;49	96751;8	59049;0;0;0;
$GPXUP;3944;09:32:55;0;49	96751;8	59049;0;0;0;
$GPXUP;3944;09:32:56;0;49	96751;8	59049;0;0;0;
$GPXUP;3944;09:32:57;0;49	96751;8	59049;0;0;0;
$GPXUP;3944;09:32:58;0;49	96751;8	59049;0;0;0;
$GPXUP;3944;09:32:59;0;49	96751;8	59049;0;0;0;
$GPXUP;3944;09:33:00;0;49	96751;8	59049;0;0;0;
$GPXUP;3944;09:33:01;0;49	96751;8	59049;0;0;0;
$GPXUP;3944;09:33:02;0;49	96751;8	59049;0;0;0;
$GPXUP;3944;09:33:03;0;49	96751;8	59049;0;0;0;
$GPXUP;3944;09:33:04;0;49	96751;8	59049;0;0;0;
$GPXUP;3944;09:33:05;0;49	96751;8	59049;0;0;0;
$GPXUP;3944;09:33:06;0;49	96751;8	59049;0;0;0;
$GPXUP;3944;09:33:07;0;49	96751;8	59049;0;0;0;
$GPXUP;3944;09:33:08;0;49	96751;8	59049;0;0;0;
$GPXUP;3944;09:33:09;0;49	96751;8	59049;0;0;0;
$GPXUP;3944;09:33:10;0;49	96751;8	59049;0;0;0;
$GPXUP;3944;09:33:11;0;49	96751;8	59049;0;0;0;
$GPXUP;3944;09:33:12;0;49	96751;8	59049;0;0;0;
$GPXUP;3944;09:33:13;0;49	96751;8	59049;0;0;0;
$GPXUP;3944;09:33:14;0;49	96751;8	59049;0;0;0;
$GPXUP;3944;09:33:15;0;49	96751;8	59049;0;0;0;
$GPXUP;3944;09:33:16;0;49	96751;8	59049;0;0;0;
$GPXUP;3944;09:33:17;0;49	96751;8	59049;0;0;0;
$GPXUP;3944;09:33:18;0;49	96751;8	59049;0;0;0;
$GPXUP;3944;09:33:19;0;49	96751;8	59049;0;0;0;
$GPXUP;3944;09:33:20;0;49	96751;8	59049;0;0;0;
$GPXUP;3944;09:33:21;0;49	96751;8	59049;0;0;0;
$GPXUP;3944;09:33:22;0;49	96751;8	59049;0;0;0;
$GPXUP;3944;09:33:23;0;49	96751;8	59049;0;0;0;
$GPXUP;3944;09:33:24;0;49	96751;8	59049;0;0;0;
$GPXUP;3944;09:33:25;0;49	96751;8	59049;0;0;0;
$GPXUP;3944;09:33:26;0;49	96751;8	59049;0;0;0;
$GPXUP;3944;09:33:27;0;49	96751;8	59049;0;0;0;
$GPXUP;3944;09:33:28;0;49	96751;8	59049;0;0;0;
$GPXUP;3944;09:33:29;0;49	96751;8	59049;0;0;0;
$GPXUP;3944;09:33:30;0;49	96751;8	59049;0;0;0;
$GPXUP;3944;09:33:31;0;49	96751;8	59049;0;0;0;
$GPXUP;3944;09:33:32;0;49	96751;8	59049;0;0;0;
$GPXUP;3944;09:33:33;0;49	96751;8	59049;0;0;0;
$GPXUP;3944;09:33:34;0;49	96751;8	59049;0;0;0;
$GPXUP;3944;09:33:35;0;49	96751;8	59049;0;0;0;
$GPXUP;3944;09:33:36;0;49	96751;8	59049;0;0;0;
$GPXUP;3944;09:33:37;0;49	96751;8	59049;0;0;0;
$GPXUP;3944;09:33:38;0;49	96751;8	59049;0;0;0;
$GPXUP;3944;09:33:39;0;49	96751;8	59049;0;0;0;
$GPXUP;3944;09:33:40;0;49	96751;8	59049;0;0;0;
$GPXUP;3944;09:33:41;0;49	96751;8	59049;0;0;0;
$GPXUP;3944;09:33:42;0;49	96751;8	59049;0;0;0;
$GPXUP;3944;09:33:43;0;49	96751;8	59049;0;0;0;
$GPXUP;3944;09:33:44;0;49	96751;8	59049;0;0;0;
$GPXUP;3944;09:33:45;0;49	96751;8	59049;0;0;0;
$GPXUP;3944;09:33:46;0;49	96751;8	59049;0;0;0;
$GPXUP;3944;09:33:47;0;49	96751;8	59049;0;0;0;
$GPXUP;3944;09:33:48;0;49	96751;8	59049;0;0;0;
$GPXUP;3944;09:33:49;0;49	96751;8	59049;0;0;0;
$GPXUP;3944;09:33:50;0;49	96751;8	59049;0;0;0;
$GPXUP;3944;09:33:51;0;49	96751;8	59049;0;0;0;
$GPXUP;3944;09:33:52;0;49	96751;8	59049;0;0;0;
$GPXUP;3944;09:33:53;0;49	96751;8	59049;0;0;0;
$GPXUP;3944;09:33:54;0;49	96751;8	59049;0;0;0;
$GPXUP;3944;09:33:55;0;49	96751;8	59049;0;0;0;
$GPXUP;3944;09:33:56;0;49	96751;8	59049;0;0;0;
$GPXUP;3944;09:33:57;0;49	96751;8	59049;0;0;0;
$GPXUP;3944;09:33:58;0;49	96751;8	59049;0;0;0;
$GPXUP;3944;09:33:59;0;49	96751;8	59049;0;0;0;
$GPXUP;3944;09:34:00;0;49	96751;8	59049;0;0;0;
$GPXUP;3944;09:34:01;0;49	96751;8	59049;0;0;0;
$GPXUP;3944;09:34:02;0;49	96751;8	59049;0;0;0;
$GPXUP;3944;09:34:03;0;49	96751;8	59049;0;0;0;
$GPXUP;3944;09:34:04;0;49	96751;8	59049;0;0;0;
$GPXUP;3944;09:34:05;0;49	96751;8	59049;0;0;0;
$GPXUP;3944;09:34:06;0;49	96751;8	59049;0;0;0;
$GPXUP;3944;09:34:07;0;49	96751;8	59049;0;0;0;
$GPXUP;3944;09:34:08;0;49	96751;8	59049;0;0;0;
$GPXUP;3944;09:34:09;0;49	96751;8	59049;0;0;0;
$GPXUP;3944;09:34:10;0;49	96751;8	59049;0;0;0;
$GPXUP;3944;09:34:11;0;49	96751;8	59049;0;0;0;
$GPXUP;3944;09:34:12;0;49	96751;8	59049;0;0;0;
$GPXUP;3944;09:34:13;0;49	96751;8	59049;0;0;0;
$GPXUP;3944;09:34:14;0;49	96751;8	59049;0;0;0;
$GPXUP;3944;09:34:15;0;49	96751;8	59049;0;0;0;
$GPXUP;3944;09:34:16;0;49	96751;8	59049;0;0;0;
$GPXUP;3944;09:34:17;0;49	96751;8	59049;0;0;0;
$GPXUP;3944;09:34:18;0;49	96751;8	59049;0;0;0;
$GPXUP;3944;09:34:19;0;49	96751;8	59049;0;0;0;
$GPXUP;3944;09:34:20;0;49	96751;8	59049;0;0;0;
$GPXUP;3944;09:34:21;0;49	96751;8	59049;0;0;0;
$GPXUP;3944;09:34:22;0;49	96751;8	59049;0;0;0;
$GPXUP;3944;09:34:23;0;49	96751;8	59049;0;0;0;
$GPXUP;3944;09:34:24;0;49	96751;8	59049;0;0;0;
$GPXUP;3944;09:34:25;0;49	96751;8	59049;0;0;0;
$GPXUP;3944;09:34:26;0;49	96751;8	59049;0;0;0;
$GPXUP;3944;09:34:27;0;49	96751;8	59049;0;0;0;
$GPXUP;3944;09:34:28;0;49	96751;8	59049;0;0;0;
$GPXUP;3944;09:34:29;0;49	96751;8	59049;0;0;0;
$GPXUP;3944;09:34:30;0;49	96751;8	59049;0;0;0;
$GPXUP;3944;09:34:31;0;49	96751;8	59049;0;0;0;
$GPXUP;3944;09:34:32;0;49	96751;8	59049;0;0;0;
$GPXUP;3944;09:34:33;0;49	96751;8	59049;0;0;0;
$GPXUP;3944;09:34:34;0;49	96751;8	59049;0;0;0;
$GPXUP;3944;09:34:35;0;49	96751;8	59049;0;0;0;
$GPXUP;3944;09:34:36;0;49	96751;8	59049;0;0;0;
$GPXUP;3944;09:34:37;0;49	96751;8	59049;0;0;0;
$GPXUP;3944;09:34:38;0;49	96751;8	59049;0;0;0;
$GPXUP;3944;09:34:39;0;49	96751;8	59049;0;0;0;
$GPXUP;3944;09:34:40;0;49	96751;8	59049;0;0;0;
$GPXUP;3944;09:34:41;0;49	96751;8	59049;0;0;0;
$GPXUP;3944;09:34:42;0;49	96751;8	59049;0;0;0;
$GPXUP;3944;09:34:43;0;49	96751;8	59049;0;0;0;
$GPXUP;3944;09:34:44;0;49	96751;8	59049;0;0;0;
$GPXUP;3944;09:34:45;0;49	96751;8	59049;0;0;0;
$GPXUP;3944;09:34:46;0;49	96751;8	59049;0;0;0;
$GPXUP;3944;09:34:47;0;49	96751;8	59049;0;0;0;
$GPXUP;3944;09:34:48;0;49	96751;8	59049;0;0;0;
$GPXUP;3944;09:34:49;0;49	96751;8	59049;0;0;0;
$GPXUP;3944;09:34:50;0;49	96751;8	59049;0;0;0;
$GPXUP;3944;09:34:51;0;49	96751;8	59049;0;0;0;
$GPXUP;3944;09:34:52;0;49	96751;8	59049;0;0;0;
$GPXUP;3944;09:34:53;0;49	96751;8	59049;0;0;0;
$GPXUP;3944;09:34:54;0;49	96751;8	59049;0;0;0;
$GPXUP;3944;09:34:55;0;49	96751;8	59049;0;0;0;
$GPXUP;3944;09:34:56;0;49	96751;8	59049;0;0;0;
$GPXUP;3944;09:34:57;0;49	96751;8	59049;0;0;0;
$GPXUP;3944;09:34:58;0;49	96751;8	59049;0;0;0;
$GPXUP;3944;09:34:59;0;49	96751;8	59049;0;0;0;
$GPXUP;3944;09:35:00;0;49	96751;8	59049;0;0;0;
$GPXUP;3944;09:35:01;0;49	96751;8	59049;0;0;0;
$GPXUP;3944;09:35:02;0;49	96751;8	59049;0;0;0;
$GPXUP;3944;09:35:03;0;49	96751;8	59049;0;0;0;
$GPXUP;3944;09:35:04;0;49	96751;8	59049;0;0;0;
$GPXUP;3944;09:35:05;0;49	96751;8	59049;0;0;0;
$GPXUP;3944;09:35:06;0;49	96751;8	59049;0;0;0;
$GPXUP;3944;09:35:07;0;49	96751;8	59049;0;0;0;
$GPXUP;3944;09:35:08;0;49	96751;8	59049;0;0;0;
$GPXUP;3944;09:35:09;0;49	96751;8	59049;0;0;0;
$GPXUP;3944;09:35:10;0;49	96751;8	59049;0;0;0;
$GPXUP;3944;09:35:11;0;49	96751;8	59049;0;0;0;
$GPXUP;3944;09:35:12;0;49	96751;8	59049;0;0;0;
$GPXUP;3944;09:35:13;0;49	96751;8	59049;0;0;0;
$GPXUP;3944;09:35:14;0;49	96751;8	59049;0;0;0;
$GPXUP;3944;09:35:15;0;49	96751;8	59049;0;0;0;
$GPXUP;3944;09:35:16;0;49	96751;8	59049;0;0;0;
$GPXUP;3944;09:35:17;0;49	96751;8	59049;0;0;0;
$GPXUP;3944;09:35:18;0;49	96751;8	59049;0;0;0;
$GPXUP;3944;09:35:19;0;49	96751;8	59049;0;0;0;
$GPXUP;3944;09:35:20;0;49	96751;8	59049;0;0;0;
$GPXUP;3944;09:35:21;0;49	96751;8	59049;0;0;0;
$GPXUP;3944;09:35:22;0;49	96751;8	59049;0;0;0;
$GPXUP;3944;09:35:23;0;49	96751;8	59049;0;0;0;
$GPXUP;3944;09:35:24;0;49	96751;8	59049;0;0;0;
$GPXUP;3944;09:35:25;0;49	96751;8	59049;0;0;0;
$GPXUP;3944;09:35:26;0;49	96751;8	59049;0;0;0;
$GPXUP;3944;09:35:27;0;49	96751;8	59049;0;0;0;
$GPXUP;3944;09:35:28;0;49	96751;8	59049;0;0;0;
$GPXUP;3944;09:35:29;0;49	96751;8	59049;0;0;0;
$GPXUP;3944;09:35:30;0;49	96751;8	59049;0;0;0;
$GPXUP;3944;09:35:31;0;49	96751;8	59049;0;0;0;
$GPXUP;3944;09:35:32;0;49	96751;8	59049;0;0;0;
$GPXUP;3944;09:35:33;0;49	96751;8	59049;0;0;0;
$GPXUP;3944;09:35:34;0;49	96751;8	59049;0;0;0;
$GPXUP;3944;09:35:35;0;49	96751;8	59049;0;0;0;
$GPXUP;3944;09:35:36;0;49	96751;8	59049;0;0;0;
$GPXUP;3944;09:35:37;0;49	96751;8	59049;0;0;0;
$GPXUP;3944;09:35:38;0;49	96751;8	59049;0;0;0;
$GPXUP;3944;09:35:39;0;49	96751;8	59049;0;0;0;
$GPXUP;3944;09:35:40;0;49	96751;8	59049;0;0;0;
$GPXUP;3944;09:35:41;0;49	96751;8	59049;0;0;0;
$GPXUP;3944;09:35:42;0;49	96751;8	59049;0;0;0;
$GPXUP;3944;09:35:43;0;49	96751;8	59049;0;0;0;
$GPXUP;3944;09:35:44;0;49	96751;8	59049;0;0;0;
$GPXUP;3944;09:35:45;0;49	96751;8	59049;0;0;0;
$GPXUP;3944;09:35:46;0;49	96751;8	59049;0;0;0;
$GPXUP;3944;09:35:47;0;49	96751;8	59049;0;0;0;
$GPXUP;3944;09:35:48;0;49	96751;8	59049;0;0;0;
$GPXUP;3944;09:35:49;0;49	96751;8	59049;0;0;0;
$GPXUP;3944;09:35:50;0;49	96751;8	59049;0;0;0;
$GPXUP;3944;09:35:51;0;49	96751;8	59049;0;0;0;
$GPXUP;3944;09:35:52;0;49	96751;8	59049;0;0;0;
$GPXUP;3944;09:35:53;0;49	96751;8	59049;0;0;0;
$GPXUP;3944;09:35:54;0;49	96751;8	59049;0;0;0;
$GPXUP;3944;09:35:55;0;49	96751;8	59049;0;0;0;
$GPXUP;3944;09:35:56;0;49	96751;8	59049;0;0;0;
$GPXUP;3944;09:35:57;0;49	96751;8	59049;0;0;0;
$GPXUP;3944;09:35:58;0;49	96751;8	59049;0;0;0;
$GPXUP;3944;09:35:59;0;49	96751;8	59049;0;0;0;
$GPXUP;3944;09:36:00;0;49	96751;8	59049;0;0;0;
$GPXUP;3944;09:36:01;0;49	96751;8	59049;0;0;0;
$GPXUP;3944;09:36:02;0;49	96751;8	59049;0;0;0;
$GPXUP;3944;09:36:03;0;49	96751;8	59049;0;0;0;
$GPXUP;3944;09:36:04;0;49	96751;8	59049;0;0;0;
$GPXUP;3944;09:36:05;0;49	96751;8	59049;0;0;0;
$GPXUP;3944;09:36:06;0;49	96751;8	59049;0;0;0;
$GPXUP;3944;09:36:07;0;49	96751;8	59049;0;0;0;
$GPXUP;3944;09:36:08;0;49	96751;8	59049;0;0;0;
$GPXUP;3944;09:36:09;0;49	96751;8	59049;0;0;0;
$GPXUP;3944;09:36:10;0;49	96751;8	59049;0;0;0;
$GPXUP;3944;09:36:11;0;49	96751;8	59049;0;0;0;
$GPXUP;3944;09:36:12;0;49	96751;8	59049;0;0;0;
$GPXUP;3944;09:36:13;0;49	96751;8	59049;0;0;0;
$GPXUP;3944;09:36:14;0;49	96751;8	59049;0;0;0;
$GPXUP;3944;09:36:15;0;49	96751;8	59049;0;0;0;
$GPXUP;3944;09:36:16;0;49	96751;8	59049;0;0;0;
$GPXUP;3944;09:36:17;0;49	96751;8	59049;0;0;0;
$GPXUP;3944;09:36:18;0;49	96751;8	59049;0;0;0;
$GPXUP;3944;09:36:19;0;49	96751;8	59049;0;0;0;
$GPXUP;3944;09:36:20;0;49	96751;8	59049;0;0;0;
$GPXUP;3944;09:36:21;0;49	96751;8	59049;0;0;0;
$GPXUP;3944;09:36:22;0;49	96751;8	59049;0;0;0;
$GPXUP;3944;09:36:23;0;49	96751;8	59049;0;0;0;
$GPXUP;3944;09:36:24;0;49	96751;8	59049;0;0;0;
$GPXUP;3944;09:36:25;0;49	96751;8	59049;0;0;0;
$GPXUP;3944;09:36:26;0;49	96751;8	59049;0;0;0;
$GPXUP;3944;09:36:27;0;49	96751;8	59049;0;0;0;
$GPXUP;3944;09:36:28;0;49	96751;8	59049;0;0;0;
$GPXUP;3944;09:36:29;0;49	96751;8	59049;0;0;0;
$GPXUP;3944;09:36:30;0;49	96751;8	59049;0;0;0;
$GPXUP;3944;09:36:31;0;49	96751;8	59049;0;0;0;
$GPXUP;3944;09:36:32;0;49	96751;8	59049;0;0;0;
$GPXUP;3944;09:36:33;0;49	96751;8	59049;0;0;0;
$GPXUP;3944;09:36:34;0;49	96751;8	59049;0;0;0;
$GPXUP;3944;09:36:35;0;49	96744;8	59052;0;0;0;
$GPXUP;3944;09:36:36;0;49	96744;8	59052;0;0;1;
$GPXUP;3944;09:36:37;0;49	96744;8	59052;0;0;1;
$GPXUP;3944;09:36:38;0;49	96744;8	59052;0;0;0;
$GPXUP;3944;09:36:39;0;49	96744;8	59052;0;0;0;
$GPXUP;3944;09:36:40;0;49	96744;8	59052;0;0;0;
$GPXUP;3944;09:36:41;0;49	96744;8	59052;0;0;0;
$GPXUP;3944;09:36:42;0;49	96744;8	59052;0;0;0;
$GPXUP;3944;09:36:43;0;49	96744;8	59052;0;0;0;
$GPXUP;3944;09:36:44;0;49	96744;8	59052;0;0;0;
$GPXUP;3944;09:36:45;0;49	96744;8	59052;0;0;0;
$GPXUP;3944;09:36:46;0;49	96744;8	59052;0;0;0;
$GPXUP;3944;09:36:47;0;49	96744;8	59052;0;0;0;
$GPXUP;3944;09:36:48;0;49	96744;8	59052;0;0;0;
$GPXUP;3944;09:36:49;0;49	96744;8	59052;0;0;0;
$GPXUP;3944;09:36:50;0;49	96744;8	59052;0;0;0;
$GPXUP;3944;09:36:51;0;49	96744;8	59052;0;0;0;
$GPXUP;3944;09:36:52;0;49	96744;8	59052;0;0;0;
$GPXUP;3944;09:36:53;0;49	96744;8	59052;0;0;0;
$GPXUP;3944;09:36:54;0;49	96744;8	59052;0;0;0;
$GPXUP;3944;09:36:55;0;49	96744;8	59052;0;0;0;
$GPXUP;3944;09:36:56;0;49	96744;8	59052;0;0;0;
$GPXUP;3944;09:36:57;0;49	96744;8	59052;0;0;0;
$GPXUP;3944;09:36:58;0;49	96744;8	59052;0;0;0;
$GPXUP;3944;09:36:59;0;49	96744;8	59052;0;0;0;
$GPXUP;3944;09:37:00;0;49	96744;8	59052;0;0;0;
$GPXUP;3944;09:37:01;0;49	96744;8	59052;0;0;0;
$GPXUP;3944;09:37:02;0;49	96744;8	59052;0;0;0;
$GPXUP;3944;09:37:03;0;49	96744;8	59052;0;0;0;
$GPXUP;3944;09:37:04;0;49	96744;8	59052;0;0;0;
$GPXUP;3944;09:37:05;0;49	96744;8	59052;0;0;0;
$GPXUP;3944;09:37:06;0;49	96744;8	59052;0;0;0;
$GPXUP;3944;09:37:07;0;49	96744;8	59052;0;0;0;
$GPXUP;3944;09:37:08;0;49	96744;8	59052;0;0;0;
$GPXUP;3944;09:37:09;0;49	96744;8	59052;0;0;0;
$GPXUP;3944;09:37:10;0;49	96744;8	59052;0;0;0;
$GPXUP;3944;09:37:11;0;49	96744;8	59052;0;0;0;
$GPXUP;3944;09:37:12;0;49	96744;8	59052;0;0;0;
$GPXUP;3944;09:37:13;0;49	96744;8	59052;0;0;0;
$GPXUP;3944;09:37:14;0;49	96744;8	59052;0;0;0;
$GPXUP;3944;09:37:15;0;49	96744;8	59052;0;0;0;
$GPXUP;3944;09:37:16;0;49	96744;8	59052;0;0;0;
$GPXUP;3944;09:37:17;0;49	9675;8	59042;0;0;0;
$GPXUP;3944;09:37:18;0;49	96751;8	59041;0;0;0;
$GPXUP;3944;09:37:19;0;49	96752;8	5904;0;0;0;
$GPXUP;3944;09:37:20;0;49	96752;8	5904;0;0;0;
$GPXUP;3944;09:37:21;0;49	96752;8	5904;0;0;0;
$GPXUP;3944;09:37:22;0;49	96752;8	5904;0;0;0;
$GPXUP;3944;09:37:23;0;49	96752;8	5904;0;0;0;
$GPXUP;3944;09:37:24;0;49	96752;8	5904;0;0;0;
$GPXUP;3944;09:37:25;0;49	96752;8	5904;0;0;0;
$GPXUP;3944;09:37:26;0;49	96752;8	5904;0;0;0;
$GPXUP;3944;09:37:27;0;49	96752;8	5904;0;0;0;
$GPXUP;3944;09:37:28;0;49	96752;8	5904;0;0;0;
$GPXUP;3944;09:37:29;0;49	96752;8	5904;0;0;0;
$GPXUP;3944;09:37:30;0;49	96752;8	5904;0;0;0;
$GPXUP;3944;09:37:31;0;49	96752;8	5904;0;0;0;
$GPXUP;3944;09:37:32;0;49	96752;8	5904;0;0;0;
$GPXUP;3944;09:37:33;0;49	96752;8	5904;0;0;0;
$GPXUP;3944;09:37:34;0;49	96752;8	5904;0;0;0;
$GPXUP;3944;09:37:35;0;49	96752;8	5904;0;0;0;
$GPXUP;3944;09:37:36;0;49	96752;8	5904;0;0;0;
$GPXUP;3944;09:37:37;0;49	96752;8	5904;0;0;0;
$GPXUP;3944;09:37:38;0;49	96752;8	5904;0;0;0;
$GPXUP;3944;09:37:39;0;49	96752;8	5904;0;0;0;
$GPXUP;3944;09:37:40;0;49	96752;8	5904;0;0;0;
$GPXUP;3944;09:37:41;0;49	96752;8	5904;0;0;0;
$GPXUP;3944;09:37:42;0;49	96752;8	5904;0;0;0;
$GPXUP;3944;09:37:43;0;49	96752;8	5904;0;0;0;
$GPXUP;3944;09:37:44;0;49	96752;8	5904;0;0;0;
$GPXUP;3944;09:37:45;0;49	96752;8	5904;0;0;0;
$GPXUP;3944;09:37:46;0;49	96752;8	5904;0;0;0;
$GPXUP;3944;09:37:47;0;49	96752;8	5904;0;0;0;
$GPXUP;3944;09:37:48;0;49	96752;8	5904;0;0;0;
$GPXUP;3944;09:37:49;0;49	96752;8	5904;0;0;0;
$GPXUP;3944;09:37:50;0;49	96752;8	5904;0;0;0;
$GPXUP;3944;09:37:51;0;49	96752;8	5904;0;0;0;
$GPXUP;3944;09:37:52;0;49	96752;8	5904;0;0;0;
$GPXUP;3944;09:37:53;0;49	96752;8	5904;0;0;0;
$GPXUP;3944;09:37:54;0;49	96752;8	5904;0;0;0;
$GPXUP;3944;09:37:55;0;49	96752;8	5904;0;0;0;
$GPXUP;3944;09:37:56;0;49	96752;8	5904;0;0;0;
$GPXUP;3944;09:37:57;0;49	96752;8	5904;0;0;0;
$GPXUP;3944;09:37:58;0;49	96752;8	5904;0;0;0;
$GPXUP;3944;09:37:59;0;49	96752;8	5904;0;0;0;
$GPXUP;3944;09:38:00;0;49	96752;8	5904;0;0;0;
$GPXUP;3944;09:38:01;0;49	96752;8	5904;0;0;0;
$GPXUP;3944;09:38:02;0;49	96752;8	5904;0;0;0;
$GPXUP;3944;09:38:03;0;49	96752;8	5904;0;0;0;
$GPXUP;3944;09:38:04;0;49	96752;8	5904;0;0;0;
$GPXUP;3944;09:38:05;0;49	96752;8	5904;0;0;0;
$GPXUP;3944;09:38:06;0;49	96752;8	5904;0;0;0;
$GPXUP;3944;09:38:07;0;49	96752;8	5904;0;0;0;
$GPXUP;3944;09:38:08;0;49	96752;8	5904;0;0;0;
$GPXUP;3944;09:38:09;0;49	96752;8	5904;0;0;0;
$GPXUP;3944;09:38:10;0;49	96752;8	5904;0;0;0;
$GPXUP;3944;09:38:11;0;49	96752;8	5904;0;0;0;
$GPXUP;3944;09:38:12;0;49	96752;8	5904;0;0;0;
$GPXUP;3944;09:38:13;0;49	96752;8	5904;0;0;0;
$GPXUP;3944;09:38:14;0;49	96752;8	5904;0;0;0;
$GPXUP;3944;09:38:15;0;49	96752;8	5904;0;0;0;
$GPXUP;3944;09:38:16;0;49	96752;8	5904;0;0;0;
$GPXUP;3944;09:38:17;0;49	96752;8	5904;0;0;0;
$GPXUP;3944;09:38:18;0;49	96752;8	5904;0;0;0;
$GPXUP;3944;09:38:19;0;49	96752;8	5904;0;0;0;
$GPXUP;3944;09:38:20;0;49	96752;8	5904;0;0;0;
$GPXUP;3944;09:38:21;0;49	96752;8	5904;0;0;0;
$GPXUP;3944;09:38:22;0;49	96752;8	5904;0;0;0;
$GPXUP;3944;09:38:23;0;49	96752;8	5904;0;0;0;
$GPXUP;3944;09:38:24;0;49	96752;8	5904;0;0;0;
$GPXUP;3944;09:38:25;0;49	96752;8	5904;0;0;0;
$GPXUP;3944;09:38:26;0;49	96752;8	5904;0;0;0;
$GPXUP;3944;09:38:27;0;49	96752;8	5904;0;0;0;
$GPXUP;3944;09:38:28;0;49	96752;8	5904;0;0;0;
$GPXUP;3944;09:38:29;0;49	96752;8	5904;0;0;0;
$GPXUP;3944;09:38:30;0;49	96752;8	5904;0;0;0;
$GPXUP;3944;09:38:31;0;49	96752;8	5904;0;0;0;
$GPXUP;3944;09:38:32;0;49	96752;8	5904;0;0;0;
$GPXUP;3944;09:38:33;0;49	96752;8	5904;0;0;0;
$GPXUP;3944;09:38:34;0;49	96752;8	5904;0;0;0;
$GPXUP;3944;09:38:35;0;49	96752;8	5904;0;0;0;
$GPXUP;3944;09:38:36;0;49	96752;8	5904;0;0;0;
$GPXUP;3944;09:38:37;0;49	96752;8	5904;0;0;0;
$GPXUP;3944;09:38:38;0;49	96752;8	5904;0;0;0;
$GPXUP;3944;09:38:39;0;49	96752;8	5904;0;0;0;
$GPXUP;3944;09:38:40;0;49	96752;8	5904;0;0;0;
$GPXUP;3944;09:38:41;0;49	96752;8	5904;0;0;0;
$GPXUP;3944;09:38:42;0;49	96752;8	5904;0;0;0;
$GPXUP;3944;09:38:43;0;49	96752;8	5904;0;0;0;
$GPXUP;3944;09:38:44;0;49	96752;8	5904;0;0;0;
$GPXUP;3944;09:38:45;0;49	96752;8	5904;0;0;0;
$GPXUP;3944;09:38:46;0;49	96752;8	5904;0;0;0;
$GPXUP;3944;09:38:47;0;49	96752;8	5904;0;0;0;
$GPXUP;3944;09:38:48;0;49	96752;8	5904;0;0;0;
$GPXUP;3944;09:38:49;0;49	96752;8	5904;0;0;0;
$GPXUP;3944;09:38:50;0;49	96752;8	5904;0;0;0;
$GPXUP;3944;09:38:51;0;49	96752;8	5904;0;0;0;
$GPXUP;3944;09:38:52;0;49	96752;8	5904;0;0;0;
$GPXUP;3944;09:38:53;0;49	96752;8	5904;0;0;0;
$GPXUP;3944;09:38:54;0;49	96752;8	5904;0;0;0;
$GPXUP;3944;09:38:55;0;49	96752;8	5904;0;0;0;
$GPXUP;3944;09:38:56;0;49	96752;8	5904;0;0;0;
$GPXUP;3944;09:38:57;0;49	96752;8	5904;0;0;0;
$GPXUP;3944;09:38:58;0;49	96752;8	5904;0;0;0;
$GPXUP;3944;09:38:59;0;49	96752;8	5904;0;0;0;
$GPXUP;3944;09:39:00;0;49	96752;8	5904;0;0;0;
$GPXUP;3944;09:39:01;0;49	96752;8	5904;0;0;0;
$GPXUP;3944;09:39:02;0;49	96752;8	5904;0;0;0;
$GPXUP;3944;09:39:03;0;49	96752;8	5904;0;0;0;
$GPXUP;3944;09:39:04;0;49	96752;8	5904;0;0;0;
$GPXUP;3944;09:39:05;0;49	96752;8	5904;0;0;0;
$GPXUP;3944;09:39:06;0;49	96752;8	5904;0;0;0;
$GPXUP;3944;09:39:07;0;49	96752;8	5904;0;0;0;
$GPXUP;3944;09:39:08;0;49	96752;8	5904;0;0;0;
$GPXUP;3944;09:39:09;0;49	96752;8	5904;0;0;0;
$GPXUP;3944;09:39:10;0;49	96752;8	5904;0;0;0;
$GPXUP;3944;09:39:11;0;49	96752;8	5904;0;0;0;
$GPXUP;3944;09:39:12;0;49	96752;8	5904;0;0;0;
$GPXUP;3944;09:39:13;0;49	96752;8	5904;0;0;0;
$GPXUP;3944;09:39:14;0;49	96752;8	5904;0;0;0;
$GPXUP;3944;09:39:15;0;49	96752;8	5904;0;0;0;
$GPXUP;3944;09:39:16;0;49	96752;8	5904;0;0;0;
$GPXUP;3944;09:39:17;0;49	96752;8	5904;0;0;0;
$GPXUP;3944;09:39:18;0;49	96752;8	5904;0;0;0;
$GPXUP;3944;09:39:19;0;49	96752;8	5904;0;0;0;
$GPXUP;3944;09:39:20;0;49	96752;8	5904;0;0;0;
$GPXUP;3944;09:39:21;0;49	96752;8	5904;0;0;0;
$GPXUP;3944;09:39:22;0;49	96752;8	5904;0;0;0;
$GPXUP;3944;09:39:23;0;49	96752;8	5904;0;0;0;
$GPXUP;3944;09:39:24;0;49	96752;8	5904;0;0;0;
$GPXUP;3944;09:39:25;0;49	96752;8	5904;0;0;0;
$GPXUP;3944;09:39:26;0;49	96752;8	5904;0;0;0;
$GPXUP;3944;09:39:27;0;49	96752;8	5904;0;0;0;
$GPXUP;3944;09:39:28;0;49	96752;8	5904;0;0;0;
$GPXUP;3944;09:39:29;0;49	96752;8	5904;0;0;0;
$GPXUP;3944;09:39:30;0;49	96752;8	5904;0;0;0;
$GPXUP;3944;09:39:31;0;49	96752;8	5904;0;0;0;
$GPXUP;3944;09:39:32;0;49	96752;8	5904;0;0;0;
$GPXUP;3944;09:39:33;0;49	96752;8	5904;0;0;0;
$GPXUP;3944;09:39:34;0;49	96752;8	5904;0;0;0;
$GPXUP;3944;09:39:35;0;49	96752;8	5904;0;0;0;
$GPXUP;3944;09:39:36;0;49	96752;8	5904;0;0;0;
$GPXUP;3944;09:39:37;0;49	96752;8	5904;0;0;0;
$GPXUP;3944;09:39:38;0;49	96752;8	5904;0;0;0;
$GPXUP;3944;09:39:39;0;49	96752;8	5904;0;0;0;
$GPXUP;3944;09:39:40;0;49	96752;8	5904;0;0;0;
$GPXUP;3944;09:39:41;0;49	96749;8	59053;0;0;0;
$GPXUP;3944;09:39:42;0;49	96749;8	59053;0;0;0;
$GPXUP;3944;09:39:43;0;49	96749;8	59053;0;0;0;
$GPXUP;3944;09:39:44;0;49	96749;8	59053;0;0;0;
$GPXUP;3944;09:39:45;0;49	96749;8	59053;0;0;0;
$GPXUP;3944;09:39:46;0;49	96749;8	59053;0;0;0;
$GPXUP;3944;09:39:47;0;49	96749;8	59053;0;0;0;
$GPXUP;3944;09:39:48;0;49	96749;8	59053;0;0;0;
$GPXUP;3944;09:39:49;0;49	96749;8	59053;0;0;0;
$GPXUP;3944;09:39:50;0;49	96749;8	59053;0;0;0;
$GPXUP;3944;09:39:51;0;49	96749;8	59053;0;0;0;
$GPXUP;3944;09:39:52;0;49	96749;8	59053;0;0;0;
$GPXUP;3944;09:39:53;0;49	96749;8	59053;0;0;0;
$GPXUP;3944;09:39:54;0;49	96749;8	59053;0;0;0;
$GPXUP;3944;09:39:55;0;49	96749;8	59053;0;0;0;
$GPXUP;3944;09:39:56;0;49	96749;8	59053;0;0;0;
$GPXUP;3944;09:39:57;0;49	96749;8	59053;0;0;0;
$GPXUP;3944;09:39:58;0;49	96749;8	59053;0;0;0;
$GPXUP;3944;09:39:59;0;49	96749;8	59053;0;0;0;
$GPXUP;3944;09:40:00;0;49	96749;8	59053;0;0;0;
$GPXUP;3944;09:40:01;0;49	96749;8	59053;0;0;0;
$GPXUP;3944;09:40:02;0;49	96749;8	59053;0;0;0;
$GPXUP;3944;09:40:03;0;49	96749;8	59053;0;0;0;
$GPXUP;3944;09:40:04;0;49	96749;8	59053;0;0;0;
$GPXUP;3944;09:40:05;0;49	96749;8	59053;0;0;0;
$GPXUP;3944;09:40:06;0;49	96749;8	59053;0;0;0;
$GPXUP;3944;09:40:07;0;49	96749;8	59053;0;0;0;
$GPXUP;3944;09:40:08;0;49	96749;8	59053;0;0;0;
$GPXUP;3944;09:40:09;0;49	96749;8	59053;0;0;0;
$GPXUP;3944;09:40:10;0;49	96749;8	59053;0;0;0;
$GPXUP;3944;09:40:11;0;49	96749;8	59053;0;0;0;
$GPXUP;3944;09:40:12;0;49	96749;8	59053;0;0;0;
$GPXUP;3944;09:40:13;0;49	96749;8	59053;0;0;0;
$GPXUP;3944;09:40:14;0;49	96749;8	59053;0;0;0;
$GPXUP;3944;09:40:15;0;49	96749;8	59053;0;0;0;
$GPXUP;3944;09:40:16;0;49	96749;8	59053;0;0;0;
$GPXUP;3944;09:40:17;0;49	96749;8	59053;0;0;0;
$GPXUP;3944;09:40:18;0;49	96749;8	59053;0;0;0;
$GPXUP;3944;09:40:19;0;49	96749;8	59053;0;0;0;
$GPXUP;3944;09:40:20;0;49	96749;8	59053;0;0;0;
$GPXUP;3944;09:40:21;0;49	96749;8	59053;0;0;0;
$GPXUP;3944;09:40:22;0;49	96749;8	59053;0;0;0;
$GPXUP;3944;09:40:23;0;49	96749;8	59053;0;0;0;
$GPXUP;3944;09:40:24;0;49	96749;8	59053;0;0;0;
$GPXUP;3944;09:40:25;0;49	96749;8	59053;0;0;0;
$GPXUP;3944;09:40:26;0;49	96749;8	59053;0;0;0;
$GPXUP;3944;09:40:27;0;49	96749;8	59053;0;0;0;
$GPXUP;3944;09:40:28;0;49	96749;8	59053;0;0;0;
$GPXUP;3944;09:40:29;0;49	96749;8	59053;0;0;0;
$GPXUP;3944;09:40:30;0;49	96749;8	59053;0;0;0;
$GPXUP;3944;09:40:31;0;49	96749;8	59053;0;0;0;
$GPXUP;3944;09:40:32;0;49	96749;8	59053;0;0;0;
$GPXUP;3944;09:40:33;0;49	96749;8	59053;0;0;0;
$GPXUP;3944;09:40:34;0;49	96749;8	59053;0;0;0;
$GPXUP;3944;09:40:35;0;49	96749;8	59053;0;0;0;
$GPXUP;3944;09:40:36;0;49	96749;8	59053;0;0;0;
$GPXUP;3944;09:40:37;0;49	96749;8	59053;0;0;0;
$GPXUP;3944;09:40:38;0;49	96749;8	59053;0;0;0;
$GPXUP;3944;09:40:39;0;49	96749;8	59053;0;0;0;
$GPXUP;3944;09:40:40;0;49	96749;8	59053;0;0;0;
$GPXUP;3944;09:40:41;0;49	96749;8	59053;0;0;0;
$GPXUP;3944;09:40:42;0;49	96749;8	59053;0;0;0;
$GPXUP;3944;09:40:43;0;49	96749;8	59053;0;0;0;
$GPXUP;3944;09:40:44;0;49	96749;8	59053;0;0;0;
$GPXUP;3944;09:40:45;0;49	96749;8	59053;0;0;0;
$GPXUP;3944;09:40:46;0;49	96749;8	59053;0;0;0;
$GPXUP;3944;09:40:47;0;49	96749;8	59053;0;0;0;
$GPXUP;3944;09:40:48;0;49	96749;8	59053;0;0;0;
$GPXUP;3944;09:40:49;0;49	96749;8	59053;0;0;0;
$GPXUP;3944;09:40:50;0;49	96749;8	59053;0;0;0;
$GPXUP;3944;09:40:51;0;49	96749;8	59053;0;0;0;
$GPXUP;3944;09:40:52;0;49	96749;8	59053;0;0;0;
$GPXUP;3944;09:40:53;0;49	96749;8	59053;0;0;0;
$GPXUP;3944;09:40:54;0;49	96749;8	59053;0;0;0;
$GPXUP;3944;09:40:55;0;49	96749;8	59053;0;0;0;
$GPXUP;3944;09:40:56;0;49	96749;8	59053;0;0;0;
$GPXUP;3944;09:40:57;0;49	96749;8	59053;0;0;0;
$GPXUP;3944;09:40:58;0;49	96749;8	59053;0;0;0;
$GPXUP;3944;09:40:59;0;49	96749;8	59053;0;0;0;
$GPXUP;3944;09:41:00;0;49	96749;8	59053;0;0;0;
$GPXUP;3944;09:41:01;0;49	96749;8	59053;0;0;0;
$GPXUP;3944;09:41:02;0;49	96749;8	59053;0;0;0;
$GPXUP;3944;09:41:03;0;49	96749;8	59053;0;0;0;
$GPXUP;3944;09:41:04;0;49	96749;8	59053;0;0;0;
$GPXUP;3944;09:41:05;0;49	96749;8	59053;0;0;0;
$GPXUP;3944;09:41:06;0;49	96749;8	59053;0;0;0;
$GPXUP;3944;09:41:07;0;49	96749;8	59053;0;0;0;
$GPXUP;3944;09:41:08;0;49	96749;8	59053;0;0;0;
$GPXUP;3944;09:41:09;0;49	96749;8	59053;0;0;0;
$GPXUP;3944;09:41:10;0;49	96749;8	59053;0;0;0;
$GPXUP;3944;09:41:11;0;49	96749;8	59053;0;0;0;
$GPXUP;3944;09:41:12;0;49	96749;8	59053;0;0;0;
$GPXUP;3944;09:41:13;0;49	96749;8	59053;0;0;0;
$GPXUP;3944;09:41:14;0;49	96749;8	59053;0;0;0;
$GPXUP;3944;09:41:15;0;49	96749;8	59053;0;0;0;
$GPXUP;3944;09:41:16;0;49	96749;8	59053;0;0;0;
$GPXUP;3944;09:41:17;0;49	96749;8	59053;0;0;0;
$GPXUP;3944;09:41:18;0;49	96749;8	59053;0;0;0;
$GPXUP;3944;09:41:19;0;49	96749;8	59053;0;0;0;
$GPXUP;3944;09:41:20;0;49	96749;8	59053;0;0;0;
$GPXUP;3944;09:41:21;0;49	96749;8	59053;0;0;0;
$GPXUP;3944;09:41:22;0;49	96749;8	59053;0;0;0;
$GPXUP;3944;09:41:23;0;49	96749;8	59053;0;0;0;
$GPXUP;3944;09:41:24;0;49	96749;8	59053;0;0;0;
$GPXUP;3944;09:41:25;0;49	96749;8	59053;0;0;0;
$GPXUP;3944;09:41:26;0;49	96749;8	59053;0;0;0;
$GPXUP;3944;09:41:27;0;49	96749;8	59053;0;0;0;
$GPXUP;3944;09:41:28;0;49	96749;8	59053;0;0;0;
$GPXUP;3944;09:41:29;0;49	96749;8	59053;0;0;0;
$GPXUP;3944;09:41:30;0;49	96749;8	59053;0;0;0;
$GPXUP;3944;09:41:31;0;49	96749;8	59053;0;0;0;
$GPXUP;3944;09:41:32;0;49	96749;8	59053;0;0;0;
$GPXUP;3944;09:41:33;0;49	96749;8	59053;0;0;0;
$GPXUP;3944;09:41:34;0;49	96749;8	59053;0;0;0;
$GPXUP;3944;09:41:35;0;49	96749;8	59053;0;0;0;
$GPXUP;3944;09:41:36;0;49	96749;8	59053;0;0;0;
$GPXUP;3944;09:41:37;0;49	96749;8	59053;0;0;0;
$GPXUP;3944;09:41:38;0;49	96749;8	59053;0;0;0;
$GPXUP;3944;09:41:39;0;49	96749;8	59053;0;0;0;
$GPXUP;3944;09:41:40;0;49	96749;8	59053;0;0;0;
$GPXUP;3944;09:41:41;0;49	96749;8	59053;0;0;0;
$GPXUP;3944;09:41:42;0;49	96749;8	59053;0;0;0;
$GPXUP;3944;09:41:43;0;49	96749;8	59053;0;0;0;
$GPXUP;3944;09:41:44;0;49	96749;8	59053;0;0;0;
$GPXUP;3944;09:41:45;0;49	96749;8	59053;0;0;0;
$GPXUP;3944;09:41:46;0;49	96749;8	59053;0;0;0;
$GPXUP;3944;09:41:47;0;49	96749;8	59053;0;0;0;
$GPXUP;3944;09:41:48;0;49	96749;8	59053;0;0;0;
$GPXUP;3944;09:41:49;0;49	96749;8	59053;0;0;0;
$GPXUP;3944;09:41:50;0;49	96749;8	59053;0;0;0;
$GPXUP;3944;09:41:51;0;49	96749;8	59053;0;0;0;
$GPXUP;3944;09:41:52;0;49	96749;8	59053;0;0;0;
$GPXUP;3944;09:41:53;0;49	96749;8	59053;0;0;0;
$GPXUP;3944;09:41:54;0;49	96749;8	59053;0;0;0;
$GPXUP;3944;09:41:55;0;49	96749;8	59053;0;0;0;
$GPXUP;3944;09:41:56;0;49	96749;8	59053;0;0;0;
$GPXUP;3944;09:41:57;0;49	96749;8	59053;0;0;0;
$GPXUP;3944;09:41:58;0;49	96749;8	59053;0;0;0;
$GPXUP;3944;09:41:59;0;49	96749;8	59053;0;0;0;
$GPXUP;3944;09:42:00;0;49	96749;8	59053;0;0;0;
$GPXUP;3944;09:42:01;0;49	96749;8	59053;0;0;0;
$GPXUP;3944;09:42:02;0;49	96749;8	59053;0;0;0;
$GPXUP;3944;09:42:03;0;49	96749;8	59053;0;0;0;
$GPXUP;3944;09:42:04;0;49	96749;8	59053;0;0;0;
$GPXUP;3944;09:42:05;0;49	96749;8	59053;0;0;0;
$GPXUP;3944;09:42:06;0;49	96749;8	59053;0;0;0;
$GPXUP;3944;09:42:07;0;49	96749;8	59053;0;0;0;
$GPXUP;3944;09:42:08;0;49	96749;8	59053;0;0;0;
$GPXUP;3944;09:42:09;0;49	96749;8	59053;0;0;0;
$GPXUP;3944;09:42:10;0;49	96749;8	59053;0;0;0;
$GPXUP;3944;09:42:11;0;49	96749;8	59053;0;0;0;
$GPXUP;3944;09:42:12;0;49	96749;8	59053;0;0;0;
$GPXUP;3944;09:42:13;0;49	96749;8	59053;0;0;0;
$GPXUP;3944;09:42:14;0;49	96749;8	59053;0;0;0;
$GPXUP;3944;09:42:15;0;49	96749;8	59053;0;0;0;
$GPXUP;3944;09:42:16;0;49	96749;8	59053;0;0;0;
$GPXUP;3944;09:42:17;0;49	96749;8	59053;0;0;0;
$GPXUP;3944;09:42:18;0;49	96749;8	59053;0;0;0;
$GPXUP;3944;09:42:19;0;49	96749;8	59053;0;0;0;
$GPXUP;3944;09:42:20;0;49	96749;8	59053;0;0;0;
$GPXUP;3944;09:42:21;0;49	96749;8	59053;0;0;0;
$GPXUP;3944;09:42:22;0;49	96749;8	59053;0;0;0;
$GPXUP;3944;09:42:23;0;49	96749;8	59053;0;0;0;
$GPXUP;3944;09:42:24;0;49	96749;8	59053;0;0;0;
$GPXUP;3944;09:42:25;0;49	96749;8	59053;0;0;0;
$GPXUP;3944;09:42:26;0;49	96749;8	59053;0;0;0;
$GPXUP;3944;09:42:27;0;49	96749;8	59053;0;0;0;
$GPXUP;3944;09:42:28;0;49	96749;8	59053;0;0;0;
$GPXUP;3944;09:42:29;0;49	96749;8	59053;0;0;0;
$GPXUP;3944;09:42:30;0;49	96749;8	59053;0;0;0;
$GPXUP;3944;09:42:31;0;49	96749;8	59053;0;0;0;
$GPXUP;3944;09:42:32;0;49	96749;8	59053;0;0;0;
$GPXUP;3944;09:42:33;0;49	96749;8	59053;0;0;0;
$GPXUP;3944;09:42:34;0;49	96749;8	59053;0;0;0;
$GPXUP;3944;09:42:35;0;49	96749;8	59053;0;0;0;
$GPXUP;3944;09:42:36;0;49	96749;8	59053;0;0;0;
$GPXUP;3944;09:42:37;0;49	96749;8	59053;0;0;0;
$GPXUP;3944;09:42:38;0;49	96749;8	59053;0;0;0;
$GPXUP;3944;09:42:39;0;49	96749;8	59053;0;0;0;
$GPXUP;3944;09:42:40;0;49	96749;8	59053;0;0;0;
$GPXUP;3944;09:42:41;0;49	96749;8	59053;0;0;0;
$GPXUP;3944;09:42:42;0;49	96749;8	59053;0;0;0;
$GPXUP;3944;09:42:43;0;49	96749;8	59053;0;0;0;
$GPXUP;3944;09:42:44;0;49	96749;8	59053;0;0;0;
$GPXUP;3944;09:42:45;0;49	96749;8	59053;0;0;0;
$GPXUP;3944;09:42:46;0;49	96749;8	59053;0;0;0;
$GPXUP;3944;09:42:47;0;49	96749;8	59053;0;0;0;
$GPXUP;3944;09:42:48;0;49	96749;8	59053;0;0;0;
$GPXUP;3944;09:42:49;0;49	96749;8	59053;0;0;0;
$GPXUP;3944;09:42:50;0;49	96749;8	59053;0;0;0;
$GPXUP;3944;09:42:51;0;49	96749;8	59053;0;0;0;
$GPXUP;3944;09:42:52;0;49	96749;8	59053;0;0;0;
$GPXUP;3944;09:42:53;0;49	96749;8	59053;0;0;0;
$GPXUP;3944;09:42:54;0;49	96749;8	59053;0;0;0;
$GPXUP;3944;09:42:55;0;49	96749;8	59053;0;0;0;
$GPXUP;3944;09:42:56;0;49	96749;8	59053;0;0;0;
$GPXUP;3944;09:42:57;0;49	96749;8	59053;0;0;0;
$GPXUP;3944;09:42:58;0;49	96749;8	59053;0;0;0;
$GPXUP;3944;09:42:59;0;49	96749;8	59053;0;0;0;
$GPXUP;3944;09:43:00;0;49	96749;8	59053;0;0;0;
$GPXUP;3944;09:43:01;0;49	96749;8	59053;0;0;0;
$GPXUP;3944;09:43:02;0;49	96749;8	59053;0;0;0;
$GPXUP;3944;09:43:03;0;49	96749;8	59053;0;0;0;
$GPXUP;3944;09:43:04;0;49	96749;8	59053;0;0;0;
$GPXUP;3944;09:43:05;0;49	96749;8	59053;0;0;0;
$GPXUP;3944;09:43:06;0;49	96749;8	59053;0;0;0;
$GPXUP;3944;09:43:07;0;49	96749;8	59053;0;0;0;
$GPXUP;3944;09:43:08;0;49	96749;8	59053;0;0;0;
$GPXUP;3944;09:43:09;0;49	96749;8	59053;0;0;0;
$GPXUP;3944;09:43:10;0;49	96749;8	59053;0;0;0;
$GPXUP;3944;09:43:11;0;49	96749;8	59053;0;0;0;
$GPXUP;3944;09:43:12;0;49	96749;8	59053;0;0;0;
$GPXUP;3944;09:43:13;0;49	96749;8	59053;0;0;0;
$GPXUP;3944;09:43:14;0;49	96749;8	59053;0;0;0;
$GPXUP;3944;09:43:15;0;49	96749;8	59053;0;0;0;
$GPXUP;3944;09:43:16;0;49	96749;8	59053;0;0;0;
$GPXUP;3944;09:43:17;0;49	96749;8	59053;0;0;0;
$GPXUP;3944;09:43:18;0;49	96749;8	59053;0;0;0;
$GPXUP;3944;09:43:19;0;49	96749;8	59053;0;0;0;
$GPXUP;3944;09:43:20;0;49	96749;8	59053;0;0;0;
$GPXUP;3944;09:43:21;0;49	96749;8	59053;0;0;0;
$GPXUP;3944;09:43:22;0;49	96749;8	59053;0;0;0;
$GPXUP;3944;09:43:23;0;49	96749;8	59053;0;0;0;
$GPXUP;3944;09:43:24;0;49	96749;8	59053;0;0;0;
$GPXUP;3944;09:43:25;0;49	96749;8	59053;0;0;0;
$GPXUP;3944;09:43:26;0;49	96749;8	59053;0;0;0;
$GPXUP;3944;09:43:27;0;49	96749;8	59053;0;0;0;
$GPXUP;3944;09:43:28;0;49	96749;8	59053;0;0;0;
$GPXUP;3944;09:43:29;0;49	96749;8	59053;0;0;0;
$GPXUP;3944;09:43:30;0;49	96749;8	59053;0;0;0;
$GPXUP;3944;09:43:31;0;49	96749;8	59053;0;0;0;
$GPXUP;3944;09:43:32;0;49	96749;8	59053;0;0;0;
$GPXUP;3944;09:43:33;0;49	96749;8	59053;0;0;0;
$GPXUP;3944;09:43:34;0;49	96749;8	59053;0;0;0;
$GPXUP;3944;09:43:35;0;49	96749;8	59053;0;0;0;
$GPXUP;3944;09:43:36;0;49	96749;8	59053;0;0;0;
$GPXUP;3944;09:43:37;0;49	96749;8	59053;0;0;0;
$GPXUP;3944;09:43:38;0;49	96749;8	59053;0;0;0;
$GPXUP;3944;09:43:39;0;49	96749;8	59053;0;0;0;
$GPXUP;3944;09:43:40;0;49	96749;8	59053;0;0;0;
$GPXUP;3944;09:43:41;0;49	96749;8	59053;0;0;0;
$GPXUP;3944;09:43:42;0;49	96749;8	59053;0;0;0;
$GPXUP;3944;09:43:43;0;49	96749;8	59053;0;0;0;
$GPXUP;3944;09:43:44;0;49	96749;8	59053;0;0;0;
$GPXUP;3944;09:43:45;0;49	96749;8	59053;0;0;0;
$GPXUP;3944;09:43:46;0;49	96749;8	59053;0;0;0;
$GPXUP;3944;09:43:47;0;49	96749;8	59053;0;0;0;
$GPXUP;3944;09:43:48;0;49	96749;8	59053;0;0;0;
$GPXUP;3944;09:43:49;0;49	96749;8	59053;0;0;0;
$GPXUP;3944;09:43:50;0;49	96749;8	59053;0;0;0;
$GPXUP;3944;09:43:51;0;49	96749;8	59053;0;0;0;
$GPXUP;3944;09:43:52;0;49	96749;8	59053;0;0;0;
$GPXUP;3944;09:43:53;0;49	96749;8	59053;0;0;0;
$GPXUP;3944;09:43:54;0;49	96749;8	59053;0;0;0;
$GPXUP;3944;09:43:55;0;49	96749;8	59053;0;0;0;
$GPXUP;3944;09:43:56;0;49	96749;8	59053;0;0;0;
$GPXUP;3944;09:43:57;0;49	96749;8	59053;0;0;0;
$GPXUP;3944;09:43:58;0;49	96749;8	59053;0;0;0;
$GPXUP;3944;09:43:59;0;49	96749;8	59053;0;0;0;
$GPXUP;3944;09:44:00;0;49	96749;8	59053;0;0;0;
$GPXUP;3944;09:44:01;0;49	96749;8	59053;0;0;0;
$GPXUP;3944;09:44:02;0;49	96749;8	59053;0;0;0;
$GPXUP;3944;09:44:03;0;49	96749;8	59053;0;0;0;
$GPXUP;3944;09:44:04;0;49	96749;8	59053;0;0;0;
$GPXUP;3944;09:44:05;0;49	96749;8	59053;0;0;0;
$GPXUP;3944;09:44:06;0;49	96749;8	59053;0;0;0;
$GPXUP;3944;09:44:07;0;49	96749;8	59053;0;0;0;
$GPXUP;3944;09:44:08;0;49	96749;8	59053;0;0;0;
$GPXUP;3944;09:44:09;0;49	96749;8	59053;0;0;0;
$GPXUP;3944;09:44:10;0;49	96749;8	59053;0;0;0;
$GPXUP;3944;09:44:11;0;49	96749;8	59053;0;0;0;
$GPXUP;3944;09:44:12;0;49	96749;8	59053;0;0;0;
$GPXUP;3944;09:44:13;0;49	96749;8	59053;0;0;0;
$GPXUP;3944;09:44:14;0;49	96749;8	59053;0;0;0;
$GPXUP;3944;09:44:15;0;49	96749;8	59053;0;0;0;
$GPXUP;3944;09:44:16;0;49	96749;8	59053;0;0;0;
$GPXUP;3944;09:44:17;0;49	96749;8	59053;0;0;0;
$GPXUP;3944;09:44:18;0;49	96749;8	59053;0;0;0;
$GPXUP;3944;09:44:19;0;49	96749;8	59053;0;0;0;
$GPXUP;3944;09:44:20;0;49	96749;8	59053;0;0;0;
$GPXUP;3944;09:44:21;0;49	96749;8	59053;0;0;0;
$GPXUP;3944;09:44:22;0;49	96749;8	59053;0;0;0;
$GPXUP;3944;09:44:23;0;49	96749;8	59053;0;0;0;
$GPXUP;3944;09:44:24;0;49	96749;8	59053;0;0;0;
$GPXUP;3944;09:44:25;0;49	96749;8	59053;0;0;0;
$GPXUP;3944;09:44:26;0;49	96749;8	59053;0;0;0;
$GPXUP;3944;09:44:27;0;49	96749;8	59053;0;0;0;
$GPXUP;3944;09:44:28;0;49	96749;8	59053;0;0;0;
$GPXUP;3944;09:44:29;0;49	96749;8	59053;0;0;0;
$GPXUP;3944;09:44:30;0;49	96749;8	59053;0;0;0;
$GPXUP;3944;09:44:31;0;49	96749;8	59053;0;0;0;
$GPXUP;3944;09:44:32;0;49	96749;8	59053;0;0;0;
$GPXUP;3944;09:44:33;0;49	96749;8	59053;0;0;0;
$GPXUP;3944;09:44:34;0;49	96749;8	59053;0;0;0;
$GPXUP;3944;09:44:35;0;49	96749;8	59053;0;0;0;
$GPXUP;3944;09:44:36;0;49	96749;8	59053;0;0;0;
$GPXUP;3944;09:44:37;0;49	96749;8	59053;0;0;0;
$GPXUP;3944;09:44:38;0;49	96749;8	59053;0;0;0;
$GPXUP;3944;09:44:39;0;49	96749;8	59053;0;0;0;
$GPXUP;3944;09:44:40;0;49	96749;8	59053;0;0;0;
$GPXUP;3944;09:44:41;0;49	96749;8	59053;0;0;0;
$GPXUP;3944;09:44:42;0;49	96749;8	59053;0;0;0;
$GPXUP;3944;09:44:43;0;49	96749;8	59053;0;0;0;
$GPXUP;3944;09:44:44;0;49	96749;8	59053;0;0;0;
$GPXUP;3944;09:44:45;0;49	96749;8	59053;0;0;0;
$GPXUP;3944;09:44:46;0;49	96749;8	59053;0;0;0;
$GPXUP;3944;09:44:47;0;49	96749;8	59053;0;0;0;
$GPXUP;3944;09:44:48;0;49	96749;8	59053;0;0;0;
$GPXUP;3944;09:44:49;0;49	96749;8	59053;0;0;0;
$GPXUP;3944;09:44:50;0;49	96749;8	59053;0;0;0;
$GPXUP;3944;09:44:51;0;49	96749;8	59053;0;0;0;
$GPXUP;3944;09:44:52;0;49	96749;8	59053;0;0;0;
$GPXUP;3944;09:44:53;0;49	96749;8	59053;0;0;0;
$GPXUP;3944;09:44:54;0;49	96749;8	59053;0;0;0;
$GPXUP;3944;09:44:55;0;49	96749;8	59053;0;0;0;
$GPXUP;3944;09:44:56;0;49	96749;8	59053;0;0;0;
$GPXUP;3944;09:44:57;0;49	96749;8	59053;0;0;0;
$GPXUP;3944;09:44:58;0;49	96749;8	59053;0;0;0;
$GPXUP;3944;09:44:59;0;49	96749;8	59053;0;0;0;
$GPXUP;3944;09:45:00;0;49	96749;8	59053;0;0;0;
$GPXUP;3944;09:45:01;0;49	96749;8	59053;0;0;0;
$GPXUP;3944;09:45:02;0;49	96749;8	59053;0;0;0;
$GPXUP;3944;09:45:03;0;49	96749;8	59053;0;0;0;
$GPXUP;3944;09:45:04;0;49	96749;8	59053;0;0;0;
$GPXUP;3944;09:45:05;0;49	96749;8	59053;0;0;0;
$GPXUP;3944;09:45:06;0;49	96749;8	59053;0;0;0;
$GPXUP;3944;09:45:07;0;49	96749;8	59053;0;0;0;
$GPXUP;3944;09:45:08;0;49	96749;8	59053;0;0;0;
$GPXUP;3944;09:45:09;0;49	96749;8	59053;0;0;0;
$GPXUP;3944;09:45:10;0;49	96749;8	59053;0;0;0;
$GPXUP;3944;09:45:11;0;49	96749;8	59053;0;0;0;
$GPXUP;3944;09:45:12;0;49	96749;8	59053;0;0;0;
$GPXUP;3944;09:45:13;0;49	96749;8	59053;0;0;0;
$GPXUP;3944;09:45:14;0;49	96749;8	59053;0;0;0;
$GPXUP;3944;09:45:15;0;49	96749;8	59053;0;0;0;
$GPXUP;3944;09:45:16;0;49	96749;8	59053;0;0;0;
$GPXUP;3944;09:45:17;0;49	96749;8	59053;0;0;0;
$GPXUP;3944;09:45:18;0;49	96749;8	59053;0;0;0;
$GPXUP;3944;09:45:19;0;49	96749;8	59053;0;0;0;
$GPXUP;3944;09:45:20;0;49	96749;8	59053;0;0;0;
$GPXUP;3944;09:45:21;0;49	96749;8	59053;0;0;0;
$GPXUP;3944;09:45:22;0;49	96749;8	59053;0;0;0;
$GPXUP;3944;09:45:23;0;49	96749;8	59053;0;0;0;
$GPXUP;3944;09:45:24;0;49	96749;8	59053;0;0;0;
$GPXUP;3944;09:45:25;0;49	96749;8	59053;0;0;0;
$GPXUP;3944;09:45:26;0;49	96749;8	59053;0;0;0;
$GPXUP;3944;09:45:27;0;49	96749;8	59053;0;0;0;
$GPXUP;3944;09:45:28;0;49	96749;8	59053;0;0;0;
$GPXUP;3944;09:45:29;0;49	96749;8	59053;0;0;0;
$GPXUP;3944;09:45:30;0;49	96749;8	59053;0;0;0;
$GPXUP;3944;09:45:31;0;49	96749;8	59053;0;0;0;
$GPXUP;3944;09:45:32;0;49	96749;8	59053;0;0;0;
$GPXUP;3944;09:45:33;0;49	96749;8	59053;0;0;0;
$GPXUP;3944;09:45:34;0;49	96749;8	59053;0;0;0;
$GPXUP;3944;09:45:35;0;49	96749;8	59053;0;0;0;
$GPXUP;3944;09:45:36;0;49	96749;8	59053;0;0;0;
$GPXUP;3944;09:45:37;0;49	96749;8	59053;0;0;0;
$GPXUP;3944;09:45:38;0;49	96749;8	59053;0;0;0;
$GPXUP;3944;09:45:39;0;49	96749;8	59053;0;0;0;
$GPXUP;3944;09:45:40;0;49	96749;8	59053;0;0;0;
$GPXUP;3944;09:45:41;0;49	96749;8	59053;0;0;0;
$GPXUP;3944;09:45:42;0;49	96749;8	59053;0;0;0;
$GPXUP;3944;09:45:43;0;49	96749;8	59053;0;0;0;
$GPXUP;3944;09:45:44;0;49	96749;8	59053;0;0;0;
$GPXUP;3944;09:45:45;0;49	96749;8	59053;0;0;0;
$GPXUP;3944;09:45:46;0;49	96749;8	59053;0;0;0;
$GPXUP;3944;09:45:47;0;49	96749;8	59053;0;0;0;
$GPXUP;3944;09:45:48;0;49	96749;8	59053;0;0;0;
$GPXUP;3944;09:45:49;0;49	96749;8	59053;0;0;0;
$GPXUP;3944;09:45:50;0;49	96749;8	59053;0;0;0;
$GPXUP;3944;09:45:51;0;49	96749;8	59053;0;0;0;
$GPXUP;3944;09:45:52;0;49	96749;8	59053;0;0;0;
$GPXUP;3944;09:45:53;0;49	96749;8	59053;0;0;0;
$GPXUP;3944;09:45:54;0;49	96749;8	59053;0;0;0;
$GPXUP;3944;09:45:55;0;49	96749;8	59053;0;0;0;
$GPXUP;3944;09:45:56;0;49	96749;8	59042;0;0;0;
$GPXUP;3944;09:45:57;0;49	96749;8	59042;0;0;1;
$GPXUP;3944;09:45:58;0;49	96748;8	59042;0;0;0;
$GPXUP;3944;09:45:59;0;49	96748;8	59042;0;0;0;
$GPXUP;3944;09:46:00;0;49	96748;8	59042;0;0;0;
$GPXUP;3944;09:46:01;0;49	96748;8	59042;0;0;0;
$GPXUP;3944;09:46:02;0;49	96748;8	59042;0;0;0;
$GPXUP;3944;09:46:03;0;49	96748;8	59042;0;0;0;
$GPXUP;3944;09:46:04;0;49	96748;8	59042;0;0;0;
$GPXUP;3944;09:46:05;0;49	96748;8	59042;0;0;0;
$GPXUP;3944;09:46:06;0;49	96748;8	59042;0;0;0;
$GPXUP;3944;09:46:07;0;49	96748;8	59042;0;0;0;
$GPXUP;3944;09:46:08;0;49	96748;8	59042;0;0;0;
$GPXUP;3944;09:46:09;0;49	96748;8	59042;0;0;0;
$GPXUP;3944;09:46:10;0;49	96748;8	59042;0;0;0;
$GPXUP;3944;09:46:11;0;49	96748;8	59042;0;0;0;
$GPXUP;3944;09:46:12;0;49	96748;8	59042;0;0;0;
$GPXUP;3944;09:46:13;0;49	96748;8	59042;0;0;0;
$GPXUP;3944;09:46:14;0;49	96748;8	59042;0;0;0;
$GPXUP;3944;09:46:15;0;49	96748;8	59042;0;0;0;
$GPXUP;3944;09:46:16;0;49	96748;8	59042;0;0;0;
$GPXUP;3944;09:46:17;0;49	96748;8	59042;0;0;0;
$GPXUP;3944;09:46:18;0;49	96748;8	59042;0;0;0;
$GPXUP;3944;09:46:19;0;49	96748;8	59042;0;0;0;
$GPXUP;3944;09:46:20;0;49	96748;8	59042;0;0;0;
$GPXUP;3944;09:46:21;0;49	96748;8	59042;0;0;0;
$GPXUP;3944;09:46:22;0;49	96748;8	59042;0;0;0;
$GPXUP;3944;09:46:23;0;49	96748;8	59042;0;0;0;
$GPXUP;3944;09:46:24;0;49	96748;8	59042;0;0;0;
$GPXUP;3944;09:46:25;0;49	96748;8	59042;0;0;0;
$GPXUP;3944;09:46:26;0;49	96748;8	59042;0;0;0;
$GPXUP;3944;09:46:27;0;49	96748;8	59042;0;0;0;
$GPXUP;3944;09:46:28;0;49	96748;8	59042;0;0;0;
$GPXUP;3944;09:46:29;0;49	96748;8	59042;0;0;0;
$GPXUP;3944;09:46:30;0;49	96748;8	59042;0;0;0;
$GPXUP;3944;09:46:31;0;49	96748;8	59042;0;0;0;
$GPXUP;3944;09:46:32;0;49	96748;8	59042;0;0;0;
$GPXUP;3944;09:46:33;0;49	96748;8	59042;0;0;0;
$GPXUP;3944;09:46:34;0;49	96748;8	59042;0;0;0;
$GPXUP;3944;09:46:35;0;49	96748;8	59042;0;0;0;
$GPXUP;3944;09:46:36;0;49	96748;8	59042;0;0;0;
$GPXUP;3944;09:46:37;0;49	96748;8	59042;0;0;0;
$GPXUP;3944;09:46:38;0;49	96748;8	59042;0;0;0;
$GPXUP;3944;09:46:39;0;49	96748;8	59042;0;0;0;
$GPXUP;3944;09:46:40;0;49	96748;8	59042;0;0;0;
$GPXUP;3944;09:46:41;0;49	96748;8	59042;0;0;0;
$GPXUP;3944;09:46:42;0;49	96748;8	59042;0;0;0;
$GPXUP;3944;09:46:43;0;49	96748;8	59042;0;0;0;
$GPXUP;3944;09:46:44;0;49	96748;8	59042;0;0;0;
$GPXUP;3944;09:46:45;0;49	96748;8	59042;0;0;0;
$GPXUP;3944;09:46:46;0;49	96748;8	59042;0;0;0;
$GPXUP;3944;09:46:47;0;49	96748;8	59042;0;0;0;
$GPXUP;3944;09:46:48;0;49	96748;8	59042;0;0;0;
$GPXUP;3944;09:46:49;0;49	96748;8	59042;0;0;0;
$GPXUP;3944;09:46:50;0;49	96748;8	59042;0;0;0;
$GPXUP;3944;09:46:51;0;49	96748;8	59042;0;0;0;
$GPXUP;3944;09:46:52;0;49	96748;8	59042;0;0;0;
$GPXUP;3944;09:46:53;0;49	96748;8	59042;0;0;0;
$GPXUP;3944;09:46:54;0;49	96748;8	59042;0;0;0;
$GPXUP;3944;09:46:55;0;49	96748;8	59042;0;0;0;
$GPXUP;3944;09:46:56;0;49	96748;8	59042;0;0;0;
$GPXUP;3944;09:46:57;0;49	96748;8	59042;0;0;0;
$GPXUP;3944;09:46:58;0;49	96748;8	59042;0;0;0;
$GPXUP;3944;09:46:59;0;49	96748;8	59042;0;0;0;
$GPXUP;3944;09:47:00;0;49	96748;8	59042;0;0;0;
$GPXUP;3944;09:47:01;0;49	96748;8	59042;0;0;0;
$GPXUP;3944;09:47:02;0;49	96748;8	59042;0;0;0;
$GPXUP;3944;09:47:03;0;49	96748;8	59042;0;0;0;
$GPXUP;3944;09:47:04;0;49	96755;8	59044;0;0;0;
$GPXUP;3944;09:47:05;0;49	96755;8	59044;0;0;0;
$GPXUP;3944;09:47:06;0;49	96755;8	59044;0;0;0;
$GPXUP;3944;09:47:07;0;49	96755;8	59044;0;0;0;
$GPXUP;3944;09:47:08;0;49	96755;8	59044;0;0;0;
$GPXUP;3944;09:47:09;0;49	96755;8	59044;0;0;0;
$GPXUP;3944;09:47:10;0;49	96755;8	59044;0;0;0;
$GPXUP;3944;09:47:11;0;49	96755;8	59044;0;0;0;
$GPXUP;3944;09:47:12;0;49	96755;8	59044;0;0;0;
$GPXUP;3944;09:47:13;0;49	96755;8	59044;0;0;0;
$GPXUP;3944;09:47:14;0;49	96755;8	59044;0;0;0;
$GPXUP;3944;09:47:15;0;49	96755;8	59044;0;0;0;
$GPXUP;3944;09:47:16;0;49	96755;8	59044;0;0;0;
$GPXUP;3944;09:47:17;0;49	96755;8	59044;0;0;0;
$GPXUP;3944;09:47:18;0;49	96755;8	59044;0;0;0;
$GPXUP;3944;09:47:19;0;49	96755;8	59044;0;0;0;
$GPXUP;3944;09:47:20;0;49	96755;8	59044;0;0;0;
$GPXUP;3944;09:47:21;0;49	96755;8	59044;0;0;0;
$GPXUP;3944;09:47:22;0;49	96755;8	59044;0;0;0;
$GPXUP;3944;09:47:23;0;49	96755;8	59044;0;0;0;
$GPXUP;3944;09:47:24;0;49	96755;8	59044;0;0;0;
$GPXUP;3944;09:47:25;0;49	96755;8	59044;0;0;0;
$GPXUP;3944;09:47:26;0;49	96755;8	59044;0;0;0;
$GPXUP;3944;09:47:27;0;49	96755;8	59044;0;0;0;
$GPXUP;3944;09:47:28;0;49	96755;8	59044;0;0;0;
$GPXUP;3944;09:47:29;0;49	96755;8	59044;0;0;0;
$GPXUP;3944;09:47:30;0;49	96755;8	59044;0;0;0;
$GPXUP;3944;09:47:31;0;49	96755;8	59044;0;0;0;
$GPXUP;3944;09:47:32;0;49	96755;8	59044;0;0;0;
$GPXUP;3944;09:47:33;0;49	96755;8	59044;0;0;0;
$GPXUP;3944;09:47:34;0;49	96755;8	59044;0;0;0;
$GPXUP;3944;09:47:35;0;49	96755;8	59044;0;0;0;
$GPXUP;3944;09:47:36;0;49	96755;8	59044;0;0;0;
$GPXUP;3944;09:47:37;0;49	96755;8	59044;0;0;0;
$GPXUP;3944;09:47:38;0;49	96755;8	59044;0;0;0;
$GPXUP;3944;09:47:39;0;49	96755;8	59044;0;0;0;
$GPXUP;3944;09:47:40;0;49	96755;8	59044;0;0;0;
$GPXUP;3944;09:47:41;0;49	96755;8	59044;0;0;0;
$GPXUP;3944;09:47:42;0;49	96755;8	59044;0;0;0;
$GPXUP;3944;09:47:43;0;49	96755;8	59044;0;0;0;
$GPXUP;3944;09:47:44;0;49	96755;8	59044;0;0;0;
$GPXUP;3944;09:47:45;0;49	96755;8	59044;0;0;0;
$GPXUP;3944;09:47:46;0;49	96755;8	59044;0;0;0;
$GPXUP;3944;09:47:47;0;49	96755;8	59044;0;0;0;
$GPXUP;3944;09:47:48;0;49	96755;8	59044;0;0;0;
$GPXUP;3944;09:47:49;0;49	96755;8	59044;0;0;0;
$GPXUP;3944;09:47:50;0;49	96755;8	59044;0;0;0;
$GPXUP;3944;09:47:51;0;49	96755;8	59044;0;0;0;
$GPXUP;3944;09:47:52;0;49	96755;8	59044;0;0;0;
$GPXUP;3944;09:47:53;0;49	96755;8	59044;0;0;0;
$GPXUP;3944;09:47:54;0;49	96755;8	59044;0;0;0;
$GPXUP;3944;09:47:55;0;49	96755;8	59044;0;0;0;
$GPXUP;3944;09:47:56;0;49	96755;8	59044;0;0;0;
$GPXUP;3944;09:47:57;0;49	96755;8	59044;0;0;0;
$GPXUP;3944;09:47:58;0;49	96755;8	59044;0;0;0;
$GPXUP;3944;09:47:59;0;49	96755;8	59044;0;0;0;
$GPXUP;3944;09:48:00;0;49	96755;8	59044;0;0;0;
$GPXUP;3944;09:48:01;0;49	96755;8	59044;0;0;0;
$GPXUP;3944;09:48:02;0;49	96755;8	59044;0;0;0;
$GPXUP;3944;09:48:03;0;49	96755;8	59044;0;0;0;
$GPXUP;3944;09:48:04;0;49	96755;8	59044;0;0;0;
$GPXUP;3944;09:48:05;0;49	96755;8	59044;0;0;0;
$GPXUP;3944;09:48:06;0;49	96755;8	59044;0;0;0;
$GPXUP;3944;09:48:07;0;49	96755;8	59044;0;0;0;
$GPXUP;3944;09:48:08;0;49	96755;8	59044;0;0;0;
$GPXUP;3944;09:48:09;0;49	96755;8	59044;0;0;0;
$GPXUP;3944;09:48:10;0;49	96755;8	59044;0;0;0;
$GPXUP;3944;09:48:11;0;49	96755;8	59044;0;0;0;
$GPXUP;3944;09:48:12;0;49	96755;8	59044;0;0;0;
$GPXUP;3944;09:48:13;0;49	96755;8	59044;0;0;0;
$GPXUP;3944;09:48:14;0;49	96755;8	59044;0;0;0;
$GPXUP;3944;09:48:15;0;49	96755;8	59044;0;0;0;
$GPXUP;3944;09:48:16;0;49	96755;8	59044;0;0;0;
$GPXUP;3944;09:48:17;0;49	96755;8	59044;0;0;0;
$GPXUP;3944;09:48:18;0;49	96755;8	59044;0;0;0;
$GPXUP;3944;09:48:19;0;49	96755;8	59044;0;0;0;
$GPXUP;3944;09:48:20;0;49	96755;8	59044;0;0;0;
$GPXUP;3944;09:48:21;0;49	96755;8	59044;0;0;0;
$GPXUP;3944;09:48:22;0;49	96755;8	59044;0;0;0;
$GPXUP;3944;09:48:23;0;49	96755;8	59044;0;0;0;
$GPXUP;3944;09:48:24;0;49	96755;8	59044;0;0;0;
$GPXUP;3944;09:48:25;0;49	96755;8	59044;0;0;0;
$GPXUP;3944;09:48:26;0;49	96755;8	59044;0;0;0;
$GPXUP;3944;09:48:27;0;49	96755;8	59044;0;0;0;
$GPXUP;3944;09:48:28;0;49	96755;8	59044;0;0;0;
$GPXUP;3944;09:48:29;0;49	96755;8	59044;0;0;0;
$GPXUP;3944;09:48:30;0;49	96755;8	59044;0;0;0;
$GPXUP;3944;09:48:31;0;49	96755;8	59044;0;0;0;
$GPXUP;3944;09:48:32;0;49	96755;8	59044;0;0;0;
$GPXUP;3944;09:48:33;0;49	96755;8	59044;0;0;0;
$GPXUP;3944;09:48:34;0;49	96755;8	59044;0;0;0;
$GPXUP;3944;09:48:35;0;49	96755;8	59044;0;0;0;
$GPXUP;3944;09:48:36;0;49	96755;8	59044;0;0;0;
$GPXUP;3944;09:48:37;0;49	96755;8	59044;0;0;0;
$GPXUP;3944;09:48:38;0;49	96755;8	59044;0;0;0;
$GPXUP;3944;09:48:39;0;49	96755;8	59044;0;0;0;
$GPXUP;3944;09:48:40;0;49	96755;8	59044;0;0;0;
$GPXUP;3944;09:48:41;0;49	96755;8	59044;0;0;0;
$GPXUP;3944;09:48:42;0;49	96755;8	59044;0;0;0;
$GPXUP;3944;09:48:43;0;49	96755;8	59044;0;0;0;
$GPXUP;3944;09:48:44;0;49	96755;8	59044;0;0;0;
$GPXUP;3944;09:48:45;0;49	96755;8	59044;0;0;0;
$GPXUP;3944;09:48:46;0;49	96755;8	59044;0;0;0;
$GPXUP;3944;09:48:47;0;49	96755;8	59044;0;0;0;
$GPXUP;3944;09:48:48;0;49	96755;8	59044;0;0;0;
$GPXUP;3944;09:48:49;0;49	96755;8	59044;0;0;0;
$GPXUP;3944;09:48:50;0;49	96755;8	59044;0;0;0;
$GPXUP;3944;09:48:51;0;49	96755;8	59044;0;0;0;
$GPXUP;3944;09:48:52;0;49	96755;8	59044;0;0;0;
$GPXUP;3944;09:48:53;0;49	96755;8	59044;0;0;0;
$GPXUP;3944;09:48:54;0;49	96755;8	59044;0;0;0;
$GPXUP;3944;09:48:55;0;49	96755;8	59044;0;0;0;
$GPXUP;3944;09:48:56;0;49	96755;8	59044;0;0;0;
$GPXUP;3944;09:48:57;0;49	96755;8	59044;0;0;0;
$GPXUP;3944;09:48:58;0;49	96755;8	59044;0;0;0;
$GPXUP;3944;09:48:59;0;49	96755;8	59044;0;0;0;
$GPXUP;3944;09:49:00;0;49	96755;8	59044;0;0;0;
$GPXUP;3944;09:49:01;0;49	96755;8	59044;0;0;0;
$GPXUP;3944;09:49:02;0;49	96755;8	59044;0;0;0;
$GPXUP;3944;09:49:03;0;49	96755;8	59044;0;0;0;
$GPXUP;3944;09:49:04;0;49	96755;8	59044;0;0;0;
$GPXUP;3944;09:49:05;0;49	96755;8	59044;0;0;0;
$GPXUP;3944;09:49:06;0;49	96755;8	59044;0;0;0;
$GPXUP;3944;09:49:07;0;49	96755;8	59044;0;0;0;
$GPXUP;3944;09:49:08;0;49	96755;8	59044;0;0;0;
$GPXUP;3944;09:49:09;0;49	96755;8	59044;0;0;0;
$GPXUP;3944;09:49:10;0;49	96755;8	59044;0;0;0;
$GPXUP;3944;09:49:11;0;49	96755;8	59044;0;0;0;
$GPXUP;3944;09:49:12;0;49	96755;8	59044;0;0;0;
$GPXUP;3944;09:49:13;0;49	96755;8	59044;0;0;0;
$GPXUP;3944;09:49:14;0;49	96755;8	59044;0;0;0;
$GPXUP;3944;09:49:15;0;49	96755;8	59044;0;0;0;
$GPXUP;3944;09:49:16;0;49	96755;8	59044;0;0;0;
$GPXUP;3944;09:49:17;0;49	96755;8	59044;0;0;0;
$GPXUP;3944;09:49:18;0;49	96755;8	59044;0;0;0;
$GPXUP;3944;09:49:19;0;49	96755;8	59044;0;0;0;
$GPXUP;3944;09:49:20;0;49	96755;8	59044;0;0;0;
$GPXUP;3944;09:49:21;0;49	96755;8	59044;0;0;0;
$GPXUP;3944;09:49:22;0;49	96755;8	59044;0;0;0;
$GPXUP;3944;09:49:23;0;49	96755;8	59044;0;0;0;
$GPXUP;3944;09:49:24;0;49	96755;8	59044;0;0;0;
$GPXUP;3944;09:49:25;0;49	96755;8	59044;0;0;0;
$GPXUP;3944;09:49:26;0;49	96755;8	59044;0;0;0;
$GPXUP;3944;09:49:27;0;49	96755;8	59044;0;0;0;
$GPXUP;3944;09:49:28;0;49	96755;8	59044;0;0;0;
$GPXUP;3944;09:49:29;0;49	96755;8	59044;0;0;0;
$GPXUP;3944;09:49:30;0;49	96755;8	59044;0;0;0;
$GPXUP;3944;09:49:31;0;49	96755;8	59044;0;0;0;
$GPXUP;3944;09:49:32;0;49	96755;8	59044;0;0;0;
$GPXUP;3944;09:49:33;0;49	96755;8	59044;0;0;0;
$GPXUP;3944;09:49:34;0;49	96755;8	59044;0;0;0;
$GPXUP;3944;09:49:35;0;49	96755;8	59044;0;0;0;
$GPXUP;3944;09:49:36;0;49	96755;8	59044;0;0;0;
$GPXUP;3944;09:49:37;0;49	96755;8	59044;0;0;0;
$GPXUP;3944;09:49:38;0;49	96755;8	59044;0;0;0;
$GPXUP;3944;09:49:39;0;49	96755;8	59044;0;0;0;
$GPXUP;3944;09:49:40;0;49	96755;8	59044;0;0;0;
$GPXUP;3944;09:49:41;0;49	96755;8	59044;0;0;0;
$GPXUP;3944;09:49:42;0;49	96755;8	59044;0;0;0;
$GPXUP;3944;09:49:43;0;49	96755;8	59044;0;0;0;
$GPXUP;3944;09:49:44;0;49	96755;8	59044;0;0;0;
$GPXUP;3944;09:49:45;0;49	96755;8	59044;0;0;0;
$GPXUP;3944;09:49:46;0;49	96755;8	59044;0;0;0;
$GPXUP;3944;09:49:47;0;49	96755;8	59044;0;0;0;
$GPXUP;3944;09:49:48;0;49	96755;8	59044;0;0;0;
$GPXUP;3944;09:49:49;0;49	96755;8	59044;0;0;0;
$GPXUP;3944;09:49:50;0;49	96755;8	59044;0;0;0;
$GPXUP;3944;09:49:51;0;49	96755;8	59044;0;0;0;
$GPXUP;3944;09:49:52;0;49	96755;8	59044;0;0;0;
$GPXUP;3944;09:49:53;0;49	96755;8	59044;0;0;0;
$GPXUP;3944;09:49:54;0;49	96755;8	59044;0;0;0;
$GPXUP;3944;09:49:55;0;49	96755;8	59044;0;0;0;
$GPXUP;3944;09:49:56;0;49	96755;8	59044;0;0;0;
$GPXUP;3944;09:49:57;0;49	96755;8	59044;0;0;0;
$GPXUP;3944;09:49:58;0;49	96755;8	59044;0;0;0;
$GPXUP;3944;09:49:59;0;49	96755;8	59044;0;0;0;
$GPXUP;3944;09:50:00;0;49	96755;8	59044;0;0;0;
$GPXUP;3944;09:50:01;0;49	96755;8	59044;0;0;0;
$GPXUP;3944;09:50:02;0;49	96755;8	59044;0;0;0;
$GPXUP;3944;09:50:03;0;49	96755;8	59044;0;0;0;
$GPXUP;3944;09:50:04;0;49	96755;8	59044;0;0;0;
$GPXUP;3944;09:50:05;0;49	96755;8	59044;0;0;0;
$GPXUP;3944;09:50:06;0;49	96755;8	59044;0;0;0;
$GPXUP;3944;09:50:07;0;49	96755;8	59044;0;0;0;
$GPXUP;3944;09:50:08;0;49	96755;8	59044;0;0;0;
$GPXUP;3944;09:50:09;0;49	96755;8	59044;0;0;0;
$GPXUP;3944;09:50:10;0;49	96755;8	59044;0;0;0;
$GPXUP;3944;09:50:11;0;49	96755;8	59044;0;0;0;
$GPXUP;3944;09:50:12;0;49	96755;8	59044;0;0;0;
$GPXUP;3944;09:50:13;0;49	96755;8	59044;0;0;0;
$GPXUP;3944;09:50:14;0;49	96755;8	59044;0;0;0;
$GPXUP;3944;09:50:15;0;49	96755;8	59044;0;0;0;
$GPXUP;3944;09:50:16;0;49	96755;8	59044;0;0;0;
$GPXUP;3944;09:50:17;0;49	96755;8	59044;0;0;0;
$GPXUP;3944;09:50:18;0;49	96755;8	59044;0;0;0;
$GPXUP;3944;09:50:19;0;49	96755;8	59044;0;0;0;
$GPXUP;3944;09:50:20;0;49	96755;8	59044;0;0;0;
$GPXUP;3944;09:50:21;0;49	96755;8	59044;0;0;0;
$GPXUP;3944;09:50:22;0;49	96755;8	59044;0;0;0;
$GPXUP;3944;09:50:23;0;49	96755;8	59044;0;0;0;
$GPXUP;3944;09:50:24;0;49	96755;8	59044;0;0;0;
$GPXUP;3944;09:50:25;0;49	96747;8	59038;0;0;0;
$GPXUP;3944;09:50:26;0;49	96747;8	59037;0;0;1;
$GPXUP;3944;09:50:27;0;49	96747;8	59038;0;0;1;
$GPXUP;3944;09:50:28;0;49	96747;8	59038;0;0;0;
$GPXUP;3944;09:50:29;0;49	96747;8	59038;0;0;0;
$GPXUP;3944;09:50:30;0;49	96747;8	59038;0;0;0;
$GPXUP;3944;09:50:31;0;49	96747;8	59038;0;0;0;
$GPXUP;3944;09:50:32;0;49	96747;8	59038;0;0;0;
$GPXUP;3944;09:50:33;0;49	96747;8	59038;0;0;0;
$GPXUP;3944;09:50:34;0;49	96747;8	59038;0;0;0;
$GPXUP;3944;09:50:35;0;49	96747;8	59038;0;0;0;
$GPXUP;3944;09:50:36;0;49	96747;8	59038;0;0;0;
$GPXUP;3944;09:50:37;0;49	96747;8	59038;0;0;0;
$GPXUP;3944;09:50:38;0;49	96747;8	59038;0;0;0;
$GPXUP;3944;09:50:39;0;49	96747;8	59038;0;0;0;
$GPXUP;3944;09:50:40;0;49	96747;8	59038;0;0;0;
$GPXUP;3944;09:50:41;0;49	96747;8	59038;0;0;0;
$GPXUP;3944;09:50:42;0;49	96747;8	59038;0;0;0;
$GPXUP;3944;09:50:43;0;49	96747;8	59038;0;0;0;
$GPXUP;3944;09:50:44;0;49	96747;8	59038;0;0;0;
$GPXUP;3944;09:50:45;0;49	96747;8	59038;0;0;0;
$GPXUP;3944;09:50:46;0;49	96747;8	59038;0;0;0;
$GPXUP;3944;09:50:47;0;49	96747;8	59038;0;0;0;
$GPXUP;3944;09:50:48;0;49	96747;8	59038;0;0;0;
$GPXUP;3944;09:50:49;0;49	96747;8	59038;0;0;0;
$GPXUP;3944;09:50:50;0;49	96747;8	59038;0;0;0;
$GPXUP;3944;09:50:51;0;49	96747;8	59038;0;0;0;
$GPXUP;3944;09:50:52;0;49	96747;8	59038;0;0;0;
$GPXUP;3944;09:50:53;0;49	96747;8	59038;0;0;0;
$GPXUP;3944;09:50:54;0;49	96747;8	59038;0;0;0;
$GPXUP;3944;09:50:55;0;49	96747;8	59038;0;0;0;
$GPXUP;3944;09:50:56;0;49	96747;8	59038;0;0;0;
$GPXUP;3944;09:50:57;0;49	96747;8	59038;0;0;0;
$GPXUP;3944;09:50:58;0;49	96747;8	59038;0;0;0;
$GPXUP;3944;09:50:59;0;49	96747;8	59038;0;0;0;
$GPXUP;3944;09:51:00;0;49	96747;8	59038;0;0;0;
$GPXUP;3944;09:51:01;0;49	96747;8	59038;0;0;0;
$GPXUP;3944;09:51:02;0;49	96747;8	59038;0;0;0;
$GPXUP;3944;09:51:03;0;49	96747;8	59038;0;0;0;
$GPXUP;3944;09:51:04;0;49	96747;8	59038;0;0;0;
$GPXUP;3944;09:51:05;0;49	96747;8	59038;0;0;0;
$GPXUP;3944;09:51:06;0;49	96747;8	59038;0;0;0;
$GPXUP;3944;09:51:07;0;49	96747;8	59038;0;0;0;
$GPXUP;3944;09:51:08;0;49	96747;8	59038;0;0;0;
$GPXUP;3944;09:51:09;0;49	96747;8	59038;0;0;0;
$GPXUP;3944;09:51:10;0;49	96747;8	59038;0;0;0;
$GPXUP;3944;09:51:11;0;49	96747;8	59038;0;0;0;
$GPXUP;3944;09:51:12;0;49	96747;8	59038;0;0;0;
$GPXUP;3944;09:51:13;0;49	96747;8	59038;0;0;0;
$GPXUP;3944;09:51:14;0;49	96747;8	59038;0;0;0;
$GPXUP;3944;09:51:15;0;49	96747;8	59038;0;0;0;
$GPXUP;3944;09:51:16;0;49	96747;8	59038;0;0;0;
$GPXUP;3944;09:51:17;0;49	96747;8	59038;0;0;0;
$GPXUP;3944;09:51:18;0;49	96747;8	59038;0;0;0;
$GPXUP;3944;09:51:19;0;49	96747;8	59038;0;0;0;
$GPXUP;3944;09:51:20;0;49	96747;8	59038;0;0;0;
$GPXUP;3944;09:51:21;0;49	96747;8	59038;0;0;0;
$GPXUP;3944;09:51:22;0;49	96747;8	59038;0;0;0;
$GPXUP;3944;09:51:23;0;49	96747;8	59038;0;0;0;
$GPXUP;3944;09:51:24;0;49	96747;8	59038;0;0;0;
$GPXUP;3944;09:51:25;0;49	96747;8	59038;0;0;0;
$GPXUP;3944;09:51:26;0;49	96747;8	59038;0;0;0;
$GPXUP;3944;09:51:27;0;49	96747;8	59038;0;0;0;
$GPXUP;3944;09:51:28;0;49	96747;8	59038;0;0;0;
$GPXUP;3944;09:51:29;0;49	96747;8	59038;0;0;0;
$GPXUP;3944;09:51:30;0;49	96747;8	59038;0;0;0;
$GPXUP;3944;09:51:31;0;49	96747;8	59038;0;0;0;
$GPXUP;3944;09:51:32;0;49	96747;8	59038;0;0;0;
$GPXUP;3944;09:51:33;0;49	96747;8	59038;0;0;0;
$GPXUP;3944;09:51:34;0;49	96747;8	59038;0;0;0;
$GPXUP;3944;09:51:35;0;49	96747;8	59038;0;0;0;
$GPXUP;3944;09:51:36;0;49	96747;8	59038;0;0;0;
$GPXUP;3944;09:51:37;0;49	96747;8	59038;0;0;0;
$GPXUP;3944;09:51:38;0;49	96747;8	59038;0;0;0;
$GPXUP;3944;09:51:39;0;49	96747;8	59038;0;0;0;
$GPXUP;3944;09:51:40;0;49	96747;8	59038;0;0;0;
$GPXUP;3944;09:51:41;0;49	96747;8	59038;0;0;0;
$GPXUP;3944;09:51:42;0;49	96747;8	59038;0;0;0;
$GPXUP;3944;09:51:43;0;49	96747;8	59038;0;0;0;
$GPXUP;3944;09:51:44;0;49	96747;8	59038;0;0;0;
$GPXUP;3944;09:51:45;0;49	96747;8	59038;0;0;0;
$GPXUP;3944;09:51:46;0;49	96747;8	59038;0;0;0;
$GPXUP;3944;09:51:47;0;49	96747;8	59038;0;0;0;
$GPXUP;3944;09:51:48;0;49	96747;8	59038;0;0;0;
$GPXUP;3944;09:51:49;0;49	96747;8	59038;0;0;0;
$GPXUP;3944;09:51:50;0;49	96751;8	59044;0;0;0;
$GPXUP;3944;09:51:51;0;49	96751;8	59045;0;0;0;
$GPXUP;3944;09:51:52;0;49	96751;8	59045;0;0;0;
$GPXUP;3944;09:51:53;0;49	96751;8	59045;0;0;0;
$GPXUP;3944;09:51:54;0;49	96751;8	59045;0;0;0;
$GPXUP;3944;09:51:55;0;49	96751;8	59045;0;0;0;
$GPXUP;3944;09:51:56;0;49	96751;8	59045;0;0;0;
$GPXUP;3944;09:51:57;0;49	96751;8	59045;0;0;0;
$GPXUP;3944;09:51:58;0;49	96751;8	59045;0;0;0;
$GPXUP;3944;09:51:59;0;49	96751;8	59045;0;0;0;
$GPXUP;3944;09:52:00;0;49	96751;8	59045;0;0;0;
$GPXUP;3944;09:52:01;0;49	96751;8	59045;0;0;0;
$GPXUP;3944;09:52:02;0;49	96751;8	59045;0;0;0;
$GPXUP;3944;09:52:03;0;49	96751;8	59045;0;0;0;
$GPXUP;3944;09:52:04;0;49	96751;8	59045;0;0;0;
$GPXUP;3944;09:52:05;0;49	96751;8	59045;0;0;0;
$GPXUP;3944;09:52:06;0;49	96751;8	59045;0;0;0;
$GPXUP;3944;09:52:07;0;49	96751;8	59045;0;0;0;
$GPXUP;3944;09:52:08;0;49	96751;8	59045;0;0;0;
$GPXUP;3944;09:52:09;0;49	96751;8	59045;0;0;0;
$GPXUP;3944;09:52:10;0;49	96751;8	59045;0;0;0;
$GPXUP;3944;09:52:11;0;49	96751;8	59045;0;0;0;
$GPXUP;3944;09:52:12;0;49	96751;8	59045;0;0;0;
$GPXUP;3944;09:52:13;0;49	96751;8	59045;0;0;0;
$GPXUP;3944;09:52:14;0;49	96751;8	59045;0;0;0;
$GPXUP;3944;09:52:15;0;49	96751;8	59045;0;0;0;
$GPXUP;3944;09:52:16;0;49	96751;8	59045;0;0;0;
$GPXUP;3944;09:52:17;0;49	96751;8	59045;0;0;0;
$GPXUP;3944;09:52:18;0;49	96751;8	59045;0;0;0;
$GPXUP;3944;09:52:19;0;49	96751;8	59045;0;0;0;
$GPXUP;3944;09:52:20;0;49	96751;8	59045;0;0;0;
$GPXUP;3944;09:52:21;0;49	96751;8	59045;0;0;0;
$GPXUP;3944;09:52:22;0;49	96751;8	59045;0;0;0;
$GPXUP;3944;09:52:23;0;49	96751;8	59045;0;0;0;
$GPXUP;3944;09:52:24;0;49	96751;8	59045;0;0;0;
$GPXUP;3944;09:52:25;0;49	96751;8	59045;0;0;0;
$GPXUP;3944;09:52:26;0;49	96751;8	59045;0;0;0;
$GPXUP;3944;09:52:27;0;49	96751;8	59045;0;0;0;
$GPXUP;3944;09:52:28;0;49	96751;8	59045;0;0;0;
$GPXUP;3944;09:52:29;0;49	96751;8	59045;0;0;0;
$GPXUP;3944;09:52:30;0;49	96751;8	59045;0;0;0;
$GPXUP;3944;09:52:31;0;49	96751;8	59045;0;0;0;
$GPXUP;3944;09:52:32;0;49	96751;8	59045;0;0;0;
$GPXUP;3944;09:52:33;0;49	96751;8	59045;0;0;0;
$GPXUP;3944;09:52:34;0;49	96751;8	59045;0;0;0;
$GPXUP;3944;09:52:35;0;49	96751;8	59045;0;0;0;
$GPXUP;3944;09:52:36;0;49	96751;8	59045;0;0;0;
$GPXUP;3944;09:52:37;0;49	96751;8	59045;0;0;0;
$GPXUP;3944;09:52:38;0;49	96751;8	59045;0;0;0;
$GPXUP;3944;09:52:39;0;49	96751;8	59045;0;0;0;
$GPXUP;3944;09:52:40;0;49	96751;8	59045;0;0;0;
$GPXUP;3944;09:52:41;0;49	96751;8	59045;0;0;0;
$GPXUP;3944;09:52:42;0;49	96751;8	59045;0;0;0;
$GPXUP;3944;09:52:43;0;49	96751;8	59045;0;0;0;
$GPXUP;3944;09:52:44;0;49	96751;8	59045;0;0;0;
$GPXUP;3944;09:52:45;0;49	96751;8	59045;0;0;0;
$GPXUP;3944;09:52:46;0;49	96751;8	59045;0;0;0;
$GPXUP;3944;09:52:47;0;49	96751;8	59045;0;0;0;
$GPXUP;3944;09:52:48;0;49	96751;8	59045;0;0;0;
$GPXUP;3944;09:52:49;0;49	96751;8	59045;0;0;0;
$GPXUP;3944;09:52:50;0;49	96751;8	59045;0;0;0;
$GPXUP;3944;09:52:51;0;49	96751;8	59045;0;0;0;
$GPXUP;3944;09:52:52;0;49	96751;8	59045;0;0;0;
$GPXUP;3944;09:52:53;0;49	96751;8	59045;0;0;0;
$GPXUP;3944;09:52:54;0;49	96751;8	59045;0;0;0;
$GPXUP;3944;09:52:55;0;49	96751;8	59045;0;0;0;
$GPXUP;3944;09:52:56;0;49	96751;8	59045;0;0;0;
$GPXUP;3944;09:52:57;0;49	96751;8	59045;0;0;0;
$GPXUP;3944;09:52:58;0;49	96751;8	59045;0;0;0;
$GPXUP;3944;09:52:59;0;49	96751;8	59045;0;0;0;
$GPXUP;3944;09:53:00;0;49	96751;8	59045;0;0;0;
$GPXUP;3944;09:53:01;0;49	96751;8	59045;0;0;0;
$GPXUP;3944;09:53:02;0;49	96751;8	59045;0;0;0;
$GPXUP;3944;09:53:03;0;49	96751;8	59045;0;0;0;
$GPXUP;3944;09:53:04;0;49	96751;8	59045;0;0;0;
$GPXUP;3944;09:53:05;0;49	96751;8	59045;0;0;0;
$GPXUP;3944;09:53:06;0;49	96751;8	59045;0;0;0;
$GPXUP;3944;09:53:07;0;49	96751;8	59045;0;0;0;
$GPXUP;3944;09:53:08;0;49	96751;8	59045;0;0;0;
$GPXUP;3944;09:53:09;0;49	96751;8	59045;0;0;0;
$GPXUP;3944;09:53:10;0;49	96751;8	59045;0;0;0;
$GPXUP;3944;09:53:11;0;49	96751;8	59045;0;0;0;
$GPXUP;3944;09:53:12;0;49	96751;8	59045;0;0;0;
$GPXUP;3944;09:53:13;0;49	96751;8	59045;0;0;0;
$GPXUP;3944;09:53:14;0;49	96751;8	59045;0;0;0;
$GPXUP;3944;09:53:15;0;49	96751;8	59045;0;0;0;
$GPXUP;3944;09:53:16;0;49	96751;8	59045;0;0;0;
$GPXUP;3944;09:53:17;0;49	96751;8	59045;0;0;0;
$GPXUP;3944;09:53:18;0;49	96751;8	59045;0;0;0;
$GPXUP;3944;09:53:19;0;49	96751;8	59045;0;0;0;
$GPXUP;3944;09:53:20;0;49	96751;8	59045;0;0;0;
$GPXUP;3944;09:53:21;0;49	96751;8	59045;0;0;0;
$GPXUP;3944;09:53:22;0;49	96751;8	59045;0;0;0;
$GPXUP;3944;09:53:23;0;49	96751;8	59045;0;0;0;
$GPXUP;3944;09:53:24;0;49	96751;8	59045;0;0;0;
$GPXUP;3944;09:53:25;0;49	96751;8	59045;0;0;0;
$GPXUP;3944;09:53:26;0;49	96751;8	59045;0;0;0;
$GPXUP;3944;09:53:27;0;49	96751;8	59045;0;0;0;
$GPXUP;3944;09:53:28;0;49	96751;8	59045;0;0;0;
$GPXUP;3944;09:53:29;0;49	96751;8	59045;0;0;0;
$GPXUP;3944;09:53:30;0;49	96751;8	59045;0;0;0;
$GPXUP;3944;09:53:31;0;49	96751;8	59045;0;0;0;
$GPXUP;3944;09:53:32;0;49	96751;8	59045;0;0;0;
$GPXUP;3944;09:53:33;0;49	96751;8	59045;0;0;0;
$GPXUP;3944;09:53:34;0;49	96751;8	59045;0;0;0;
$GPXUP;3944;09:53:35;0;49	96751;8	59045;0;0;0;
$GPXUP;3944;09:53:36;0;49	96751;8	59045;0;0;0;
$GPXUP;3944;09:53:37;0;49	96751;8	59045;0;0;0;
$GPXUP;3944;09:53:38;0;49	96751;8	59045;0;0;0;
$GPXUP;3944;09:53:39;0;49	96751;8	59045;0;0;0;
$GPXUP;3944;09:53:40;0;49	96751;8	59045;0;0;0;
$GPXUP;3944;09:53:41;0;49	96751;8	59045;0;0;0;
$GPXUP;3944;09:53:42;0;49	96751;8	59045;0;0;0;
$GPXUP;3944;09:53:43;0;49	96751;8	59045;0;0;0;
$GPXUP;3944;09:53:44;0;49	96751;8	59045;0;0;0;
$GPXUP;3944;09:53:45;0;49	96751;8	59045;0;0;0;
$GPXUP;3944;09:53:46;0;49	96751;8	59045;0;0;0;
$GPXUP;3944;09:53:47;0;49	96751;8	59045;0;0;0;
$GPXUP;3944;09:53:48;0;49	96751;8	59045;0;0;0;
$GPXUP;3944;09:53:49;0;49	96751;8	59045;0;0;0;
$GPXUP;3944;09:53:50;0;49	96751;8	59045;0;0;0;
$GPXUP;3944;09:53:51;0;49	96751;8	59045;0;0;0;
$GPXUP;3944;09:53:52;0;49	96751;8	59045;0;0;0;
$GPXUP;3944;09:53:53;0;49	96751;8	59045;0;0;0;
$GPXUP;3944;09:53:54;0;49	96751;8	59045;0;0;0;
$GPXUP;3944;09:53:55;0;49	96751;8	59045;0;0;0;
$GPXUP;3944;09:53:56;0;49	96751;8	59045;0;0;0;
$GPXUP;3944;09:53:57;0;49	96751;8	59045;0;0;0;
$GPXUP;3944;09:53:58;0;49	96751;8	59045;0;0;0;
$GPXUP;3944;09:53:59;0;49	96751;8	59045;0;0;0;
$GPXUP;3944;09:54:00;0;49	96751;8	59045;0;0;0;
$GPXUP;3944;09:54:01;0;49	96751;8	59045;0;0;0;
$GPXUP;3944;09:54:02;0;49	96751;8	59045;0;0;0;
$GPXUP;3944;09:54:03;0;49	96751;8	59045;0;0;0;
$GPXUP;3944;09:54:04;0;49	96751;8	59045;0;0;0;
$GPXUP;3944;09:54:05;0;49	96751;8	59045;0;0;0;
$GPXUP;3944;09:54:06;0;49	96751;8	59045;0;0;0;
$GPXUP;3944;09:54:07;0;49	96751;8	59045;0;0;0;
$GPXUP;3944;09:54:08;0;49	96751;8	59045;0;0;0;
$GPXUP;3944;09:54:09;0;49	96751;8	59045;0;0;0;
$GPXUP;3944;09:54:10;0;49	96751;8	59045;0;0;0;
$GPXUP;3944;09:54:11;0;49	96751;8	59045;0;0;0;
$GPXUP;3944;09:54:12;0;49	96751;8	59045;0;0;0;
$GPXUP;3944;09:54:13;0;49	96751;8	59045;0;0;0;
$GPXUP;3944;09:54:14;0;49	96751;8	59045;0;0;0;
$GPXUP;3944;09:54:15;0;49	96751;8	59045;0;0;0;
$GPXUP;3944;09:54:16;0;49	96751;8	59045;0;0;0;
$GPXUP;3944;09:54:17;0;49	96751;8	59045;0;0;0;
$GPXUP;3944;09:54:18;0;49	96751;8	59045;0;0;0;
$GPXUP;3944;09:54:19;0;49	96751;8	59045;0;0;0;
$GPXUP;3944;09:54:20;0;49	96751;8	59045;0;0;0;
$GPXUP;3944;09:54:21;0;49	96751;8	59045;0;0;0;
$GPXUP;3944;09:54:22;0;49	96751;8	59045;0;0;0;
$GPXUP;3944;09:54:23;0;49	96751;8	59045;0;0;0;
$GPXUP;3944;09:54:24;0;49	96751;8	59045;0;0;0;
$GPXUP;3944;09:54:25;0;49	96751;8	59045;0;0;0;
$GPXUP;3944;09:54:26;0;49	96751;8	59045;0;0;0;
$GPXUP;3944;09:54:27;0;49	96751;8	59045;0;0;0;
$GPXUP;3944;09:54:28;0;49	96751;8	59045;0;0;0;
$GPXUP;3944;09:54:29;0;49	96751;8	59045;0;0;0;
$GPXUP;3944;09:54:30;0;49	96751;8	59045;0;0;0;
$GPXUP;3944;09:54:31;0;49	96751;8	59045;0;0;0;
$GPXUP;3944;09:54:32;0;49	96751;8	59045;0;0;0;
$GPXUP;3944;09:54:33;0;49	96751;8	59045;0;0;0;
$GPXUP;3944;09:54:34;0;49	96751;8	59045;0;0;0;
$GPXUP;3944;09:54:35;0;49	96751;8	59045;0;0;0;
$GPXUP;3944;09:54:36;0;49	96751;8	59045;0;0;0;
$GPXUP;3944;09:54:37;0;49	96751;8	59045;0;0;0;
$GPXUP;3944;09:54:38;0;49	96751;8	59045;0;0;0;
$GPXUP;3944;09:54:39;0;49	96751;8	59045;0;0;0;
$GPXUP;3944;09:54:40;0;49	96751;8	59045;0;0;0;
$GPXUP;3944;09:54:41;0;49	96751;8	59045;0;0;0;
$GPXUP;3944;09:54:42;0;49	96751;8	59045;0;0;0;
$GPXUP;3944;09:54:43;0;49	96751;8	59045;0;0;0;
$GPXUP;3944;09:54:44;0;49	96751;8	59045;0;0;0;
$GPXUP;3944;09:54:45;0;49	96751;8	59045;0;0;0;
$GPXUP;3944;09:54:46;0;49	96751;8	59045;0;0;0;
$GPXUP;3944;09:54:47;0;49	96751;8	59045;0;0;0;
$GPXUP;3944;09:54:48;0;49	96751;8	59045;0;0;0;
$GPXUP;3944;09:54:49;0;49	96751;8	59045;0;0;0;
$GPXUP;3944;09:54:50;0;49	96751;8	59045;0;0;0;
$GPXUP;3944;09:54:51;0;49	96751;8	59045;0;0;0;
$GPXUP;3944;09:54:52;0;49	96751;8	59045;0;0;0;
$GPXUP;3944;09:54:53;0;49	96751;8	59045;0;0;0;
$GPXUP;3944;09:54:54;0;49	96751;8	59045;0;0;0;
$GPXUP;3944;09:54:55;0;49	96751;8	59045;0;0;0;
$GPXUP;3944;09:54:56;0;49	96751;8	59045;0;0;0;
$GPXUP;3944;09:54:57;0;49	96751;8	59045;0;0;0;
$GPXUP;3944;09:54:58;0;49	96751;8	59045;0;0;0;
$GPXUP;3944;09:54:59;0;49	96751;8	59045;0;0;0;
$GPXUP;3944;09:55:00;0;49	96751;8	59045;0;0;0;
$GPXUP;3944;09:55:01;0;49	96751;8	59045;0;0;0;
$GPXUP;3944;09:55:02;0;49	96751;8	59045;0;0;0;
$GPXUP;3944;09:55:03;0;49	96751;8	59045;0;0;0;
$GPXUP;3944;09:55:04;0;49	96751;8	59045;0;0;0;
$GPXUP;3944;09:55:05;0;49	96751;8	59045;0;0;0;
$GPXUP;3944;09:55:06;0;49	96751;8	59045;0;0;0;
$GPXUP;3944;09:55:07;0;49	96751;8	59045;0;0;0;
$GPXUP;3944;09:55:08;0;49	96751;8	59045;0;0;0;
$GPXUP;3944;09:55:09;0;49	96751;8	59045;0;0;0;
$GPXUP;3944;09:55:10;0;49	96751;8	59045;0;0;0;
$GPXUP;3944;09:55:11;0;49	96751;8	59045;0;0;0;
$GPXUP;3944;09:55:12;0;49	96751;8	59045;0;0;0;
$GPXUP;3944;09:55:13;0;49	96751;8	59045;0;0;0;
$GPXUP;3944;09:55:14;0;49	96751;8	59045;0;0;0;
$GPXUP;3944;09:55:15;0;49	96751;8	59045;0;0;0;
$GPXUP;3944;09:55:16;0;49	96751;8	59045;0;0;0;
$GPXUP;3944;09:55:17;0;49	96751;8	59045;0;0;0;
$GPXUP;3944;09:55:18;0;49	96751;8	59045;0;0;0;
$GPXUP;3944;09:55:19;0;49	96751;8	59045;0;0;0;
$GPXUP;3944;09:55:20;0;49	96751;8	59045;0;0;0;
$GPXUP;3944;09:55:21;0;49	96751;8	59045;0;0;0;
$GPXUP;3944;09:55:22;0;49	96751;8	59045;0;0;0;
$GPXUP;3944;09:55:23;0;49	96751;8	59045;0;0;0;
$GPXUP;3944;09:55:24;0;49	96751;8	59045;0;0;0;
$GPXUP;3944;09:55:25;0;49	96751;8	59045;0;0;0;
$GPXUP;3944;09:55:26;0;49	96751;8	59045;0;0;0;
$GPXUP;3944;09:55:27;0;49	96751;8	59045;0;0;0;
$GPXUP;3944;09:55:28;0;49	96751;8	59045;0;0;0;
$GPXUP;3944;09:55:29;0;49	96751;8	59045;0;0;0;
$GPXUP;3944;09:55:30;0;49	96752;8	59039;0;0;1;
$GPXUP;3944;09:55:31;0;49	96753;8	59039;0;0;1;
$GPXUP;3944;09:55:32;0;49	96753;8	59038;0;0;1;
$GPXUP;3944;09:55:33;0;49	96754;8	59038;0;0;0;
$GPXUP;3944;09:55:34;0;49	96754;8	59038;0;0;0;
$GPXUP;3944;09:55:35;0;49	96754;8	59038;0;0;0;
$GPXUP;3944;09:55:36;0;49	96754;8	59038;0;0;0;
$GPXUP;3944;09:55:37;0;49	96754;8	59038;0;0;0;
$GPXUP;3944;09:55:38;0;49	96754;8	59038;0;0;0;
$GPXUP;3944;09:55:39;0;49	96754;8	59038;0;0;0;
$GPXUP;3944;09:55:40;0;49	96754;8	59038;0;0;0;
$GPXUP;3944;09:55:41;0;49	96754;8	59038;0;0;0;
$GPXUP;3944;09:55:42;0;49	9675;8	5904;0;0;0;
$GPXUP;3944;09:55:43;0;49	9675;8	59041;0;0;0;
$GPXUP;3944;09:55:44;0;49	9675;8	59041;0;0;1;
$GPXUP;3944;09:55:45;0;49	9675;8	59041;0;0;0;
$GPXUP;3944;09:55:46;0;49	9675;8	59041;0;0;0;
$GPXUP;3944;09:55:47;0;49	9675;8	59041;0;0;0;
$GPXUP;3944;09:55:48;0;49	9675;8	59041;0;0;0;
$GPXUP;3944;09:55:49;0;49	9675;8	59041;0;0;0;
$GPXUP;3944;09:55:50;0;49	9675;8	59041;0;0;0;
$GPXUP;3944;09:55:51;0;49	9675;8	59041;0;0;0;
$GPXUP;3944;09:55:52;0;49	9675;8	59041;0;0;0;
$GPXUP;3944;09:55:53;0;49	9675;8	59041;0;0;0;
$GPXUP;3944;09:55:54;0;49	9675;8	59041;0;0;0;
[truncated: 11,369 more rows]
