# Supplementary material for: Pigeon Navigation: Different Routes Lead to Frankfurt
Source: PLoS One. 2014 Nov 12;9(11):e112439. doi: 10.1371/journal.pone.0112439 (PMC4229201; doi:10.1371/journal.pone.0112439)
Supplement: File S4 — Files containing the original track data and a ‘Read me’ explaining the data format. (ZIP) [file pone.0112439.s004.zip › S-GH/100713xup05_1012.log]

$GPXUP;3978;07:20:51;0;49	93625;8	58506;0;0;0;
$GPXUP;3978;07:20:52;0;49	93626;8	58508;0;0;5;
$GPXUP;3978;07:20:53;0;49	93631;8	58512;0;0;18;
$GPXUP;3978;07:20:54;0;49	93643;8	5852;0;0;38;
$GPXUP;3978;07:20:55;0;49	93655;8	58533;0;0;50;
$GPXUP;3978;07:20:56;0;49	93665;8	5855;0;0;53;
$GPXUP;3978;07:20:57;0;49	93672;8	58569;0;0;50;
$GPXUP;3978;07:20:58;0;49	93674;8	58589;0;0;49;
$GPXUP;3978;07:20:59;0;49	93675;8	5861;0;0;52;
$GPXUP;3978;07:21:00;0;49	93678;8	58632;0;0;57;
$GPXUP;3978;07:21:01;0;49	93685;8	58651;0;0;54;
$GPXUP;3978;07:21:02;0;49	93696;8	58666;0;0;54;
$GPXUP;3978;07:21:03;0;49	9371;8	58677;0;0;57;
$GPXUP;3978;07:21:04;0;49	93722;8	58689;0;0;59;
$GPXUP;3978;07:21:05;0;49	93735;8	58703;0;0;60;
$GPXUP;3978;07:21:06;0;49	93746;8	58718;0;0;59;
$GPXUP;3978;07:21:07;0;49	93757;8	58734;0;0;58;
$GPXUP;3978;07:21:08;0;49	93768;8	58749;0;0;58;
$GPXUP;3978;07:21:09;0;49	93778;8	58766;0;0;58;
$GPXUP;3978;07:21:10;0;49	93786;8	58784;0;0;59;
$GPXUP;3978;07:21:11;0;49	93793;8	58805;0;0;60;
$GPXUP;3978;07:21:12;0;49	93799;8	58827;0;0;61;
$GPXUP;3978;07:21:13;0;49	93803;8	5885;0;0;59;
$GPXUP;3978;07:21:14;0;49	93805;8	58872;0;0;54;
$GPXUP;3978;07:21:15;0;49	93802;8	58893;0;0;53;
$GPXUP;3978;07:21:16;0;49	93798;8	58914;0;0;53;
$GPXUP;3978;07:21:17;0;49	93794;8	58934;0;0;53;
$GPXUP;3978;07:21:18;0;49	9379;8	58953;0;0;52;
$GPXUP;3978;07:21:19;0;49	93784;8	58972;0;0;53;
$GPXUP;3978;07:21:20;0;49	93779;8	58991;0;0;54;
$GPXUP;3978;07:21:21;0;49	93778;8	59013;0;0;59;
$GPXUP;3978;07:21:22;0;49	93781;8	59035;0;0;57;
$GPXUP;3978;07:21:23;0;49	93791;8	59053;0;0;56;
$GPXUP;3978;07:21:23;0;49	93806;8	59066;0;0;58;
$GPXUP;3978;07:21:24;0;49	93822;8	59078;0;0;62;
$GPXUP;3978;07:21:25;0;49	93836;8	59091;0;0;62;
$GPXUP;3978;07:21:26;0;49	9385;8	59105;0;0;62;
$GPXUP;3978;07:21:27;0;49	93864;8	59117;0;0;61;
$GPXUP;3978;07:21:28;0;49	93879;8	59122;0;0;60;
$GPXUP;3978;07:21:29;0;49	93895;8	59124;0;0;60;
$GPXUP;3978;07:21:30;0;49	9391;8	59125;0;0;61;
$GPXUP;3978;07:21:31;0;49	93926;8	59128;0;0;61;
$GPXUP;3978;07:21:32;0;49	93941;8	59135;0;0;62;
$GPXUP;3978;07:21:33;0;49	93956;8	59145;0;0;64;
$GPXUP;3978;07:21:34;0;49	93971;8	59157;0;0;66;
$GPXUP;3978;07:21:35;0;49	93986;8	59168;0;0;69;
$GPXUP;3978;07:21:36;0;49	94003;8	59178;0;0;70;
$GPXUP;3978;07:21:37;0;49	9402;8	59184;0;0;69;
$GPXUP;3978;07:21:38;0;49	94037;8	59184;0;0;66;
$GPXUP;3978;07:21:39;0;49	94052;8	59179;0;0;61;
$GPXUP;3978;07:21:40;0;49	94064;8	59166;0;0;57;
$GPXUP;3978;07:21:41;0;49	94078;8	59156;0;0;58;
$GPXUP;3978;07:21:42;0;49	94092;8	59152;0;0;57;
$GPXUP;3978;07:21:43;0;49	94106;8	59156;0;0;57;
$GPXUP;3978;07:21:44;0;49	9412;8	59166;0;0;60;
$GPXUP;3978;07:21:45;0;49	94134;8	59181;0;0;63;
$GPXUP;3978;07:21:46;0;49	94146;8	59198;0;0;64;
$GPXUP;3978;07:21:47;0;49	94156;8	59218;0;0;64;
$GPXUP;3978;07:21:48;0;49	94164;8	5924;0;0;64;
$GPXUP;3978;07:21:49;0;49	94169;8	59264;0;0;65;
$GPXUP;3978;07:21:50;0;49	94174;8	59289;0;0;66;
$GPXUP;3978;07:21:51;0;49	9418;8	59313;0;0;67;
$GPXUP;3978;07:21:52;0;49	94188;8	59336;0;0;66;
$GPXUP;3978;07:21:53;0;49	94198;8	59357;0;0;66;
$GPXUP;3978;07:21:54;0;49	94208;8	59377;0;0;67;
$GPXUP;3978;07:21:55;0;49	94218;8	59398;0;0;67;
$GPXUP;3978;07:21:56;0;49	94224;8	59422;0;0;66;
$GPXUP;3978;07:21:57;0;49	94226;8	59448;0;0;66;
$GPXUP;3978;07:21:58;0;49	94229;8	59474;0;0;68;
$GPXUP;3978;07:21:59;0;49	94233;8	59499;0;0;68;
$GPXUP;3978;07:22:00;0;49	9424;8	59523;0;0;67;
$GPXUP;3978;07:22:01;0;49	94248;8	59546;0;0;67;
$GPXUP;3978;07:22:02;0;49	94258;8	59567;0;0;66;
$GPXUP;3978;07:22:03;0;49	94267;8	59588;0;0;67;
$GPXUP;3978;07:22:04;0;49	94276;8	59611;0;0;68;
$GPXUP;3978;07:22:05;0;49	94286;8	59632;0;0;67;
$GPXUP;3978;07:22:06;0;49	94298;8	59651;0;0;67;
$GPXUP;3978;07:22:07;0;49	94308;8	5967;0;0;66;
$GPXUP;3978;07:22:08;0;49	94318;8	59691;0;0;68;
$GPXUP;3978;07:22:09;0;49	94328;8	59712;0;0;68;
$GPXUP;3978;07:22:10;0;49	9434;8	59731;0;0;66;
$GPXUP;3978;07:22:11;0;49	94353;8	59747;0;0;65;
$GPXUP;3978;07:22:12;0;49	94367;8	59763;0;0;74;
$GPXUP;3978;07:22:13;0;49	94382;8	59782;0;0;76;
$GPXUP;3978;07:22:14;0;49	94393;8	59805;0;0;76;
$GPXUP;3978;07:22:15;0;49	94399;8	5983;0;0;68;
$GPXUP;3978;07:22:16;0;49	94399;8	59856;0;0;63;
$GPXUP;3978;07:22:17;0;49	94393;8	59883;0;0;61;
$GPXUP;3978;07:22:18;0;49	94382;8	59905;0;0;59;
$GPXUP;3978;07:22:19;0;49	94368;8	59918;0;0;55;
$GPXUP;3978;07:22:20;0;49	94353;8	59922;0;0;49;
$GPXUP;3978;07:22:21;0;49	94339;8	59913;0;0;45;
$GPXUP;3978;07:22:22;0;49	9433;8	59896;0;0;45;
$GPXUP;3978;07:22:23;0;49	94326;8	59877;0;0;40;
$GPXUP;3978;07:22:24;0;49	94327;8	59859;0;0;36;
$GPXUP;3978;07:22:25;0;49	94338;8	59843;0;0;36;
$GPXUP;3978;07:22:26;0;49	94356;8	59829;0;0;51;
$GPXUP;3978;07:22:27;0;49	94376;8	5982;0;0;63;
$GPXUP;3978;07:22:28;0;49	94395;8	59814;0;0;67;
$GPXUP;3978;07:22:29;0;49	94413;8	59807;0;0;69;
$GPXUP;3978;07:22:30;0;49	94429;8	59796;0;0;67;
$GPXUP;3978;07:22:31;0;49	94444;8	59784;0;0;65;
$GPXUP;3978;07:22:32;0;49	94456;8	5977;0;0;60;
$GPXUP;3978;07:22:33;0;49	94467;8	59754;0;0;58;
$GPXUP;3978;07:22:34;0;49	94474;8	59736;0;0;55;
$GPXUP;3978;07:22:35;0;49	94477;8	59718;0;0;50;
$GPXUP;3978;07:22:36;0;49	94479;8	597;0;0;47;
$GPXUP;3978;07:22:37;0;49	94481;8	59682;0;0;47;
$GPXUP;3978;07:22:38;0;49	94486;8	59666;0;0;44;
$GPXUP;3978;07:22:39;0;49	94494;8	59654;0;0;45;
$GPXUP;3978;07:22:40;0;49	94507;8	59648;0;0;48;
$GPXUP;3978;07:22:41;0;49	94523;8	59652;0;0;56;
$GPXUP;3978;07:22:42;0;49	94539;8	59662;0;0;61;
$GPXUP;3978;07:22:43;0;49	94554;8	59678;0;0;63;
$GPXUP;3978;07:22:44;0;49	94566;8	59696;0;0;64;
$GPXUP;3978;07:22:45;0;49	94576;8	59719;0;0;67;
$GPXUP;3978;07:22:46;0;49	94582;8	59744;0;0;64;
$GPXUP;3978;07:22:47;0;49	94584;8	59769;0;0;61;
$GPXUP;3978;07:22:48;0;49	94584;8	59794;0;0;60;
$GPXUP;3978;07:22:49;0;49	94579;8	59818;0;0;59;
$GPXUP;3978;07:22:50;0;49	9457;8	5984;0;0;57;
$GPXUP;3978;07:22:51;0;49	94557;8	59854;0;0;55;
$GPXUP;3978;07:22:52;0;49	94542;8	5986;0;0;52;
$GPXUP;3978;07:22:53;0;49	94528;8	59856;0;0;49;
$GPXUP;3978;07:22:54;0;49	94516;8	59845;0;0;48;
$GPXUP;3978;07:22:55;0;49	94508;8	59829;0;0;48;
$GPXUP;3978;07:22:56;0;49	94504;8	5981;0;0;44;
$GPXUP;3978;07:22:57;0;49	94506;8	59792;0;0;37;
$GPXUP;3978;07:22:58;0;49	94516;8	59776;0;0;37;
$GPXUP;3978;07:22:59;0;49	94533;8	59766;0;0;47;
$GPXUP;3978;07:23:00;0;49	94552;8	59763;0;0;59;
$GPXUP;3978;07:23:01;0;49	94571;8	59765;0;0;64;
$GPXUP;3978;07:23:02;0;49	94588;8	59772;0;0;66;
$GPXUP;3978;07:23:03;0;49	94605;8	59784;0;0;67;
$GPXUP;3978;07:23:04;0;49	94618;8	59801;0;0;66;
$GPXUP;3978;07:23:05;0;49	94627;8	59823;0;0;62;
$GPXUP;3978;07:23:06;0;49	9463;8	59849;0;0;60;
$GPXUP;3978;07:23:07;0;49	94628;8	59877;0;0;63;
$GPXUP;3978;07:23:08;0;49	94629;8	59903;0;0;65;
$GPXUP;3978;07:23:09;0;49	94632;8	59928;0;0;65;
$GPXUP;3978;07:23:10;0;49	94639;8	5995;0;0;61;
$GPXUP;3978;07:23:11;0;49	9465;8	59968;0;0;62;
$GPXUP;3978;07:23:12;0;49	94664;8	59983;0;0;65;
$GPXUP;3978;07:23:13;0;49	94676;8	6;0;0;65;
$GPXUP;3978;07:23:14;0;49	94685;8	60021;0;0;65;
$GPXUP;3978;07:23:15;0;49	94689;8	60044;0;0;57;
$GPXUP;3978;07:23:16;0;49	94686;8	60066;0;0;51;
$GPXUP;3978;07:23:17;0;49	94678;8	60088;0;0;53;
$GPXUP;3978;07:23:18;0;49	94665;8	60108;0;0;60;
$GPXUP;3978;07:23:19;0;49	94654;8	60125;0;0;59;
$GPXUP;3978;07:23:20;0;49	94641;8	60138;0;0;58;
$GPXUP;3978;07:23:21;0;49	94627;8	60146;0;0;56;
$GPXUP;3978;07:23:22;0;49	94614;8	60145;0;0;51;
$GPXUP;3978;07:23:23;0;49	94601;8	60138;0;0;49;
$GPXUP;3978;07:23:24;0;49	9459;8	60128;0;0;48;
$GPXUP;3978;07:23:25;0;49	94578;8	60118;0;0;47;
$GPXUP;3978;07:23:26;0;49	94567;8	60111;0;0;46;
$GPXUP;3978;07:23:27;0;49	94555;8	60107;0;0;46;
$GPXUP;3978;07:23:28;0;49	94543;8	60104;0;0;47;
$GPXUP;3978;07:23:29;0;49	94532;8	60098;0;0;47;
$GPXUP;3978;07:23:30;0;49	94522;8	60086;0;0;50;
$GPXUP;3978;07:23:31;0;49	94516;8	60071;0;0;46;
$GPXUP;3978;07:23:32;0;49	94517;8	60053;0;0;36;
$GPXUP;3978;07:23:33;0;49	94525;8	60037;0;0;34;
$GPXUP;3978;07:23:34;0;49	94541;8	60023;0;0;47;
$GPXUP;3978;07:23:35;0;49	9456;8	60017;0;0;56;
$GPXUP;3978;07:23:36;0;49	94579;8	60019;0;0;62;
$GPXUP;3978;07:23:37;0;49	94597;8	60027;0;0;66;
$GPXUP;3978;07:23:38;0;49	94614;8	60033;0;0;63;
$GPXUP;3978;07:23:39;0;49	9463;8	60038;0;0;63;
$GPXUP;3978;07:23:40;0;49	94647;8	60041;0;0;62;
$GPXUP;3978;07:23:41;0;49	94662;8	60043;0;0;61;
$GPXUP;3978;07:23:42;0;49	94678;8	60046;0;0;62;
$GPXUP;3978;07:23:43;0;49	94694;8	60053;0;0;64;
$GPXUP;3978;07:23:44;0;49	94709;8	60065;0;0;67;
$GPXUP;3978;07:23:45;0;49	94722;8	60082;0;0;68;
$GPXUP;3978;07:23:46;0;49	94732;8	60104;0;0;68;
$GPXUP;3978;07:23:47;0;49	94737;8	60128;0;0;61;
$GPXUP;3978;07:23:48;0;49	94734;8	60154;0;0;59;
$GPXUP;3978;07:23:49;0;49	94726;8	6018;0;0;62;
$GPXUP;3978;07:23:50;0;49	94718;8	60204;0;0;62;
$GPXUP;3978;07:23:51;0;49	9471;8	60226;0;0;61;
$GPXUP;3978;07:23:52;0;49	947;8	60246;0;0;61;
$GPXUP;3978;07:23:53;0;49	94688;8	60262;0;0;58;
$GPXUP;3978;07:23:54;0;49	94675;8	60267;0;0;54;
$GPXUP;3978;07:23:55;0;49	94662;8	60258;0;0;45;
$GPXUP;3978;07:23:56;0;49	94652;8	60242;0;0;45;
$GPXUP;3978;07:23:57;0;49	94645;8	60224;0;0;48;
$GPXUP;3978;07:23:58;0;49	94641;8	60205;0;0;45;
$GPXUP;3978;07:23:59;0;49	94642;8	60184;0;0;46;
$GPXUP;3978;07:24:00;0;49	94646;8	60165;0;0;43;
$GPXUP;3978;07:24:01;0;49	94655;8	60149;0;0;47;
$GPXUP;3978;07:24:02;0;49	94669;8	60137;0;0;53;
$GPXUP;3978;07:24:03;0;49	94686;8	60133;0;0;58;
$GPXUP;3978;07:24:04;0;49	94703;8	60134;0;0;62;
$GPXUP;3978;07:24:05;0;49	94721;8	6014;0;0;64;
$GPXUP;3978;07:24:06;0;49	94737;8	60149;0;0;66;
$GPXUP;3978;07:24:07;0;49	94752;8	60161;0;0;66;
$GPXUP;3978;07:24:08;0;49	94766;8	60176;0;0;66;
$GPXUP;3978;07:24:09;0;49	94777;8	60197;0;0;67;
$GPXUP;3978;07:24:10;0;49	94787;8	60219;0;0;67;
$GPXUP;3978;07:24:11;0;49	94796;8	60242;0;0;65;
$GPXUP;3978;07:24:12;0;49	94806;8	60261;0;0;63;
$GPXUP;3978;07:24:13;0;49	94818;8	60276;0;0;60;
$GPXUP;3978;07:24:14;0;49	94831;8	60287;0;0;53;
$GPXUP;3978;07:24:15;0;49	94845;8	60288;0;0;49;
$GPXUP;3978;07:24:16;0;49	9486;8	60274;0;0;55;
$GPXUP;3978;07:24:17;0;49	94874;8	6026;0;0;59;
$GPXUP;3978;07:24:18;0;49	94887;8	60248;0;0;58;
$GPXUP;3978;07:24:19;0;49	949;8	6024;0;0;57;
$GPXUP;3978;07:24:20;0;49	94915;8	60235;0;0;58;
$GPXUP;3978;07:24:21;0;49	9493;8	6023;0;0;61;
$GPXUP;3978;07:24:22;0;49	94945;8	60223;0;0;63;
$GPXUP;3978;07:24:23;0;49	9496;8	60213;0;0;64;
$GPXUP;3978;07:24:24;0;49	94975;8	60203;0;0;67;
$GPXUP;3978;07:24:25;0;49	94991;8	60194;0;0;68;
$GPXUP;3978;07:24:26;0;49	95008;8	60188;0;0;70;
$GPXUP;3978;07:24:27;0;49	95026;8	60184;0;0;71;
$GPXUP;3978;07:24:28;0;49	95044;8	60184;0;0;73;
$GPXUP;3978;07:24:29;0;49	95062;8	60186;0;0;73;
$GPXUP;3978;07:24:30;0;49	9508;8	60189;0;0;73;
$GPXUP;3978;07:24:31;0;49	95099;8	60193;0;0;73;
$GPXUP;3978;07:24:32;0;49	95117;8	60195;0;0;72;
$GPXUP;3978;07:24:33;0;49	95135;8	60195;0;0;73;
$GPXUP;3978;07:24:34;0;49	95153;8	60192;0;0;72;
$GPXUP;3978;07:24:35;0;49	95171;8	6019;0;0;73;
$GPXUP;3978;07:24:36;0;49	9519;8	60192;0;0;75;
$GPXUP;3978;07:24:37;0;49	95208;8	60199;0;0;76;
$GPXUP;3978;07:24:38;0;49	95225;8	6021;0;0;74;
$GPXUP;3978;07:24:39;0;49	9524;8	60224;0;0;72;
$GPXUP;3978;07:24:40;0;49	95256;8	60236;0;0;69;
$GPXUP;3978;07:24:41;0;49	95272;8	60244;0;0;69;
$GPXUP;3978;07:24:42;0;49	95288;8	60244;0;0;65;
$GPXUP;3978;07:24:43;0;49	95303;8	60233;0;0;64;
$GPXUP;3978;07:24:44;0;49	95317;8	60223;0;0;64;
$GPXUP;3978;07:24:45;0;49	95332;8	60218;0;0;64;
$GPXUP;3978;07:24:46;0;49	95348;8	60216;0;0;64;
$GPXUP;3978;07:24:47;0;49	95364;8	60218;0;0;64;
$GPXUP;3978;07:24:48;0;49	9538;8	60221;0;0;65;
$GPXUP;3978;07:24:49;0;49	95396;8	60224;0;0;65;
$GPXUP;3978;07:24:50;0;49	95412;8	60224;0;0;64;
$GPXUP;3978;07:24:51;0;49	95427;8	6022;0;0;62;
$GPXUP;3978;07:24:52;0;49	95441;8	60212;0;0;61;
$GPXUP;3978;07:24:53;0;49	95455;8	60202;0;0;62;
$GPXUP;3978;07:24:54;0;49	9547;8	60194;0;0;66;
$GPXUP;3978;07:24:55;0;49	95486;8	60189;0;0;67;
$GPXUP;3978;07:24:56;0;49	95502;8	60182;0;0;63;
$GPXUP;3978;07:24:57;0;49	95516;8	60172;0;0;61;
$GPXUP;3978;07:24:58;0;49	95529;8	60162;0;0;61;
$GPXUP;3978;07:24:59;0;49	95543;8	60152;0;0;62;
$GPXUP;3978;07:25:00;0;49	95558;8	60145;0;0;64;
$GPXUP;3978;07:25:01;0;49	95574;8	60141;0;0;65;
$GPXUP;3978;07:25:02;0;49	9559;8	60139;0;0;66;
$GPXUP;3978;07:25:03;0;49	95607;8	6014;0;0;66;
$GPXUP;3978;07:25:04;0;49	95623;8	60142;0;0;67;
$GPXUP;3978;07:25:05;0;49	9564;8	60143;0;0;67;
$GPXUP;3978;07:25:06;0;49	95656;8	60139;0;0;64;
$GPXUP;3978;07:25:07;0;49	95672;8	60134;0;0;65;
$GPXUP;3978;07:25:08;0;49	95688;8	60131;0;0;65;
$GPXUP;3978;07:25:09;0;49	95704;8	60133;0;0;66;
$GPXUP;3978;07:25:10;0;49	9572;8	60142;0;0;68;
$GPXUP;3978;07:25:11;0;49	95736;8	60155;0;0;71;
$GPXUP;3978;07:25:12;0;49	95751;8	6017;0;0;70;
$GPXUP;3978;07:25:13;0;49	95765;8	60187;0;0;70;
$GPXUP;3978;07:25:14;0;49	95778;8	60205;0;0;69;
$GPXUP;3978;07:25:15;0;49	95791;8	60222;0;0;66;
$GPXUP;3978;07:25:16;0;49	95805;8	60232;0;0;58;
$GPXUP;3978;07:25:17;0;49	95821;8	60231;0;0;60;
$GPXUP;3978;07:25:18;0;49	95839;8	60218;0;0;67;
$GPXUP;3978;07:25:19;0;49	95854;8	60202;0;0;66;
$GPXUP;3978;07:25:20;0;49	95868;8	60188;0;0;64;
$GPXUP;3978;07:25:21;0;49	95883;8	60176;0;0;65;
$GPXUP;3978;07:25:22;0;49	95898;8	60168;0;0;65;
$GPXUP;3978;07:25:23;0;49	95914;8	60165;0;0;65;
$GPXUP;3978;07:25:24;0;49	9593;8	60165;0;0;63;
$GPXUP;3978;07:25:25;0;49	95945;8	60168;0;0;63;
$GPXUP;3978;07:25:26;0;49	9596;8	60175;0;0;64;
$GPXUP;3978;07:25:27;0;49	95976;8	60182;0;0;64;
$GPXUP;3978;07:25:28;0;49	95992;8	60188;0;0;65;
$GPXUP;3978;07:25:29;0;49	96008;8	60192;0;0;65;
$GPXUP;3978;07:25:30;0;49	96024;8	60195;0;0;65;
$GPXUP;3978;07:25:31;0;49	9604;8	60197;0;0;65;
$GPXUP;3978;07:25:32;0;49	96056;8	602;0;0;66;
$GPXUP;3978;07:25:33;0;49	96072;8	60206;0;0;68;
$GPXUP;3978;07:25:34;0;49	96088;8	60218;0;0;70;
$GPXUP;3978;07:25:35;0;49	96103;8	60232;0;0;70;
$GPXUP;3978;07:25:36;0;49	96118;8	60248;0;0;70;
$GPXUP;3978;07:25:37;0;49	9613;8	60265;0;0;68;
$GPXUP;3978;07:25:38;0;49	96143;8	60284;0;0;68;
$GPXUP;3978;07:25:39;0;49	96156;8	60299;0;0;66;
$GPXUP;3978;07:25:40;0;49	96171;8	6031;0;0;66;
$GPXUP;3978;07:25:41;0;49	96188;8	60316;0;0;68;
$GPXUP;3978;07:25:42;0;49	96204;8	60323;0;0;68;
$GPXUP;3978;07:25:43;0;49	96221;8	6033;0;0;69;
$GPXUP;3978;07:25:44;0;49	96237;8	60336;0;0;68;
$GPXUP;3978;07:25:45;0;49	96254;8	60338;0;0;67;
$GPXUP;3978;07:25:46;0;49	96271;8	60333;0;0;65;
$GPXUP;3978;07:25:47;0;49	96286;8	60325;0;0;63;
$GPXUP;3978;07:25:48;0;49	96301;8	60316;0;0;63;
$GPXUP;3978;07:25:49;0;49	96316;8	6031;0;0;64;
$GPXUP;3978;07:25:50;0;49	96333;8	60308;0;0;67;
$GPXUP;3978;07:25:51;0;49	9635;8	60315;0;0;70;
$GPXUP;3978;07:25:52;0;49	96367;8	6033;0;0;73;
$GPXUP;3978;07:25:53;0;49	96381;8	6035;0;0;73;
$GPXUP;3978;07:25:54;0;49	96394;8	6037;0;0;71;
$GPXUP;3978;07:25:55;0;49	96408;8	60388;0;0;69;
$GPXUP;3978;07:25:56;0;49	96422;8	60401;0;0;68;
$GPXUP;3978;07:25:57;0;49	96438;8	60409;0;0;66;
$GPXUP;3978;07:25:58;0;49	96455;8	60411;0;0;66;
$GPXUP;3978;07:25:59;0;49	96471;8	60407;0;0;64;
$GPXUP;3978;07:26:00;0;49	96486;8	604;0;0;62;
$GPXUP;3978;07:26:01;0;49	965;8	6039;0;0;61;
$GPXUP;3978;07:26:02;0;49	96515;8	60382;0;0;62;
$GPXUP;3978;07:26:03;0;49	96529;8	60373;0;0;61;
$GPXUP;3978;07:26:04;0;49	96543;8	60364;0;0;61;
$GPXUP;3978;07:26:05;0;49	96558;8	60355;0;0;63;
$GPXUP;3978;07:26:06;0;49	96574;8	6035;0;0;65;
$GPXUP;3978;07:26:07;0;49	9659;8	60349;0;0;66;
$GPXUP;3978;07:26:08;0;49	96606;8	60354;0;0;67;
$GPXUP;3978;07:26:09;0;49	96622;8	60365;0;0;68;
$GPXUP;3978;07:26:10;0;49	96635;8	60382;0;0;67;
$GPXUP;3978;07:26:11;0;49	96646;8	60402;0;0;67;
$GPXUP;3978;07:26:12;0;49	96656;8	60422;0;0;65;
$GPXUP;3978;07:26:13;0;49	96667;8	6044;0;0;64;
$GPXUP;3978;07:26:14;0;49	96681;8	60454;0;0;62;
$GPXUP;3978;07:26:15;0;49	96695;8	60461;0;0;58;
$GPXUP;3978;07:26:16;0;49	96711;8	60461;0;0;57;
$GPXUP;3978;07:26:17;0;49	96728;8	60455;0;0;62;
$GPXUP;3978;07:26:18;0;49	96745;8	60451;0;0;65;
$GPXUP;3978;07:26:19;0;49	96762;8	60451;0;0;66;
$GPXUP;3978;07:26:20;0;49	96778;8	60456;0;0;67;
$GPXUP;3978;07:26:21;0;49	96794;8	60464;0;0;67;
$GPXUP;3978;07:26:22;0;49	96809;8	60474;0;0;68;
$GPXUP;3978;07:26:23;0;49	96824;8	60488;0;0;68;
$GPXUP;3978;07:26:24;0;49	96839;8	60501;0;0;68;
$GPXUP;3978;07:26:25;0;49	96854;8	60513;0;0;69;
$GPXUP;3978;07:26:26;0;49	9687;8	60526;0;0;70;
$GPXUP;3978;07:26:27;0;49	96885;8	60539;0;0;69;
$GPXUP;3978;07:26:28;0;49	969;8	60551;0;0;69;
$GPXUP;3978;07:26:29;0;49	96916;8	60562;0;0;70;
$GPXUP;3978;07:26:30;0;49	96932;8	60574;0;0;70;
$GPXUP;3978;07:26:31;0;49	96947;8	60586;0;0;70;
$GPXUP;3978;07:26:32;0;49	96963;8	60597;0;0;69;
$GPXUP;3978;07:26:33;0;49	9698;8	60606;0;0;70;
$GPXUP;3978;07:26:34;0;49	96996;8	60618;0;0;72;
$GPXUP;3978;07:26:35;0;49	97012;8	60631;0;0;74;
$GPXUP;3978;07:26:36;0;49	97028;8	60646;0;0;75;
$GPXUP;3978;07:26:37;0;49	97043;8	60662;0;0;74;
$GPXUP;3978;07:26:38;0;49	97057;8	6068;0;0;71;
$GPXUP;3978;07:26:39;0;49	97071;8	60696;0;0;70;
$GPXUP;3978;07:26:40;0;49	97086;8	60709;0;0;70;
$GPXUP;3978;07:26:41;0;49	97103;8	6072;0;0;71;
$GPXUP;3978;07:26:42;0;49	97119;8	60731;0;0;71;
$GPXUP;3978;07:26:43;0;49	97134;8	60744;0;0;71;
$GPXUP;3978;07:26:44;0;49	97148;8	60761;0;0;70;
$GPXUP;3978;07:26:45;0;49	97161;8	60779;0;0;70;
$GPXUP;3978;07:26:46;0;49	97174;8	60798;0;0;72;
$GPXUP;3978;07:26:47;0;49	97187;8	60817;0;0;73;
$GPXUP;3978;07:26:48;0;49	97202;8	60834;0;0;71;
$GPXUP;3978;07:26:49;0;49	97217;8	60846;0;0;69;
$GPXUP;3978;07:26:50;0;49	97233;8	60854;0;0;67;
$GPXUP;3978;07:26:51;0;49	97249;8	6086;0;0;66;
$GPXUP;3978;07:26:52;0;49	97265;8	60866;0;0;65;
$GPXUP;3978;07:26:53;0;49	97281;8	60872;0;0;65;
$GPXUP;3978;07:26:54;0;49	97297;8	60875;0;0;65;
$GPXUP;3978;07:26:55;0;49	97313;8	60875;0;0;63;
$GPXUP;3978;07:26:56;0;49	97328;8	60873;0;0;63;
$GPXUP;3978;07:26:57;0;49	97344;8	60868;0;0;63;
$GPXUP;3978;07:26:58;0;49	97359;8	60864;0;0;63;
$GPXUP;3978;07:26:59;0;49	97375;8	6086;0;0;63;
$GPXUP;3978;07:27:00;0;49	9739;8	60858;0;0;61;
$GPXUP;3978;07:27:01;0;49	97405;8	60857;0;0;61;
$GPXUP;3978;07:27:02;0;49	9742;8	60859;0;0;60;
$GPXUP;3978;07:27:03;0;49	97435;8	60864;0;0;61;
$GPXUP;3978;07:27:04;0;49	97449;8	60874;0;0;63;
$GPXUP;3978;07:27:05;0;49	97462;8	60888;0;0;66;
$GPXUP;3978;07:27:06;0;49	97474;8	60906;0;0;67;
$GPXUP;3978;07:27:07;0;49	97484;8	60926;0;0;67;
$GPXUP;3978;07:27:08;0;49	97492;8	60949;0;0;66;
$GPXUP;3978;07:27:09;0;49	975;8	60972;0;0;66;
$GPXUP;3978;07:27:10;0;49	97509;8	60993;0;0;65;
$GPXUP;3978;07:27:11;0;49	9752;8	6101;0;0;63;
$GPXUP;3978;07:27:12;0;49	97534;8	6102;0;0;60;
$GPXUP;3978;07:27:13;0;49	9755;8	61021;0;0;59;
$GPXUP;3978;07:27:14;0;49	97566;8	61015;0;0;62;
$GPXUP;3978;07:27:15;0;49	97581;8	61009;0;0;59;
$GPXUP;3978;07:27:16;0;49	97595;8	61;0;0;59;
$GPXUP;3978;07:27:17;0;49	97608;8	6099;0;0;58;
$GPXUP;3978;07:27:18;0;49	97622;8	6098;0;0;58;
$GPXUP;3978;07:27:19;0;49	97636;8	60972;0;0;58;
$GPXUP;3978;07:27:20;0;49	9765;8	60967;0;0;60;
$GPXUP;3978;07:27:21;0;49	97665;8	60964;0;0;61;
$GPXUP;3978;07:27:22;0;49	97681;8	60966;0;0;62;
$GPXUP;3978;07:27:23;0;49	97696;8	6097;0;0;62;
$GPXUP;3978;07:27:24;0;49	97712;8	60973;0;0;62;
$GPXUP;3978;07:27:25;0;49	97727;8	60977;0;0;63;
$GPXUP;3978;07:27:26;0;49	97741;8	60986;0;0;64;
$GPXUP;3978;07:27:27;0;49	97754;8	61002;0;0;65;
$GPXUP;3978;07:27:28;0;49	97765;8	61021;0;0;64;
$GPXUP;3978;07:27:29;0;49	97776;8	61038;0;0;63;
$GPXUP;3978;07:27:30;0;49	97788;8	61053;0;0;61;
$GPXUP;3978;07:27:31;0;49	97802;8	61064;0;0;59;
$GPXUP;3978;07:27:32;0;49	97816;8	61068;0;0;59;
$GPXUP;3978;07:27:33;0;49	97832;8	61062;0;0;59;
$GPXUP;3978;07:27:34;0;49	97845;8	6105;0;0;59;
$GPXUP;3978;07:27:35;0;49	97859;8	61037;0;0;64;
$GPXUP;3978;07:27:36;0;49	97874;8	61027;0;0;64;
$GPXUP;3978;07:27:37;0;49	97889;8	61022;0;0;63;
$GPXUP;3978;07:27:38;0;49	97906;8	61022;0;0;64;
$GPXUP;3978;07:27:39;0;49	97922;8	61027;0;0;67;
$GPXUP;3978;07:27:40;0;49	97938;8	61036;0;0;69;
$GPXUP;3978;07:27:41;0;49	97954;8	61046;0;0;69;
$GPXUP;3978;07:27:42;0;49	9797;8	61059;0;0;69;
$GPXUP;3978;07:27:43;0;49	97985;8	61072;0;0;69;
$GPXUP;3978;07:27:44;0;49	98;8	61084;0;0;67;
$GPXUP;3978;07:27:45;0;49	98015;8	61092;0;0;63;
$GPXUP;3978;07:27:46;0;49	9803;8	61096;0;0;61;
$GPXUP;3978;07:27:47;0;49	98046;8	61094;0;0;61;
$GPXUP;3978;07:27:48;0;49	98063;8	61083;0;0;65;
$GPXUP;3978;07:27:49;0;49	98078;8	61065;0;0;68;
$GPXUP;3978;07:27:50;0;49	9809;8	61041;0;0;73;
$GPXUP;3978;07:27:51;0;49	98098;8	61012;0;0;73;
$GPXUP;3978;07:27:52;0;49	98106;8	60984;0;0;75;
$GPXUP;3978;07:27:53;0;49	98114;8	60957;0;0;75;
$GPXUP;3978;07:27:54;0;49	98126;8	60934;0;0;72;
$GPXUP;3978;07:27:55;0;49	98141;8	6092;0;0;69;
$GPXUP;3978;07:27:56;0;49	9816;8	60916;0;0;68;
$GPXUP;3978;07:27:57;0;49	9818;8	60918;0;0;73;
$GPXUP;3978;07:27:58;0;49	98199;8	6092;0;0;73;
$GPXUP;3978;07:27:59;0;49	98217;8	60925;0;0;74;
$GPXUP;3978;07:28:00;0;49	98234;8	60935;0;0;70;
$GPXUP;3978;07:28:01;0;49	9825;8	60942;0;0;67;
$GPXUP;3978;07:28:02;0;49	98266;8	60946;0;0;64;
$GPXUP;3978;07:28:03;0;49	98282;8	60945;0;0;62;
$GPXUP;3978;07:28:04;0;49	98297;8	60939;0;0;62;
$GPXUP;3978;07:28:05;0;49	98312;8	60936;0;0;62;
$GPXUP;3978;07:28:06;0;49	98328;8	60938;0;0;63;
$GPXUP;3978;07:28:07;0;49	98344;8	60946;0;0;66;
$GPXUP;3978;07:28:08;0;49	98358;8	60958;0;0;69;
$GPXUP;3978;07:28:09;0;49	98373;8	60974;0;0;69;
$GPXUP;3978;07:28:10;0;49	98386;8	6099;0;0;68;
$GPXUP;3978;07:28:11;0;49	98401;8	61005;0;0;67;
$GPXUP;3978;07:28:12;0;49	98416;8	61018;0;0;68;
$GPXUP;3978;07:28:13;0;49	9843;8	61032;0;0;69;
$GPXUP;3978;07:28:14;0;49	98444;8	61049;0;0;69;
$GPXUP;3978;07:28:15;0;49	98457;8	61066;0;0;68;
$GPXUP;3978;07:28:16;0;49	98468;8	61085;0;0;68;
$GPXUP;3978;07:28:17;0;49	98479;8	61106;0;0;67;
$GPXUP;3978;07:28:18;0;49	98488;8	61128;0;0;66;
$GPXUP;3978;07:28:19;0;49	98497;8	61149;0;0;66;
$GPXUP;3978;07:28:20;0;49	98509;8	61167;0;0;66;
$GPXUP;3978;07:28:21;0;49	98522;8	61181;0;0;66;
$GPXUP;3978;07:28:22;0;49	98537;8	61193;0;0;65;
$GPXUP;3978;07:28:23;0;49	98552;8	61202;0;0;67;
$GPXUP;3978;07:28:24;0;49	98568;8	61212;0;0;67;
$GPXUP;3978;07:28:25;0;49	98583;8	61222;0;0;66;
$GPXUP;3978;07:28:26;0;49	98598;8	61232;0;0;64;
$GPXUP;3978;07:28:27;0;49	98612;8	61243;0;0;66;
$GPXUP;3978;07:28:28;0;49	98626;8	61256;0;0;67;
$GPXUP;3978;07:28:29;0;49	98641;8	6127;0;0;67;
$GPXUP;3978;07:28:30;0;49	98655;8	61283;0;0;67;
$GPXUP;3978;07:28:31;0;49	9867;8	61294;0;0;67;
$GPXUP;3978;07:28:32;0;49	98685;8	61306;0;0;68;
$GPXUP;3978;07:28:33;0;49	98699;8	61321;0;0;69;
$GPXUP;3978;07:28:34;0;49	98711;8	6134;0;0;70;
$GPXUP;3978;07:28:35;0;49	9872;8	61363;0;0;68;
$GPXUP;3978;07:28:36;0;49	98727;8	61386;0;0;68;
$GPXUP;3978;07:28:37;0;49	98734;8	61411;0;0;70;
$GPXUP;3978;07:28:38;0;49	98742;8	61435;0;0;69;
$GPXUP;3978;07:28:39;0;49	98752;8	61456;0;0;68;
$GPXUP;3978;07:28:40;0;49	98764;8	61473;0;0;66;
$GPXUP;3978;07:28:41;0;49	98778;8	61488;0;0;65;
$GPXUP;3978;07:28:42;0;49	98791;8	61502;0;0;64;
$GPXUP;3978;07:28:43;0;49	98804;8	61516;0;0;64;
$GPXUP;3978;07:28:44;0;49	98817;8	6153;0;0;64;
$GPXUP;3978;07:28:45;0;49	98829;8	61547;0;0;64;
$GPXUP;3978;07:28:46;0;49	9884;8	61565;0;0;63;
$GPXUP;3978;07:28:47;0;49	9885;8	61583;0;0;64;
$GPXUP;3978;07:28:48;0;49	98863;8	61598;0;0;63;
$GPXUP;3978;07:28:49;0;49	98877;8	6161;0;0;64;
$GPXUP;3978;07:28:50;0;49	98892;8	6162;0;0;63;
$GPXUP;3978;07:28:51;0;49	98907;8	61627;0;0;66;
$GPXUP;3978;07:28:52;0;49	98923;8	61634;0;0;67;
$GPXUP;3978;07:28:53;0;49	98939;8	61642;0;0;66;
$GPXUP;3978;07:28:54;0;49	98955;8	61648;0;0;64;
$GPXUP;3978;07:28:55;0;49	98971;8	61653;0;0;63;
$GPXUP;3978;07:28:56;0;49	98986;8	61656;0;0;64;
$GPXUP;3978;07:28:57;0;49	99002;8	61654;0;0;63;
$GPXUP;3978;07:28:58;0;49	99017;8	61648;0;0;62;
$GPXUP;3978;07:28:59;0;49	99031;8	61637;0;0;61;
$GPXUP;3978;07:29:00;0;49	99044;8	61625;0;0;60;
$GPXUP;3978;07:29:01;0;49	99058;8	61613;0;0;60;
$GPXUP;3978;07:29:02;0;49	99071;8	61604;0;0;61;
$GPXUP;3978;07:29:03;0;49	99086;8	61599;0;0;61;
$GPXUP;3978;07:29:04;0;49	99101;8	61596;0;0;60;
$GPXUP;3978;07:29:05;0;49	99115;8	61594;0;0;58;
$GPXUP;3978;07:29:06;0;49	99129;8	61589;0;0;56;
$GPXUP;3978;07:29:07;0;49	99143;8	61582;0;0;57;
$GPXUP;3978;07:29:08;0;49	99157;8	61578;0;0;59;
$GPXUP;3978;07:29:09;0;49	99172;8	61578;0;0;61;
$GPXUP;3978;07:29:10;0;49	99187;8	61584;0;0;63;
$GPXUP;3978;07:29:11;0;49	99202;8	61594;0;0;65;
$GPXUP;3978;07:29:12;0;49	99217;8	61606;0;0;67;
$GPXUP;3978;07:29:13;0;49	99232;8	6162;0;0;68;
$GPXUP;3978;07:29:14;0;49	99245;8	61635;0;0;67;
$GPXUP;3978;07:29:15;0;49	99257;8	61652;0;0;65;
$GPXUP;3978;07:29:16;0;49	99269;8	61669;0;0;62;
$GPXUP;3978;07:29:17;0;49	99282;8	61682;0;0;63;
$GPXUP;3978;07:29:18;0;49	99296;8	61695;0;0;62;
$GPXUP;3978;07:29:19;0;49	9931;8	61705;0;0;63;
$GPXUP;3978;07:29:20;0;49	99325;8	61713;0;0;65;
$GPXUP;3978;07:29:21;0;49	99341;8	61717;0;0;65;
$GPXUP;3978;07:29:22;0;49	99357;8	6172;0;0;63;
$GPXUP;3978;07:29:23;0;49	99372;8	61726;0;0;64;
$GPXUP;3978;07:29:24;0;49	99388;8	61733;0;0;63;
$GPXUP;3978;07:29:25;0;49	99404;8	61739;0;0;67;
$GPXUP;3978;07:29:26;0;49	9942;8	61745;0;0;67;
$GPXUP;3978;07:29:27;0;49	99435;8	61755;0;0;67;
$GPXUP;3978;07:29:28;0;49	99448;8	61771;0;0;66;
$GPXUP;3978;07:29:29;0;49	9946;8	6179;0;0;67;
$GPXUP;3978;07:29:30;0;49	99472;8	61808;0;0;67;
$GPXUP;3978;07:29:31;0;49	99485;8	61825;0;0;67;
$GPXUP;3978;07:29:32;0;49	99498;8	61841;0;0;66;
$GPXUP;3978;07:29:33;0;49	99512;8	61855;0;0;66;
$GPXUP;3978;07:29:34;0;49	99526;8	61868;0;0;65;
$GPXUP;3978;07:29:35;0;49	9954;8	61881;0;0;65;
$GPXUP;3978;07:29:36;0;49	99553;8	61895;0;0;65;
$GPXUP;3978;07:29:37;0;49	99566;8	6191;0;0;65;
$GPXUP;3978;07:29:38;0;49	99579;8	61926;0;0;65;
$GPXUP;3978;07:29:39;0;49	99591;8	61943;0;0;65;
$GPXUP;3978;07:29:40;0;49	99602;8	61961;0;0;66;
$GPXUP;3978;07:29:41;0;49	99614;8	61978;0;0;64;
$GPXUP;3978;07:29:42;0;49	99628;8	6199;0;0;62;
$GPXUP;3978;07:29:43;0;49	99643;8	61995;0;0;62;
$GPXUP;3978;07:29:44;0;49	99659;8	61996;0;0;61;
$GPXUP;3978;07:29:45;0;49	99674;8	61996;0;0;59;
$GPXUP;3978;07:29:46;0;49	99688;8	61991;0;0;58;
$GPXUP;3978;07:29:47;0;49	99701;8	6198;0;0;58;
$GPXUP;3978;07:29:48;0;49	99714;8	61968;0;0;61;
$GPXUP;3978;07:29:49;0;49	99728;8	61959;0;0;62;
$GPXUP;3978;07:29:50;0;49	99743;8	61955;0;0;62;
$GPXUP;3978;07:29:51;0;49	99759;8	61958;0;0;64;
$GPXUP;3978;07:29:52;0;49	99774;8	61968;0;0;66;
$GPXUP;3978;07:29:53;0;49	99789;8	61982;0;0;68;
$GPXUP;3978;07:29:54;0;49	99804;8	61997;0;0;69;
$GPXUP;3978;07:29:55;0;49	99819;8	62009;0;0;68;
$GPXUP;3978;07:29:56;0;49	99835;8	6202;0;0;67;
$GPXUP;3978;07:29:57;0;49	99851;8	62029;0;0;67;
$GPXUP;3978;07:29:58;0;49	99866;8	62038;0;0;67;
$GPXUP;3978;07:29:59;0;49	99882;8	62047;0;0;67;
$GPXUP;3978;07:30:00;0;49	99898;8	62057;0;0;65;
$GPXUP;3978;07:30:01;0;49	99912;8	62067;0;0;66;
$GPXUP;3978;07:30:02;0;49	99928;8	62077;0;0;66;
$GPXUP;3978;07:30:03;0;49	99944;8	62084;0;0;66;
$GPXUP;3978;07:30:04;0;49	9996;8	62091;0;0;66;
$GPXUP;3978;07:30:05;0;49	99975;8	62098;0;0;65;
$GPXUP;3978;07:30:06;0;49	9999;8	62107;0;0;64;
$GPXUP;3978;07:30:07;0;50	00005;8	62116;0;0;65;
$GPXUP;3978;07:30:08;0;50	0002;8	62126;0;0;66;
$GPXUP;3978;07:30:09;0;50	00036;8	62134;0;0;65;
$GPXUP;3978;07:30:10;0;50	00052;8	62141;0;0;65;
$GPXUP;3978;07:30:11;0;50	00067;8	62148;0;0;64;
$GPXUP;3978;07:30:12;0;50	00083;8	62153;0;0;63;
$GPXUP;3978;07:30:13;0;50	00099;8	62157;0;0;64;
$GPXUP;3978;07:30:14;0;50	00115;8	62162;0;0;66;
$GPXUP;3978;07:30:15;0;50	00131;8	62168;0;0;67;
$GPXUP;3978;07:30:16;0;50	00147;8	62172;0;0;66;
$GPXUP;3978;07:30:17;0;50	00163;8	62173;0;0;65;
$GPXUP;3978;07:30:18;0;50	00179;8	62172;0;0;64;
$GPXUP;3978;07:30:19;0;50	00195;8	6217;0;0;63;
$GPXUP;3978;07:30:20;0;50	00211;8	6217;0;0;63;
$GPXUP;3978;07:30:21;0;50	00226;8	62171;0;0;63;
$GPXUP;3978;07:30:22;0;50	00242;8	62172;0;0;62;
$GPXUP;3978;07:30:23;0;50	00257;8	6217;0;0;61;
$GPXUP;3978;07:30:24;0;50	00272;8	62165;0;0;60;
$GPXUP;3978;07:30:25;0;50	00287;8	6216;0;0;60;
$GPXUP;3978;07:30:26;0;50	00302;8	62159;0;0;62;
$GPXUP;3978;07:30:27;0;50	00318;8	6216;0;0;65;
$GPXUP;3978;07:30:28;0;50	00334;8	62164;0;0;67;
$GPXUP;3978;07:30:29;0;50	0035;8	62174;0;0;68;
$GPXUP;3978;07:30:30;0;50	00364;8	62188;0;0;70;
$GPXUP;3978;07:30:31;0;50	00377;8	62206;0;0;69;
$GPXUP;3978;07:30:32;0;50	0039;8	62224;0;0;69;
$GPXUP;3978;07:30:33;0;50	00403;8	62241;0;0;69;
$GPXUP;3978;07:30:34;0;50	00417;8	62257;0;0;68;
$GPXUP;3978;07:30:35;0;50	0043;8	62273;0;0;67;
$GPXUP;3978;07:30:36;0;50	00444;8	62288;0;0;67;
$GPXUP;3978;07:30:37;0;50	00458;8	62301;0;0;66;
$GPXUP;3978;07:30:38;0;50	00473;8	62313;0;0;65;
$GPXUP;3978;07:30:39;0;50	00488;8	62323;0;0;65;
$GPXUP;3978;07:30:40;0;50	00503;8	62333;0;0;65;
$GPXUP;3978;07:30:41;0;50	00518;8	62342;0;0;65;
$GPXUP;3978;07:30:42;0;50	00533;8	62349;0;0;65;
$GPXUP;3978;07:30:43;0;50	00549;8	62353;0;0;63;
$GPXUP;3978;07:30:44;0;50	00564;8	62356;0;0;63;
$GPXUP;3978;07:30:45;0;50	0058;8	62361;0;0;64;
$GPXUP;3978;07:30:46;0;50	00595;8	6237;0;0;66;
$GPXUP;3978;07:30:47;0;50	0061;8	6238;0;0;67;
$GPXUP;3978;07:30:48;0;50	00626;8	62391;0;0;67;
$GPXUP;3978;07:30:49;0;50	00641;8	62402;0;0;67;
$GPXUP;3978;07:30:50;0;50	00656;8	62413;0;0;67;
$GPXUP;3978;07:30:51;0;50	0067;8	62426;0;0;65;
$GPXUP;3978;07:30:52;0;50	00683;8	62441;0;0;65;
$GPXUP;3978;07:30:53;0;50	00696;8	62457;0;0;65;
$GPXUP;3978;07:30:54;0;50	00708;8	62472;0;0;65;
$GPXUP;3978;07:30:55;0;50	00721;8	62488;0;0;65;
$GPXUP;3978;07:30:56;0;50	00734;8	62502;0;0;65;
$GPXUP;3978;07:30:57;0;50	00748;8	62516;0;0;65;
$GPXUP;3978;07:30:58;0;50	00762;8	62528;0;0;65;
$GPXUP;3978;07:30:59;0;50	00778;8	62537;0;0;65;
$GPXUP;3978;07:31:00;0;50	00793;8	62544;0;0;66;
$GPXUP;3978;07:31:01;0;50	00809;8	62551;0;0;65;
$GPXUP;3978;07:31:02;0;50	00825;8	6256;0;0;65;
$GPXUP;3978;07:31:03;0;50	00839;8	62571;0;0;65;
$GPXUP;3978;07:31:04;0;50	00852;8	62586;0;0;65;
$GPXUP;3978;07:31:05;0;50	00864;8	62603;0;0;65;
$GPXUP;3978;07:31:06;0;50	00876;8	62619;0;0;65;
$GPXUP;3978;07:31:07;0;50	00889;8	62634;0;0;64;
$GPXUP;3978;07:31:08;0;50	00902;8	62648;0;0;64;
$GPXUP;3978;07:31:09;0;50	00914;8	62663;0;0;64;
$GPXUP;3978;07:31:10;0;50	00927;8	62679;0;0;65;
$GPXUP;3978;07:31:11;0;50	00941;8	62692;0;0;64;
$GPXUP;3978;07:31:12;0;50	00955;8	62703;0;0;65;
$GPXUP;3978;07:31:13;0;50	00971;8	62712;0;0;65;
$GPXUP;3978;07:31:14;0;50	00986;8	6272;0;0;64;
$GPXUP;3978;07:31:15;0;50	01;8	6273;0;0;65;
$GPXUP;3978;07:31:16;0;50	01014;8	62743;0;0;65;
$GPXUP;3978;07:31:17;0;50	01026;8	6276;0;0;64;
$GPXUP;3978;07:31:18;0;50	01037;8	62777;0;0;63;
$GPXUP;3978;07:31:19;0;50	01049;8	62793;0;0;62;
$GPXUP;3978;07:31:20;0;50	01062;8	62805;0;0;61;
$GPXUP;3978;07:31:21;0;50	01076;8	62812;0;0;61;
$GPXUP;3978;07:31:22;0;50	01092;8	62816;0;0;62;
$GPXUP;3978;07:31:23;0;50	01108;8	62818;0;0;63;
$GPXUP;3978;07:31:24;0;50	01123;8	62821;0;0;64;
$GPXUP;3978;07:31:25;0;50	01139;8	62824;0;0;63;
$GPXUP;3978;07:31:26;0;50	01154;8	62829;0;0;63;
$GPXUP;3978;07:31:27;0;50	01169;8	62838;0;0;65;
$GPXUP;3978;07:31:28;0;50	01183;8	62851;0;0;66;
$GPXUP;3978;07:31:29;0;50	01197;8	62865;0;0;67;
$GPXUP;3978;07:31:30;0;50	01211;8	6288;0;0;66;
$GPXUP;3978;07:31:31;0;50	01224;8	62895;0;0;66;
$GPXUP;3978;07:31:32;0;50	01238;8	62909;0;0;66;
$GPXUP;3978;07:31:33;0;50	01252;8	62923;0;0;65;
$GPXUP;3978;07:31:34;0;50	01265;8	62937;0;0;66;
$GPXUP;3978;07:31:35;0;50	01279;8	6295;0;0;66;
$GPXUP;3978;07:31:36;0;50	01294;8	62962;0;0;66;
$GPXUP;3978;07:31:37;0;50	01309;8	62972;0;0;66;
$GPXUP;3978;07:31:38;0;50	01324;8	62982;0;0;66;
$GPXUP;3978;07:31:39;0;50	01339;8	62992;0;0;67;
$GPXUP;3978;07:31:40;0;50	01354;8	63005;0;0;69;
$GPXUP;3978;07:31:41;0;50	01369;8	63019;0;0;68;
$GPXUP;3978;07:31:42;0;50	01383;8	63034;0;0;69;
$GPXUP;3978;07:31:43;0;50	01398;8	63048;0;0;69;
$GPXUP;3978;07:31:44;0;50	01413;8	6306;0;0;68;
$GPXUP;3978;07:31:45;0;50	01428;8	63071;0;0;69;
$GPXUP;3978;07:31:46;0;50	01444;8	63081;0;0;69;
$GPXUP;3978;07:31:47;0;50	0146;8	63091;0;0;67;
$GPXUP;3978;07:31:48;0;50	01476;8	63097;0;0;65;
$GPXUP;3978;07:31:49;0;50	01492;8	631;0;0;63;
$GPXUP;3978;07:31:50;0;50	01508;8	63099;0;0;64;
$GPXUP;3978;07:31:51;0;50	01524;8	63098;0;0;66;
$GPXUP;3978;07:31:52;0;50	01541;8	63099;0;0;69;
$GPXUP;3978;07:31:53;0;50	01558;8	63104;0;0;68;
$GPXUP;3978;07:31:54;0;50	01574;8	63112;0;0;66;
$GPXUP;3978;07:31:55;0;50	01589;8	63117;0;0;64;
$GPXUP;3978;07:31:56;0;50	01605;8	63116;0;0;63;
$GPXUP;3978;07:31:57;0;50	01621;8	63113;0;0;64;
$GPXUP;3978;07:31:58;0;50	01637;8	63109;0;0;65;
$GPXUP;3978;07:31:59;0;50	01654;8	63105;0;0;66;
$GPXUP;3978;07:32:00;0;50	0167;8	63101;0;0;66;
$GPXUP;3978;07:32:01;0;50	01686;8	63098;0;0;65;
$GPXUP;3978;07:32:02;0;50	01702;8	63094;0;0;64;
$GPXUP;3978;07:32:03;0;50	01717;8	63089;0;0;63;
$GPXUP;3978;07:32:04;0;50	01732;8	63083;0;0;63;
$GPXUP;3978;07:32:05;0;50	01748;8	63078;0;0;63;
$GPXUP;3978;07:32:06;0;50	01764;8	63075;0;0;64;
$GPXUP;3978;07:32:07;0;50	01779;8	63076;0;0;65;
$GPXUP;3978;07:32:08;0;50	01796;8	6308;0;0;66;
$GPXUP;3978;07:32:09;0;50	01812;8	63085;0;0;67;
$GPXUP;3978;07:32:10;0;50	01828;8	63091;0;0;67;
$GPXUP;3978;07:32:11;0;50	01844;8	63094;0;0;65;
$GPXUP;3978;07:32:12;0;50	0186;8	63094;0;0;64;
$GPXUP;3978;07:32:13;0;50	01876;8	63091;0;0;64;
$GPXUP;3978;07:32:14;0;50	01892;8	63086;0;0;65;
$GPXUP;3978;07:32:15;0;50	01908;8	63081;0;0;64;
$GPXUP;3978;07:32:16;0;50	01923;8	63077;0;0;62;
$GPXUP;3978;07:32:17;0;50	01938;8	63073;0;0;61;
$GPXUP;3978;07:32:18;0;50	01954;8	63072;0;0;63;
$GPXUP;3978;07:32:19;0;50	01969;8	63074;0;0;64;
$GPXUP;3978;07:32:20;0;50	01985;8	63078;0;0;63;
$GPXUP;3978;07:32:21;0;50	02;8	6308;0;0;61;
$GPXUP;3978;07:32:22;0;50	02016;8	6308;0;0;61;
$GPXUP;3978;07:32:23;0;50	02031;8	63079;0;0;64;
$GPXUP;3978;07:32:24;0;50	02047;8	6308;0;0;63;
$GPXUP;3978;07:32:25;0;50	02062;8	63086;0;0;65;
$GPXUP;3978;07:32:26;0;50	02077;8	63097;0;0;65;
$GPXUP;3978;07:32:27;0;50	0209;8	63112;0;0;65;
$GPXUP;3978;07:32:28;0;50	02103;8	63127;0;0;65;
$GPXUP;3978;07:32:29;0;50	02117;8	63138;0;0;62;
$GPXUP;3978;07:32:30;0;50	02132;8	63142;0;0;60;
$GPXUP;3978;07:32:31;0;50	02148;8	63138;0;0;63;
$GPXUP;3978;07:32:32;0;50	02164;8	63132;0;0;62;
$GPXUP;3978;07:32:33;0;50	02179;8	63125;0;0;61;
$GPXUP;3978;07:32:34;0;50	02194;8	63118;0;0;61;
$GPXUP;3978;07:32:35;0;50	02209;8	63111;0;0;61;
$GPXUP;3978;07:32:36;0;50	02224;8	63106;0;0;63;
$GPXUP;3978;07:32:37;0;50	0224;8	63104;0;0;65;
$GPXUP;3978;07:32:38;0;50	02256;8	63108;0;0;66;
$GPXUP;3978;07:32:39;0;50	02272;8	63116;0;0;68;
$GPXUP;3978;07:32:40;0;50	02288;8	63128;0;0;69;
$GPXUP;3978;07:32:41;0;50	02303;8	63141;0;0;69;
$GPXUP;3978;07:32:42;0;50	02318;8	63153;0;0;68;
$GPXUP;3978;07:32:43;0;50	02334;8	63163;0;0;67;
$GPXUP;3978;07:32:44;0;50	0235;8	63174;0;0;67;
$GPXUP;3978;07:32:45;0;50	02364;8	63186;0;0;68;
$GPXUP;3978;07:32:46;0;50	02379;8	632;0;0;69;
$GPXUP;3978;07:32:47;0;50	02394;8	63213;0;0;70;
$GPXUP;3978;07:32:48;0;50	02411;8	63224;0;0;70;
$GPXUP;3978;07:32:49;0;50	02427;8	63231;0;0;70;
$GPXUP;3978;07:32:50;0;50	02444;8	63235;0;0;69;
$GPXUP;3978;07:32:51;0;50	02461;8	63235;0;0;67;
$GPXUP;3978;07:32:52;0;50	02478;8	63233;0;0;66;
$GPXUP;3978;07:32:53;0;50	02494;8	63231;0;0;66;
$GPXUP;3978;07:32:54;0;50	02511;8	6323;0;0;66;
$GPXUP;3978;07:32:55;0;50	02528;8	63232;0;0;67;
$GPXUP;3978;07:32:56;0;50	02544;8	63235;0;0;69;
$GPXUP;3978;07:32:57;0;50	02561;8	63241;0;0;69;
$GPXUP;3978;07:32:58;0;50	02578;8	63247;0;0;69;
$GPXUP;3978;07:32:59;0;50	02595;8	63254;0;0;69;
$GPXUP;3978;07:33:00;0;50	02611;8	63262;0;0;70;
$GPXUP;3978;07:33:01;0;50	02628;8	63269;0;0;69;
$GPXUP;3978;07:33:02;0;50	02644;8	63276;0;0;69;
$GPXUP;3978;07:33:03;0;50	02661;8	63282;0;0;68;
$GPXUP;3978;07:33:04;0;50	02678;8	63287;0;0;67;
$GPXUP;3978;07:33:05;0;50	02694;8	63291;0;0;66;
$GPXUP;3978;07:33:06;0;50	02711;8	63292;0;0;66;
$GPXUP;3978;07:33:07;0;50	02727;8	63291;0;0;64;
$GPXUP;3978;07:33:08;0;50	02743;8	63288;0;0;64;
$GPXUP;3978;07:33:09;0;50	02759;8	63288;0;0;65;
$GPXUP;3978;07:33:10;0;50	02775;8	63293;0;0;67;
$GPXUP;3978;07:33:11;0;50	02791;8	633;0;0;69;
$GPXUP;3978;07:33:12;0;50	02806;8	6331;0;0;66;
$GPXUP;3978;07:33:13;0;50	02819;8	63323;0;0;60;
$GPXUP;3978;07:33:14;0;50	02831;8	63336;0;0;58;
$GPXUP;3978;07:33:15;0;50	02843;8	63348;0;0;59;
$GPXUP;3978;07:33:16;0;50	02856;8	63356;0;0;57;
$GPXUP;3978;07:33:17;0;50	02872;8	63358;0;0;59;
$GPXUP;3978;07:33:18;0;50	02888;8	63357;0;0;65;
$GPXUP;3978;07:33:19;0;50	02904;8	63354;0;0;63;
$GPXUP;3978;07:33:20;0;50	02919;8	63351;0;0;62;
$GPXUP;3978;07:33:21;0;50	02934;8	63348;0;0;61;
$GPXUP;3978;07:33:22;0;50	0295;8	63346;0;0;62;
$GPXUP;3978;07:33:23;0;50	02965;8	63342;0;0;62;
$GPXUP;3978;07:33:24;0;50	0298;8	63335;0;0;62;
$GPXUP;3978;07:33:25;0;50	02994;8	63323;0;0;61;
$GPXUP;3978;07:33:26;0;50	03007;8	63312;0;0;61;
$GPXUP;3978;07:33:27;0;50	03021;8	63302;0;0;62;
$GPXUP;3978;07:33:28;0;50	03037;8	63297;0;0;64;
$GPXUP;3978;07:33:29;0;50	03053;8	63295;0;0;66;
$GPXUP;3978;07:33:30;0;50	0307;8	63296;0;0;67;
$GPXUP;3978;07:33:31;0;50	03086;8	63298;0;0;67;
$GPXUP;3978;07:33:32;0;50	03103;8	63298;0;0;67;
$GPXUP;3978;07:33:33;0;50	0312;8	63298;0;0;66;
$GPXUP;3978;07:33:34;0;50	03136;8	63299;0;0;67;
$GPXUP;3978;07:33:35;0;50	03153;8	63301;0;0;66;
$GPXUP;3978;07:33:36;0;50	03169;8	63303;0;0;64;
$GPXUP;3978;07:33:37;0;50	03184;8	63306;0;0;63;
$GPXUP;3978;07:33:38;0;50	032;8	6331;0;0;63;
$GPXUP;3978;07:33:39;0;50	03215;8	63314;0;0;62;
$GPXUP;3978;07:33:40;0;50	0323;8	63315;0;0;61;
$GPXUP;3978;07:33:41;0;50	03246;8	63313;0;0;60;
$GPXUP;3978;07:33:42;0;50	03261;8	63308;0;0;63;
$GPXUP;3978;07:33:43;0;50	03276;8	633;0;0;64;
$GPXUP;3978;07:33:44;0;50	03291;8	63293;0;0;64;
$GPXUP;3978;07:33:45;0;50	03306;8	63286;0;0;62;
$GPXUP;3978;07:33:46;0;50	03321;8	63279;0;0;62;
$GPXUP;3978;07:33:47;0;50	03336;8	63274;0;0;64;
$GPXUP;3978;07:33:48;0;50	03353;8	6327;0;0;66;
$GPXUP;3978;07:33:49;0;50	03369;8	6327;0;0;68;
$GPXUP;3978;07:33:50;0;50	03386;8	63272;0;0;70;
$GPXUP;3978;07:33:51;0;50	03404;8	63277;0;0;68;
$GPXUP;3978;07:33:52;0;50	0342;8	63283;0;0;69;
$GPXUP;3978;07:33:53;0;50	03437;8	6329;0;0;68;
$GPXUP;3978;07:33:54;0;50	03453;8	63294;0;0;67;
$GPXUP;3978;07:33:55;0;50	0347;8	63296;0;0;67;
$GPXUP;3978;07:33:56;0;50	03486;8	63297;0;0;66;
$GPXUP;3978;07:33:57;0;50	03503;8	63297;0;0;65;
$GPXUP;3978;07:33:58;0;50	03519;8	63294;0;0;65;
$GPXUP;3978;07:33:59;0;50	03535;8	63291;0;0;66;
$GPXUP;3978;07:34:00;0;50	03552;8	63286;0;0;66;
$GPXUP;3978;07:34:01;0;50	03568;8	63281;0;0;66;
$GPXUP;3978;07:34:02;0;50	03583;8	63274;0;0;65;
$GPXUP;3978;07:34:03;0;50	03599;8	63268;0;0;66;
$GPXUP;3978;07:34:04;0;50	03616;8	63264;0;0;68;
$GPXUP;3978;07:34:05;0;50	03633;8	63263;0;0;67;
$GPXUP;3978;07:34:06;0;50	03649;8	63264;0;0;66;
$GPXUP;3978;07:34:07;0;50	03666;8	63267;0;0;67;
$GPXUP;3978;07:34:08;0;50	03682;8	6327;0;0;67;
$GPXUP;3978;07:34:09;0;50	03699;8	63271;0;0;66;
$GPXUP;3978;07:34:10;0;50	03715;8	63271;0;0;65;
$GPXUP;3978;07:34:11;0;50	03731;8	6327;0;0;65;
$GPXUP;3978;07:34:12;0;50	03747;8	63267;0;0;65;
$GPXUP;3978;07:34:13;0;50	03763;8	63262;0;0;64;
$GPXUP;3978;07:34:14;0;50	03778;8	63258;0;0;61;
$GPXUP;3978;07:34:15;0;50	03794;8	63257;0;0;62;
$GPXUP;3978;07:34:16;0;50	03809;8	63257;0;0;63;
$GPXUP;3978;07:34:17;0;50	03825;8	63256;0;0;62;
$GPXUP;3978;07:34:18;0;50	0384;8	63255;0;0;62;
$GPXUP;3978;07:34:19;0;50	03856;8	63255;0;0;62;
$GPXUP;3978;07:34:20;0;50	03871;8	63257;0;0;62;
$GPXUP;3978;07:34:21;0;50	03886;8	63262;0;0;62;
$GPXUP;3978;07:34:22;0;50	03902;8	63269;0;0;63;
$GPXUP;3978;07:34:23;0;50	03917;8	63277;0;0;65;
$GPXUP;3978;07:34:24;0;50	03932;8	63286;0;0;67;
$GPXUP;3978;07:34:25;0;50	03948;8	63294;0;0;68;
$GPXUP;3978;07:34:26;0;50	03965;8	63301;0;0;67;
$GPXUP;3978;07:34:27;0;50	03981;8	63304;0;0;66;
$GPXUP;3978;07:34:28;0;50	03997;8	63302;0;0;63;
$GPXUP;3978;07:34:29;0;50	04012;8	63296;0;0;60;
$GPXUP;3978;07:34:30;0;50	04026;8	6329;0;0;61;
$GPXUP;3978;07:34:31;0;50	04041;8	63285;0;0;62;
$GPXUP;3978;07:34:32;0;50	04057;8	63281;0;0;63;
$GPXUP;3978;07:34:33;0;50	04072;8	63277;0;0;64;
$GPXUP;3978;07:34:34;0;50	04088;8	63272;0;0;64;
$GPXUP;3978;07:34:35;0;50	04104;8	6327;0;0;63;
$GPXUP;3978;07:34:36;0;50	0412;8	6327;0;0;64;
$GPXUP;3978;07:34:37;0;50	04136;8	63272;0;0;65;
$GPXUP;3978;07:34:38;0;50	04152;8	63274;0;0;65;
$GPXUP;3978;07:34:39;0;50	04167;8	63278;0;0;64;
$GPXUP;3978;07:34:40;0;50	04183;8	63284;0;0;64;
$GPXUP;3978;07:34:41;0;50	04199;8	63287;0;0;64;
$GPXUP;3978;07:34:42;0;50	04215;8	63288;0;0;64;
$GPXUP;3978;07:34:43;0;50	0423;8	63286;0;0;63;
$GPXUP;3978;07:34:44;0;50	04246;8	63283;0;0;63;
$GPXUP;3978;07:34:45;0;50	04262;8	63281;0;0;63;
$GPXUP;3978;07:34:46;0;50	04277;8	63282;0;0;63;
$GPXUP;3978;07:34:47;0;50	04293;8	63285;0;0;62;
$GPXUP;3978;07:34:48;0;50	04308;8	63291;0;0;63;
$GPXUP;3978;07:34:49;0;50	04323;8	63298;0;0;64;
$GPXUP;3978;07:34:50;0;50	04338;8	63306;0;0;63;
$GPXUP;3978;07:34:51;0;50	04353;8	63314;0;0;63;
$GPXUP;3978;07:34:52;0;50	04368;8	63324;0;0;64;
$GPXUP;3978;07:34:53;0;50	04382;8	63332;0;0;65;
$GPXUP;3978;07:34:54;0;50	04398;8	63338;0;0;64;
$GPXUP;3978;07:34:55;0;50	04414;8	63341;0;0;62;
$GPXUP;3978;07:34:56;0;50	0443;8	63341;0;0;64;
$GPXUP;3978;07:34:57;0;50	04446;8	6334;0;0;64;
$GPXUP;3978;07:34:58;0;50	04462;8	63339;0;0;64;
$GPXUP;3978;07:34:59;0;50	04478;8	6334;0;0;65;
$GPXUP;3978;07:35:00;0;50	04494;8	63342;0;0;65;
$GPXUP;3978;07:35:01;0;50	0451;8	63344;0;0;64;
$GPXUP;3978;07:35:02;0;50	04526;8	63344;0;0;64;
$GPXUP;3978;07:35:03;0;50	04541;8	63341;0;0;64;
$GPXUP;3978;07:35:04;0;50	04557;8	63336;0;0;64;
$GPXUP;3978;07:35:05;0;50	04573;8	63332;0;0;65;
$GPXUP;3978;07:35:06;0;50	04589;8	6333;0;0;66;
$GPXUP;3978;07:35:07;0;50	04605;8	63331;0;0;64;
$GPXUP;3978;07:35:08;0;50	0462;8	63337;0;0;62;
$GPXUP;3978;07:35:09;0;50	04634;8	63348;0;0;63;
$GPXUP;3978;07:35:10;0;50	04646;8	63362;0;0;62;
$GPXUP;3978;07:35:11;0;50	0466;8	63372;0;0;62;
$GPXUP;3978;07:35:12;0;50	04675;8	63378;0;0;62;
$GPXUP;3978;07:35:13;0;50	0469;8	6338;0;0;61;
$GPXUP;3978;07:35:14;0;50	04705;8	63379;0;0;58;
$GPXUP;3978;07:35:15;0;50	04719;8	6338;0;0;57;
$GPXUP;3978;07:35:16;0;50	04733;8	63382;0;0;56;
$GPXUP;3978;07:35:17;0;50	04747;8	63384;0;0;57;
$GPXUP;3978;07:35:18;0;50	04761;8	63384;0;0;57;
$GPXUP;3978;07:35:19;0;50	04775;8	6338;0;0;58;
$GPXUP;3978;07:35:20;0;50	04789;8	63372;0;0;57;
$GPXUP;3978;07:35:21;0;50	04802;8	63363;0;0;58;
$GPXUP;3978;07:35:22;0;50	04816;8	63356;0;0;59;
$GPXUP;3978;07:35:23;0;50	0483;8	63351;0;0;59;
$GPXUP;3978;07:35:24;0;50	04845;8	63351;0;0;59;
$GPXUP;3978;07:35:25;0;50	04861;8	63354;0;0;61;
$GPXUP;3978;07:35:26;0;50	04876;8	63363;0;0;66;
$GPXUP;3978;07:35:27;0;50	04892;8	63372;0;0;66;
$GPXUP;3978;07:35:28;0;50	04908;8	63381;0;0;64;
$GPXUP;3978;07:35:29;0;50	04924;8	63386;0;0;63;
$GPXUP;3978;07:35:30;0;50	0494;8	63386;0;0;67;
$GPXUP;3978;07:35:31;0;50	04956;8	63387;0;0;67;
$GPXUP;3978;07:35:32;0;50	04973;8	63391;0;0;67;
$GPXUP;3978;07:35:33;0;50	04989;8	63399;0;0;66;
$GPXUP;3978;07:35:34;0;50	05002;8	63413;0;0;65;
$GPXUP;3978;07:35:35;0;50	05013;8	63432;0;0;66;
$GPXUP;3978;07:35:36;0;50	05025;8	63452;0;0;66;
$GPXUP;3978;07:35:37;0;50	05037;8	63467;0;0;62;
$GPXUP;3978;07:35:38;0;50	05051;8	63477;0;0;60;
$GPXUP;3978;07:35:39;0;50	05066;8	6348;0;0;61;
$GPXUP;3978;07:35:40;0;50	05082;8	63477;0;0;62;
$GPXUP;3978;07:35:41;0;50	05096;8	63469;0;0;57;
$GPXUP;3978;07:35:42;0;50	05107;8	63456;0;0;56;
$GPXUP;3978;07:35:43;0;50	0512;8	63444;0;0;60;
$GPXUP;3978;07:35:44;0;50	05135;8	63435;0;0;63;
$GPXUP;3978;07:35:45;0;50	0515;8	63431;0;0;61;
$GPXUP;3978;07:35:46;0;50	05167;8	63431;0;0;65;
$GPXUP;3978;07:35:47;0;50	05185;8	63432;0;0;70;
$GPXUP;3978;07:35:48;0;50	05204;8	63433;0;0;73;
$GPXUP;3978;07:35:49;0;50	05223;8	63437;0;0;75;
$GPXUP;3978;07:35:50;0;50	05243;8	63446;0;0;79;
$GPXUP;3978;07:35:51;0;50	05263;8	6346;0;0;87;
$GPXUP;3978;07:35:52;0;50	05283;8	63476;0;0;87;
$GPXUP;3978;07:35:53;0;50	05301;8	63496;0;0;85;
$GPXUP;3978;07:35:54;0;50	05316;8	6352;0;0;83;
$GPXUP;3978;07:35:55;0;50	05332;8	63542;0;0;81;
$GPXUP;3978;07:35:56;0;50	05348;8	63561;0;0;75;
$GPXUP;3978;07:35:57;0;50	05364;8	63573;0;0;71;
$GPXUP;3978;07:35:58;0;50	05383;8	63579;0;0;76;
$GPXUP;3978;07:35:59;0;50	05402;8	63579;0;0;73;
$GPXUP;3978;07:36:00;0;50	05419;8	63577;0;0;69;
$GPXUP;3978;07:36:01;0;50	05436;8	63575;0;0;67;
$GPXUP;3978;07:36:02;0;50	05453;8	63576;0;0;68;
$GPXUP;3978;07:36:03;0;50	0547;8	63579;0;0;68;
$GPXUP;3978;07:36:04;0;50	05487;8	63582;0;0;71;
$GPXUP;3978;07:36:05;0;50	05504;8	63586;0;0;70;
$GPXUP;3978;07:36:06;0;50	05522;8	63591;0;0;70;
$GPXUP;3978;07:36:07;0;50	05538;8	63595;0;0;69;
$GPXUP;3978;07:36:08;0;50	05556;8	63598;0;0;69;
$GPXUP;3978;07:36:09;0;50	05572;8	63603;0;0;69;
$GPXUP;3978;07:36:10;0;50	05589;8	63609;0;0;71;
$GPXUP;3978;07:36:11;0;50	05606;8	63617;0;0;71;
$GPXUP;3978;07:36:12;0;50	05623;8	63626;0;0;71;
$GPXUP;3978;07:36:13;0;50	0564;8	63632;0;0;70;
$GPXUP;3978;07:36:14;0;50	05658;8	63633;0;0;70;
$GPXUP;3978;07:36:15;0;50	05674;8	63631;0;0;67;
$GPXUP;3978;07:36:16;0;50	0569;8	63626;0;0;66;
$GPXUP;3978;07:36:17;0;50	05705;8	63617;0;0;63;
$GPXUP;3978;07:36:18;0;50	05718;8	63604;0;0;62;
$GPXUP;3978;07:36:19;0;50	05731;8	6359;0;0;62;
$GPXUP;3978;07:36:20;0;50	05745;8	63579;0;0;62;
$GPXUP;3978;07:36:21;0;50	0576;8	6357;0;0;65;
$GPXUP;3978;07:36:22;0;50	05776;8	63563;0;0;66;
$GPXUP;3978;07:36:23;0;50	05792;8	63561;0;0;67;
$GPXUP;3978;07:36:24;0;50	05809;8	6356;0;0;67;
$GPXUP;3978;07:36:25;0;50	05826;8	6356;0;0;67;
$GPXUP;3978;07:36:26;0;50	05842;8	63558;0;0;63;
$GPXUP;3978;07:36:27;0;50	05858;8	63556;0;0;62;
$GPXUP;3978;07:36:28;0;50	05873;8	63555;0;0;63;
$GPXUP;3978;07:36:29;0;50	05888;8	63556;0;0;58;
$GPXUP;3978;07:36:30;0;50	05902;8	63556;0;0;55;
$GPXUP;3978;07:36:31;0;50	05915;8	63551;0;0;56;
$GPXUP;3978;07:36:32;0;50	05928;8	63544;0;0;57;
$GPXUP;3978;07:36:33;0;50	05942;8	63539;0;0;56;
$GPXUP;3978;07:36:34;0;50	05957;8	63539;0;0;55;
$GPXUP;3978;07:36:35;0;50	05971;8	63546;0;0;59;
$GPXUP;3978;07:36:36;0;50	05987;8	63558;0;0;68;
$GPXUP;3978;07:36:37;0;50	06002;8	63567;0;0;63;
$GPXUP;3978;07:36:38;0;50	06018;8	63572;0;0;66;
$GPXUP;3978;07:36:39;0;50	06034;8	63573;0;0;63;
$GPXUP;3978;07:36:40;0;50	06049;8	63572;0;0;59;
$GPXUP;3978;07:36:41;0;50	06064;8	63573;0;0;60;
$GPXUP;3978;07:36:42;0;50	06079;8	63577;0;0;62;
$GPXUP;3978;07:36:43;0;50	06094;8	63585;0;0;62;
$GPXUP;3978;07:36:44;0;50	06109;8	63598;0;0;65;
$GPXUP;3978;07:36:45;0;50	06122;8	63614;0;0;66;
$GPXUP;3978;07:36:46;0;50	06137;8	63628;0;0;66;
$GPXUP;3978;07:36:47;0;50	06152;8	63638;0;0;67;
$GPXUP;3978;07:36:48;0;50	06169;8	63645;0;0;69;
$GPXUP;3978;07:36:49;0;50	06186;8	63647;0;0;70;
$GPXUP;3978;07:36:50;0;50	06204;8	6365;0;0;70;
$GPXUP;3978;07:36:51;0;50	0622;8	63656;0;0;69;
$GPXUP;3978;07:36:52;0;50	06236;8	63665;0;0;66;
$GPXUP;3978;07:36:53;0;50	06252;8	63675;0;0;66;
$GPXUP;3978;07:36:54;0;50	06267;8	63682;0;0;64;
$GPXUP;3978;07:36:55;0;50	06283;8	63684;0;0;66;
$GPXUP;3978;07:36:56;0;50	06299;8	63682;0;0;63;
$GPXUP;3978;07:36:57;0;50	06314;8	63682;0;0;62;
$GPXUP;3978;07:36:58;0;50	0633;8	63685;0;0;62;
$GPXUP;3978;07:36:59;0;50	06345;8	63691;0;0;63;
$GPXUP;3978;07:37:00;0;50	0636;8	637;0;0;65;
$GPXUP;3978;07:37:01;0;50	06374;8	63713;0;0;68;
$GPXUP;3978;07:37:02;0;50	06388;8	63729;0;0;67;
$GPXUP;3978;07:37:03;0;50	06401;8	63745;0;0;66;
$GPXUP;3978;07:37:04;0;50	06416;8	63758;0;0;66;
$GPXUP;3978;07:37:05;0;50	06431;8	63768;0;0;68;
$GPXUP;3978;07:37:06;0;50	06448;8	63776;0;0;69;
$GPXUP;3978;07:37:07;0;50	06465;8	63779;0;0;69;
$GPXUP;3978;07:37:08;0;50	06482;8	63779;0;0;68;
$GPXUP;3978;07:37:09;0;50	06498;8	63777;0;0;65;
$GPXUP;3978;07:37:10;0;50	06514;8	63775;0;0;63;
$GPXUP;3978;07:37:11;0;50	0653;8	63774;0;0;63;
$GPXUP;3978;07:37:12;0;50	06546;8	63776;0;0;65;
$GPXUP;3978;07:37:13;0;50	06562;8	6378;0;0;66;
$GPXUP;3978;07:37:14;0;50	06579;8	63785;0;0;69;
$GPXUP;3978;07:37:15;0;50	06595;8	63792;0;0;69;
$GPXUP;3978;07:37:16;0;50	06611;8	63802;0;0;68;
$GPXUP;3978;07:37:17;0;50	06627;8	63811;0;0;68;
$GPXUP;3978;07:37:18;0;50	06644;8	63819;0;0;68;
$GPXUP;3978;07:37:19;0;50	0666;8	63823;0;0;68;
$GPXUP;3978;07:37:20;0;50	06678;8	63825;0;0;68;
$GPXUP;3978;07:37:21;0;50	06694;8	63826;0;0;68;
$GPXUP;3978;07:37:22;0;50	06711;8	63829;0;0;69;
$GPXUP;3978;07:37:23;0;50	06728;8	63833;0;0;68;
$GPXUP;3978;07:37:24;0;50	06745;8	63837;0;0;67;
$GPXUP;3978;07:37:25;0;50	06761;8	63839;0;0;65;
$GPXUP;3978;07:37:26;0;50	06778;8	63839;0;0;66;
$GPXUP;3978;07:37:27;0;50	06795;8	63839;0;0;68;
$GPXUP;3978;07:37:28;0;50	06812;8	6384;0;0;70;
$GPXUP;3978;07:37:29;0;50	0683;8	63839;0;0;71;
$GPXUP;3978;07:37:30;0;50	06847;8	63834;0;0;70;
$GPXUP;3978;07:37:31;0;50	06864;8	63826;0;0;69;
$GPXUP;3978;07:37:32;0;50	0688;8	63818;0;0;70;
$GPXUP;3978;07:37:33;0;50	06897;8	63815;0;0;71;
$GPXUP;3978;07:37:34;0;50	06914;8	63812;0;0;69;
$GPXUP;3978;07:37:35;0;50	06931;8	63807;0;0;68;
$GPXUP;3978;07:37:36;0;50	06947;8	63798;0;0;67;
$GPXUP;3978;07:37:37;0;50	06962;8	63788;0;0;67;
$GPXUP;3978;07:37:38;0;50	06978;8	63781;0;0;64;
$GPXUP;3978;07:37:39;0;50	06994;8	63779;0;0;64;
$GPXUP;3978;07:37:40;0;50	0701;8	63782;0;0;65;
$GPXUP;3978;07:37:41;0;50	07026;8	63789;0;0;68;
$GPXUP;3978;07:37:42;0;50	07043;8	63799;0;0;70;
$GPXUP;3978;07:37:43;0;50	07058;8	63813;0;0;72;
$GPXUP;3978;07:37:44;0;50	07074;8	63829;0;0;72;
$GPXUP;3978;07:37:45;0;50	07089;8	63844;0;0;71;
$GPXUP;3978;07:37:46;0;50	07104;8	63858;0;0;72;
$GPXUP;3978;07:37:47;0;50	0712;8	6387;0;0;72;
$GPXUP;3978;07:37:48;0;50	07137;8	6388;0;0;69;
$GPXUP;3978;07:37:49;0;50	07154;8	63886;0;0;70;
$GPXUP;3978;07:37:50;0;50	07171;8	63891;0;0;71;
$GPXUP;3978;07:37:51;0;50	07188;8	63896;0;0;70;
$GPXUP;3978;07:37:52;0;50	07205;8	63904;0;0;71;
$GPXUP;3978;07:37:53;0;50	07222;8	63914;0;0;71;
$GPXUP;3978;07:37:54;0;50	07238;8	63925;0;0;72;
$GPXUP;3978;07:37:55;0;50	07254;8	63936;0;0;71;
$GPXUP;3978;07:37:56;0;50	07271;8	63946;0;0;69;
$GPXUP;3978;07:37:57;0;50	07287;8	63953;0;0;69;
$GPXUP;3978;07:37:58;0;50	07304;8	63958;0;0;69;
$GPXUP;3978;07:37:59;0;50	07321;8	63962;0;0;69;
$GPXUP;3978;07:38:00;0;50	07338;8	63966;0;0;68;
$GPXUP;3978;07:38:01;0;50	07355;8	6397;0;0;67;
$GPXUP;3978;07:38:02;0;50	07372;8	63972;0;0;69;
$GPXUP;3978;07:38:03;0;50	07388;8	63973;0;0;68;
$GPXUP;3978;07:38:04;0;50	07405;8	63975;0;0;66;
$GPXUP;3978;07:38:05;0;50	07421;8	63975;0;0;66;
$GPXUP;3978;07:38:06;0;50	07437;8	63978;0;0;65;
$GPXUP;3978;07:38:07;0;50	07453;8	63982;0;0;65;
$GPXUP;3978;07:38:08;0;50	07469;8	63987;0;0;65;
$GPXUP;3978;07:38:09;0;50	07484;8	63994;0;0;65;
$GPXUP;3978;07:38:10;0;50	075;8	64002;0;0;64;
$GPXUP;3978;07:38:11;0;50	07515;8	64012;0;0;65;
$GPXUP;3978;07:38:12;0;50	0753;8	64023;0;0;68;
$GPXUP;3978;07:38:13;0;50	07545;8	64032;0;0;65;
$GPXUP;3978;07:38:14;0;50	0756;8	64038;0;0;62;
$GPXUP;3978;07:38:15;0;50	07575;8	64044;0;0;60;
$GPXUP;3978;07:38:16;0;50	07589;8	64049;0;0;59;
$GPXUP;3978;07:38:17;0;50	07603;8	64055;0;0;59;
$GPXUP;3978;07:38:18;0;50	07617;8	64063;0;0;62;
$GPXUP;3978;07:38:19;0;50	07632;8	64074;0;0;64;
$GPXUP;3978;07:38:20;0;50	07646;8	64086;0;0;65;
$GPXUP;3978;07:38:21;0;50	07661;8	64097;0;0;66;
$GPXUP;3978;07:38:22;0;50	07676;8	64108;0;0;66;
$GPXUP;3978;07:38:23;0;50	07692;8	64118;0;0;70;
$GPXUP;3978;07:38:24;0;50	07708;8	64128;0;0;70;
$GPXUP;3978;07:38:25;0;50	07724;8	64139;0;0;69;
$GPXUP;3978;07:38:26;0;50	07739;8	64152;0;0;68;
$GPXUP;3978;07:38:27;0;50	07754;8	64165;0;0;69;
$GPXUP;3978;07:38:28;0;50	07769;8	64176;0;0;68;
$GPXUP;3978;07:38:29;0;50	07785;8	64185;0;0;67;
$GPXUP;3978;07:38:30;0;50	07801;8	64191;0;0;67;
$GPXUP;3978;07:38:31;0;50	07817;8	64197;0;0;66;
$GPXUP;3978;07:38:32;0;50	07833;8	64203;0;0;66;
$GPXUP;3978;07:38:33;0;50	07849;8	64209;0;0;65;
$GPXUP;3978;07:38:34;0;50	07864;8	64216;0;0;65;
$GPXUP;3978;07:38:35;0;50	0788;8	64224;0;0;65;
$GPXUP;3978;07:38:36;0;50	07895;8	64234;0;0;65;
$GPXUP;3978;07:38:37;0;50	07909;8	64245;0;0;65;
$GPXUP;3978;07:38:38;0;50	07924;8	64255;0;0;68;
$GPXUP;3978;07:38:39;0;50	07941;8	64263;0;0;68;
$GPXUP;3978;07:38:40;0;50	07957;8	64269;0;0;67;
$GPXUP;3978;07:38:41;0;50	07974;8	64272;0;0;67;
$GPXUP;3978;07:38:42;0;50	0799;8	6427;0;0;67;
$GPXUP;3978;07:38:43;0;50	08007;8	64267;0;0;67;
$GPXUP;3978;07:38:44;0;50	08023;8	64267;0;0;65;
$GPXUP;3978;07:38:45;0;50	08039;8	64269;0;0;63;
$GPXUP;3978;07:38:46;0;50	08054;8	64269;0;0;63;
$GPXUP;3978;07:38:47;0;50	0807;8	64265;0;0;63;
$GPXUP;3978;07:38:48;0;50	08084;8	64258;0;0;63;
$GPXUP;3978;07:38:49;0;50	08099;8	6425;0;0;62;
$GPXUP;3978;07:38:50;0;50	08114;8	64241;0;0;63;
$GPXUP;3978;07:38:51;0;50	08129;8	64236;0;0;61;
$GPXUP;3978;07:38:52;0;50	08144;8	64237;0;0;59;
$GPXUP;3978;07:38:53;0;50	08158;8	64245;0;0;57;
$GPXUP;3978;07:38:54;0;50	0817;8	64261;0;0;60;
$GPXUP;3978;07:38:55;0;50	08179;8	64282;0;0;62;
$GPXUP;3978;07:38:56;0;50	08185;8	64305;0;0;60;
$GPXUP;3978;07:38:57;0;50	08192;8	64328;0;0;63;
$GPXUP;3978;07:38:58;0;50	082;8	64348;0;0;63;
$GPXUP;3978;07:38:59;0;50	08211;8	64366;0;0;61;
$GPXUP;3978;07:39:00;0;50	08222;8	64382;0;0;61;
$GPXUP;3978;07:39:01;0;50	08234;8	64397;0;0;62;
$GPXUP;3978;07:39:02;0;50	08246;8	64412;0;0;62;
$GPXUP;3978;07:39:03;0;50	08258;8	64428;0;0;62;
$GPXUP;3978;07:39:04;0;50	08268;8	64445;0;0;61;
$GPXUP;3978;07:39:05;0;50	0828;8	6446;0;0;61;
$GPXUP;3978;07:39:06;0;50	08294;8	64472;0;0;63;
$GPXUP;3978;07:39:07;0;50	08309;8	64481;0;0;65;
$GPXUP;3978;07:39:08;0;50	08325;8	64488;0;0;66;
$GPXUP;3978;07:39:09;0;50	08342;8	64492;0;0;67;
$GPXUP;3978;07:39:10;0;50	08358;8	64496;0;0;68;
$GPXUP;3978;07:39:11;0;50	08375;8	64501;0;0;67;
$GPXUP;3978;07:39:12;0;50	08392;8	64507;0;0;67;
$GPXUP;3978;07:39:13;0;50	08408;8	64514;0;0;66;
$GPXUP;3978;07:39:14;0;50	08423;8	64521;0;0;65;
$GPXUP;3978;07:39:15;0;50	08439;8	64529;0;0;67;
$GPXUP;3978;07:39:16;0;50	08456;8	64536;0;0;68;
$GPXUP;3978;07:39:17;0;50	08472;8	64542;0;0;66;
$GPXUP;3978;07:39:18;0;50	08488;8	64549;0;0;65;
$GPXUP;3978;07:39:19;0;50	08503;8	64557;0;0;65;
$GPXUP;3978;07:39:20;0;50	08518;8	64567;0;0;66;
$GPXUP;3978;07:39:21;0;50	08534;8	64575;0;0;67;
$GPXUP;3978;07:39:22;0;50	0855;8	64582;0;0;68;
$GPXUP;3978;07:39:23;0;50	08567;8	64587;0;0;66;
$GPXUP;3978;07:39:24;0;50	08583;8	64594;0;0;68;
$GPXUP;3978;07:39:25;0;50	086;8	64601;0;0;71;
$GPXUP;3978;07:39:26;0;50	08617;8	64608;0;0;70;
$GPXUP;3978;07:39:27;0;50	08633;8	64616;0;0;68;
$GPXUP;3978;07:39:28;0;50	08649;8	64626;0;0;65;
$GPXUP;3978;07:39:29;0;50	08664;8	64632;0;0;63;
$GPXUP;3978;07:39:30;0;50	08681;8	6463;0;0;65;
$GPXUP;3978;07:39:31;0;50	08697;8	64624;0;0;64;
$GPXUP;3978;07:39:32;0;50	08712;8	6462;0;0;61;
$GPXUP;3978;07:39:33;0;50	08728;8	64619;0;0;61;
$GPXUP;3978;07:39:34;0;50	08743;8	64624;0;0;61;
$GPXUP;3978;07:39:35;0;50	08758;8	6463;0;0;65;
$GPXUP;3978;07:39:36;0;50	08775;8	64637;0;0;66;
$GPXUP;3978;07:39:37;0;50	08792;8	64644;0;0;67;
$GPXUP;3978;07:39:38;0;50	08808;8	64653;0;0;70;
$GPXUP;3978;07:39:39;0;50	08824;8	64663;0;0;72;
$GPXUP;3978;07:39:40;0;50	0884;8	64675;0;0;70;
$GPXUP;3978;07:39:41;0;50	08855;8	64687;0;0;69;
$GPXUP;3978;07:39:42;0;50	0887;8	64698;0;0;66;
$GPXUP;3978;07:39:43;0;50	08884;8	64711;0;0;64;
$GPXUP;3978;07:39:44;0;50	08896;8	64727;0;0;64;
$GPXUP;3978;07:39:45;0;50	08907;8	64744;0;0;62;
$GPXUP;3978;07:39:46;0;50	08919;8	64758;0;0;62;
$GPXUP;3978;07:39:47;0;50	08932;8	64771;0;0;61;
$GPXUP;3978;07:39:48;0;50	08946;8	6478;0;0;62;
$GPXUP;3978;07:39:49;0;50	0896;8	64784;0;0;60;
$GPXUP;3978;07:39:50;0;50	08976;8	64785;0;0;61;
$GPXUP;3978;07:39:51;0;50	08991;8	64782;0;0;63;
$GPXUP;3978;07:39:52;0;50	09006;8	64776;0;0;61;
$GPXUP;3978;07:39:53;0;50	09019;8	64767;0;0;58;
$GPXUP;3978;07:39:54;0;50	0903;8	64754;0;0;55;
$GPXUP;3978;07:39:55;0;50	0904;8	64739;0;0;53;
$GPXUP;3978;07:39:56;0;50	09051;8	64727;0;0;52;
$GPXUP;3978;07:39:57;0;50	09063;8	6472;0;0;52;
$GPXUP;3978;07:39:58;0;50	09076;8	64718;0;0;49;
$GPXUP;3978;07:39:59;0;50	09089;8	64724;0;0;51;
$GPXUP;3978;07:40:00;0;50	09102;8	64739;0;0;55;
$GPXUP;3978;07:40:01;0;50	09114;8	64758;0;0;61;
$GPXUP;3978;07:40:02;0;50	09127;8	64778;0;0;66;
$GPXUP;3978;07:40:03;0;50	09139;8	64795;0;0;66;
$GPXUP;3978;07:40:04;0;50	09152;8	64813;0;0;66;
$GPXUP;3978;07:40:05;0;50	09165;8	64829;0;0;65;
$GPXUP;3978;07:40:06;0;50	09178;8	64842;0;0;62;
$GPXUP;3978;07:40:07;0;50	09193;8	6485;0;0;60;
$GPXUP;3978;07:40:08;0;50	09208;8	64853;0;0;59;
$GPXUP;3978;07:40:09;0;50	09223;8	64854;0;0;60;
$GPXUP;3978;07:40:10;0;50	09237;8	64856;0;0;59;
$GPXUP;3978;07:40:11;0;50	09252;8	64857;0;0;58;
$GPXUP;3978;07:40:12;0;50	09266;8	64861;0;0;59;
$GPXUP;3978;07:40:13;0;50	0928;8	64869;0;0;60;
$GPXUP;3978;07:40:14;0;50	09294;8	64881;0;0;65;
$GPXUP;3978;07:40:15;0;50	09308;8	64896;0;0;66;
$GPXUP;3978;07:40:16;0;50	09321;8	64912;0;0;67;
$GPXUP;3978;07:40:17;0;50	09334;8	64929;0;0;68;
$GPXUP;3978;07:40:18;0;50	09347;8	64946;0;0;65;
$GPXUP;3978;07:40:19;0;50	09359;8	64962;0;0;63;
$GPXUP;3978;07:40:20;0;50	09372;8	64974;0;0;61;
$GPXUP;3978;07:40:21;0;50	09386;8	64982;0;0;58;
$GPXUP;3978;07:40:22;0;50	09401;8	64984;0;0;60;
$GPXUP;3978;07:40:23;0;50	09416;8	64982;0;0;61;
$GPXUP;3978;07:40:24;0;50	09432;8	64978;0;0;59;
$GPXUP;3978;07:40:25;0;50	09447;8	64974;0;0;60;
$GPXUP;3978;07:40:26;0;50	09463;8	6497;0;0;65;
$GPXUP;3978;07:40:27;0;50	09479;8	64968;0;0;66;
$GPXUP;3978;07:40:28;0;50	09496;8	64968;0;0;66;
$GPXUP;3978;07:40:29;0;50	09513;8	64967;0;0;67;
$GPXUP;3978;07:40:30;0;50	0953;8	64966;0;0;66;
$GPXUP;3978;07:40:31;0;50	09546;8	64963;0;0;65;
$GPXUP;3978;07:40:32;0;50	09563;8	64962;0;0;66;
$GPXUP;3978;07:40:33;0;50	09579;8	64964;0;0;67;
$GPXUP;3978;07:40:34;0;50	09596;8	64968;0;0;66;
$GPXUP;3978;07:40:35;0;50	09612;8	64969;0;0;64;
$GPXUP;3978;07:40:36;0;50	09628;8	64965;0;0;66;
$GPXUP;3978;07:40:37;0;50	09645;8	64959;0;0;67;
$GPXUP;3978;07:40:38;0;50	09661;8	64955;0;0;68;
$GPXUP;3978;07:40:39;0;50	09679;8	64956;0;0;70;
$GPXUP;3978;07:40:40;0;50	09696;8	64959;0;0;69;
$GPXUP;3978;07:40:41;0;50	09712;8	64965;0;0;68;
$GPXUP;3978;07:40:42;0;50	09729;8	64971;0;0;68;
$GPXUP;3978;07:40:43;0;50	09746;8	64978;0;0;68;
$GPXUP;3978;07:40:44;0;50	09762;8	64985;0;0;69;
$GPXUP;3978;07:40:45;0;50	09778;8	64993;0;0;67;
$GPXUP;3978;07:40:46;0;50	09794;8	65;0;0;66;
$GPXUP;3978;07:40:47;0;50	0981;8	65007;0;0;67;
$GPXUP;3978;07:40:48;0;50	09826;8	65017;0;0;67;
$GPXUP;3978;07:40:49;0;50	09841;8	65028;0;0;66;
$GPXUP;3978;07:40:50;0;50	09856;8	65038;0;0;66;
$GPXUP;3978;07:40:51;0;50	09872;8	65045;0;0;67;
$GPXUP;3978;07:40:52;0;50	09889;8	6505;0;0;68;
$GPXUP;3978;07:40:53;0;50	09905;8	65052;0;0;66;
$GPXUP;3978;07:40:54;0;50	09922;8	65051;0;0;67;
$GPXUP;3978;07:40:55;0;50	09938;8	65046;0;0;65;
$GPXUP;3978;07:40:56;0;50	09952;8	65036;0;0;62;
$GPXUP;3978;07:40:57;0;50	09967;8	65029;0;0;62;
$GPXUP;3978;07:40:58;0;50	09982;8	65028;0;0;61;
$GPXUP;3978;07:40:59;0;50	09998;8	65036;0;0;65;
$GPXUP;3978;07:41:00;0;50	10014;8	65046;0;0;67;
$GPXUP;3978;07:41:01;0;50	10029;8	65058;0;0;64;
$GPXUP;3978;07:41:02;0;50	10043;8	65071;0;0;63;
$GPXUP;3978;07:41:03;0;50	10058;8	6508;0;0;63;
$GPXUP;3978;07:41:04;0;50	10073;8	65086;0;0;64;
$GPXUP;3978;07:41:05;0;50	10089;8	65091;0;0;63;
$GPXUP;3978;07:41:06;0;50	10104;8	65098;0;0;64;
$GPXUP;3978;07:41:07;0;50	10119;8	65109;0;0;65;
$GPXUP;3978;07:41:08;0;50	10133;8	65121;0;0;67;
$GPXUP;3978;07:41:09;0;50	10148;8	65134;0;0;68;
$GPXUP;3978;07:41:10;0;50	10163;8	65147;0;0;68;
$GPXUP;3978;07:41:11;0;50	10178;8	65159;0;0;68;
$GPXUP;3978;07:41:12;0;50	10194;8	65168;0;0;67;
$GPXUP;3978;07:41:13;0;50	10211;8	65172;0;0;66;
$GPXUP;3978;07:41:14;0;50	10227;8	65171;0;0;65;
$GPXUP;3978;07:41:15;0;50	10242;8	65164;0;0;64;
$GPXUP;3978;07:41:16;0;50	10257;8	65156;0;0;63;
$GPXUP;3978;07:41:17;0;50	10272;8	6515;0;0;62;
$GPXUP;3978;07:41:18;0;50	10288;8	6515;0;0;63;
$GPXUP;3978;07:41:19;0;50	10305;8	65155;0;0;67;
$GPXUP;3978;07:41:20;0;50	10321;8	6516;0;0;66;
$GPXUP;3978;07:41:21;0;50	10337;8	65164;0;0;64;
$GPXUP;3978;07:41:22;0;50	10353;8	65167;0;0;65;
$GPXUP;3978;07:41:23;0;50	1037;8	6517;0;0;66;
$GPXUP;3978;07:41:24;0;50	10386;8	6517;0;0;67;
$GPXUP;3978;07:41:25;0;50	10402;8	65168;0;0;64;
$GPXUP;3978;07:41:26;0;50	10418;8	65161;0;0;63;
$GPXUP;3978;07:41:27;0;50	10432;8	65152;0;0;61;
$GPXUP;3978;07:41:28;0;50	10446;8	65144;0;0;61;
$GPXUP;3978;07:41:29;0;50	1046;8	65139;0;0;60;
$GPXUP;3978;07:41:30;0;50	10475;8	65138;0;0;59;
$GPXUP;3978;07:41:31;0;50	1049;8	65142;0;0;59;
$GPXUP;3978;07:41:32;0;50	10505;8	65148;0;0;62;
$GPXUP;3978;07:41:33;0;50	1052;8	65154;0;0;63;
$GPXUP;3978;07:41:34;0;50	10536;8	65161;0;0;64;
$GPXUP;3978;07:41:35;0;50	10551;8	6517;0;0;67;
$GPXUP;3978;07:41:36;0;50	10567;8	65181;0;0;68;
$GPXUP;3978;07:41:37;0;50	10583;8	6519;0;0;69;
$GPXUP;3978;07:41:38;0;50	106;8	65198;0;0;69;
$GPXUP;3978;07:41:39;0;50	10616;8	65206;0;0;69;
$GPXUP;3978;07:41:40;0;50	10632;8	65216;0;0;69;
$GPXUP;3978;07:41:41;0;50	10648;8	65228;0;0;69;
$GPXUP;3978;07:41:42;0;50	10663;8	65241;0;0;70;
$GPXUP;3978;07:41:43;0;50	10678;8	65254;0;0;70;
$GPXUP;3978;07:41:44;0;50	10693;8	65268;0;0;70;
$GPXUP;3978;07:41:45;0;50	10709;8	65281;0;0;71;
$GPXUP;3978;07:41:46;0;50	10724;8	65293;0;0;72;
$GPXUP;3978;07:41:47;0;50	10739;8	65309;0;0;71;
$GPXUP;3978;07:41:48;0;50	10751;8	65329;0;0;70;
$GPXUP;3978;07:41:49;0;50	10761;8	65351;0;0;70;
$GPXUP;3978;07:41:50;0;50	1077;8	65374;0;0;69;
$GPXUP;3978;07:41:51;0;50	1078;8	65396;0;0;68;
$GPXUP;3978;07:41:52;0;50	10789;8	65415;0;0;61;
$GPXUP;3978;07:41:53;0;50	10801;8	65428;0;0;56;
$GPXUP;3978;07:41:54;0;50	10815;8	65436;0;0;60;
$GPXUP;3978;07:41:55;0;50	10828;8	65448;0;0;61;
$GPXUP;3978;07:41:56;0;50	10838;8	65465;0;0;62;
$GPXUP;3978;07:41:57;0;50	10848;8	65483;0;0;62;
$GPXUP;3978;07:41:58;0;50	10858;8	65501;0;0;61;
$GPXUP;3978;07:41:59;0;50	10868;8	65519;0;0;60;
$GPXUP;3978;07:42:00;0;50	10877;8	65537;0;0;59;
$GPXUP;3978;07:42:01;0;50	10884;8	65558;0;0;61;
$GPXUP;3978;07:42:02;0;50	10889;8	65581;0;0;63;
$GPXUP;3978;07:42:03;0;50	10893;8	65605;0;0;64;
$GPXUP;3978;07:42:04;0;50	10899;8	65629;0;0;68;
$GPXUP;3978;07:42:05;0;50	10907;8	65652;0;0;67;
$GPXUP;3978;07:42:06;0;50	10918;8	65672;0;0;67;
$GPXUP;3978;07:42:07;0;50	10934;8	65687;0;0;69;
$GPXUP;3978;07:42:08;0;50	1095;8	65702;0;0;70;
$GPXUP;3978;07:42:09;0;50	10965;8	65717;0;0;72;
$GPXUP;3978;07:42:10;0;50	1098;8	65736;0;0;75;
$GPXUP;3978;07:42:11;0;50	10993;8	65757;0;0;79;
$GPXUP;3978;07:42:12;0;50	11005;8	65783;0;0;81;
$GPXUP;3978;07:42:13;0;50	11017;8	65808;0;0;79;
$GPXUP;3978;07:42:14;0;50	11029;8	65831;0;0;75;
$GPXUP;3978;07:42:15;0;50	11042;8	65848;0;0;71;
$GPXUP;3978;07:42:16;0;50	11058;8	65859;0;0;68;
$GPXUP;3978;07:42:17;0;50	11075;8	65861;0;0;66;
$GPXUP;3978;07:42:18;0;50	11092;8	65858;0;0;65;
$GPXUP;3978;07:42:19;0;50	11107;8	65854;0;0;62;
$GPXUP;3978;07:42:20;0;50	11122;8	65853;0;0;59;
$GPXUP;3978;07:42:21;0;50	11136;8	65851;0;0;60;
$GPXUP;3978;07:42:22;0;50	11151;8	65846;0;0;59;
$GPXUP;3978;07:42:23;0;50	11165;8	65839;0;0;58;
$GPXUP;3978;07:42:24;0;50	11179;8	65832;0;0;57;
$GPXUP;3978;07:42:25;0;50	11193;8	65828;0;0;55;
$GPXUP;3978;07:42:26;0;50	11207;8	65829;0;0;55;
$GPXUP;3978;07:42:27;0;50	11222;8	65839;0;0;61;
$GPXUP;3978;07:42:28;0;50	11238;8	65848;0;0;63;
$GPXUP;3978;07:42:29;0;50	11253;8	65857;0;0;62;
$GPXUP;3978;07:42:30;0;50	11268;8	65865;0;0;63;
$GPXUP;3978;07:42:31;0;50	11283;8	65872;0;0;61;
$GPXUP;3978;07:42:32;0;50	11298;8	65874;0;0;60;
$GPXUP;3978;07:42:33;0;50	11312;8	65872;0;0;56;
$GPXUP;3978;07:42:34;0;50	11326;8	65871;0;0;55;
$GPXUP;3978;07:42:35;0;50	1134;8	65873;0;0;56;
$GPXUP;3978;07:42:36;0;50	11353;8	65878;0;0;56;
$GPXUP;3978;07:42:37;0;50	11366;8	65886;0;0;57;
$GPXUP;3978;07:42:38;0;50	1138;8	65894;0;0;58;
$GPXUP;3978;07:42:39;0;50	11394;8	65901;0;0;58;
$GPXUP;3978;07:42:40;0;50	11408;8	65905;0;0;59;
$GPXUP;3978;07:42:41;0;50	11423;8	65905;0;0;59;
$GPXUP;3978;07:42:42;0;50	11437;8	65904;0;0;58;
$GPXUP;3978;07:42:43;0;50	11452;8	65901;0;0;60;
$GPXUP;3978;07:42:44;0;50	11467;8	65898;0;0;61;
$GPXUP;3978;07:42:45;0;50	11482;8	65895;0;0;59;
$GPXUP;3978;07:42:46;0;50	11497;8	65895;0;0;59;
$GPXUP;3978;07:42:47;0;50	11512;8	65901;0;0;61;
$GPXUP;3978;07:42:48;0;50	11527;8	65908;0;0;63;
$GPXUP;3978;07:42:49;0;50	11542;8	65914;0;0;63;
$GPXUP;3978;07:42:50;0;50	11557;8	65921;0;0;63;
$GPXUP;3978;07:42:51;0;50	11572;8	65927;0;0;63;
$GPXUP;3978;07:42:52;0;50	11588;8	65932;0;0;63;
$GPXUP;3978;07:42:53;0;50	11603;8	65937;0;0;64;
$GPXUP;3978;07:42:54;0;50	11619;8	65945;0;0;66;
$GPXUP;3978;07:42:55;0;50	11635;8	65951;0;0;66;
$GPXUP;3978;07:42:56;0;50	11652;8	65951;0;0;67;
$GPXUP;3978;07:42:57;0;50	11668;8	65949;0;0;64;
$GPXUP;3978;07:42:58;0;50	11683;8	65945;0;0;60;
$GPXUP;3978;07:42:59;0;50	11697;8	6594;0;0;58;
$GPXUP;3978;07:43:00;0;50	11711;8	65937;0;0;58;
$GPXUP;3978;07:43:01;0;50	11727;8	65935;0;0;63;
$GPXUP;3978;07:43:02;0;50	11742;8	65933;0;0;62;
$GPXUP;3978;07:43:03;0;50	11758;8	6593;0;0;62;
$GPXUP;3978;07:43:04;0;50	11772;8	65926;0;0;61;
$GPXUP;3978;07:43:05;0;50	11786;8	65918;0;0;58;
$GPXUP;3978;07:43:06;0;50	11798;8	65907;0;0;55;
$GPXUP;3978;07:43:07;0;50	1181;8	65896;0;0;55;
$GPXUP;3978;07:43:08;0;50	11823;8	65889;0;0;55;
$GPXUP;3978;07:43:09;0;50	11837;8	65887;0;0;54;
$GPXUP;3978;07:43:10;0;50	11852;8	65892;0;0;55;
$GPXUP;3978;07:43:11;0;50	11867;8	65904;0;0;62;
$GPXUP;3978;07:43:12;0;50	11882;8	65915;0;0;65;
$GPXUP;3978;07:43:13;0;50	11899;8	65923;0;0;66;
$GPXUP;3978;07:43:14;0;50	11915;8	65925;0;0;66;
$GPXUP;3978;07:43:15;0;50	11931;8	65922;0;0;62;
$GPXUP;3978;07:43:16;0;50	11946;8	65919;0;0;60;
$GPXUP;3978;07:43:17;0;50	11961;8	65917;0;0;62;
$GPXUP;3978;07:43:18;0;50	11977;8	65916;0;0;65;
$GPXUP;3978;07:43:19;0;50	11993;8	65916;0;0;63;
$GPXUP;3978;07:43:20;0;50	12009;8	65917;0;0;64;
$GPXUP;3978;07:43:21;0;50	12025;8	65919;0;0;65;
$GPXUP;3978;07:43:22;0;50	12042;8	65918;0;0;65;
$GPXUP;3978;07:43:23;0;50	12057;8	65913;0;0;65;
$GPXUP;3978;07:43:24;0;50	12072;8	65905;0;0;60;
$GPXUP;3978;07:43:25;0;50	12086;8	65897;0;0;59;
$GPXUP;3978;07:43:26;0;50	121;8	65892;0;0;57;
$GPXUP;3978;07:43:27;0;50	12115;8	65891;0;0;63;
$GPXUP;3978;07:43:28;0;50	1213;8	65888;0;0;65;
$GPXUP;3978;07:43:29;0;50	12145;8	65878;0;0;63;
$GPXUP;3978;07:43:30;0;50	12156;8	65864;0;0;58;
$GPXUP;3978;07:43:31;0;50	12167;8	65849;0;0;58;
$GPXUP;3978;07:43:32;0;50	1218;8	65839;0;0;59;
$GPXUP;3978;07:43:33;0;50	12194;8	65832;0;0;60;
$GPXUP;3978;07:43:34;0;50	1221;8	6583;0;0;62;
$GPXUP;3978;07:43:35;0;50	12228;8	65832;0;0;69;
$GPXUP;3978;07:43:36;0;50	12245;8	65832;0;0;65;
$GPXUP;3978;07:43:37;0;50	12261;8	6583;0;0;63;
$GPXUP;3978;07:43:38;0;50	12276;8	65823;0;0;63;
$GPXUP;3978;07:43:39;0;50	12289;8	65812;0;0;62;
$GPXUP;3978;07:43:40;0;50	12302;8	65799;0;0;62;
$GPXUP;3978;07:43:41;0;50	12316;8	6579;0;0;61;
$GPXUP;3978;07:43:42;0;50	12331;8	65788;0;0;54;
$GPXUP;3978;07:43:43;0;50	12346;8	65797;0;0;57;
$GPXUP;3978;07:43:44;0;50	12362;8	65816;0;0;67;
$GPXUP;3978;07:43:45;0;50	12374;8	65836;0;0;63;
$GPXUP;3978;07:43:46;0;50	12386;8	65854;0;0;61;
$GPXUP;3978;07:43:47;0;50	12398;8	65868;0;0;60;
$GPXUP;3978;07:43:48;0;50	12413;8	65876;0;0;59;
$GPXUP;3978;07:43:49;0;50	12428;8	65879;0;0;59;
$GPXUP;3978;07:43:50;0;50	12443;8	6588;0;0;58;
$GPXUP;3978;07:43:51;0;50	12458;8	6588;0;0;59;
$GPXUP;3978;07:43:52;0;50	12472;8	65878;0;0;58;
$GPXUP;3978;07:43:53;0;50	12485;8	65872;0;0;52;
$GPXUP;3978;07:43:54;0;50	12498;8	65866;0;0;50;
$GPXUP;3978;07:43:55;0;50	1251;8	65864;0;0;50;
$GPXUP;3978;07:43:56;0;50	12523;8	65864;0;0;51;
$GPXUP;3978;07:43:57;0;50	12536;8	65868;0;0;56;
$GPXUP;3978;07:43:58;0;50	1255;8	6587;0;0;58;
$GPXUP;3978;07:43:59;0;50	12565;8	65869;0;0;60;
$GPXUP;3978;07:44:00;0;50	12579;8	65863;0;0;58;
$GPXUP;3978;07:44:01;0;50	12588;8	6585;0;0;49;
$GPXUP;3978;07:44:02;0;50	12592;8	65834;0;0;41;
$GPXUP;3978;07:44:03;0;50	12589;8	65824;0;0;24;
$GPXUP;3978;07:44:04;0;50	12583;8	65823;0;0;8;
$GPXUP;3978;07:44:05;0;50	12571;8	65838;0;0;27;
$GPXUP;3978;07:44:06;0;50	12563;8	6586;0;0;41;
$GPXUP;3978;07:44:07;0;50	1256;8	65884;0;0;44;
$GPXUP;3978;07:44:08;0;50	12561;8	65904;0;0;43;
$GPXUP;3978;07:44:09;0;50	12565;8	65916;0;0;34;
$GPXUP;3978;07:44:10;0;50	12572;8	65915;0;0;18;
$GPXUP;3978;07:44:11;0;50	12571;8	65904;0;0;9;
$GPXUP;3978;07:44:12;0;50	12565;8	65895;0;0;19;
$GPXUP;3978;07:44:13;0;50	12558;8	65892;0;0;20;
$GPXUP;3978;07:44:14;0;50	12551;8	65897;0;0;28;
$GPXUP;3978;07:44:15;0;50	12548;8	65906;0;0;22;
$GPXUP;3978;07:44:16;0;50	1255;8	65916;0;0;21;
$GPXUP;3978;07:44:17;0;50	12554;8	65919;0;0;11;
$GPXUP;3978;07:44:18;0;50	12559;8	65912;0;0;12;
$GPXUP;3978;07:44:19;0;50	12557;8	659;0;0;21;
$GPXUP;3978;07:44:20;0;50	12551;8	6589;0;0;25;
$GPXUP;3978;07:44:21;0;50	12545;8	65886;0;0;20;
$GPXUP;3978;07:44:22;0;50	12541;8	65889;0;0;15;
$GPXUP;3978;07:44:23;0;50	12544;8	65893;0;0;6;
$GPXUP;3978;07:44:24;0;50	12547;8	65892;0;0;3;
$GPXUP;3978;07:44:25;0;50	12551;8	65886;0;0;14;
$GPXUP;3978;07:44:26;0;50	1255;8	65876;0;0;22;
$GPXUP;3978;07:44:27;0;50	12548;8	65873;0;0;15;
$GPXUP;3978;07:44:28;0;50	12547;8	65872;0;0;10;
$GPXUP;3978;07:44:29;0;50	12546;8	65877;0;0;4;
$GPXUP;3978;07:44:30;0;50	12546;8	65881;0;0;1;
