# Supplementary material for: Pigeon Navigation: Different Routes Lead to Frankfurt
Source: PLoS One. 2014 Nov 12;9(11):e112439. doi: 10.1371/journal.pone.0112439 (PMC4229201; doi:10.1371/journal.pone.0112439)
Supplement: File S4 — Files containing the original track data and a ‘Read me’ explaining the data format. (ZIP) [file pone.0112439.s004.zip › S-GH/100713xup05_1049.log]

$GPXUP;3978;07:13:47;0;49	93617;8	58506;0;0;0;
$GPXUP;3978;07:13:48;0;49	93617;8	58506;0;0;8;
$GPXUP;3978;07:13:49;0;49	9362;8	585;0;0;26;
$GPXUP;3978;07:13:50;0;49	93626;8	58492;0;0;38;
$GPXUP;3978;07:13:51;0;49	93636;8	58489;0;0;42;
$GPXUP;3978;07:13:52;0;49	93648;8	5849;0;0;44;
$GPXUP;3978;07:13:53;0;49	93659;8	58496;0;0;49;
$GPXUP;3978;07:13:54;0;49	9367;8	58505;0;0;50;
$GPXUP;3978;07:13:55;0;49	93679;8	58519;0;0;53;
$GPXUP;3978;07:13:56;0;49	93681;8	58537;0;0;53;
$GPXUP;3978;07:13:57;0;49	93674;8	58552;0;0;49;
$GPXUP;3978;07:13:58;0;49	93663;8	58556;0;0;46;
$GPXUP;3978;07:13:59;0;49	93653;8	58549;0;0;43;
$GPXUP;3978;07:14:00;0;49	93647;8	58537;0;0;39;
$GPXUP;3978;07:14:01;0;49	93643;8	58523;0;0;37;
$GPXUP;3978;07:14:02;0;49	9364;8	58512;0;0;29;
$GPXUP;3978;07:14:03;0;49	93633;8	58508;0;0;34;
$GPXUP;3978;07:14:04;0;49	93626;8	58514;0;0;36;
$GPXUP;3978;07:14:05;0;49	93621;8	58527;0;0;42;
$GPXUP;3978;07:14:06;0;49	93622;8	58543;0;0;47;
$GPXUP;3978;07:14:07;0;49	9363;8	58556;0;0;49;
$GPXUP;3978;07:14:08;0;49	93642;8	58557;0;0;48;
$GPXUP;3978;07:14:09;0;49	9365;8	58546;0;0;40;
$GPXUP;3978;07:14:10;0;49	93651;8	58533;0;0;35;
$GPXUP;3978;07:14:11;0;49	93646;8	58522;0;0;35;
$GPXUP;3978;07:14:12;0;49	9364;8	58512;0;0;36;
$GPXUP;3978;07:14:13;0;49	93633;8	58504;0;0;34;
$GPXUP;3978;07:14:14;0;49	93627;8	58495;0;0;34;
$GPXUP;3978;07:14:15;0;49	93621;8	58484;0;0;36;
$GPXUP;3978;07:14:16;0;49	93613;8	58476;0;0;39;
$GPXUP;3978;07:14:17;0;49	93603;8	58474;0;0;44;
$GPXUP;3978;07:14:18;0;49	93592;8	58474;0;0;44;
$GPXUP;3978;07:14:19;0;49	93581;8	58479;0;0;46;
$GPXUP;3978;07:14:20;0;49	93572;8	5849;0;0;49;
$GPXUP;3978;07:14:21;0;49	93564;8	58506;0;0;53;
$GPXUP;3978;07:14:22;0;49	93557;8	58523;0;0;54;
$GPXUP;3978;07:14:23;0;49	93548;8	58534;0;0;40;
$GPXUP;3978;07:14:24;0;49	93538;8	58534;0;0;37;
$GPXUP;3978;07:14:25;0;49	9353;8	58528;0;0;39;
$GPXUP;3978;07:14:26;0;49	9352;8	58523;0;0;37;
$GPXUP;3978;07:14:27;0;49	9351;8	58526;0;0;46;
$GPXUP;3978;07:14:28;0;49	935;8	58534;0;0;50;
$GPXUP;3978;07:14:29;0;49	93488;8	58543;0;0;51;
$GPXUP;3978;07:14:30;0;49	93475;8	58546;0;0;50;
$GPXUP;3978;07:14:31;0;49	93463;8	58545;0;0;47;
$GPXUP;3978;07:14:32;0;49	93453;8	58536;0;0;45;
$GPXUP;3978;07:14:33;0;49	93447;8	58522;0;0;44;
$GPXUP;3978;07:14:34;0;49	93441;8	58508;0;0;42;
$GPXUP;3978;07:14:35;0;49	93435;8	58494;0;0;42;
$GPXUP;3978;07:14:36;0;49	93427;8	58482;0;0;43;
$GPXUP;3978;07:14:37;0;49	93418;8	58473;0;0;43;
$GPXUP;3978;07:14:38;0;49	93409;8	58464;0;0;41;
$GPXUP;3978;07:14:39;0;49	93401;8	58454;0;0;43;
$GPXUP;3978;07:14:40;0;49	93393;8	58442;0;0;44;
$GPXUP;3978;07:14:41;0;49	93384;8	58432;0;0;45;
$GPXUP;3978;07:14:42;0;49	93376;8	5842;0;0;44;
$GPXUP;3978;07:14:43;0;49	9337;8	58406;0;0;42;
$GPXUP;3978;07:14:44;0;49	93366;8	58391;0;0;40;
$GPXUP;3978;07:14:45;0;49	93363;8	58376;0;0;39;
$GPXUP;3978;07:14:46;0;49	93361;8	58361;0;0;40;
$GPXUP;3978;07:14:47;0;49	93358;8	58346;0;0;40;
$GPXUP;3978;07:14:48;0;49	93356;8	58331;0;0;40;
$GPXUP;3978;07:14:49;0;49	93354;8	58316;0;0;40;
$GPXUP;3978;07:14:50;0;49	93352;8	58301;0;0;39;
$GPXUP;3978;07:14:51;0;49	93349;8	58286;0;0;39;
$GPXUP;3978;07:14:52;0;49	93347;8	58271;0;0;39;
$GPXUP;3978;07:14:53;0;49	93347;8	58256;0;0;40;
$GPXUP;3978;07:14:54;0;49	93349;8	5824;0;0;42;
$GPXUP;3978;07:14:55;0;49	93356;8	58224;0;0;51;
$GPXUP;3978;07:14:56;0;49	93363;8	58207;0;0;56;
$GPXUP;3978;07:14:57;0;49	93366;8	58186;0;0;58;
$GPXUP;3978;07:14:58;0;49	93363;8	58164;0;0;57;
$GPXUP;3978;07:14:59;0;49	93356;8	58145;0;0;51;
$GPXUP;3978;07:15:00;0;49	93347;8	58133;0;0;48;
$GPXUP;3978;07:15:01;0;49	93335;8	58128;0;0;51;
$GPXUP;3978;07:15:02;0;49	93322;8	5813;0;0;51;
$GPXUP;3978;07:15:03;0;49	9331;8	58134;0;0;49;
$GPXUP;3978;07:15:04;0;49	93298;8	58141;0;0;55;
$GPXUP;3978;07:15:05;0;49	93286;8	58153;0;0;60;
$GPXUP;3978;07:15:06;0;49	93276;8	58172;0;0;65;
$GPXUP;3978;07:15:07;0;49	93267;8	58193;0;0;61;
$GPXUP;3978;07:15:08;0;49	93258;8	58212;0;0;58;
$GPXUP;3978;07:15:09;0;49	93248;8	58228;0;0;55;
$GPXUP;3978;07:15:10;0;49	9324;8	58244;0;0;57;
$GPXUP;3978;07:15:11;0;49	93233;8	58265;0;0;60;
$GPXUP;3978;07:15:12;0;49	93228;8	58286;0;0;59;
$GPXUP;3978;07:15:13;0;49	93224;8	58308;0;0;58;
$GPXUP;3978;07:15:14;0;49	9322;8	58329;0;0;58;
$GPXUP;3978;07:15:15;0;49	93214;8	58351;0;0;59;
$GPXUP;3978;07:15:16;0;49	9321;8	58371;0;0;55;
$GPXUP;3978;07:15:17;0;49	93207;8	58392;0;0;57;
$GPXUP;3978;07:15:18;0;49	93204;8	58414;0;0;59;
$GPXUP;3978;07:15:19;0;49	93201;8	58437;0;0;60;
$GPXUP;3978;07:15:20;0;49	932;8	5846;0;0;58;
$GPXUP;3978;07:15:21;0;49	93199;8	58483;0;0;60;
$GPXUP;3978;07:15:22;0;49	93198;8	58506;0;0;62;
$GPXUP;3978;07:15:23;0;49	932;8	5853;0;0;63;
$GPXUP;3978;07:15:24;0;49	93205;8	58554;0;0;64;
$GPXUP;3978;07:15:25;0;49	93211;8	58578;0;0;65;
$GPXUP;3978;07:15:26;0;49	93219;8	586;0;0;64;
$GPXUP;3978;07:15:27;0;49	93227;8	58621;0;0;63;
$GPXUP;3978;07:15:28;0;49	93234;8	58643;0;0;62;
$GPXUP;3978;07:15:29;0;49	93239;8	58666;0;0;61;
$GPXUP;3978;07:15:30;0;49	93241;8	58689;0;0;60;
$GPXUP;3978;07:15:31;0;49	93242;8	58712;0;0;60;
$GPXUP;3978;07:15:32;0;49	93242;8	58736;0;0;59;
$GPXUP;3978;07:15:33;0;49	93241;8	58758;0;0;56;
$GPXUP;3978;07:15:34;0;49	93239;8	58779;0;0;57;
$GPXUP;3978;07:15:35;0;49	93238;8	58802;0;0;58;
$GPXUP;3978;07:15:36;0;49	9324;8	58825;0;0;59;
$GPXUP;3978;07:15:37;0;49	93242;8	58848;0;0;60;
$GPXUP;3978;07:15:38;0;49	93244;8	5887;0;0;58;
$GPXUP;3978;07:15:39;0;49	93246;8	58892;0;0;58;
$GPXUP;3978;07:15:40;0;49	93247;8	58915;0;0;60;
$GPXUP;3978;07:15:41;0;49	93251;8	58938;0;0;60;
$GPXUP;3978;07:15:42;0;49	93258;8	58959;0;0;61;
$GPXUP;3978;07:15:43;0;49	93266;8	58979;0;0;60;
$GPXUP;3978;07:15:44;0;49	93274;8	58998;0;0;59;
$GPXUP;3978;07:15:45;0;49	93282;8	59018;0;0;61;
$GPXUP;3978;07:15:46;0;49	9329;8	5904;0;0;62;
$GPXUP;3978;07:15:47;0;49	93298;8	5906;0;0;62;
$GPXUP;3978;07:15:48;0;49	93309;8	59078;0;0;62;
$GPXUP;3978;07:15:49;0;49	9332;8	59093;0;0;60;
$GPXUP;3978;07:15:50;0;49	93332;8	59108;0;0;59;
$GPXUP;3978;07:15:51;0;49	93343;8	59122;0;0;58;
$GPXUP;3978;07:15:52;0;49	93354;8	59136;0;0;57;
$GPXUP;3978;07:15:53;0;49	93366;8	59149;0;0;58;
$GPXUP;3978;07:15:54;0;49	93378;8	59162;0;0;58;
$GPXUP;3978;07:15:55;0;49	93391;8	59172;0;0;57;
$GPXUP;3978;07:15:56;0;49	93406;8	59175;0;0;61;
$GPXUP;3978;07:15:57;0;49	93421;8	5917;0;0;64;
$GPXUP;3978;07:15:58;0;49	93434;8	59156;0;0;64;
$GPXUP;3978;07:15:59;0;49	93442;8	59137;0;0;57;
$GPXUP;3978;07:16:00;0;49	93444;8	59117;0;0;49;
$GPXUP;3978;07:16:01;0;49	93443;8	59098;0;0;46;
$GPXUP;3978;07:16:02;0;49	93441;8	5908;0;0;45;
$GPXUP;3978;07:16:03;0;49	93441;8	59063;0;0;43;
$GPXUP;3978;07:16:04;0;49	93443;8	59046;0;0;44;
$GPXUP;3978;07:16:05;0;49	93448;8	59031;0;0;46;
$GPXUP;3978;07:16:06;0;49	93458;8	59018;0;0;49;
$GPXUP;3978;07:16:07;0;49	93469;8	59008;0;0;55;
$GPXUP;3978;07:16:08;0;49	93481;8	58996;0;0;56;
$GPXUP;3978;07:16:09;0;49	93493;8	58984;0;0;57;
$GPXUP;3978;07:16:10;0;49	93504;8	5897;0;0;57;
$GPXUP;3978;07:16:11;0;49	93514;8	58955;0;0;53;
$GPXUP;3978;07:16:12;0;49	93522;8	58937;0;0;54;
$GPXUP;3978;07:16:13;0;49	93528;8	58918;0;0;54;
$GPXUP;3978;07:16:14;0;49	93532;8	58898;0;0;53;
$GPXUP;3978;07:16:15;0;49	93534;8	58877;0;0;54;
$GPXUP;3978;07:16:16;0;49	93535;8	58857;0;0;53;
$GPXUP;3978;07:16:17;0;49	93536;8	58836;0;0;49;
$GPXUP;3978;07:16:18;0;49	9354;8	58818;0;0;48;
$GPXUP;3978;07:16:19;0;49	93547;8	58803;0;0;49;
$GPXUP;3978;07:16:20;0;49	93556;8	58791;0;0;51;
$GPXUP;3978;07:16:21;0;49	93567;8	58781;0;0;53;
$GPXUP;3978;07:16:22;0;49	9358;8	58775;0;0;52;
$GPXUP;3978;07:16:23;0;49	93593;8	58774;0;0;56;
$GPXUP;3978;07:16:24;0;49	93607;8	58778;0;0;57;
$GPXUP;3978;07:16:25;0;49	9362;8	58788;0;0;58;
$GPXUP;3978;07:16:26;0;49	93632;8	58803;0;0;61;
$GPXUP;3978;07:16:27;0;49	9364;8	58823;0;0;60;
$GPXUP;3978;07:16:28;0;49	93643;8	58847;0;0;62;
$GPXUP;3978;07:16:29;0;49	93642;8	58871;0;0;59;
$GPXUP;3978;07:16:30;0;49	93639;8	58894;0;0;57;
$GPXUP;3978;07:16:31;0;49	93633;8	58914;0;0;57;
$GPXUP;3978;07:16:32;0;49	93623;8	5893;0;0;57;
$GPXUP;3978;07:16:33;0;49	93611;8	58939;0;0;53;
$GPXUP;3978;07:16:34;0;49	93599;8	58939;0;0;48;
$GPXUP;3978;07:16:35;0;49	93589;8	58928;0;0;45;
$GPXUP;3978;07:16:36;0;49	93583;8	58914;0;0;44;
$GPXUP;3978;07:16:37;0;49	93579;8	58899;0;0;42;
$GPXUP;3978;07:16:38;0;49	93579;8	58883;0;0;41;
$GPXUP;3978;07:16:39;0;49	93581;8	58867;0;0;42;
$GPXUP;3978;07:16:40;0;49	93586;8	58852;0;0;45;
$GPXUP;3978;07:16:41;0;49	93594;8	58839;0;0;47;
$GPXUP;3978;07:16:42;0;49	93602;8	58825;0;0;48;
$GPXUP;3978;07:16:43;0;49	93612;8	58812;0;0;50;
$GPXUP;3978;07:16:44;0;49	93622;8	58799;0;0;55;
$GPXUP;3978;07:16:45;0;49	93635;8	5879;0;0;59;
$GPXUP;3978;07:16:46;0;49	9365;8	58788;0;0;61;
$GPXUP;3978;07:16:47;0;49	93665;8	58791;0;0;62;
$GPXUP;3978;07:16:48;0;49	9368;8	58798;0;0;61;
$GPXUP;3978;07:16:49;0;49	93694;8	58807;0;0;61;
$GPXUP;3978;07:16:50;0;49	93707;8	58818;0;0;60;
$GPXUP;3978;07:16:51;0;49	9372;8	58831;0;0;58;
$GPXUP;3978;07:16:52;0;49	93732;8	58844;0;0;58;
$GPXUP;3978;07:16:53;0;49	93744;8	58857;0;0;58;
$GPXUP;3978;07:16:54;0;49	93757;8	58867;0;0;58;
$GPXUP;3978;07:16:55;0;49	93771;8	58873;0;0;58;
$GPXUP;3978;07:16:56;0;49	93785;8	58878;0;0;57;
$GPXUP;3978;07:16:57;0;49	93799;8	58883;0;0;57;
$GPXUP;3978;07:16:58;0;49	93812;8	58888;0;0;55;
$GPXUP;3978;07:16:59;0;49	93826;8	58894;0;0;55;
$GPXUP;3978;07:17:00;0;49	9384;8	58901;0;0;56;
$GPXUP;3978;07:17:01;0;49	93852;8	58912;0;0;57;
$GPXUP;3978;07:17:02;0;49	93862;8	58927;0;0;59;
$GPXUP;3978;07:17:03;0;49	9387;8	58947;0;0;61;
$GPXUP;3978;07:17:04;0;49	93875;8	58969;0;0;61;
$GPXUP;3978;07:17:05;0;49	93874;8	58993;0;0;60;
$GPXUP;3978;07:17:06;0;49	93867;8	59013;0;0;54;
$GPXUP;3978;07:17:07;0;49	93858;8	59029;0;0;57;
$GPXUP;3978;07:17:08;0;49	93847;8	59044;0;0;58;
$GPXUP;3978;07:17:09;0;49	93834;8	59051;0;0;53;
$GPXUP;3978;07:17:10;0;49	9382;8	59052;0;0;53;
$GPXUP;3978;07:17:11;0;49	93807;8	59049;0;0;54;
$GPXUP;3978;07:17:12;0;49	93794;8	59049;0;0;53;
$GPXUP;3978;07:17:13;0;49	93783;8	59059;0;0;54;
$GPXUP;3978;07:17:14;0;49	93779;8	59079;0;0;60;
$GPXUP;3978;07:17:15;0;49	93783;8	59103;0;0;66;
$GPXUP;3978;07:17:16;0;49	9379;8	59127;0;0;70;
$GPXUP;3978;07:17:17;0;49	93797;8	59152;0;0;71;
$GPXUP;3978;07:17:18;0;49	93803;8	59179;0;0;72;
$GPXUP;3978;07:17:19;0;49	93807;8	59207;0;0;73;
$GPXUP;3978;07:17:20;0;49	9381;8	59235;0;0;75;
$GPXUP;3978;07:17:21;0;49	93814;8	59264;0;0;75;
$GPXUP;3978;07:17:22;0;49	93819;8	59292;0;0;75;
$GPXUP;3978;07:17:23;0;49	93826;8	5932;0;0;73;
$GPXUP;3978;07:17:24;0;49	93833;8	59345;0;0;71;
$GPXUP;3978;07:17:25;0;49	93842;8	59368;0;0;70;
$GPXUP;3978;07:17:26;0;49	93852;8	5939;0;0;67;
$GPXUP;3978;07:17:27;0;49	93864;8	59408;0;0;66;
$GPXUP;3978;07:17:28;0;49	93878;8	59422;0;0;70;
$GPXUP;3978;07:17:29;0;49	93894;8	59436;0;0;70;
$GPXUP;3978;07:17:30;0;49	93908;8	59451;0;0;71;
$GPXUP;3978;07:17:31;0;49	93922;8	59466;0;0;69;
$GPXUP;3978;07:17:32;0;49	93937;8	59481;0;0;70;
$GPXUP;3978;07:17:33;0;49	93952;8	59495;0;0;69;
$GPXUP;3978;07:17:34;0;49	93968;8	59507;0;0;68;
$GPXUP;3978;07:17:35;0;49	93983;8	59518;0;0;68;
$GPXUP;3978;07:17:36;0;49	93998;8	59528;0;0;67;
$GPXUP;3978;07:17:37;0;49	94013;8	5954;0;0;64;
$GPXUP;3978;07:17:38;0;49	94028;8	5955;0;0;65;
$GPXUP;3978;07:17:39;0;49	94043;8	59559;0;0;66;
$GPXUP;3978;07:17:40;0;49	94059;8	59565;0;0;64;
$GPXUP;3978;07:17:41;0;49	94074;8	59572;0;0;62;
$GPXUP;3978;07:17:42;0;49	94089;8	59577;0;0;61;
$GPXUP;3978;07:17:43;0;49	94104;8	59582;0;0;61;
$GPXUP;3978;07:17:44;0;49	94118;8	59589;0;0;59;
$GPXUP;3978;07:17:45;0;49	94132;8	59598;0;0;62;
$GPXUP;3978;07:17:46;0;49	94146;8	59606;0;0;61;
$GPXUP;3978;07:17:47;0;49	94161;8	59614;0;0;63;
$GPXUP;3978;07:17:48;0;49	94176;8	59621;0;0;62;
$GPXUP;3978;07:17:49;0;49	94191;8	59627;0;0;61;
$GPXUP;3978;07:17:50;0;49	94206;8	59631;0;0;62;
$GPXUP;3978;07:17:51;0;49	94223;8	59631;0;0;72;
$GPXUP;3978;07:17:52;0;49	94242;8	59632;0;0;74;
$GPXUP;3978;07:17:53;0;49	9426;8	59634;0;0;73;
$GPXUP;3978;07:17:54;0;49	94278;8	59637;0;0;71;
$GPXUP;3978;07:17:55;0;49	94294;8	59641;0;0;66;
$GPXUP;3978;07:17:56;0;49	9431;8	59646;0;0;65;
$GPXUP;3978;07:17:57;0;49	94326;8	59651;0;0;65;
$GPXUP;3978;07:17:58;0;49	94342;8	59656;0;0;66;
$GPXUP;3978;07:17:59;0;49	94358;8	59662;0;0;64;
$GPXUP;3978;07:18:00;0;49	94373;8	59669;0;0;61;
$GPXUP;3978;07:18:01;0;49	94387;8	59679;0;0;61;
$GPXUP;3978;07:18:02;0;49	94399;8	59692;0;0;60;
$GPXUP;3978;07:18:03;0;49	9441;8	59708;0;0;60;
$GPXUP;3978;07:18:04;0;49	94419;8	59726;0;0;60;
$GPXUP;3978;07:18:05;0;49	94429;8	59745;0;0;62;
$GPXUP;3978;07:18:06;0;49	94439;8	59764;0;0;63;
$GPXUP;3978;07:18:07;0;49	94448;8	59785;0;0;65;
$GPXUP;3978;07:18:08;0;49	94455;8	59807;0;0;64;
$GPXUP;3978;07:18:09;0;49	94461;8	59831;0;0;66;
$GPXUP;3978;07:18:10;0;49	94465;8	59855;0;0;64;
$GPXUP;3978;07:18:11;0;49	94469;8	5988;0;0;63;
$GPXUP;3978;07:18:12;0;49	94473;8	59904;0;0;64;
$GPXUP;3978;07:18:13;0;49	94477;8	59928;0;0;64;
$GPXUP;3978;07:18:14;0;49	94481;8	59953;0;0;64;
$GPXUP;3978;07:18:15;0;49	94485;8	59977;0;0;65;
$GPXUP;3978;07:18:16;0;49	94489;8	60002;0;0;65;
$GPXUP;3978;07:18:17;0;49	94493;8	60027;0;0;66;
$GPXUP;3978;07:18:18;0;49	94496;8	60052;0;0;66;
$GPXUP;3978;07:18:19;0;49	94499;8	60077;0;0;64;
$GPXUP;3978;07:18:20;0;49	945;8	60102;0;0;63;
$GPXUP;3978;07:18:21;0;49	945;8	60125;0;0;61;
$GPXUP;3978;07:18:22;0;49	94499;8	60149;0;0;61;
$GPXUP;3978;07:18:23;0;49	94497;8	60173;0;0;62;
$GPXUP;3978;07:18:24;0;49	94492;8	60196;0;0;62;
$GPXUP;3978;07:18:25;0;49	94487;8	60218;0;0;58;
$GPXUP;3978;07:18:26;0;49	94482;8	60239;0;0;57;
$GPXUP;3978;07:18:27;0;49	94478;8	6026;0;0;56;
$GPXUP;3978;07:18:28;0;49	94474;8	60282;0;0;57;
$GPXUP;3978;07:18:29;0;49	94472;8	60304;0;0;60;
$GPXUP;3978;07:18:30;0;49	94474;8	60328;0;0;60;
$GPXUP;3978;07:18:31;0;49	94477;8	6035;0;0;60;
$GPXUP;3978;07:18:32;0;49	94482;8	60372;0;0;61;
$GPXUP;3978;07:18:33;0;49	9449;8	60393;0;0;61;
$GPXUP;3978;07:18:34;0;49	94499;8	60412;0;0;61;
$GPXUP;3978;07:18:35;0;49	94509;8	6043;0;0;62;
$GPXUP;3978;07:18:36;0;49	94522;8	60446;0;0;65;
$GPXUP;3978;07:18:37;0;49	94535;8	6046;0;0;65;
$GPXUP;3978;07:18:38;0;49	9455;8	60473;0;0;65;
$GPXUP;3978;07:18:39;0;49	94564;8	60485;0;0;63;
$GPXUP;3978;07:18:40;0;49	94578;8	6049;0;0;60;
$GPXUP;3978;07:18:41;0;49	94594;8	60493;0;0;61;
$GPXUP;3978;07:18:42;0;49	94609;8	60496;0;0;60;
$GPXUP;3978;07:18:43;0;49	94624;8	60498;0;0;59;
$GPXUP;3978;07:18:44;0;49	94638;8	60505;0;0;58;
$GPXUP;3978;07:18:45;0;49	94651;8	60516;0;0;62;
$GPXUP;3978;07:18:46;0;49	94664;8	60529;0;0;61;
$GPXUP;3978;07:18:47;0;49	94676;8	60544;0;0;61;
$GPXUP;3978;07:18:48;0;49	94688;8	60557;0;0;60;
$GPXUP;3978;07:18:49;0;49	94702;8	60568;0;0;60;
$GPXUP;3978;07:18:50;0;49	94716;8	60574;0;0;60;
$GPXUP;3978;07:18:51;0;49	9473;8	60573;0;0;55;
$GPXUP;3978;07:18:52;0;49	94742;8	60563;0;0;56;
$GPXUP;3978;07:18:53;0;49	94752;8	60548;0;0;55;
$GPXUP;3978;07:18:54;0;49	94762;8	60533;0;0;53;
$GPXUP;3978;07:18:55;0;49	94771;8	60518;0;0;52;
$GPXUP;3978;07:18:56;0;49	94782;8	60507;0;0;59;
$GPXUP;3978;07:18:57;0;49	94796;8	60497;0;0;61;
$GPXUP;3978;07:18:58;0;49	9481;8	60488;0;0;61;
$GPXUP;3978;07:18:59;0;49	94824;8	6048;0;0;60;
$GPXUP;3978;07:19:00;0;49	94838;8	6047;0;0;60;
$GPXUP;3978;07:19:01;0;49	9485;8	60458;0;0;53;
$GPXUP;3978;07:19:02;0;49	94858;8	60442;0;0;48;
$GPXUP;3978;07:19:03;0;49	94861;8	60425;0;0;47;
$GPXUP;3978;07:19:04;0;49	94862;8	60406;0;0;49;
$GPXUP;3978;07:19:05;0;49	94863;8	60387;0;0;49;
$GPXUP;3978;07:19:06;0;49	94863;8	60368;0;0;47;
$GPXUP;3978;07:19:07;0;49	94862;8	6035;0;0;45;
$GPXUP;3978;07:19:08;0;49	94862;8	60333;0;0;44;
$GPXUP;3978;07:19:09;0;49	94862;8	60316;0;0;43;
$GPXUP;3978;07:19:10;0;49	9486;8	60299;0;0;43;
$GPXUP;3978;07:19:11;0;49	94856;8	60284;0;0;44;
$GPXUP;3978;07:19:12;0;49	9485;8	60269;0;0;47;
$GPXUP;3978;07:19:13;0;49	94843;8	60253;0;0;49;
$GPXUP;3978;07:19:14;0;49	94836;8	60237;0;0;51;
$GPXUP;3978;07:19:15;0;49	94829;8	6022;0;0;52;
$GPXUP;3978;07:19:16;0;49	94823;8	60202;0;0;52;
$GPXUP;3978;07:19:17;0;49	94816;8	60185;0;0;52;
$GPXUP;3978;07:19:18;0;49	9481;8	60167;0;0;52;
$GPXUP;3978;07:19:19;0;49	94806;8	60148;0;0;51;
$GPXUP;3978;07:19:20;0;49	94804;8	60128;0;0;53;
$GPXUP;3978;07:19:21;0;49	94803;8	60108;0;0;53;
$GPXUP;3978;07:19:22;0;49	94803;8	60086;0;0;55;
$GPXUP;3978;07:19:23;0;49	94803;8	60065;0;0;54;
$GPXUP;3978;07:19:24;0;49	94802;8	60044;0;0;54;
$GPXUP;3978;07:19:25;0;49	94799;8	60024;0;0;54;
$GPXUP;3978;07:19:26;0;49	94794;8	60004;0;0;56;
$GPXUP;3978;07:19:27;0;49	94789;8	59985;0;0;53;
$GPXUP;3978;07:19:28;0;49	94784;8	59966;0;0;50;
$GPXUP;3978;07:19:29;0;49	94785;8	59944;0;0;60;
$GPXUP;3978;07:19:30;0;49	94791;8	59921;0;0;72;
$GPXUP;3978;07:19:31;0;49	94796;8	59895;0;0;69;
$GPXUP;3978;07:19:32;0;49	94803;8	59872;0;0;62;
$GPXUP;3978;07:19:33;0;49	9481;8	59852;0;0;56;
$GPXUP;3978;07:19:34;0;49	94819;8	59835;0;0;55;
$GPXUP;3978;07:19:35;0;49	94829;8	5982;0;0;57;
$GPXUP;3978;07:19:36;0;49	94841;8	59807;0;0;60;
$GPXUP;3978;07:19:37;0;49	94854;8	59797;0;0;60;
$GPXUP;3978;07:19:38;0;49	94868;8	59788;0;0;60;
$GPXUP;3978;07:19:39;0;49	94883;8	59778;0;0;61;
$GPXUP;3978;07:19:40;0;49	94897;8	59771;0;0;61;
$GPXUP;3978;07:19:41;0;49	94912;8	59765;0;0;65;
$GPXUP;3978;07:19:42;0;49	94929;8	59762;0;0;66;
$GPXUP;3978;07:19:43;0;49	94945;8	59765;0;0;68;
$GPXUP;3978;07:19:44;0;49	94962;8	59774;0;0;70;
$GPXUP;3978;07:19:45;0;49	94978;8	59787;0;0;69;
$GPXUP;3978;07:19:46;0;49	94993;8	598;0;0;69;
$GPXUP;3978;07:19:47;0;49	95008;8	59812;0;0;68;
$GPXUP;3978;07:19:48;0;49	95025;8	59822;0;0;70;
$GPXUP;3978;07:19:49;0;49	95042;8	5983;0;0;70;
$GPXUP;3978;07:19:50;0;49	95059;8	59838;0;0;71;
$GPXUP;3978;07:19:51;0;49	95076;8	59847;0;0;72;
$GPXUP;3978;07:19:52;0;49	95092;8	59858;0;0;70;
$GPXUP;3978;07:19:53;0;49	95108;8	59869;0;0;70;
$GPXUP;3978;07:19:54;0;49	95124;8	59882;0;0;69;
$GPXUP;3978;07:19:55;0;49	9514;8	59893;0;0;69;
$GPXUP;3978;07:19:56;0;49	95156;8	59905;0;0;70;
$GPXUP;3978;07:19:57;0;49	95172;8	59913;0;0;69;
$GPXUP;3978;07:19:58;0;49	95189;8	59916;0;0;67;
$GPXUP;3978;07:19:59;0;49	95205;8	59917;0;0;66;
$GPXUP;3978;07:20:00;0;49	95222;8	59919;0;0;65;
$GPXUP;3978;07:20:01;0;49	95237;8	59924;0;0;64;
$GPXUP;3978;07:20:02;0;49	95253;8	59928;0;0;65;
$GPXUP;3978;07:20:03;0;49	9527;8	59926;0;0;72;
$GPXUP;3978;07:20:04;0;49	95288;8	59923;0;0;73;
$GPXUP;3978;07:20:05;0;49	95306;8	59922;0;0;71;
$GPXUP;3978;07:20:06;0;49	95324;8	59922;0;0;71;
$GPXUP;3978;07:20:07;0;49	95341;8	59924;0;0;67;
$GPXUP;3978;07:20:08;0;49	95358;8	59926;0;0;67;
$GPXUP;3978;07:20:09;0;49	95375;8	59929;0;0;68;
$GPXUP;3978;07:20:10;0;49	95392;8	59931;0;0;67;
$GPXUP;3978;07:20:11;0;49	95408;8	59932;0;0;67;
$GPXUP;3978;07:20:12;0;49	95425;8	59934;0;0;68;
$GPXUP;3978;07:20:13;0;49	95442;8	59935;0;0;69;
$GPXUP;3978;07:20:14;0;49	9546;8	59936;0;0;68;
$GPXUP;3978;07:20:15;0;49	95476;8	59938;0;0;68;
$GPXUP;3978;07:20:16;0;49	95494;8	59941;0;0;70;
$GPXUP;3978;07:20:17;0;49	95511;8	59944;0;0;69;
$GPXUP;3978;07:20:18;0;49	95528;8	59948;0;0;67;
$GPXUP;3978;07:20:19;0;49	95544;8	5995;0;0;67;
$GPXUP;3978;07:20:20;0;49	95561;8	59949;0;0;68;
$GPXUP;3978;07:20:21;0;49	95578;8	59948;0;0;67;
$GPXUP;3978;07:20:22;0;49	95595;8	59947;0;0;67;
$GPXUP;3978;07:20:23;0;49	95612;8	59944;0;0;66;
$GPXUP;3978;07:20:24;0;49	95626;8	59937;0;0;61;
$GPXUP;3978;07:20:25;0;49	9564;8	59927;0;0;61;
$GPXUP;3978;07:20:26;0;49	95654;8	59917;0;0;61;
$GPXUP;3978;07:20:27;0;49	95667;8	59907;0;0;57;
$GPXUP;3978;07:20:28;0;49	9568;8	59897;0;0;54;
$GPXUP;3978;07:20:29;0;49	95691;8	59887;0;0;53;
$GPXUP;3978;07:20:30;0;49	95703;8	59877;0;0;54;
$GPXUP;3978;07:20:31;0;49	95716;8	5987;0;0;58;
$GPXUP;3978;07:20:32;0;49	95731;8	59864;0;0;60;
$GPXUP;3978;07:20:33;0;49	95746;8	59859;0;0;62;
$GPXUP;3978;07:20:34;0;49	95761;8	59855;0;0;64;
$GPXUP;3978;07:20:35;0;49	95777;8	59853;0;0;65;
$GPXUP;3978;07:20:36;0;49	95792;8	5985;0;0;62;
$GPXUP;3978;07:20:37;0;49	95808;8	59846;0;0;62;
$GPXUP;3978;07:20:38;0;49	95822;8	59842;0;0;60;
$GPXUP;3978;07:20:39;0;49	95837;8	59836;0;0;60;
$GPXUP;3978;07:20:40;0;49	95851;8	59827;0;0;62;
$GPXUP;3978;07:20:41;0;49	95866;8	59819;0;0;62;
$GPXUP;3978;07:20:42;0;49	95881;8	59811;0;0;65;
$GPXUP;3978;07:20:43;0;49	95896;8	59804;0;0;66;
$GPXUP;3978;07:20:44;0;49	95912;8	59798;0;0;66;
$GPXUP;3978;07:20:45;0;49	95929;8	59794;0;0;69;
$GPXUP;3978;07:20:46;0;49	95946;8	59792;0;0;68;
$GPXUP;3978;07:20:47;0;49	95963;8	5979;0;0;66;
$GPXUP;3978;07:20:48;0;49	9598;8	5979;0;0;69;
$GPXUP;3978;07:20:49;0;49	95997;8	5979;0;0;68;
$GPXUP;3978;07:20:50;0;49	96014;8	59793;0;0;69;
$GPXUP;3978;07:20:51;0;49	96031;8	59795;0;0;68;
$GPXUP;3978;07:20:52;0;49	96048;8	59799;0;0;68;
$GPXUP;3978;07:20:53;0;49	96065;8	59802;0;0;67;
$GPXUP;3978;07:20:54;0;49	96082;8	59804;0;0;67;
$GPXUP;3978;07:20:55;0;49	96098;8	59804;0;0;69;
$GPXUP;3978;07:20:56;0;49	96116;8	59806;0;0;69;
$GPXUP;3978;07:20:57;0;49	96133;8	59808;0;0;70;
$GPXUP;3978;07:20:58;0;49	9615;8	5981;0;0;67;
$GPXUP;3978;07:20:59;0;49	96166;8	59812;0;0;65;
$GPXUP;3978;07:21:00;0;49	96183;8	59817;0;0;66;
$GPXUP;3978;07:21:01;0;49	96198;8	5982;0;0;63;
$GPXUP;3978;07:21:02;0;49	96214;8	5982;0;0;63;
$GPXUP;3978;07:21:03;0;49	9623;8	59822;0;0;64;
$GPXUP;3978;07:21:04;0;49	96246;8	59824;0;0;64;
$GPXUP;3978;07:21:05;0;49	96262;8	5983;0;0;66;
$GPXUP;3978;07:21:06;0;49	96278;8	59838;0;0;64;
$GPXUP;3978;07:21:07;0;49	96292;8	59848;0;0;63;
$GPXUP;3978;07:21:08;0;49	96307;8	59856;0;0;60;
$GPXUP;3978;07:21:09;0;49	96321;8	59864;0;0;58;
$GPXUP;3978;07:21:10;0;49	96334;8	59871;0;0;55;
$GPXUP;3978;07:21:11;0;49	96348;8	59875;0;0;58;
$GPXUP;3978;07:21:12;0;49	96362;8	59877;0;0;57;
$GPXUP;3978;07:21:13;0;49	96377;8	59878;0;0;59;
$GPXUP;3978;07:21:14;0;49	96392;8	59876;0;0;60;
$GPXUP;3978;07:21:15;0;49	96407;8	59873;0;0;61;
$GPXUP;3978;07:21:16;0;49	96422;8	5987;0;0;64;
$GPXUP;3978;07:21:17;0;49	96439;8	5987;0;0;64;
$GPXUP;3978;07:21:18;0;49	96455;8	5987;0;0;65;
$GPXUP;3978;07:21:19;0;49	96471;8	59869;0;0;64;
$GPXUP;3978;07:21:20;0;49	96487;8	59867;0;0;63;
$GPXUP;3978;07:21:21;0;49	96503;8	59864;0;0;63;
$GPXUP;3978;07:21:22;0;49	96518;8	59861;0;0;63;
$GPXUP;3978;07:21:23;0;49	96534;8	59858;0;0;64;
$GPXUP;3978;07:21:24;0;49	9655;8	59854;0;0;66;
$GPXUP;3978;07:21:24;0;49	96566;8	5985;0;0;65;
$GPXUP;3978;07:21:25;0;49	96583;8	59847;0;0;66;
$GPXUP;3978;07:21:26;0;49	96599;8	59845;0;0;66;
$GPXUP;3978;07:21:27;0;49	96616;8	59844;0;0;67;
$GPXUP;3978;07:21:28;0;49	96633;8	59844;0;0;67;
$GPXUP;3978;07:21:29;0;49	9665;8	59843;0;0;65;
$GPXUP;3978;07:21:30;0;49	96666;8	59844;0;0;66;
$GPXUP;3978;07:21:31;0;49	96683;8	59846;0;0;64;
$GPXUP;3978;07:21:32;0;49	96698;8	59849;0;0;63;
$GPXUP;3978;07:21:33;0;49	96714;8	59851;0;0;62;
$GPXUP;3978;07:21:34;0;49	96728;8	59853;0;0;60;
$GPXUP;3978;07:21:35;0;49	96743;8	59853;0;0;61;
$GPXUP;3978;07:21:36;0;49	96758;8	5985;0;0;59;
$GPXUP;3978;07:21:37;0;49	96773;8	59843;0;0;63;
$GPXUP;3978;07:21:38;0;49	96787;8	59832;0;0;62;
$GPXUP;3978;07:21:39;0;49	96801;8	59822;0;0;59;
$GPXUP;3978;07:21:40;0;49	96814;8	59813;0;0;58;
$GPXUP;3978;07:21:41;0;49	96829;8	5981;0;0;58;
$GPXUP;3978;07:21:42;0;49	96845;8	5981;0;0;61;
$GPXUP;3978;07:21:43;0;49	9686;8	59814;0;0;60;
$GPXUP;3978;07:21:44;0;49	96876;8	59819;0;0;62;
$GPXUP;3978;07:21:45;0;49	96892;8	59825;0;0;64;
$GPXUP;3978;07:21:46;0;49	96908;8	59832;0;0;64;
$GPXUP;3978;07:21:47;0;49	96923;8	59842;0;0;64;
$GPXUP;3978;07:21:48;0;49	96939;8	59852;0;0;66;
$GPXUP;3978;07:21:49;0;49	96956;8	5986;0;0;69;
$GPXUP;3978;07:21:50;0;49	96972;8	59868;0;0;66;
$GPXUP;3978;07:21:51;0;49	96988;8	59874;0;0;66;
$GPXUP;3978;07:21:52;0;49	97004;8	5988;0;0;66;
$GPXUP;3978;07:21:53;0;49	97019;8	59888;0;0;64;
$GPXUP;3978;07:21:54;0;49	97033;8	59898;0;0;66;
$GPXUP;3978;07:21:55;0;49	97048;8	59906;0;0;65;
$GPXUP;3978;07:21:56;0;49	97064;8	59914;0;0;66;
$GPXUP;3978;07:21:57;0;49	97079;8	59922;0;0;64;
$GPXUP;3978;07:21:58;0;49	97094;8	59929;0;0;64;
$GPXUP;3978;07:21:59;0;49	9711;8	59935;0;0;65;
$GPXUP;3978;07:22:00;0;49	97126;8	59939;0;0;66;
$GPXUP;3978;07:22:01;0;49	97142;8	59943;0;0;68;
$GPXUP;3978;07:22:02;0;49	97159;8	59948;0;0;68;
$GPXUP;3978;07:22:03;0;49	97176;8	59953;0;0;68;
$GPXUP;3978;07:22:04;0;49	97193;8	59955;0;0;68;
$GPXUP;3978;07:22:05;0;49	9721;8	59956;0;0;67;
$GPXUP;3978;07:22:06;0;49	97228;8	59959;0;0;73;
$GPXUP;3978;07:22:07;0;49	97245;8	59964;0;0;71;
$GPXUP;3978;07:22:08;0;49	97262;8	59974;0;0;70;
$GPXUP;3978;07:22:09;0;49	97278;8	59988;0;0;73;
$GPXUP;3978;07:22:10;0;49	97293;8	60003;0;0;73;
$GPXUP;3978;07:22:11;0;49	97309;8	60016;0;0;73;
$GPXUP;3978;07:22:12;0;49	97326;8	60025;0;0;67;
$GPXUP;3978;07:22:13;0;49	97342;8	60032;0;0;65;
$GPXUP;3978;07:22:14;0;49	97358;8	60036;0;0;63;
$GPXUP;3978;07:22:15;0;49	97373;8	60038;0;0;63;
$GPXUP;3978;07:22:16;0;49	97389;8	6004;0;0;65;
$GPXUP;3978;07:22:17;0;49	97406;8	60042;0;0;67;
$GPXUP;3978;07:22:18;0;49	97422;8	60044;0;0;64;
$GPXUP;3978;07:22:19;0;49	97438;8	60043;0;0;66;
$GPXUP;3978;07:22:20;0;49	97455;8	60042;0;0;64;
$GPXUP;3978;07:22:21;0;49	97471;8	6004;0;0;65;
$GPXUP;3978;07:22:22;0;49	97488;8	60035;0;0;66;
$GPXUP;3978;07:22:23;0;49	97504;8	6003;0;0;67;
$GPXUP;3978;07:22:24;0;49	97522;8	60026;0;0;66;
$GPXUP;3978;07:22:25;0;49	97538;8	60022;0;0;66;
$GPXUP;3978;07:22:26;0;49	97554;8	60018;0;0;67;
$GPXUP;3978;07:22:27;0;49	9757;8	60014;0;0;66;
$GPXUP;3978;07:22:28;0;49	97586;8	6001;0;0;65;
$GPXUP;3978;07:22:29;0;49	97603;8	60005;0;0;65;
$GPXUP;3978;07:22:30;0;49	97618;8	60001;0;0;62;
$GPXUP;3978;07:22:31;0;49	97633;8	59997;0;0;60;
$GPXUP;3978;07:22:32;0;49	97648;8	59992;0;0;60;
$GPXUP;3978;07:22:33;0;49	97662;8	59986;0;0;61;
$GPXUP;3978;07:22:34;0;49	97676;8	59978;0;0;59;
$GPXUP;3978;07:22:35;0;49	9769;8	59969;0;0;59;
$GPXUP;3978;07:22:36;0;49	97702;8	59957;0;0;57;
$GPXUP;3978;07:22:37;0;49	97716;8	59946;0;0;64;
$GPXUP;3978;07:22:38;0;49	97731;8	59934;0;0;69;
$GPXUP;3978;07:22:39;0;49	97747;8	59923;0;0;72;
$GPXUP;3978;07:22:40;0;49	97764;8	59916;0;0;71;
$GPXUP;3978;07:22:41;0;49	97781;8	5991;0;0;70;
$GPXUP;3978;07:22:42;0;49	97799;8	59905;0;0;71;
$GPXUP;3978;07:22:43;0;49	97816;8	59899;0;0;72;
$GPXUP;3978;07:22:44;0;49	97833;8	59892;0;0;70;
$GPXUP;3978;07:22:45;0;49	97849;8	59885;0;0;69;
$GPXUP;3978;07:22:46;0;49	97866;8	59878;0;0;69;
$GPXUP;3978;07:22:47;0;49	97883;8	59873;0;0;71;
$GPXUP;3978;07:22:48;0;49	97902;8	5987;0;0;74;
$GPXUP;3978;07:22:49;0;49	97919;8	5987;0;0;72;
$GPXUP;3978;07:22:50;0;49	97938;8	59872;0;0;71;
$GPXUP;3978;07:22:51;0;49	97955;8	59873;0;0;70;
$GPXUP;3978;07:22:52;0;49	97972;8	59873;0;0;71;
$GPXUP;3978;07:22:53;0;49	9799;8	5987;0;0;68;
$GPXUP;3978;07:22:54;0;49	98006;8	59864;0;0;66;
$GPXUP;3978;07:22:55;0;49	98022;8	59858;0;0;65;
$GPXUP;3978;07:22:56;0;49	98037;8	59849;0;0;65;
$GPXUP;3978;07:22:57;0;49	98052;8	5984;0;0;65;
$GPXUP;3978;07:22:58;0;49	98068;8	59831;0;0;65;
$GPXUP;3978;07:22:59;0;49	98084;8	59827;0;0;67;
$GPXUP;3978;07:23:00;0;49	981;8	59826;0;0;65;
$GPXUP;3978;07:23:01;0;49	98117;8	59826;0;0;65;
$GPXUP;3978;07:23:02;0;49	98133;8	59827;0;0;64;
$GPXUP;3978;07:23:03;0;49	98149;8	59828;0;0;66;
$GPXUP;3978;07:23:04;0;49	98166;8	5983;0;0;67;
$GPXUP;3978;07:23:05;0;49	98182;8	59832;0;0;66;
$GPXUP;3978;07:23:06;0;49	98199;8	59833;0;0;65;
$GPXUP;3978;07:23:07;0;49	98216;8	59835;0;0;70;
$GPXUP;3978;07:23:08;0;49	98232;8	59839;0;0;69;
$GPXUP;3978;07:23:09;0;49	98248;8	59847;0;0;66;
$GPXUP;3978;07:23:10;0;49	98264;8	59857;0;0;67;
$GPXUP;3978;07:23:11;0;49	9828;8	59864;0;0;68;
$GPXUP;3978;07:23:12;0;49	98297;8	59869;0;0;68;
$GPXUP;3978;07:23:13;0;49	98314;8	59873;0;0;68;
$GPXUP;3978;07:23:14;0;49	98332;8	59874;0;0;67;
$GPXUP;3978;07:23:15;0;49	98348;8	59873;0;0;66;
$GPXUP;3978;07:23:16;0;49	98364;8	5987;0;0;67;
$GPXUP;3978;07:23:17;0;49	98381;8	59866;0;0;66;
$GPXUP;3978;07:23:18;0;49	98398;8	59862;0;0;68;
$GPXUP;3978;07:23:19;0;49	98414;8	59857;0;0;69;
$GPXUP;3978;07:23:20;0;49	98431;8	59851;0;0;69;
$GPXUP;3978;07:23:21;0;49	98448;8	59845;0;0;68;
$GPXUP;3978;07:23:22;0;49	98466;8	5984;0;0;68;
$GPXUP;3978;07:23:23;0;49	98482;8	59833;0;0;69;
$GPXUP;3978;07:23:24;0;49	98499;8	59827;0;0;69;
$GPXUP;3978;07:23:25;0;49	98516;8	5982;0;0;67;
$GPXUP;3978;07:23:26;0;49	98531;8	59814;0;0;66;
$GPXUP;3978;07:23:27;0;49	98547;8	59809;0;0;64;
$GPXUP;3978;07:23:28;0;49	98563;8	59804;0;0;69;
$GPXUP;3978;07:23:29;0;49	9858;8	59802;0;0;70;
$GPXUP;3978;07:23:30;0;49	98598;8	598;0;0;71;
$GPXUP;3978;07:23:31;0;49	98616;8	59799;0;0;70;
$GPXUP;3978;07:23:32;0;49	98634;8	59798;0;0;70;
$GPXUP;3978;07:23:33;0;49	98652;8	59798;0;0;70;
$GPXUP;3978;07:23:34;0;49	98669;8	59798;0;0;69;
$GPXUP;3978;07:23:35;0;49	98686;8	59797;0;0;68;
$GPXUP;3978;07:23:36;0;49	98703;8	59795;0;0;66;
$GPXUP;3978;07:23:37;0;49	98719;8	59793;0;0;67;
$GPXUP;3978;07:23:38;0;49	98735;8	59792;0;0;63;
$GPXUP;3978;07:23:39;0;49	98751;8	59791;0;0;65;
$GPXUP;3978;07:23:40;0;49	98767;8	59788;0;0;66;
$GPXUP;3978;07:23:41;0;49	98784;8	59783;0;0;66;
$GPXUP;3978;07:23:42;0;49	988;8	59778;0;0;66;
$GPXUP;3978;07:23:43;0;49	98816;8	59771;0;0;71;
$GPXUP;3978;07:23:44;0;49	98832;8	59759;0;0;75;
$GPXUP;3978;07:23:45;0;49	98849;8	59749;0;0;73;
$GPXUP;3978;07:23:46;0;49	98866;8	59737;0;0;73;
$GPXUP;3978;07:23:47;0;49	98883;8	59727;0;0;73;
$GPXUP;3978;07:23:48;0;49	98901;8	59718;0;0;72;
$GPXUP;3978;07:23:49;0;49	98918;8	59708;0;0;72;
$GPXUP;3978;07:23:50;0;49	98935;8	59697;0;0;71;
$GPXUP;3978;07:23:51;0;49	98952;8	59688;0;0;73;
$GPXUP;3978;07:23:52;0;49	98969;8	59679;0;0;72;
$GPXUP;3978;07:23:53;0;49	98987;8	59671;0;0;72;
$GPXUP;3978;07:23:54;0;49	99004;8	5966;0;0;69;
$GPXUP;3978;07:23:55;0;49	99019;8	5965;0;0;67;
$GPXUP;3978;07:23:56;0;49	99034;8	59641;0;0;65;
$GPXUP;3978;07:23:57;0;49	99051;8	59634;0;0;65;
$GPXUP;3978;07:23:58;0;49	99067;8	59628;0;0;65;
$GPXUP;3978;07:23:59;0;49	99082;8	59624;0;0;64;
$GPXUP;3978;07:24:00;0;49	99098;8	59623;0;0;65;
$GPXUP;3978;07:24:01;0;49	99115;8	59623;0;0;67;
$GPXUP;3978;07:24:02;0;49	99132;8	59622;0;0;65;
$GPXUP;3978;07:24:03;0;49	99148;8	59618;0;0;70;
$GPXUP;3978;07:24:04;0;49	99166;8	59612;0;0;71;
$GPXUP;3978;07:24:05;0;49	99182;8	59605;0;0;69;
$GPXUP;3978;07:24:06;0;49	99199;8	59598;0;0;69;
$GPXUP;3978;07:24:07;0;49	99215;8	59591;0;0;67;
$GPXUP;3978;07:24:08;0;49	99232;8	59586;0;0;65;
$GPXUP;3978;07:24:09;0;49	99248;8	59585;0;0;66;
$GPXUP;3978;07:24:10;0;49	99265;8	59584;0;0;66;
$GPXUP;3978;07:24:11;0;49	99282;8	59584;0;0;67;
$GPXUP;3978;07:24:12;0;49	99299;8	59585;0;0;68;
$GPXUP;3978;07:24:13;0;49	99316;8	59586;0;0;68;
$GPXUP;3978;07:24:14;0;49	99333;8	59589;0;0;71;
$GPXUP;3978;07:24:15;0;49	99351;8	59594;0;0;72;
$GPXUP;3978;07:24:16;0;49	99369;8	59598;0;0;71;
$GPXUP;3978;07:24:17;0;49	99386;8	596;0;0;67;
$GPXUP;3978;07:24:18;0;49	99404;8	59598;0;0;70;
$GPXUP;3978;07:24:19;0;49	9942;8	59593;0;0;64;
$GPXUP;3978;07:24:20;0;49	99435;8	59584;0;0;65;
$GPXUP;3978;07:24:21;0;49	9945;8	59574;0;0;64;
$GPXUP;3978;07:24:22;0;49	99465;8	59564;0;0;65;
$GPXUP;3978;07:24:23;0;49	99481;8	59557;0;0;67;
$GPXUP;3978;07:24:24;0;49	99497;8	59552;0;0;66;
$GPXUP;3978;07:24:25;0;49	99513;8	59549;0;0;67;
$GPXUP;3978;07:24:26;0;49	9953;8	59546;0;0;67;
$GPXUP;3978;07:24:27;0;49	99547;8	59541;0;0;68;
$GPXUP;3978;07:24:28;0;49	99564;8	59535;0;0;67;
$GPXUP;3978;07:24:29;0;49	9958;8	59528;0;0;68;
$GPXUP;3978;07:24:30;0;49	99596;8	59522;0;0;68;
$GPXUP;3978;07:24:31;0;49	99613;8	59517;0;0;70;
$GPXUP;3978;07:24:32;0;49	9963;8	59513;0;0;69;
$GPXUP;3978;07:24:33;0;49	99648;8	59509;0;0;70;
$GPXUP;3978;07:24:34;0;49	99665;8	59508;0;0;68;
$GPXUP;3978;07:24:35;0;49	99682;8	5951;0;0;70;
$GPXUP;3978;07:24:36;0;49	997;8	59512;0;0;71;
$GPXUP;3978;07:24:37;0;49	99718;8	59515;0;0;73;
$GPXUP;3978;07:24:38;0;49	99736;8	59517;0;0;70;
$GPXUP;3978;07:24:39;0;49	99752;8	59519;0;0;69;
$GPXUP;3978;07:24:40;0;49	99769;8	5952;0;0;67;
$GPXUP;3978;07:24:41;0;49	99786;8	59522;0;0;63;
$GPXUP;3978;07:24:42;0;49	99801;8	59524;0;0;63;
$GPXUP;3978;07:24:43;0;49	99817;8	59527;0;0;61;
$GPXUP;3978;07:24:44;0;49	99831;8	5953;0;0;60;
$GPXUP;3978;07:24:45;0;49	99846;8	59536;0;0;57;
$GPXUP;3978;07:24:46;0;49	99859;8	59542;0;0;59;
$GPXUP;3978;07:24:47;0;49	99874;8	59548;0;0;60;
$GPXUP;3978;07:24:48;0;49	99889;8	59554;0;0;60;
$GPXUP;3978;07:24:49;0;49	99903;8	5956;0;0;61;
$GPXUP;3978;07:24:50;0;49	99918;8	59565;0;0;62;
$GPXUP;3978;07:24:51;0;49	99934;8	5957;0;0;62;
$GPXUP;3978;07:24:52;0;49	99948;8	59571;0;0;58;
$GPXUP;3978;07:24:53;0;49	99964;8	59569;0;0;62;
$GPXUP;3978;07:24:54;0;49	9998;8	59566;0;0;63;
$GPXUP;3978;07:24:55;0;49	99996;8	59566;0;0;62;
$GPXUP;3978;07:24:56;0;50	00012;8	59568;0;0;65;
$GPXUP;3978;07:24:57;0;50	00029;8	59571;0;0;65;
$GPXUP;3978;07:24:58;0;50	00045;8	59574;0;0;66;
$GPXUP;3978;07:24:59;0;50	00062;8	59575;0;0;66;
$GPXUP;3978;07:25:00;0;50	00078;8	59573;0;0;65;
$GPXUP;3978;07:25:01;0;50	00095;8	59572;0;0;68;
$GPXUP;3978;07:25:02;0;50	00113;8	59571;0;0;71;
$GPXUP;3978;07:25:03;0;50	0013;8	59574;0;0;70;
$GPXUP;3978;07:25:04;0;50	00147;8	59579;0;0;68;
$GPXUP;3978;07:25:05;0;50	00163;8	59584;0;0;64;
$GPXUP;3978;07:25:06;0;50	00178;8	59589;0;0;62;
$GPXUP;3978;07:25:07;0;50	00194;8	59594;0;0;65;
$GPXUP;3978;07:25:08;0;50	0021;8	59599;0;0;66;
$GPXUP;3978;07:25:09;0;50	00227;8	59603;0;0;67;
$GPXUP;3978;07:25:10;0;50	00243;8	59606;0;0;66;
$GPXUP;3978;07:25:11;0;50	0026;8	59605;0;0;66;
$GPXUP;3978;07:25:12;0;50	00276;8	59601;0;0;64;
$GPXUP;3978;07:25:13;0;50	00291;8	59594;0;0;64;
$GPXUP;3978;07:25:14;0;50	00306;8	59585;0;0;65;
$GPXUP;3978;07:25:15;0;50	00322;8	59578;0;0;66;
$GPXUP;3978;07:25:16;0;50	00338;8	59572;0;0;69;
$GPXUP;3978;07:25:17;0;50	00356;8	59567;0;0;69;
$GPXUP;3978;07:25:18;0;50	00373;8	59563;0;0;70;
$GPXUP;3978;07:25:19;0;50	00391;8	59561;0;0;72;
$GPXUP;3978;07:25:20;0;50	00409;8	5956;0;0;72;
$GPXUP;3978;07:25:21;0;50	00427;8	59559;0;0;71;
$GPXUP;3978;07:25:22;0;50	00444;8	59558;0;0;71;
$GPXUP;3978;07:25:23;0;50	00462;8	59558;0;0;70;
$GPXUP;3978;07:25:24;0;50	0048;8	5956;0;0;72;
$GPXUP;3978;07:25:25;0;50	00498;8	59561;0;0;72;
$GPXUP;3978;07:25:26;0;50	00516;8	59564;0;0;72;
$GPXUP;3978;07:25:27;0;50	00534;8	59566;0;0;71;
$GPXUP;3978;07:25:28;0;50	00552;8	5957;0;0;71;
$GPXUP;3978;07:25:29;0;50	0057;8	59574;0;0;72;
$GPXUP;3978;07:25:30;0;50	00588;8	5958;0;0;71;
$GPXUP;3978;07:25:31;0;50	00605;8	59584;0;0;69;
$GPXUP;3978;07:25:32;0;50	00622;8	59588;0;0;70;
$GPXUP;3978;07:25:33;0;50	0064;8	59593;0;0;72;
$GPXUP;3978;07:25:34;0;50	00657;8	596;0;0;73;
$GPXUP;3978;07:25:35;0;50	00674;8	59608;0;0;70;
$GPXUP;3978;07:25:36;0;50	00692;8	59612;0;0;65;
$GPXUP;3978;07:25:37;0;50	00708;8	59611;0;0;64;
$GPXUP;3978;07:25:38;0;50	00724;8	59608;0;0;66;
$GPXUP;3978;07:25:39;0;50	0074;8	59603;0;0;67;
$GPXUP;3978;07:25:40;0;50	00757;8	59598;0;0;68;
$GPXUP;3978;07:25:41;0;50	00773;8	59591;0;0;66;
$GPXUP;3978;07:25:42;0;50	00788;8	59583;0;0;64;
$GPXUP;3978;07:25:43;0;50	00803;8	59572;0;0;62;
$GPXUP;3978;07:25:44;0;50	00816;8	59561;0;0;62;
$GPXUP;3978;07:25:45;0;50	0083;8	59548;0;0;63;
$GPXUP;3978;07:25:46;0;50	00843;8	59536;0;0;63;
$GPXUP;3978;07:25:47;0;50	00856;8	59526;0;0;59;
$GPXUP;3978;07:25:48;0;50	00871;8	59518;0;0;63;
$GPXUP;3978;07:25:49;0;50	00887;8	59512;0;0;65;
$GPXUP;3978;07:25:50;0;50	00903;8	59505;0;0;68;
$GPXUP;3978;07:25:51;0;50	0092;8	59498;0;0;69;
$GPXUP;3978;07:25:52;0;50	00936;8	59495;0;0;69;
$GPXUP;3978;07:25:53;0;50	00954;8	59494;0;0;70;
$GPXUP;3978;07:25:54;0;50	00972;8	59496;0;0;71;
$GPXUP;3978;07:25:55;0;50	0099;8	59501;0;0;74;
$GPXUP;3978;07:25:56;0;50	01008;8	59508;0;0;72;
$GPXUP;3978;07:25:57;0;50	01025;8	59513;0;0;70;
$GPXUP;3978;07:25:58;0;50	01043;8	59518;0;0;73;
$GPXUP;3978;07:25:59;0;50	0106;8	59523;0;0;70;
$GPXUP;3978;07:26:00;0;50	01077;8	59527;0;0;65;
$GPXUP;3978;07:26:01;0;50	01094;8	59528;0;0;64;
$GPXUP;3978;07:26:02;0;50	0111;8	59528;0;0;64;
$GPXUP;3978;07:26:03;0;50	01126;8	59528;0;0;67;
$GPXUP;3978;07:26:04;0;50	01143;8	59526;0;0;68;
$GPXUP;3978;07:26:05;0;50	0116;8	59524;0;0;69;
$GPXUP;3978;07:26:06;0;50	01177;8	59524;0;0;69;
$GPXUP;3978;07:26:07;0;50	01194;8	59524;0;0;69;
$GPXUP;3978;07:26:08;0;50	01212;8	59526;0;0;70;
$GPXUP;3978;07:26:09;0;50	01229;8	59533;0;0;70;
$GPXUP;3978;07:26:10;0;50	01246;8	5954;0;0;72;
$GPXUP;3978;07:26:11;0;50	01263;8	59542;0;0;67;
$GPXUP;3978;07:26:12;0;50	01281;8	59539;0;0;73;
$GPXUP;3978;07:26:13;0;50	01299;8	59534;0;0;72;
$GPXUP;3978;07:26:14;0;50	01317;8	5953;0;0;72;
$GPXUP;3978;07:26:15;0;50	01334;8	59528;0;0;71;
$GPXUP;3978;07:26:16;0;50	01352;8	59528;0;0;69;
$GPXUP;3978;07:26:17;0;50	0137;8	59531;0;0;69;
$GPXUP;3978;07:26:18;0;50	01386;8	59534;0;0;68;
$GPXUP;3978;07:26:19;0;50	01403;8	59538;0;0;66;
$GPXUP;3978;07:26:20;0;50	0142;8	59542;0;0;68;
$GPXUP;3978;07:26:21;0;50	01436;8	59547;0;0;68;
$GPXUP;3978;07:26:22;0;50	01454;8	59552;0;0;70;
$GPXUP;3978;07:26:23;0;50	01471;8	59559;0;0;71;
$GPXUP;3978;07:26:24;0;50	01489;8	59566;0;0;73;
$GPXUP;3978;07:26:25;0;50	01506;8	59573;0;0;73;
$GPXUP;3978;07:26:26;0;50	01524;8	5958;0;0;72;
$GPXUP;3978;07:26:27;0;50	01541;8	59586;0;0;70;
$GPXUP;3978;07:26:28;0;50	01558;8	5959;0;0;67;
$GPXUP;3978;07:26:29;0;50	01575;8	59593;0;0;70;
$GPXUP;3978;07:26:30;0;50	01593;8	59594;0;0;71;
$GPXUP;3978;07:26:31;0;50	01611;8	59595;0;0;71;
$GPXUP;3978;07:26:32;0;50	01628;8	59597;0;0;72;
$GPXUP;3978;07:26:33;0;50	01646;8	596;0;0;71;
$GPXUP;3978;07:26:34;0;50	01662;8	59607;0;0;69;
$GPXUP;3978;07:26:35;0;50	01679;8	59614;0;0;69;
$GPXUP;3978;07:26:36;0;50	01695;8	5962;0;0;67;
$GPXUP;3978;07:26:37;0;50	01711;8	59627;0;0;68;
$GPXUP;3978;07:26:38;0;50	01728;8	59634;0;0;69;
$GPXUP;3978;07:26:39;0;50	01744;8	59639;0;0;68;
$GPXUP;3978;07:26:40;0;50	01761;8	59641;0;0;67;
$GPXUP;3978;07:26:41;0;50	01778;8	59642;0;0;68;
$GPXUP;3978;07:26:42;0;50	01794;8	59643;0;0;66;
$GPXUP;3978;07:26:43;0;50	01811;8	59644;0;0;66;
$GPXUP;3978;07:26:44;0;50	01827;8	59643;0;0;63;
$GPXUP;3978;07:26:45;0;50	01843;8	5964;0;0;64;
$GPXUP;3978;07:26:46;0;50	0186;8	59635;0;0;65;
$GPXUP;3978;07:26:47;0;50	01876;8	59634;0;0;70;
$GPXUP;3978;07:26:48;0;50	01894;8	59636;0;0;66;
$GPXUP;3978;07:26:49;0;50	01909;8	59642;0;0;60;
$GPXUP;3978;07:26:50;0;50	01923;8	5965;0;0;62;
$GPXUP;3978;07:26:51;0;50	01938;8	5966;0;0;65;
$GPXUP;3978;07:26:52;0;50	01954;8	5967;0;0;64;
$GPXUP;3978;07:26:53;0;50	01969;8	59678;0;0;68;
$GPXUP;3978;07:26:54;0;50	01986;8	59687;0;0;70;
$GPXUP;3978;07:26:55;0;50	02002;8	59694;0;0;71;
$GPXUP;3978;07:26:56;0;50	02021;8	59694;0;0;74;
$GPXUP;3978;07:26:57;0;50	02039;8	59692;0;0;71;
$GPXUP;3978;07:26:58;0;50	02056;8	59692;0;0;71;
$GPXUP;3978;07:26:59;0;50	02074;8	59693;0;0;69;
$GPXUP;3978;07:27:00;0;50	02091;8	59696;0;0;67;
$GPXUP;3978;07:27:01;0;50	02107;8	59699;0;0;66;
$GPXUP;3978;07:27:02;0;50	02124;8	59702;0;0;65;
$GPXUP;3978;07:27:03;0;50	0214;8	59708;0;0;66;
$GPXUP;3978;07:27:04;0;50	02156;8	59714;0;0;68;
$GPXUP;3978;07:27:05;0;50	02173;8	5972;0;0;69;
$GPXUP;3978;07:27:06;0;50	0219;8	59724;0;0;70;
$GPXUP;3978;07:27:07;0;50	02208;8	59727;0;0;68;
$GPXUP;3978;07:27:08;0;50	02224;8	59729;0;0;66;
$GPXUP;3978;07:27:09;0;50	02241;8	5973;0;0;67;
$GPXUP;3978;07:27:10;0;50	02258;8	5973;0;0;69;
$GPXUP;3978;07:27:11;0;50	02275;8	5973;0;0;70;
$GPXUP;3978;07:27:12;0;50	02293;8	59732;0;0;72;
$GPXUP;3978;07:27:13;0;50	02312;8	59734;0;0;74;
$GPXUP;3978;07:27:14;0;50	0233;8	59736;0;0;74;
$GPXUP;3978;07:27:15;0;50	02348;8	59738;0;0;71;
$GPXUP;3978;07:27:16;0;50	02365;8	59741;0;0;67;
$GPXUP;3978;07:27:17;0;50	02382;8	59744;0;0;68;
$GPXUP;3978;07:27:18;0;50	02399;8	5975;0;0;69;
$GPXUP;3978;07:27:19;0;50	02416;8	59755;0;0;70;
$GPXUP;3978;07:27:20;0;50	02434;8	5976;0;0;71;
$GPXUP;3978;07:27:21;0;50	0245;8	59765;0;0;71;
$GPXUP;3978;07:27:22;0;50	02468;8	59771;0;0;70;
$GPXUP;3978;07:27:23;0;50	02485;8	59779;0;0;72;
$GPXUP;3978;07:27:24;0;50	02502;8	59789;0;0;73;
$GPXUP;3978;07:27:25;0;50	02519;8	59799;0;0;72;
$GPXUP;3978;07:27:26;0;50	02536;8	59808;0;0;73;
$GPXUP;3978;07:27:27;0;50	02553;8	59818;0;0;72;
$GPXUP;3978;07:27:28;0;50	0257;8	59827;0;0;73;
$GPXUP;3978;07:27:29;0;50	02588;8	59835;0;0;70;
$GPXUP;3978;07:27:30;0;50	02604;8	59841;0;0;68;
$GPXUP;3978;07:27:31;0;50	02621;8	59848;0;0;67;
$GPXUP;3978;07:27:32;0;50	02636;8	59857;0;0;62;
$GPXUP;3978;07:27:33;0;50	0265;8	59866;0;0;61;
$GPXUP;3978;07:27:34;0;50	02665;8	59871;0;0;61;
$GPXUP;3978;07:27:35;0;50	02681;8	59871;0;0;65;
$GPXUP;3978;07:27:36;0;50	02697;8	59867;0;0;66;
$GPXUP;3978;07:27:37;0;50	02712;8	59864;0;0;61;
$GPXUP;3978;07:27:38;0;50	02727;8	59865;0;0;59;
$GPXUP;3978;07:27:39;0;50	02742;8	59869;0;0;62;
$GPXUP;3978;07:27:40;0;50	02758;8	59874;0;0;65;
$GPXUP;3978;07:27:41;0;50	02774;8	5988;0;0;67;
$GPXUP;3978;07:27:42;0;50	02791;8	59885;0;0;69;
$GPXUP;3978;07:27:43;0;50	02809;8	59891;0;0;71;
$GPXUP;3978;07:27:44;0;50	02827;8	59897;0;0;73;
$GPXUP;3978;07:27:45;0;50	02844;8	59903;0;0;71;
$GPXUP;3978;07:27:46;0;50	02862;8	59908;0;0;69;
$GPXUP;3978;07:27:47;0;50	02878;8	59914;0;0;68;
$GPXUP;3978;07:27:48;0;50	02895;8	59918;0;0;67;
$GPXUP;3978;07:27:49;0;50	02912;8	59921;0;0;69;
$GPXUP;3978;07:27:50;0;50	02929;8	59926;0;0;73;
$GPXUP;3978;07:27:51;0;50	02947;8	59932;0;0;74;
$GPXUP;3978;07:27:52;0;50	02965;8	5994;0;0;74;
$GPXUP;3978;07:27:53;0;50	02982;8	5995;0;0;73;
$GPXUP;3978;07:27:54;0;50	03;8	59958;0;0;72;
$GPXUP;3978;07:27:55;0;50	03017;8	59963;0;0;69;
$GPXUP;3978;07:27:56;0;50	03034;8	59966;0;0;67;
$GPXUP;3978;07:27:57;0;50	03051;8	59972;0;0;70;
$GPXUP;3978;07:27:58;0;50	03067;8	59982;0;0;69;
$GPXUP;3978;07:27:59;0;50	03083;8	59995;0;0;71;
$GPXUP;3978;07:28:00;0;50	03099;8	6001;0;0;72;
$GPXUP;3978;07:28:01;0;50	03114;8	60025;0;0;71;
$GPXUP;3978;07:28:02;0;50	03127;8	6004;0;0;68;
$GPXUP;3978;07:28:03;0;50	03141;8	60056;0;0;67;
$GPXUP;3978;07:28:04;0;50	03154;8	60072;0;0;66;
$GPXUP;3978;07:28:05;0;50	03167;8	6009;0;0;67;
$GPXUP;3978;07:28:06;0;50	03179;8	60107;0;0;66;
$GPXUP;3978;07:28:07;0;50	03192;8	60125;0;0;68;
$GPXUP;3978;07:28:08;0;50	03207;8	60141;0;0;73;
$GPXUP;3978;07:28:09;0;50	03222;8	60156;0;0;75;
$GPXUP;3978;07:28:10;0;50	03239;8	60172;0;0;74;
$GPXUP;3978;07:28:11;0;50	03255;8	60185;0;0;73;
$GPXUP;3978;07:28:12;0;50	03271;8	60196;0;0;70;
$GPXUP;3978;07:28:13;0;50	03287;8	60205;0;0;65;
$GPXUP;3978;07:28:14;0;50	03302;8	60212;0;0;64;
$GPXUP;3978;07:28:15;0;50	03318;8	6022;0;0;64;
$GPXUP;3978;07:28:16;0;50	03333;8	60226;0;0;65;
$GPXUP;3978;07:28:17;0;50	03349;8	60233;0;0;65;
$GPXUP;3978;07:28:18;0;50	03364;8	6024;0;0;64;
$GPXUP;3978;07:28:19;0;50	03379;8	60248;0;0;65;
$GPXUP;3978;07:28:20;0;50	03394;8	60256;0;0;65;
$GPXUP;3978;07:28:21;0;50	0341;8	60265;0;0;66;
$GPXUP;3978;07:28:22;0;50	03425;8	60274;0;0;64;
$GPXUP;3978;07:28:23;0;50	0344;8	60283;0;0;65;
$GPXUP;3978;07:28:24;0;50	03454;8	60291;0;0;65;
$GPXUP;3978;07:28:25;0;50	03469;8	603;0;0;65;
$GPXUP;3978;07:28:26;0;50	03484;8	60311;0;0;65;
$GPXUP;3978;07:28:27;0;50	03499;8	60323;0;0;65;
$GPXUP;3978;07:28:28;0;50	03512;8	60337;0;0;67;
$GPXUP;3978;07:28:29;0;50	03526;8	60352;0;0;67;
$GPXUP;3978;07:28:30;0;50	03538;8	60369;0;0;65;
$GPXUP;3978;07:28:31;0;50	03549;8	60388;0;0;66;
$GPXUP;3978;07:28:32;0;50	0356;8	60408;0;0;66;
$GPXUP;3978;07:28:33;0;50	03572;8	60427;0;0;67;
$GPXUP;3978;07:28:34;0;50	03584;8	60444;0;0;68;
$GPXUP;3978;07:28:35;0;50	03597;8	60462;0;0;68;
$GPXUP;3978;07:28:36;0;50	03611;8	60476;0;0;67;
$GPXUP;3978;07:28:37;0;50	03626;8	60489;0;0;69;
$GPXUP;3978;07:28:38;0;50	03642;8	60501;0;0;70;
$GPXUP;3978;07:28:39;0;50	03658;8	60512;0;0;71;
$GPXUP;3978;07:28:40;0;50	03673;8	60525;0;0;73;
$GPXUP;3978;07:28:41;0;50	0369;8	60538;0;0;73;
$GPXUP;3978;07:28:42;0;50	03707;8	60549;0;0;75;
$GPXUP;3978;07:28:43;0;50	03725;8	60559;0;0;73;
$GPXUP;3978;07:28:44;0;50	03741;8	60571;0;0;71;
$GPXUP;3978;07:28:45;0;50	03757;8	60584;0;0;72;
$GPXUP;3978;07:28:46;0;50	03774;8	60594;0;0;71;
$GPXUP;3978;07:28:47;0;50	03791;8	60604;0;0;72;
$GPXUP;3978;07:28:48;0;50	03808;8	60611;0;0;72;
$GPXUP;3978;07:28:49;0;50	03826;8	60618;0;0;72;
$GPXUP;3978;07:28:50;0;50	03843;8	60625;0;0;71;
$GPXUP;3978;07:28:51;0;50	0386;8	60633;0;0;71;
$GPXUP;3978;07:28:52;0;50	03878;8	60642;0;0;72;
$GPXUP;3978;07:28:53;0;50	03895;8	60652;0;0;73;
$GPXUP;3978;07:28:54;0;50	03911;8	60663;0;0;72;
$GPXUP;3978;07:28:55;0;50	03928;8	60676;0;0;74;
$GPXUP;3978;07:28:56;0;50	03944;8	60691;0;0;73;
$GPXUP;3978;07:28:57;0;50	03959;8	60708;0;0;75;
$GPXUP;3978;07:28:58;0;50	03976;8	60721;0;0;75;
$GPXUP;3978;07:28:59;0;50	03994;8	60731;0;0;74;
$GPXUP;3978;07:29:00;0;50	04011;8	60738;0;0;73;
$GPXUP;3978;07:29:01;0;50	04028;8	60745;0;0;73;
$GPXUP;3978;07:29:02;0;50	04046;8	60751;0;0;73;
$GPXUP;3978;07:29:03;0;50	04064;8	60758;0;0;74;
$GPXUP;3978;07:29:04;0;50	04083;8	60765;0;0;74;
$GPXUP;3978;07:29:05;0;50	04101;8	60772;0;0;75;
$GPXUP;3978;07:29:06;0;50	04119;8	60779;0;0;74;
$GPXUP;3978;07:29:07;0;50	04137;8	60786;0;0;74;
$GPXUP;3978;07:29:08;0;50	04155;8	60793;0;0;74;
$GPXUP;3978;07:29:09;0;50	04172;8	60802;0;0;74;
$GPXUP;3978;07:29:10;0;50	0419;8	60812;0;0;74;
$GPXUP;3978;07:29:11;0;50	04207;8	60821;0;0;73;
$GPXUP;3978;07:29:12;0;50	04224;8	6083;0;0;74;
$GPXUP;3978;07:29:13;0;50	04242;8	60838;0;0;73;
$GPXUP;3978;07:29:14;0;50	04259;8	60847;0;0;73;
$GPXUP;3978;07:29:15;0;50	04277;8	60855;0;0;74;
$GPXUP;3978;07:29:16;0;50	04294;8	60863;0;0;73;
$GPXUP;3978;07:29:17;0;50	04312;8	60868;0;0;73;
$GPXUP;3978;07:29:18;0;50	0433;8	60872;0;0;71;
$GPXUP;3978;07:29:19;0;50	04348;8	60875;0;0;70;
$GPXUP;3978;07:29:20;0;50	04364;8	60877;0;0;69;
$GPXUP;3978;07:29:21;0;50	04381;8	60882;0;0;70;
$GPXUP;3978;07:29:22;0;50	04399;8	60888;0;0;73;
$GPXUP;3978;07:29:23;0;50	04416;8	60897;0;0;72;
$GPXUP;3978;07:29:24;0;50	04433;8	60906;0;0;71;
$GPXUP;3978;07:29:25;0;50	04449;8	60916;0;0;71;
$GPXUP;3978;07:29:26;0;50	04466;8	60926;0;0;71;
$GPXUP;3978;07:29:27;0;50	04482;8	60936;0;0;71;
$GPXUP;3978;07:29:28;0;50	04498;8	60946;0;0;72;
$GPXUP;3978;07:29:29;0;50	04516;8	60955;0;0;73;
$GPXUP;3978;07:29:30;0;50	04533;8	60963;0;0;73;
$GPXUP;3978;07:29:31;0;50	04551;8	60972;0;0;74;
$GPXUP;3978;07:29:32;0;50	04569;8	60978;0;0;74;
$GPXUP;3978;07:29:33;0;50	04587;8	60981;0;0;72;
$GPXUP;3978;07:29:34;0;50	04605;8	60983;0;0;72;
$GPXUP;3978;07:29:35;0;50	04623;8	60985;0;0;69;
$GPXUP;3978;07:29:36;0;50	0464;8	60986;0;0;66;
$GPXUP;3978;07:29:37;0;50	04656;8	60986;0;0;67;
$GPXUP;3978;07:29:38;0;50	04673;8	60984;0;0;69;
$GPXUP;3978;07:29:39;0;50	0469;8	60982;0;0;69;
$GPXUP;3978;07:29:40;0;50	04707;8	6098;0;0;69;
$GPXUP;3978;07:29:41;0;50	04724;8	6098;0;0;71;
$GPXUP;3978;07:29:42;0;50	04742;8	60982;0;0;69;
$GPXUP;3978;07:29:43;0;50	04759;8	60986;0;0;69;
$GPXUP;3978;07:29:44;0;50	04776;8	60993;0;0;69;
$GPXUP;3978;07:29:45;0;50	04793;8	61;0;0;69;
$GPXUP;3978;07:29:46;0;50	04809;8	61009;0;0;70;
$GPXUP;3978;07:29:47;0;50	04826;8	61018;0;0;70;
$GPXUP;3978;07:29:48;0;50	04842;8	61026;0;0;70;
$GPXUP;3978;07:29:49;0;50	04859;8	61033;0;0;72;
$GPXUP;3978;07:29:50;0;50	04877;8	61038;0;0;72;
$GPXUP;3978;07:29:51;0;50	04895;8	61042;0;0;75;
$GPXUP;3978;07:29:52;0;50	04913;8	61047;0;0;73;
$GPXUP;3978;07:29:53;0;50	04931;8	61051;0;0;71;
$GPXUP;3978;07:29:54;0;50	04948;8	61052;0;0;67;
$GPXUP;3978;07:29:55;0;50	04965;8	61054;0;0;69;
$GPXUP;3978;07:29:56;0;50	04982;8	6106;0;0;71;
$GPXUP;3978;07:29:57;0;50	05;8	61067;0;0;72;
$GPXUP;3978;07:29:58;0;50	05017;8	61074;0;0;73;
$GPXUP;3978;07:29:59;0;50	05036;8	61082;0;0;75;
$GPXUP;3978;07:30:00;0;50	05054;8	61089;0;0;77;
$GPXUP;3978;07:30:01;0;50	05073;8	61096;0;0;79;
$GPXUP;3978;07:30:02;0;50	05093;8	61102;0;0;79;
$GPXUP;3978;07:30:03;0;50	05112;8	61108;0;0;79;
$GPXUP;3978;07:30:04;0;50	05132;8	61115;0;0;79;
$GPXUP;3978;07:30:05;0;50	05151;8	61124;0;0;77;
$GPXUP;3978;07:30:06;0;50	05168;8	61134;0;0;75;
$GPXUP;3978;07:30:07;0;50	05186;8	6114;0;0;71;
$GPXUP;3978;07:30:08;0;50	05204;8	61145;0;0;72;
$GPXUP;3978;07:30:09;0;50	05222;8	61149;0;0;73;
$GPXUP;3978;07:30:10;0;50	0524;8	61154;0;0;75;
$GPXUP;3978;07:30:11;0;50	05259;8	61162;0;0;75;
$GPXUP;3978;07:30:12;0;50	05276;8	6117;0;0;74;
$GPXUP;3978;07:30:13;0;50	05293;8	61179;0;0;70;
$GPXUP;3978;07:30:14;0;50	0531;8	61186;0;0;66;
$GPXUP;3978;07:30:15;0;50	05326;8	6119;0;0;63;
$GPXUP;3978;07:30:16;0;50	05341;8	61198;0;0;68;
$GPXUP;3978;07:30:17;0;50	05358;8	61207;0;0;76;
$GPXUP;3978;07:30:18;0;50	05376;8	6122;0;0;77;
$GPXUP;3978;07:30:19;0;50	05392;8	61233;0;0;76;
$GPXUP;3978;07:30:20;0;50	05409;8	61246;0;0;73;
$GPXUP;3978;07:30:21;0;50	05426;8	61258;0;0;73;
$GPXUP;3978;07:30:22;0;50	05442;8	61267;0;0;69;
$GPXUP;3978;07:30:23;0;50	05458;8	61276;0;0;67;
$GPXUP;3978;07:30:24;0;50	05474;8	61285;0;0;69;
$GPXUP;3978;07:30:25;0;50	0549;8	61292;0;0;71;
$GPXUP;3978;07:30:26;0;50	05508;8	61299;0;0;70;
$GPXUP;3978;07:30:27;0;50	05524;8	61304;0;0;69;
$GPXUP;3978;07:30:28;0;50	0554;8	61311;0;0;65;
$GPXUP;3978;07:30:29;0;50	05556;8	61319;0;0;66;
$GPXUP;3978;07:30:30;0;50	05571;8	61328;0;0;67;
$GPXUP;3978;07:30:31;0;50	05586;8	61339;0;0;65;
$GPXUP;3978;07:30:32;0;50	056;8	61352;0;0;64;
$GPXUP;3978;07:30:33;0;50	05615;8	61364;0;0;65;
$GPXUP;3978;07:30:34;0;50	0563;8	61376;0;0;67;
$GPXUP;3978;07:30:35;0;50	05645;8	61387;0;0;67;
$GPXUP;3978;07:30:36;0;50	05661;8	61397;0;0;68;
$GPXUP;3978;07:30:37;0;50	05677;8	61405;0;0;67;
$GPXUP;3978;07:30:38;0;50	05693;8	61411;0;0;67;
$GPXUP;3978;07:30:39;0;50	0571;8	61414;0;0;67;
$GPXUP;3978;07:30:40;0;50	05726;8	61409;0;0;66;
$GPXUP;3978;07:30:41;0;50	05742;8	61398;0;0;73;
$GPXUP;3978;07:30:42;0;50	05758;8	61386;0;0;75;
$GPXUP;3978;07:30:43;0;50	05776;8	61373;0;0;74;
$GPXUP;3978;07:30:44;0;50	05794;8	61362;0;0;73;
$GPXUP;3978;07:30:45;0;50	0581;8	6135;0;0;72;
$GPXUP;3978;07:30:46;0;50	05827;8	61339;0;0;73;
$GPXUP;3978;07:30:47;0;50	05846;8	61331;0;0;78;
$GPXUP;3978;07:30:48;0;50	05865;8	61327;0;0;76;
$GPXUP;3978;07:30:49;0;50	05883;8	61323;0;0;74;
$GPXUP;3978;07:30:50;0;50	05902;8	61323;0;0;77;
$GPXUP;3978;07:30:51;0;50	05921;8	61326;0;0;78;
$GPXUP;3978;07:30:52;0;50	05941;8	61333;0;0;81;
$GPXUP;3978;07:30:53;0;50	05962;8	61337;0;0;85;
$GPXUP;3978;07:30:54;0;50	05983;8	61337;0;0;86;
$GPXUP;3978;07:30:55;0;50	06004;8	6134;0;0;84;
$GPXUP;3978;07:30:56;0;50	06025;8	61343;0;0;82;
$GPXUP;3978;07:30:57;0;50	06045;8	61346;0;0;78;
$GPXUP;3978;07:30:58;0;50	06064;8	61349;0;0;76;
$GPXUP;3978;07:30:59;0;50	06083;8	61356;0;0;75;
$GPXUP;3978;07:31:00;0;50	06101;8	61364;0;0;74;
$GPXUP;3978;07:31:01;0;50	06118;8	61375;0;0;73;
$GPXUP;3978;07:31:02;0;50	06136;8	61385;0;0;73;
$GPXUP;3978;07:31:03;0;50	06152;8	61396;0;0;73;
$GPXUP;3978;07:31:04;0;50	06169;8	61407;0;0;74;
$GPXUP;3978;07:31:05;0;50	06186;8	61418;0;0;76;
$GPXUP;3978;07:31:06;0;50	06204;8	6143;0;0;76;
$GPXUP;3978;07:31:07;0;50	06221;8	61442;0;0;75;
$GPXUP;3978;07:31:08;0;50	06238;8	61453;0;0;73;
$GPXUP;3978;07:31:09;0;50	06255;8	61464;0;0;73;
$GPXUP;3978;07:31:10;0;50	06271;8	61473;0;0;71;
$GPXUP;3978;07:31:11;0;50	06287;8	61484;0;0;68;
$GPXUP;3978;07:31:12;0;50	06302;8	61496;0;0;65;
$GPXUP;3978;07:31:13;0;50	06316;8	6151;0;0;67;
$GPXUP;3978;07:31:14;0;50	0633;8	61524;0;0;67;
$GPXUP;3978;07:31:15;0;50	06344;8	6154;0;0;71;
$GPXUP;3978;07:31:16;0;50	06359;8	61555;0;0;73;
$GPXUP;3978;07:31:17;0;50	06374;8	61571;0;0;72;
$GPXUP;3978;07:31:18;0;50	06389;8	61587;0;0;71;
$GPXUP;3978;07:31:19;0;50	06404;8	61602;0;0;71;
$GPXUP;3978;07:31:20;0;50	06419;8	61615;0;0;70;
$GPXUP;3978;07:31:21;0;50	06435;8	61628;0;0;71;
$GPXUP;3978;07:31:22;0;50	06451;8	61638;0;0;71;
$GPXUP;3978;07:31:23;0;50	06468;8	6165;0;0;72;
$GPXUP;3978;07:31:24;0;50	06484;8	61662;0;0;73;
$GPXUP;3978;07:31:25;0;50	06502;8	61672;0;0;73;
$GPXUP;3978;07:31:26;0;50	0652;8	61682;0;0;74;
$GPXUP;3978;07:31:27;0;50	06537;8	61692;0;0;74;
$GPXUP;3978;07:31:28;0;50	06554;8	61704;0;0;75;
$GPXUP;3978;07:31:29;0;50	06571;8	61715;0;0;77;
$GPXUP;3978;07:31:30;0;50	06589;8	61725;0;0;76;
$GPXUP;3978;07:31:31;0;50	06608;8	61735;0;0;80;
$GPXUP;3978;07:31:32;0;50	06626;8	61746;0;0;78;
$GPXUP;3978;07:31:33;0;50	06644;8	61757;0;0;76;
$GPXUP;3978;07:31:34;0;50	06662;8	6177;0;0;75;
$GPXUP;3978;07:31:35;0;50	06679;8	61784;0;0;75;
$GPXUP;3978;07:31:36;0;50	06696;8	61797;0;0;77;
$GPXUP;3978;07:31:37;0;50	06714;8	61808;0;0;76;
$GPXUP;3978;07:31:38;0;50	06731;8	6182;0;0;74;
$GPXUP;3978;07:31:39;0;50	06748;8	61833;0;0;76;
$GPXUP;3978;07:31:40;0;50	06765;8	61846;0;0;77;
$GPXUP;3978;07:31:41;0;50	06783;8	61859;0;0;78;
$GPXUP;3978;07:31:42;0;50	06801;8	61873;0;0;78;
$GPXUP;3978;07:31:43;0;50	06818;8	61888;0;0;78;
$GPXUP;3978;07:31:44;0;50	06834;8	61905;0;0;77;
$GPXUP;3978;07:31:45;0;50	06849;8	61923;0;0;76;
$GPXUP;3978;07:31:46;0;50	06864;8	61941;0;0;76;
$GPXUP;3978;07:31:47;0;50	06879;8	61959;0;0;75;
$GPXUP;3978;07:31:48;0;50	06894;8	61976;0;0;75;
$GPXUP;3978;07:31:49;0;50	0691;8	61994;0;0;77;
$GPXUP;3978;07:31:50;0;50	06926;8	62011;0;0;77;
$GPXUP;3978;07:31:51;0;50	06942;8	62027;0;0;78;
$GPXUP;3978;07:31:52;0;50	0696;8	6204;0;0;80;
$GPXUP;3978;07:31:53;0;50	06978;8	62053;0;0;76;
$GPXUP;3978;07:31:54;0;50	06994;8	62063;0;0;74;
$GPXUP;3978;07:31:55;0;50	07012;8	62074;0;0;73;
$GPXUP;3978;07:31:56;0;50	0703;8	62083;0;0;73;
$GPXUP;3978;07:31:57;0;50	07046;8	62094;0;0;74;
$GPXUP;3978;07:31:58;0;50	07064;8	62105;0;0;73;
$GPXUP;3978;07:31:59;0;50	07081;8	62117;0;0;74;
$GPXUP;3978;07:32:00;0;50	07097;8	6213;0;0;73;
$GPXUP;3978;07:32:01;0;50	07114;8	62141;0;0;73;
$GPXUP;3978;07:32:02;0;50	07131;8	62152;0;0;72;
$GPXUP;3978;07:32:03;0;50	07148;8	6216;0;0;74;
$GPXUP;3978;07:32:04;0;50	07166;8	62166;0;0;74;
$GPXUP;3978;07:32:05;0;50	07184;8	62172;0;0;73;
$GPXUP;3978;07:32:06;0;50	07201;8	62179;0;0;72;
$GPXUP;3978;07:32:07;0;50	07218;8	62186;0;0;71;
$GPXUP;3978;07:32:08;0;50	07236;8	62194;0;0;73;
$GPXUP;3978;07:32:09;0;50	07253;8	62203;0;0;72;
$GPXUP;3978;07:32:10;0;50	0727;8	62213;0;0;72;
$GPXUP;3978;07:32:11;0;50	07285;8	62229;0;0;75;
$GPXUP;3978;07:32:12;0;50	07299;8	62252;0;0;82;
$GPXUP;3978;07:32:13;0;50	07313;8	62274;0;0;81;
$GPXUP;3978;07:32:14;0;50	0733;8	62291;0;0;78;
$GPXUP;3978;07:32:15;0;50	07348;8	62304;0;0;74;
$GPXUP;3978;07:32:16;0;50	07364;8	62313;0;0;70;
$GPXUP;3978;07:32:17;0;50	07381;8	62321;0;0;71;
$GPXUP;3978;07:32:18;0;50	07398;8	62328;0;0;72;
$GPXUP;3978;07:32:19;0;50	07416;8	62336;0;0;74;
$GPXUP;3978;07:32:20;0;50	07433;8	62344;0;0;72;
$GPXUP;3978;07:32:21;0;50	0745;8	62352;0;0;71;
$GPXUP;3978;07:32:22;0;50	07466;8	6236;0;0;67;
$GPXUP;3978;07:32:23;0;50	07483;8	62365;0;0;70;
$GPXUP;3978;07:32:24;0;50	075;8	62368;0;0;70;
$GPXUP;3978;07:32:25;0;50	07518;8	62372;0;0;71;
$GPXUP;3978;07:32:26;0;50	07536;8	62378;0;0;71;
$GPXUP;3978;07:32:27;0;50	07553;8	62384;0;0;71;
$GPXUP;3978;07:32:28;0;50	0757;8	62391;0;0;70;
$GPXUP;3978;07:32:29;0;50	07586;8	624;0;0;70;
$GPXUP;3978;07:32:30;0;50	07602;8	62412;0;0;71;
$GPXUP;3978;07:32:31;0;50	07618;8	62424;0;0;72;
$GPXUP;3978;07:32:32;0;50	07635;8	62437;0;0;73;
$GPXUP;3978;07:32:33;0;50	07651;8	6245;0;0;72;
$GPXUP;3978;07:32:34;0;50	07666;8	62463;0;0;71;
$GPXUP;3978;07:32:35;0;50	07682;8	62478;0;0;70;
$GPXUP;3978;07:32:36;0;50	07696;8	62493;0;0;70;
$GPXUP;3978;07:32:37;0;50	0771;8	62509;0;0;67;
$GPXUP;3978;07:32:38;0;50	07723;8	62525;0;0;65;
$GPXUP;3978;07:32:39;0;50	07735;8	6254;0;0;66;
$GPXUP;3978;07:32:40;0;50	0775;8	62553;0;0;70;
$GPXUP;3978;07:32:41;0;50	07766;8	62564;0;0;73;
$GPXUP;3978;07:32:42;0;50	07783;8	62574;0;0;75;
$GPXUP;3978;07:32:43;0;50	078;8	62585;0;0;75;
$GPXUP;3978;07:32:44;0;50	07817;8	62597;0;0;73;
$GPXUP;3978;07:32:45;0;50	07833;8	6261;0;0;71;
$GPXUP;3978;07:32:46;0;50	07848;8	62626;0;0;70;
$GPXUP;3978;07:32:47;0;50	07862;8	62644;0;0;70;
$GPXUP;3978;07:32:48;0;50	07874;8	62662;0;0;69;
$GPXUP;3978;07:32:49;0;50	07888;8	6268;0;0;72;
$GPXUP;3978;07:32:50;0;50	07902;8	62698;0;0;73;
$GPXUP;3978;07:32:51;0;50	07919;8	62711;0;0;74;
$GPXUP;3978;07:32:52;0;50	07936;8	62724;0;0;74;
$GPXUP;3978;07:32:53;0;50	07952;8	62739;0;0;75;
$GPXUP;3978;07:32:54;0;50	07966;8	62758;0;0;71;
$GPXUP;3978;07:32:55;0;50	07977;8	6278;0;0;68;
$GPXUP;3978;07:32:56;0;50	07986;8	628;0;0;65;
$GPXUP;3978;07:32:57;0;50	07995;8	62821;0;0;65;
$GPXUP;3978;07:32:58;0;50	08004;8	62842;0;0;67;
$GPXUP;3978;07:32:59;0;50	08015;8	62862;0;0;67;
$GPXUP;3978;07:33:00;0;50	08027;8	6288;0;0;67;
$GPXUP;3978;07:33:01;0;50	0804;8	62897;0;0;68;
$GPXUP;3978;07:33:02;0;50	08054;8	62913;0;0;70;
$GPXUP;3978;07:33:03;0;50	08069;8	62927;0;0;69;
$GPXUP;3978;07:33:04;0;50	08084;8	6294;0;0;72;
$GPXUP;3978;07:33:05;0;50	08101;8	62952;0;0;71;
$GPXUP;3978;07:33:06;0;50	08115;8	62967;0;0;69;
$GPXUP;3978;07:33:07;0;50	08128;8	62984;0;0;68;
$GPXUP;3978;07:33:08;0;50	08139;8	63004;0;0;65;
$GPXUP;3978;07:33:09;0;50	08149;8	63025;0;0;66;
$GPXUP;3978;07:33:10;0;50	08159;8	63046;0;0;64;
$GPXUP;3978;07:33:11;0;50	08171;8	63063;0;0;68;
$GPXUP;3978;07:33:12;0;50	08185;8	63072;0;0;66;
$GPXUP;3978;07:33:13;0;50	08202;8	63077;0;0;72;
$GPXUP;3978;07:33:14;0;50	08221;8	63078;0;0;77;
$GPXUP;3978;07:33:15;0;50	08239;8	63076;0;0;76;
$GPXUP;3978;07:33:16;0;50	08257;8	63074;0;0;74;
$GPXUP;3978;07:33:17;0;50	08276;8	63074;0;0;70;
$GPXUP;3978;07:33:18;0;50	08293;8	63076;0;0;70;
$GPXUP;3978;07:33:19;0;50	0831;8	63077;0;0;69;
$GPXUP;3978;07:33:20;0;50	08326;8	6308;0;0;67;
$GPXUP;3978;07:33:21;0;50	08343;8	63084;0;0;67;
$GPXUP;3978;07:33:22;0;50	0836;8	63087;0;0;67;
$GPXUP;3978;07:33:23;0;50	08377;8	63092;0;0;69;
$GPXUP;3978;07:33:24;0;50	08394;8	63096;0;0;69;
$GPXUP;3978;07:33:25;0;50	0841;8	63097;0;0;66;
$GPXUP;3978;07:33:26;0;50	08426;8	63098;0;0;64;
$GPXUP;3978;07:33:27;0;50	08442;8	63101;0;0;60;
$GPXUP;3978;07:33:28;0;50	08456;8	63104;0;0;59;
$GPXUP;3978;07:33:29;0;50	08471;8	63106;0;0;59;
$GPXUP;3978;07:33:30;0;50	08486;8	63108;0;0;60;
$GPXUP;3978;07:33:31;0;50	08501;8	6311;0;0;60;
$GPXUP;3978;07:33:32;0;50	08515;8	63113;0;0;62;
$GPXUP;3978;07:33:33;0;50	08531;8	63118;0;0;64;
$GPXUP;3978;07:33:34;0;50	08547;8	63124;0;0;64;
$GPXUP;3978;07:33:35;0;50	08562;8	63129;0;0;65;
$GPXUP;3978;07:33:36;0;50	08579;8	63132;0;0;66;
$GPXUP;3978;07:33:37;0;50	08596;8	63135;0;0;68;
$GPXUP;3978;07:33:38;0;50	08613;8	63139;0;0;69;
$GPXUP;3978;07:33:39;0;50	0863;8	63146;0;0;69;
$GPXUP;3978;07:33:40;0;50	08647;8	63154;0;0;71;
$GPXUP;3978;07:33:41;0;50	08664;8	63164;0;0;72;
$GPXUP;3978;07:33:42;0;50	08681;8	63175;0;0;73;
$GPXUP;3978;07:33:43;0;50	08698;8	63186;0;0;73;
$GPXUP;3978;07:33:44;0;50	08715;8	63194;0;0;72;
$GPXUP;3978;07:33:45;0;50	08732;8	632;0;0;69;
$GPXUP;3978;07:33:46;0;50	0875;8	63206;0;0;71;
$GPXUP;3978;07:33:47;0;50	08768;8	63214;0;0;77;
$GPXUP;3978;07:33:48;0;50	08786;8	63223;0;0;74;
$GPXUP;3978;07:33:49;0;50	08803;8	63228;0;0;68;
$GPXUP;3978;07:33:50;0;50	08819;8	63231;0;0;67;
$GPXUP;3978;07:33:51;0;50	08835;8	63234;0;0;61;
$GPXUP;3978;07:33:52;0;50	08851;8	63238;0;0;64;
$GPXUP;3978;07:33:53;0;50	08866;8	63245;0;0;61;
$GPXUP;3978;07:33:54;0;50	0888;8	63256;0;0;62;
$GPXUP;3978;07:33:55;0;50	08894;8	63267;0;0;62;
$GPXUP;3978;07:33:56;0;50	0891;8	63275;0;0;67;
$GPXUP;3978;07:33:57;0;50	08925;8	6328;0;0;66;
$GPXUP;3978;07:33:58;0;50	08941;8	63289;0;0;64;
$GPXUP;3978;07:33:59;0;50	08957;8	63297;0;0;66;
$GPXUP;3978;07:34:00;0;50	08972;8	63306;0;0;66;
$GPXUP;3978;07:34:01;0;50	08988;8	63316;0;0;65;
$GPXUP;3978;07:34:02;0;50	09002;8	63327;0;0;65;
$GPXUP;3978;07:34:03;0;50	09016;8	63341;0;0;65;
$GPXUP;3978;07:34:04;0;50	09029;8	63354;0;0;66;
$GPXUP;3978;07:34:05;0;50	09044;8	63364;0;0;60;
$GPXUP;3978;07:34:06;0;50	0906;8	63367;0;0;65;
$GPXUP;3978;07:34:07;0;50	09076;8	63366;0;0;71;
$GPXUP;3978;07:34:08;0;50	09094;8	63362;0;0;70;
$GPXUP;3978;07:34:09;0;50	09111;8	63358;0;0;70;
$GPXUP;3978;07:34:10;0;50	09128;8	63354;0;0;72;
$GPXUP;3978;07:34:11;0;50	09146;8	63353;0;0;71;
$GPXUP;3978;07:34:12;0;50	09164;8	63355;0;0;72;
$GPXUP;3978;07:34:13;0;50	09181;8	6336;0;0;70;
$GPXUP;3978;07:34:14;0;50	09198;8	63364;0;0;69;
$GPXUP;3978;07:34:15;0;50	09216;8	63366;0;0;70;
$GPXUP;3978;07:34:16;0;50	09234;8	63366;0;0;75;
$GPXUP;3978;07:34:17;0;50	09251;8	63362;0;0;70;
$GPXUP;3978;07:34:18;0;50	09268;8	63355;0;0;69;
$GPXUP;3978;07:34:19;0;50	09284;8	6335;0;0;66;
$GPXUP;3978;07:34:20;0;50	09301;8	63346;0;0;66;
$GPXUP;3978;07:34:21;0;50	09316;8	63346;0;0;66;
$GPXUP;3978;07:34:22;0;50	09333;8	63348;0;0;66;
$GPXUP;3978;07:34:23;0;50	0935;8	6335;0;0;68;
$GPXUP;3978;07:34:24;0;50	09367;8	63354;0;0;70;
$GPXUP;3978;07:34:25;0;50	09384;8	63357;0;0;69;
$GPXUP;3978;07:34:26;0;50	09402;8	63359;0;0;69;
$GPXUP;3978;07:34:27;0;50	09419;8	6336;0;0;67;
$GPXUP;3978;07:34:28;0;50	09436;8	63361;0;0;65;
$GPXUP;3978;07:34:29;0;50	09452;8	63361;0;0;64;
$GPXUP;3978;07:34:30;0;50	09467;8	6336;0;0;66;
$GPXUP;3978;07:34:31;0;50	09484;8	63361;0;0;68;
$GPXUP;3978;07:34:32;0;50	09501;8	63362;0;0;67;
$GPXUP;3978;07:34:33;0;50	09517;8	63363;0;0;66;
$GPXUP;3978;07:34:34;0;50	09533;8	63363;0;0;65;
$GPXUP;3978;07:34:35;0;50	0955;8	63364;0;0;68;
$GPXUP;3978;07:34:36;0;50	09566;8	63368;0;0;67;
$GPXUP;3978;07:34:37;0;50	09583;8	63371;0;0;65;
$GPXUP;3978;07:34:38;0;50	09598;8	63375;0;0;62;
$GPXUP;3978;07:34:39;0;50	09614;8	63382;0;0;63;
$GPXUP;3978;07:34:40;0;50	09629;8	63389;0;0;64;
$GPXUP;3978;07:34:41;0;50	09645;8	63395;0;0;65;
$GPXUP;3978;07:34:42;0;50	09661;8	63401;0;0;64;
$GPXUP;3978;07:34:43;0;50	09678;8	63405;0;0;67;
$GPXUP;3978;07:34:44;0;50	09694;8	6341;0;0;71;
$GPXUP;3978;07:34:45;0;50	09712;8	63416;0;0;73;
$GPXUP;3978;07:34:46;0;50	09729;8	63423;0;0;73;
$GPXUP;3978;07:34:47;0;50	09746;8	6343;0;0;71;
$GPXUP;3978;07:34:48;0;50	09764;8	63437;0;0;69;
$GPXUP;3978;07:34:49;0;50	0978;8	63444;0;0;69;
$GPXUP;3978;07:34:50;0;50	09798;8	6345;0;0;70;
$GPXUP;3978;07:34:51;0;50	09814;8	63456;0;0;71;
$GPXUP;3978;07:34:52;0;50	09832;8	63463;0;0;72;
$GPXUP;3978;07:34:53;0;50	09852;8	63473;0;0;90;
$GPXUP;3978;07:34:54;0;50	09871;8	63488;0;0;85;
$GPXUP;3978;07:34:55;0;50	09889;8	63501;0;0;86;
$GPXUP;3978;07:34:56;0;50	09906;8	63516;0;0;81;
$GPXUP;3978;07:34:57;0;50	09923;8	63532;0;0;80;
$GPXUP;3978;07:34:58;0;50	0994;8	63544;0;0;75;
$GPXUP;3978;07:34:59;0;50	09958;8	63555;0;0;75;
$GPXUP;3978;07:35:00;0;50	09975;8	63567;0;0;74;
$GPXUP;3978;07:35:01;0;50	09992;8	63583;0;0;77;
$GPXUP;3978;07:35:02;0;50	10007;8	63601;0;0;78;
$GPXUP;3978;07:35:03;0;50	10023;8	63618;0;0;78;
$GPXUP;3978;07:35:04;0;50	1004;8	63632;0;0;75;
$GPXUP;3978;07:35:05;0;50	10056;8	63646;0;0;75;
$GPXUP;3978;07:35:06;0;50	10073;8	63658;0;0;74;
$GPXUP;3978;07:35:07;0;50	10089;8	63672;0;0;75;
$GPXUP;3978;07:35:08;0;50	10107;8	63686;0;0;79;
$GPXUP;3978;07:35:09;0;50	10124;8	63699;0;0;78;
$GPXUP;3978;07:35:10;0;50	10141;8	63714;0;0;78;
$GPXUP;3978;07:35:11;0;50	10156;8	63733;0;0;77;
$GPXUP;3978;07:35:12;0;50	10171;8	63751;0;0;76;
$GPXUP;3978;07:35:13;0;50	10186;8	63769;0;0;75;
$GPXUP;3978;07:35:14;0;50	102;8	63788;0;0;74;
$GPXUP;3978;07:35:15;0;50	10214;8	63806;0;0;74;
$GPXUP;3978;07:35:16;0;50	10229;8	63823;0;0;74;
$GPXUP;3978;07:35:17;0;50	10246;8	63834;0;0;82;
$GPXUP;3978;07:35:18;0;50	10266;8	63844;0;0;84;
$GPXUP;3978;07:35:19;0;50	10284;8	63857;0;0;78;
$GPXUP;3978;07:35:20;0;50	10301;8	63868;0;0;74;
$GPXUP;3978;07:35:21;0;50	10317;8	63878;0;0;70;
$GPXUP;3978;07:35:22;0;50	10333;8	63888;0;0;67;
$GPXUP;3978;07:35:23;0;50	10349;8	63898;0;0;68;
$GPXUP;3978;07:35:24;0;50	10365;8	6391;0;0;73;
$GPXUP;3978;07:35:25;0;50	10382;8	63921;0;0;76;
$GPXUP;3978;07:35:26;0;50	104;8	63935;0;0;79;
$GPXUP;3978;07:35:27;0;50	10417;8	63949;0;0;78;
$GPXUP;3978;07:35:28;0;50	10435;8	63964;0;0;78;
$GPXUP;3978;07:35:29;0;50	10452;8	63976;0;0;77;
$GPXUP;3978;07:35:30;0;50	1047;8	63985;0;0;74;
$GPXUP;3978;07:35:31;0;50	10488;8	63996;0;0;75;
$GPXUP;3978;07:35:32;0;50	10504;8	64009;0;0;76;
$GPXUP;3978;07:35:33;0;50	10522;8	64022;0;0;78;
$GPXUP;3978;07:35:34;0;50	10539;8	64034;0;0;78;
$GPXUP;3978;07:35:35;0;50	10557;8	64046;0;0;78;
$GPXUP;3978;07:35:36;0;50	10575;8	64058;0;0;76;
$GPXUP;3978;07:35:37;0;50	10593;8	64069;0;0;75;
$GPXUP;3978;07:35:38;0;50	1061;8	64079;0;0;75;
$GPXUP;3978;07:35:39;0;50	10628;8	64089;0;0;74;
$GPXUP;3978;07:35:40;0;50	10646;8	64099;0;0;76;
$GPXUP;3978;07:35:41;0;50	10663;8	6411;0;0;76;
$GPXUP;3978;07:35:42;0;50	10681;8	64122;0;0;80;
$GPXUP;3978;07:35:43;0;50	10699;8	64136;0;0;79;
$GPXUP;3978;07:35:44;0;50	10717;8	64149;0;0;79;
$GPXUP;3978;07:35:45;0;50	10734;8	64163;0;0;79;
$GPXUP;3978;07:35:46;0;50	1075;8	64179;0;0;77;
$GPXUP;3978;07:35:47;0;50	10767;8	64194;0;0;77;
$GPXUP;3978;07:35:48;0;50	10784;8	64209;0;0;75;
$GPXUP;3978;07:35:49;0;50	108;8	64222;0;0;73;
$GPXUP;3978;07:35:50;0;50	10816;8	64235;0;0;72;
$GPXUP;3978;07:35:51;0;50	10832;8	64249;0;0;72;
$GPXUP;3978;07:35:52;0;50	10848;8	64261;0;0;72;
$GPXUP;3978;07:35:53;0;50	10864;8	64275;0;0;72;
$GPXUP;3978;07:35:54;0;50	1088;8	64288;0;0;72;
$GPXUP;3978;07:35:55;0;50	10895;8	64302;0;0;72;
$GPXUP;3978;07:35:56;0;50	10911;8	64316;0;0;73;
$GPXUP;3978;07:35:57;0;50	10927;8	64329;0;0;75;
$GPXUP;3978;07:35:58;0;50	10944;8	64342;0;0;76;
$GPXUP;3978;07:35:59;0;50	10962;8	64356;0;0;76;
$GPXUP;3978;07:36:00;0;50	10978;8	64369;0;0;76;
$GPXUP;3978;07:36:01;0;50	10995;8	64383;0;0;76;
$GPXUP;3978;07:36:02;0;50	11013;8	64393;0;0;78;
$GPXUP;3978;07:36:03;0;50	11032;8	64401;0;0;78;
$GPXUP;3978;07:36:04;0;50	1105;8	64409;0;0;78;
$GPXUP;3978;07:36:05;0;50	1107;8	64415;0;0;78;
$GPXUP;3978;07:36:06;0;50	11089;8	6442;0;0;78;
$GPXUP;3978;07:36:07;0;50	11107;8	64426;0;0;75;
$GPXUP;3978;07:36:08;0;50	11125;8	64432;0;0;71;
$GPXUP;3978;07:36:09;0;50	11142;8	64432;0;0;71;
$GPXUP;3978;07:36:10;0;50	1116;8	6443;0;0;71;
$GPXUP;3978;07:36:11;0;50	11178;8	64434;0;0;69;
$GPXUP;3978;07:36:12;0;50	11194;8	64444;0;0;70;
$GPXUP;3978;07:36:13;0;50	1121;8	64456;0;0;71;
$GPXUP;3978;07:36:14;0;50	11226;8	64467;0;0;71;
$GPXUP;3978;07:36:15;0;50	11242;8	64476;0;0;72;
$GPXUP;3978;07:36:16;0;50	11259;8	64485;0;0;72;
$GPXUP;3978;07:36:17;0;50	11276;8	64493;0;0;72;
$GPXUP;3978;07:36:18;0;50	11293;8	64501;0;0;72;
$GPXUP;3978;07:36:19;0;50	1131;8	64506;0;0;72;
$GPXUP;3978;07:36:20;0;50	11328;8	64509;0;0;68;
$GPXUP;3978;07:36:21;0;50	11344;8	64517;0;0;65;
$GPXUP;3978;07:36:22;0;50	11358;8	64529;0;0;65;
$GPXUP;3978;07:36:23;0;50	11372;8	64542;0;0;63;
$GPXUP;3978;07:36:24;0;50	11386;8	64557;0;0;66;
$GPXUP;3978;07:36:25;0;50	11399;8	64574;0;0;71;
$GPXUP;3978;07:36:26;0;50	11413;8	64594;0;0;77;
$GPXUP;3978;07:36:27;0;50	11427;8	64614;0;0;78;
$GPXUP;3978;07:36:28;0;50	11444;8	6463;0;0;76;
$GPXUP;3978;07:36:29;0;50	1146;8	64646;0;0;76;
$GPXUP;3978;07:36:30;0;50	11475;8	64664;0;0;76;
$GPXUP;3978;07:36:31;0;50	1149;8	64683;0;0;76;
$GPXUP;3978;07:36:32;0;50	11505;8	64702;0;0;76;
$GPXUP;3978;07:36:33;0;50	1152;8	64722;0;0;76;
$GPXUP;3978;07:36:34;0;50	11536;8	6474;0;0;74;
$GPXUP;3978;07:36:35;0;50	11552;8	64754;0;0;72;
$GPXUP;3978;07:36:36;0;50	1157;8	64766;0;0;74;
$GPXUP;3978;07:36:37;0;50	11587;8	64777;0;0;75;
$GPXUP;3978;07:36:38;0;50	11605;8	64783;0;0;76;
$GPXUP;3978;07:36:39;0;50	11623;8	64788;0;0;75;
$GPXUP;3978;07:36:40;0;50	1164;8	64797;0;0;71;
$GPXUP;3978;07:36:41;0;50	11656;8	64807;0;0;69;
$GPXUP;3978;07:36:42;0;50	11672;8	6482;0;0;67;
$GPXUP;3978;07:36:43;0;50	11685;8	64834;0;0;66;
$GPXUP;3978;07:36:44;0;50	11699;8	64849;0;0;67;
$GPXUP;3978;07:36:45;0;50	11712;8	64866;0;0;69;
$GPXUP;3978;07:36:46;0;50	11726;8	64884;0;0;71;
$GPXUP;3978;07:36:47;0;50	11739;8	64903;0;0;75;
$GPXUP;3978;07:36:48;0;50	11754;8	6492;0;0;74;
$GPXUP;3978;07:36:49;0;50	11769;8	64936;0;0;71;
$GPXUP;3978;07:36:50;0;50	11784;8	64951;0;0;70;
$GPXUP;3978;07:36:51;0;50	11798;8	64968;0;0;69;
$GPXUP;3978;07:36:52;0;50	11812;8	64983;0;0;69;
$GPXUP;3978;07:36:53;0;50	11826;8	65001;0;0;72;
$GPXUP;3978;07:36:54;0;50	11839;8	65021;0;0;74;
$GPXUP;3978;07:36:55;0;50	11852;8	65042;0;0;73;
$GPXUP;3978;07:36:56;0;50	11864;8	65062;0;0;74;
$GPXUP;3978;07:36:57;0;50	11878;8	65081;0;0;73;
$GPXUP;3978;07:36:58;0;50	11892;8	65101;0;0;75;
$GPXUP;3978;07:36:59;0;50	11904;8	65123;0;0;69;
$GPXUP;3978;07:37:00;0;50	11914;8	65145;0;0;69;
$GPXUP;3978;07:37:01;0;50	11923;8	65168;0;0;67;
$GPXUP;3978;07:37:02;0;50	11933;8	65189;0;0;69;
$GPXUP;3978;07:37:03;0;50	11944;8	6521;0;0;70;
$GPXUP;3978;07:37:04;0;50	11955;8	65231;0;0;71;
$GPXUP;3978;07:37:05;0;50	11967;8	65254;0;0;72;
$GPXUP;3978;07:37:06;0;50	11979;8	65275;0;0;75;
$GPXUP;3978;07:37:07;0;50	11993;8	65296;0;0;87;
$GPXUP;3978;07:37:08;0;50	12008;8	65319;0;0;84;
$GPXUP;3978;07:37:09;0;50	12022;8	65344;0;0;84;
$GPXUP;3978;07:37:10;0;50	12034;8	65368;0;0;81;
$GPXUP;3978;07:37:11;0;50	12046;8	65392;0;0;76;
$GPXUP;3978;07:37:12;0;50	12058;8	65414;0;0;72;
$GPXUP;3978;07:37:13;0;50	1207;8	65434;0;0;67;
$GPXUP;3978;07:37:14;0;50	12081;8	6545;0;0;71;
$GPXUP;3978;07:37:15;0;50	12096;8	65466;0;0;73;
$GPXUP;3978;07:37:16;0;50	12111;8	65482;0;0;75;
$GPXUP;3978;07:37:17;0;50	12126;8	65498;0;0;75;
$GPXUP;3978;07:37:18;0;50	12142;8	65514;0;0;71;
$GPXUP;3978;07:37:19;0;50	12158;8	65527;0;0;72;
$GPXUP;3978;07:37:20;0;50	12174;8	6554;0;0;73;
$GPXUP;3978;07:37:21;0;50	1219;8	65551;0;0;73;
$GPXUP;3978;07:37:22;0;50	12207;8	65562;0;0;73;
$GPXUP;3978;07:37:23;0;50	12224;8	65574;0;0;73;
$GPXUP;3978;07:37:24;0;50	1224;8	65588;0;0;73;
$GPXUP;3978;07:37:25;0;50	12256;8	65601;0;0;76;
$GPXUP;3978;07:37:26;0;50	12274;8	65616;0;0;77;
$GPXUP;3978;07:37:27;0;50	12291;8	65629;0;0;78;
$GPXUP;3978;07:37:28;0;50	12309;8	65644;0;0;81;
$GPXUP;3978;07:37:29;0;50	12326;8	6566;0;0;79;
$GPXUP;3978;07:37:30;0;50	12342;8	65676;0;0;76;
$GPXUP;3978;07:37:31;0;50	12357;8	65692;0;0;75;
$GPXUP;3978;07:37:32;0;50	12372;8	65708;0;0;70;
$GPXUP;3978;07:37:33;0;50	12386;8	65722;0;0;68;
$GPXUP;3978;07:37:34;0;50	12402;8	65735;0;0;68;
$GPXUP;3978;07:37:35;0;50	12417;8	65748;0;0;69;
$GPXUP;3978;07:37:36;0;50	12432;8	6576;0;0;64;
$GPXUP;3978;07:37:37;0;50	12447;8	65772;0;0;68;
$GPXUP;3978;07:37:38;0;50	12464;8	65782;0;0;70;
$GPXUP;3978;07:37:39;0;50	12481;8	65791;0;0;77;
$GPXUP;3978;07:37:40;0;50	12498;8	65798;0;0;71;
$GPXUP;3978;07:37:41;0;50	12515;8	65803;0;0;67;
$GPXUP;3978;07:37:42;0;50	12532;8	65807;0;0;65;
$GPXUP;3978;07:37:43;0;50	12548;8	65814;0;0;67;
$GPXUP;3978;07:37:44;0;50	12561;8	65827;0;0;67;
$GPXUP;3978;07:37:45;0;50	12572;8	65846;0;0;63;
$GPXUP;3978;07:37:46;0;50	12579;8	65868;0;0;62;
$GPXUP;3978;07:37:47;0;50	1258;8	65891;0;0;61;
$GPXUP;3978;07:37:48;0;50	12576;8	65914;0;0;58;
$GPXUP;3978;07:37:49;0;50	12566;8	65928;0;0;51;
$GPXUP;3978;07:37:50;0;50	12554;8	65931;0;0;49;
$GPXUP;3978;07:37:51;0;50	12544;8	65921;0;0;45;
$GPXUP;3978;07:37:52;0;50	1254;8	65906;0;0;44;
$GPXUP;3978;07:37:53;0;50	12541;8	6589;0;0;41;
$GPXUP;3978;07:37:54;0;50	12548;8	65878;0;0;43;
$GPXUP;3978;07:37:55;0;50	12558;8	65871;0;0;45;
$GPXUP;3978;07:37:56;0;50	12569;8	65871;0;0;47;
$GPXUP;3978;07:37:57;0;50	12579;8	65866;0;0;46;
$GPXUP;3978;07:37:58;0;50	12584;8	65852;0;0;42;
$GPXUP;3978;07:37:59;0;50	1258;8	65839;0;0;39;
$GPXUP;3978;07:38:00;0;50	12572;8	65834;0;0;32;
$GPXUP;3978;07:38:01;0;50	12564;8	65839;0;0;38;
$GPXUP;3978;07:38:02;0;50	12557;8	6585;0;0;45;
$GPXUP;3978;07:38:03;0;50	12551;8	65866;0;0;48;
$GPXUP;3978;07:38:04;0;50	12549;8	65886;0;0;52;
$GPXUP;3978;07:38:05;0;50	12554;8	65901;0;0;49;
$GPXUP;3978;07:38:06;0;50	12564;8	65904;0;0;37;
$GPXUP;3978;07:38:07;0;50	1257;8	65894;0;0;38;
$GPXUP;3978;07:38:08;0;50	1257;8	6588;0;0;37;
$GPXUP;3978;07:38:09;0;50	12563;8	65872;0;0;39;
$GPXUP;3978;07:38:10;0;50	12554;8	65874;0;0;39;
$GPXUP;3978;07:38:11;0;50	12548;8	65883;0;0;38;
$GPXUP;3978;07:38:12;0;50	12549;8	65896;0;0;38;
$GPXUP;3978;07:38:13;0;50	12558;8	65899;0;0;40;
$GPXUP;3978;07:38:14;0;50	12564;8	65888;0;0;44;
$GPXUP;3978;07:38:15;0;50	12565;8	65872;0;0;39;
$GPXUP;3978;07:38:16;0;50	12561;8	65862;0;0;22;
$GPXUP;3978;07:38:17;0;50	12555;8	65868;0;0;31;
$GPXUP;3978;07:38:18;0;50	12555;8	6588;0;0;27;
$GPXUP;3978;07:38:19;0;50	12558;8	65888;0;0;18;
