# Supplementary material for: Pigeon Navigation: Different Routes Lead to Frankfurt
Source: PLoS One. 2014 Nov 12;9(11):e112439. doi: 10.1371/journal.pone.0112439 (PMC4229201; doi:10.1371/journal.pone.0112439)
Supplement: File S4 — Files containing the original track data and a ‘Read me’ explaining the data format. (ZIP) [file pone.0112439.s004.zip › S-GH/100713xup05_1080.log]

$GPXUP;3978;06:56:49;0;49	93624;8	58512;0;0;0;
$GPXUP;3978;06:56:50;0;49	93624;8	58512;0;0;1;
$GPXUP;3978;06:56:51;0;49	93624;8	58517;0;0;22;
$GPXUP;3978;06:56:52;0;49	93632;8	58517;0;0;38;
$GPXUP;3978;06:56:53;0;49	93643;8	58518;0;0;42;
$GPXUP;3978;06:56:54;0;49	93655;8	58516;0;0;45;
$GPXUP;3978;06:56:55;0;49	93667;8	58512;0;0;49;
$GPXUP;3978;06:56:56;0;49	93678;8	58506;0;0;50;
$GPXUP;3978;06:56:57;0;49	9369;8	58498;0;0;49;
$GPXUP;3978;06:56:58;0;49	93701;8	58489;0;0;51;
$GPXUP;3978;06:56:59;0;49	93714;8	58481;0;0;53;
$GPXUP;3978;06:57:00;0;49	93727;8	58474;0;0;53;
$GPXUP;3978;06:57:01;0;49	93741;8	58473;0;0;56;
$GPXUP;3978;06:57:02;0;49	93755;8	58474;0;0;56;
$GPXUP;3978;06:57:03;0;49	93768;8	58479;0;0;53;
$GPXUP;3978;06:57:04;0;49	9378;8	58488;0;0;55;
$GPXUP;3978;06:57:05;0;49	93794;8	58499;0;0;57;
$GPXUP;3978;06:57:06;0;49	93806;8	58512;0;0;57;
$GPXUP;3978;06:57:07;0;49	93817;8	58526;0;0;57;
$GPXUP;3978;06:57:08;0;49	93828;8	58543;0;0;56;
$GPXUP;3978;06:57:09;0;49	93833;8	58561;0;0;51;
$GPXUP;3978;06:57:10;0;49	93834;8	58581;0;0;49;
$GPXUP;3978;06:57:11;0;49	93832;8	58601;0;0;49;
$GPXUP;3978;06:57:12;0;49	9383;8	58621;0;0;50;
$GPXUP;3978;06:57:13;0;49	9383;8	58642;0;0;57;
$GPXUP;3978;06:57:14;0;49	93834;8	58664;0;0;59;
$GPXUP;3978;06:57:15;0;49	9384;8	58685;0;0;60;
$GPXUP;3978;06:57:16;0;49	93849;8	58705;0;0;60;
$GPXUP;3978;06:57:17;0;49	93858;8	58723;0;0;60;
$GPXUP;3978;06:57:18;0;49	9387;8	58738;0;0;59;
$GPXUP;3978;06:57:19;0;49	93883;8	58751;0;0;62;
$GPXUP;3978;06:57:20;0;49	93897;8	58758;0;0;62;
$GPXUP;3978;06:57:21;0;49	93913;8	5876;0;0;64;
$GPXUP;3978;06:57:22;0;49	93929;8	5876;0;0;61;
$GPXUP;3978;06:57:23;0;49	93945;8	58761;0;0;62;
$GPXUP;3978;06:57:24;0;49	9396;8	58766;0;0;58;
$GPXUP;3978;06:57:25;0;49	93973;8	58777;0;0;59;
$GPXUP;3978;06:57:26;0;49	93985;8	58791;0;0;60;
$GPXUP;3978;06:57:27;0;49	93996;8	58809;0;0;61;
$GPXUP;3978;06:57:28;0;49	94004;8	58829;0;0;60;
$GPXUP;3978;06:57:29;0;49	9401;8	5885;0;0;56;
$GPXUP;3978;06:57:30;0;49	94011;8	58872;0;0;54;
$GPXUP;3978;06:57:31;0;49	94007;8	58892;0;0;53;
$GPXUP;3978;06:57:32;0;49	94001;8	58911;0;0;52;
$GPXUP;3978;06:57:33;0;49	93993;8	58927;0;0;52;
$GPXUP;3978;06:57:34;0;49	93984;8	5894;0;0;53;
$GPXUP;3978;06:57:35;0;49	93973;8	5895;0;0;50;
$GPXUP;3978;06:57:36;0;49	93961;8	58954;0;0;48;
$GPXUP;3978;06:57:37;0;49	93949;8	5895;0;0;45;
$GPXUP;3978;06:57:38;0;49	93939;8	58942;0;0;43;
$GPXUP;3978;06:57:39;0;49	93929;8	58932;0;0;43;
$GPXUP;3978;06:57:40;0;49	9392;8	58921;0;0;44;
$GPXUP;3978;06:57:41;0;49	93912;8	58909;0;0;46;
$GPXUP;3978;06:57:42;0;49	93905;8	58896;0;0;45;
$GPXUP;3978;06:57:43;0;49	93898;8	58882;0;0;43;
$GPXUP;3978;06:57:44;0;49	93893;8	58866;0;0;45;
$GPXUP;3978;06:57:45;0;49	9389;8	58849;0;0;48;
$GPXUP;3978;06:57:46;0;49	93892;8	58831;0;0;49;
$GPXUP;3978;06:57:47;0;49	93902;8	58818;0;0;51;
$GPXUP;3978;06:57:48;0;49	93914;8	58812;0;0;58;
$GPXUP;3978;06:57:49;0;49	93929;8	58812;0;0;60;
$GPXUP;3978;06:57:50;0;49	93944;8	58818;0;0;64;
$GPXUP;3978;06:57:51;0;49	93958;8	58828;0;0;63;
$GPXUP;3978;06:57:52;0;49	93971;8	58842;0;0;61;
$GPXUP;3978;06:57:53;0;49	93983;8	58858;0;0;61;
$GPXUP;3978;06:57:54;0;49	93994;8	58875;0;0;57;
$GPXUP;3978;06:57:55;0;49	94002;8	58893;0;0;55;
$GPXUP;3978;06:57:56;0;49	94008;8	58913;0;0;54;
$GPXUP;3978;06:57:57;0;49	94007;8	58934;0;0;50;
$GPXUP;3978;06:57:58;0;49	94;8	5895;0;0;51;
$GPXUP;3978;06:57:59;0;49	9399;8	58962;0;0;50;
$GPXUP;3978;06:58:00;0;49	93979;8	58969;0;0;47;
$GPXUP;3978;06:58:01;0;49	93967;8	5897;0;0;46;
$GPXUP;3978;06:58:02;0;49	93955;8	58966;0;0;44;
$GPXUP;3978;06:58:03;0;49	93944;8	58957;0;0;47;
$GPXUP;3978;06:58:04;0;49	93934;8	58945;0;0;48;
$GPXUP;3978;06:58:05;0;49	93925;8	58932;0;0;48;
$GPXUP;3978;06:58:06;0;49	93916;8	58918;0;0;47;
$GPXUP;3978;06:58:07;0;49	93906;8	58906;0;0;49;
$GPXUP;3978;06:58:08;0;49	93895;8	58896;0;0;51;
$GPXUP;3978;06:58:09;0;49	93883;8	5889;0;0;51;
$GPXUP;3978;06:58:10;0;49	9387;8	5889;0;0;53;
$GPXUP;3978;06:58:11;0;49	93856;8	58892;0;0;54;
$GPXUP;3978;06:58:12;0;49	93843;8	58896;0;0;55;
$GPXUP;3978;06:58:13;0;49	9383;8	589;0;0;52;
$GPXUP;3978;06:58:14;0;49	93818;8	58894;0;0;53;
$GPXUP;3978;06:58:15;0;49	93808;8	58879;0;0;54;
$GPXUP;3978;06:58:16;0;49	93801;8	58862;0;0;55;
$GPXUP;3978;06:58:17;0;49	93793;8	58843;0;0;57;
$GPXUP;3978;06:58:18;0;49	93786;8	58823;0;0;58;
$GPXUP;3978;06:58:19;0;49	93779;8	58803;0;0;59;
$GPXUP;3978;06:58:20;0;49	93774;8	58782;0;0;57;
$GPXUP;3978;06:58:21;0;49	93768;8	58761;0;0;56;
$GPXUP;3978;06:58:22;0;49	93763;8	58742;0;0;53;
$GPXUP;3978;06:58:23;0;49	93755;8	58726;0;0;53;
$GPXUP;3978;06:58:24;0;49	93746;8	58714;0;0;52;
$GPXUP;3978;06:58:25;0;49	93733;8	58707;0;0;52;
$GPXUP;3978;06:58:26;0;49	9372;8	58703;0;0;53;
$GPXUP;3978;06:58:27;0;49	93707;8	58702;0;0;54;
$GPXUP;3978;06:58:28;0;49	93693;8	587;0;0;55;
$GPXUP;3978;06:58:29;0;49	9368;8	58697;0;0;52;
$GPXUP;3978;06:58:30;0;49	93668;8	58689;0;0;53;
$GPXUP;3978;06:58:31;0;49	93656;8	58679;0;0;53;
$GPXUP;3978;06:58:32;0;49	93645;8	58667;0;0;53;
$GPXUP;3978;06:58:33;0;49	93636;8	58652;0;0;54;
$GPXUP;3978;06:58:34;0;49	93625;8	58639;0;0;54;
$GPXUP;3978;06:58:35;0;49	93612;8	58632;0;0;53;
$GPXUP;3978;06:58:36;0;49	93598;8	5863;0;0;56;
$GPXUP;3978;06:58:37;0;49	93585;8	58635;0;0;56;
$GPXUP;3978;06:58:38;0;49	93572;8	58644;0;0;55;
$GPXUP;3978;06:58:39;0;49	9356;8	58655;0;0;55;
$GPXUP;3978;06:58:40;0;49	93549;8	58666;0;0;56;
$GPXUP;3978;06:58:41;0;49	93538;8	5868;0;0;57;
$GPXUP;3978;06:58:42;0;49	93528;8	58697;0;0;57;
$GPXUP;3978;06:58:43;0;49	93523;8	58716;0;0;54;
$GPXUP;3978;06:58:44;0;49	9352;8	58736;0;0;52;
$GPXUP;3978;06:58:45;0;49	93516;8	58756;0;0;52;
$GPXUP;3978;06:58:46;0;49	93511;8	58774;0;0;51;
$GPXUP;3978;06:58:47;0;49	93506;8	58793;0;0;53;
$GPXUP;3978;06:58:48;0;49	93501;8	58813;0;0;54;
$GPXUP;3978;06:58:49;0;49	93498;8	58834;0;0;55;
$GPXUP;3978;06:58:50;0;49	935;8	58856;0;0;60;
$GPXUP;3978;06:58:51;0;49	93505;8	58879;0;0;62;
$GPXUP;3978;06:58:52;0;49	93514;8	589;0;0;64;
$GPXUP;3978;06:58:53;0;49	93524;8	58919;0;0;63;
$GPXUP;3978;06:58:54;0;49	93535;8	58937;0;0;63;
$GPXUP;3978;06:58:55;0;49	93546;8	58955;0;0;62;
$GPXUP;3978;06:58:56;0;49	93558;8	5897;0;0;62;
$GPXUP;3978;06:58:57;0;49	93569;8	58987;0;0;62;
$GPXUP;3978;06:58:58;0;49	93577;8	59006;0;0;57;
$GPXUP;3978;06:58:59;0;49	9358;8	59028;0;0;55;
$GPXUP;3978;06:59:00;0;49	93581;8	59048;0;0;55;
$GPXUP;3978;06:59:01;0;49	93579;8	59069;0;0;54;
$GPXUP;3978;06:59:02;0;49	9358;8	5909;0;0;53;
$GPXUP;3978;06:59:03;0;49	93584;8	5911;0;0;56;
$GPXUP;3978;06:59:04;0;49	93591;8	5913;0;0;59;
$GPXUP;3978;06:59:05;0;49	93601;8	59146;0;0;60;
$GPXUP;3978;06:59:06;0;49	93614;8	5916;0;0;61;
$GPXUP;3978;06:59:07;0;49	93628;8	5917;0;0;62;
$GPXUP;3978;06:59:08;0;49	93642;8	59182;0;0;61;
$GPXUP;3978;06:59:09;0;49	93654;8	59195;0;0;61;
$GPXUP;3978;06:59:10;0;49	93664;8	59212;0;0;59;
$GPXUP;3978;06:59:11;0;49	93673;8	59231;0;0;57;
$GPXUP;3978;06:59:12;0;49	93679;8	5925;0;0;55;
$GPXUP;3978;06:59:13;0;49	93684;8	5927;0;0;55;
$GPXUP;3978;06:59:14;0;49	93692;8	59287;0;0;60;
$GPXUP;3978;06:59:15;0;49	93704;8	59303;0;0;63;
$GPXUP;3978;06:59:16;0;49	93716;8	59319;0;0;64;
$GPXUP;3978;06:59:17;0;49	93726;8	59338;0;0;62;
$GPXUP;3978;06:59:18;0;49	93734;8	59358;0;0;61;
$GPXUP;3978;06:59:19;0;49	93738;8	5938;0;0;59;
$GPXUP;3978;06:59:20;0;49	93739;8	59402;0;0;56;
$GPXUP;3978;06:59:21;0;49	93734;8	59423;0;0;55;
$GPXUP;3978;06:59:22;0;49	93727;8	59442;0;0;56;
$GPXUP;3978;06:59:23;0;49	93718;8	59457;0;0;51;
$GPXUP;3978;06:59:24;0;49	93707;8	59464;0;0;47;
$GPXUP;3978;06:59:25;0;49	93695;8	59463;0;0;49;
$GPXUP;3978;06:59:26;0;49	93683;8	59457;0;0;49;
$GPXUP;3978;06:59:27;0;49	93672;8	59449;0;0;51;
$GPXUP;3978;06:59:28;0;49	93662;8	59436;0;0;52;
$GPXUP;3978;06:59:29;0;49	93654;8	5942;0;0;54;
$GPXUP;3978;06:59:30;0;49	93647;8	59401;0;0;54;
$GPXUP;3978;06:59:31;0;49	9364;8	59382;0;0;53;
$GPXUP;3978;06:59:32;0;49	93633;8	59364;0;0;53;
$GPXUP;3978;06:59:33;0;49	93626;8	59346;0;0;54;
$GPXUP;3978;06:59:34;0;49	93619;8	59328;0;0;55;
$GPXUP;3978;06:59:35;0;49	93616;8	59306;0;0;56;
$GPXUP;3978;06:59:36;0;49	93614;8	59284;0;0;59;
$GPXUP;3978;06:59:37;0;49	93609;8	59261;0;0;63;
$GPXUP;3978;06:59:38;0;49	93604;8	59237;0;0;63;
$GPXUP;3978;06:59:39;0;49	93598;8	59214;0;0;64;
$GPXUP;3978;06:59:40;0;49	9359;8	59192;0;0;63;
$GPXUP;3978;06:59:41;0;49	93581;8	59172;0;0;62;
$GPXUP;3978;06:59:42;0;49	93571;8	59153;0;0;62;
$GPXUP;3978;06:59:43;0;49	93562;8	59134;0;0;61;
$GPXUP;3978;06:59:44;0;49	93557;8	59112;0;0;62;
$GPXUP;3978;06:59:45;0;49	93553;8	59089;0;0;62;
$GPXUP;3978;06:59:46;0;49	9355;8	59064;0;0;64;
$GPXUP;3978;06:59:47;0;49	93547;8	59041;0;0;63;
$GPXUP;3978;06:59:48;0;49	93542;8	59017;0;0;62;
$GPXUP;3978;06:59:49;0;49	93536;8	58995;0;0;64;
$GPXUP;3978;06:59:50;0;49	9353;8	58972;0;0;63;
$GPXUP;3978;06:59:51;0;49	93528;8	58948;0;0;62;
$GPXUP;3978;06:59:52;0;49	93531;8	58923;0;0;64;
$GPXUP;3978;06:59:53;0;49	93536;8	589;0;0;63;
$GPXUP;3978;06:59:54;0;49	93542;8	58879;0;0;62;
$GPXUP;3978;06:59:55;0;49	93549;8	58858;0;0;61;
$GPXUP;3978;06:59:56;0;49	93557;8	58839;0;0;59;
$GPXUP;3978;06:59:57;0;49	93568;8	58825;0;0;63;
$GPXUP;3978;06:59:58;0;49	93581;8	58811;0;0;62;
$GPXUP;3978;06:59:59;0;49	93592;8	58794;0;0;61;
$GPXUP;3978;07:00:00;0;49	936;8	58774;0;0;62;
$GPXUP;3978;07:00:01;0;49	93605;8	58751;0;0;63;
$GPXUP;3978;07:00:02;0;49	93607;8	58727;0;0;61;
$GPXUP;3978;07:00:03;0;49	93606;8	58704;0;0;60;
$GPXUP;3978;07:00:04;0;49	93603;8	58681;0;0;57;
$GPXUP;3978;07:00:05;0;49	93598;8	58661;0;0;56;
$GPXUP;3978;07:00:06;0;49	93591;8	58642;0;0;58;
$GPXUP;3978;07:00:07;0;49	93582;8	58625;0;0;58;
$GPXUP;3978;07:00:08;0;49	93573;8	58606;0;0;60;
$GPXUP;3978;07:00:09;0;49	93565;8	58587;0;0;58;
$GPXUP;3978;07:00:10;0;49	93556;8	5857;0;0;56;
$GPXUP;3978;07:00:11;0;49	93546;8	58557;0;0;53;
$GPXUP;3978;07:00:12;0;49	93533;8	58549;0;0;52;
$GPXUP;3978;07:00:13;0;49	93521;8	58544;0;0;51;
$GPXUP;3978;07:00:14;0;49	93508;8	58538;0;0;49;
$GPXUP;3978;07:00:15;0;49	93498;8	58526;0;0;54;
$GPXUP;3978;07:00:16;0;49	9349;8	58509;0;0;54;
$GPXUP;3978;07:00:17;0;49	93487;8	5849;0;0;53;
$GPXUP;3978;07:00:18;0;49	93485;8	58469;0;0;56;
$GPXUP;3978;07:00:19;0;49	93482;8	58448;0;0;56;
$GPXUP;3978;07:00:20;0;49	93477;8	58428;0;0;56;
$GPXUP;3978;07:00:21;0;49	93472;8	58407;0;0;59;
$GPXUP;3978;07:00:22;0;49	93463;8	58388;0;0;59;
$GPXUP;3978;07:00:23;0;49	93452;8	58373;0;0;56;
$GPXUP;3978;07:00:24;0;49	93442;8	58358;0;0;56;
$GPXUP;3978;07:00:25;0;49	93432;8	58344;0;0;56;
$GPXUP;3978;07:00:26;0;49	9342;8	58331;0;0;56;
$GPXUP;3978;07:00:27;0;49	93408;8	58319;0;0;56;
$GPXUP;3978;07:00:28;0;49	93395;8	58309;0;0;56;
$GPXUP;3978;07:00:29;0;49	93384;8	58296;0;0;57;
$GPXUP;3978;07:00:30;0;49	93374;8	58281;0;0;58;
$GPXUP;3978;07:00:31;0;49	93366;8	58262;0;0;58;
$GPXUP;3978;07:00:32;0;49	93359;8	58242;0;0;59;
$GPXUP;3978;07:00:33;0;49	9335;8	58224;0;0;59;
$GPXUP;3978;07:00:34;0;49	93337;8	58214;0;0;59;
$GPXUP;3978;07:00:35;0;49	93322;8	58211;0;0;60;
$GPXUP;3978;07:00:36;0;49	93307;8	58212;0;0;59;
$GPXUP;3978;07:00:37;0;49	93292;8	58213;0;0;57;
$GPXUP;3978;07:00:38;0;49	93278;8	58208;0;0;57;
$GPXUP;3978;07:00:39;0;49	93266;8	58196;0;0;56;
$GPXUP;3978;07:00:40;0;49	93255;8	58183;0;0;55;
$GPXUP;3978;07:00:41;0;49	93245;8	58169;0;0;55;
$GPXUP;3978;07:00:42;0;49	93235;8	58154;0;0;54;
$GPXUP;3978;07:00:43;0;49	9323;8	58134;0;0;53;
$GPXUP;3978;07:00:44;0;49	9323;8	58113;0;0;56;
$GPXUP;3978;07:00:45;0;49	93236;8	58095;0;0;54;
$GPXUP;3978;07:00:46;0;49	93248;8	58086;0;0;56;
$GPXUP;3978;07:00:47;0;49	93261;8	58092;0;0;57;
$GPXUP;3978;07:00:48;0;49	93272;8	58107;0;0;57;
$GPXUP;3978;07:00:49;0;49	9328;8	58126;0;0;56;
$GPXUP;3978;07:00:50;0;49	93286;8	58147;0;0;58;
$GPXUP;3978;07:00:51;0;49	9329;8	5817;0;0;57;
$GPXUP;3978;07:00:52;0;49	93291;8	58191;0;0;54;
$GPXUP;3978;07:00:53;0;49	93291;8	58212;0;0;52;
$GPXUP;3978;07:00:54;0;49	93292;8	58232;0;0;53;
$GPXUP;3978;07:00:55;0;49	93299;8	58251;0;0;57;
$GPXUP;3978;07:00:56;0;49	93308;8	58268;0;0;58;
$GPXUP;3978;07:00:57;0;49	93319;8	58285;0;0;60;
$GPXUP;3978;07:00:58;0;49	9333;8	583;0;0;60;
$GPXUP;3978;07:00:59;0;49	93338;8	58319;0;0;59;
$GPXUP;3978;07:01:00;0;49	93344;8	5834;0;0;59;
$GPXUP;3978;07:01:01;0;49	93347;8	58362;0;0;58;
$GPXUP;3978;07:01:02;0;49	93352;8	58383;0;0;59;
$GPXUP;3978;07:01:03;0;49	9336;8	58403;0;0;60;
$GPXUP;3978;07:01:04;0;49	93372;8	58418;0;0;63;
$GPXUP;3978;07:01:05;0;49	93386;8	58432;0;0;62;
$GPXUP;3978;07:01:06;0;49	93399;8	58444;0;0;61;
$GPXUP;3978;07:01:07;0;49	93412;8	58456;0;0;60;
$GPXUP;3978;07:01:08;0;49	93424;8	58471;0;0;61;
$GPXUP;3978;07:01:09;0;49	93434;8	58488;0;0;59;
$GPXUP;3978;07:01:10;0;49	93444;8	58506;0;0;64;
$GPXUP;3978;07:01:11;0;49	93457;8	58522;0;0;66;
$GPXUP;3978;07:01:12;0;49	93471;8	58534;0;0;66;
$GPXUP;3978;07:01:13;0;49	93486;8	58543;0;0;66;
$GPXUP;3978;07:01:14;0;49	93503;8	58548;0;0;66;
$GPXUP;3978;07:01:15;0;49	93519;8	58548;0;0;67;
$GPXUP;3978;07:01:16;0;49	93536;8	58542;0;0;67;
$GPXUP;3978;07:01:17;0;49	93552;8	58531;0;0;66;
$GPXUP;3978;07:01:18;0;49	93565;8	58515;0;0;63;
$GPXUP;3978;07:01:19;0;49	93575;8	58496;0;0;61;
$GPXUP;3978;07:01:20;0;49	93584;8	58477;0;0;58;
$GPXUP;3978;07:01:21;0;49	93592;8	58458;0;0;58;
$GPXUP;3978;07:01:22;0;49	93599;8	5844;0;0;55;
$GPXUP;3978;07:01:23;0;49	93604;8	58419;0;0;55;
$GPXUP;3978;07:01:24;0;49	93606;8	58397;0;0;55;
$GPXUP;3978;07:01:25;0;49	93606;8	58375;0;0;57;
$GPXUP;3978;07:01:26;0;49	93602;8	58354;0;0;57;
$GPXUP;3978;07:01:27;0;49	93592;8	58337;0;0;56;
$GPXUP;3978;07:01:28;0;49	9358;8	58325;0;0;55;
$GPXUP;3978;07:01:29;0;49	93568;8	58315;0;0;54;
$GPXUP;3978;07:01:30;0;49	93554;8	5831;0;0;55;
$GPXUP;3978;07:01:31;0;49	9354;8	58309;0;0;55;
$GPXUP;3978;07:01:32;0;49	93526;8	58311;0;0;55;
$GPXUP;3978;07:01:33;0;49	93512;8	58316;0;0;55;
$GPXUP;3978;07:01:34;0;49	93498;8	58322;0;0;56;
$GPXUP;3978;07:01:35;0;49	93486;8	58332;0;0;56;
$GPXUP;3978;07:01:36;0;49	93475;8	58348;0;0;59;
$GPXUP;3978;07:01:37;0;49	93468;8	58367;0;0;59;
$GPXUP;3978;07:01:38;0;49	93462;8	58389;0;0;58;
$GPXUP;3978;07:01:39;0;49	93458;8	58412;0;0;58;
$GPXUP;3978;07:01:40;0;49	93458;8	58435;0;0;60;
$GPXUP;3978;07:01:41;0;49	93461;8	58458;0;0;63;
$GPXUP;3978;07:01:42;0;49	9347;8	58479;0;0;65;
$GPXUP;3978;07:01:43;0;49	9348;8	58499;0;0;65;
$GPXUP;3978;07:01:44;0;49	93489;8	58521;0;0;65;
$GPXUP;3978;07:01:45;0;49	93496;8	58544;0;0;65;
$GPXUP;3978;07:01:46;0;49	93503;8	58567;0;0;64;
$GPXUP;3978;07:01:47;0;49	9351;8	5859;0;0;65;
$GPXUP;3978;07:01:48;0;49	93521;8	5861;0;0;66;
$GPXUP;3978;07:01:49;0;49	93533;8	58627;0;0;68;
$GPXUP;3978;07:01:50;0;49	93545;8	58645;0;0;67;
$GPXUP;3978;07:01:51;0;49	93555;8	58665;0;0;64;
$GPXUP;3978;07:01:52;0;49	93562;8	58687;0;0;64;
$GPXUP;3978;07:01:53;0;49	93568;8	5871;0;0;62;
$GPXUP;3978;07:01:54;0;49	93571;8	58734;0;0;62;
$GPXUP;3978;07:01:55;0;49	9357;8	58759;0;0;61;
$GPXUP;3978;07:01:56;0;49	93568;8	58783;0;0;61;
$GPXUP;3978;07:01:57;0;49	93565;8	58805;0;0;59;
$GPXUP;3978;07:01:58;0;49	93561;8	58828;0;0;59;
$GPXUP;3978;07:01:59;0;49	93562;8	58851;0;0;61;
$GPXUP;3978;07:02:00;0;49	93564;8	58874;0;0;62;
$GPXUP;3978;07:02:01;0;49	93566;8	58898;0;0;64;
$GPXUP;3978;07:02:02;0;49	93571;8	58924;0;0;66;
$GPXUP;3978;07:02:03;0;49	93577;8	58948;0;0;67;
$GPXUP;3978;07:02:04;0;49	93586;8	58969;0;0;69;
$GPXUP;3978;07:02:05;0;49	93599;8	58986;0;0;67;
$GPXUP;3978;07:02:06;0;49	93614;8	58998;0;0;64;
$GPXUP;3978;07:02:07;0;49	93629;8	59004;0;0;63;
$GPXUP;3978;07:02:08;0;49	93644;8	59005;0;0;61;
$GPXUP;3978;07:02:09;0;49	9366;8	59001;0;0;60;
$GPXUP;3978;07:02:10;0;49	93674;8	58995;0;0;63;
$GPXUP;3978;07:02:11;0;49	93688;8	58981;0;0;62;
$GPXUP;3978;07:02:12;0;49	93698;8	58962;0;0;61;
$GPXUP;3978;07:02:13;0;49	93704;8	58942;0;0;58;
$GPXUP;3978;07:02:14;0;49	9371;8	58919;0;0;59;
$GPXUP;3978;07:02:15;0;49	93713;8	58898;0;0;56;
$GPXUP;3978;07:02:16;0;49	93711;8	58876;0;0;54;
$GPXUP;3978;07:02:17;0;49	93706;8	58856;0;0;54;
$GPXUP;3978;07:02:18;0;49	93699;8	58837;0;0;56;
$GPXUP;3978;07:02:19;0;49	9369;8	58822;0;0;53;
$GPXUP;3978;07:02:20;0;49	93678;8	58811;0;0;55;
$GPXUP;3978;07:02:21;0;49	93666;8	588;0;0;56;
$GPXUP;3978;07:02:22;0;49	93654;8	58788;0;0;56;
$GPXUP;3978;07:02:23;0;49	93642;8	58775;0;0;56;
$GPXUP;3978;07:02:24;0;49	93631;8	58761;0;0;56;
$GPXUP;3978;07:02:25;0;49	9362;8	58746;0;0;56;
$GPXUP;3978;07:02:26;0;49	93611;8	58731;0;0;57;
$GPXUP;3978;07:02:27;0;49	936;8	58716;0;0;58;
$GPXUP;3978;07:02:28;0;49	93588;8	58702;0;0;59;
$GPXUP;3978;07:02:29;0;49	93575;8	58691;0;0;60;
$GPXUP;3978;07:02:30;0;49	93562;8	58678;0;0;60;
$GPXUP;3978;07:02:31;0;49	93551;8	58663;0;0;62;
$GPXUP;3978;07:02:32;0;49	93539;8	58645;0;0;63;
$GPXUP;3978;07:02:33;0;49	93528;8	58628;0;0;61;
$GPXUP;3978;07:02:34;0;49	93516;8	58614;0;0;61;
$GPXUP;3978;07:02:35;0;49	93504;8	586;0;0;58;
$GPXUP;3978;07:02:36;0;49	93493;8	58587;0;0;57;
$GPXUP;3978;07:02:37;0;49	93483;8	58573;0;0;56;
$GPXUP;3978;07:02:38;0;49	93471;8	5856;0;0;55;
$GPXUP;3978;07:02:39;0;49	93459;8	58551;0;0;57;
$GPXUP;3978;07:02:40;0;49	93446;8	58543;0;0;57;
$GPXUP;3978;07:02:41;0;49	93432;8	58535;0;0;57;
$GPXUP;3978;07:02:42;0;49	93419;8	58528;0;0;54;
$GPXUP;3978;07:02:43;0;49	93404;8	58528;0;0;56;
$GPXUP;3978;07:02:44;0;49	93391;8	58534;0;0;56;
$GPXUP;3978;07:02:45;0;49	93378;8	58543;0;0;55;
$GPXUP;3978;07:02:46;0;49	93368;8	58556;0;0;53;
$GPXUP;3978;07:02:47;0;49	93359;8	58572;0;0;54;
$GPXUP;3978;07:02:48;0;49	9335;8	58588;0;0;55;
$GPXUP;3978;07:02:49;0;49	93341;8	58606;0;0;56;
$GPXUP;3978;07:02:50;0;49	93332;8	58622;0;0;58;
$GPXUP;3978;07:02:51;0;49	93322;8	58639;0;0;59;
$GPXUP;3978;07:02:52;0;49	93315;8	5866;0;0;62;
$GPXUP;3978;07:02:53;0;49	93308;8	58683;0;0;62;
$GPXUP;3978;07:02:54;0;49	93302;8	58705;0;0;62;
$GPXUP;3978;07:02:55;0;49	93296;8	58727;0;0;60;
$GPXUP;3978;07:02:56;0;49	9329;8	58748;0;0;60;
$GPXUP;3978;07:02:57;0;49	93284;8	58768;0;0;58;
$GPXUP;3978;07:02:58;0;49	93276;8	58787;0;0;56;
$GPXUP;3978;07:02:59;0;49	93267;8	58798;0;0;50;
$GPXUP;3978;07:03:00;0;49	93255;8	588;0;0;47;
$GPXUP;3978;07:03:01;0;49	93244;8	58792;0;0;47;
$GPXUP;3978;07:03:02;0;49	93237;8	58776;0;0;48;
$GPXUP;3978;07:03:03;0;49	93233;8	58758;0;0;49;
$GPXUP;3978;07:03:04;0;49	9323;8	58738;0;0;53;
$GPXUP;3978;07:03:05;0;49	93229;8	58717;0;0;54;
$GPXUP;3978;07:03:06;0;49	93226;8	58696;0;0;57;
$GPXUP;3978;07:03:07;0;49	93221;8	58674;0;0;57;
$GPXUP;3978;07:03:08;0;49	93218;8	58652;0;0;59;
$GPXUP;3978;07:03:09;0;49	93218;8	5863;0;0;57;
$GPXUP;3978;07:03:10;0;49	93216;8	58606;0;0;57;
$GPXUP;3978;07:03:11;0;49	93212;8	58584;0;0;57;
$GPXUP;3978;07:03:12;0;49	93206;8	58563;0;0;57;
$GPXUP;3978;07:03:13;0;49	93201;8	58542;0;0;57;
$GPXUP;3978;07:03:14;0;49	93198;8	5852;0;0;56;
$GPXUP;3978;07:03:15;0;49	93199;8	58499;0;0;56;
$GPXUP;3978;07:03:16;0;49	93203;8	58478;0;0;59;
$GPXUP;3978;07:03:17;0;49	9321;8	58458;0;0;60;
$GPXUP;3978;07:03:18;0;49	93219;8	58439;0;0;62;
$GPXUP;3978;07:03:19;0;49	93229;8	5842;0;0;63;
$GPXUP;3978;07:03:20;0;49	9324;8	58403;0;0;62;
$GPXUP;3978;07:03:21;0;49	93252;8	58386;0;0;64;
$GPXUP;3978;07:03:22;0;49	93264;8	58372;0;0;65;
$GPXUP;3978;07:03:23;0;49	9328;8	58362;0;0;65;
$GPXUP;3978;07:03:24;0;49	93295;8	58352;0;0;65;
$GPXUP;3978;07:03:25;0;49	93309;8	58342;0;0;60;
$GPXUP;3978;07:03:26;0;49	93321;8	58328;0;0;59;
$GPXUP;3978;07:03:27;0;49	93331;8	58312;0;0;58;
$GPXUP;3978;07:03:28;0;49	9334;8	58295;0;0;56;
$GPXUP;3978;07:03:29;0;49	9335;8	58282;0;0;54;
$GPXUP;3978;07:03:30;0;49	93362;8	58271;0;0;56;
$GPXUP;3978;07:03:31;0;49	93376;8	58264;0;0;56;
$GPXUP;3978;07:03:32;0;49	9339;8	5826;0;0;61;
$GPXUP;3978;07:03:33;0;49	93406;8	58257;0;0;63;
$GPXUP;3978;07:03:34;0;49	93419;8	58248;0;0;60;
$GPXUP;3978;07:03:35;0;49	93429;8	58232;0;0;56;
$GPXUP;3978;07:03:36;0;49	93434;8	58213;0;0;53;
$GPXUP;3978;07:03:37;0;49	93435;8	58193;0;0;52;
$GPXUP;3978;07:03:38;0;49	93434;8	58172;0;0;54;
$GPXUP;3978;07:03:39;0;49	93432;8	58152;0;0;54;
$GPXUP;3978;07:03:40;0;49	93432;8	5813;0;0;56;
$GPXUP;3978;07:03:41;0;49	93436;8	5811;0;0;56;
$GPXUP;3978;07:03:42;0;49	93443;8	58091;0;0;55;
$GPXUP;3978;07:03:43;0;49	93449;8	58073;0;0;50;
$GPXUP;3978;07:03:44;0;49	93451;8	58055;0;0;47;
$GPXUP;3978;07:03:45;0;49	93445;8	58038;0;0;51;
$GPXUP;3978;07:03:46;0;49	93434;8	58026;0;0;56;
$GPXUP;3978;07:03:47;0;49	93421;8	58018;0;0;56;
$GPXUP;3978;07:03:48;0;49	93408;8	58011;0;0;55;
$GPXUP;3978;07:03:49;0;49	93395;8	58005;0;0;54;
$GPXUP;3978;07:03:50;0;49	93382;8	58001;0;0;52;
$GPXUP;3978;07:03:51;0;49	93369;8	58;0;0;53;
$GPXUP;3978;07:03:52;0;49	93355;8	58003;0;0;54;
$GPXUP;3978;07:03:53;0;49	93342;8	58007;0;0;52;
$GPXUP;3978;07:03:54;0;49	93328;8	58008;0;0;50;
$GPXUP;3978;07:03:55;0;49	93316;8	58005;0;0;51;
$GPXUP;3978;07:03:56;0;49	93302;8	58001;0;0;53;
$GPXUP;3978;07:03:57;0;49	93289;8	57997;0;0;54;
$GPXUP;3978;07:03:58;0;49	93276;8	57993;0;0;54;
$GPXUP;3978;07:03:59;0;49	93262;8	57992;0;0;56;
$GPXUP;3978;07:04:00;0;49	93248;8	57997;0;0;58;
$GPXUP;3978;07:04:01;0;49	93233;8	58004;0;0;60;
$GPXUP;3978;07:04:02;0;49	93219;8	58007;0;0;56;
$GPXUP;3978;07:04:03;0;49	93206;8	58002;0;0;53;
$GPXUP;3978;07:04:04;0;49	93194;8	57994;0;0;52;
$GPXUP;3978;07:04:05;0;49	93182;8	57986;0;0;50;
$GPXUP;3978;07:04:06;0;49	9317;8	57977;0;0;51;
$GPXUP;3978;07:04:07;0;49	93159;8	5797;0;0;49;
$GPXUP;3978;07:04:08;0;49	93147;8	57964;0;0;48;
$GPXUP;3978;07:04:09;0;49	93136;8	57958;0;0;49;
$GPXUP;3978;07:04:10;0;49	93123;8	57956;0;0;52;
$GPXUP;3978;07:04:11;0;49	9311;8	57958;0;0;55;
$GPXUP;3978;07:04:12;0;49	93097;8	5796;0;0;53;
$GPXUP;3978;07:04:13;0;49	93084;8	57958;0;0;52;
$GPXUP;3978;07:04:14;0;49	93071;8	57954;0;0;54;
$GPXUP;3978;07:04:15;0;49	93058;8	57947;0;0;53;
$GPXUP;3978;07:04:16;0;49	93046;8	57939;0;0;54;
$GPXUP;3978;07:04:17;0;49	93033;8	57934;0;0;52;
$GPXUP;3978;07:04:18;0;49	9302;8	57936;0;0;52;
$GPXUP;3978;07:04:19;0;49	93008;8	57945;0;0;53;
$GPXUP;3978;07:04:20;0;49	92999;8	57959;0;0;55;
$GPXUP;3978;07:04:21;0;49	92992;8	57979;0;0;56;
$GPXUP;3978;07:04:22;0;49	9299;8	58002;0;0;59;
$GPXUP;3978;07:04:23;0;49	9299;8	58025;0;0;60;
$GPXUP;3978;07:04:24;0;49	92994;8	58048;0;0;62;
$GPXUP;3978;07:04:25;0;49	93;8	58071;0;0;63;
$GPXUP;3978;07:04:26;0;49	93006;8	58094;0;0;62;
$GPXUP;3978;07:04:27;0;49	93014;8	58116;0;0;62;
$GPXUP;3978;07:04:28;0;49	93025;8	58133;0;0;60;
$GPXUP;3978;07:04:29;0;49	93038;8	58146;0;0;62;
$GPXUP;3978;07:04:30;0;49	93052;8	58157;0;0;64;
$GPXUP;3978;07:04:31;0;49	93066;8	58168;0;0;65;
$GPXUP;3978;07:04:32;0;49	93081;8	5818;0;0;66;
$GPXUP;3978;07:04:33;0;49	93096;8	58194;0;0;68;
$GPXUP;3978;07:04:34;0;49	93112;8	58208;0;0;69;
$GPXUP;3978;07:04:35;0;49	93127;8	58221;0;0;69;
$GPXUP;3978;07:04:36;0;49	93142;8	58234;0;0;70;
$GPXUP;3978;07:04:37;0;49	93158;8	58245;0;0;70;
$GPXUP;3978;07:04:38;0;49	93175;8	58255;0;0;70;
$GPXUP;3978;07:04:39;0;49	93192;8	58264;0;0;70;
$GPXUP;3978;07:04:40;0;49	93208;8	58269;0;0;69;
$GPXUP;3978;07:04:41;0;49	93226;8	58273;0;0;69;
$GPXUP;3978;07:04:42;0;49	93243;8	58278;0;0;71;
$GPXUP;3978;07:04:43;0;49	9326;8	58284;0;0;70;
$GPXUP;3978;07:04:44;0;49	93278;8	58288;0;0;68;
$GPXUP;3978;07:04:45;0;49	93295;8	58288;0;0;65;
$GPXUP;3978;07:04:46;0;49	93311;8	58288;0;0;66;
$GPXUP;3978;07:04:47;0;49	93328;8	58286;0;0;67;
$GPXUP;3978;07:04:48;0;49	93344;8	58289;0;0;65;
$GPXUP;3978;07:04:49;0;49	9336;8	58293;0;0;67;
$GPXUP;3978;07:04:50;0;49	93377;8	58299;0;0;67;
$GPXUP;3978;07:04:51;0;49	93394;8	58304;0;0;67;
$GPXUP;3978;07:04:52;0;49	9341;8	58307;0;0;66;
$GPXUP;3978;07:04:53;0;49	93427;8	58305;0;0;66;
$GPXUP;3978;07:04:54;0;49	93443;8	58301;0;0;67;
$GPXUP;3978;07:04:55;0;49	93459;8	58291;0;0;70;
$GPXUP;3978;07:04:56;0;49	93474;8	58278;0;0;70;
$GPXUP;3978;07:04:57;0;49	93489;8	58265;0;0;67;
$GPXUP;3978;07:04:58;0;49	93504;8	5826;0;0;62;
$GPXUP;3978;07:04:59;0;49	9352;8	58265;0;0;62;
$GPXUP;3978;07:05:00;0;49	93534;8	58275;0;0;65;
$GPXUP;3978;07:05:01;0;49	93547;8	58291;0;0;66;
$GPXUP;3978;07:05:02;0;49	9356;8	58308;0;0;67;
$GPXUP;3978;07:05:03;0;49	93573;8	58324;0;0;66;
$GPXUP;3978;07:05:04;0;49	93586;8	58341;0;0;65;
$GPXUP;3978;07:05:05;0;49	93596;8	5836;0;0;63;
$GPXUP;3978;07:05:06;0;49	93606;8	58379;0;0;62;
$GPXUP;3978;07:05:07;0;49	93615;8	58398;0;0;62;
$GPXUP;3978;07:05:08;0;49	93625;8	58416;0;0;63;
$GPXUP;3978;07:05:09;0;49	93638;8	58432;0;0;62;
$GPXUP;3978;07:05:10;0;49	93652;8	58441;0;0;62;
$GPXUP;3978;07:05:11;0;49	93667;8	58446;0;0;64;
$GPXUP;3978;07:05:12;0;49	93683;8	58452;0;0;65;
$GPXUP;3978;07:05:13;0;49	93698;8	58462;0;0;68;
$GPXUP;3978;07:05:14;0;49	93712;8	58478;0;0;69;
$GPXUP;3978;07:05:15;0;49	93723;8	58498;0;0;68;
$GPXUP;3978;07:05:16;0;49	93733;8	58519;0;0;66;
$GPXUP;3978;07:05:17;0;49	93741;8	58541;0;0;69;
$GPXUP;3978;07:05:18;0;49	93749;8	58566;0;0;72;
$GPXUP;3978;07:05:19;0;49	93756;8	58593;0;0;71;
$GPXUP;3978;07:05:20;0;49	93764;8	58617;0;0;69;
$GPXUP;3978;07:05:21;0;49	93773;8	58639;0;0;68;
$GPXUP;3978;07:05:22;0;49	93783;8	58661;0;0;68;
$GPXUP;3978;07:05:23;0;49	93792;8	58683;0;0;67;
$GPXUP;3978;07:05:24;0;49	938;8	58705;0;0;68;
$GPXUP;3978;07:05:25;0;49	93809;8	58728;0;0;70;
$GPXUP;3978;07:05:26;0;49	93818;8	58752;0;0;70;
$GPXUP;3978;07:05:27;0;49	93828;8	58774;0;0;68;
$GPXUP;3978;07:05:28;0;49	93839;8	58794;0;0;67;
$GPXUP;3978;07:05:29;0;49	93848;8	58815;0;0;66;
$GPXUP;3978;07:05:30;0;49	93856;8	58838;0;0;66;
$GPXUP;3978;07:05:31;0;49	93862;8	58863;0;0;67;
$GPXUP;3978;07:05:32;0;49	93867;8	58888;0;0;68;
$GPXUP;3978;07:05:33;0;49	93874;8	5891;0;0;68;
$GPXUP;3978;07:05:34;0;49	93885;8	5893;0;0;67;
$GPXUP;3978;07:05:35;0;49	93898;8	58947;0;0;67;
$GPXUP;3978;07:05:36;0;49	9391;8	58964;0;0;66;
$GPXUP;3978;07:05:37;0;49	93924;8	58981;0;0;64;
$GPXUP;3978;07:05:38;0;49	93934;8	58998;0;0;64;
$GPXUP;3978;07:05:39;0;49	93946;8	59013;0;0;64;
$GPXUP;3978;07:05:40;0;49	9396;8	59027;0;0;64;
$GPXUP;3978;07:05:41;0;49	93974;8	5904;0;0;65;
$GPXUP;3978;07:05:42;0;49	93987;8	59054;0;0;66;
$GPXUP;3978;07:05:43;0;49	94002;8	59066;0;0;67;
$GPXUP;3978;07:05:44;0;49	94015;8	59081;0;0;66;
$GPXUP;3978;07:05:45;0;49	94028;8	59097;0;0;67;
$GPXUP;3978;07:05:46;0;49	94041;8	59114;0;0;68;
$GPXUP;3978;07:05:47;0;49	94055;8	5913;0;0;67;
$GPXUP;3978;07:05:48;0;49	9407;8	59142;0;0;67;
$GPXUP;3978;07:05:49;0;49	94085;8	59155;0;0;69;
$GPXUP;3978;07:05:50;0;49	941;8	59166;0;0;69;
$GPXUP;3978;07:05:51;0;49	94115;8	59178;0;0;67;
$GPXUP;3978;07:05:52;0;49	94128;8	59194;0;0;67;
$GPXUP;3978;07:05:53;0;49	9414;8	59212;0;0;65;
$GPXUP;3978;07:05:54;0;49	94151;8	5923;0;0;64;
$GPXUP;3978;07:05:55;0;49	94163;8	59246;0;0;63;
$GPXUP;3978;07:05:56;0;49	94176;8	5926;0;0;64;
$GPXUP;3978;07:05:57;0;49	9419;8	59274;0;0;65;
$GPXUP;3978;07:05:58;0;49	94203;8	59287;0;0;66;
$GPXUP;3978;07:05:59;0;49	94217;8	593;0;0;67;
$GPXUP;3978;07:06:00;0;49	94231;8	59315;0;0;67;
$GPXUP;3978;07:06:01;0;49	94244;8	59331;0;0;67;
$GPXUP;3978;07:06:02;0;49	94256;8	59348;0;0;67;
$GPXUP;3978;07:06:03;0;49	9427;8	59365;0;0;68;
$GPXUP;3978;07:06:04;0;49	94284;8	59379;0;0;67;
$GPXUP;3978;07:06:05;0;49	94299;8	5939;0;0;67;
$GPXUP;3978;07:06:06;0;49	94314;8	594;0;0;67;
$GPXUP;3978;07:06:07;0;49	9433;8	5941;0;0;69;
$GPXUP;3978;07:06:08;0;49	94345;8	59422;0;0;69;
$GPXUP;3978;07:06:09;0;49	9436;8	59434;0;0;70;
$GPXUP;3978;07:06:10;0;49	94374;8	59448;0;0;68;
$GPXUP;3978;07:06:11;0;49	94387;8	59466;0;0;65;
$GPXUP;3978;07:06:12;0;49	94398;8	59483;0;0;65;
$GPXUP;3978;07:06:13;0;49	9441;8	59501;0;0;65;
$GPXUP;3978;07:06:14;0;49	9442;8	59521;0;0;66;
$GPXUP;3978;07:06:15;0;49	94429;8	59543;0;0;67;
$GPXUP;3978;07:06:16;0;49	94438;8	59565;0;0;67;
$GPXUP;3978;07:06:17;0;49	94447;8	59587;0;0;67;
$GPXUP;3978;07:06:18;0;49	94457;8	59608;0;0;69;
$GPXUP;3978;07:06:19;0;49	94467;8	59632;0;0;70;
$GPXUP;3978;07:06:20;0;49	94477;8	59652;0;0;68;
$GPXUP;3978;07:06:21;0;49	9449;8	59669;0;0;68;
$GPXUP;3978;07:06:22;0;49	94504;8	59683;0;0;66;
$GPXUP;3978;07:06:23;0;49	94517;8	59697;0;0;66;
$GPXUP;3978;07:06:24;0;49	94531;8	5971;0;0;65;
$GPXUP;3978;07:06:25;0;49	94544;8	59724;0;0;65;
$GPXUP;3978;07:06:26;0;49	94556;8	59742;0;0;65;
$GPXUP;3978;07:06:27;0;49	94565;8	59763;0;0;64;
$GPXUP;3978;07:06:28;0;49	94574;8	59784;0;0;64;
$GPXUP;3978;07:06:29;0;49	94585;8	59802;0;0;64;
$GPXUP;3978;07:06:30;0;49	94598;8	59819;0;0;66;
$GPXUP;3978;07:06:31;0;49	9461;8	59835;0;0;66;
$GPXUP;3978;07:06:32;0;49	94623;8	59851;0;0;66;
$GPXUP;3978;07:06:33;0;49	94636;8	59868;0;0;68;
$GPXUP;3978;07:06:34;0;49	94649;8	59884;0;0;68;
$GPXUP;3978;07:06:35;0;49	94662;8	59901;0;0;68;
$GPXUP;3978;07:06:36;0;49	94676;8	59917;0;0;69;
$GPXUP;3978;07:06:37;0;49	94688;8	59936;0;0;70;
$GPXUP;3978;07:06:38;0;49	94699;8	59957;0;0;67;
$GPXUP;3978;07:06:39;0;49	94706;8	59981;0;0;68;
$GPXUP;3978;07:06:40;0;49	94712;8	60006;0;0;67;
$GPXUP;3978;07:06:41;0;49	94715;8	60031;0;0;67;
$GPXUP;3978;07:06:42;0;49	94713;8	60057;0;0;65;
$GPXUP;3978;07:06:43;0;49	94707;8	6008;0;0;62;
$GPXUP;3978;07:06:44;0;49	94698;8	601;0;0;63;
$GPXUP;3978;07:06:45;0;49	94687;8	60118;0;0;64;
$GPXUP;3978;07:06:46;0;49	94676;8	60135;0;0;63;
$GPXUP;3978;07:06:47;0;49	94665;8	60155;0;0;67;
$GPXUP;3978;07:06:48;0;49	94657;8	60178;0;0;65;
$GPXUP;3978;07:06:49;0;49	9465;8	60202;0;0;67;
$GPXUP;3978;07:06:50;0;49	94647;8	60228;0;0;67;
$GPXUP;3978;07:06:51;0;49	94646;8	60254;0;0;66;
$GPXUP;3978;07:06:52;0;49	94644;8	6028;0;0;64;
$GPXUP;3978;07:06:53;0;49	94638;8	60307;0;0;80;
$GPXUP;3978;07:06:54;0;49	94628;8	60332;0;0;80;
$GPXUP;3978;07:06:55;0;49	94612;8	60349;0;0;73;
$GPXUP;3978;07:06:56;0;49	94596;8	60355;0;0;66;
$GPXUP;3978;07:06:57;0;49	94579;8	60358;0;0;59;
$GPXUP;3978;07:06:58;0;49	94564;8	6036;0;0;55;
$GPXUP;3978;07:06:59;0;49	94552;8	6036;0;0;56;
$GPXUP;3978;07:07:00;0;49	94538;8	60363;0;0;55;
$GPXUP;3978;07:07:01;0;49	94525;8	60365;0;0;56;
$GPXUP;3978;07:07:02;0;49	9451;8	60371;0;0;56;
$GPXUP;3978;07:07:03;0;49	94497;8	60377;0;0;56;
$GPXUP;3978;07:07:04;0;49	94484;8	60385;0;0;58;
$GPXUP;3978;07:07:05;0;49	94471;8	60397;0;0;59;
$GPXUP;3978;07:07:06;0;49	94458;8	6041;0;0;64;
$GPXUP;3978;07:07:07;0;49	94446;8	60425;0;0;63;
$GPXUP;3978;07:07:08;0;49	94434;8	60442;0;0;64;
$GPXUP;3978;07:07:09;0;49	94422;8	6046;0;0;62;
$GPXUP;3978;07:07:10;0;49	9441;8	60476;0;0;64;
$GPXUP;3978;07:07:11;0;49	94401;8	60497;0;0;63;
$GPXUP;3978;07:07:12;0;49	94391;8	60517;0;0;64;
$GPXUP;3978;07:07:13;0;49	94382;8	60538;0;0;64;
$GPXUP;3978;07:07:14;0;49	94374;8	6056;0;0;64;
$GPXUP;3978;07:07:15;0;49	94368;8	60585;0;0;68;
$GPXUP;3978;07:07:16;0;49	94363;8	60611;0;0;70;
$GPXUP;3978;07:07:17;0;49	9436;8	60638;0;0;69;
$GPXUP;3978;07:07:18;0;49	94358;8	60666;0;0;71;
$GPXUP;3978;07:07:19;0;49	94359;8	60694;0;0;72;
$GPXUP;3978;07:07:20;0;49	9436;8	60724;0;0;72;
$GPXUP;3978;07:07:21;0;49	94358;8	60752;0;0;69;
$GPXUP;3978;07:07:22;0;49	94357;8	60778;0;0;68;
$GPXUP;3978;07:07:23;0;49	94355;8	60804;0;0;67;
$GPXUP;3978;07:07:24;0;49	94351;8	6083;0;0;67;
$GPXUP;3978;07:07:25;0;49	94344;8	60854;0;0;65;
$GPXUP;3978;07:07:26;0;49	94338;8	60876;0;0;62;
$GPXUP;3978;07:07:27;0;49	94332;8	60898;0;0;62;
$GPXUP;3978;07:07:28;0;49	94324;8	6092;0;0;63;
$GPXUP;3978;07:07:29;0;49	94317;8	60942;0;0;62;
$GPXUP;3978;07:07:30;0;49	94308;8	60963;0;0;63;
$GPXUP;3978;07:07:31;0;49	943;8	60984;0;0;63;
$GPXUP;3978;07:07:32;0;49	9429;8	61002;0;0;60;
$GPXUP;3978;07:07:33;0;49	94278;8	61015;0;0;58;
$GPXUP;3978;07:07:34;0;49	94266;8	61026;0;0;58;
$GPXUP;3978;07:07:35;0;49	94252;8	61037;0;0;60;
$GPXUP;3978;07:07:36;0;49	9424;8	61048;0;0;59;
$GPXUP;3978;07:07:37;0;49	94227;8	61058;0;0;58;
$GPXUP;3978;07:07:38;0;49	94216;8	61074;0;0;61;
$GPXUP;3978;07:07:39;0;49	94206;8	61092;0;0;62;
$GPXUP;3978;07:07:40;0;49	94196;8	6111;0;0;63;
$GPXUP;3978;07:07:41;0;49	94184;8	61126;0;0;61;
$GPXUP;3978;07:07:42;0;49	94172;8	61141;0;0;61;
$GPXUP;3978;07:07:43;0;49	94159;8	61153;0;0;60;
$GPXUP;3978;07:07:44;0;49	94146;8	61163;0;0;59;
$GPXUP;3978;07:07:45;0;49	94133;8	61171;0;0;58;
$GPXUP;3978;07:07:46;0;49	94119;8	61176;0;0;58;
$GPXUP;3978;07:07:47;0;49	94105;8	61178;0;0;56;
$GPXUP;3978;07:07:48;0;49	94092;8	61175;0;0;51;
$GPXUP;3978;07:07:49;0;49	9408;8	61169;0;0;51;
$GPXUP;3978;07:07:50;0;49	94068;8	6116;0;0;51;
$GPXUP;3978;07:07:51;0;49	94057;8	6115;0;0;52;
$GPXUP;3978;07:07:52;0;49	94046;8	6114;0;0;51;
$GPXUP;3978;07:07:53;0;49	94034;8	61131;0;0;52;
$GPXUP;3978;07:07:54;0;49	94022;8	61126;0;0;50;
$GPXUP;3978;07:07:55;0;49	9401;8	6112;0;0;52;
$GPXUP;3978;07:07:56;0;49	93998;8	61114;0;0;52;
$GPXUP;3978;07:07:57;0;49	93986;8	61104;0;0;53;
$GPXUP;3978;07:07:58;0;49	93976;8	61093;0;0;52;
$GPXUP;3978;07:07:59;0;49	93965;8	6108;0;0;54;
$GPXUP;3978;07:08:00;0;49	93953;8	61069;0;0;54;
$GPXUP;3978;07:08:01;0;49	93941;8	6106;0;0;54;
$GPXUP;3978;07:08:02;0;49	93928;8	61054;0;0;56;
$GPXUP;3978;07:08:03;0;49	93913;8	6105;0;0;57;
$GPXUP;3978;07:08:04;0;49	93899;8	61047;0;0;57;
$GPXUP;3978;07:08:05;0;49	93884;8	61046;0;0;61;
$GPXUP;3978;07:08:06;0;49	93868;8	61048;0;0;62;
$GPXUP;3978;07:08:07;0;49	93852;8	6105;0;0;62;
$GPXUP;3978;07:08:08;0;49	93837;8	61052;0;0;59;
$GPXUP;3978;07:08:09;0;49	93822;8	61054;0;0;60;
$GPXUP;3978;07:08:10;0;49	93808;8	61056;0;0;56;
$GPXUP;3978;07:08:11;0;49	93794;8	61057;0;0;54;
$GPXUP;3978;07:08:12;0;49	93782;8	61052;0;0;53;
$GPXUP;3978;07:08:13;0;49	93768;8	61043;0;0;55;
$GPXUP;3978;07:08:14;0;49	93756;8	61035;0;0;53;
$GPXUP;3978;07:08:15;0;49	93743;8	61028;0;0;54;
$GPXUP;3978;07:08:16;0;49	93731;8	61023;0;0;53;
$GPXUP;3978;07:08:17;0;49	93717;8	61018;0;0;54;
$GPXUP;3978;07:08:18;0;49	93704;8	61014;0;0;55;
$GPXUP;3978;07:08:19;0;49	93691;8	61009;0;0;56;
$GPXUP;3978;07:08:20;0;49	93677;8	61006;0;0;57;
$GPXUP;3978;07:08:21;0;49	93662;8	61005;0;0;62;
$GPXUP;3978;07:08:22;0;49	93646;8	61009;0;0;65;
$GPXUP;3978;07:08:23;0;49	9363;8	61016;0;0;66;
$GPXUP;3978;07:08:24;0;49	93614;8	61022;0;0;66;
$GPXUP;3978;07:08:25;0;49	93598;8	61029;0;0;65;
$GPXUP;3978;07:08:26;0;49	93583;8	61036;0;0;64;
$GPXUP;3978;07:08:27;0;49	93568;8	61048;0;0;64;
$GPXUP;3978;07:08:28;0;49	93554;8	61062;0;0;65;
$GPXUP;3978;07:08:29;0;49	93541;8	61077;0;0;67;
$GPXUP;3978;07:08:30;0;49	93528;8	61094;0;0;66;
$GPXUP;3978;07:08:31;0;49	93516;8	6111;0;0;64;
$GPXUP;3978;07:08:32;0;49	93504;8	61126;0;0;64;
$GPXUP;3978;07:08:33;0;49	93491;8	6114;0;0;64;
$GPXUP;3978;07:08:34;0;49	93477;8	61153;0;0;61;
$GPXUP;3978;07:08:35;0;49	93465;8	61162;0;0;60;
$GPXUP;3978;07:08:36;0;49	93452;8	6117;0;0;60;
$GPXUP;3978;07:08:37;0;49	93438;8	61181;0;0;60;
$GPXUP;3978;07:08:38;0;49	93425;8	61195;0;0;61;
$GPXUP;3978;07:08:39;0;49	93413;8	6121;0;0;62;
$GPXUP;3978;07:08:40;0;49	93402;8	61227;0;0;63;
$GPXUP;3978;07:08:41;0;49	93391;8	61243;0;0;62;
$GPXUP;3978;07:08:42;0;49	93379;8	61259;0;0;61;
$GPXUP;3978;07:08:43;0;49	93367;8	61275;0;0;60;
$GPXUP;3978;07:08:44;0;49	93355;8	61289;0;0;61;
$GPXUP;3978;07:08:45;0;49	93343;8	61303;0;0;60;
$GPXUP;3978;07:08:46;0;49	93331;8	61317;0;0;60;
$GPXUP;3978;07:08:47;0;49	93318;8	61331;0;0;61;
$GPXUP;3978;07:08:48;0;49	93304;8	61343;0;0;60;
$GPXUP;3978;07:08:49;0;49	93291;8	61351;0;0;56;
$GPXUP;3978;07:08:50;0;49	93277;8	61358;0;0;57;
$GPXUP;3978;07:08:51;0;49	93265;8	61368;0;0;61;
$GPXUP;3978;07:08:52;0;49	93253;8	61384;0;0;62;
$GPXUP;3978;07:08:53;0;49	9324;8	61398;0;0;64;
$GPXUP;3978;07:08:54;0;49	93228;8	61412;0;0;65;
$GPXUP;3978;07:08:55;0;49	93213;8	61423;0;0;62;
$GPXUP;3978;07:08:56;0;49	93199;8	6143;0;0;59;
$GPXUP;3978;07:08:57;0;49	93185;8	61436;0;0;57;
$GPXUP;3978;07:08:58;0;49	93172;8	61443;0;0;58;
$GPXUP;3978;07:08:59;0;49	93158;8	61452;0;0;60;
$GPXUP;3978;07:09:00;0;49	93143;8	61459;0;0;58;
$GPXUP;3978;07:09:01;0;49	93129;8	61462;0;0;58;
$GPXUP;3978;07:09:02;0;49	93116;8	61464;0;0;57;
$GPXUP;3978;07:09:03;0;49	93101;8	61463;0;0;58;
$GPXUP;3978;07:09:04;0;49	93088;8	61456;0;0;57;
$GPXUP;3978;07:09:05;0;49	93074;8	61447;0;0;58;
$GPXUP;3978;07:09:06;0;49	93061;8	61437;0;0;59;
$GPXUP;3978;07:09:07;0;49	9305;8	61423;0;0;57;
$GPXUP;3978;07:09:08;0;49	93042;8	61405;0;0;53;
$GPXUP;3978;07:09:09;0;49	93039;8	61384;0;0;52;
$GPXUP;3978;07:09:10;0;49	93039;8	61364;0;0;51;
$GPXUP;3978;07:09:11;0;49	93041;8	61344;0;0;51;
$GPXUP;3978;07:09:12;0;49	93042;8	61325;0;0;51;
$GPXUP;3978;07:09:13;0;49	93044;8	61305;0;0;51;
$GPXUP;3978;07:09:14;0;49	93045;8	61285;0;0;49;
$GPXUP;3978;07:09:15;0;49	93045;8	61266;0;0;50;
$GPXUP;3978;07:09:16;0;49	93044;8	61247;0;0;49;
$GPXUP;3978;07:09:17;0;49	93044;8	61227;0;0;51;
$GPXUP;3978;07:09:18;0;49	93049;8	61209;0;0;50;
$GPXUP;3978;07:09:19;0;49	93056;8	61192;0;0;52;
$GPXUP;3978;07:09:20;0;49	93065;8	61176;0;0;52;
$GPXUP;3978;07:09:21;0;49	93072;8	61159;0;0;54;
$GPXUP;3978;07:09:22;0;49	93079;8	6114;0;0;57;
$GPXUP;3978;07:09:23;0;49	93085;8	6112;0;0;58;
$GPXUP;3978;07:09:24;0;49	93092;8	611;0;0;58;
$GPXUP;3978;07:09:25;0;49	931;8	61082;0;0;58;
$GPXUP;3978;07:09:26;0;49	9311;8	61063;0;0;58;
$GPXUP;3978;07:09:27;0;49	93119;8	61045;0;0;58;
$GPXUP;3978;07:09:28;0;49	93129;8	61028;0;0;58;
$GPXUP;3978;07:09:29;0;49	93139;8	61011;0;0;59;
$GPXUP;3978;07:09:30;0;49	93149;8	60993;0;0;59;
$GPXUP;3978;07:09:31;0;49	93158;8	60976;0;0;59;
$GPXUP;3978;07:09:32;0;49	93168;8	60959;0;0;57;
$GPXUP;3978;07:09:33;0;49	93179;8	60942;0;0;56;
$GPXUP;3978;07:09:34;0;49	93187;8	60925;0;0;56;
$GPXUP;3978;07:09:35;0;49	93193;8	60905;0;0;56;
$GPXUP;3978;07:09:36;0;49	93198;8	60885;0;0;56;
$GPXUP;3978;07:09:37;0;49	93204;8	60865;0;0;57;
$GPXUP;3978;07:09:38;0;49	93211;8	60845;0;0;58;
$GPXUP;3978;07:09:39;0;49	93218;8	60826;0;0;57;
$GPXUP;3978;07:09:40;0;49	93227;8	60809;0;0;56;
$GPXUP;3978;07:09:41;0;49	93237;8	60793;0;0;56;
$GPXUP;3978;07:09:42;0;49	93246;8	60776;0;0;56;
$GPXUP;3978;07:09:43;0;49	93254;8	60759;0;0;57;
$GPXUP;3978;07:09:44;0;49	93263;8	60741;0;0;58;
$GPXUP;3978;07:09:45;0;49	93273;8	60724;0;0;59;
$GPXUP;3978;07:09:46;0;49	93282;8	60708;0;0;58;
$GPXUP;3978;07:09:47;0;49	9329;8	6069;0;0;55;
$GPXUP;3978;07:09:48;0;49	93293;8	6067;0;0;52;
$GPXUP;3978;07:09:49;0;49	93295;8	60651;0;0;52;
$GPXUP;3978;07:09:50;0;49	93296;8	60631;0;0;54;
$GPXUP;3978;07:09:51;0;49	93297;8	6061;0;0;55;
$GPXUP;3978;07:09:52;0;49	93298;8	60589;0;0;54;
$GPXUP;3978;07:09:53;0;49	93299;8	60567;0;0;54;
$GPXUP;3978;07:09:54;0;49	933;8	60546;0;0;54;
$GPXUP;3978;07:09:55;0;49	93304;8	60525;0;0;56;
$GPXUP;3978;07:09:56;0;49	93308;8	60504;0;0;59;
$GPXUP;3978;07:09:57;0;49	93316;8	60483;0;0;61;
$GPXUP;3978;07:09:58;0;49	93324;8	60463;0;0;60;
$GPXUP;3978;07:09:59;0;49	93332;8	60443;0;0;60;
$GPXUP;3978;07:10:00;0;49	93341;8	60425;0;0;59;
$GPXUP;3978;07:10:01;0;49	93351;8	60409;0;0;58;
$GPXUP;3978;07:10:02;0;49	93361;8	60393;0;0;57;
$GPXUP;3978;07:10:03;0;49	93371;8	60376;0;0;59;
$GPXUP;3978;07:10:04;0;49	9338;8	60359;0;0;57;
$GPXUP;3978;07:10:05;0;49	93389;8	6034;0;0;57;
$GPXUP;3978;07:10:06;0;49	93398;8	60324;0;0;60;
$GPXUP;3978;07:10:07;0;49	93409;8	60309;0;0;58;
$GPXUP;3978;07:10:08;0;49	93419;8	60292;0;0;58;
$GPXUP;3978;07:10:09;0;49	93426;8	60273;0;0;57;
$GPXUP;3978;07:10:10;0;49	93432;8	60253;0;0;56;
$GPXUP;3978;07:10:11;0;49	93439;8	60233;0;0;59;
$GPXUP;3978;07:10:12;0;49	9345;8	60217;0;0;61;
$GPXUP;3978;07:10:13;0;49	93463;8	60204;0;0;61;
$GPXUP;3978;07:10:14;0;49	93476;8	60191;0;0;60;
$GPXUP;3978;07:10:15;0;49	93488;8	60177;0;0;58;
$GPXUP;3978;07:10:16;0;49	93499;8	60164;0;0;58;
$GPXUP;3978;07:10:17;0;49	9351;8	60149;0;0;58;
$GPXUP;3978;07:10:18;0;49	93521;8	60136;0;0;60;
$GPXUP;3978;07:10:19;0;49	93532;8	6012;0;0;59;
$GPXUP;3978;07:10:20;0;49	93543;8	60103;0;0;61;
$GPXUP;3978;07:10:21;0;49	93554;8	60085;0;0;60;
$GPXUP;3978;07:10:22;0;49	93564;8	60067;0;0;60;
$GPXUP;3978;07:10:23;0;49	93573;8	60052;0;0;58;
$GPXUP;3978;07:10:24;0;49	93584;8	60036;0;0;60;
$GPXUP;3978;07:10:25;0;49	93596;8	60021;0;0;61;
$GPXUP;3978;07:10:26;0;49	93607;8	60006;0;0;60;
$GPXUP;3978;07:10:27;0;49	93618;8	5999;0;0;59;
$GPXUP;3978;07:10:28;0;49	93629;8	59974;0;0;59;
$GPXUP;3978;07:10:29;0;49	93638;8	59955;0;0;57;
$GPXUP;3978;07:10:30;0;49	93646;8	59937;0;0;58;
$GPXUP;3978;07:10:31;0;49	93656;8	59919;0;0;60;
$GPXUP;3978;07:10:32;0;49	93667;8	59903;0;0;60;
$GPXUP;3978;07:10:33;0;49	93678;8	59887;0;0;61;
$GPXUP;3978;07:10:34;0;49	9369;8	59871;0;0;62;
$GPXUP;3978;07:10:35;0;49	93703;8	59858;0;0;65;
$GPXUP;3978;07:10:36;0;49	93718;8	59845;0;0;63;
$GPXUP;3978;07:10:37;0;49	93732;8	59835;0;0;63;
$GPXUP;3978;07:10:38;0;49	93746;8	59824;0;0;63;
$GPXUP;3978;07:10:39;0;49	93759;8	59812;0;0;62;
$GPXUP;3978;07:10:40;0;49	93773;8	59798;0;0;63;
$GPXUP;3978;07:10:41;0;49	93785;8	59781;0;0;66;
$GPXUP;3978;07:10:42;0;49	93796;8	59762;0;0;66;
$GPXUP;3978;07:10:43;0;49	93809;8	59743;0;0;66;
$GPXUP;3978;07:10:44;0;49	9382;8	59726;0;0;65;
$GPXUP;3978;07:10:45;0;49	93832;8	5971;0;0;65;
$GPXUP;3978;07:10:46;0;49	93845;8	59696;0;0;65;
$GPXUP;3978;07:10:47;0;49	9386;8	59684;0;0;66;
$GPXUP;3978;07:10:48;0;49	93876;8	59674;0;0;67;
$GPXUP;3978;07:10:49;0;49	9389;8	59662;0;0;67;
$GPXUP;3978;07:10:50;0;49	93905;8	5965;0;0;66;
$GPXUP;3978;07:10:51;0;49	9392;8	59637;0;0;65;
$GPXUP;3978;07:10:52;0;49	93933;8	59623;0;0;65;
$GPXUP;3978;07:10:53;0;49	93948;8	5961;0;0;65;
$GPXUP;3978;07:10:54;0;49	93962;8	59598;0;0;64;
$GPXUP;3978;07:10:55;0;49	93973;8	59583;0;0;60;
$GPXUP;3978;07:10:56;0;49	93982;8	59564;0;0;58;
$GPXUP;3978;07:10:57;0;49	93988;8	59544;0;0;58;
$GPXUP;3978;07:10:58;0;49	93993;8	59525;0;0;55;
$GPXUP;3978;07:10:59;0;49	94;8	59506;0;0;56;
$GPXUP;3978;07:11:00;0;49	94006;8	59489;0;0;53;
$GPXUP;3978;07:11:01;0;49	94014;8	59472;0;0;55;
$GPXUP;3978;07:11:02;0;49	94024;8	59458;0;0;57;
$GPXUP;3978;07:11:03;0;49	94036;8	59447;0;0;58;
$GPXUP;3978;07:11:04;0;49	94049;8	59437;0;0;59;
$GPXUP;3978;07:11:05;0;49	94062;8	59426;0;0;59;
$GPXUP;3978;07:11:06;0;49	94076;8	59417;0;0;60;
$GPXUP;3978;07:11:07;0;49	94091;8	5941;0;0;63;
$GPXUP;3978;07:11:08;0;49	94106;8	59404;0;0;62;
$GPXUP;3978;07:11:09;0;49	9412;8	59398;0;0;61;
$GPXUP;3978;07:11:10;0;49	94135;8	59393;0;0;60;
$GPXUP;3978;07:11:11;0;49	9415;8	59388;0;0;61;
$GPXUP;3978;07:11:12;0;49	94165;8	59381;0;0;61;
$GPXUP;3978;07:11:13;0;49	9418;8	59375;0;0;65;
$GPXUP;3978;07:11:14;0;49	94197;8	5937;0;0;67;
$GPXUP;3978;07:11:15;0;49	94214;8	59364;0;0;68;
$GPXUP;3978;07:11:16;0;49	9423;8	59357;0;0;68;
$GPXUP;3978;07:11:17;0;49	94247;8	5935;0;0;69;
$GPXUP;3978;07:11:18;0;49	94264;8	59346;0;0;68;
$GPXUP;3978;07:11:19;0;49	94281;8	59342;0;0;67;
$GPXUP;3978;07:11:20;0;49	94298;8	59339;0;0;65;
$GPXUP;3978;07:11:21;0;49	94314;8	59335;0;0;64;
$GPXUP;3978;07:11:22;0;49	9433;8	5933;0;0;64;
$GPXUP;3978;07:11:23;0;49	94345;8	59324;0;0;63;
$GPXUP;3978;07:11:24;0;49	9436;8	59317;0;0;62;
$GPXUP;3978;07:11:25;0;49	94376;8	59309;0;0;65;
$GPXUP;3978;07:11:26;0;49	94391;8	593;0;0;66;
$GPXUP;3978;07:11:27;0;49	94406;8	59289;0;0;66;
$GPXUP;3978;07:11:28;0;49	94422;8	59278;0;0;66;
$GPXUP;3978;07:11:29;0;49	94437;8	59264;0;0;66;
$GPXUP;3978;07:11:30;0;49	9445;8	59249;0;0;65;
$GPXUP;3978;07:11:31;0;49	94464;8	59234;0;0;64;
$GPXUP;3978;07:11:32;0;49	94477;8	5922;0;0;64;
$GPXUP;3978;07:11:33;0;49	94492;8	5921;0;0;64;
$GPXUP;3978;07:11:34;0;49	94507;8	59199;0;0;63;
$GPXUP;3978;07:11:35;0;49	94522;8	5919;0;0;66;
$GPXUP;3978;07:11:36;0;49	94538;8	5918;0;0;66;
$GPXUP;3978;07:11:37;0;49	94553;8	5917;0;0;64;
$GPXUP;3978;07:11:38;0;49	94567;8	59158;0;0;64;
$GPXUP;3978;07:11:39;0;49	94581;8	59146;0;0;64;
$GPXUP;3978;07:11:40;0;49	94596;8	59137;0;0;65;
$GPXUP;3978;07:11:41;0;49	94611;8	5913;0;0;65;
$GPXUP;3978;07:11:42;0;49	94626;8	59126;0;0;64;
$GPXUP;3978;07:11:43;0;49	94641;8	5912;0;0;63;
$GPXUP;3978;07:11:44;0;49	94656;8	59114;0;0;64;
$GPXUP;3978;07:11:45;0;49	94671;8	59112;0;0;66;
$GPXUP;3978;07:11:46;0;49	94687;8	59114;0;0;66;
$GPXUP;3978;07:11:47;0;49	94704;8	59119;0;0;66;
$GPXUP;3978;07:11:48;0;49	9472;8	59123;0;0;66;
$GPXUP;3978;07:11:49;0;49	94736;8	59127;0;0;64;
$GPXUP;3978;07:11:50;0;49	94752;8	59127;0;0;63;
$GPXUP;3978;07:11:51;0;49	94768;8	59125;0;0;65;
$GPXUP;3978;07:11:52;0;49	94784;8	59122;0;0;65;
$GPXUP;3978;07:11:53;0;49	948;8	59118;0;0;65;
$GPXUP;3978;07:11:54;0;49	94815;8	59112;0;0;63;
$GPXUP;3978;07:11:55;0;49	9483;8	59104;0;0;62;
$GPXUP;3978;07:11:56;0;49	94845;8	59095;0;0;64;
$GPXUP;3978;07:11:57;0;49	9486;8	59086;0;0;62;
$GPXUP;3978;07:11:58;0;49	94875;8	59078;0;0;62;
$GPXUP;3978;07:11:59;0;49	94889;8	59072;0;0;62;
$GPXUP;3978;07:12:00;0;49	94904;8	59066;0;0;62;
$GPXUP;3978;07:12:01;0;49	9492;8	5906;0;0;62;
$GPXUP;3978;07:12:02;0;49	94935;8	59053;0;0;62;
$GPXUP;3978;07:12:03;0;49	9495;8	59047;0;0;65;
$GPXUP;3978;07:12:04;0;49	94966;8	5904;0;0;65;
$GPXUP;3978;07:12:05;0;49	94981;8	59031;0;0;66;
$GPXUP;3978;07:12:06;0;49	94996;8	59021;0;0;63;
$GPXUP;3978;07:12:07;0;49	9501;8	59011;0;0;64;
$GPXUP;3978;07:12:08;0;49	95024;8	59002;0;0;62;
$GPXUP;3978;07:12:09;0;49	95036;8	5899;0;0;59;
$GPXUP;3978;07:12:10;0;49	95046;8	58975;0;0;56;
$GPXUP;3978;07:12:11;0;49	95056;8	58959;0;0;56;
$GPXUP;3978;07:12:12;0;49	95068;8	58947;0;0;56;
$GPXUP;3978;07:12:13;0;49	9508;8	58937;0;0;54;
$GPXUP;3978;07:12:14;0;49	95092;8	58928;0;0;54;
$GPXUP;3978;07:12:15;0;49	95105;8	58921;0;0;56;
$GPXUP;3978;07:12:16;0;49	95119;8	58917;0;0;59;
$GPXUP;3978;07:12:17;0;49	95134;8	58915;0;0;62;
$GPXUP;3978;07:12:18;0;49	95149;8	58913;0;0;63;
$GPXUP;3978;07:12:19;0;49	95166;8	58911;0;0;65;
$GPXUP;3978;07:12:20;0;49	95182;8	58909;0;0;64;
$GPXUP;3978;07:12:21;0;49	95198;8	58908;0;0;65;
$GPXUP;3978;07:12:22;0;49	95215;8	58908;0;0;66;
$GPXUP;3978;07:12:23;0;49	95231;8	58907;0;0;66;
$GPXUP;3978;07:12:24;0;49	95248;8	58905;0;0;69;
$GPXUP;3978;07:12:25;0;49	95264;8	58903;0;0;68;
$GPXUP;3978;07:12:26;0;49	95281;8	58899;0;0;68;
$GPXUP;3978;07:12:27;0;49	95298;8	58893;0;0;68;
$GPXUP;3978;07:12:28;0;49	95314;8	58886;0;0;66;
$GPXUP;3978;07:12:29;0;49	95329;8	58878;0;0;67;
$GPXUP;3978;07:12:30;0;49	95345;8	5887;0;0;66;
$GPXUP;3978;07:12:31;0;49	95362;8	58862;0;0;68;
$GPXUP;3978;07:12:32;0;49	95377;8	58854;0;0;67;
$GPXUP;3978;07:12:33;0;49	95393;8	58844;0;0;66;
$GPXUP;3978;07:12:34;0;49	95408;8	58835;0;0;66;
$GPXUP;3978;07:12:35;0;49	95424;8	58828;0;0;68;
$GPXUP;3978;07:12:36;0;49	95441;8	58821;0;0;66;
$GPXUP;3978;07:12:37;0;49	95457;8	58814;0;0;67;
$GPXUP;3978;07:12:38;0;49	95474;8	58809;0;0;67;
$GPXUP;3978;07:12:39;0;49	9549;8	58805;0;0;67;
$GPXUP;3978;07:12:40;0;49	95507;8	588;0;0;67;
$GPXUP;3978;07:12:41;0;49	95523;8	58795;0;0;67;
$GPXUP;3978;07:12:42;0;49	95539;8	5879;0;0;66;
$GPXUP;3978;07:12:43;0;49	95555;8	58784;0;0;65;
$GPXUP;3978;07:12:44;0;49	95571;8	58777;0;0;66;
$GPXUP;3978;07:12:45;0;49	95587;8	58772;0;0;66;
$GPXUP;3978;07:12:46;0;49	95602;8	58764;0;0;65;
$GPXUP;3978;07:12:47;0;49	95618;8	58756;0;0;66;
$GPXUP;3978;07:12:48;0;49	95633;8	58749;0;0;65;
$GPXUP;3978;07:12:49;0;49	9565;8	58744;0;0;64;
$GPXUP;3978;07:12:50;0;49	95665;8	58738;0;0;64;
$GPXUP;3978;07:12:51;0;49	95676;8	58733;0;0;32;
$GPXUP;3978;07:12:52;0;49	95685;8	58716;0;0;73;
$GPXUP;3978;07:12:53;0;49	95694;8	58687;0;0;75;
$GPXUP;3978;07:12:54;0;49	95704;8	5866;0;0;69;
$GPXUP;3978;07:12:55;0;49	95713;8	58639;0;0;63;
$GPXUP;3978;07:12:56;0;49	95723;8	58619;0;0;60;
$GPXUP;3978;07:12:57;0;49	95734;8	58601;0;0;60;
$GPXUP;3978;07:12:58;0;49	95746;8	58586;0;0;63;
$GPXUP;3978;07:12:59;0;49	9576;8	58573;0;0;66;
$GPXUP;3978;07:13:00;0;49	95775;8	58563;0;0;67;
$GPXUP;3978;07:13:01;0;49	95791;8	58554;0;0;68;
$GPXUP;3978;07:13:02;0;49	95808;8	58548;0;0;71;
$GPXUP;3978;07:13:03;0;49	95826;8	58545;0;0;68;
$GPXUP;3978;07:13:04;0;49	95843;8	58541;0;0;68;
$GPXUP;3978;07:13:05;0;49	9586;8	58536;0;0;67;
$GPXUP;3978;07:13:06;0;49	95875;8	5853;0;0;65;
$GPXUP;3978;07:13:07;0;49	9589;8	58523;0;0;64;
$GPXUP;3978;07:13:08;0;49	95905;8	58514;0;0;64;
$GPXUP;3978;07:13:09;0;49	95921;8	58506;0;0;65;
$GPXUP;3978;07:13:10;0;49	95936;8	585;0;0;63;
$GPXUP;3978;07:13:11;0;49	95951;8	58495;0;0;63;
$GPXUP;3978;07:13:12;0;49	95968;8	58489;0;0;63;
$GPXUP;3978;07:13:13;0;49	95982;8	58481;0;0;64;
$GPXUP;3978;07:13:14;0;49	95996;8	58472;0;0;63;
$GPXUP;3978;07:13:15;0;49	96011;8	58462;0;0;64;
$GPXUP;3978;07:13:16;0;49	96026;8	58455;0;0;63;
$GPXUP;3978;07:13:17;0;49	96041;8	58452;0;0;65;
$GPXUP;3978;07:13:18;0;49	96058;8	58451;0;0;67;
$GPXUP;3978;07:13:19;0;49	96074;8	58451;0;0;67;
$GPXUP;3978;07:13:20;0;49	96091;8	5845;0;0;69;
$GPXUP;3978;07:13:21;0;49	96109;8	58451;0;0;68;
$GPXUP;3978;07:13:22;0;49	96126;8	58453;0;0;68;
$GPXUP;3978;07:13:23;0;49	96143;8	58455;0;0;68;
$GPXUP;3978;07:13:24;0;49	9616;8	58459;0;0;68;
$GPXUP;3978;07:13:25;0;49	96177;8	58461;0;0;68;
$GPXUP;3978;07:13:26;0;49	96193;8	58463;0;0;68;
$GPXUP;3978;07:13:27;0;49	9621;8	58466;0;0;67;
$GPXUP;3978;07:13:28;0;49	96227;8	58468;0;0;68;
$GPXUP;3978;07:13:29;0;49	96245;8	58471;0;0;71;
$GPXUP;3978;07:13:30;0;49	96262;8	58473;0;0;70;
$GPXUP;3978;07:13:31;0;49	9628;8	58473;0;0;70;
$GPXUP;3978;07:13:32;0;49	96298;8	58472;0;0;68;
$GPXUP;3978;07:13:33;0;49	96315;8	5847;0;0;69;
$GPXUP;3978;07:13:34;0;49	96332;8	58468;0;0;69;
$GPXUP;3978;07:13:35;0;49	96349;8	58465;0;0;68;
$GPXUP;3978;07:13:36;0;49	96366;8	58462;0;0;69;
$GPXUP;3978;07:13:37;0;49	96384;8	5846;0;0;69;
$GPXUP;3978;07:13:38;0;49	96401;8	58457;0;0;68;
$GPXUP;3978;07:13:39;0;49	96418;8	58455;0;0;67;
$GPXUP;3978;07:13:40;0;49	96434;8	58452;0;0;67;
$GPXUP;3978;07:13:41;0;49	96451;8	58448;0;0;66;
$GPXUP;3978;07:13:42;0;49	96467;8	58443;0;0;65;
$GPXUP;3978;07:13:43;0;49	96482;8	58435;0;0;66;
$GPXUP;3978;07:13:44;0;49	96498;8	58427;0;0;68;
$GPXUP;3978;07:13:45;0;49	96513;8	58418;0;0;66;
$GPXUP;3978;07:13:46;0;49	96529;8	5841;0;0;65;
$GPXUP;3978;07:13:47;0;49	96545;8	58403;0;0;65;
$GPXUP;3978;07:13:48;0;49	96561;8	58397;0;0;66;
$GPXUP;3978;07:13:49;0;49	96578;8	58394;0;0;68;
$GPXUP;3978;07:13:50;0;49	96595;8	58391;0;0;68;
$GPXUP;3978;07:13:51;0;49	96611;8	58388;0;0;65;
$GPXUP;3978;07:13:52;0;49	96627;8	58383;0;0;63;
$GPXUP;3978;07:13:53;0;49	96642;8	58378;0;0;62;
$GPXUP;3978;07:13:54;0;49	96657;8	58374;0;0;63;
$GPXUP;3978;07:13:55;0;49	96672;8	58369;0;0;64;
$GPXUP;3978;07:13:56;0;49	96688;8	58365;0;0;65;
$GPXUP;3978;07:13:57;0;49	96705;8	58364;0;0;66;
$GPXUP;3978;07:13:58;0;49	96721;8	58364;0;0;65;
$GPXUP;3978;07:13:59;0;49	96737;8	58365;0;0;65;
$GPXUP;3978;07:14:00;0;49	96752;8	58368;0;0;64;
$GPXUP;3978;07:14:01;0;49	96767;8	58374;0;0;64;
$GPXUP;3978;07:14:02;0;49	96783;8	5838;0;0;66;
$GPXUP;3978;07:14:03;0;49	96799;8	58386;0;0;66;
$GPXUP;3978;07:14:04;0;49	96815;8	58392;0;0;65;
$GPXUP;3978;07:14:05;0;49	96832;8	58396;0;0;65;
$GPXUP;3978;07:14:06;0;49	96848;8	58397;0;0;64;
$GPXUP;3978;07:14:07;0;49	96864;8	58398;0;0;66;
$GPXUP;3978;07:14:08;0;49	96881;8	58398;0;0;67;
$GPXUP;3978;07:14:09;0;49	96897;8	58398;0;0;68;
$GPXUP;3978;07:14:10;0;49	96914;8	58399;0;0;70;
$GPXUP;3978;07:14:11;0;49	96932;8	58401;0;0;70;
$GPXUP;3978;07:14:12;0;49	9695;8	58402;0;0;68;
$GPXUP;3978;07:14:13;0;49	96967;8	58402;0;0;68;
$GPXUP;3978;07:14:14;0;49	96984;8	58406;0;0;66;
$GPXUP;3978;07:14:15;0;49	97;8	58406;0;0;63;
$GPXUP;3978;07:14:16;0;49	97016;8	58403;0;0;63;
$GPXUP;3978;07:14:17;0;49	97031;8	58397;0;0;65;
$GPXUP;3978;07:14:18;0;49	97046;8	58393;0;0;63;
$GPXUP;3978;07:14:19;0;49	97062;8	58391;0;0;60;
$GPXUP;3978;07:14:20;0;49	97078;8	58392;0;0;61;
$GPXUP;3978;07:14:21;0;49	97093;8	58395;0;0;63;
$GPXUP;3978;07:14:22;0;49	97108;8	58401;0;0;65;
$GPXUP;3978;07:14:23;0;49	97123;8	58408;0;0;66;
$GPXUP;3978;07:14:24;0;49	97139;8	58415;0;0;66;
$GPXUP;3978;07:14:25;0;49	97156;8	5842;0;0;67;
$GPXUP;3978;07:14:26;0;49	97172;8	58427;0;0;68;
$GPXUP;3978;07:14:27;0;49	97188;8	58437;0;0;67;
$GPXUP;3978;07:14:28;0;49	97203;8	5845;0;0;68;
$GPXUP;3978;07:14:29;0;49	97218;8	58463;0;0;69;
$GPXUP;3978;07:14:30;0;49	97232;8	58477;0;0;68;
$GPXUP;3978;07:14:31;0;49	97246;8	5849;0;0;68;
$GPXUP;3978;07:14:32;0;49	9726;8	58503;0;0;68;
$GPXUP;3978;07:14:33;0;49	97275;8	58516;0;0;68;
$GPXUP;3978;07:14:34;0;49	9729;8	58529;0;0;68;
$GPXUP;3978;07:14:35;0;49	97306;8	58539;0;0;67;
$GPXUP;3978;07:14:36;0;49	97322;8	58547;0;0;66;
$GPXUP;3978;07:14:37;0;49	97337;8	58556;0;0;68;
$GPXUP;3978;07:14:38;0;49	97354;8	58564;0;0;69;
$GPXUP;3978;07:14:39;0;49	9737;8	58573;0;0;69;
$GPXUP;3978;07:14:40;0;49	97386;8	58582;0;0;69;
$GPXUP;3978;07:14:41;0;49	97402;8	58591;0;0;67;
$GPXUP;3978;07:14:42;0;49	97418;8	58596;0;0;67;
$GPXUP;3978;07:14:43;0;49	97435;8	58601;0;0;64;
$GPXUP;3978;07:14:44;0;49	97451;8	58605;0;0;66;
$GPXUP;3978;07:14:45;0;49	97468;8	58606;0;0;66;
$GPXUP;3978;07:14:46;0;49	97484;8	58606;0;0;66;
$GPXUP;3978;07:14:47;0;49	975;8	58609;0;0;66;
$GPXUP;3978;07:14:48;0;49	97518;8	58611;0;0;67;
$GPXUP;3978;07:14:49;0;49	97534;8	58615;0;0;66;
$GPXUP;3978;07:14:50;0;49	9755;8	5862;0;0;68;
$GPXUP;3978;07:14:51;0;49	97567;8	58626;0;0;66;
$GPXUP;3978;07:14:52;0;49	97584;8	58629;0;0;68;
$GPXUP;3978;07:14:53;0;49	97601;8	58632;0;0;68;
$GPXUP;3978;07:14:54;0;49	97618;8	58634;0;0;68;
$GPXUP;3978;07:14:55;0;49	97635;8	58638;0;0;68;
$GPXUP;3978;07:14:56;0;49	97652;8	58642;0;0;69;
$GPXUP;3978;07:14:57;0;49	97669;8	58645;0;0;69;
$GPXUP;3978;07:14:58;0;49	97686;8	58649;0;0;68;
$GPXUP;3978;07:14:59;0;49	97703;8	58652;0;0;68;
$GPXUP;3978;07:15:00;0;49	9772;8	58653;0;0;67;
$GPXUP;3978;07:15:01;0;49	97736;8	58656;0;0;69;
$GPXUP;3978;07:15:02;0;49	97752;8	58661;0;0;69;
$GPXUP;3978;07:15:03;0;49	97769;8	58668;0;0;69;
$GPXUP;3978;07:15:04;0;49	97785;8	58677;0;0;69;
$GPXUP;3978;07:15:05;0;49	97802;8	58686;0;0;69;
$GPXUP;3978;07:15:06;0;49	97818;8	58694;0;0;68;
$GPXUP;3978;07:15:07;0;49	97836;8	587;0;0;68;
$GPXUP;3978;07:15:08;0;49	97853;8	58706;0;0;68;
$GPXUP;3978;07:15:09;0;49	97869;8	58713;0;0;70;
$GPXUP;3978;07:15:10;0;49	97885;8	58722;0;0;70;
$GPXUP;3978;07:15:11;0;49	97901;8	58732;0;0;71;
$GPXUP;3978;07:15:12;0;49	97918;8	5874;0;0;71;
$GPXUP;3978;07:15:13;0;49	97934;8	5875;0;0;71;
$GPXUP;3978;07:15:14;0;49	97951;8	5876;0;0;70;
$GPXUP;3978;07:15:15;0;49	97966;8	5877;0;0;69;
$GPXUP;3978;07:15:16;0;49	97983;8	5878;0;0;70;
$GPXUP;3978;07:15:17;0;49	98;8	58787;0;0;69;
$GPXUP;3978;07:15:18;0;49	98016;8	58792;0;0;68;
$GPXUP;3978;07:15:19;0;49	98033;8	58792;0;0;66;
$GPXUP;3978;07:15:20;0;49	98049;8	5879;0;0;65;
$GPXUP;3978;07:15:21;0;49	98065;8	58789;0;0;65;
$GPXUP;3978;07:15:22;0;49	98082;8	5879;0;0;67;
$GPXUP;3978;07:15:23;0;49	98099;8	58792;0;0;67;
$GPXUP;3978;07:15:24;0;49	98116;8	58796;0;0;67;
$GPXUP;3978;07:15:25;0;49	98133;8	58798;0;0;68;
$GPXUP;3978;07:15:26;0;49	98149;8	58798;0;0;66;
$GPXUP;3978;07:15:27;0;49	98166;8	58798;0;0;65;
$GPXUP;3978;07:15:28;0;49	98182;8	58795;0;0;64;
$GPXUP;3978;07:15:29;0;49	98198;8	5879;0;0;64;
$GPXUP;3978;07:15:30;0;49	98213;8	58783;0;0;66;
$GPXUP;3978;07:15:31;0;49	9823;8	58783;0;0;71;
$GPXUP;3978;07:15:32;0;49	98247;8	5879;0;0;69;
$GPXUP;3978;07:15:33;0;49	98263;8	58799;0;0;67;
$GPXUP;3978;07:15:34;0;49	98279;8	58808;0;0;66;
$GPXUP;3978;07:15:35;0;49	98295;8	58816;0;0;66;
$GPXUP;3978;07:15:36;0;49	98311;8	58824;0;0;66;
$GPXUP;3978;07:15:37;0;49	98326;8	58831;0;0;64;
$GPXUP;3978;07:15:38;0;49	98341;8	58836;0;0;64;
$GPXUP;3978;07:15:39;0;49	98357;8	58839;0;0;64;
$GPXUP;3978;07:15:40;0;49	98373;8	58844;0;0;66;
$GPXUP;3978;07:15:41;0;49	9839;8	5885;0;0;65;
$GPXUP;3978;07:15:42;0;49	98406;8	58854;0;0;64;
$GPXUP;3978;07:15:43;0;49	98421;8	58857;0;0;65;
$GPXUP;3978;07:15:44;0;49	98436;8	58858;0;0;63;
$GPXUP;3978;07:15:45;0;49	98452;8	58857;0;0;64;
$GPXUP;3978;07:15:46;0;49	98468;8	58858;0;0;65;
$GPXUP;3978;07:15:47;0;49	98484;8	58859;0;0;64;
$GPXUP;3978;07:15:48;0;49	985;8	58862;0;0;64;
$GPXUP;3978;07:15:49;0;49	98515;8	58864;0;0;65;
$GPXUP;3978;07:15:50;0;49	98531;8	58865;0;0;64;
$GPXUP;3978;07:15:51;0;49	98548;8	58865;0;0;65;
$GPXUP;3978;07:15:52;0;49	98565;8	58865;0;0;66;
$GPXUP;3978;07:15:53;0;49	98582;8	58866;0;0;66;
$GPXUP;3978;07:15:54;0;49	98598;8	58866;0;0;66;
$GPXUP;3978;07:15:55;0;49	98614;8	58866;0;0;66;
$GPXUP;3978;07:15:56;0;49	98631;8	58867;0;0;69;
$GPXUP;3978;07:15:57;0;49	98648;8	58868;0;0;69;
$GPXUP;3978;07:15:58;0;49	98665;8	5887;0;0;70;
$GPXUP;3978;07:15:59;0;49	98682;8	58873;0;0;69;
$GPXUP;3978;07:16:00;0;49	98698;8	58874;0;0;66;
$GPXUP;3978;07:16:01;0;49	98714;8	58873;0;0;65;
$GPXUP;3978;07:16:02;0;49	98729;8	58867;0;0;61;
$GPXUP;3978;07:16:03;0;49	98743;8	58859;0;0;61;
$GPXUP;3978;07:16:04;0;49	98758;8	5885;0;0;61;
$GPXUP;3978;07:16:05;0;49	98772;8	58844;0;0;61;
$GPXUP;3978;07:16:06;0;49	98788;8	58842;0;0;63;
$GPXUP;3978;07:16:07;0;49	98805;8	58844;0;0;66;
$GPXUP;3978;07:16:08;0;49	9882;8	58846;0;0;67;
$GPXUP;3978;07:16:09;0;49	98837;8	58847;0;0;67;
$GPXUP;3978;07:16:10;0;49	98854;8	58849;0;0;64;
$GPXUP;3978;07:16:11;0;49	9887;8	58855;0;0;63;
$GPXUP;3978;07:16:12;0;49	98885;8	58864;0;0;65;
$GPXUP;3978;07:16:13;0;49	989;8	58875;0;0;66;
$GPXUP;3978;07:16:14;0;49	98915;8	58888;0;0;68;
$GPXUP;3978;07:16:15;0;49	98929;8	58902;0;0;68;
$GPXUP;3978;07:16:16;0;49	98944;8	58918;0;0;67;
$GPXUP;3978;07:16:17;0;49	98957;8	58934;0;0;68;
$GPXUP;3978;07:16:18;0;49	98971;8	58949;0;0;67;
$GPXUP;3978;07:16:19;0;49	98986;8	58964;0;0;68;
$GPXUP;3978;07:16:20;0;49	98999;8	58981;0;0;68;
$GPXUP;3978;07:16:21;0;49	99013;8	58996;0;0;67;
$GPXUP;3978;07:16:22;0;49	99026;8	59011;0;0;66;
$GPXUP;3978;07:16:23;0;49	9904;8	59026;0;0;67;
$GPXUP;3978;07:16:24;0;49	99053;8	59042;0;0;67;
$GPXUP;3978;07:16:25;0;49	99066;8	59058;0;0;67;
$GPXUP;3978;07:16:26;0;49	9908;8	59072;0;0;67;
$GPXUP;3978;07:16:27;0;49	99096;8	59083;0;0;67;
$GPXUP;3978;07:16:28;0;49	99112;8	59094;0;0;69;
$GPXUP;3978;07:16:29;0;49	99128;8	59104;0;0;68;
$GPXUP;3978;07:16:30;0;49	99144;8	59115;0;0;68;
$GPXUP;3978;07:16:31;0;49	99159;8	59126;0;0;70;
$GPXUP;3978;07:16:32;0;49	99175;8	59136;0;0;69;
$GPXUP;3978;07:16:33;0;49	99192;8	59143;0;0;70;
$GPXUP;3978;07:16:34;0;49	99209;8	59146;0;0;67;
$GPXUP;3978;07:16:35;0;49	99226;8	59149;0;0;69;
$GPXUP;3978;07:16:36;0;49	99243;8	59152;0;0;69;
$GPXUP;3978;07:16:37;0;49	9926;8	59156;0;0;68;
$GPXUP;3978;07:16:38;0;49	99276;8	5916;0;0;67;
$GPXUP;3978;07:16:39;0;49	99292;8	59166;0;0;68;
$GPXUP;3978;07:16:40;0;49	99308;8	59173;0;0;67;
$GPXUP;3978;07:16:41;0;49	99324;8	5918;0;0;67;
$GPXUP;3978;07:16:42;0;49	9934;8	59188;0;0;66;
$GPXUP;3978;07:16:43;0;49	99356;8	59193;0;0;66;
$GPXUP;3978;07:16:44;0;49	99372;8	59196;0;0;63;
$GPXUP;3978;07:16:45;0;49	99387;8	59197;0;0;63;
$GPXUP;3978;07:16:46;0;49	99402;8	59198;0;0;61;
$GPXUP;3978;07:16:47;0;49	99417;8	59201;0;0;60;
$GPXUP;3978;07:16:48;0;49	99432;8	59205;0;0;60;
$GPXUP;3978;07:16:49;0;49	99446;8	59211;0;0;60;
$GPXUP;3978;07:16:50;0;49	99461;8	59218;0;0;60;
$GPXUP;3978;07:16:51;0;49	99476;8	59225;0;0;63;
$GPXUP;3978;07:16:52;0;49	9949;8	59232;0;0;63;
$GPXUP;3978;07:16:53;0;49	99505;8	59239;0;0;60;
$GPXUP;3978;07:16:54;0;49	99519;8	59249;0;0;61;
$GPXUP;3978;07:16:55;0;49	99532;8	59261;0;0;61;
$GPXUP;3978;07:16:56;0;49	99544;8	59274;0;0;61;
$GPXUP;3978;07:16:57;0;49	99558;8	59286;0;0;62;
$GPXUP;3978;07:16:58;0;49	99572;8	593;0;0;63;
$GPXUP;3978;07:16:59;0;49	99586;8	59312;0;0;64;
$GPXUP;3978;07:17:00;0;49	996;8	59323;0;0;64;
$GPXUP;3978;07:17:01;0;49	99614;8	59334;0;0;66;
$GPXUP;3978;07:17:02;0;49	99629;8	59344;0;0;66;
$GPXUP;3978;07:17:03;0;49	99644;8	59354;0;0;66;
$GPXUP;3978;07:17:04;0;49	9966;8	59362;0;0;66;
$GPXUP;3978;07:17:05;0;49	99675;8	5937;0;0;62;
$GPXUP;3978;07:17:06;0;49	99689;8	59379;0;0;60;
$GPXUP;3978;07:17:07;0;49	99703;8	59387;0;0;60;
$GPXUP;3978;07:17:08;0;49	99717;8	59395;0;0;61;
$GPXUP;3978;07:17:09;0;49	99732;8	59399;0;0;61;
$GPXUP;3978;07:17:10;0;49	99746;8	59405;0;0;63;
$GPXUP;3978;07:17:11;0;49	99762;8	59411;0;0;66;
$GPXUP;3978;07:17:12;0;49	99778;8	59417;0;0;66;
$GPXUP;3978;07:17:13;0;49	99794;8	59424;0;0;66;
$GPXUP;3978;07:17:14;0;49	99809;8	59433;0;0;67;
$GPXUP;3978;07:17:15;0;49	99825;8	59443;0;0;69;
$GPXUP;3978;07:17:16;0;49	99841;8	59453;0;0;69;
$GPXUP;3978;07:17:17;0;49	99857;8	59464;0;0;69;
$GPXUP;3978;07:17:18;0;49	99873;8	59476;0;0;69;
$GPXUP;3978;07:17:19;0;49	99889;8	59487;0;0;68;
$GPXUP;3978;07:17:20;0;49	99904;8	59498;0;0;69;
$GPXUP;3978;07:17:21;0;49	9992;8	5951;0;0;68;
$GPXUP;3978;07:17:22;0;49	99933;8	59523;0;0;68;
$GPXUP;3978;07:17:23;0;49	99948;8	59535;0;0;66;
$GPXUP;3978;07:17:24;0;49	99964;8	59545;0;0;66;
$GPXUP;3978;07:17:25;0;49	99979;8	59556;0;0;64;
$GPXUP;3978;07:17:26;0;49	99992;8	59566;0;0;63;
$GPXUP;3978;07:17:27;0;50	00007;8	59575;0;0;64;
$GPXUP;3978;07:17:28;0;50	00022;8	59583;0;0;64;
$GPXUP;3978;07:17:29;0;50	00038;8	59588;0;0;64;
$GPXUP;3978;07:17:30;0;50	00054;8	59592;0;0;65;
$GPXUP;3978;07:17:31;0;50	0007;8	59596;0;0;65;
$GPXUP;3978;07:17:32;0;50	00086;8	59601;0;0;65;
$GPXUP;3978;07:17:33;0;50	00102;8	59606;0;0;65;
$GPXUP;3978;07:17:34;0;50	00117;8	59613;0;0;65;
$GPXUP;3978;07:17:35;0;50	00132;8	5962;0;0;64;
$GPXUP;3978;07:17:36;0;50	00147;8	59628;0;0;64;
$GPXUP;3978;07:17:37;0;50	00163;8	59636;0;0;66;
$GPXUP;3978;07:17:38;0;50	00177;8	59648;0;0;66;
$GPXUP;3978;07:17:39;0;50	00191;8	59661;0;0;67;
$GPXUP;3978;07:17:40;0;50	00206;8	59674;0;0;66;
$GPXUP;3978;07:17:41;0;50	00221;8	59688;0;0;67;
$GPXUP;3978;07:17:42;0;50	00235;8	59701;0;0;68;
$GPXUP;3978;07:17:43;0;50	00251;8	59713;0;0;70;
$GPXUP;3978;07:17:44;0;50	00266;8	59726;0;0;70;
$GPXUP;3978;07:17:45;0;50	00282;8	59738;0;0;71;
$GPXUP;3978;07:17:46;0;50	00298;8	59749;0;0;72;
$GPXUP;3978;07:17:47;0;50	00315;8	59758;0;0;71;
$GPXUP;3978;07:17:48;0;50	00332;8	59766;0;0;72;
$GPXUP;3978;07:17:49;0;50	00349;8	59772;0;0;72;
$GPXUP;3978;07:17:50;0;50	00366;8	59778;0;0;71;
$GPXUP;3978;07:17:51;0;50	00383;8	59784;0;0;70;
$GPXUP;3978;07:17:52;0;50	004;8	59792;0;0;70;
$GPXUP;3978;07:17:53;0;50	00417;8	598;0;0;69;
$GPXUP;3978;07:17:54;0;50	00433;8	59807;0;0;69;
$GPXUP;3978;07:17:55;0;50	0045;8	59814;0;0;68;
$GPXUP;3978;07:17:56;0;50	00466;8	59821;0;0;67;
$GPXUP;3978;07:17:57;0;50	00482;8	5983;0;0;69;
$GPXUP;3978;07:17:58;0;50	00499;8	59839;0;0;71;
$GPXUP;3978;07:17:59;0;50	00515;8	59847;0;0;71;
$GPXUP;3978;07:18:00;0;50	00532;8	59854;0;0;70;
$GPXUP;3978;07:18:01;0;50	00548;8	59863;0;0;72;
$GPXUP;3978;07:18:02;0;50	00565;8	59877;0;0;76;
$GPXUP;3978;07:18:03;0;50	0058;8	59893;0;0;73;
$GPXUP;3978;07:18:04;0;50	00595;8	59909;0;0;71;
$GPXUP;3978;07:18:05;0;50	00609;8	59925;0;0;70;
$GPXUP;3978;07:18:06;0;50	00624;8	5994;0;0;67;
$GPXUP;3978;07:18:07;0;50	00638;8	59953;0;0;67;
$GPXUP;3978;07:18:08;0;50	00654;8	59965;0;0;69;
$GPXUP;3978;07:18:09;0;50	00669;8	59977;0;0;71;
$GPXUP;3978;07:18:10;0;50	00685;8	59988;0;0;72;
$GPXUP;3978;07:18:11;0;50	00702;8	6;0;0;74;
$GPXUP;3978;07:18:12;0;50	00718;8	60012;0;0;73;
$GPXUP;3978;07:18:13;0;50	00734;8	60024;0;0;73;
$GPXUP;3978;07:18:14;0;50	0075;8	60037;0;0;72;
$GPXUP;3978;07:18:15;0;50	00767;8	60046;0;0;72;
$GPXUP;3978;07:18:16;0;50	00785;8	60054;0;0;70;
$GPXUP;3978;07:18:17;0;50	00802;8	60058;0;0;69;
$GPXUP;3978;07:18:18;0;50	00819;8	60062;0;0;67;
$GPXUP;3978;07:18:19;0;50	00836;8	60067;0;0;67;
$GPXUP;3978;07:18:20;0;50	00851;8	60074;0;0;65;
$GPXUP;3978;07:18:21;0;50	00866;8	60084;0;0;69;
$GPXUP;3978;07:18:22;0;50	00882;8	60096;0;0;70;
$GPXUP;3978;07:18:23;0;50	00898;8	60106;0;0;70;
$GPXUP;3978;07:18:24;0;50	00915;8	60116;0;0;71;
$GPXUP;3978;07:18:25;0;50	00931;8	60124;0;0;70;
$GPXUP;3978;07:18:26;0;50	00948;8	60133;0;0;69;
$GPXUP;3978;07:18:27;0;50	00965;8	60142;0;0;69;
$GPXUP;3978;07:18:28;0;50	00981;8	6015;0;0;68;
$GPXUP;3978;07:18:29;0;50	00997;8	60159;0;0;68;
$GPXUP;3978;07:18:30;0;50	01012;8	60171;0;0;69;
$GPXUP;3978;07:18:31;0;50	01027;8	60184;0;0;70;
$GPXUP;3978;07:18:32;0;50	01042;8	60198;0;0;72;
$GPXUP;3978;07:18:33;0;50	01057;8	60209;0;0;73;
$GPXUP;3978;07:18:34;0;50	01074;8	60219;0;0;72;
$GPXUP;3978;07:18:35;0;50	01091;8	60228;0;0;72;
$GPXUP;3978;07:18:36;0;50	01108;8	60235;0;0;70;
$GPXUP;3978;07:18:37;0;50	01125;8	60242;0;0;67;
$GPXUP;3978;07:18:38;0;50	01142;8	60247;0;0;67;
$GPXUP;3978;07:18:39;0;50	01158;8	60253;0;0;68;
$GPXUP;3978;07:18:40;0;50	01174;8	6026;0;0;68;
$GPXUP;3978;07:18:41;0;50	01191;8	60267;0;0;69;
$GPXUP;3978;07:18:42;0;50	01208;8	60274;0;0;68;
$GPXUP;3978;07:18:43;0;50	01225;8	60277;0;0;69;
$GPXUP;3978;07:18:44;0;50	01242;8	6028;0;0;70;
$GPXUP;3978;07:18:45;0;50	0126;8	60285;0;0;69;
$GPXUP;3978;07:18:46;0;50	01276;8	60292;0;0;70;
$GPXUP;3978;07:18:47;0;50	01293;8	603;0;0;69;
$GPXUP;3978;07:18:48;0;50	0131;8	60309;0;0;69;
$GPXUP;3978;07:18:49;0;50	01326;8	60317;0;0;68;
$GPXUP;3978;07:18:50;0;50	01341;8	60324;0;0;66;
$GPXUP;3978;07:18:51;0;50	01358;8	60331;0;0;66;
$GPXUP;3978;07:18:52;0;50	01374;8	60338;0;0;69;
$GPXUP;3978;07:18:53;0;50	0139;8	60346;0;0;68;
$GPXUP;3978;07:18:54;0;50	01406;8	60352;0;0;69;
$GPXUP;3978;07:18:55;0;50	01423;8	60359;0;0;68;
$GPXUP;3978;07:18:56;0;50	01439;8	60364;0;0;67;
$GPXUP;3978;07:18:57;0;50	01455;8	60368;0;0;67;
$GPXUP;3978;07:18:58;0;50	01472;8	60372;0;0;67;
$GPXUP;3978;07:18:59;0;50	01488;8	60376;0;0;68;
$GPXUP;3978;07:19:00;0;50	01505;8	60383;0;0;66;
$GPXUP;3978;07:19:01;0;50	01521;8	60389;0;0;65;
$GPXUP;3978;07:19:02;0;50	01536;8	60394;0;0;64;
$GPXUP;3978;07:19:03;0;50	01552;8	60398;0;0;64;
$GPXUP;3978;07:19:04;0;50	01567;8	60403;0;0;63;
$GPXUP;3978;07:19:05;0;50	01582;8	60408;0;0;63;
$GPXUP;3978;07:19:06;0;50	01598;8	60414;0;0;64;
$GPXUP;3978;07:19:07;0;50	01613;8	60421;0;0;65;
$GPXUP;3978;07:19:08;0;50	0163;8	60425;0;0;65;
$GPXUP;3978;07:19:09;0;50	01646;8	6043;0;0;63;
$GPXUP;3978;07:19:10;0;50	01662;8	60435;0;0;63;
$GPXUP;3978;07:19:11;0;50	01677;8	60444;0;0;61;
$GPXUP;3978;07:19:12;0;50	0169;8	60455;0;0;61;
$GPXUP;3978;07:19:13;0;50	01703;8	60468;0;0;61;
$GPXUP;3978;07:19:14;0;50	01715;8	60481;0;0;61;
$GPXUP;3978;07:19:15;0;50	01727;8	60494;0;0;60;
$GPXUP;3978;07:19:16;0;50	0174;8	60505;0;0;57;
$GPXUP;3978;07:19:17;0;50	01752;8	60515;0;0;57;
$GPXUP;3978;07:19:18;0;50	01764;8	60527;0;0;56;
$GPXUP;3978;07:19:19;0;50	01776;8	60538;0;0;58;
$GPXUP;3978;07:19:20;0;50	01789;8	60551;0;0;59;
$GPXUP;3978;07:19:21;0;50	018;8	60565;0;0;58;
$GPXUP;3978;07:19:22;0;50	01811;8	60579;0;0;58;
$GPXUP;3978;07:19:23;0;50	01823;8	60593;0;0;58;
$GPXUP;3978;07:19:24;0;50	01835;8	60605;0;0;59;
$GPXUP;3978;07:19:25;0;50	01848;8	60617;0;0;59;
$GPXUP;3978;07:19:26;0;50	01861;8	60627;0;0;58;
$GPXUP;3978;07:19:27;0;50	01874;8	60637;0;0;58;
$GPXUP;3978;07:19:28;0;50	01886;8	60648;0;0;59;
$GPXUP;3978;07:19:29;0;50	019;8	60658;0;0;63;
$GPXUP;3978;07:19:30;0;50	01914;8	6067;0;0;64;
$GPXUP;3978;07:19:31;0;50	01928;8	60681;0;0;64;
$GPXUP;3978;07:19:32;0;50	01943;8	60692;0;0;62;
$GPXUP;3978;07:19:33;0;50	01956;8	60702;0;0;61;
$GPXUP;3978;07:19:34;0;50	0197;8	60711;0;0;60;
$GPXUP;3978;07:19:35;0;50	01984;8	60718;0;0;61;
$GPXUP;3978;07:19:36;0;50	01999;8	60724;0;0;61;
$GPXUP;3978;07:19:37;0;50	02013;8	60732;0;0;61;
$GPXUP;3978;07:19:38;0;50	02028;8	6074;0;0;64;
$GPXUP;3978;07:19:39;0;50	02044;8	6075;0;0;65;
$GPXUP;3978;07:19:40;0;50	02058;8	60761;0;0;66;
$GPXUP;3978;07:19:41;0;50	02073;8	60772;0;0;66;
$GPXUP;3978;07:19:42;0;50	02088;8	60783;0;0;64;
$GPXUP;3978;07:19:43;0;50	02103;8	60794;0;0;65;
$GPXUP;3978;07:19:44;0;50	02116;8	60807;0;0;66;
$GPXUP;3978;07:19:45;0;50	0213;8	60821;0;0;67;
$GPXUP;3978;07:19:46;0;50	02144;8	60836;0;0;67;
$GPXUP;3978;07:19:47;0;50	02158;8	6085;0;0;67;
$GPXUP;3978;07:19:48;0;50	02172;8	60863;0;0;68;
$GPXUP;3978;07:19:49;0;50	02188;8	60874;0;0;69;
$GPXUP;3978;07:19:50;0;50	02203;8	60886;0;0;70;
$GPXUP;3978;07:19:51;0;50	02218;8	60898;0;0;69;
$GPXUP;3978;07:19:52;0;50	02234;8	6091;0;0;68;
$GPXUP;3978;07:19:53;0;50	0225;8	60921;0;0;67;
$GPXUP;3978;07:19:54;0;50	02264;8	60933;0;0;66;
$GPXUP;3978;07:19:55;0;50	02278;8	60944;0;0;66;
$GPXUP;3978;07:19:56;0;50	02293;8	60957;0;0;66;
$GPXUP;3978;07:19:57;0;50	02306;8	60971;0;0;68;
$GPXUP;3978;07:19:58;0;50	02319;8	60987;0;0;67;
$GPXUP;3978;07:19:59;0;50	02333;8	61004;0;0;67;
$GPXUP;3978;07:20:00;0;50	02346;8	61018;0;0;67;
$GPXUP;3978;07:20:01;0;50	02361;8	6103;0;0;66;
$GPXUP;3978;07:20:02;0;50	02376;8	6104;0;0;67;
$GPXUP;3978;07:20:03;0;50	02392;8	61051;0;0;67;
$GPXUP;3978;07:20:04;0;50	02407;8	61061;0;0;67;
$GPXUP;3978;07:20:05;0;50	02423;8	61072;0;0;68;
$GPXUP;3978;07:20:06;0;50	02438;8	61083;0;0;68;
$GPXUP;3978;07:20:07;0;50	02454;8	61094;0;0;69;
$GPXUP;3978;07:20:08;0;50	02469;8	61104;0;0;68;
$GPXUP;3978;07:20:09;0;50	02485;8	61115;0;0;69;
$GPXUP;3978;07:20:10;0;50	025;8	61126;0;0;68;
$GPXUP;3978;07:20:11;0;50	02516;8	61137;0;0;69;
$GPXUP;3978;07:20:12;0;50	02532;8	61145;0;0;69;
$GPXUP;3978;07:20:13;0;50	02548;8	61153;0;0;68;
$GPXUP;3978;07:20:14;0;50	02564;8	6116;0;0;69;
$GPXUP;3978;07:20:15;0;50	02581;8	61169;0;0;69;
$GPXUP;3978;07:20:16;0;50	02597;8	61179;0;0;68;
$GPXUP;3978;07:20:17;0;50	02613;8	61191;0;0;69;
$GPXUP;3978;07:20:18;0;50	02628;8	61202;0;0;69;
$GPXUP;3978;07:20:19;0;50	02643;8	61212;0;0;69;
$GPXUP;3978;07:20:20;0;50	02659;8	61221;0;0;69;
$GPXUP;3978;07:20:21;0;50	02675;8	6123;0;0;68;
$GPXUP;3978;07:20:22;0;50	02691;8	6124;0;0;69;
$GPXUP;3978;07:20:23;0;50	02707;8	6125;0;0;69;
$GPXUP;3978;07:20:24;0;50	02723;8	61262;0;0;70;
$GPXUP;3978;07:20:25;0;50	02738;8	61275;0;0;70;
$GPXUP;3978;07:20:26;0;50	02754;8	61288;0;0;71;
$GPXUP;3978;07:20:27;0;50	02769;8	613;0;0;71;
$GPXUP;3978;07:20:28;0;50	02786;8	61311;0;0;69;
$GPXUP;3978;07:20:29;0;50	02801;8	61321;0;0;67;
$GPXUP;3978;07:20:30;0;50	02817;8	6133;0;0;67;
$GPXUP;3978;07:20:31;0;50	02833;8	61339;0;0;68;
$GPXUP;3978;07:20:32;0;50	02849;8	61345;0;0;67;
$GPXUP;3978;07:20:33;0;50	02865;8	6135;0;0;68;
$GPXUP;3978;07:20:34;0;50	02882;8	61355;0;0;68;
$GPXUP;3978;07:20:35;0;50	029;8	6136;0;0;69;
$GPXUP;3978;07:20:36;0;50	02917;8	61366;0;0;70;
$GPXUP;3978;07:20:37;0;50	02934;8	61374;0;0;71;
$GPXUP;3978;07:20:38;0;50	02951;8	61382;0;0;70;
$GPXUP;3978;07:20:39;0;50	02967;8	61392;0;0;70;
$GPXUP;3978;07:20:40;0;50	02984;8	61401;0;0;69;
$GPXUP;3978;07:20:41;0;50	03;8	61408;0;0;68;
$GPXUP;3978;07:20:42;0;50	03017;8	61414;0;0;68;
$GPXUP;3978;07:20:43;0;50	03033;8	61419;0;0;67;
$GPXUP;3978;07:20:44;0;50	0305;8	61425;0;0;67;
$GPXUP;3978;07:20:45;0;50	03066;8	61431;0;0;68;
$GPXUP;3978;07:20:46;0;50	03082;8	61438;0;0;67;
$GPXUP;3978;07:20:47;0;50	03098;8	61443;0;0;68;
$GPXUP;3978;07:20:48;0;50	03114;8	6145;0;0;68;
$GPXUP;3978;07:20:49;0;50	03131;8	61457;0;0;69;
$GPXUP;3978;07:20:50;0;50	03147;8	61466;0;0;67;
$GPXUP;3978;07:20:51;0;50	03163;8	61476;0;0;68;
$GPXUP;3978;07:20:52;0;50	03178;8	61486;0;0;67;
$GPXUP;3978;07:20:53;0;50	03195;8	61495;0;0;68;
$GPXUP;3978;07:20:54;0;50	0321;8	61505;0;0;70;
$GPXUP;3978;07:20:55;0;50	03226;8	61517;0;0;69;
$GPXUP;3978;07:20:56;0;50	03241;8	6153;0;0;69;
$GPXUP;3978;07:20:57;0;50	03256;8	61544;0;0;69;
$GPXUP;3978;07:20:58;0;50	03271;8	61558;0;0;69;
$GPXUP;3978;07:20:59;0;50	03286;8	61572;0;0;69;
$GPXUP;3978;07:21:00;0;50	03302;8	61583;0;0;69;
$GPXUP;3978;07:21:01;0;50	03318;8	6159;0;0;70;
$GPXUP;3978;07:21:02;0;50	03335;8	61598;0;0;70;
$GPXUP;3978;07:21:03;0;50	03352;8	61604;0;0;69;
$GPXUP;3978;07:21:04;0;50	03368;8	61612;0;0;69;
$GPXUP;3978;07:21:05;0;50	03384;8	6162;0;0;69;
$GPXUP;3978;07:21:06;0;50	03401;8	61629;0;0;68;
$GPXUP;3978;07:21:07;0;50	03416;8	61641;0;0;69;
$GPXUP;3978;07:21:08;0;50	03431;8	61654;0;0;71;
$GPXUP;3978;07:21:09;0;50	03446;8	6167;0;0;70;
$GPXUP;3978;07:21:10;0;50	03462;8	61682;0;0;70;
$GPXUP;3978;07:21:11;0;50	03478;8	61694;0;0;70;
$GPXUP;3978;07:21:12;0;50	03493;8	61705;0;0;72;
$GPXUP;3978;07:21:13;0;50	0351;8	61716;0;0;72;
$GPXUP;3978;07:21:14;0;50	03527;8	61723;0;0;71;
$GPXUP;3978;07:21:15;0;50	03544;8	6173;0;0;71;
$GPXUP;3978;07:21:16;0;50	03561;8	61738;0;0;71;
$GPXUP;3978;07:21:17;0;50	03578;8	61745;0;0;69;
$GPXUP;3978;07:21:18;0;50	03594;8	61754;0;0;69;
$GPXUP;3978;07:21:19;0;50	03611;8	61764;0;0;70;
$GPXUP;3978;07:21:20;0;50	03626;8	61775;0;0;70;
$GPXUP;3978;07:21:21;0;50	03642;8	61786;0;0;70;
$GPXUP;3978;07:21:22;0;50	03659;8	61794;0;0;69;
$GPXUP;3978;07:21:23;0;50	03676;8	61799;0;0;66;
$GPXUP;3978;07:21:24;0;50	03692;8	61801;0;0;67;
$GPXUP;3978;07:21:25;0;50	03708;8	61805;0;0;65;
$GPXUP;3978;07:21:26;0;50	03725;8	6181;0;0;66;
$GPXUP;3978;07:21:27;0;50	03741;8	61818;0;0;69;
$GPXUP;3978;07:21:28;0;50	03758;8	61827;0;0;71;
$GPXUP;3978;07:21:29;0;50	03774;8	61835;0;0;72;
$GPXUP;3978;07:21:30;0;50	03792;8	61846;0;0;73;
$GPXUP;3978;07:21:31;0;50	03809;8	61856;0;0;72;
$GPXUP;3978;07:21:32;0;50	03825;8	61867;0;0;72;
$GPXUP;3978;07:21:33;0;50	03842;8	61878;0;0;71;
$GPXUP;3978;07:21:34;0;50	03858;8	61889;0;0;71;
$GPXUP;3978;07:21:35;0;50	03874;8	61899;0;0;71;
$GPXUP;3978;07:21:36;0;50	03891;8	61909;0;0;73;
$GPXUP;3978;07:21:37;0;50	03908;8	61919;0;0;72;
$GPXUP;3978;07:21:38;0;50	03925;8	61928;0;0;73;
$GPXUP;3978;07:21:39;0;50	03942;8	61936;0;0;74;
$GPXUP;3978;07:21:40;0;50	03959;8	61943;0;0;70;
$GPXUP;3978;07:21:41;0;50	03976;8	61949;0;0;69;
$GPXUP;3978;07:21:42;0;50	03992;8	61956;0;0;66;
$GPXUP;3978;07:21:43;0;50	04008;8	61966;0;0;69;
$GPXUP;3978;07:21:44;0;50	04023;8	61978;0;0;72;
$GPXUP;3978;07:21:45;0;50	04039;8	61991;0;0;72;
$GPXUP;3978;07:21:46;0;50	04056;8	62001;0;0;73;
$GPXUP;3978;07:21:47;0;50	04074;8	6201;0;0;74;
$GPXUP;3978;07:21:48;0;50	04091;8	6202;0;0;72;
$GPXUP;3978;07:21:49;0;50	04108;8	6203;0;0;73;
$GPXUP;3978;07:21:50;0;50	04124;8	6204;0;0;71;
$GPXUP;3978;07:21:51;0;50	04141;8	6205;0;0;72;
$GPXUP;3978;07:21:52;0;50	04158;8	6206;0;0;70;
$GPXUP;3978;07:21:53;0;50	04174;8	62069;0;0;70;
$GPXUP;3978;07:21:54;0;50	04191;8	62077;0;0;69;
$GPXUP;3978;07:21:55;0;50	04207;8	62081;0;0;67;
$GPXUP;3978;07:21:56;0;50	04224;8	62084;0;0;64;
$GPXUP;3978;07:21:57;0;50	0424;8	62086;0;0;64;
$GPXUP;3978;07:21:58;0;50	04255;8	62084;0;0;64;
$GPXUP;3978;07:21:59;0;50	04271;8	62082;0;0;64;
$GPXUP;3978;07:22:00;0;50	04286;8	6208;0;0;61;
$GPXUP;3978;07:22:01;0;50	04301;8	62079;0;0;61;
$GPXUP;3978;07:22:02;0;50	04317;8	62081;0;0;60;
$GPXUP;3978;07:22:03;0;50	04332;8	62083;0;0;61;
$GPXUP;3978;07:22:04;0;50	04347;8	62087;0;0;60;
$GPXUP;3978;07:22:05;0;50	04362;8	62091;0;0;62;
$GPXUP;3978;07:22:06;0;50	04378;8	62098;0;0;64;
$GPXUP;3978;07:22:07;0;50	04394;8	62106;0;0;64;
$GPXUP;3978;07:22:08;0;50	04408;8	62114;0;0;65;
$GPXUP;3978;07:22:09;0;50	04424;8	62122;0;0;64;
$GPXUP;3978;07:22:10;0;50	04439;8	62129;0;0;66;
$GPXUP;3978;07:22:11;0;50	04455;8	62135;0;0;65;
$GPXUP;3978;07:22:12;0;50	0447;8	62142;0;0;66;
$GPXUP;3978;07:22:13;0;50	04485;8	6215;0;0;65;
$GPXUP;3978;07:22:14;0;50	045;8	6216;0;0;66;
$GPXUP;3978;07:22:15;0;50	04515;8	62169;0;0;66;
$GPXUP;3978;07:22:16;0;50	04532;8	62178;0;0;66;
$GPXUP;3978;07:22:17;0;50	04548;8	62186;0;0;69;
$GPXUP;3978;07:22:18;0;50	04565;8	62194;0;0;69;
$GPXUP;3978;07:22:19;0;50	0458;8	62203;0;0;67;
$GPXUP;3978;07:22:20;0;50	04597;8	62209;0;0;68;
$GPXUP;3978;07:22:21;0;50	04614;8	62213;0;0;67;
$GPXUP;3978;07:22:22;0;50	04631;8	62216;0;0;68;
$GPXUP;3978;07:22:23;0;50	04647;8	62222;0;0;68;
$GPXUP;3978;07:22:24;0;50	04663;8	62228;0;0;67;
$GPXUP;3978;07:22:25;0;50	04679;8	62234;0;0;68;
$GPXUP;3978;07:22:26;0;50	04696;8	62241;0;0;67;
$GPXUP;3978;07:22:27;0;50	04712;8	62247;0;0;68;
$GPXUP;3978;07:22:28;0;50	04729;8	62253;0;0;69;
$GPXUP;3978;07:22:29;0;50	04746;8	6226;0;0;69;
$GPXUP;3978;07:22:30;0;50	04763;8	62268;0;0;68;
$GPXUP;3978;07:22:31;0;50	0478;8	62274;0;0;70;
$GPXUP;3978;07:22:32;0;50	04796;8	62281;0;0;71;
$GPXUP;3978;07:22:33;0;50	04814;8	6229;0;0;70;
$GPXUP;3978;07:22:34;0;50	04831;8	62297;0;0;70;
$GPXUP;3978;07:22:35;0;50	04848;8	62306;0;0;69;
$GPXUP;3978;07:22:36;0;50	04865;8	62311;0;0;68;
$GPXUP;3978;07:22:37;0;50	04882;8	62316;0;0;68;
$GPXUP;3978;07:22:38;0;50	04898;8	62321;0;0;68;
$GPXUP;3978;07:22:39;0;50	04915;8	62327;0;0;70;
$GPXUP;3978;07:22:40;0;50	04932;8	62332;0;0;70;
$GPXUP;3978;07:22:41;0;50	0495;8	62341;0;0;72;
$GPXUP;3978;07:22:42;0;50	04966;8	62352;0;0;76;
$GPXUP;3978;07:22:43;0;50	04983;8	62365;0;0;73;
$GPXUP;3978;07:22:44;0;50	04999;8	62377;0;0;71;
$GPXUP;3978;07:22:45;0;50	05014;8	62388;0;0;66;
$GPXUP;3978;07:22:46;0;50	05028;8	62397;0;0;67;
$GPXUP;3978;07:22:47;0;50	05044;8	62406;0;0;69;
$GPXUP;3978;07:22:48;0;50	0506;8	62413;0;0;69;
$GPXUP;3978;07:22:49;0;50	05077;8	62419;0;0;68;
$GPXUP;3978;07:22:50;0;50	05094;8	62425;0;0;69;
$GPXUP;3978;07:22:51;0;50	05111;8	6243;0;0;71;
$GPXUP;3978;07:22:52;0;50	05128;8	62439;0;0;69;
$GPXUP;3978;07:22:53;0;50	05144;8	62449;0;0;73;
$GPXUP;3978;07:22:54;0;50	05161;8	62459;0;0;73;
$GPXUP;3978;07:22:55;0;50	05178;8	62469;0;0;73;
$GPXUP;3978;07:22:56;0;50	05195;8	62478;0;0;71;
$GPXUP;3978;07:22:57;0;50	05211;8	62489;0;0;70;
$GPXUP;3978;07:22:58;0;50	05228;8	625;0;0;69;
$GPXUP;3978;07:22:59;0;50	05244;8	6251;0;0;70;
$GPXUP;3978;07:23:00;0;50	0526;8	62519;0;0;67;
$GPXUP;3978;07:23:01;0;50	05276;8	62526;0;0;69;
$GPXUP;3978;07:23:02;0;50	05293;8	62532;0;0;69;
$GPXUP;3978;07:23:03;0;50	0531;8	62538;0;0;69;
$GPXUP;3978;07:23:04;0;50	05326;8	62545;0;0;70;
$GPXUP;3978;07:23:05;0;50	05344;8	6255;0;0;70;
$GPXUP;3978;07:23:06;0;50	05361;8	62553;0;0;67;
$GPXUP;3978;07:23:07;0;50	05377;8	62555;0;0;68;
$GPXUP;3978;07:23:08;0;50	05395;8	62556;0;0;67;
$GPXUP;3978;07:23:09;0;50	05411;8	62556;0;0;63;
$GPXUP;3978;07:23:10;0;50	05427;8	62554;0;0;64;
$GPXUP;3978;07:23:11;0;50	05444;8	62549;0;0;67;
$GPXUP;3978;07:23:12;0;50	0546;8	6254;0;0;69;
$GPXUP;3978;07:23:13;0;50	05476;8	62532;0;0;68;
$GPXUP;3978;07:23:14;0;50	05493;8	62535;0;0;72;
$GPXUP;3978;07:23:15;0;50	05511;8	6255;0;0;85;
$GPXUP;3978;07:23:16;0;50	05528;8	6257;0;0;89;
$GPXUP;3978;07:23:17;0;50	05547;8	62591;0;0;87;
$GPXUP;3978;07:23:18;0;50	05565;8	62607;0;0;82;
$GPXUP;3978;07:23:19;0;50	05584;8	62621;0;0;79;
$GPXUP;3978;07:23:20;0;50	05602;8	62634;0;0;76;
$GPXUP;3978;07:23:21;0;50	05619;8	62645;0;0;73;
$GPXUP;3978;07:23:22;0;50	05637;8	62653;0;0;72;
$GPXUP;3978;07:23:23;0;50	05654;8	62661;0;0;71;
$GPXUP;3978;07:23:24;0;50	05671;8	62666;0;0;68;
$GPXUP;3978;07:23:25;0;50	05688;8	6267;0;0;70;
$GPXUP;3978;07:23:26;0;50	05705;8	62671;0;0;73;
$GPXUP;3978;07:23:27;0;50	05724;8	62672;0;0;75;
$GPXUP;3978;07:23:28;0;50	05743;8	62674;0;0;74;
$GPXUP;3978;07:23:29;0;50	05761;8	62677;0;0;73;
$GPXUP;3978;07:23:30;0;50	0578;8	6268;0;0;75;
$GPXUP;3978;07:23:31;0;50	058;8	62682;0;0;76;
$GPXUP;3978;07:23:32;0;50	05818;8	62684;0;0;74;
$GPXUP;3978;07:23:33;0;50	05837;8	62687;0;0;75;
$GPXUP;3978;07:23:34;0;50	05856;8	62691;0;0;76;
$GPXUP;3978;07:23:35;0;50	05875;8	62693;0;0;77;
$GPXUP;3978;07:23:36;0;50	05894;8	62694;0;0;77;
$GPXUP;3978;07:23:37;0;50	05913;8	62694;0;0;75;
$GPXUP;3978;07:23:38;0;50	05931;8	62697;0;0;73;
$GPXUP;3978;07:23:39;0;50	05949;8	62704;0;0;72;
$GPXUP;3978;07:23:40;0;50	05966;8	62712;0;0;72;
$GPXUP;3978;07:23:41;0;50	05984;8	62722;0;0;73;
$GPXUP;3978;07:23:42;0;50	06001;8	62731;0;0;73;
$GPXUP;3978;07:23:43;0;50	06018;8	62742;0;0;72;
$GPXUP;3978;07:23:44;0;50	06035;8	62752;0;0;72;
$GPXUP;3978;07:23:45;0;50	06052;8	62761;0;0;71;
$GPXUP;3978;07:23:46;0;50	06069;8	62769;0;0;71;
$GPXUP;3978;07:23:47;0;50	06087;8	62778;0;0;71;
$GPXUP;3978;07:23:48;0;50	06103;8	62787;0;0;72;
$GPXUP;3978;07:23:49;0;50	0612;8	62796;0;0;73;
$GPXUP;3978;07:23:50;0;50	06138;8	62804;0;0;72;
$GPXUP;3978;07:23:51;0;50	06156;8	62809;0;0;71;
$GPXUP;3978;07:23:52;0;50	06174;8	62813;0;0;71;
$GPXUP;3978;07:23:53;0;50	06191;8	62815;0;0;71;
$GPXUP;3978;07:23:54;0;50	06209;8	62817;0;0;71;
$GPXUP;3978;07:23:55;0;50	06227;8	6282;0;0;70;
$GPXUP;3978;07:23:56;0;50	06246;8	62824;0;0;70;
$GPXUP;3978;07:23:57;0;50	06262;8	62829;0;0;69;
$GPXUP;3978;07:23:58;0;50	06279;8	62836;0;0;68;
$GPXUP;3978;07:23:59;0;50	06296;8	62843;0;0;67;
$GPXUP;3978;07:24:00;0;50	06312;8	62851;0;0;70;
$GPXUP;3978;07:24:01;0;50	06329;8	62859;0;0;70;
$GPXUP;3978;07:24:02;0;50	06345;8	62867;0;0;69;
$GPXUP;3978;07:24:03;0;50	06362;8	62874;0;0;69;
$GPXUP;3978;07:24:04;0;50	0638;8	62882;0;0;70;
$GPXUP;3978;07:24:05;0;50	06397;8	6289;0;0;73;
$GPXUP;3978;07:24:06;0;50	06414;8	629;0;0;72;
$GPXUP;3978;07:24:07;0;50	0643;8	6291;0;0;71;
$GPXUP;3978;07:24:08;0;50	06447;8	62918;0;0;72;
$GPXUP;3978;07:24:09;0;50	06463;8	62925;0;0;70;
$GPXUP;3978;07:24:10;0;50	06479;8	62933;0;0;68;
$GPXUP;3978;07:24:11;0;50	06495;8	62944;0;0;68;
$GPXUP;3978;07:24:12;0;50	06509;8	62957;0;0;67;
$GPXUP;3978;07:24:13;0;50	06524;8	6297;0;0;66;
$GPXUP;3978;07:24:14;0;50	06538;8	62982;0;0;67;
$GPXUP;3978;07:24:15;0;50	06553;8	62993;0;0;67;
$GPXUP;3978;07:24:16;0;50	06569;8	63003;0;0;68;
$GPXUP;3978;07:24:17;0;50	06584;8	63013;0;0;67;
$GPXUP;3978;07:24:18;0;50	066;8	63021;0;0;67;
$GPXUP;3978;07:24:19;0;50	06615;8	63032;0;0;67;
$GPXUP;3978;07:24:20;0;50	06629;8	63045;0;0;65;
$GPXUP;3978;07:24:21;0;50	06642;8	6306;0;0;65;
$GPXUP;3978;07:24:22;0;50	06655;8	63073;0;0;63;
$GPXUP;3978;07:24:23;0;50	0667;8	63084;0;0;65;
$GPXUP;3978;07:24:24;0;50	06684;8	63096;0;0;66;
$GPXUP;3978;07:24:25;0;50	06699;8	63106;0;0;66;
$GPXUP;3978;07:24:26;0;50	06715;8	63114;0;0;64;
$GPXUP;3978;07:24:27;0;50	06728;8	6313;0;0;60;
$GPXUP;3978;07:24:28;0;50	06739;8	63144;0;0;61;
$GPXUP;3978;07:24:29;0;50	06751;8	6316;0;0;65;
$GPXUP;3978;07:24:30;0;50	06764;8	63174;0;0;67;
$GPXUP;3978;07:24:31;0;50	06779;8	63188;0;0;68;
$GPXUP;3978;07:24:32;0;50	06794;8	63201;0;0;69;
$GPXUP;3978;07:24:33;0;50	0681;8	6321;0;0;70;
$GPXUP;3978;07:24:34;0;50	06826;8	63219;0;0;69;
$GPXUP;3978;07:24:35;0;50	06842;8	63228;0;0;68;
$GPXUP;3978;07:24:36;0;50	06858;8	63236;0;0;67;
$GPXUP;3978;07:24:37;0;50	06874;8	63244;0;0;68;
$GPXUP;3978;07:24:38;0;50	06891;8	63252;0;0;68;
$GPXUP;3978;07:24:39;0;50	06907;8	6326;0;0;69;
$GPXUP;3978;07:24:40;0;50	06924;8	63266;0;0;71;
$GPXUP;3978;07:24:41;0;50	06942;8	63269;0;0;69;
$GPXUP;3978;07:24:42;0;50	0696;8	63272;0;0;71;
$GPXUP;3978;07:24:43;0;50	06977;8	63277;0;0;68;
$GPXUP;3978;07:24:44;0;50	06993;8	63282;0;0;67;
$GPXUP;3978;07:24:45;0;50	0701;8	63282;0;0;69;
$GPXUP;3978;07:24:46;0;50	07027;8	6328;0;0;69;
$GPXUP;3978;07:24:47;0;50	07044;8	63276;0;0;69;
$GPXUP;3978;07:24:48;0;50	07062;8	63274;0;0;67;
$GPXUP;3978;07:24:49;0;50	07078;8	63277;0;0;60;
$GPXUP;3978;07:24:50;0;50	07092;8	63282;0;0;63;
$GPXUP;3978;07:24:51;0;50	07108;8	63289;0;0;65;
$GPXUP;3978;07:24:52;0;50	07124;8	63295;0;0;67;
$GPXUP;3978;07:24:53;0;50	07141;8	633;0;0;67;
$GPXUP;3978;07:24:54;0;50	07156;8	63305;0;0;66;
$GPXUP;3978;07:24:55;0;50	07173;8	6331;0;0;66;
$GPXUP;3978;07:24:56;0;50	07189;8	63315;0;0;67;
$GPXUP;3978;07:24:57;0;50	07205;8	63319;0;0;65;
$GPXUP;3978;07:24:58;0;50	07221;8	63322;0;0;67;
$GPXUP;3978;07:24:59;0;50	07237;8	63327;0;0;70;
$GPXUP;3978;07:25:00;0;50	07254;8	63334;0;0;69;
$GPXUP;3978;07:25:01;0;50	0727;8	63342;0;0;68;
$GPXUP;3978;07:25:02;0;50	07285;8	6335;0;0;64;
$GPXUP;3978;07:25:03;0;50	07302;8	63357;0;0;63;
$GPXUP;3978;07:25:04;0;50	07315;8	63365;0;0;62;
$GPXUP;3978;07:25:05;0;50	07331;8	63374;0;0;64;
$GPXUP;3978;07:25:06;0;50	07346;8	63384;0;0;64;
$GPXUP;3978;07:25:07;0;50	0736;8	63394;0;0;64;
$GPXUP;3978;07:25:08;0;50	07376;8	63402;0;0;65;
$GPXUP;3978;07:25:09;0;50	07392;8	63408;0;0;66;
$GPXUP;3978;07:25:10;0;50	0741;8	63414;0;0;68;
$GPXUP;3978;07:25:11;0;50	07426;8	6342;0;0;69;
$GPXUP;3978;07:25:12;0;50	07443;8	63426;0;0;68;
$GPXUP;3978;07:25:13;0;50	07459;8	63433;0;0;67;
$GPXUP;3978;07:25:14;0;50	07475;8	63439;0;0;68;
$GPXUP;3978;07:25:15;0;50	07491;8	63445;0;0;68;
$GPXUP;3978;07:25:16;0;50	07507;8	63454;0;0;68;
$GPXUP;3978;07:25:17;0;50	07522;8	63463;0;0;68;
$GPXUP;3978;07:25:18;0;50	07538;8	63475;0;0;69;
$GPXUP;3978;07:25:19;0;50	07553;8	63486;0;0;68;
$GPXUP;3978;07:25:20;0;50	07569;8	63498;0;0;68;
$GPXUP;3978;07:25:21;0;50	07585;8	6351;0;0;68;
$GPXUP;3978;07:25:22;0;50	076;8	63522;0;0;68;
$GPXUP;3978;07:25:23;0;50	07615;8	63534;0;0;70;
$GPXUP;3978;07:25:24;0;50	07631;8	63544;0;0;68;
$GPXUP;3978;07:25:25;0;50	07648;8	63552;0;0;69;
$GPXUP;3978;07:25:26;0;50	07662;8	63562;0;0;68;
$GPXUP;3978;07:25:27;0;50	07678;8	63572;0;0;68;
$GPXUP;3978;07:25:28;0;50	07694;8	6358;0;0;68;
$GPXUP;3978;07:25:29;0;50	0771;8	63587;0;0;67;
$GPXUP;3978;07:25:30;0;50	07727;8	63592;0;0;68;
$GPXUP;3978;07:25:31;0;50	07745;8	63596;0;0;70;
$GPXUP;3978;07:25:32;0;50	07762;8	63601;0;0;70;
$GPXUP;3978;07:25:33;0;50	07779;8	63604;0;0;69;
$GPXUP;3978;07:25:34;0;50	07797;8	6361;0;0;69;
$GPXUP;3978;07:25:35;0;50	07813;8	63616;0;0;67;
$GPXUP;3978;07:25:36;0;50	0783;8	63622;0;0;66;
$GPXUP;3978;07:25:37;0;50	07845;8	63629;0;0;65;
$GPXUP;3978;07:25:38;0;50	07859;8	63639;0;0;61;
$GPXUP;3978;07:25:39;0;50	07874;8	63648;0;0;60;
$GPXUP;3978;07:25:40;0;50	07888;8	63655;0;0;63;
$GPXUP;3978;07:25:41;0;50	07904;8	63661;0;0;64;
$GPXUP;3978;07:25:42;0;50	0792;8	63664;0;0;66;
$GPXUP;3978;07:25:43;0;50	07937;8	63668;0;0;66;
$GPXUP;3978;07:25:44;0;50	07954;8	63673;0;0;65;
$GPXUP;3978;07:25:45;0;50	07969;8	6368;0;0;63;
$GPXUP;3978;07:25:46;0;50	07983;8	6369;0;0;63;
$GPXUP;3978;07:25:47;0;50	07997;8	63703;0;0;63;
$GPXUP;3978;07:25:48;0;50	0801;8	63717;0;0;65;
$GPXUP;3978;07:25:49;0;50	08025;8	63731;0;0;64;
$GPXUP;3978;07:25:50;0;50	08038;8	63744;0;0;65;
$GPXUP;3978;07:25:51;0;50	08053;8	63756;0;0;66;
$GPXUP;3978;07:25:52;0;50	08067;8	63766;0;0;66;
$GPXUP;3978;07:25:53;0;50	08082;8	63777;0;0;67;
$GPXUP;3978;07:25:54;0;50	08097;8	63785;0;0;64;
$GPXUP;3978;07:25:55;0;50	08113;8	63789;0;0;62;
$GPXUP;3978;07:25:56;0;50	08129;8	63793;0;0;65;
$GPXUP;3978;07:25:57;0;50	08146;8	638;0;0;67;
$GPXUP;3978;07:25:58;0;50	08161;8	63806;0;0;66;
$GPXUP;3978;07:25:59;0;50	08178;8	63814;0;0;68;
$GPXUP;3978;07:26:00;0;50	08194;8	63821;0;0;70;
$GPXUP;3978;07:26:01;0;50	0821;8	63831;0;0;71;
$GPXUP;3978;07:26:02;0;50	08225;8	63844;0;0;72;
$GPXUP;3978;07:26:03;0;50	08241;8	63857;0;0;72;
$GPXUP;3978;07:26:04;0;50	08256;8	63869;0;0;68;
$GPXUP;3978;07:26:05;0;50	08272;8	6388;0;0;69;
$GPXUP;3978;07:26:06;0;50	08288;8	6389;0;0;72;
$GPXUP;3978;07:26:07;0;50	08304;8	63902;0;0;70;
$GPXUP;3978;07:26:08;0;50	08318;8	63917;0;0;70;
$GPXUP;3978;07:26:09;0;50	08332;8	63935;0;0;70;
$GPXUP;3978;07:26:10;0;50	08345;8	63954;0;0;68;
$GPXUP;3978;07:26:11;0;50	08358;8	63971;0;0;68;
$GPXUP;3978;07:26:12;0;50	08371;8	63987;0;0;68;
$GPXUP;3978;07:26:13;0;50	08385;8	64004;0;0;69;
$GPXUP;3978;07:26:14;0;50	08399;8	6402;0;0;68;
$GPXUP;3978;07:26:15;0;50	08413;8	64035;0;0;68;
$GPXUP;3978;07:26:16;0;50	08428;8	64049;0;0;69;
$GPXUP;3978;07:26:17;0;50	08441;8	64064;0;0;67;
$GPXUP;3978;07:26:18;0;50	08455;8	64077;0;0;65;
$GPXUP;3978;07:26:19;0;50	08469;8	64088;0;0;62;
$GPXUP;3978;07:26:20;0;50	08484;8	64096;0;0;62;
$GPXUP;3978;07:26:21;0;50	08499;8	64104;0;0;65;
$GPXUP;3978;07:26:22;0;50	08514;8	64112;0;0;66;
$GPXUP;3978;07:26:23;0;50	08529;8	64124;0;0;67;
$GPXUP;3978;07:26:24;0;50	08543;8	64135;0;0;64;
$GPXUP;3978;07:26:25;0;50	08558;8	64144;0;0;63;
$GPXUP;3978;07:26:26;0;50	08574;8	64153;0;0;65;
$GPXUP;3978;07:26:27;0;50	08588;8	64161;0;0;64;
$GPXUP;3978;07:26:28;0;50	08603;8	6417;0;0;61;
$GPXUP;3978;07:26:29;0;50	08617;8	64182;0;0;61;
$GPXUP;3978;07:26:30;0;50	08629;8	64194;0;0;61;
$GPXUP;3978;07:26:31;0;50	08642;8	64206;0;0;62;
$GPXUP;3978;07:26:32;0;50	08655;8	64218;0;0;61;
$GPXUP;3978;07:26:33;0;50	08668;8	64228;0;0;60;
$GPXUP;3978;07:26:34;0;50	08682;8	64238;0;0;61;
$GPXUP;3978;07:26:35;0;50	08696;8	64245;0;0;60;
$GPXUP;3978;07:26:36;0;50	08711;8	6425;0;0;61;
$GPXUP;3978;07:26:37;0;50	08726;8	64257;0;0;65;
$GPXUP;3978;07:26:38;0;50	08742;8	64266;0;0;67;
$GPXUP;3978;07:26:39;0;50	08758;8	64276;0;0;69;
$GPXUP;3978;07:26:40;0;50	08774;8	64286;0;0;69;
$GPXUP;3978;07:26:41;0;50	0879;8	64295;0;0;70;
$GPXUP;3978;07:26:42;0;50	08806;8	64302;0;0;67;
$GPXUP;3978;07:26:43;0;50	08823;8	64305;0;0;65;
$GPXUP;3978;07:26:44;0;50	0884;8	64305;0;0;63;
$GPXUP;3978;07:26:45;0;50	08856;8	64303;0;0;66;
$GPXUP;3978;07:26:46;0;50	08873;8	64304;0;0;69;
$GPXUP;3978;07:26:47;0;50	08891;8	64304;0;0;70;
$GPXUP;3978;07:26:48;0;50	08909;8	64306;0;0;70;
$GPXUP;3978;07:26:49;0;50	08927;8	64309;0;0;72;
$GPXUP;3978;07:26:50;0;50	08944;8	64314;0;0;71;
$GPXUP;3978;07:26:51;0;50	08961;8	6432;0;0;70;
$GPXUP;3978;07:26:52;0;50	08977;8	64324;0;0;70;
$GPXUP;3978;07:26:53;0;50	08994;8	64332;0;0;68;
$GPXUP;3978;07:26:54;0;50	09009;8	64341;0;0;67;
$GPXUP;3978;07:26:55;0;50	09025;8	64354;0;0;70;
$GPXUP;3978;07:26:56;0;50	09041;8	64366;0;0;71;
$GPXUP;3978;07:26:57;0;50	09058;8	64379;0;0;72;
$GPXUP;3978;07:26:58;0;50	09075;8	64391;0;0;73;
$GPXUP;3978;07:26:59;0;50	09091;8	64403;0;0;73;
$GPXUP;3978;07:27:00;0;50	09108;8	64416;0;0;72;
$GPXUP;3978;07:27:01;0;50	09124;8	64428;0;0;71;
$GPXUP;3978;07:27:02;0;50	09141;8	64439;0;0;70;
$GPXUP;3978;07:27:03;0;50	09158;8	6445;0;0;72;
$GPXUP;3978;07:27:04;0;50	09175;8	64457;0;0;75;
$GPXUP;3978;07:27:05;0;50	09192;8	64465;0;0;76;
$GPXUP;3978;07:27:06;0;50	09211;8	64475;0;0;76;
$GPXUP;3978;07:27:07;0;50	09227;8	64487;0;0;73;
$GPXUP;3978;07:27:08;0;50	09243;8	645;0;0;72;
$GPXUP;3978;07:27:09;0;50	09259;8	64514;0;0;73;
$GPXUP;3978;07:27:10;0;50	09275;8	64526;0;0;71;
$GPXUP;3978;07:27:11;0;50	09291;8	64539;0;0;72;
$GPXUP;3978;07:27:12;0;50	09306;8	64553;0;0;70;
$GPXUP;3978;07:27:13;0;50	0932;8	6457;0;0;70;
$GPXUP;3978;07:27:14;0;50	09334;8	64587;0;0;69;
$GPXUP;3978;07:27:15;0;50	09347;8	64604;0;0;68;
$GPXUP;3978;07:27:16;0;50	09361;8	6462;0;0;69;
$GPXUP;3978;07:27:17;0;50	09375;8	64636;0;0;69;
$GPXUP;3978;07:27:18;0;50	09388;8	6465;0;0;66;
$GPXUP;3978;07:27:19;0;50	09402;8	6466;0;0;65;
$GPXUP;3978;07:27:20;0;50	09416;8	64672;0;0;66;
$GPXUP;3978;07:27:21;0;50	0943;8	64686;0;0;65;
$GPXUP;3978;07:27:22;0;50	09442;8	64704;0;0;65;
$GPXUP;3978;07:27:23;0;50	09454;8	64721;0;0;65;
$GPXUP;3978;07:27:24;0;50	09468;8	64735;0;0;65;
$GPXUP;3978;07:27:25;0;50	09483;8	64746;0;0;67;
$GPXUP;3978;07:27:26;0;50	09499;8	64756;0;0;69;
$GPXUP;3978;07:27:27;0;50	09514;8	64768;0;0;65;
$GPXUP;3978;07:27:28;0;50	09526;8	64785;0;0;62;
$GPXUP;3978;07:27:29;0;50	09537;8	64801;0;0;62;
$GPXUP;3978;07:27:30;0;50	09549;8	64818;0;0;61;
$GPXUP;3978;07:27:31;0;50	0956;8	64834;0;0;62;
$GPXUP;3978;07:27:32;0;50	09571;8	64851;0;0;60;
$GPXUP;3978;07:27:33;0;50	09582;8	64867;0;0;60;
$GPXUP;3978;07:27:34;0;50	09593;8	64882;0;0;64;
$GPXUP;3978;07:27:35;0;50	09608;8	64894;0;0;65;
$GPXUP;3978;07:27:36;0;50	09623;8	64904;0;0;64;
$GPXUP;3978;07:27:37;0;50	09638;8	64911;0;0;61;
$GPXUP;3978;07:27:38;0;50	09652;8	64918;0;0;59;
$GPXUP;3978;07:27:39;0;50	09666;8	64926;0;0;58;
$GPXUP;3978;07:27:40;0;50	09681;8	64934;0;0;59;
$GPXUP;3978;07:27:41;0;50	09695;8	64943;0;0;60;
$GPXUP;3978;07:27:42;0;50	09706;8	64957;0;0;59;
$GPXUP;3978;07:27:43;0;50	09716;8	64975;0;0;60;
$GPXUP;3978;07:27:44;0;50	09728;8	6499;0;0;62;
$GPXUP;3978;07:27:45;0;50	0974;8	65003;0;0;62;
$GPXUP;3978;07:27:46;0;50	09754;8	65014;0;0;62;
$GPXUP;3978;07:27:47;0;50	09768;8	65024;0;0;62;
$GPXUP;3978;07:27:48;0;50	09782;8	65036;0;0;62;
$GPXUP;3978;07:27:49;0;50	09795;8	6505;0;0;64;
$GPXUP;3978;07:27:50;0;50	09806;8	65067;0;0;62;
$GPXUP;3978;07:27:51;0;50	09817;8	65084;0;0;61;
$GPXUP;3978;07:27:52;0;50	09827;8	651;0;0;59;
$GPXUP;3978;07:27:53;0;50	09838;8	65115;0;0;59;
$GPXUP;3978;07:27:54;0;50	09847;8	65132;0;0;58;
$GPXUP;3978;07:27:55;0;50	09858;8	6515;0;0;60;
$GPXUP;3978;07:27:56;0;50	09868;8	65169;0;0;60;
$GPXUP;3978;07:27:57;0;50	09874;8	65188;0;0;59;
$GPXUP;3978;07:27:58;0;50	09882;8	65208;0;0;64;
$GPXUP;3978;07:27:59;0;50	09888;8	65231;0;0;65;
$GPXUP;3978;07:28:00;0;50	09898;8	65253;0;0;69;
$GPXUP;3978;07:28:01;0;50	09909;8	65272;0;0;68;
$GPXUP;3978;07:28:02;0;50	09922;8	6529;0;0;68;
$GPXUP;3978;07:28:03;0;50	09933;8	65311;0;0;68;
$GPXUP;3978;07:28:04;0;50	09943;8	65334;0;0;69;
$GPXUP;3978;07:28:05;0;50	09951;8	65357;0;0;69;
$GPXUP;3978;07:28:06;0;50	09958;8	65381;0;0;64;
$GPXUP;3978;07:28:07;0;50	09963;8	65404;0;0;63;
$GPXUP;3978;07:28:08;0;50	0997;8	65426;0;0;62;
$GPXUP;3978;07:28:09;0;50	09976;8	65448;0;0;61;
$GPXUP;3978;07:28:10;0;50	0998;8	6547;0;0;58;
$GPXUP;3978;07:28:11;0;50	09981;8	65492;0;0;57;
$GPXUP;3978;07:28:12;0;50	0998;8	65513;0;0;51;
$GPXUP;3978;07:28:13;0;50	0998;8	65534;0;0;51;
$GPXUP;3978;07:28:14;0;50	09986;8	65552;0;0;55;
$GPXUP;3978;07:28:15;0;50	09994;8	6557;0;0;58;
$GPXUP;3978;07:28:16;0;50	10006;8	65584;0;0;60;
$GPXUP;3978;07:28:17;0;50	1002;8	65598;0;0;64;
$GPXUP;3978;07:28:18;0;50	10034;8	65611;0;0;66;
$GPXUP;3978;07:28:19;0;50	10048;8	65623;0;0;66;
$GPXUP;3978;07:28:20;0;50	10063;8	65635;0;0;66;
$GPXUP;3978;07:28:21;0;50	10079;8	65645;0;0;65;
$GPXUP;3978;07:28:22;0;50	10094;8	65653;0;0;67;
$GPXUP;3978;07:28:23;0;50	10111;8	6566;0;0;67;
$GPXUP;3978;07:28:24;0;50	10128;8	65669;0;0;68;
$GPXUP;3978;07:28:25;0;50	10142;8	65681;0;0;63;
$GPXUP;3978;07:28:26;0;50	10156;8	65694;0;0;63;
$GPXUP;3978;07:28:27;0;50	1017;8	65705;0;0;65;
$GPXUP;3978;07:28:28;0;50	10186;8	65716;0;0;69;
$GPXUP;3978;07:28:29;0;50	10202;8	65726;0;0;69;
$GPXUP;3978;07:28:30;0;50	10219;8	65735;0;0;69;
$GPXUP;3978;07:28:31;0;50	10234;8	65744;0;0;65;
$GPXUP;3978;07:28:32;0;50	10248;8	65757;0;0;64;
$GPXUP;3978;07:28:33;0;50	10262;8	65769;0;0;63;
$GPXUP;3978;07:28:34;0;50	10276;8	65781;0;0;65;
$GPXUP;3978;07:28:35;0;50	1029;8	65795;0;0;66;
$GPXUP;3978;07:28:36;0;50	10304;8	65809;0;0;66;
$GPXUP;3978;07:28:37;0;50	10319;8	65822;0;0;65;
$GPXUP;3978;07:28:38;0;50	10334;8	65832;0;0;63;
$GPXUP;3978;07:28:39;0;50	1035;8	65843;0;0;65;
$GPXUP;3978;07:28:40;0;50	10365;8	65854;0;0;65;
$GPXUP;3978;07:28:41;0;50	10379;8	65868;0;0;64;
$GPXUP;3978;07:28:42;0;50	10392;8	65882;0;0;66;
$GPXUP;3978;07:28:43;0;50	10407;8	65895;0;0;65;
$GPXUP;3978;07:28:44;0;50	1042;8	65908;0;0;64;
$GPXUP;3978;07:28:45;0;50	10433;8	65922;0;0;64;
$GPXUP;3978;07:28:46;0;50	10447;8	65936;0;0;64;
$GPXUP;3978;07:28:47;0;50	1046;8	65951;0;0;66;
$GPXUP;3978;07:28:48;0;50	10472;8	65967;0;0;65;
$GPXUP;3978;07:28:49;0;50	10485;8	65984;0;0;66;
$GPXUP;3978;07:28:50;0;50	10498;8	66;0;0;67;
$GPXUP;3978;07:28:51;0;50	10512;8	66012;0;0;65;
$GPXUP;3978;07:28:52;0;50	10527;8	66019;0;0;64;
$GPXUP;3978;07:28:53;0;50	10543;8	66025;0;0;63;
$GPXUP;3978;07:28:54;0;50	10558;8	66032;0;0;63;
$GPXUP;3978;07:28:55;0;50	10571;8	66044;0;0;59;
$GPXUP;3978;07:28:56;0;50	10583;8	66059;0;0;58;
$GPXUP;3978;07:28:57;0;50	10592;8	66076;0;0;57;
$GPXUP;3978;07:28:58;0;50	10603;8	6609;0;0;58;
$GPXUP;3978;07:28:59;0;50	10615;8	66103;0;0;61;
$GPXUP;3978;07:29:00;0;50	1063;8	66113;0;0;65;
$GPXUP;3978;07:29:01;0;50	10644;8	66124;0;0;67;
$GPXUP;3978;07:29:02;0;50	10658;8	6614;0;0;64;
$GPXUP;3978;07:29:03;0;50	10668;8	6616;0;0;60;
$GPXUP;3978;07:29:04;0;50	10675;8	66179;0;0;59;
$GPXUP;3978;07:29:05;0;50	10685;8	66194;0;0;57;
$GPXUP;3978;07:29:06;0;50	10697;8	66208;0;0;54;
$GPXUP;3978;07:29:07;0;50	10708;8	66219;0;0;55;
$GPXUP;3978;07:29:08;0;50	10721;8	66227;0;0;58;
$GPXUP;3978;07:29:09;0;50	10736;8	66234;0;0;61;
$GPXUP;3978;07:29:10;0;50	10751;8	66239;0;0;60;
$GPXUP;3978;07:29:11;0;50	10765;8	66243;0;0;56;
$GPXUP;3978;07:29:12;0;50	10778;8	66248;0;0;57;
$GPXUP;3978;07:29:13;0;50	10792;8	66256;0;0;61;
$GPXUP;3978;07:29:14;0;50	10809;8	66261;0;0;67;
$GPXUP;3978;07:29:15;0;50	10825;8	66266;0;0;69;
$GPXUP;3978;07:29:16;0;50	10843;8	66272;0;0;70;
$GPXUP;3978;07:29:17;0;50	1086;8	66279;0;0;69;
$GPXUP;3978;07:29:18;0;50	10877;8	66285;0;0;67;
$GPXUP;3978;07:29:19;0;50	10893;8	66294;0;0;63;
$GPXUP;3978;07:29:20;0;50	10908;8	66305;0;0;57;
$GPXUP;3978;07:29:21;0;50	10919;8	66317;0;0;55;
$GPXUP;3978;07:29:22;0;50	10931;8	66328;0;0;57;
$GPXUP;3978;07:29:23;0;50	10945;8	66338;0;0;60;
$GPXUP;3978;07:29:24;0;50	10959;8	66346;0;0;62;
$GPXUP;3978;07:29:25;0;50	10974;8	6635;0;0;66;
$GPXUP;3978;07:29:26;0;50	10991;8	66354;0;0;69;
$GPXUP;3978;07:29:27;0;50	11008;8	6636;0;0;69;
$GPXUP;3978;07:29:28;0;50	11025;8	66367;0;0;70;
$GPXUP;3978;07:29:29;0;50	11042;8	66374;0;0;68;
$GPXUP;3978;07:29:30;0;50	11057;8	6638;0;0;63;
$GPXUP;3978;07:29:31;0;50	11073;8	66382;0;0;66;
$GPXUP;3978;07:29:32;0;50	1109;8	66386;0;0;66;
$GPXUP;3978;07:29:33;0;50	11107;8	6639;0;0;70;
$GPXUP;3978;07:29:34;0;50	11124;8	66396;0;0;72;
$GPXUP;3978;07:29:35;0;50	11142;8	66398;0;0;75;
$GPXUP;3978;07:29:36;0;50	11161;8	66399;0;0;73;
$GPXUP;3978;07:29:37;0;50	11178;8	66399;0;0;73;
$GPXUP;3978;07:29:38;0;50	11196;8	664;0;0;71;
$GPXUP;3978;07:29:39;0;50	11214;8	66406;0;0;69;
$GPXUP;3978;07:29:40;0;50	11229;8	66418;0;0;68;
$GPXUP;3978;07:29:41;0;50	11246;8	6643;0;0;70;
$GPXUP;3978;07:29:42;0;50	11262;8	66438;0;0;66;
$GPXUP;3978;07:29:43;0;50	11276;8	66446;0;0;63;
$GPXUP;3978;07:29:44;0;50	1129;8	66458;0;0;63;
$GPXUP;3978;07:29:45;0;50	11305;8	66468;0;0;65;
$GPXUP;3978;07:29:46;0;50	1132;8	6648;0;0;64;
$GPXUP;3978;07:29:47;0;50	11334;8	66485;0;0;59;
$GPXUP;3978;07:29:48;0;50	11349;8	66485;0;0;52;
$GPXUP;3978;07:29:49;0;50	11363;8	66488;0;0;51;
$GPXUP;3978;07:29:50;0;50	11376;8	66497;0;0;59;
$GPXUP;3978;07:29:51;0;50	11389;8	6651;0;0;62;
$GPXUP;3978;07:29:52;0;50	11401;8	66524;0;0;61;
$GPXUP;3978;07:29:53;0;50	11415;8	66534;0;0;64;
$GPXUP;3978;07:29:54;0;50	1143;8	66539;0;0;58;
$GPXUP;3978;07:29:55;0;50	11445;8	6654;0;0;61;
$GPXUP;3978;07:29:56;0;50	1146;8	66542;0;0;58;
$GPXUP;3978;07:29:57;0;50	11474;8	66543;0;0;61;
$GPXUP;3978;07:29:58;0;50	11489;8	66541;0;0;60;
$GPXUP;3978;07:29:59;0;50	11502;8	66533;0;0;59;
$GPXUP;3978;07:30:00;0;50	11515;8	66523;0;0;58;
$GPXUP;3978;07:30:01;0;50	11528;8	66519;0;0;55;
$GPXUP;3978;07:30:02;0;50	11542;8	66525;0;0;58;
$GPXUP;3978;07:30:03;0;50	11555;8	66533;0;0;59;
$GPXUP;3978;07:30:04;0;50	11569;8	66543;0;0;63;
$GPXUP;3978;07:30:05;0;50	11583;8	66551;0;0;59;
$GPXUP;3978;07:30:06;0;50	11599;8	66554;0;0;64;
$GPXUP;3978;07:30:07;0;50	11616;8	66555;0;0;64;
$GPXUP;3978;07:30:08;0;50	11632;8	66557;0;0;63;
[truncated: 163 more rows]
