# Supplementary material for: Pigeon Navigation: Different Routes Lead to Frankfurt
Source: PLoS One. 2014 Nov 12;9(11):e112439. doi: 10.1371/journal.pone.0112439 (PMC4229201; doi:10.1371/journal.pone.0112439)
Supplement: File S4 — Files containing the original track data and a ‘Read me’ explaining the data format. (ZIP) [file pone.0112439.s004.zip › S-GRH/090629xup08_785_INC.log]

$GPXUP;3599;08:06:04;0;49	87294;8	56795;0;0;1;
$GPXUP;3599;08:06:05;0;49	87294;8	56795;0;0;2;
$GPXUP;3599;08:06:06;0;49	87293;8	56792;0;0;5;
$GPXUP;3599;08:06:07;0;49	87285;8	56783;0;0;33;
$GPXUP;3599;08:06:08;0;49	87275;8	56775;0;0;46;
$GPXUP;3599;08:06:09;0;49	87264;8	56766;0;0;51;
$GPXUP;3599;08:06:10;0;49	87252;8	56759;0;0;50;
$GPXUP;3599;08:06:11;0;49	8724;8	56751;0;0;47;
$GPXUP;3599;08:06:12;0;49	87227;8	56743;0;0;52;
$GPXUP;3599;08:06:13;0;49	87214;8	56737;0;0;56;
$GPXUP;3599;08:06:14;0;49	872;8	56734;0;0;59;
$GPXUP;3599;08:06:15;0;49	87185;8	56735;0;0;57;
$GPXUP;3599;08:06:16;0;49	87171;8	56736;0;0;56;
$GPXUP;3599;08:06:17;0;49	87157;8	56736;0;0;55;
$GPXUP;3599;08:06:18;0;49	87144;8	56736;0;0;56;
$GPXUP;3599;08:06:19;0;49	87129;8	56734;0;0;56;
$GPXUP;3599;08:06:20;0;49	87115;8	56732;0;0;56;
$GPXUP;3599;08:06:21;0;49	87101;8	56732;0;0;55;
$GPXUP;3599;08:06:22;0;49	87087;8	56735;0;0;57;
$GPXUP;3599;08:06:23;0;49	87073;8	5674;0;0;58;
$GPXUP;3599;08:06:24;0;49	87059;8	56745;0;0;54;
$GPXUP;3599;08:06:25;0;49	87047;8	56752;0;0;53;
$GPXUP;3599;08:06:26;0;49	87034;8	56756;0;0;50;
$GPXUP;3599;08:06:27;0;49	87023;8	56752;0;0;49;
$GPXUP;3599;08:06:28;0;49	87013;8	56741;0;0;52;
$GPXUP;3599;08:06:29;0;49	87002;8	56728;0;0;54;
$GPXUP;3599;08:06:30;0;49	8699;8	56716;0;0;55;
$GPXUP;3599;08:06:31;0;49	8698;8	56703;0;0;52;
$GPXUP;3599;08:06:32;0;49	8697;8	56691;0;0;51;
$GPXUP;3599;08:06:33;0;49	86959;8	56679;0;0;52;
$GPXUP;3599;08:06:34;0;49	86947;8	56671;0;0;54;
$GPXUP;3599;08:06:35;0;49	86934;8	56666;0;0;55;
$GPXUP;3599;08:06:36;0;49	8692;8	56662;0;0;56;
$GPXUP;3599;08:06:37;0;49	86906;8	56659;0;0;57;
$GPXUP;3599;08:06:38;0;49	86893;8	56656;0;0;55;
$GPXUP;3599;08:06:39;0;49	86879;8	5665;0;0;57;
$GPXUP;3599;08:06:40;0;49	86866;8	56642;0;0;57;
$GPXUP;3599;08:06:41;0;49	86853;8	56633;0;0;53;
$GPXUP;3599;08:06:42;0;49	86842;8	56622;0;0;52;
$GPXUP;3599;08:06:43;0;49	86831;8	56609;0;0;53;
$GPXUP;3599;08:06:44;0;49	8682;8	56598;0;0;53;
$GPXUP;3599;08:06:45;0;49	86808;8	56587;0;0;56;
$GPXUP;3599;08:06:46;0;49	86796;8	56575;0;0;58;
$GPXUP;3599;08:06:47;0;49	86783;8	56565;0;0;58;
$GPXUP;3599;08:06:48;0;49	8677;8	56555;0;0;56;
$GPXUP;3599;08:06:49;0;49	86759;8	56542;0;0;57;
$GPXUP;3599;08:06:50;0;49	86748;8	56527;0;0;58;
$GPXUP;3599;08:06:51;0;49	86735;8	56516;0;0;62;
$GPXUP;3599;08:06:52;0;49	8672;8	56508;0;0;61;
$GPXUP;3599;08:06:53;0;49	86706;8	56505;0;0;63;
$GPXUP;3599;08:06:54;0;49	86689;8	56507;0;0;62;
$GPXUP;3599;08:06:55;0;49	86674;8	5651;0;0;61;
$GPXUP;3599;08:06:56;0;49	86659;8	56514;0;0;58;
$GPXUP;3599;08:06:57;0;49	86646;8	56522;0;0;57;
$GPXUP;3599;08:06:58;0;49	86634;8	56534;0;0;59;
$GPXUP;3599;08:06:59;0;49	86623;8	56549;0;0;59;
$GPXUP;3599;08:07:00;0;49	86612;8	56564;0;0;58;
$GPXUP;3599;08:07:01;0;49	86604;8	56583;0;0;58;
$GPXUP;3599;08:07:02;0;49	86598;8	56604;0;0;60;
$GPXUP;3599;08:07:03;0;49	86594;8	56626;0;0;59;
$GPXUP;3599;08:07:04;0;49	86591;8	56648;0;0;54;
$GPXUP;3599;08:07:05;0;49	86592;8	56666;0;0;46;
$GPXUP;3599;08:07:06;0;49	86599;8	5668;0;0;44;
$GPXUP;3599;08:07:07;0;49	86609;8	56686;0;0;41;
$GPXUP;3599;08:07:08;0;49	86619;8	56686;0;0;40;
$GPXUP;3599;08:07:09;0;49	86628;8	56679;0;0;42;
$GPXUP;3599;08:07:10;0;49	86636;8	56666;0;0;47;
$GPXUP;3599;08:07:11;0;49	86645;8	56653;0;0;47;
$GPXUP;3599;08:07:12;0;49	86652;8	5664;0;0;45;
$GPXUP;3599;08:07:13;0;49	86659;8	56626;0;0;44;
$GPXUP;3599;08:07:14;0;49	86666;8	56613;0;0;44;
$GPXUP;3599;08:07:15;0;49	86675;8	56602;0;0;45;
$GPXUP;3599;08:07:16;0;49	86683;8	5659;0;0;44;
$GPXUP;3599;08:07:17;0;49	8669;8	56577;0;0;48;
$GPXUP;3599;08:07:18;0;49	86694;8	56559;0;0;54;
$GPXUP;3599;08:07:19;0;49	86692;8	56538;0;0;57;
$GPXUP;3599;08:07:20;0;49	86684;8	5652;0;0;61;
$GPXUP;3599;08:07:21;0;49	8667;8	5651;0;0;65;
$GPXUP;3599;08:07:22;0;49	86654;8	5651;0;0;66;
$GPXUP;3599;08:07:23;0;49	86638;8	56517;0;0;65;
$GPXUP;3599;08:07:24;0;49	86625;8	56529;0;0;60;
$GPXUP;3599;08:07:25;0;49	86614;8	56545;0;0;58;
$GPXUP;3599;08:07:26;0;49	86603;8	5656;0;0;61;
$GPXUP;3599;08:07:27;0;49	86591;8	56574;0;0;59;
$GPXUP;3599;08:07:28;0;49	86582;8	56592;0;0;58;
$GPXUP;3599;08:07:29;0;49	86578;8	56614;0;0;58;
$GPXUP;3599;08:07:30;0;49	86576;8	56636;0;0;58;
$GPXUP;3599;08:07:31;0;49	86576;8	56658;0;0;54;
$GPXUP;3599;08:07:32;0;49	86582;8	56675;0;0;49;
$GPXUP;3599;08:07:33;0;49	86591;8	56687;0;0;46;
$GPXUP;3599;08:07:34;0;49	86602;8	56695;0;0;47;
$GPXUP;3599;08:07:35;0;49	86612;8	56703;0;0;49;
$GPXUP;3599;08:07:36;0;49	86625;8	56709;0;0;50;
$GPXUP;3599;08:07:37;0;49	86637;8	56709;0;0;50;
$GPXUP;3599;08:07:38;0;49	86649;8	56704;0;0;50;
$GPXUP;3599;08:07:39;0;49	86661;8	56697;0;0;49;
$GPXUP;3599;08:07:40;0;49	86672;8	56688;0;0;52;
$GPXUP;3599;08:07:41;0;49	86683;8	56677;0;0;50;
$GPXUP;3599;08:07:42;0;49	86692;8	56665;0;0;50;
$GPXUP;3599;08:07:43;0;49	86701;8	5665;0;0;51;
$GPXUP;3599;08:07:44;0;49	86707;8	56633;0;0;53;
$GPXUP;3599;08:07:45;0;49	8671;8	56612;0;0;56;
$GPXUP;3599;08:07:46;0;49	8671;8	56589;0;0;58;
$GPXUP;3599;08:07:47;0;49	86704;8	56567;0;0;65;
$GPXUP;3599;08:07:48;0;49	86695;8	56546;0;0;63;
$GPXUP;3599;08:07:49;0;49	86685;8	56529;0;0;60;
$GPXUP;3599;08:07:50;0;49	86673;8	56513;0;0;59;
$GPXUP;3599;08:07:51;0;49	86662;8	56498;0;0;60;
$GPXUP;3599;08:07:52;0;49	8665;8	56484;0;0;61;
$GPXUP;3599;08:07:53;0;49	86636;8	56471;0;0;64;
$GPXUP;3599;08:07:54;0;49	86622;8	56459;0;0;63;
$GPXUP;3599;08:07:55;0;49	86608;8	5645;0;0;62;
$GPXUP;3599;08:07:56;0;49	86593;8	56444;0;0;62;
$GPXUP;3599;08:07:57;0;49	86577;8	56442;0;0;61;
$GPXUP;3599;08:07:58;0;49	86562;8	56442;0;0;63;
$GPXUP;3599;08:07:59;0;49	86546;8	5644;0;0;63;
$GPXUP;3599;08:08:00;0;49	8653;8	56436;0;0;62;
$GPXUP;3599;08:08:01;0;49	86515;8	5643;0;0;62;
$GPXUP;3599;08:08:02;0;49	865;8	56423;0;0;65;
$GPXUP;3599;08:08:03;0;49	86484;8	56417;0;0;62;
$GPXUP;3599;08:08:04;0;49	86468;8	56418;0;0;66;
$GPXUP;3599;08:08:05;0;49	86451;8	56422;0;0;65;
$GPXUP;3599;08:08:06;0;49	86436;8	56426;0;0;62;
$GPXUP;3599;08:08:07;0;49	8642;8	56422;0;0;61;
$GPXUP;3599;08:08:08;0;49	86406;8	56412;0;0;64;
$GPXUP;3599;08:08:09;0;49	86394;8	56396;0;0;61;
$GPXUP;3599;08:08:10;0;49	86385;8	56379;0;0;57;
$GPXUP;3599;08:08:11;0;49	86375;8	56361;0;0;58;
$GPXUP;3599;08:08:12;0;49	86364;8	56348;0;0;60;
$GPXUP;3599;08:08:13;0;49	8635;8	56335;0;0;63;
$GPXUP;3599;08:08:14;0;49	86337;8	56322;0;0;62;
$GPXUP;3599;08:08:15;0;49	86324;8	56308;0;0;60;
$GPXUP;3599;08:08:16;0;49	86311;8	56298;0;0;58;
$GPXUP;3599;08:08:17;0;49	86296;8	5629;0;0;60;
$GPXUP;3599;08:08:18;0;49	86283;8	56281;0;0;60;
$GPXUP;3599;08:08:19;0;49	8627;8	56269;0;0;59;
$GPXUP;3599;08:08:20;0;49	86259;8	56253;0;0;60;
$GPXUP;3599;08:08:21;0;49	86249;8	56236;0;0;62;
$GPXUP;3599;08:08:22;0;49	86242;8	56217;0;0;54;
$GPXUP;3599;08:08:23;0;49	86246;8	56199;0;0;49;
$GPXUP;3599;08:08:24;0;49	86255;8	56187;0;0;48;
$GPXUP;3599;08:08:25;0;49	86266;8	56185;0;0;42;
$GPXUP;3599;08:08:26;0;49	86274;8	56194;0;0;44;
$GPXUP;3599;08:08:27;0;49	86279;8	56211;0;0;49;
$GPXUP;3599;08:08:28;0;49	8628;8	5623;0;0;52;
$GPXUP;3599;08:08:29;0;49	86278;8	56249;0;0;53;
$GPXUP;3599;08:08:30;0;49	8627;8	56266;0;0;56;
$GPXUP;3599;08:08:31;0;49	86257;8	56275;0;0;57;
$GPXUP;3599;08:08:32;0;49	86244;8	56271;0;0;57;
$GPXUP;3599;08:08:33;0;49	86233;8	56255;0;0;62;
$GPXUP;3599;08:08:34;0;49	86228;8	56234;0;0;52;
$GPXUP;3599;08:08:35;0;49	8623;8	56216;0;0;43;
$GPXUP;3599;08:08:36;0;49	86236;8	56203;0;0;40;
$GPXUP;3599;08:08:37;0;49	86244;8	56198;0;0;38;
$GPXUP;3599;08:08:38;0;49	86252;8	56202;0;0;39;
$GPXUP;3599;08:08:39;0;49	86257;8	56216;0;0;44;
$GPXUP;3599;08:08:40;0;49	86257;8	56234;0;0;48;
$GPXUP;3599;08:08:41;0;49	86253;8	56252;0;0;51;
$GPXUP;3599;08:08:42;0;49	86247;8	5627;0;0;53;
$GPXUP;3599;08:08:43;0;49	86238;8	56287;0;0;56;
$GPXUP;3599;08:08:44;0;49	86229;8	56303;0;0;54;
$GPXUP;3599;08:08:45;0;49	8622;8	56318;0;0;52;
$GPXUP;3599;08:08:46;0;49	8621;8	56332;0;0;54;
$GPXUP;3599;08:08:47;0;49	86198;8	56336;0;0;50;
$GPXUP;3599;08:08:48;0;49	86188;8	56326;0;0;50;
$GPXUP;3599;08:08:49;0;49	86181;8	5631;0;0;52;
$GPXUP;3599;08:08:50;0;49	86176;8	5629;0;0;53;
$GPXUP;3599;08:08:51;0;49	86177;8	5627;0;0;52;
$GPXUP;3599;08:08:52;0;49	86182;8	56252;0;0;51;
$GPXUP;3599;08:08:53;0;49	86191;8	56237;0;0;52;
$GPXUP;3599;08:08:54;0;49	862;8	56222;0;0;52;
$GPXUP;3599;08:08:55;0;49	86208;8	56206;0;0;52;
$GPXUP;3599;08:08:56;0;49	86214;8	56188;0;0;51;
$GPXUP;3599;08:08:57;0;49	8622;8	5617;0;0;50;
$GPXUP;3599;08:08:58;0;49	86224;8	56152;0;0;51;
$GPXUP;3599;08:08:59;0;49	86227;8	56132;0;0;53;
$GPXUP;3599;08:09:00;0;49	86226;8	56112;0;0;52;
$GPXUP;3599;08:09:01;0;49	86222;8	56093;0;0;50;
$GPXUP;3599;08:09:02;0;49	86216;8	56078;0;0;47;
$GPXUP;3599;08:09:03;0;49	86205;8	56068;0;0;49;
$GPXUP;3599;08:09:04;0;49	86193;8	56065;0;0;51;
$GPXUP;3599;08:09:05;0;49	86181;8	5607;0;0;51;
$GPXUP;3599;08:09:06;0;49	86172;8	56082;0;0;50;
$GPXUP;3599;08:09:07;0;49	86168;8	561;0;0;54;
$GPXUP;3599;08:09:08;0;49	86168;8	56121;0;0;55;
$GPXUP;3599;08:09:09;0;49	86172;8	5614;0;0;51;
$GPXUP;3599;08:09:10;0;49	8618;8	56156;0;0;50;
$GPXUP;3599;08:09:11;0;49	86188;8	5617;0;0;50;
$GPXUP;3599;08:09:12;0;49	86194;8	56187;0;0;51;
$GPXUP;3599;08:09:13;0;49	86199;8	56206;0;0;53;
$GPXUP;3599;08:09:14;0;49	86204;8	56225;0;0;54;
$GPXUP;3599;08:09:15;0;49	86213;8	56241;0;0;52;
$GPXUP;3599;08:09:16;0;49	86222;8	56254;0;0;51;
$GPXUP;3599;08:09:17;0;49	86231;8	56268;0;0;49;
$GPXUP;3599;08:09:18;0;49	86237;8	56285;0;0;50;
$GPXUP;3599;08:09:19;0;49	86242;8	56301;0;0;46;
$GPXUP;3599;08:09:20;0;49	8625;8	56311;0;0;40;
$GPXUP;3599;08:09:21;0;49	86259;8	56317;0;0;39;
$GPXUP;3599;08:09:22;0;49	86267;8	56326;0;0;39;
$GPXUP;3599;08:09:23;0;49	86274;8	56338;0;0;42;
$GPXUP;3599;08:09:24;0;49	86281;8	5635;0;0;44;
$GPXUP;3599;08:09:25;0;49	86289;8	56362;0;0;45;
$GPXUP;3599;08:09:26;0;49	86297;8	56374;0;0;45;
$GPXUP;3599;08:09:27;0;49	86306;8	56386;0;0;46;
$GPXUP;3599;08:09:28;0;49	86314;8	56399;0;0;49;
$GPXUP;3599;08:09:29;0;49	86324;8	5641;0;0;51;
$GPXUP;3599;08:09:30;0;49	86336;8	5642;0;0;50;
$GPXUP;3599;08:09:31;0;49	86347;8	56426;0;0;50;
$GPXUP;3599;08:09:32;0;49	8636;8	56427;0;0;50;
$GPXUP;3599;08:09:33;0;49	86372;8	56422;0;0;51;
$GPXUP;3599;08:09:34;0;49	86382;8	56411;0;0;52;
$GPXUP;3599;08:09:35;0;49	86393;8	564;0;0;50;
$GPXUP;3599;08:09:36;0;49	86404;8	5639;0;0;51;
$GPXUP;3599;08:09:37;0;49	86415;8	56382;0;0;48;
$GPXUP;3599;08:09:38;0;49	86426;8	56375;0;0;49;
$GPXUP;3599;08:09:39;0;49	86436;8	56361;0;0;54;
$GPXUP;3599;08:09:40;0;49	86442;8	56341;0;0;58;
$GPXUP;3599;08:09:41;0;49	86445;8	56319;0;0;60;
$GPXUP;3599;08:09:42;0;49	86447;8	56295;0;0;60;
$GPXUP;3599;08:09:43;0;49	86448;8	56272;0;0;56;
$GPXUP;3599;08:09:44;0;49	86448;8	56251;0;0;52;
$GPXUP;3599;08:09:45;0;49	86452;8	56233;0;0;49;
$GPXUP;3599;08:09:46;0;49	8646;8	5622;0;0;50;
$GPXUP;3599;08:09:47;0;49	86471;8	56211;0;0;51;
$GPXUP;3599;08:09:48;0;49	86482;8	56203;0;0;47;
$GPXUP;3599;08:09:49;0;49	86494;8	56197;0;0;47;
$GPXUP;3599;08:09:50;0;49	86505;8	56192;0;0;44;
$GPXUP;3599;08:09:51;0;49	86514;8	56185;0;0;45;
$GPXUP;3599;08:09:52;0;49	86523;8	56173;0;0;49;
$GPXUP;3599;08:09:53;0;49	86529;8	56156;0;0;53;
$GPXUP;3599;08:09:54;0;49	86529;8	56134;0;0;63;
$GPXUP;3599;08:09:55;0;49	86521;8	56112;0;0;66;
$GPXUP;3599;08:09:56;0;49	8651;8	56093;0;0;61;
$GPXUP;3599;08:09:57;0;49	86499;8	56081;0;0;55;
$GPXUP;3599;08:09:58;0;49	86484;8	56076;0;0;67;
$GPXUP;3599;08:09:59;0;49	86467;8	56074;0;0;65;
$GPXUP;3599;08:10:00;0;49	86452;8	56074;0;0;58;
$GPXUP;3599;08:10:01;0;49	86438;8	56077;0;0;53;
$GPXUP;3599;08:10:02;0;49	86426;8	56083;0;0;49;
$GPXUP;3599;08:10:03;0;49	86414;8	5609;0;0;48;
$GPXUP;3599;08:10:04;0;49	86405;8	561;0;0;47;
$GPXUP;3599;08:10:05;0;49	86398;8	56115;0;0;51;
$GPXUP;3599;08:10:06;0;49	86393;8	56133;0;0;51;
$GPXUP;3599;08:10:07;0;49	86391;8	56152;0;0;48;
$GPXUP;3599;08:10:08;0;49	86389;8	56171;0;0;49;
$GPXUP;3599;08:10:09;0;49	86389;8	5619;0;0;50;
$GPXUP;3599;08:10:10;0;49	86393;8	56208;0;0;50;
$GPXUP;3599;08:10:11;0;49	864;8	56224;0;0;52;
$GPXUP;3599;08:10:12;0;49	86411;8	56236;0;0;54;
$GPXUP;3599;08:10:13;0;49	86423;8	56248;0;0;53;
$GPXUP;3599;08:10:14;0;49	86433;8	5626;0;0;51;
$GPXUP;3599;08:10:15;0;49	86443;8	56272;0;0;46;
$GPXUP;3599;08:10:16;0;49	86452;8	56284;0;0;45;
$GPXUP;3599;08:10:17;0;49	8646;8	56296;0;0;45;
$GPXUP;3599;08:10:18;0;49	86466;8	56311;0;0;47;
$GPXUP;3599;08:10:19;0;49	86472;8	56327;0;0;48;
$GPXUP;3599;08:10:20;0;49	8648;8	56342;0;0;49;
$GPXUP;3599;08:10:21;0;49	86488;8	56356;0;0;47;
$GPXUP;3599;08:10:22;0;49	86496;8	5637;0;0;45;
$GPXUP;3599;08:10:23;0;49	86504;8	5638;0;0;43;
$GPXUP;3599;08:10:24;0;49	86514;8	56384;0;0;39;
$GPXUP;3599;08:10:25;0;49	86523;8	56379;0;0;40;
$GPXUP;3599;08:10:26;0;49	86531;8	56369;0;0;41;
$GPXUP;3599;08:10:27;0;49	86538;8	56357;0;0;41;
$GPXUP;3599;08:10:28;0;49	86546;8	56346;0;0;41;
$GPXUP;3599;08:10:29;0;49	86555;8	5634;0;0;40;
$GPXUP;3599;08:10:30;0;49	86565;8	56337;0;0;41;
$GPXUP;3599;08:10:31;0;49	86576;8	56335;0;0;42;
$GPXUP;3599;08:10:32;0;49	86586;8	56338;0;0;40;
$GPXUP;3599;08:10:33;0;49	86595;8	56345;0;0;42;
$GPXUP;3599;08:10:34;0;49	86603;8	56357;0;0;46;
$GPXUP;3599;08:10:35;0;49	8661;8	56372;0;0;48;
$GPXUP;3599;08:10:36;0;49	86618;8	56388;0;0;48;
$GPXUP;3599;08:10:37;0;49	86624;8	56403;0;0;48;
$GPXUP;3599;08:10:38;0;49	8663;8	5642;0;0;49;
$GPXUP;3599;08:10:39;0;49	86633;8	5644;0;0;51;
$GPXUP;3599;08:10:40;0;49	86636;8	56459;0;0;51;
$GPXUP;3599;08:10:41;0;49	86639;8	56478;0;0;50;
$GPXUP;3599;08:10:42;0;49	86644;8	56495;0;0;45;
$GPXUP;3599;08:10:43;0;49	86652;8	56505;0;0;43;
$GPXUP;3599;08:10:44;0;49	86662;8	56505;0;0;40;
$GPXUP;3599;08:10:45;0;49	86671;8	56497;0;0;46;
$GPXUP;3599;08:10:46;0;49	86678;8	56482;0;0;50;
$GPXUP;3599;08:10:47;0;49	8668;8	56462;0;0;53;
$GPXUP;3599;08:10:48;0;49	86678;8	56441;0;0;56;
$GPXUP;3599;08:10:49;0;49	86674;8	5642;0;0;56;
$GPXUP;3599;08:10:50;0;49	86668;8	564;0;0;58;
$GPXUP;3599;08:10:51;0;49	8666;8	56382;0;0;59;
$GPXUP;3599;08:10:52;0;49	86649;8	56367;0;0;56;
$GPXUP;3599;08:10:53;0;49	86637;8	56355;0;0;57;
$GPXUP;3599;08:10:54;0;49	86626;8	5634;0;0;60;
$GPXUP;3599;08:10:55;0;49	86616;8	56323;0;0;60;
$GPXUP;3599;08:10:56;0;49	86607;8	56304;0;0;60;
$GPXUP;3599;08:10:57;0;49	86601;8	56283;0;0;59;
$GPXUP;3599;08:10:58;0;49	86598;8	56261;0;0;58;
$GPXUP;3599;08:10:59;0;49	86599;8	56238;0;0;64;
$GPXUP;3599;08:11:00;0;49	86596;8	56214;0;0;62;
$GPXUP;3599;08:11:01;0;49	86588;8	56194;0;0;62;
$GPXUP;3599;08:11:02;0;49	86575;8	56179;0;0;65;
$GPXUP;3599;08:11:03;0;49	8656;8	5617;0;0;68;
$GPXUP;3599;08:11:04;0;49	86543;8	56164;0;0;71;
$GPXUP;3599;08:11:05;0;49	86525;8	56161;0;0;71;
$GPXUP;3599;08:11:06;0;49	86508;8	56158;0;0;71;
$GPXUP;3599;08:11:07;0;49	8649;8	5616;0;0;69;
$GPXUP;3599;08:11:08;0;49	86475;8	56169;0;0;65;
$GPXUP;3599;08:11:09;0;49	86463;8	56185;0;0;62;
$GPXUP;3599;08:11:10;0;49	86454;8	56205;0;0;59;
$GPXUP;3599;08:11:11;0;49	86448;8	56226;0;0;57;
$GPXUP;3599;08:11:12;0;49	86446;8	56247;0;0;53;
$GPXUP;3599;08:11:13;0;49	8645;8	56266;0;0;49;
$GPXUP;3599;08:11:14;0;49	86457;8	5628;0;0;46;
$GPXUP;3599;08:11:15;0;49	86467;8	56286;0;0;44;
$GPXUP;3599;08:11:16;0;49	86478;8	56284;0;0;45;
$GPXUP;3599;08:11:17;0;49	86489;8	56277;0;0;48;
$GPXUP;3599;08:11:18;0;49	86499;8	56267;0;0;47;
$GPXUP;3599;08:11:19;0;49	86508;8	56254;0;0;47;
$GPXUP;3599;08:11:20;0;49	86515;8	5624;0;0;48;
$GPXUP;3599;08:11:21;0;49	86522;8	56224;0;0;49;
$GPXUP;3599;08:11:22;0;49	86529;8	56209;0;0;48;
$GPXUP;3599;08:11:23;0;49	86539;8	562;0;0;46;
$GPXUP;3599;08:11:24;0;49	8655;8	562;0;0;45;
$GPXUP;3599;08:11:25;0;49	86561;8	56204;0;0;47;
$GPXUP;3599;08:11:26;0;49	86572;8	56209;0;0;46;
$GPXUP;3599;08:11:27;0;49	86584;8	56214;0;0;48;
$GPXUP;3599;08:11:28;0;49	86596;8	56222;0;0;51;
$GPXUP;3599;08:11:29;0;49	86605;8	56234;0;0;47;
$GPXUP;3599;08:11:30;0;49	86613;8	56247;0;0;41;
$GPXUP;3599;08:11:31;0;49	86621;8	56257;0;0;45;
$GPXUP;3599;08:11:32;0;49	86631;8	56268;0;0;50;
$GPXUP;3599;08:11:33;0;49	86642;8	56277;0;0;48;
$GPXUP;3599;08:11:34;0;49	86653;8	56276;0;0;43;
$GPXUP;3599;08:11:35;0;49	86662;8	56268;0;0;43;
$GPXUP;3599;08:11:36;0;49	86669;8	56256;0;0;42;
$GPXUP;3599;08:11:37;0;49	86676;8	56242;0;0;44;
$GPXUP;3599;08:11:38;0;49	86682;8	56228;0;0;43;
$GPXUP;3599;08:11:39;0;49	8669;8	56216;0;0;44;
$GPXUP;3599;08:11:40;0;49	86697;8	56203;0;0;44;
$GPXUP;3599;08:11:41;0;49	86702;8	56188;0;0;46;
$GPXUP;3599;08:11:42;0;49	86705;8	5617;0;0;50;
$GPXUP;3599;08:11:43;0;49	86701;8	56152;0;0;53;
$GPXUP;3599;08:11:44;0;49	86692;8	56136;0;0;55;
$GPXUP;3599;08:11:45;0;49	8668;8	56128;0;0;56;
$GPXUP;3599;08:11:46;0;49	86666;8	56129;0;0;57;
$GPXUP;3599;08:11:47;0;49	86653;8	56137;0;0;56;
$GPXUP;3599;08:11:48;0;49	86644;8	56151;0;0;52;
$GPXUP;3599;08:11:49;0;49	86637;8	56169;0;0;54;
$GPXUP;3599;08:11:50;0;49	8663;8	56189;0;0;59;
$GPXUP;3599;08:11:51;0;49	86624;8	56209;0;0;60;
$GPXUP;3599;08:11:52;0;49	86616;8	56226;0;0;47;
$GPXUP;3599;08:11:53;0;49	86607;8	56239;0;0;45;
$GPXUP;3599;08:11:54;0;49	86603;8	56255;0;0;45;
$GPXUP;3599;08:11:55;0;49	86606;8	56272;0;0;48;
$GPXUP;3599;08:11:56;0;49	86612;8	56288;0;0;48;
$GPXUP;3599;08:11:57;0;49	8662;8	56302;0;0;47;
$GPXUP;3599;08:11:58;0;49	86627;8	56317;0;0;46;
$GPXUP;3599;08:11:59;0;49	8663;8	56334;0;0;46;
$GPXUP;3599;08:12:00;0;49	86633;8	56351;0;0;47;
$GPXUP;3599;08:12:01;0;49	86637;8	56369;0;0;48;
$GPXUP;3599;08:12:02;0;49	86642;8	56386;0;0;47;
$GPXUP;3599;08:12:03;0;49	86648;8	56401;0;0;45;
$GPXUP;3599;08:12:04;0;49	86655;8	56414;0;0;44;
$GPXUP;3599;08:12:05;0;49	86661;8	56428;0;0;42;
$GPXUP;3599;08:12:06;0;49	86666;8	56443;0;0;41;
$GPXUP;3599;08:12:07;0;49	86669;8	56458;0;0;41;
$GPXUP;3599;08:12:08;0;49	86672;8	56473;0;0;40;
$GPXUP;3599;08:12:09;0;49	86674;8	56488;0;0;42;
$GPXUP;3599;08:12:10;0;49	86675;8	56505;0;0;45;
$GPXUP;3599;08:12:11;0;49	86674;8	56523;0;0;49;
$GPXUP;3599;08:12:12;0;49	86672;8	56543;0;0;52;
$GPXUP;3599;08:12:13;0;49	86672;8	56564;0;0;57;
$GPXUP;3599;08:12:14;0;49	86678;8	56582;0;0;50;
$GPXUP;3599;08:12:15;0;49	86686;8	56594;0;0;45;
$GPXUP;3599;08:12:16;0;49	86696;8	56596;0;0;42;
$GPXUP;3599;08:12:17;0;49	86706;8	56589;0;0;44;
$GPXUP;3599;08:12:18;0;49	86714;8	5658;0;0;42;
$GPXUP;3599;08:12:19;0;49	86724;8	56572;0;0;44;
$GPXUP;3599;08:12:20;0;49	86734;8	5657;0;0;46;
$GPXUP;3599;08:12:21;0;49	86746;8	56573;0;0;49;
$GPXUP;3599;08:12:22;0;49	86757;8	5658;0;0;46;
$GPXUP;3599;08:12:23;0;49	86764;8	56592;0;0;38;
$GPXUP;3599;08:12:24;0;49	86762;8	56605;0;0;38;
$GPXUP;3599;08:12:25;0;49	86754;8	56614;0;0;46;
$GPXUP;3599;08:12:26;0;49	86742;8	56614;0;0;48;
$GPXUP;3599;08:12:27;0;49	86733;8	56602;0;0;49;
$GPXUP;3599;08:12:28;0;49	86726;8	56592;0;0;31;
$GPXUP;3599;08:12:29;0;49	86723;8	5659;0;0;8;
$GPXUP;3599;08:12:30;0;49	86721;8	5659;0;0;6;
$GPXUP;3599;08:12:31;0;49	8672;8	5659;0;0;0;
$GPXUP;3599;08:12:32;0;49	8672;8	5659;0;0;0;
$GPXUP;3599;08:12:33;0;49	8672;8	5659;0;0;0;
$GPXUP;3599;08:12:34;0;49	8672;8	5659;0;0;0;
$GPXUP;3599;08:12:35;0;49	8672;8	5659;0;0;0;
$GPXUP;3599;08:12:36;0;49	8672;8	5659;0;0;0;
$GPXUP;3599;08:12:37;0;49	8672;8	5659;0;0;0;
$GPXUP;3599;08:12:38;0;49	8672;8	5659;0;0;0;
$GPXUP;3599;08:12:39;0;49	8672;8	5659;0;0;0;
$GPXUP;3599;08:12:40;0;49	8672;8	5659;0;0;0;
$GPXUP;3599;08:12:41;0;49	8672;8	5659;0;0;0;
$GPXUP;3599;08:12:42;0;49	8672;8	5659;0;0;0;
$GPXUP;3599;08:12:43;0;49	8672;8	5659;0;0;0;
$GPXUP;3599;08:12:44;0;49	8672;8	5659;0;0;0;
$GPXUP;3599;08:12:45;0;49	8672;8	5659;0;0;0;
$GPXUP;3599;08:12:46;0;49	8672;8	5659;0;0;0;
$GPXUP;3599;08:12:47;0;49	8672;8	5659;0;0;0;
$GPXUP;3599;08:12:48;0;49	8672;8	5659;0;0;0;
$GPXUP;3599;08:12:49;0;49	8672;8	5659;0;0;0;
$GPXUP;3599;08:12:50;0;49	8672;8	5659;0;0;0;
$GPXUP;3599;08:12:51;0;49	8672;8	5659;0;0;0;
$GPXUP;3599;08:12:52;0;49	8672;8	5659;0;0;0;
$GPXUP;3599;08:12:53;0;49	8672;8	5659;0;0;0;
$GPXUP;3599;08:12:54;0;49	8672;8	5659;0;0;0;
$GPXUP;3599;08:12:55;0;49	8672;8	5659;0;0;0;
$GPXUP;3599;08:12:56;0;49	8672;8	5659;0;0;0;
$GPXUP;3599;08:12:57;0;49	8672;8	5659;0;0;0;
$GPXUP;3599;08:12:58;0;49	8672;8	5659;0;0;0;
$GPXUP;3599;08:12:59;0;49	8672;8	5659;0;0;0;
$GPXUP;3599;08:13:00;0;49	8672;8	5659;0;0;0;
$GPXUP;3599;08:13:01;0;49	86719;8	5659;0;0;0;
$GPXUP;3599;08:13:02;0;49	86719;8	5659;0;0;0;
$GPXUP;3599;08:13:03;0;49	86719;8	5659;0;0;0;
$GPXUP;3599;08:13:04;0;49	86719;8	5659;0;0;0;
$GPXUP;3599;08:13:05;0;49	86719;8	5659;0;0;0;
$GPXUP;3599;08:13:06;0;49	86719;8	5659;0;0;0;
$GPXUP;3599;08:13:07;0;49	86719;8	5659;0;0;0;
$GPXUP;3599;08:13:08;0;49	86719;8	5659;0;0;0;
$GPXUP;3599;08:13:09;0;49	86719;8	5659;0;0;0;
$GPXUP;3599;08:13:10;0;49	86719;8	5659;0;0;0;
$GPXUP;3599;08:13:11;0;49	86719;8	5659;0;0;0;
$GPXUP;3599;08:13:12;0;49	86719;8	5659;0;0;0;
$GPXUP;3599;08:13:13;0;49	86719;8	5659;0;0;0;
$GPXUP;3599;08:13:14;0;49	86719;8	5659;0;0;0;
$GPXUP;3599;08:13:15;0;49	86719;8	5659;0;0;0;
$GPXUP;3599;08:13:16;0;49	86719;8	5659;0;0;0;
$GPXUP;3599;08:13:17;0;49	86719;8	5659;0;0;0;
$GPXUP;3599;08:13:18;0;49	86719;8	5659;0;0;0;
$GPXUP;3599;08:13:19;0;49	86719;8	5659;0;0;0;
$GPXUP;3599;08:13:20;0;49	86719;8	5659;0;0;0;
$GPXUP;3599;08:13:21;0;49	86719;8	5659;0;0;0;
$GPXUP;3599;08:13:22;0;49	86719;8	5659;0;0;0;
$GPXUP;3599;08:13:23;0;49	86719;8	5659;0;0;0;
$GPXUP;3599;08:13:24;0;49	86719;8	5659;0;0;0;
$GPXUP;3599;08:13:25;0;49	86719;8	5659;0;0;0;
$GPXUP;3599;08:13:26;0;49	86719;8	5659;0;0;0;
$GPXUP;3599;08:13:27;0;49	86719;8	5659;0;0;0;
$GPXUP;3599;08:13:28;0;49	86719;8	5659;0;0;0;
$GPXUP;3599;08:13:29;0;49	86719;8	5659;0;0;0;
$GPXUP;3599;08:13:30;0;49	86719;8	5659;0;0;0;
$GPXUP;3599;08:13:31;0;49	86719;8	5659;0;0;0;
$GPXUP;3599;08:13:32;0;49	86719;8	5659;0;0;0;
$GPXUP;3599;08:13:33;0;49	86719;8	5659;0;0;0;
$GPXUP;3599;08:13:34;0;49	86719;8	5659;0;0;0;
$GPXUP;3599;08:13:35;0;49	86719;8	5659;0;0;0;
$GPXUP;3599;08:13:36;0;49	86719;8	5659;0;0;0;
$GPXUP;3599;08:13:37;0;49	86719;8	5659;0;0;0;
$GPXUP;3599;08:13:38;0;49	86719;8	5659;0;0;0;
$GPXUP;3599;08:13:39;0;49	86719;8	5659;0;0;0;
$GPXUP;3599;08:13:40;0;49	86719;8	5659;0;0;0;
$GPXUP;3599;08:13:41;0;49	86719;8	5659;0;0;0;
$GPXUP;3599;08:13:42;0;49	86719;8	5659;0;0;0;
$GPXUP;3599;08:13:43;0;49	86719;8	5659;0;0;0;
$GPXUP;3599;08:13:44;0;49	86719;8	5659;0;0;0;
$GPXUP;3599;08:13:45;0;49	86719;8	5659;0;0;0;
$GPXUP;3599;08:13:46;0;49	86719;8	5659;0;0;0;
$GPXUP;3599;08:13:47;0;49	86719;8	5659;0;0;0;
$GPXUP;3599;08:13:48;0;49	86719;8	5659;0;0;0;
$GPXUP;3599;08:13:49;0;49	86719;8	5659;0;0;0;
$GPXUP;3599;08:13:50;0;49	86719;8	5659;0;0;0;
$GPXUP;3599;08:13:51;0;49	86719;8	5659;0;0;0;
$GPXUP;3599;08:13:52;0;49	86719;8	5659;0;0;0;
$GPXUP;3599;08:13:53;0;49	86719;8	5659;0;0;0;
$GPXUP;3599;08:13:54;0;49	86719;8	5659;0;0;0;
$GPXUP;3599;08:13:54;0;49	86718;8	5659;0;0;0;
$GPXUP;3599;08:13:55;0;49	86716;8	5659;0;0;0;
$GPXUP;3599;08:13:56;0;49	86715;8	5659;0;0;0;
$GPXUP;3599;08:13:57;0;49	86715;8	56591;0;0;0;
$GPXUP;3599;08:13:58;0;49	86714;8	56591;0;0;0;
$GPXUP;3599;08:13:59;0;49	86714;8	56591;0;0;0;
$GPXUP;3599;08:14:00;0;49	86713;8	56591;0;0;0;
$GPXUP;3599;08:14:01;0;49	86713;8	56592;0;0;0;
$GPXUP;3599;08:14:02;0;49	86712;8	56592;0;0;0;
$GPXUP;3599;08:14:03;0;49	86712;8	56592;0;0;0;
$GPXUP;3599;08:14:04;0;49	86712;8	56591;0;0;0;
$GPXUP;3599;08:14:05;0;49	86712;8	56591;0;0;0;
$GPXUP;3599;08:14:06;0;49	86712;8	56591;0;0;0;
$GPXUP;3599;08:14:07;0;49	86712;8	56591;0;0;0;
$GPXUP;3599;08:14:08;0;49	86711;8	56591;0;0;0;
$GPXUP;3599;08:14:09;0;49	86711;8	56591;0;0;0;
$GPXUP;3599;08:14:10;0;49	86711;8	56591;0;0;0;
$GPXUP;3599;08:14:11;0;49	86711;8	56591;0;0;0;
$GPXUP;3599;08:14:12;0;49	86711;8	56591;0;0;0;
$GPXUP;3599;08:14:13;0;49	86711;8	56591;0;0;0;
$GPXUP;3599;08:14:14;0;49	86711;8	5659;0;0;0;
$GPXUP;3599;08:14:15;0;49	86711;8	5659;0;0;0;
$GPXUP;3599;08:14:16;0;49	86711;8	5659;0;0;0;
$GPXUP;3599;08:14:17;0;49	86711;8	5659;0;0;0;
$GPXUP;3599;08:14:18;0;49	86711;8	5659;0;0;0;
$GPXUP;3599;08:14:19;0;49	86711;8	5659;0;0;0;
$GPXUP;3599;08:14:20;0;49	86711;8	5659;0;0;0;
$GPXUP;3599;08:14:21;0;49	86711;8	5659;0;0;0;
$GPXUP;3599;08:14:22;0;49	86711;8	56589;0;0;0;
$GPXUP;3599;08:14:23;0;49	86711;8	56589;0;0;0;
$GPXUP;3599;08:14:24;0;49	86711;8	56589;0;0;0;
$GPXUP;3599;08:14:25;0;49	86711;8	56589;0;0;0;
$GPXUP;3599;08:14:26;0;49	86711;8	56589;0;0;0;
$GPXUP;3599;08:14:27;0;49	86711;8	56589;0;0;0;
$GPXUP;3599;08:14:28;0;49	86711;8	56589;0;0;0;
$GPXUP;3599;08:14:29;0;49	86711;8	56589;0;0;0;
$GPXUP;3599;08:14:30;0;49	86711;8	56589;0;0;0;
$GPXUP;3599;08:14:31;0;49	86711;8	56589;0;0;0;
$GPXUP;3599;08:14:32;0;49	86711;8	56589;0;0;0;
$GPXUP;3599;08:14:33;0;49	86711;8	56589;0;0;0;
$GPXUP;3599;08:14:34;0;49	86711;8	56589;0;0;0;
$GPXUP;3599;08:14:35;0;49	86711;8	56589;0;0;0;
$GPXUP;3599;08:14:36;0;49	86711;8	56589;0;0;0;
$GPXUP;3599;08:14:37;0;49	86711;8	56589;0;0;0;
$GPXUP;3599;08:14:38;0;49	86711;8	56589;0;0;0;
$GPXUP;3599;08:14:39;0;49	86711;8	56589;0;0;0;
$GPXUP;3599;08:14:40;0;49	86711;8	56589;0;0;0;
$GPXUP;3599;08:14:41;0;49	86711;8	56589;0;0;0;
$GPXUP;3599;08:14:42;0;49	86711;8	56589;0;0;0;
$GPXUP;3599;08:14:43;0;49	86711;8	56589;0;0;0;
$GPXUP;3599;08:14:44;0;49	86711;8	56589;0;0;0;
$GPXUP;3599;08:14:45;0;49	86711;8	56589;0;0;0;
$GPXUP;3599;08:14:46;0;49	86712;8	56589;0;0;0;
$GPXUP;3599;08:14:47;0;49	86712;8	56589;0;0;0;
$GPXUP;3599;08:14:48;0;49	86712;8	56589;0;0;0;
$GPXUP;3599;08:14:49;0;49	86712;8	56589;0;0;0;
$GPXUP;3599;08:14:50;0;49	86712;8	5659;0;0;0;
$GPXUP;3599;08:14:51;0;49	86712;8	5659;0;0;0;
$GPXUP;3599;08:14:52;0;49	86712;8	5659;0;0;0;
$GPXUP;3599;08:14:53;0;49	86712;8	5659;0;0;0;
$GPXUP;3599;08:14:54;0;49	86712;8	5659;0;0;0;
$GPXUP;3599;08:14:55;0;49	86712;8	5659;0;0;0;
$GPXUP;3599;08:14:56;0;49	86712;8	5659;0;0;0;
$GPXUP;3599;08:14:57;0;49	86712;8	56591;0;0;0;
$GPXUP;3599;08:14:58;0;49	86712;8	56591;0;0;0;
$GPXUP;3599;08:14:59;0;49	86712;8	56591;0;0;1;
$GPXUP;3599;08:15:00;0;49	86712;8	56591;0;0;0;
$GPXUP;3599;08:15:01;0;49	86712;8	56591;0;0;0;
$GPXUP;3599;08:15:02;0;49	86712;8	56592;0;0;0;
$GPXUP;3599;08:15:03;0;49	86712;8	56592;0;0;0;
$GPXUP;3599;08:15:04;0;49	86712;8	56592;0;0;0;
$GPXUP;3599;08:15:05;0;49	86712;8	56592;0;0;0;
$GPXUP;3599;08:15:06;0;49	86712;8	56592;0;0;0;
$GPXUP;3599;08:15:07;0;49	86712;8	56592;0;0;0;
$GPXUP;3599;08:15:08;0;49	86712;8	56592;0;0;0;
$GPXUP;3599;08:15:09;0;49	86712;8	56593;0;0;0;
$GPXUP;3599;08:15:10;0;49	86712;8	56593;0;0;0;
$GPXUP;3599;08:15:11;0;49	86712;8	56593;0;0;0;
$GPXUP;3599;08:15:12;0;49	86712;8	56593;0;0;0;
$GPXUP;3599;08:15:13;0;49	86712;8	56593;0;0;0;
$GPXUP;3599;08:15:14;0;49	86712;8	56593;0;0;0;
$GPXUP;3599;08:15:15;0;49	86712;8	56593;0;0;0;
$GPXUP;3599;08:15:16;0;49	86712;8	56594;0;0;0;
$GPXUP;3599;08:15:17;0;49	86712;8	56594;0;0;0;
$GPXUP;3599;08:15:18;0;49	86712;8	56594;0;0;0;
$GPXUP;3599;08:15:19;0;49	86712;8	56594;0;0;0;
$GPXUP;3599;08:15:20;0;49	86712;8	56594;0;0;0;
$GPXUP;3599;08:15:21;0;49	86712;8	56594;0;0;0;
$GPXUP;3599;08:15:22;0;49	86712;8	56594;0;0;0;
$GPXUP;3599;08:15:23;0;49	86712;8	56594;0;0;0;
$GPXUP;3599;08:15:24;0;49	86712;8	56594;0;0;0;
$GPXUP;3599;08:15:25;0;49	86712;8	56594;0;0;0;
$GPXUP;3599;08:15:26;0;49	86712;8	56594;0;0;0;
$GPXUP;3599;08:15:27;0;49	86712;8	56595;0;0;0;
$GPXUP;3599;08:15:28;0;49	86712;8	56595;0;0;0;
$GPXUP;3599;08:15:29;0;49	86712;8	56595;0;0;0;
$GPXUP;3599;08:15:30;0;49	86712;8	56595;0;0;0;
$GPXUP;3599;08:15:31;0;49	86712;8	56595;0;0;0;
$GPXUP;3599;08:15:32;0;49	86712;8	56595;0;0;0;
$GPXUP;3599;08:15:33;0;49	86712;8	56595;0;0;0;
$GPXUP;3599;08:15:34;0;49	86712;8	56595;0;0;0;
$GPXUP;3599;08:15:35;0;49	86712;8	56595;0;0;0;
$GPXUP;3599;08:15:36;0;49	86712;8	56595;0;0;0;
$GPXUP;3599;08:15:37;0;49	86712;8	56595;0;0;0;
$GPXUP;3599;08:15:38;0;49	86712;8	56595;0;0;0;
$GPXUP;3599;08:15:39;0;49	86712;8	56595;0;0;0;
$GPXUP;3599;08:15:40;0;49	86712;8	56595;0;0;0;
$GPXUP;3599;08:15:41;0;49	86712;8	56595;0;0;0;
$GPXUP;3599;08:15:42;0;49	86712;8	56595;0;0;0;
$GPXUP;3599;08:15:43;0;49	86712;8	56595;0;0;0;
$GPXUP;3599;08:15:44;0;49	86712;8	56595;0;0;0;
$GPXUP;3599;08:15:45;0;49	86712;8	56595;0;0;0;
$GPXUP;3599;08:15:46;0;49	86712;8	56595;0;0;0;
$GPXUP;3599;08:15:47;0;49	86712;8	56595;0;0;0;
$GPXUP;3599;08:15:48;0;49	86712;8	56595;0;0;0;
$GPXUP;3599;08:15:49;0;49	86712;8	56596;0;0;0;
$GPXUP;3599;08:15:50;0;49	86712;8	56596;0;0;0;
$GPXUP;3599;08:15:51;0;49	86712;8	56596;0;0;0;
$GPXUP;3599;08:15:52;0;49	86712;8	56596;0;0;0;
$GPXUP;3599;08:15:53;0;49	86712;8	56596;0;0;0;
$GPXUP;3599;08:15:54;0;49	86712;8	56596;0;0;0;
$GPXUP;3599;08:15:55;0;49	86712;8	56596;0;0;0;
$GPXUP;3599;08:15:56;0;49	86712;8	56596;0;0;0;
$GPXUP;3599;08:15:57;0;49	86712;8	56596;0;0;0;
$GPXUP;3599;08:15:58;0;49	86712;8	56596;0;0;0;
$GPXUP;3599;08:15:59;0;49	86712;8	56596;0;0;0;
$GPXUP;3599;08:16:00;0;49	86712;8	56596;0;0;0;
$GPXUP;3599;08:16:01;0;49	86712;8	56596;0;0;0;
$GPXUP;3599;08:16:02;0;49	86712;8	56596;0;0;0;
$GPXUP;3599;08:16:03;0;49	86712;8	56596;0;0;0;
$GPXUP;3599;08:16:04;0;49	86712;8	56596;0;0;0;
$GPXUP;3599;08:16:05;0;49	86712;8	56596;0;0;0;
$GPXUP;3599;08:16:06;0;49	86712;8	56596;0;0;0;
$GPXUP;3599;08:16:07;0;49	86712;8	56596;0;0;0;
$GPXUP;3599;08:16:08;0;49	86712;8	56596;0;0;0;
$GPXUP;3599;08:16:09;0;49	86712;8	56596;0;0;0;
$GPXUP;3599;08:16:10;0;49	86712;8	56596;0;0;0;
$GPXUP;3599;08:16:11;0;49	86712;8	56596;0;0;0;
$GPXUP;3599;08:16:12;0;49	86712;8	56596;0;0;0;
$GPXUP;3599;08:16:13;0;49	86712;8	56596;0;0;0;
$GPXUP;3599;08:16:14;0;49	86712;8	56596;0;0;0;
$GPXUP;3599;08:16:15;0;49	86712;8	56596;0;0;0;
$GPXUP;3599;08:16:16;0;49	86712;8	56596;0;0;0;
$GPXUP;3599;08:16:17;0;49	86712;8	56596;0;0;0;
$GPXUP;3599;08:16:18;0;49	86712;8	56596;0;0;0;
$GPXUP;3599;08:16:19;0;49	86712;8	56596;0;0;0;
$GPXUP;3599;08:16:20;0;49	86712;8	56596;0;0;0;
$GPXUP;3599;08:16:21;0;49	86712;8	56596;0;0;0;
$GPXUP;3599;08:16:22;0;49	86712;8	56596;0;0;0;
$GPXUP;3599;08:16:23;0;49	86712;8	56596;0;0;0;
$GPXUP;3599;08:16:24;0;49	86712;8	56596;0;0;0;
$GPXUP;3599;08:16:25;0;49	86712;8	56596;0;0;0;
$GPXUP;3599;08:16:26;0;49	86712;8	56596;0;0;0;
$GPXUP;3599;08:16:27;0;49	86712;8	56596;0;0;0;
$GPXUP;3599;08:16:28;0;49	86712;8	56596;0;0;0;
$GPXUP;3599;08:16:29;0;49	86712;8	56596;0;0;0;
$GPXUP;3599;08:16:30;0;49	86712;8	56596;0;0;0;
$GPXUP;3599;08:16:31;0;49	86712;8	56596;0;0;0;
$GPXUP;3599;08:16:32;0;49	86712;8	56596;0;0;0;
$GPXUP;3599;08:16:33;0;49	86712;8	56596;0;0;0;
$GPXUP;3599;08:16:34;0;49	86712;8	56596;0;0;0;
$GPXUP;3599;08:16:35;0;49	86712;8	56596;0;0;0;
$GPXUP;3599;08:16:36;0;49	86712;8	56596;0;0;0;
$GPXUP;3599;08:16:37;0;49	86712;8	56596;0;0;0;
$GPXUP;3599;08:16:38;0;49	86712;8	56596;0;0;0;
$GPXUP;3599;08:16:39;0;49	86712;8	56596;0;0;0;
$GPXUP;3599;08:16:40;0;49	86712;8	56596;0;0;0;
$GPXUP;3599;08:16:41;0;49	86712;8	56596;0;0;0;
$GPXUP;3599;08:16:42;0;49	86712;8	56596;0;0;0;
$GPXUP;3599;08:16:43;0;49	86712;8	56596;0;0;0;
$GPXUP;3599;08:16:44;0;49	86712;8	56596;0;0;0;
$GPXUP;3599;08:16:45;0;49	86712;8	56596;0;0;0;
$GPXUP;3599;08:16:46;0;49	86712;8	56596;0;0;0;
$GPXUP;3599;08:16:47;0;49	86712;8	56596;0;0;0;
$GPXUP;3599;08:16:48;0;49	86712;8	56596;0;0;0;
$GPXUP;3599;08:16:49;0;49	86712;8	56596;0;0;0;
$GPXUP;3599;08:16:50;0;49	86712;8	56596;0;0;0;
$GPXUP;3599;08:16:51;0;49	86712;8	56596;0;0;0;
$GPXUP;3599;08:16:52;0;49	86712;8	56596;0;0;0;
$GPXUP;3599;08:16:53;0;49	86712;8	56596;0;0;0;
$GPXUP;3599;08:16:54;0;49	86712;8	56596;0;0;0;
$GPXUP;3599;08:16:55;0;49	86712;8	56596;0;0;0;
$GPXUP;3599;08:16:56;0;49	86712;8	56596;0;0;0;
$GPXUP;3599;08:16:57;0;49	86712;8	56596;0;0;0;
$GPXUP;3599;08:16:58;0;49	86712;8	56596;0;0;0;
$GPXUP;3599;08:16:59;0;49	86712;8	56596;0;0;0;
$GPXUP;3599;08:17:00;0;49	86712;8	56596;0;0;0;
$GPXUP;3599;08:17:01;0;49	86712;8	56596;0;0;0;
$GPXUP;3599;08:17:02;0;49	86712;8	56596;0;0;0;
$GPXUP;3599;08:17:03;0;49	86712;8	56596;0;0;0;
$GPXUP;3599;08:17:04;0;49	86712;8	56596;0;0;0;
$GPXUP;3599;08:17:05;0;49	86712;8	56596;0;0;0;
$GPXUP;3599;08:17:06;0;49	86712;8	56596;0;0;0;
$GPXUP;3599;08:17:07;0;49	86712;8	56596;0;0;0;
$GPXUP;3599;08:17:08;0;49	86712;8	56596;0;0;0;
$GPXUP;3599;08:17:09;0;49	86712;8	56596;0;0;0;
$GPXUP;3599;08:17:10;0;49	86712;8	56596;0;0;0;
$GPXUP;3599;08:17:11;0;49	86712;8	56596;0;0;0;
$GPXUP;3599;08:17:12;0;49	86712;8	56596;0;0;0;
$GPXUP;3599;08:17:13;0;49	86712;8	56596;0;0;0;
$GPXUP;3599;08:17:14;0;49	86712;8	56596;0;0;0;
$GPXUP;3599;08:17:15;0;49	86712;8	56596;0;0;0;
$GPXUP;3599;08:17:16;0;49	86712;8	56596;0;0;0;
$GPXUP;3599;08:17:17;0;49	86712;8	56596;0;0;0;
$GPXUP;3599;08:17:18;0;49	86712;8	56596;0;0;0;
$GPXUP;3599;08:17:19;0;49	86712;8	56596;0;0;0;
$GPXUP;3599;08:17:20;0;49	86712;8	56596;0;0;0;
$GPXUP;3599;08:17:21;0;49	86712;8	56596;0;0;0;
$GPXUP;3599;08:17:22;0;49	86712;8	56596;0;0;0;
$GPXUP;3599;08:17:23;0;49	86712;8	56596;0;0;0;
$GPXUP;3599;08:17:24;0;49	86712;8	56596;0;0;0;
$GPXUP;3599;08:17:25;0;49	86712;8	56596;0;0;0;
$GPXUP;3599;08:17:26;0;49	86712;8	56596;0;0;0;
$GPXUP;3599;08:17:27;0;49	86712;8	56596;0;0;0;
$GPXUP;3599;08:17:28;0;49	86712;8	56596;0;0;0;
$GPXUP;3599;08:17:29;0;49	86712;8	56596;0;0;0;
$GPXUP;3599;08:17:30;0;49	86712;8	56596;0;0;0;
$GPXUP;3599;08:17:31;0;49	86712;8	56596;0;0;0;
$GPXUP;3599;08:17:32;0;49	86712;8	56596;0;0;0;
$GPXUP;3599;08:17:33;0;49	86712;8	56596;0;0;0;
$GPXUP;3599;08:17:34;0;49	86712;8	56596;0;0;0;
$GPXUP;3599;08:17:35;0;49	86712;8	56596;0;0;0;
$GPXUP;3599;08:17:36;0;49	86712;8	56596;0;0;0;
$GPXUP;3599;08:17:37;0;49	86712;8	56596;0;0;0;
$GPXUP;3599;08:17:38;0;49	86712;8	56596;0;0;0;
$GPXUP;3599;08:17:39;0;49	86712;8	56596;0;0;0;
$GPXUP;3599;08:17:40;0;49	86712;8	56596;0;0;0;
$GPXUP;3599;08:17:41;0;49	86712;8	56596;0;0;0;
$GPXUP;3599;08:17:42;0;49	86712;8	56596;0;0;0;
$GPXUP;3599;08:17:43;0;49	86712;8	56596;0;0;0;
$GPXUP;3599;08:17:44;0;49	86712;8	56596;0;0;0;
$GPXUP;3599;08:17:45;0;49	86712;8	56596;0;0;0;
$GPXUP;3599;08:17:46;0;49	86712;8	56596;0;0;0;
$GPXUP;3599;08:17:47;0;49	86712;8	56596;0;0;0;
$GPXUP;3599;08:17:48;0;49	86712;8	56596;0;0;0;
$GPXUP;3599;08:17:49;0;49	86712;8	56596;0;0;0;
$GPXUP;3599;08:17:50;0;49	86712;8	56596;0;0;0;
$GPXUP;3599;08:17:51;0;49	86712;8	56596;0;0;0;
$GPXUP;3599;08:17:52;0;49	86712;8	56596;0;0;0;
$GPXUP;3599;08:17:53;0;49	86712;8	56596;0;0;0;
$GPXUP;3599;08:17:54;0;49	86712;8	56596;0;0;0;
$GPXUP;3599;08:17:55;0;49	86712;8	56596;0;0;0;
$GPXUP;3599;08:17:56;0;49	86712;8	56596;0;0;0;
$GPXUP;3599;08:17:57;0;49	86712;8	56596;0;0;0;
$GPXUP;3599;08:17:58;0;49	86712;8	56596;0;0;0;
$GPXUP;3599;08:17:59;0;49	86712;8	56596;0;0;0;
$GPXUP;3599;08:18:00;0;49	86712;8	56596;0;0;0;
$GPXUP;3599;08:18:01;0;49	86712;8	56596;0;0;0;
$GPXUP;3599;08:18:02;0;49	86712;8	56596;0;0;0;
$GPXUP;3599;08:18:03;0;49	86712;8	56596;0;0;0;
$GPXUP;3599;08:18:04;0;49	86712;8	56596;0;0;0;
$GPXUP;3599;08:18:05;0;49	86712;8	56596;0;0;0;
$GPXUP;3599;08:18:06;0;49	86712;8	56596;0;0;0;
$GPXUP;3599;08:18:07;0;49	86712;8	56596;0;0;0;
$GPXUP;3599;08:18:08;0;49	86712;8	56596;0;0;0;
$GPXUP;3599;08:18:09;0;49	86712;8	56596;0;0;0;
$GPXUP;3599;08:18:10;0;49	86712;8	56596;0;0;0;
$GPXUP;3599;08:18:11;0;49	86712;8	56596;0;0;0;
$GPXUP;3599;08:18:12;0;49	86712;8	56596;0;0;0;
$GPXUP;3599;08:18:13;0;49	86712;8	56596;0;0;0;
$GPXUP;3599;08:18:14;0;49	86712;8	56596;0;0;0;
$GPXUP;3599;08:18:15;0;49	86712;8	56596;0;0;0;
$GPXUP;3599;08:18:16;0;49	86712;8	56596;0;0;0;
$GPXUP;3599;08:18:17;0;49	86712;8	56596;0;0;0;
$GPXUP;3599;08:18:18;0;49	86712;8	56596;0;0;0;
$GPXUP;3599;08:18:19;0;49	86712;8	56596;0;0;0;
$GPXUP;3599;08:18:20;0;49	86712;8	56596;0;0;0;
$GPXUP;3599;08:18:21;0;49	86712;8	56596;0;0;0;
$GPXUP;3599;08:18:22;0;49	86712;8	56596;0;0;0;
$GPXUP;3599;08:18:23;0;49	86712;8	56596;0;0;0;
$GPXUP;3599;08:18:24;0;49	86712;8	56596;0;0;0;
$GPXUP;3599;08:18:25;0;49	86712;8	56596;0;0;0;
$GPXUP;3599;08:18:26;0;49	86712;8	56596;0;0;0;
$GPXUP;3599;08:18:27;0;49	86712;8	56596;0;0;0;
$GPXUP;3599;08:18:28;0;49	86712;8	56596;0;0;0;
$GPXUP;3599;08:18:29;0;49	86712;8	56596;0;0;0;
$GPXUP;3599;08:18:30;0;49	86712;8	56596;0;0;0;
$GPXUP;3599;08:18:31;0;49	86712;8	56596;0;0;0;
$GPXUP;3599;08:18:32;0;49	86712;8	56596;0;0;0;
$GPXUP;3599;08:18:33;0;49	86712;8	56596;0;0;0;
$GPXUP;3599;08:18:34;0;49	86712;8	56596;0;0;0;
$GPXUP;3599;08:18:35;0;49	86712;8	56596;0;0;0;
$GPXUP;3599;08:18:36;0;49	86712;8	56596;0;0;0;
$GPXUP;3599;08:18:37;0;49	86712;8	56596;0;0;0;
$GPXUP;3599;08:18:38;0;49	86712;8	56596;0;0;0;
$GPXUP;3599;08:18:39;0;49	86712;8	56596;0;0;0;
$GPXUP;3599;08:18:40;0;49	86712;8	56596;0;0;0;
$GPXUP;3599;08:18:41;0;49	86712;8	56596;0;0;0;
$GPXUP;3599;08:18:42;0;49	86712;8	56596;0;0;0;
$GPXUP;3599;08:18:43;0;49	86712;8	56596;0;0;0;
$GPXUP;3599;08:18:44;0;49	86712;8	56596;0;0;0;
$GPXUP;3599;08:18:45;0;49	86712;8	56596;0;0;0;
$GPXUP;3599;08:18:46;0;49	86712;8	56596;0;0;0;
$GPXUP;3599;08:18:47;0;49	86712;8	56596;0;0;0;
$GPXUP;3599;08:18:48;0;49	86712;8	56596;0;0;0;
$GPXUP;3599;08:18:49;0;49	86712;8	56596;0;0;0;
$GPXUP;3599;08:18:50;0;49	86712;8	56596;0;0;0;
$GPXUP;3599;08:18:51;0;49	86712;8	56596;0;0;0;
$GPXUP;3599;08:18:52;0;49	86712;8	56596;0;0;0;
$GPXUP;3599;08:18:53;0;49	86712;8	56596;0;0;0;
$GPXUP;3599;08:18:54;0;49	86712;8	56596;0;0;0;
$GPXUP;3599;08:18:55;0;49	86712;8	56596;0;0;0;
$GPXUP;3599;08:18:56;0;49	86712;8	56596;0;0;0;
$GPXUP;3599;08:18:57;0;49	86712;8	56596;0;0;0;
$GPXUP;3599;08:18:58;0;49	86712;8	56596;0;0;0;
$GPXUP;3599;08:18:59;0;49	86712;8	56596;0;0;0;
$GPXUP;3599;08:19:00;0;49	86712;8	56596;0;0;0;
$GPXUP;3599;08:19:01;0;49	86712;8	56596;0;0;0;
$GPXUP;3599;08:19:02;0;49	86712;8	56596;0;0;0;
$GPXUP;3599;08:19:03;0;49	86712;8	56596;0;0;0;
$GPXUP;3599;08:19:04;0;49	86712;8	56596;0;0;0;
$GPXUP;3599;08:19:05;0;49	86712;8	56596;0;0;0;
$GPXUP;3599;08:19:06;0;49	86712;8	56596;0;0;0;
$GPXUP;3599;08:19:07;0;49	86712;8	56596;0;0;0;
$GPXUP;3599;08:19:08;0;49	86712;8	56596;0;0;0;
$GPXUP;3599;08:19:09;0;49	86712;8	56596;0;0;0;
$GPXUP;3599;08:19:10;0;49	86712;8	56596;0;0;0;
$GPXUP;3599;08:19:11;0;49	86712;8	56596;0;0;0;
$GPXUP;3599;08:19:12;0;49	86712;8	56596;0;0;0;
$GPXUP;3599;08:19:13;0;49	86712;8	56596;0;0;31;
$GPXUP;3599;08:19:14;0;49	8671;8	56581;0;0;40;
$GPXUP;3599;08:19:15;0;49	86707;8	56564;0;0;47;
$GPXUP;3599;08:19:16;0;49	86702;8	56546;0;0;53;
$GPXUP;3599;08:19:17;0;49	86693;8	5653;0;0;57;
$GPXUP;3599;08:19:18;0;49	8668;8	5652;0;0;59;
$GPXUP;3599;08:19:19;0;49	86666;8	56512;0;0;58;
$GPXUP;3599;08:19:20;0;49	86657;8	56497;0;0;47;
$GPXUP;3599;08:19:21;0;49	86652;8	5648;0;0;46;
$GPXUP;3599;08:19:22;0;49	86646;8	56464;0;0;50;
$GPXUP;3599;08:19:23;0;49	86638;8	56446;0;0;50;
$GPXUP;3599;08:19:24;0;49	86628;8	56434;0;0;54;
$GPXUP;3599;08:19:25;0;49	86615;8	56426;0;0;58;
$GPXUP;3599;08:19:26;0;49	866;8	56421;0;0;62;
$GPXUP;3599;08:19:27;0;49	86585;8	56416;0;0;64;
$GPXUP;3599;08:19:28;0;49	8657;8	56414;0;0;61;
$GPXUP;3599;08:19:29;0;49	86554;8	56413;0;0;60;
$GPXUP;3599;08:19:30;0;49	86538;8	56415;0;0;61;
$GPXUP;3599;08:19:31;0;49	86524;8	5642;0;0;59;
$GPXUP;3599;08:19:32;0;49	8651;8	56426;0;0;59;
$GPXUP;3599;08:19:33;0;49	86496;8	56434;0;0;59;
$GPXUP;3599;08:19:34;0;49	86482;8	56441;0;0;53;
$GPXUP;3599;08:19:35;0;49	86469;8	56442;0;0;53;
$GPXUP;3599;08:19:36;0;49	86455;8	5644;0;0;56;
$GPXUP;3599;08:19:37;0;49	86442;8	56435;0;0;53;
$GPXUP;3599;08:19:38;0;49	8643;8	56428;0;0;52;
$GPXUP;3599;08:19:39;0;49	86417;8	56419;0;0;56;
$GPXUP;3599;08:19:40;0;49	86404;8	56409;0;0;58;
$GPXUP;3599;08:19:41;0;49	8639;8	56398;0;0;61;
$GPXUP;3599;08:19:42;0;49	86378;8	56384;0;0;58;
$GPXUP;3599;08:19:43;0;49	86368;8	56369;0;0;53;
$GPXUP;3599;08:19:44;0;49	86361;8	56352;0;0;54;
$GPXUP;3599;08:19:45;0;49	86352;8	56336;0;0;56;
$GPXUP;3599;08:19:46;0;49	86341;8	5632;0;0;61;
$GPXUP;3599;08:19:47;0;49	86328;8	56308;0;0;62;
$GPXUP;3599;08:19:48;0;49	86313;8	56301;0;0;62;
$GPXUP;3599;08:19:49;0;49	86298;8	56296;0;0;63;
$GPXUP;3599;08:19:50;0;49	86284;8	56288;0;0;60;
$GPXUP;3599;08:19:51;0;49	86271;8	56276;0;0;58;
$GPXUP;3599;08:19:52;0;49	86262;8	5626;0;0;56;
$GPXUP;3599;08:19:53;0;49	8626;8	56238;0;0;61;
$GPXUP;3599;08:19:54;0;49	86264;8	56215;0;0;62;
$GPXUP;3599;08:19:55;0;49	8627;8	56193;0;0;60;
$GPXUP;3599;08:19:56;0;49	86277;8	56172;0;0;60;
$GPXUP;3599;08:19:57;0;49	86283;8	5615;0;0;61;
$GPXUP;3599;08:19:58;0;49	86289;8	56127;0;0;57;
$GPXUP;3599;08:19:59;0;49	86296;8	56108;0;0;54;
$GPXUP;3599;08:20:00;0;49	86304;8	56092;0;0;49;
$GPXUP;3599;08:20:01;0;49	86314;8	56081;0;0;46;
$GPXUP;3599;08:20:02;0;49	86325;8	56077;0;0;44;
$GPXUP;3599;08:20:03;0;49	86336;8	56078;0;0;44;
$GPXUP;3599;08:20:04;0;49	86344;8	56086;0;0;38;
$GPXUP;3599;08:20:05;0;49	86351;8	56098;0;0;39;
$GPXUP;3599;08:20:06;0;49	86356;8	56112;0;0;41;
$GPXUP;3599;08:20:07;0;49	8636;8	56128;0;0;44;
$GPXUP;3599;08:20:08;0;49	86363;8	56145;0;0;46;
$GPXUP;3599;08:20:09;0;49	86362;8	56164;0;0;49;
$GPXUP;3599;08:20:10;0;49	86358;8	56182;0;0;47;
$GPXUP;3599;08:20:11;0;49	86355;8	562;0;0;44;
$GPXUP;3599;08:20:12;0;49	86352;8	56216;0;0;45;
$GPXUP;3599;08:20:13;0;49	86346;8	56231;0;0;45;
$GPXUP;3599;08:20:14;0;49	86337;8	56244;0;0;54;
$GPXUP;3599;08:20:15;0;49	86325;8	56258;0;0;56;
$GPXUP;3599;08:20:16;0;49	86314;8	56273;0;0;57;
$GPXUP;3599;08:20:17;0;49	86304;8	56289;0;0;56;
$GPXUP;3599;08:20:18;0;49	86296;8	56306;0;0;53;
$GPXUP;3599;08:20:19;0;49	86288;8	56322;0;0;53;
$GPXUP;3599;08:20:20;0;49	86278;8	56337;0;0;56;
$GPXUP;3599;08:20:21;0;49	86267;8	56351;0;0;58;
$GPXUP;3599;08:20:22;0;49	86259;8	56369;0;0;54;
$GPXUP;3599;08:20:23;0;49	86252;8	56388;0;0;53;
$GPXUP;3599;08:20:24;0;49	86249;8	56406;0;0;46;
$GPXUP;3599;08:20:25;0;49	86248;8	56424;0;0;45;
$GPXUP;3599;08:20:26;0;49	86247;8	56442;0;0;44;
$GPXUP;3599;08:20:27;0;49	86245;8	56459;0;0;46;
$GPXUP;3599;08:20:28;0;49	86245;8	56476;0;0;48;
$GPXUP;3599;08:20:29;0;49	86244;8	56495;0;0;48;
$GPXUP;3599;08:20:30;0;49	86243;8	56513;0;0;48;
$GPXUP;3599;08:20:31;0;49	86242;8	56531;0;0;47;
$GPXUP;3599;08:20:32;0;49	8624;8	5655;0;0;50;
$GPXUP;3599;08:20:33;0;49	86239;8	56569;0;0;49;
$GPXUP;3599;08:20:34;0;49	86237;8	56588;0;0;49;
$GPXUP;3599;08:20:35;0;49	86236;8	56606;0;0;47;
$GPXUP;3599;08:20:36;0;49	86237;8	56624;0;0;46;
$GPXUP;3599;08:20:37;0;49	86242;8	56638;0;0;45;
$GPXUP;3599;08:20:38;0;49	86252;8	56646;0;0;47;
$GPXUP;3599;08:20:39;0;49	86264;8	56643;0;0;50;
$GPXUP;3599;08:20:40;0;49	86273;8	56629;0;0;54;
$GPXUP;3599;08:20:41;0;49	86281;8	5661;0;0;55;
$GPXUP;3599;08:20:42;0;49	86288;8	56591;0;0;55;
$GPXUP;3599;08:20:43;0;49	86296;8	56573;0;0;52;
$GPXUP;3599;08:20:44;0;49	86302;8	56558;0;0;43;
$GPXUP;3599;08:20:45;0;49	86308;8	56545;0;0;37;
$GPXUP;3599;08:20:46;0;49	86317;8	56539;0;0;42;
$GPXUP;3599;08:20:47;0;49	86326;8	56529;0;0;52;
$GPXUP;3599;08:20:48;0;49	86333;8	5651;0;0;63;
$GPXUP;3599;08:20:49;0;49	86336;8	56485;0;0;64;
$GPXUP;3599;08:20:50;0;49	86333;8	56461;0;0;70;
$GPXUP;3599;08:20:51;0;49	8632;8	56442;0;0;76;
$GPXUP;3599;08:20:52;0;49	86302;8	56437;0;0;82;
$GPXUP;3599;08:20:53;0;49	86282;8	56445;0;0;82;
$GPXUP;3599;08:20:54;0;49	86263;8	56458;0;0;80;
$GPXUP;3599;08:20:55;0;49	86245;8	56471;0;0;76;
$GPXUP;3599;08:20:56;0;49	86232;8	56487;0;0;65;
$GPXUP;3599;08:20:57;0;49	86226;8	5651;0;0;63;
$GPXUP;3599;08:20:58;0;49	86226;8	56535;0;0;61;
$GPXUP;3599;08:20:59;0;49	86228;8	56558;0;0;58;
$GPXUP;3599;08:21:00;0;49	86238;8	56572;0;0;54;
$GPXUP;3599;08:21:01;0;49	86251;8	56572;0;0;62;
$GPXUP;3599;08:21:02;0;49	86266;8	56563;0;0;67;
$GPXUP;3599;08:21:03;0;49	8628;8	56547;0;0;70;
$GPXUP;3599;08:21:04;0;49	86294;8	56528;0;0;69;
$GPXUP;3599;08:21:05;0;49	86303;8	56507;0;0;68;
$GPXUP;3599;08:21:06;0;49	86306;8	5648;0;0;74;
$GPXUP;3599;08:21:07;0;49	86308;8	56449;0;0;76;
$GPXUP;3599;08:21:08;0;49	86312;8	56422;0;0;70;
$GPXUP;3599;08:21:09;0;49	86324;8	56405;0;0;64;
$GPXUP;3599;08:21:10;0;49	86339;8	56395;0;0;62;
$GPXUP;3599;08:21:11;0;49	86354;8	56388;0;0;61;
$GPXUP;3599;08:21:12;0;49	86369;8	56384;0;0;56;
$GPXUP;3599;08:21:13;0;49	86383;8	56386;0;0;52;
$GPXUP;3599;08:21:14;0;49	86395;8	56393;0;0;51;
$GPXUP;3599;08:21:15;0;49	86406;8	56404;0;0;50;
$GPXUP;3599;08:21:16;0;49	86415;8	56417;0;0;50;
$GPXUP;3599;08:21:17;0;49	86424;8	56432;0;0;50;
$GPXUP;3599;08:21:18;0;49	86431;8	56449;0;0;55;
$GPXUP;3599;08:21:19;0;49	86438;8	56468;0;0;56;
$GPXUP;3599;08:21:20;0;49	86445;8	56488;0;0;56;
$GPXUP;3599;08:21:21;0;49	86452;8	56507;0;0;55;
$GPXUP;3599;08:21:22;0;49	86461;8	56524;0;0;54;
$GPXUP;3599;08:21:23;0;49	86472;8	56533;0;0;53;
$GPXUP;3599;08:21:24;0;49	86485;8	56533;0;0;52;
$GPXUP;3599;08:21:25;0;49	86498;8	56531;0;0;53;
$GPXUP;3599;08:21:26;0;49	86511;8	56527;0;0;53;
$GPXUP;3599;08:21:27;0;49	86524;8	56519;0;0;62;
$GPXUP;3599;08:21:28;0;49	86537;8	56506;0;0;64;
$GPXUP;3599;08:21:29;0;49	8655;8	5649;0;0;66;
$GPXUP;3599;08:21:30;0;49	86562;8	56474;0;0;64;
$GPXUP;3599;08:21:31;0;49	86574;8	56456;0;0;67;
$GPXUP;3599;08:21:32;0;49	86582;8	56436;0;0;62;
$GPXUP;3599;08:21:33;0;49	86584;8	56413;0;0;66;
$GPXUP;3599;08:21:34;0;49	86576;8	56393;0;0;65;
$GPXUP;3599;08:21:35;0;49	86562;8	56382;0;0;65;
$GPXUP;3599;08:21:36;0;49	86544;8	5638;0;0;70;
$GPXUP;3599;08:21:37;0;49	86525;8	56381;0;0;75;
$GPXUP;3599;08:21:38;0;49	86506;8	56377;0;0;76;
$GPXUP;3599;08:21:39;0;49	86488;8	56366;0;0;76;
$GPXUP;3599;08:21:40;0;49	86472;8	56351;0;0;74;
$GPXUP;3599;08:21:41;0;49	86457;8	56332;0;0;80;
$GPXUP;3599;08:21:42;0;49	8644;8	56311;0;0;82;
$GPXUP;3599;08:21:43;0;49	86425;8	56289;0;0;81;
$GPXUP;3599;08:21:44;0;49	86411;8	56268;0;0;74;
$GPXUP;3599;08:21:45;0;49	86396;8	5625;0;0;68;
$GPXUP;3599;08:21:46;0;49	86388;8	5623;0;0;63;
$GPXUP;3599;08:21:47;0;49	86385;8	56206;0;0;60;
$GPXUP;3599;08:21:48;0;49	86387;8	56185;0;0;55;
$GPXUP;3599;08:21:49;0;49	86394;8	56168;0;0;51;
$GPXUP;3599;08:21:50;0;49	86404;8	56159;0;0;47;
$GPXUP;3599;08:21:51;0;49	86416;8	56158;0;0;46;
$GPXUP;3599;08:21:52;0;49	86428;8	56161;0;0;44;
$GPXUP;3599;08:21:53;0;49	86438;8	56168;0;0;41;
$GPXUP;3599;08:21:54;0;49	86447;8	56176;0;0;42;
$GPXUP;3599;08:21:55;0;49	86456;8	56184;0;0;40;
$GPXUP;3599;08:21:56;0;49	86465;8	56192;0;0;39;
$GPXUP;3599;08:21:57;0;49	86473;8	56201;0;0;37;
$GPXUP;3599;08:21:58;0;49	86481;8	56204;0;0;35;
$GPXUP;3599;08:21:59;0;49	86487;8	56195;0;0;48;
$GPXUP;3599;08:22:00;0;49	86485;8	56175;0;0;59;
$GPXUP;3599;08:22:01;0;49	86478;8	56154;0;0;61;
$GPXUP;3599;08:22:02;0;49	86468;8	56134;0;0;58;
$GPXUP;3599;08:22:03;0;49	86457;8	56124;0;0;57;
$GPXUP;3599;08:22:04;0;49	86441;8	56126;0;0;63;
$GPXUP;3599;08:22:05;0;49	86428;8	56139;0;0;58;
$GPXUP;3599;08:22:06;0;49	86421;8	56157;0;0;54;
$GPXUP;3599;08:22:07;0;49	86416;8	56176;0;0;54;
$GPXUP;3599;08:22:08;0;49	86412;8	56196;0;0;48;
$GPXUP;3599;08:22:09;0;49	86414;8	56212;0;0;44;
$GPXUP;3599;08:22:10;0;49	86421;8	56224;0;0;43;
$GPXUP;3599;08:22:11;0;49	86431;8	56226;0;0;40;
$GPXUP;3599;08:22:12;0;49	8644;8	56221;0;0;38;
$GPXUP;3599;08:22:13;0;49	86448;8	56216;0;0;36;
$GPXUP;3599;08:22:14;0;49	86456;8	56212;0;0;32;
$GPXUP;3599;08:22:15;0;49	86462;8	56209;0;0;20;
$GPXUP;3599;08:22:16;0;49	86464;8	56207;0;0;0;
$GPXUP;3599;08:22:17;0;49	86464;8	56207;0;0;0;
$GPXUP;3599;08:22:18;0;49	86464;8	56208;0;0;0;
$GPXUP;3599;08:22:19;0;49	86464;8	56207;0;0;0;
$GPXUP;3599;08:22:20;0;49	86464;8	56208;0;0;0;
$GPXUP;3599;08:22:21;0;49	86464;8	56208;0;0;0;
$GPXUP;3599;08:22:22;0;49	86464;8	56208;0;0;0;
$GPXUP;3599;08:22:23;0;49	86464;8	56208;0;0;0;
$GPXUP;3599;08:22:24;0;49	86464;8	56208;0;0;0;
$GPXUP;3599;08:22:25;0;49	86464;8	56208;0;0;0;
$GPXUP;3599;08:22:26;0;49	86464;8	56208;0;0;0;
$GPXUP;3599;08:22:27;0;49	86464;8	56208;0;0;0;
$GPXUP;3599;08:22:28;0;49	86464;8	56208;0;0;0;
$GPXUP;3599;08:22:29;0;49	86464;8	56208;0;0;0;
$GPXUP;3599;08:22:30;0;49	86464;8	56208;0;0;0;
$GPXUP;3599;08:22:31;0;49	86464;8	56208;0;0;0;
$GPXUP;3599;08:22:32;0;49	86464;8	56208;0;0;0;
$GPXUP;3599;08:22:33;0;49	86464;8	56208;0;0;0;
$GPXUP;3599;08:22:34;0;49	86464;8	56208;0;0;0;
$GPXUP;3599;08:22:35;0;49	86464;8	56208;0;0;0;
$GPXUP;3599;08:22:36;0;49	86464;8	56208;0;0;0;
$GPXUP;3599;08:22:37;0;49	86464;8	56208;0;0;0;
$GPXUP;3599;08:22:38;0;49	86464;8	56208;0;0;0;
$GPXUP;3599;08:22:39;0;49	86464;8	56208;0;0;0;
$GPXUP;3599;08:22:40;0;49	86464;8	56208;0;0;0;
$GPXUP;3599;08:22:41;0;49	86464;8	56208;0;0;0;
$GPXUP;3599;08:22:42;0;49	86464;8	56208;0;0;0;
$GPXUP;3599;08:22:43;0;49	86464;8	56208;0;0;0;
$GPXUP;3599;08:22:44;0;49	86464;8	56208;0;0;0;
$GPXUP;3599;08:22:45;0;49	86464;8	56207;0;0;0;
$GPXUP;3599;08:22:46;0;49	86464;8	56207;0;0;0;
$GPXUP;3599;08:22:47;0;49	86464;8	56207;0;0;0;
$GPXUP;3599;08:22:48;0;49	86464;8	56207;0;0;0;
$GPXUP;3599;08:22:49;0;49	86464;8	56207;0;0;0;
$GPXUP;3599;08:22:50;0;49	86464;8	56207;0;0;0;
$GPXUP;3599;08:22:51;0;49	86464;8	56207;0;0;0;
$GPXUP;3599;08:22:52;0;49	86464;8	56207;0;0;0;
$GPXUP;3599;08:22:53;0;49	86464;8	56207;0;0;0;
$GPXUP;3599;08:22:54;0;49	86464;8	56207;0;0;0;
$GPXUP;3599;08:22:55;0;49	86464;8	56207;0;0;0;
$GPXUP;3599;08:22:56;0;49	86464;8	56207;0;0;0;
$GPXUP;3599;08:22:57;0;49	86464;8	56207;0;0;0;
$GPXUP;3599;08:22:58;0;49	86464;8	56206;0;0;0;
$GPXUP;3599;08:22:59;0;49	86464;8	56206;0;0;0;
$GPXUP;3599;08:23:00;0;49	86464;8	56206;0;0;0;
$GPXUP;3599;08:23:01;0;49	86464;8	56206;0;0;0;
$GPXUP;3599;08:23:02;0;49	86464;8	56206;0;0;0;
$GPXUP;3599;08:23:03;0;49	86464;8	56206;0;0;0;
$GPXUP;3599;08:23:04;0;49	86464;8	56206;0;0;0;
$GPXUP;3599;08:23:05;0;49	86464;8	56206;0;0;0;
$GPXUP;3599;08:23:06;0;49	86464;8	56206;0;0;0;
$GPXUP;3599;08:23:07;0;49	86464;8	56206;0;0;0;
$GPXUP;3599;08:23:08;0;49	86464;8	56206;0;0;0;
$GPXUP;3599;08:23:09;0;49	86464;8	56206;0;0;0;
$GPXUP;3599;08:23:10;0;49	86464;8	56206;0;0;0;
$GPXUP;3599;08:23:11;0;49	86464;8	56206;0;0;0;
$GPXUP;3599;08:23:12;0;49	86464;8	56206;0;0;0;
$GPXUP;3599;08:23:13;0;49	86464;8	56206;0;0;0;
$GPXUP;3599;08:23:14;0;49	86464;8	56206;0;0;0;
$GPXUP;3599;08:23:15;0;49	86464;8	56207;0;0;0;
$GPXUP;3599;08:23:16;0;49	86464;8	56207;0;0;0;
$GPXUP;3599;08:23:17;0;49	86464;8	56207;0;0;0;
$GPXUP;3599;08:23:18;0;49	86464;8	56207;0;0;0;
$GPXUP;3599;08:23:19;0;49	86464;8	56207;0;0;0;
$GPXUP;3599;08:23:20;0;49	86464;8	56207;0;0;0;
$GPXUP;3599;08:23:21;0;49	86464;8	56207;0;0;0;
$GPXUP;3599;08:23:22;0;49	86464;8	56207;0;0;0;
$GPXUP;3599;08:23:23;0;49	86464;8	56207;0;0;0;
$GPXUP;3599;08:23:24;0;49	86464;8	56207;0;0;0;
$GPXUP;3599;08:23:25;0;49	86464;8	56207;0;0;0;
$GPXUP;3599;08:23:26;0;49	86464;8	56206;0;0;0;
$GPXUP;3599;08:23:27;0;49	86464;8	56206;0;0;0;
$GPXUP;3599;08:23:28;0;49	86464;8	56206;0;0;0;
$GPXUP;3599;08:23:29;0;49	86464;8	56206;0;0;0;
$GPXUP;3599;08:23:30;0;49	86464;8	56206;0;0;0;
$GPXUP;3599;08:23:31;0;49	86464;8	56206;0;0;0;
$GPXUP;3599;08:23:32;0;49	86464;8	56206;0;0;0;
$GPXUP;3599;08:23:33;0;49	86464;8	56206;0;0;0;
$GPXUP;3599;08:23:34;0;49	86464;8	56206;0;0;0;
$GPXUP;3599;08:23:35;0;49	86464;8	56205;0;0;0;
$GPXUP;3599;08:23:36;0;49	86463;8	56205;0;0;0;
$GPXUP;3599;08:23:37;0;49	86463;8	56205;0;0;0;
$GPXUP;3599;08:23:38;0;49	86463;8	56205;0;0;0;
$GPXUP;3599;08:23:39;0;49	86463;8	56205;0;0;0;
$GPXUP;3599;08:23:40;0;49	86463;8	56204;0;0;0;
$GPXUP;3599;08:23:41;0;49	86463;8	56204;0;0;0;
$GPXUP;3599;08:23:42;0;49	86463;8	56204;0;0;0;
$GPXUP;3599;08:23:43;0;49	86463;8	56204;0;0;0;
$GPXUP;3599;08:23:44;0;49	86463;8	56204;0;0;0;
$GPXUP;3599;08:23:45;0;49	86463;8	56204;0;0;0;
$GPXUP;3599;08:23:46;0;49	86463;8	56204;0;0;0;
$GPXUP;3599;08:23:47;0;49	86463;8	56204;0;0;0;
$GPXUP;3599;08:23:48;0;49	86462;8	56204;0;0;0;
$GPXUP;3599;08:23:49;0;49	86462;8	56204;0;0;0;
$GPXUP;3599;08:23:50;0;49	86462;8	56204;0;0;0;
$GPXUP;3599;08:23:51;0;49	86462;8	56204;0;0;0;
$GPXUP;3599;08:23:52;0;49	86462;8	56204;0;0;0;
$GPXUP;3599;08:23:53;0;49	86462;8	56204;0;0;0;
$GPXUP;3599;08:23:54;0;49	86462;8	56204;0;0;0;
$GPXUP;3599;08:23:55;0;49	86462;8	56203;0;0;0;
$GPXUP;3599;08:23:56;0;49	86462;8	56203;0;0;0;
$GPXUP;3599;08:23:57;0;49	86462;8	56203;0;0;0;
$GPXUP;3599;08:23:58;0;49	86462;8	56203;0;0;0;
$GPXUP;3599;08:23:59;0;49	86462;8	56203;0;0;0;
$GPXUP;3599;08:24:00;0;49	86462;8	56203;0;0;0;
$GPXUP;3599;08:24:01;0;49	86462;8	56203;0;0;0;
$GPXUP;3599;08:24:02;0;49	86462;8	56203;0;0;0;
$GPXUP;3599;08:24:03;0;49	86462;8	56203;0;0;0;
$GPXUP;3599;08:24:04;0;49	86461;8	56203;0;0;0;
$GPXUP;3599;08:24:05;0;49	86461;8	56203;0;0;0;
$GPXUP;3599;08:24:06;0;49	86461;8	56203;0;0;0;
$GPXUP;3599;08:24:07;0;49	86461;8	56203;0;0;0;
$GPXUP;3599;08:24:08;0;49	86461;8	56203;0;0;0;
$GPXUP;3599;08:24:09;0;49	86461;8	56203;0;0;0;
$GPXUP;3599;08:24:10;0;49	86461;8	56203;0;0;0;
$GPXUP;3599;08:24:11;0;49	86461;8	56203;0;0;0;
$GPXUP;3599;08:24:12;0;49	86461;8	56203;0;0;0;
$GPXUP;3599;08:24:13;0;49	86461;8	56203;0;0;0;
$GPXUP;3599;08:24:14;0;49	86461;8	56203;0;0;0;
$GPXUP;3599;08:24:15;0;49	86461;8	56203;0;0;0;
$GPXUP;3599;08:24:16;0;49	86461;8	56203;0;0;0;
$GPXUP;3599;08:24:17;0;49	86461;8	56203;0;0;0;
$GPXUP;3599;08:24:18;0;49	86461;8	56203;0;0;0;
$GPXUP;3599;08:24:19;0;49	86461;8	56203;0;0;0;
$GPXUP;3599;08:24:20;0;49	86461;8	56203;0;0;0;
$GPXUP;3599;08:24:21;0;49	86461;8	56203;0;0;0;
$GPXUP;3599;08:24:22;0;49	86461;8	56203;0;0;0;
$GPXUP;3599;08:24:23;0;49	86461;8	56203;0;0;0;
$GPXUP;3599;08:24:24;0;49	86462;8	56203;0;0;0;
$GPXUP;3599;08:24:25;0;49	86462;8	56203;0;0;0;
$GPXUP;3599;08:24:26;0;49	86462;8	56202;0;0;0;
$GPXUP;3599;08:24:27;0;49	86462;8	56202;0;0;0;
$GPXUP;3599;08:24:28;0;49	86462;8	56202;0;0;0;
$GPXUP;3599;08:24:29;0;49	86462;8	56202;0;0;0;
$GPXUP;3599;08:24:30;0;49	86462;8	56202;0;0;0;
$GPXUP;3599;08:24:31;0;49	86462;8	56202;0;0;0;
$GPXUP;3599;08:24:32;0;49	86462;8	56202;0;0;0;
$GPXUP;3599;08:24:33;0;49	86462;8	56202;0;0;0;
$GPXUP;3599;08:24:34;0;49	86462;8	56202;0;0;0;
$GPXUP;3599;08:24:35;0;49	86462;8	56202;0;0;0;
$GPXUP;3599;08:24:36;0;49	86462;8	56202;0;0;0;
$GPXUP;3599;08:24:37;0;49	86462;8	56201;0;0;0;
$GPXUP;3599;08:24:38;0;49	86462;8	56201;0;0;0;
$GPXUP;3599;08:24:39;0;49	86462;8	56201;0;0;0;
$GPXUP;3599;08:24:40;0;49	86462;8	56201;0;0;0;
$GPXUP;3599;08:24:41;0;49	86462;8	56201;0;0;0;
$GPXUP;3599;08:24:42;0;49	86462;8	56201;0;0;0;
$GPXUP;3599;08:24:43;0;49	86462;8	56201;0;0;0;
$GPXUP;3599;08:24:44;0;49	86462;8	56201;0;0;0;
$GPXUP;3599;08:24:45;0;49	86462;8	56201;0;0;0;
$GPXUP;3599;08:24:46;0;49	86462;8	56201;0;0;0;
$GPXUP;3599;08:24:47;0;49	86462;8	56201;0;0;0;
$GPXUP;3599;08:24:48;0;49	86462;8	56201;0;0;0;
$GPXUP;3599;08:24:49;0;49	86462;8	56201;0;0;0;
$GPXUP;3599;08:24:50;0;49	86462;8	56201;0;0;0;
$GPXUP;3599;08:24:51;0;49	86462;8	56201;0;0;0;
$GPXUP;3599;08:24:52;0;49	86462;8	56201;0;0;0;
$GPXUP;3599;08:24:53;0;49	86462;8	56201;0;0;0;
$GPXUP;3599;08:24:54;0;49	86462;8	56201;0;0;0;
$GPXUP;3599;08:24:55;0;49	86462;8	56201;0;0;0;
$GPXUP;3599;08:24:56;0;49	86462;8	56201;0;0;0;
$GPXUP;3599;08:24:57;0;49	86462;8	56201;0;0;0;
$GPXUP;3599;08:24:58;0;49	86462;8	56201;0;0;0;
$GPXUP;3599;08:24:59;0;49	86462;8	56201;0;0;0;
$GPXUP;3599;08:25:00;0;49	86462;8	56201;0;0;0;
$GPXUP;3599;08:25:01;0;49	86462;8	56201;0;0;0;
$GPXUP;3599;08:25:02;0;49	86462;8	56201;0;0;0;
$GPXUP;3599;08:25:03;0;49	86462;8	56201;0;0;0;
$GPXUP;3599;08:25:04;0;49	86462;8	56201;0;0;0;
$GPXUP;3599;08:25:05;0;49	86462;8	56201;0;0;0;
$GPXUP;3599;08:25:06;0;49	86462;8	56201;0;0;0;
$GPXUP;3599;08:25:07;0;49	86462;8	56201;0;0;0;
$GPXUP;3599;08:25:08;0;49	86462;8	56201;0;0;0;
$GPXUP;3599;08:25:09;0;49	86462;8	56201;0;0;0;
$GPXUP;3599;08:25:10;0;49	86462;8	56201;0;0;0;
$GPXUP;3599;08:25:11;0;49	86462;8	56201;0;0;0;
$GPXUP;3599;08:25:12;0;49	86462;8	56201;0;0;0;
$GPXUP;3599;08:25:13;0;49	86462;8	56201;0;0;0;
$GPXUP;3599;08:25:14;0;49	86462;8	56201;0;0;0;
$GPXUP;3599;08:25:15;0;49	86462;8	56201;0;0;0;
$GPXUP;3599;08:25:16;0;49	86462;8	56201;0;0;0;
$GPXUP;3599;08:25:17;0;49	86462;8	56202;0;0;0;
$GPXUP;3599;08:25:18;0;49	86462;8	56202;0;0;0;
$GPXUP;3599;08:25:19;0;49	86462;8	56202;0;0;0;
$GPXUP;3599;08:25:20;0;49	86462;8	56202;0;0;0;
$GPXUP;3599;08:25:21;0;49	86462;8	56202;0;0;0;
$GPXUP;3599;08:25:22;0;49	86462;8	56202;0;0;0;
$GPXUP;3599;08:25:23;0;49	86462;8	56202;0;0;0;
$GPXUP;3599;08:25:24;0;49	86462;8	56202;0;0;0;
$GPXUP;3599;08:25:25;0;49	86462;8	56202;0;0;23;
$GPXUP;3599;08:25:26;0;49	86468;8	56208;0;0;33;
$GPXUP;3599;08:25:27;0;49	86476;8	56218;0;0;37;
$GPXUP;3599;08:25:28;0;49	86484;8	56228;0;0;43;
$GPXUP;3599;08:25:29;0;49	86492;8	56241;0;0;43;
$GPXUP;3599;08:25:30;0;49	86496;8	56257;0;0;45;
$GPXUP;3599;08:25:31;0;49	86499;8	56277;0;0;45;
$GPXUP;3599;08:25:32;0;49	86501;8	56295;0;0;47;
$GPXUP;3599;08:25:33;0;49	86503;8	56313;0;0;46;
$GPXUP;3599;08:25:34;0;49	86502;8	56331;0;0;46;
$GPXUP;3599;08:25:35;0;49	86496;8	56347;0;0;47;
$GPXUP;3599;08:25:36;0;49	86486;8	56356;0;0;47;
$GPXUP;3599;08:25:37;0;49	86474;8	56357;0;0;48;
$GPXUP;3599;08:25:38;0;49	86464;8	56347;0;0;51;
$GPXUP;3599;08:25:39;0;49	86457;8	56331;0;0;52;
$GPXUP;3599;08:25:40;0;49	86455;8	56311;0;0;50;
$GPXUP;3599;08:25:41;0;49	86458;8	56294;0;0;44;
$GPXUP;3599;08:25:42;0;49	86466;8	5629;0;0;33;
$GPXUP;3599;08:25:43;0;49	86472;8	563;0;0;40;
$GPXUP;3599;08:25:44;0;49	86477;8	56314;0;0;45;
$GPXUP;3599;08:25:45;0;49	86487;8	56322;0;0;46;
$GPXUP;3599;08:25:46;0;49	86499;8	5632;0;0;50;
$GPXUP;3599;08:25:47;0;49	86511;8	56314;0;0;51;
$GPXUP;3599;08:25:48;0;49	86523;8	56308;0;0;50;
$GPXUP;3599;08:25:49;0;49	86536;8	56304;0;0;51;
$GPXUP;3599;08:25:50;0;49	86548;8	56304;0;0;55;
$GPXUP;3599;08:25:51;0;49	86563;8	56306;0;0;54;
$GPXUP;3599;08:25:52;0;49	86576;8	56312;0;0;50;
$GPXUP;3599;08:25:53;0;49	86587;8	56318;0;0;47;
$GPXUP;3599;08:25:54;0;49	86598;8	56322;0;0;44;
$GPXUP;3599;08:25:55;0;49	86609;8	56324;0;0;44;
$GPXUP;3599;08:25:56;0;49	86618;8	56331;0;0;43;
$GPXUP;3599;08:25:57;0;49	86626;8	56342;0;0;41;
$GPXUP;3599;08:25:58;0;49	86633;8	56353;0;0;40;
$GPXUP;3599;08:25:59;0;49	86638;8	56367;0;0;40;
$GPXUP;3599;08:26:00;0;49	86638;8	56383;0;0;42;
$GPXUP;3599;08:26:01;0;49	86636;8	56398;0;0;41;
$GPXUP;3599;08:26:02;0;49	86629;8	56411;0;0;45;
$GPXUP;3599;08:26:03;0;49	86619;8	56422;0;0;46;
$GPXUP;3599;08:26:04;0;49	86611;8	56434;0;0;45;
$GPXUP;3599;08:26:05;0;49	86602;8	56448;0;0;50;
$GPXUP;3599;08:26:06;0;49	86593;8	5646;0;0;51;
$GPXUP;3599;08:26:07;0;49	86583;8	56473;0;0;51;
$GPXUP;3599;08:26:08;0;49	86575;8	56488;0;0;47;
$GPXUP;3599;08:26:09;0;49	86572;8	56505;0;0;44;
$GPXUP;3599;08:26:10;0;49	86573;8	56522;0;0;47;
$GPXUP;3599;08:26:11;0;49	8658;8	56537;0;0;46;
$GPXUP;3599;08:26:12;0;49	86589;8	56548;0;0;46;
$GPXUP;3599;08:26:13;0;49	86599;8	56558;0;0;46;
$GPXUP;3599;08:26:14;0;49	86609;8	56565;0;0;45;
$GPXUP;3599;08:26:15;0;49	8662;8	56571;0;0;45;
$GPXUP;3599;08:26:16;0;49	8663;8	56579;0;0;44;
$GPXUP;3599;08:26:17;0;49	86638;8	5659;0;0;46;
$GPXUP;3599;08:26:18;0;49	86643;8	56606;0;0;47;
$GPXUP;3599;08:26:19;0;49	86645;8	56625;0;0;53;
$GPXUP;3599;08:26:20;0;49	86646;8	56646;0;0;54;
$GPXUP;3599;08:26:21;0;49	86649;8	56666;0;0;50;
$GPXUP;3599;08:26:22;0;49	86656;8	56681;0;0;50;
$GPXUP;3599;08:26:23;0;49	86665;8	56689;0;0;45;
$GPXUP;3599;08:26:24;0;49	86676;8	56692;0;0;45;
$GPXUP;3599;08:26:25;0;49	86688;8	56696;0;0;45;
$GPXUP;3599;08:26:26;0;49	86698;8	56699;0;0;45;
$GPXUP;3599;08:26:27;0;49	8671;8	56701;0;0;45;
$GPXUP;3599;08:26:28;0;49	8672;8	56703;0;0;43;
$GPXUP;3599;08:26:29;0;49	8673;8	56705;0;0;42;
$GPXUP;3599;08:26:30;0;49	8674;8	56703;0;0;42;
$GPXUP;3599;08:26:31;0;49	86751;8	56699;0;0;44;
$GPXUP;3599;08:26:32;0;49	86762;8	56692;0;0;46;
$GPXUP;3599;08:26:33;0;49	86772;8	56684;0;0;44;
$GPXUP;3599;08:26:34;0;49	86782;8	56674;0;0;46;
$GPXUP;3599;08:26:35;0;49	86791;8	56665;0;0;42;
$GPXUP;3599;08:26:36;0;49	868;8	56659;0;0;39;
$GPXUP;3599;08:26:37;0;49	8681;8	56655;0;0;38;
$GPXUP;3599;08:26:38;0;49	86816;8	56647;0;0;33;
$GPXUP;3599;08:26:39;0;49	86817;8	56637;0;0;21;
$GPXUP;3599;08:26:40;0;49	86817;8	56631;0;0;15;
$GPXUP;3599;08:26:41;0;49	86818;8	56628;0;0;0;
$GPXUP;3599;08:26:42;0;49	86818;8	56628;0;0;0;
$GPXUP;3599;08:26:43;0;49	86817;8	56628;0;0;0;
$GPXUP;3599;08:26:44;0;49	86817;8	56628;0;0;0;
$GPXUP;3599;08:26:45;0;49	86817;8	56627;0;0;0;
$GPXUP;3599;08:26:46;0;49	86817;8	56627;0;0;0;
$GPXUP;3599;08:26:47;0;49	86817;8	56627;0;0;0;
$GPXUP;3599;08:26:48;0;49	86817;8	56628;0;0;0;
$GPXUP;3599;08:26:49;0;49	86817;8	56628;0;0;0;
$GPXUP;3599;08:26:50;0;49	86817;8	56628;0;0;0;
$GPXUP;3599;08:26:51;0;49	86817;8	56628;0;0;0;
$GPXUP;3599;08:26:52;0;49	86817;8	56628;0;0;0;
$GPXUP;3599;08:26:53;0;49	86817;8	56628;0;0;0;
$GPXUP;3599;08:26:54;0;49	86817;8	56628;0;0;0;
$GPXUP;3599;08:26:55;0;49	86817;8	56628;0;0;0;
$GPXUP;3599;08:26:56;0;49	86817;8	56627;0;0;0;
$GPXUP;3599;08:26:57;0;49	86817;8	56627;0;0;0;
$GPXUP;3599;08:26:58;0;49	86817;8	56627;0;0;0;
$GPXUP;3599;08:26:59;0;49	86817;8	56627;0;0;0;
$GPXUP;3599;08:27:00;0;49	86817;8	56627;0;0;0;
$GPXUP;3599;08:27:01;0;49	86817;8	56627;0;0;0;
$GPXUP;3599;08:27:02;0;49	86817;8	56627;0;0;0;
$GPXUP;3599;08:27:03;0;49	86817;8	56627;0;0;0;
$GPXUP;3599;08:27:04;0;49	86817;8	56627;0;0;0;
$GPXUP;3599;08:27:05;0;49	86817;8	56627;0;0;0;
$GPXUP;3599;08:27:06;0;49	86817;8	56627;0;0;0;
$GPXUP;3599;08:27:07;0;49	86817;8	56627;0;0;0;
$GPXUP;3599;08:27:08;0;49	86817;8	56627;0;0;0;
$GPXUP;3599;08:27:09;0;49	86817;8	56627;0;0;0;
$GPXUP;3599;08:27:10;0;49	86817;8	56627;0;0;0;
$GPXUP;3599;08:27:11;0;49	86817;8	56627;0;0;0;
$GPXUP;3599;08:27:12;0;49	86817;8	56627;0;0;0;
$GPXUP;3599;08:27:13;0;49	86817;8	56627;0;0;0;
$GPXUP;3599;08:27:14;0;49	86817;8	56627;0;0;0;
$GPXUP;3599;08:27:15;0;49	86817;8	56627;0;0;0;
$GPXUP;3599;08:27:16;0;49	86817;8	56627;0;0;0;
$GPXUP;3599;08:27:17;0;49	86817;8	56627;0;0;0;
$GPXUP;3599;08:27:18;0;49	86817;8	56627;0;0;0;
$GPXUP;3599;08:27:19;0;49	86817;8	56627;0;0;0;
$GPXUP;3599;08:27:20;0;49	86817;8	56627;0;0;0;
$GPXUP;3599;08:27:21;0;49	86817;8	56627;0;0;0;
$GPXUP;3599;08:27:22;0;49	86817;8	56627;0;0;0;
$GPXUP;3599;08:27:23;0;49	86817;8	56627;0;0;0;
$GPXUP;3599;08:27:24;0;49	86817;8	56627;0;0;0;
$GPXUP;3599;08:27:25;0;49	86817;8	56627;0;0;0;
$GPXUP;3599;08:27:26;0;49	86817;8	56627;0;0;0;
$GPXUP;3599;08:27:27;0;49	86817;8	56627;0;0;0;
$GPXUP;3599;08:27:28;0;49	86817;8	56627;0;0;0;
$GPXUP;3599;08:27:29;0;49	86817;8	56627;0;0;0;
$GPXUP;3599;08:27:30;0;49	86817;8	56627;0;0;0;
$GPXUP;3599;08:27:31;0;49	86817;8	56627;0;0;0;
$GPXUP;3599;08:27:32;0;49	86817;8	56628;0;0;0;
$GPXUP;3599;08:27:33;0;49	86817;8	56627;0;0;0;
$GPXUP;3599;08:27:34;0;49	86817;8	56627;0;0;0;
$GPXUP;3599;08:27:35;0;49	86817;8	56627;0;0;0;
$GPXUP;3599;08:27:36;0;49	86817;8	56628;0;0;0;
$GPXUP;3599;08:27:37;0;49	86817;8	56628;0;0;0;
$GPXUP;3599;08:27:38;0;49	86817;8	56628;0;0;0;
$GPXUP;3599;08:27:39;0;49	86817;8	56628;0;0;0;
$GPXUP;3599;08:27:40;0;49	86817;8	56628;0;0;0;
$GPXUP;3599;08:27:41;0;49	86817;8	56628;0;0;0;
$GPXUP;3599;08:27:42;0;49	86817;8	56628;0;0;0;
$GPXUP;3599;08:27:43;0;49	86817;8	56628;0;0;0;
$GPXUP;3599;08:27:44;0;49	86817;8	56628;0;0;0;
$GPXUP;3599;08:27:45;0;49	86817;8	56628;0;0;0;
$GPXUP;3599;08:27:46;0;49	86817;8	56628;0;0;0;
$GPXUP;3599;08:27:47;0;49	86816;8	56628;0;0;0;
$GPXUP;3599;08:27:48;0;49	86816;8	56627;0;0;0;
$GPXUP;3599;08:27:49;0;49	86816;8	56627;0;0;0;
$GPXUP;3599;08:27:50;0;49	86816;8	56627;0;0;0;
$GPXUP;3599;08:27:51;0;49	86816;8	56627;0;0;0;
$GPXUP;3599;08:27:52;0;49	86816;8	56627;0;0;0;
$GPXUP;3599;08:27:53;0;49	86816;8	56627;0;0;0;
$GPXUP;3599;08:27:54;0;49	86816;8	56627;0;0;0;
$GPXUP;3599;08:27:55;0;49	86816;8	56627;0;0;0;
$GPXUP;3599;08:27:56;0;49	86816;8	56627;0;0;0;
$GPXUP;3599;08:27:57;0;49	86816;8	56627;0;0;0;
$GPXUP;3599;08:27:58;0;49	86816;8	56627;0;0;0;
$GPXUP;3599;08:27:59;0;49	86816;8	56627;0;0;0;
$GPXUP;3599;08:28:00;0;49	86816;8	56627;0;0;0;
$GPXUP;3599;08:28:01;0;49	86816;8	56627;0;0;0;
$GPXUP;3599;08:28:02;0;49	86815;8	56627;0;0;0;
$GPXUP;3599;08:28:03;0;49	86815;8	56627;0;0;0;
$GPXUP;3599;08:28:04;0;49	86815;8	56627;0;0;0;
$GPXUP;3599;08:28:05;0;49	86815;8	56627;0;0;0;
$GPXUP;3599;08:28:06;0;49	86815;8	56627;0;0;0;
$GPXUP;3599;08:28:07;0;49	86815;8	56626;0;0;0;
$GPXUP;3599;08:28:08;0;49	86815;8	56626;0;0;0;
$GPXUP;3599;08:28:09;0;49	86815;8	56626;0;0;0;
$GPXUP;3599;08:28:10;0;49	86815;8	56626;0;0;0;
$GPXUP;3599;08:28:11;0;49	86815;8	56626;0;0;0;
$GPXUP;3599;08:28:12;0;49	86815;8	56626;0;0;0;
$GPXUP;3599;08:28:13;0;49	86815;8	56626;0;0;0;
$GPXUP;3599;08:28:14;0;49	86815;8	56626;0;0;0;
$GPXUP;3599;08:28:15;0;49	86815;8	56626;0;0;0;
$GPXUP;3599;08:28:16;0;49	86815;8	56626;0;0;0;
$GPXUP;3599;08:28:17;0;49	86815;8	56626;0;0;0;
$GPXUP;3599;08:28:18;0;49	86815;8	56626;0;0;0;
$GPXUP;3599;08:28:19;0;49	86815;8	56626;0;0;0;
$GPXUP;3599;08:28:20;0;49	86815;8	56626;0;0;0;
$GPXUP;3599;08:28:21;0;49	86815;8	56626;0;0;0;
$GPXUP;3599;08:28:22;0;49	86815;8	56626;0;0;0;
$GPXUP;3599;08:28:23;0;49	86815;8	56626;0;0;0;
$GPXUP;3599;08:28:24;0;49	86815;8	56626;0;0;0;
$GPXUP;3599;08:28:25;0;49	86815;8	56626;0;0;0;
$GPXUP;3599;08:28:26;0;49	86815;8	56626;0;0;0;
$GPXUP;3599;08:28:27;0;49	86815;8	56626;0;0;0;
$GPXUP;3599;08:28:28;0;49	86815;8	56626;0;0;0;
$GPXUP;3599;08:28:29;0;49	86815;8	56626;0;0;0;
$GPXUP;3599;08:28:30;0;49	86815;8	56626;0;0;0;
$GPXUP;3599;08:28:31;0;49	86815;8	56626;0;0;0;
$GPXUP;3599;08:28:32;0;49	86815;8	56626;0;0;0;
$GPXUP;3599;08:28:33;0;49	86815;8	56626;0;0;0;
$GPXUP;3599;08:28:34;0;49	86815;8	56626;0;0;0;
$GPXUP;3599;08:28:35;0;49	86815;8	56626;0;0;0;
$GPXUP;3599;08:28:36;0;49	86815;8	56626;0;0;0;
$GPXUP;3599;08:28:37;0;49	86815;8	56626;0;0;0;
$GPXUP;3599;08:28:38;0;49	86815;8	56626;0;0;0;
$GPXUP;3599;08:28:39;0;49	86815;8	56626;0;0;0;
$GPXUP;3599;08:28:40;0;49	86815;8	56626;0;0;0;
$GPXUP;3599;08:28:41;0;49	86815;8	56626;0;0;0;
$GPXUP;3599;08:28:42;0;49	86815;8	56626;0;0;0;
$GPXUP;3599;08:28:43;0;49	86815;8	56626;0;0;0;
$GPXUP;3599;08:28:44;0;49	86815;8	56626;0;0;0;
$GPXUP;3599;08:28:45;0;49	86815;8	56626;0;0;0;
$GPXUP;3599;08:28:46;0;49	86815;8	56626;0;0;0;
$GPXUP;3599;08:28:47;0;49	86815;8	56626;0;0;0;
$GPXUP;3599;08:28:48;0;49	86815;8	56626;0;0;0;
$GPXUP;3599;08:28:49;0;49	86815;8	56626;0;0;0;
$GPXUP;3599;08:28:50;0;49	86815;8	56626;0;0;0;
$GPXUP;3599;08:28:51;0;49	86815;8	56626;0;0;0;
$GPXUP;3599;08:28:52;0;49	86815;8	56626;0;0;0;
$GPXUP;3599;08:28:53;0;49	86815;8	56626;0;0;0;
$GPXUP;3599;08:28:54;0;49	86815;8	56626;0;0;0;
$GPXUP;3599;08:28:55;0;49	86815;8	56626;0;0;0;
$GPXUP;3599;08:28:56;0;49	86815;8	56626;0;0;0;
$GPXUP;3599;08:28:57;0;49	86815;8	56626;0;0;0;
$GPXUP;3599;08:28:58;0;49	86815;8	56626;0;0;0;
$GPXUP;3599;08:28:59;0;49	86815;8	56626;0;0;0;
$GPXUP;3599;08:29:00;0;49	86816;8	56626;0;0;0;
$GPXUP;3599;08:29:01;0;49	86816;8	56626;0;0;0;
$GPXUP;3599;08:29:02;0;49	86816;8	56626;0;0;0;
$GPXUP;3599;08:29:03;0;49	86816;8	56626;0;0;0;
$GPXUP;3599;08:29:04;0;49	86816;8	56626;0;0;0;
$GPXUP;3599;08:29:05;0;49	86816;8	56626;0;0;0;
$GPXUP;3599;08:29:06;0;49	86816;8	56626;0;0;0;
$GPXUP;3599;08:29:07;0;49	86816;8	56626;0;0;0;
$GPXUP;3599;08:29:08;0;49	86816;8	56626;0;0;0;
$GPXUP;3599;08:29:09;0;49	86816;8	56626;0;0;0;
$GPXUP;3599;08:29:10;0;49	86816;8	56626;0;0;0;
$GPXUP;3599;08:29:11;0;49	86816;8	56626;0;0;0;
$GPXUP;3599;08:29:12;0;49	86816;8	56626;0;0;0;
$GPXUP;3599;08:29:13;0;49	86816;8	56626;0;0;0;
$GPXUP;3599;08:29:14;0;49	86816;8	56626;0;0;0;
$GPXUP;3599;08:29:15;0;49	86816;8	56626;0;0;0;
$GPXUP;3599;08:29:16;0;49	86816;8	56626;0;0;0;
$GPXUP;3599;08:29:17;0;49	86816;8	56626;0;0;0;
$GPXUP;3599;08:29:18;0;49	86816;8	56626;0;0;0;
$GPXUP;3599;08:29:19;0;49	86816;8	56626;0;0;0;
$GPXUP;3599;08:29:20;0;49	86816;8	56626;0;0;0;
$GPXUP;3599;08:29:21;0;49	86816;8	56626;0;0;0;
$GPXUP;3599;08:29:22;0;49	86816;8	56626;0;0;0;
$GPXUP;3599;08:29:23;0;49	86816;8	56626;0;0;0;
$GPXUP;3599;08:29:24;0;49	86816;8	56626;0;0;0;
$GPXUP;3599;08:29:25;0;49	86816;8	56626;0;0;0;
$GPXUP;3599;08:29:26;0;49	86816;8	56626;0;0;0;
$GPXUP;3599;08:29:27;0;49	86816;8	56626;0;0;0;
$GPXUP;3599;08:29:28;0;49	86816;8	56626;0;0;0;
$GPXUP;3599;08:29:29;0;49	86816;8	56626;0;0;0;
$GPXUP;3599;08:29:30;0;49	86816;8	56626;0;0;0;
$GPXUP;3599;08:29:31;0;49	86816;8	56626;0;0;0;
$GPXUP;3599;08:29:32;0;49	86816;8	56626;0;0;0;
$GPXUP;3599;08:29:33;0;49	86816;8	56626;0;0;0;
$GPXUP;3599;08:29:34;0;49	86816;8	56626;0;0;0;
$GPXUP;3599;08:29:35;0;49	86816;8	56626;0;0;0;
$GPXUP;3599;08:29:36;0;49	86816;8	56626;0;0;0;
$GPXUP;3599;08:29:37;0;49	86816;8	56626;0;0;0;
$GPXUP;3599;08:29:38;0;49	86816;8	56626;0;0;0;
$GPXUP;3599;08:29:39;0;49	86816;8	56626;0;0;0;
$GPXUP;3599;08:29:40;0;49	86816;8	56626;0;0;0;
$GPXUP;3599;08:29:41;0;49	86816;8	56626;0;0;0;
$GPXUP;3599;08:29:42;0;49	86816;8	56626;0;0;0;
$GPXUP;3599;08:29:43;0;49	86816;8	56626;0;0;0;
$GPXUP;3599;08:29:44;0;49	86816;8	56626;0;0;0;
$GPXUP;3599;08:29:45;0;49	86816;8	56626;0;0;0;
$GPXUP;3599;08:29:46;0;49	86816;8	56626;0;0;0;
$GPXUP;3599;08:29:47;0;49	86816;8	56626;0;0;0;
$GPXUP;3599;08:29:48;0;49	86816;8	56626;0;0;0;
$GPXUP;3599;08:29:49;0;49	86816;8	56626;0;0;0;
$GPXUP;3599;08:29:50;0;49	86816;8	56626;0;0;0;
$GPXUP;3599;08:29:51;0;49	86816;8	56626;0;0;0;
$GPXUP;3599;08:29:52;0;49	86816;8	56626;0;0;0;
$GPXUP;3599;08:29:53;0;49	86816;8	56626;0;0;0;
$GPXUP;3599;08:29:54;0;49	86816;8	56626;0;0;0;
$GPXUP;3599;08:29:55;0;49	86816;8	56626;0;0;0;
$GPXUP;3599;08:29:56;0;49	86816;8	56626;0;0;0;
$GPXUP;3599;08:29:57;0;49	86816;8	56626;0;0;0;
$GPXUP;3599;08:29:58;0;49	86816;8	56626;0;0;0;
$GPXUP;3599;08:29:59;0;49	86816;8	56626;0;0;0;
$GPXUP;3599;08:30:00;0;49	86816;8	56626;0;0;0;
$GPXUP;3599;08:30:01;0;49	86816;8	56626;0;0;0;
$GPXUP;3599;08:30:02;0;49	86816;8	56626;0;0;0;
$GPXUP;3599;08:30:03;0;49	86816;8	56626;0;0;0;
$GPXUP;3599;08:30:04;0;49	86816;8	56626;0;0;0;
$GPXUP;3599;08:30:05;0;49	86816;8	56626;0;0;0;
$GPXUP;3599;08:30:06;0;49	86816;8	56626;0;0;0;
$GPXUP;3599;08:30:07;0;49	86816;8	56626;0;0;0;
$GPXUP;3599;08:30:08;0;49	86816;8	56626;0;0;0;
$GPXUP;3599;08:30:09;0;49	86816;8	56626;0;0;0;
$GPXUP;3599;08:30:10;0;49	86816;8	56626;0;0;0;
$GPXUP;3599;08:30:11;0;49	86816;8	56626;0;0;0;
$GPXUP;3599;08:30:12;0;49	86816;8	56626;0;0;0;
$GPXUP;3599;08:30:13;0;49	86816;8	56626;0;0;0;
$GPXUP;3599;08:30:14;0;49	86816;8	56626;0;0;0;
$GPXUP;3599;08:30:15;0;49	86816;8	56626;0;0;0;
$GPXUP;3599;08:30:16;0;49	86816;8	56626;0;0;0;
$GPXUP;3599;08:30:17;0;49	86816;8	56626;0;0;0;
$GPXUP;3599;08:30:18;0;49	86816;8	56626;0;0;0;
$GPXUP;3599;08:30:19;0;49	86816;8	56626;0;0;0;
$GPXUP;3599;08:30:20;0;49	86816;8	56626;0;0;0;
$GPXUP;3599;08:30:21;0;49	86816;8	56626;0;0;0;
$GPXUP;3599;08:30:22;0;49	86816;8	56626;0;0;0;
$GPXUP;3599;08:30:23;0;49	86816;8	56626;0;0;0;
$GPXUP;3599;08:30:24;0;49	86816;8	56626;0;0;0;
$GPXUP;3599;08:30:25;0;49	86816;8	56626;0;0;0;
$GPXUP;3599;08:30:26;0;49	86816;8	56626;0;0;0;
$GPXUP;3599;08:30:27;0;49	86816;8	56626;0;0;0;
$GPXUP;3599;08:30:28;0;49	86816;8	56626;0;0;0;
$GPXUP;3599;08:30:29;0;49	86816;8	56626;0;0;0;
$GPXUP;3599;08:30:30;0;49	86816;8	56626;0;0;0;
$GPXUP;3599;08:30:31;0;49	86816;8	56626;0;0;0;
$GPXUP;3599;08:30:32;0;49	86816;8	56626;0;0;0;
$GPXUP;3599;08:30:33;0;49	86816;8	56626;0;0;0;
$GPXUP;3599;08:30:34;0;49	86816;8	56627;0;0;0;
$GPXUP;3599;08:30:35;0;49	86816;8	56627;0;0;0;
$GPXUP;3599;08:30:36;0;49	86816;8	56627;0;0;0;
$GPXUP;3599;08:30:37;0;49	86816;8	56627;0;0;0;
$GPXUP;3599;08:30:38;0;49	86816;8	56627;0;0;0;
$GPXUP;3599;08:30:39;0;49	86816;8	56627;0;0;0;
$GPXUP;3599;08:30:40;0;49	86816;8	56627;0;0;0;
$GPXUP;3599;08:30:41;0;49	86816;8	56627;0;0;0;
$GPXUP;3599;08:30:42;0;49	86816;8	56627;0;0;0;
$GPXUP;3599;08:30:43;0;49	86816;8	56627;0;0;0;
$GPXUP;3599;08:30:44;0;49	86816;8	56627;0;0;0;
$GPXUP;3599;08:30:45;0;49	86816;8	56627;0;0;0;
$GPXUP;3599;08:30:46;0;49	86816;8	56627;0;0;0;
$GPXUP;3599;08:30:47;0;49	86816;8	56627;0;0;0;
$GPXUP;3599;08:30:48;0;49	86816;8	56627;0;0;0;
$GPXUP;3599;08:30:49;0;49	86816;8	56627;0;0;0;
$GPXUP;3599;08:30:50;0;49	86816;8	56627;0;0;0;
$GPXUP;3599;08:30:51;0;49	86816;8	56627;0;0;0;
$GPXUP;3599;08:30:52;0;49	86816;8	56627;0;0;0;
$GPXUP;3599;08:30:53;0;49	86816;8	56627;0;0;0;
$GPXUP;3599;08:30:54;0;49	86816;8	56627;0;0;0;
$GPXUP;3599;08:30:55;0;49	86816;8	56627;0;0;0;
$GPXUP;3599;08:30:56;0;49	86816;8	56627;0;0;0;
$GPXUP;3599;08:30:57;0;49	86816;8	56627;0;0;0;
$GPXUP;3599;08:30:58;0;49	86816;8	56627;0;0;0;
$GPXUP;3599;08:30:59;0;49	86816;8	56627;0;0;0;
$GPXUP;3599;08:31:00;0;49	86816;8	56627;0;0;0;
$GPXUP;3599;08:31:01;0;49	86816;8	56627;0;0;0;
$GPXUP;3599;08:31:02;0;49	86816;8	56627;0;0;0;
$GPXUP;3599;08:31:03;0;49	86816;8	56627;0;0;0;
$GPXUP;3599;08:31:04;0;49	86816;8	56627;0;0;0;
$GPXUP;3599;08:31:05;0;49	86816;8	56627;0;0;0;
$GPXUP;3599;08:31:06;0;49	86816;8	56627;0;0;0;
$GPXUP;3599;08:31:07;0;49	86816;8	56627;0;0;0;
$GPXUP;3599;08:31:08;0;49	86816;8	56627;0;0;0;
$GPXUP;3599;08:31:09;0;49	86816;8	56627;0;0;0;
$GPXUP;3599;08:31:10;0;49	86816;8	56627;0;0;0;
$GPXUP;3599;08:31:11;0;49	86816;8	56627;0;0;0;
$GPXUP;3599;08:31:12;0;49	86816;8	56627;0;0;0;
$GPXUP;3599;08:31:13;0;49	86816;8	56627;0;0;0;
$GPXUP;3599;08:31:14;0;49	86816;8	56627;0;0;0;
$GPXUP;3599;08:31:15;0;49	86816;8	56627;0;0;0;
$GPXUP;3599;08:31:16;0;49	86816;8	56627;0;0;0;
$GPXUP;3599;08:31:17;0;49	86816;8	56627;0;0;0;
$GPXUP;3599;08:31:18;0;49	86816;8	56627;0;0;0;
$GPXUP;3599;08:31:19;0;49	86816;8	56627;0;0;0;
$GPXUP;3599;08:31:20;0;49	86816;8	56627;0;0;0;
$GPXUP;3599;08:31:21;0;49	86816;8	56627;0;0;0;
$GPXUP;3599;08:31:22;0;49	86816;8	56627;0;0;0;
$GPXUP;3599;08:31:23;0;49	86816;8	56627;0;0;0;
$GPXUP;3599;08:31:24;0;49	86816;8	56627;0;0;0;
$GPXUP;3599;08:31:25;0;49	86816;8	56627;0;0;0;
$GPXUP;3599;08:31:26;0;49	86816;8	56627;0;0;0;
$GPXUP;3599;08:31:27;0;49	86816;8	56627;0;0;0;
$GPXUP;3599;08:31:28;0;49	86816;8	56627;0;0;0;
$GPXUP;3599;08:31:29;0;49	86816;8	56627;0;0;0;
$GPXUP;3599;08:31:30;0;49	86816;8	56627;0;0;0;
$GPXUP;3599;08:31:31;0;49	86816;8	56627;0;0;0;
$GPXUP;3599;08:31:32;0;49	86816;8	56627;0;0;0;
$GPXUP;3599;08:31:33;0;49	86816;8	56627;0;0;0;
$GPXUP;3599;08:31:34;0;49	86816;8	56627;0;0;0;
$GPXUP;3599;08:31:35;0;49	86816;8	56627;0;0;0;
$GPXUP;3599;08:31:36;0;49	86816;8	56627;0;0;0;
$GPXUP;3599;08:31:37;0;49	86816;8	56627;0;0;0;
$GPXUP;3599;08:31:38;0;49	86816;8	56627;0;0;0;
$GPXUP;3599;08:31:39;0;49	86816;8	56627;0;0;0;
$GPXUP;3599;08:31:40;0;49	86816;8	56627;0;0;0;
$GPXUP;3599;08:31:41;0;49	86816;8	56627;0;0;0;
$GPXUP;3599;08:31:42;0;49	86816;8	56627;0;0;0;
$GPXUP;3599;08:31:43;0;49	86816;8	56627;0;0;0;
$GPXUP;3599;08:31:44;0;49	86816;8	56627;0;0;0;
$GPXUP;3599;08:31:45;0;49	86816;8	56627;0;0;0;
$GPXUP;3599;08:31:46;0;49	86816;8	56627;0;0;0;
$GPXUP;3599;08:31:47;0;49	86816;8	56627;0;0;0;
$GPXUP;3599;08:31:48;0;49	86816;8	56627;0;0;0;
$GPXUP;3599;08:31:49;0;49	86816;8	56627;0;0;0;
$GPXUP;3599;08:31:50;0;49	86816;8	56627;0;0;0;
$GPXUP;3599;08:31:51;0;49	86816;8	56627;0;0;0;
$GPXUP;3599;08:31:52;0;49	86816;8	56627;0;0;0;
$GPXUP;3599;08:31:53;0;49	86816;8	56627;0;0;0;
$GPXUP;3599;08:31:54;0;49	86816;8	56627;0;0;0;
$GPXUP;3599;08:31:55;0;49	86816;8	56627;0;0;0;
$GPXUP;3599;08:31:56;0;49	86816;8	56627;0;0;0;
$GPXUP;3599;08:31:57;0;49	86816;8	56627;0;0;0;
$GPXUP;3599;08:31:58;0;49	86816;8	56627;0;0;0;
$GPXUP;3599;08:31:59;0;49	86816;8	56627;0;0;0;
$GPXUP;3599;08:32:00;0;49	86816;8	56627;0;0;0;
$GPXUP;3599;08:32:01;0;49	86816;8	56627;0;0;0;
$GPXUP;3599;08:32:02;0;49	86816;8	56627;0;0;0;
$GPXUP;3599;08:32:03;0;49	86816;8	56627;0;0;0;
$GPXUP;3599;08:32:04;0;49	86816;8	56627;0;0;0;
$GPXUP;3599;08:32:05;0;49	86816;8	56627;0;0;0;
$GPXUP;3599;08:32:06;0;49	86816;8	56627;0;0;0;
$GPXUP;3599;08:32:07;0;49	86816;8	56627;0;0;0;
$GPXUP;3599;08:32:08;0;49	86816;8	56627;0;0;0;
$GPXUP;3599;08:32:09;0;49	86816;8	56627;0;0;0;
$GPXUP;3599;08:32:10;0;49	86816;8	56627;0;0;0;
$GPXUP;3599;08:32:11;0;49	86816;8	56627;0;0;0;
$GPXUP;3599;08:32:12;0;49	86816;8	56627;0;0;0;
$GPXUP;3599;08:32:13;0;49	86816;8	56627;0;0;0;
$GPXUP;3599;08:32:14;0;49	86816;8	56627;0;0;0;
$GPXUP;3599;08:32:15;0;49	86816;8	56627;0;0;0;
$GPXUP;3599;08:32:16;0;49	86816;8	56627;0;0;0;
$GPXUP;3599;08:32:17;0;49	86816;8	56627;0;0;0;
$GPXUP;3599;08:32:18;0;49	86816;8	56627;0;0;0;
$GPXUP;3599;08:32:19;0;49	86816;8	56627;0;0;0;
$GPXUP;3599;08:32:20;0;49	86816;8	56627;0;0;0;
$GPXUP;3599;08:32:21;0;49	86816;8	56627;0;0;0;
$GPXUP;3599;08:32:22;0;49	86816;8	56627;0;0;0;
$GPXUP;3599;08:32:23;0;49	86816;8	56627;0;0;0;
$GPXUP;3599;08:32:24;0;49	86816;8	56627;0;0;0;
$GPXUP;3599;08:32:25;0;49	86816;8	56627;0;0;0;
$GPXUP;3599;08:32:26;0;49	86816;8	56627;0;0;0;
$GPXUP;3599;08:32:27;0;49	86816;8	56627;0;0;0;
$GPXUP;3599;08:32:28;0;49	86816;8	56627;0;0;0;
$GPXUP;3599;08:32:29;0;49	86816;8	56627;0;0;0;
$GPXUP;3599;08:32:30;0;49	86816;8	56627;0;0;0;
$GPXUP;3599;08:32:31;0;49	86816;8	56627;0;0;0;
$GPXUP;3599;08:32:32;0;49	86816;8	56627;0;0;0;
$GPXUP;3599;08:32:33;0;49	86816;8	56627;0;0;0;
$GPXUP;3599;08:32:34;0;49	86816;8	56627;0;0;0;
$GPXUP;3599;08:32:35;0;49	86816;8	56627;0;0;0;
$GPXUP;3599;08:32:36;0;49	86816;8	56627;0;0;0;
$GPXUP;3599;08:32:37;0;49	86816;8	56627;0;0;0;
$GPXUP;3599;08:32:38;0;49	86816;8	56627;0;0;0;
$GPXUP;3599;08:32:39;0;49	86816;8	56627;0;0;0;
$GPXUP;3599;08:32:40;0;49	86816;8	56627;0;0;0;
$GPXUP;3599;08:32:41;0;49	86816;8	56627;0;0;0;
$GPXUP;3599;08:32:42;0;49	86816;8	56627;0;0;0;
$GPXUP;3599;08:32:43;0;49	86816;8	56627;0;0;0;
$GPXUP;3599;08:32:44;0;49	86816;8	56627;0;0;0;
$GPXUP;3599;08:32:45;0;49	86816;8	56627;0;0;0;
$GPXUP;3599;08:32:46;0;49	86816;8	56627;0;0;0;
$GPXUP;3599;08:32:47;0;49	86816;8	56627;0;0;0;
$GPXUP;3599;08:32:48;0;49	86816;8	56627;0;0;0;
$GPXUP;3599;08:32:49;0;49	86816;8	56627;0;0;0;
$GPXUP;3599;08:32:50;0;49	86816;8	56627;0;0;0;
$GPXUP;3599;08:32:51;0;49	86816;8	56627;0;0;0;
$GPXUP;3599;08:32:52;0;49	86816;8	56627;0;0;0;
$GPXUP;3599;08:32:53;0;49	86816;8	56627;0;0;0;
$GPXUP;3599;08:32:54;0;49	86816;8	56627;0;0;0;
$GPXUP;3599;08:32:55;0;49	86816;8	56627;0;0;0;
$GPXUP;3599;08:32:56;0;49	86816;8	56627;0;0;0;
$GPXUP;3599;08:32:57;0;49	86816;8	56627;0;0;0;
$GPXUP;3599;08:32:58;0;49	86816;8	56627;0;0;0;
$GPXUP;3599;08:32:59;0;49	86816;8	56627;0;0;0;
$GPXUP;3599;08:33:00;0;49	86816;8	56627;0;0;0;
$GPXUP;3599;08:33:01;0;49	86816;8	56627;0;0;0;
$GPXUP;3599;08:33:02;0;49	86816;8	56627;0;0;0;
$GPXUP;3599;08:33:03;0;49	86816;8	56627;0;0;0;
$GPXUP;3599;08:33:04;0;49	86816;8	56627;0;0;0;
$GPXUP;3599;08:33:05;0;49	86816;8	56627;0;0;0;
$GPXUP;3599;08:33:06;0;49	86816;8	56627;0;0;0;
$GPXUP;3599;08:33:07;0;49	86816;8	56627;0;0;0;
$GPXUP;3599;08:33:08;0;49	86816;8	56627;0;0;0;
$GPXUP;3599;08:33:09;0;49	86816;8	56627;0;0;0;
$GPXUP;3599;08:33:10;0;49	86816;8	56627;0;0;0;
$GPXUP;3599;08:33:11;0;49	86817;8	56627;0;0;0;
$GPXUP;3599;08:33:12;0;49	86816;8	56627;0;0;0;
$GPXUP;3599;08:33:13;0;49	86816;8	56627;0;0;0;
$GPXUP;3599;08:33:14;0;49	86816;8	56628;0;0;0;
$GPXUP;3599;08:33:15;0;49	86816;8	56628;0;0;0;
$GPXUP;3599;08:33:16;0;49	86816;8	56628;0;0;0;
$GPXUP;3599;08:33:17;0;49	86816;8	56628;0;0;0;
$GPXUP;3599;08:33:18;0;49	86816;8	56628;0;0;0;
$GPXUP;3599;08:33:19;0;49	86816;8	56628;0;0;0;
$GPXUP;3599;08:33:20;0;49	86816;8	56628;0;0;0;
$GPXUP;3599;08:33:21;0;49	86816;8	56628;0;0;0;
$GPXUP;3599;08:33:22;0;49	86816;8	56628;0;0;0;
$GPXUP;3599;08:33:23;0;49	86816;8	56628;0;0;0;
$GPXUP;3599;08:33:24;0;49	86816;8	56628;0;0;0;
$GPXUP;3599;08:33:25;0;49	86816;8	56628;0;0;0;
$GPXUP;3599;08:33:26;0;49	86816;8	56628;0;0;0;
$GPXUP;3599;08:33:27;0;49	86816;8	56628;0;0;0;
$GPXUP;3599;08:33:28;0;49	86816;8	56628;0;0;0;
$GPXUP;3599;08:33:29;0;49	86816;8	56628;0;0;0;
$GPXUP;3599;08:33:30;0;49	86816;8	56628;0;0;0;
$GPXUP;3599;08:33:31;0;49	86816;8	56628;0;0;0;
$GPXUP;3599;08:33:32;0;49	86816;8	56628;0;0;0;
$GPXUP;3599;08:33:33;0;49	86816;8	56628;0;0;0;
$GPXUP;3599;08:33:34;0;49	86816;8	56628;0;0;0;
$GPXUP;3599;08:33:35;0;49	86816;8	56628;0;0;0;
$GPXUP;3599;08:33:36;0;49	86816;8	56628;0;0;0;
$GPXUP;3599;08:33:37;0;49	86816;8	56628;0;0;0;
$GPXUP;3599;08:33:38;0;49	86816;8	56628;0;0;0;
$GPXUP;3599;08:33:39;0;49	86816;8	56628;0;0;0;
$GPXUP;3599;08:33:40;0;49	86816;8	56628;0;0;0;
$GPXUP;3599;08:33:41;0;49	86816;8	56628;0;0;0;
$GPXUP;3599;08:33:42;0;49	86816;8	56628;0;0;0;
$GPXUP;3599;08:33:43;0;49	86816;8	56628;0;0;0;
$GPXUP;3599;08:33:44;0;49	86816;8	56628;0;0;0;
$GPXUP;3599;08:33:45;0;49	86816;8	56628;0;0;0;
$GPXUP;3599;08:33:46;0;49	86816;8	56628;0;0;0;
$GPXUP;3599;08:33:47;0;49	86816;8	56628;0;0;0;
$GPXUP;3599;08:33:48;0;49	86816;8	56628;0;0;0;
$GPXUP;3599;08:33:49;0;49	86816;8	56628;0;0;0;
$GPXUP;3599;08:33:50;0;49	86816;8	56628;0;0;0;
$GPXUP;3599;08:33:51;0;49	86816;8	56628;0;0;0;
$GPXUP;3599;08:33:52;0;49	86816;8	56628;0;0;0;
$GPXUP;3599;08:33:53;0;49	86816;8	56628;0;0;0;
$GPXUP;3599;08:33:54;0;49	86816;8	56628;0;0;0;
$GPXUP;3599;08:33:55;0;49	86816;8	56628;0;0;0;
$GPXUP;3599;08:33:56;0;49	86816;8	56628;0;0;0;
$GPXUP;3599;08:33:57;0;49	86816;8	56628;0;0;0;
$GPXUP;3599;08:33:58;0;49	86816;8	56628;0;0;0;
$GPXUP;3599;08:33:59;0;49	86816;8	56628;0;0;0;
$GPXUP;3599;08:34:00;0;49	86816;8	56628;0;0;0;
$GPXUP;3599;08:34:01;0;49	86816;8	56628;0;0;0;
$GPXUP;3599;08:34:02;0;49	86816;8	56628;0;0;0;
$GPXUP;3599;08:34:03;0;49	86816;8	56628;0;0;0;
$GPXUP;3599;08:34:04;0;49	86816;8	56628;0;0;0;
$GPXUP;3599;08:34:05;0;49	86816;8	56628;0;0;0;
$GPXUP;3599;08:34:06;0;49	86816;8	56628;0;0;0;
$GPXUP;3599;08:34:07;0;49	86816;8	56628;0;0;0;
$GPXUP;3599;08:34:08;0;49	86816;8	56628;0;0;0;
$GPXUP;3599;08:34:09;0;49	86816;8	56628;0;0;0;
$GPXUP;3599;08:34:10;0;49	86816;8	56628;0;0;0;
$GPXUP;3599;08:34:11;0;49	86816;8	56628;0;0;0;
$GPXUP;3599;08:34:12;0;49	86816;8	56628;0;0;0;
$GPXUP;3599;08:34:13;0;49	86816;8	56628;0;0;0;
$GPXUP;3599;08:34:14;0;49	86816;8	56628;0;0;0;
$GPXUP;3599;08:34:15;0;49	86816;8	56628;0;0;0;
$GPXUP;3599;08:34:16;0;49	86816;8	56628;0;0;0;
$GPXUP;3599;08:34:17;0;49	86816;8	56628;0;0;0;
$GPXUP;3599;08:34:18;0;49	86816;8	56628;0;0;0;
$GPXUP;3599;08:34:19;0;49	86816;8	56628;0;0;0;
$GPXUP;3599;08:34:20;0;49	86816;8	56628;0;0;0;
$GPXUP;3599;08:34:21;0;49	86816;8	56628;0;0;0;
$GPXUP;3599;08:34:22;0;49	86816;8	56628;0;0;0;
$GPXUP;3599;08:34:23;0;49	86816;8	56628;0;0;0;
$GPXUP;3599;08:34:24;0;49	86816;8	56628;0;0;0;
$GPXUP;3599;08:34:25;0;49	86816;8	56628;0;0;0;
$GPXUP;3599;08:34:26;0;49	86816;8	56628;0;0;0;
$GPXUP;3599;08:34:27;0;49	86816;8	56628;0;0;0;
$GPXUP;3599;08:34:28;0;49	86816;8	56628;0;0;0;
$GPXUP;3599;08:34:29;0;49	86816;8	56628;0;0;0;
$GPXUP;3599;08:34:30;0;49	86816;8	56628;0;0;0;
$GPXUP;3599;08:34:31;0;49	86816;8	56628;0;0;0;
$GPXUP;3599;08:34:32;0;49	86816;8	56628;0;0;0;
$GPXUP;3599;08:34:33;0;49	86816;8	56628;0;0;0;
$GPXUP;3599;08:34:34;0;49	86816;8	56628;0;0;0;
$GPXUP;3599;08:34:35;0;49	86816;8	56628;0;0;0;
$GPXUP;3599;08:34:36;0;49	86816;8	56628;0;0;0;
$GPXUP;3599;08:34:37;0;49	86816;8	56628;0;0;0;
$GPXUP;3599;08:34:38;0;49	86816;8	56628;0;0;0;
$GPXUP;3599;08:34:39;0;49	86816;8	56628;0;0;0;
$GPXUP;3599;08:34:40;0;49	86816;8	56628;0;0;0;
$GPXUP;3599;08:34:41;0;49	86816;8	56628;0;0;0;
$GPXUP;3599;08:34:42;0;49	86816;8	56628;0;0;0;
$GPXUP;3599;08:34:43;0;49	86816;8	56628;0;0;0;
$GPXUP;3599;08:34:44;0;49	86816;8	56628;0;0;0;
$GPXUP;3599;08:34:45;0;49	86816;8	56628;0;0;0;
$GPXUP;3599;08:34:46;0;49	86816;8	56628;0;0;0;
$GPXUP;3599;08:34:47;0;49	86816;8	56628;0;0;0;
$GPXUP;3599;08:34:48;0;49	86816;8	56628;0;0;0;
$GPXUP;3599;08:34:49;0;49	86816;8	56628;0;0;0;
$GPXUP;3599;08:34:50;0;49	86816;8	56628;0;0;0;
$GPXUP;3599;08:34:51;0;49	86816;8	56628;0;0;0;
$GPXUP;3599;08:34:52;0;49	86816;8	56628;0;0;0;
$GPXUP;3599;08:34:53;0;49	86816;8	56628;0;0;0;
$GPXUP;3599;08:34:54;0;49	86816;8	56628;0;0;0;
$GPXUP;3599;08:34:55;0;49	86816;8	56628;0;0;0;
$GPXUP;3599;08:34:56;0;49	86816;8	56628;0;0;0;
$GPXUP;3599;08:34:57;0;49	86816;8	56628;0;0;0;
$GPXUP;3599;08:34:58;0;49	86816;8	56628;0;0;0;
$GPXUP;3599;08:34:59;0;49	86816;8	56628;0;0;0;
$GPXUP;3599;08:35:00;0;49	86816;8	56628;0;0;0;
$GPXUP;3599;08:35:01;0;49	86816;8	56628;0;0;0;
$GPXUP;3599;08:35:02;0;49	86816;8	56628;0;0;0;
$GPXUP;3599;08:35:03;0;49	86816;8	56628;0;0;0;
$GPXUP;3599;08:35:04;0;49	86816;8	56628;0;0;0;
$GPXUP;3599;08:35:05;0;49	86816;8	56628;0;0;0;
$GPXUP;3599;08:35:06;0;49	86816;8	56628;0;0;0;
$GPXUP;3599;08:35:07;0;49	86816;8	56628;0;0;0;
$GPXUP;3599;08:35:08;0;49	86816;8	56628;0;0;0;
$GPXUP;3599;08:35:09;0;49	86816;8	56628;0;0;0;
$GPXUP;3599;08:35:10;0;49	86816;8	56628;0;0;0;
$GPXUP;3599;08:35:11;0;49	86816;8	56628;0;0;0;
$GPXUP;3599;08:35:12;0;49	86816;8	56628;0;0;0;
$GPXUP;3599;08:35:13;0;49	86816;8	56628;0;0;0;
$GPXUP;3599;08:35:14;0;49	86816;8	56628;0;0;0;
$GPXUP;3599;08:35:15;0;49	86816;8	56628;0;0;0;
$GPXUP;3599;08:35:16;0;49	86816;8	56628;0;0;0;
$GPXUP;3599;08:35:17;0;49	86816;8	56628;0;0;0;
$GPXUP;3599;08:35:18;0;49	86816;8	56628;0;0;0;
$GPXUP;3599;08:35:19;0;49	86816;8	56628;0;0;0;
$GPXUP;3599;08:35:20;0;49	86816;8	56628;0;0;0;
$GPXUP;3599;08:35:21;0;49	86816;8	56628;0;0;0;
$GPXUP;3599;08:35:22;0;49	86816;8	56628;0;0;0;
$GPXUP;3599;08:35:23;0;49	86816;8	56628;0;0;0;
$GPXUP;3599;08:35:24;0;49	86816;8	56628;0;0;0;
$GPXUP;3599;08:35:25;0;49	86816;8	56628;0;0;0;
$GPXUP;3599;08:35:26;0;49	86816;8	56628;0;0;0;
$GPXUP;3599;08:35:27;0;49	86816;8	56628;0;0;0;
$GPXUP;3599;08:35:28;0;49	86816;8	56628;0;0;0;
$GPXUP;3599;08:35:29;0;49	86816;8	56628;0;0;0;
$GPXUP;3599;08:35:30;0;49	86816;8	56628;0;0;0;
$GPXUP;3599;08:35:31;0;49	86816;8	56628;0;0;0;
$GPXUP;3599;08:35:32;0;49	86816;8	56628;0;0;0;
$GPXUP;3599;08:35:33;0;49	86816;8	56628;0;0;0;
$GPXUP;3599;08:35:34;0;49	86816;8	56628;0;0;0;
$GPXUP;3599;08:35:35;0;49	86816;8	56628;0;0;0;
$GPXUP;3599;08:35:36;0;49	86816;8	56628;0;0;0;
$GPXUP;3599;08:35:37;0;49	86816;8	56628;0;0;0;
$GPXUP;3599;08:35:38;0;49	86816;8	56628;0;0;0;
$GPXUP;3599;08:35:39;0;49	86816;8	56628;0;0;0;
$GPXUP;3599;08:35:40;0;49	86816;8	56628;0;0;0;
$GPXUP;3599;08:35:41;0;49	86816;8	56628;0;0;0;
$GPXUP;3599;08:35:42;0;49	86816;8	56628;0;0;0;
$GPXUP;3599;08:35:43;0;49	86816;8	56628;0;0;0;
$GPXUP;3599;08:35:44;0;49	86816;8	56628;0;0;0;
$GPXUP;3599;08:35:45;0;49	86816;8	56628;0;0;0;
$GPXUP;3599;08:35:46;0;49	86816;8	56628;0;0;0;
$GPXUP;3599;08:35:47;0;49	86816;8	56628;0;0;0;
$GPXUP;3599;08:35:48;0;49	86816;8	56628;0;0;0;
$GPXUP;3599;08:35:49;0;49	86816;8	56628;0;0;0;
$GPXUP;3599;08:35:50;0;49	86816;8	56628;0;0;0;
$GPXUP;3599;08:35:51;0;49	86816;8	56628;0;0;0;
$GPXUP;3599;08:35:52;0;49	86816;8	56628;0;0;0;
$GPXUP;3599;08:35:53;0;49	86816;8	56628;0;0;0;
$GPXUP;3599;08:35:54;0;49	86816;8	56628;0;0;0;
$GPXUP;3599;08:35:55;0;49	86816;8	56628;0;0;0;
$GPXUP;3599;08:35:56;0;49	86816;8	56628;0;0;0;
$GPXUP;3599;08:35:57;0;49	86816;8	56628;0;0;0;
$GPXUP;3599;08:35:58;0;49	86816;8	56628;0;0;0;
$GPXUP;3599;08:35:59;0;49	86816;8	56628;0;0;0;
$GPXUP;3599;08:36:00;0;49	86816;8	56628;0;0;0;
$GPXUP;3599;08:36:01;0;49	86816;8	56628;0;0;0;
$GPXUP;3599;08:36:02;0;49	86816;8	56628;0;0;0;
$GPXUP;3599;08:36:03;0;49	86816;8	56628;0;0;0;
$GPXUP;3599;08:36:04;0;49	86816;8	56627;0;0;0;
$GPXUP;3599;08:36:05;0;49	86816;8	56627;0;0;0;
$GPXUP;3599;08:36:06;0;49	86816;8	56627;0;0;0;
$GPXUP;3599;08:36:07;0;49	86816;8	56627;0;0;0;
$GPXUP;3599;08:36:08;0;49	86816;8	56627;0;0;0;
$GPXUP;3599;08:36:09;0;49	86816;8	56627;0;0;0;
$GPXUP;3599;08:36:10;0;49	86816;8	56627;0;0;0;
$GPXUP;3599;08:36:11;0;49	86816;8	56627;0;0;0;
$GPXUP;3599;08:36:12;0;49	86816;8	56627;0;0;0;
$GPXUP;3599;08:36:13;0;49	86816;8	56627;0;0;0;
$GPXUP;3599;08:36:14;0;49	86816;8	56627;0;0;0;
$GPXUP;3599;08:36:15;0;49	86816;8	56627;0;0;0;
$GPXUP;3599;08:36:16;0;49	86816;8	56627;0;0;0;
$GPXUP;3599;08:36:17;0;49	86816;8	56627;0;0;0;
$GPXUP;3599;08:36:18;0;49	86816;8	56627;0;0;0;
$GPXUP;3599;08:36:19;0;49	86816;8	56627;0;0;0;
$GPXUP;3599;08:36:20;0;49	86816;8	56627;0;0;0;
$GPXUP;3599;08:36:21;0;49	86816;8	56627;0;0;0;
$GPXUP;3599;08:36:22;0;49	86816;8	56627;0;0;0;
$GPXUP;3599;08:36:23;0;49	86816;8	56627;0;0;0;
$GPXUP;3599;08:36:24;0;49	86816;8	56627;0;0;0;
$GPXUP;3599;08:36:25;0;49	86816;8	56627;0;0;0;
$GPXUP;3599;08:36:26;0;49	86816;8	56627;0;0;0;
$GPXUP;3599;08:36:27;0;49	86816;8	56627;0;0;0;
$GPXUP;3599;08:36:28;0;49	86816;8	56627;0;0;0;
$GPXUP;3599;08:36:29;0;49	86816;8	56627;0;0;0;
$GPXUP;3599;08:36:30;0;49	86816;8	56627;0;0;0;
$GPXUP;3599;08:36:31;0;49	86816;8	56627;0;0;0;
$GPXUP;3599;08:36:32;0;49	86816;8	56627;0;0;0;
$GPXUP;3599;08:36:33;0;49	86816;8	56627;0;0;0;
$GPXUP;3599;08:36:34;0;49	86816;8	56627;0;0;0;
$GPXUP;3599;08:36:35;0;49	86816;8	56627;0;0;0;
$GPXUP;3599;08:36:36;0;49	86816;8	56627;0;0;0;
$GPXUP;3599;08:36:37;0;49	86816;8	56627;0;0;0;
$GPXUP;3599;08:36:38;0;49	86816;8	56627;0;0;0;
$GPXUP;3599;08:36:39;0;49	86816;8	56627;0;0;0;
$GPXUP;3599;08:36:40;0;49	86816;8	56627;0;0;0;
$GPXUP;3599;08:36:41;0;49	86816;8	56627;0;0;0;
$GPXUP;3599;08:36:42;0;49	86816;8	56627;0;0;0;
$GPXUP;3599;08:36:43;0;49	86816;8	56627;0;0;0;
$GPXUP;3599;08:36:44;0;49	86816;8	56627;0;0;0;
$GPXUP;3599;08:36:45;0;49	86816;8	56627;0;0;0;
$GPXUP;3599;08:36:46;0;49	86816;8	56627;0;0;0;
$GPXUP;3599;08:36:47;0;49	86816;8	56627;0;0;0;
$GPXUP;3599;08:36:48;0;49	86816;8	56627;0;0;0;
$GPXUP;3599;08:36:49;0;49	86816;8	56627;0;0;0;
$GPXUP;3599;08:36:50;0;49	86816;8	56627;0;0;0;
$GPXUP;3599;08:36:51;0;49	86816;8	56627;0;0;0;
$GPXUP;3599;08:36:52;0;49	86816;8	56627;0;0;0;
$GPXUP;3599;08:36:53;0;49	86816;8	56627;0;0;0;
$GPXUP;3599;08:36:54;0;49	86816;8	56627;0;0;0;
$GPXUP;3599;08:36:55;0;49	86816;8	56627;0;0;0;
$GPXUP;3599;08:36:56;0;49	86816;8	56627;0;0;0;
$GPXUP;3599;08:36:57;0;49	86816;8	56627;0;0;0;
$GPXUP;3599;08:36:58;0;49	86816;8	56627;0;0;0;
$GPXUP;3599;08:36:59;0;49	86816;8	56627;0;0;0;
$GPXUP;3599;08:37:00;0;49	86816;8	56627;0;0;0;
$GPXUP;3599;08:37:01;0;49	86816;8	56627;0;0;0;
$GPXUP;3599;08:37:02;0;49	86816;8	56627;0;0;0;
$GPXUP;3599;08:37:03;0;49	86816;8	56627;0;0;0;
$GPXUP;3599;08:37:04;0;49	86816;8	56627;0;0;0;
$GPXUP;3599;08:37:05;0;49	86816;8	56627;0;0;0;
$GPXUP;3599;08:37:06;0;49	86816;8	56627;0;0;0;
$GPXUP;3599;08:37:07;0;49	86816;8	56627;0;0;0;
$GPXUP;3599;08:37:08;0;49	86816;8	56627;0;0;0;
$GPXUP;3599;08:37:09;0;49	86816;8	56627;0;0;0;
$GPXUP;3599;08:37:10;0;49	86816;8	56627;0;0;0;
$GPXUP;3599;08:37:11;0;49	86816;8	56627;0;0;0;
$GPXUP;3599;08:37:12;0;49	86816;8	56627;0;0;0;
$GPXUP;3599;08:37:13;0;49	86816;8	56627;0;0;0;
$GPXUP;3599;08:37:14;0;49	86816;8	56627;0;0;0;
$GPXUP;3599;08:37:15;0;49	86816;8	56627;0;0;0;
$GPXUP;3599;08:37:16;0;49	86816;8	56627;0;0;0;
$GPXUP;3599;08:37:17;0;49	86816;8	56627;0;0;0;
$GPXUP;3599;08:37:18;0;49	86816;8	56627;0;0;0;
$GPXUP;3599;08:37:19;0;49	86816;8	56627;0;0;0;
$GPXUP;3599;08:37:20;0;49	86816;8	56627;0;0;0;
$GPXUP;3599;08:37:21;0;49	86816;8	56627;0;0;0;
$GPXUP;3599;08:37:22;0;49	86816;8	56627;0;0;0;
$GPXUP;3599;08:37:23;0;49	86816;8	56627;0;0;0;
$GPXUP;3599;08:37:24;0;49	86816;8	56627;0;0;0;
$GPXUP;3599;08:37:25;0;49	86816;8	56627;0;0;0;
$GPXUP;3599;08:37:26;0;49	86816;8	56627;0;0;0;
$GPXUP;3599;08:37:27;0;49	86816;8	56627;0;0;0;
$GPXUP;3599;08:37:28;0;49	86816;8	56627;0;0;0;
$GPXUP;3599;08:37:29;0;49	86816;8	56627;0;0;0;
$GPXUP;3599;08:37:30;0;49	86816;8	56627;0;0;0;
$GPXUP;3599;08:37:31;0;49	86816;8	56627;0;0;0;
$GPXUP;3599;08:37:32;0;49	86816;8	56627;0;0;0;
$GPXUP;3599;08:37:33;0;49	86816;8	56627;0;0;0;
$GPXUP;3599;08:37:34;0;49	86816;8	56627;0;0;0;
$GPXUP;3599;08:37:35;0;49	86816;8	56627;0;0;0;
$GPXUP;3599;08:37:36;0;49	86816;8	56627;0;0;0;
$GPXUP;3599;08:37:37;0;49	86816;8	56627;0;0;0;
$GPXUP;3599;08:37:38;0;49	86816;8	56627;0;0;0;
$GPXUP;3599;08:37:39;0;49	86816;8	56627;0;0;0;
$GPXUP;3599;08:37:40;0;49	86816;8	56627;0;0;0;
$GPXUP;3599;08:37:41;0;49	86816;8	56627;0;0;0;
$GPXUP;3599;08:37:42;0;49	86816;8	56627;0;0;0;
$GPXUP;3599;08:37:43;0;49	86816;8	56627;0;0;0;
$GPXUP;3599;08:37:44;0;49	86816;8	56627;0;0;0;
$GPXUP;3599;08:37:45;0;49	86816;8	56627;0;0;0;
$GPXUP;3599;08:37:46;0;49	86816;8	56627;0;0;0;
$GPXUP;3599;08:37:47;0;49	86816;8	56627;0;0;0;
$GPXUP;3599;08:37:48;0;49	86816;8	56627;0;0;0;
$GPXUP;3599;08:37:49;0;49	86816;8	56627;0;0;0;
$GPXUP;3599;08:37:50;0;49	86816;8	56627;0;0;0;
$GPXUP;3599;08:37:51;0;49	86816;8	56627;0;0;0;
$GPXUP;3599;08:37:52;0;49	86816;8	56627;0;0;0;
$GPXUP;3599;08:37:53;0;49	86816;8	56627;0;0;0;
$GPXUP;3599;08:37:54;0;49	86816;8	56627;0;0;0;
$GPXUP;3599;08:37:55;0;49	86816;8	56627;0;0;0;
$GPXUP;3599;08:37:56;0;49	86816;8	56627;0;0;0;
$GPXUP;3599;08:37:57;0;49	86816;8	56627;0;0;0;
$GPXUP;3599;08:37:58;0;49	86816;8	56627;0;0;0;
$GPXUP;3599;08:37:59;0;49	86816;8	56627;0;0;0;
$GPXUP;3599;08:38:00;0;49	86816;8	56627;0;0;0;
$GPXUP;3599;08:38:01;0;49	86816;8	56627;0;0;0;
$GPXUP;3599;08:38:02;0;49	86816;8	56627;0;0;0;
$GPXUP;3599;08:38:03;0;49	86816;8	56627;0;0;0;
$GPXUP;3599;08:38:04;0;49	86816;8	56627;0;0;0;
$GPXUP;3599;08:38:05;0;49	86816;8	56627;0;0;0;
$GPXUP;3599;08:38:06;0;49	86816;8	56627;0;0;0;
$GPXUP;3599;08:38:07;0;49	86816;8	56627;0;0;0;
$GPXUP;3599;08:38:08;0;49	86816;8	56627;0;0;0;
$GPXUP;3599;08:38:09;0;49	86816;8	56627;0;0;0;
$GPXUP;3599;08:38:10;0;49	86816;8	56627;0;0;0;
$GPXUP;3599;08:38:11;0;49	86816;8	56627;0;0;0;
$GPXUP;3599;08:38:12;0;49	86816;8	56627;0;0;0;
$GPXUP;3599;08:38:13;0;49	86816;8	56627;0;0;0;
$GPXUP;3599;08:38:14;0;49	86816;8	56627;0;0;0;
$GPXUP;3599;08:38:15;0;49	86816;8	56627;0;0;0;
$GPXUP;3599;08:38:16;0;49	86816;8	56627;0;0;0;
$GPXUP;3599;08:38:17;0;49	86816;8	56627;0;0;0;
$GPXUP;3599;08:38:18;0;49	86816;8	56627;0;0;0;
$GPXUP;3599;08:38:19;0;49	86816;8	56627;0;0;0;
$GPXUP;3599;08:38:20;0;49	86816;8	56627;0;0;0;
$GPXUP;3599;08:38:21;0;49	86816;8	56627;0;0;0;
$GPXUP;3599;08:38:22;0;49	86816;8	56627;0;0;0;
$GPXUP;3599;08:38:23;0;49	86816;8	56627;0;0;0;
$GPXUP;3599;08:38:24;0;49	86816;8	56627;0;0;0;
$GPXUP;3599;08:38:25;0;49	86816;8	56627;0;0;0;
$GPXUP;3599;08:38:26;0;49	86816;8	56627;0;0;0;
$GPXUP;3599;08:38:27;0;49	86816;8	56627;0;0;0;
$GPXUP;3599;08:38:28;0;49	86816;8	56627;0;0;0;
$GPXUP;3599;08:38:29;0;49	86816;8	56627;0;0;0;
$GPXUP;3599;08:38:30;0;49	86816;8	56627;0;0;0;
$GPXUP;3599;08:38:31;0;49	86816;8	56627;0;0;0;
$GPXUP;3599;08:38:32;0;49	86816;8	56627;0;0;0;
$GPXUP;3599;08:38:33;0;49	86816;8	56627;0;0;0;
$GPXUP;3599;08:38:34;0;49	86816;8	56627;0;0;0;
$GPXUP;3599;08:38:35;0;49	86816;8	56627;0;0;0;
$GPXUP;3599;08:38:36;0;49	86816;8	56627;0;0;0;
$GPXUP;3599;08:38:37;0;49	86816;8	56626;0;0;0;
$GPXUP;3599;08:38:38;0;49	86816;8	56626;0;0;0;
$GPXUP;3599;08:38:39;0;49	86816;8	56626;0;0;0;
$GPXUP;3599;08:38:40;0;49	86816;8	56626;0;0;0;
$GPXUP;3599;08:38:41;0;49	86816;8	56626;0;0;0;
$GPXUP;3599;08:38:42;0;49	86816;8	56626;0;0;0;
$GPXUP;3599;08:38:43;0;49	86816;8	56626;0;0;0;
$GPXUP;3599;08:38:44;0;49	86816;8	56626;0;0;0;
$GPXUP;3599;08:38:45;0;49	86816;8	56626;0;0;0;
$GPXUP;3599;08:38:46;0;49	86816;8	56626;0;0;0;
$GPXUP;3599;08:38:47;0;49	86816;8	56626;0;0;0;
$GPXUP;3599;08:38:48;0;49	86816;8	56626;0;0;0;
$GPXUP;3599;08:38:49;0;49	86816;8	56626;0;0;0;
$GPXUP;3599;08:38:50;0;49	86816;8	56626;0;0;0;
$GPXUP;3599;08:38:51;0;49	86816;8	56626;0;0;0;
$GPXUP;3599;08:38:52;0;49	86816;8	56626;0;0;0;
$GPXUP;3599;08:38:53;0;49	86816;8	56626;0;0;0;
$GPXUP;3599;08:38:54;0;49	86816;8	56626;0;0;1;
$GPXUP;3599;08:38:55;0;49	86816;8	56627;0;0;24;
$GPXUP;3599;08:38:56;0;49	86824;8	56629;0;0;32;
$GPXUP;3599;08:38:57;0;49	86832;8	56629;0;0;33;
$GPXUP;3599;08:38:58;0;49	86841;8	56624;0;0;39;
$GPXUP;3599;08:38:59;0;49	86847;8	56612;0;0;45;
$GPXUP;3599;08:39:00;0;49	86851;8	56595;0;0;50;
$GPXUP;3599;08:39:01;0;49	86852;8	56575;0;0;51;
$GPXUP;3599;08:39:02;0;49	86854;8	56556;0;0;49;
$GPXUP;3599;08:39:03;0;49	8686;8	56541;0;0;47;
$GPXUP;3599;08:39:04;0;49	8687;8	5653;0;0;46;
$GPXUP;3599;08:39:05;0;49	8688;8	56525;0;0;42;
$GPXUP;3599;08:39:06;0;49	8689;8	56528;0;0;40;
$GPXUP;3599;08:39:07;0;49	86899;8	56537;0;0;41;
$GPXUP;3599;08:39:08;0;49	86907;8	56547;0;0;40;
$GPXUP;3599;08:39:09;0;49	86916;8	56556;0;0;38;
$GPXUP;3599;08:39:10;0;49	86924;8	56561;0;0;38;
$GPXUP;3599;08:39:11;0;49	86934;8	56559;0;0;37;
$GPXUP;3599;08:39:12;0;49	86942;8	56551;0;0;44;
$GPXUP;3599;08:39:13;0;49	86948;8	56534;0;0;51;
$GPXUP;3599;08:39:14;0;49	8695;8	56513;0;0;57;
$GPXUP;3599;08:39:15;0;49	86951;8	5649;0;0;59;
$GPXUP;3599;08:39:16;0;49	86946;8	56468;0;0;63;
$GPXUP;3599;08:39:17;0;49	86937;8	5645;0;0;59;
$GPXUP;3599;08:39:18;0;49	86924;8	56438;0;0;62;
$GPXUP;3599;08:39:19;0;49	86909;8	56429;0;0;65;
$GPXUP;3599;08:39:20;0;49	86893;8	56424;0;0;62;
$GPXUP;3599;08:39:21;0;49	86878;8	56426;0;0;59;
$GPXUP;3599;08:39:22;0;49	86865;8	56434;0;0;54;
[truncated: 24,599 more rows]
