# Supplementary material for: Pigeon Navigation: Different Routes Lead to Frankfurt
Source: PLoS One. 2014 Nov 12;9(11):e112439. doi: 10.1371/journal.pone.0112439 (PMC4229201; doi:10.1371/journal.pone.0112439)
Supplement: File S4 — Files containing the original track data and a ‘Read me’ explaining the data format. (ZIP) [file pone.0112439.s004.zip › S-GRH/090629xup08_797.log]

$GPXUP;3599;07:49:11;0;49	87292;8	56793;0;0;0;
$GPXUP;3599;07:49:12;0;49	87292;8	56793;0;0;2;
$GPXUP;3599;07:49:13;0;49	87293;8	56793;0;0;2;
$GPXUP;3599;07:49:14;0;49	87293;8	56792;0;0;2;
$GPXUP;3599;07:49:15;0;49	87293;8	56791;0;0;5;
$GPXUP;3599;07:49:16;0;49	87293;8	56787;0;0;16;
$GPXUP;3599;07:49:17;0;49	87295;8	56777;0;0;26;
$GPXUP;3599;07:49:18;0;49	873;8	56761;0;0;45;
$GPXUP;3599;07:49:19;0;49	87302;8	56742;0;0;53;
$GPXUP;3599;07:49:20;0;49	87301;8	5672;0;0;54;
$GPXUP;3599;07:49:21;0;49	87296;8	567;0;0;54;
$GPXUP;3599;07:49:22;0;49	87288;8	56684;0;0;50;
$GPXUP;3599;07:49:23;0;49	87276;8	56673;0;0;49;
$GPXUP;3599;07:49:24;0;49	87261;8	56669;0;0;52;
$GPXUP;3599;07:49:25;0;49	87246;8	56671;0;0;53;
$GPXUP;3599;07:49:26;0;49	87232;8	56677;0;0;52;
$GPXUP;3599;07:49:27;0;49	8722;8	56689;0;0;52;
$GPXUP;3599;07:49:28;0;49	87211;8	56704;0;0;51;
$GPXUP;3599;07:49:29;0;49	87205;8	56721;0;0;48;
$GPXUP;3599;07:49:30;0;49	87202;8	56739;0;0;44;
$GPXUP;3599;07:49:31;0;49	87205;8	56757;0;0;44;
$GPXUP;3599;07:49:32;0;49	87212;8	56773;0;0;43;
$GPXUP;3599;07:49:33;0;49	87222;8	56785;0;0;44;
$GPXUP;3599;07:49:34;0;49	87232;8	56795;0;0;44;
$GPXUP;3599;07:49:35;0;49	87242;8	56806;0;0;44;
$GPXUP;3599;07:49:36;0;49	87251;8	56817;0;0;44;
$GPXUP;3599;07:49:37;0;49	8726;8	56827;0;0;44;
$GPXUP;3599;07:49:38;0;49	8727;8	56834;0;0;43;
$GPXUP;3599;07:49:39;0;49	87282;8	56836;0;0;44;
$GPXUP;3599;07:49:40;0;49	87294;8	56833;0;0;47;
$GPXUP;3599;07:49:41;0;49	87305;8	56822;0;0;49;
$GPXUP;3599;07:49:42;0;49	87314;8	56807;0;0;51;
$GPXUP;3599;07:49:43;0;49	87319;8	56787;0;0;50;
$GPXUP;3599;07:49:44;0;49	87317;8	56764;0;0;55;
$GPXUP;3599;07:49:45;0;49	87309;8	56743;0;0;55;
$GPXUP;3599;07:49:46;0;49	87295;8	56729;0;0;54;
$GPXUP;3599;07:49:47;0;49	8728;8	56721;0;0;55;
$GPXUP;3599;07:49:48;0;49	87265;8	56716;0;0;55;
$GPXUP;3599;07:49:49;0;49	8725;8	56716;0;0;56;
$GPXUP;3599;07:49:50;0;49	87235;8	5672;0;0;54;
$GPXUP;3599;07:49:51;0;49	87223;8	5673;0;0;52;
$GPXUP;3599;07:49:52;0;49	87215;8	56746;0;0;50;
$GPXUP;3599;07:49:53;0;49	87208;8	56764;0;0;50;
$GPXUP;3599;07:49:54;0;49	87202;8	56781;0;0;49;
$GPXUP;3599;07:49:55;0;49	87193;8	56795;0;0;51;
$GPXUP;3599;07:49:56;0;49	87183;8	56808;0;0;53;
$GPXUP;3599;07:49:57;0;49	87172;8	5682;0;0;55;
$GPXUP;3599;07:49:58;0;49	87162;8	56836;0;0;54;
$GPXUP;3599;07:49:59;0;49	87154;8	56853;0;0;54;
$GPXUP;3599;07:50:00;0;49	87148;8	56871;0;0;51;
$GPXUP;3599;07:50:01;0;49	87144;8	5689;0;0;50;
$GPXUP;3599;07:50:02;0;49	87142;8	56908;0;0;47;
$GPXUP;3599;07:50:03;0;49	87143;8	56927;0;0;47;
$GPXUP;3599;07:50:04;0;49	87145;8	56945;0;0;45;
$GPXUP;3599;07:50:05;0;49	87148;8	56962;0;0;45;
$GPXUP;3599;07:50:06;0;49	87154;8	56977;0;0;46;
$GPXUP;3599;07:50:07;0;49	87163;8	56989;0;0;45;
$GPXUP;3599;07:50:08;0;49	87172;8	56999;0;0;42;
$GPXUP;3599;07:50:09;0;49	8718;8	57008;0;0;40;
$GPXUP;3599;07:50:10;0;49	87188;8	57019;0;0;42;
$GPXUP;3599;07:50:11;0;49	87195;8	57032;0;0;45;
$GPXUP;3599;07:50:12;0;49	87203;8	57046;0;0;45;
$GPXUP;3599;07:50:13;0;49	87212;8	57056;0;0;44;
$GPXUP;3599;07:50:14;0;49	87222;8	5706;0;0;41;
$GPXUP;3599;07:50:15;0;49	87234;8	57056;0;0;43;
$GPXUP;3599;07:50:16;0;49	87245;8	57044;0;0;44;
$GPXUP;3599;07:50:17;0;49	87252;8	57024;0;0;51;
$GPXUP;3599;07:50:18;0;49	87254;8	57001;0;0;52;
$GPXUP;3599;07:50:19;0;49	87249;8	56977;0;0;55;
$GPXUP;3599;07:50:20;0;49	8724;8	56956;0;0;58;
$GPXUP;3599;07:50:21;0;49	87232;8	56936;0;0;59;
$GPXUP;3599;07:50:22;0;49	87225;8	56914;0;0;59;
$GPXUP;3599;07:50:23;0;49	87222;8	56892;0;0;56;
$GPXUP;3599;07:50:24;0;49	87224;8	56872;0;0;51;
$GPXUP;3599;07:50:25;0;49	8723;8	56856;0;0;46;
$GPXUP;3599;07:50:26;0;49	87242;8	56847;0;0;43;
$GPXUP;3599;07:50:27;0;49	87255;8	56847;0;0;43;
$GPXUP;3599;07:50:28;0;49	87267;8	56853;0;0;44;
$GPXUP;3599;07:50:29;0;49	87279;8	56858;0;0;44;
$GPXUP;3599;07:50:30;0;49	8729;8	56861;0;0;46;
$GPXUP;3599;07:50:31;0;49	87302;8	56861;0;0;46;
$GPXUP;3599;07:50:32;0;49	87313;8	56856;0;0;45;
$GPXUP;3599;07:50:33;0;49	87323;8	56845;0;0;49;
$GPXUP;3599;07:50:34;0;49	87333;8	56834;0;0;50;
$GPXUP;3599;07:50:35;0;49	87344;8	56825;0;0;49;
$GPXUP;3599;07:50:36;0;49	87355;8	56821;0;0;46;
$GPXUP;3599;07:50:37;0;49	87366;8	5682;0;0;42;
$GPXUP;3599;07:50:38;0;49	87376;8	56818;0;0;43;
$GPXUP;3599;07:50:39;0;49	87386;8	56811;0;0;46;
$GPXUP;3599;07:50:40;0;49	87396;8	56801;0;0;46;
$GPXUP;3599;07:50:41;0;49	87404;8	56788;0;0;46;
$GPXUP;3599;07:50:42;0;49	87411;8	56775;0;0;46;
$GPXUP;3599;07:50:43;0;49	87419;8	56761;0;0;46;
$GPXUP;3599;07:50:44;0;49	87426;8	56749;0;0;44;
$GPXUP;3599;07:50:45;0;49	87436;8	56738;0;0;45;
$GPXUP;3599;07:50:46;0;49	87445;8	56726;0;0;51;
$GPXUP;3599;07:50:47;0;49	87453;8	56711;0;0;52;
$GPXUP;3599;07:50:48;0;49	87458;8	56692;0;0;53;
$GPXUP;3599;07:50:49;0;49	87459;8	56671;0;0;53;
$GPXUP;3599;07:50:50;0;49	87457;8	5665;0;0;55;
$GPXUP;3599;07:50:51;0;49	87452;8	56629;0;0;57;
$GPXUP;3599;07:50:52;0;49	87448;8	56607;0;0;58;
$GPXUP;3599;07:50:53;0;49	87442;8	56586;0;0;58;
$GPXUP;3599;07:50:54;0;49	87434;8	56566;0;0;57;
$GPXUP;3599;07:50:55;0;49	87423;8	56553;0;0;51;
$GPXUP;3599;07:50:56;0;49	87408;8	56548;0;0;55;
$GPXUP;3599;07:50:57;0;49	87392;8	56552;0;0;58;
$GPXUP;3599;07:50:58;0;49	87377;8	56563;0;0;58;
$GPXUP;3599;07:50:59;0;49	87366;8	5658;0;0;58;
$GPXUP;3599;07:51:00;0;49	8736;8	566;0;0;54;
$GPXUP;3599;07:51:01;0;49	87361;8	56621;0;0;52;
$GPXUP;3599;07:51:02;0;49	87367;8	56642;0;0;56;
$GPXUP;3599;07:51:03;0;49	87376;8	56662;0;0;55;
$GPXUP;3599;07:51:04;0;49	87383;8	5668;0;0;52;
$GPXUP;3599;07:51:05;0;49	87388;8	56699;0;0;49;
$GPXUP;3599;07:51:06;0;49	87388;8	56719;0;0;49;
$GPXUP;3599;07:51:07;0;49	87386;8	56738;0;0;50;
$GPXUP;3599;07:51:08;0;49	87382;8	56757;0;0;50;
$GPXUP;3599;07:51:09;0;49	87378;8	56776;0;0;51;
$GPXUP;3599;07:51:10;0;49	87372;8	56794;0;0;51;
$GPXUP;3599;07:51:11;0;49	87364;8	5681;0;0;52;
$GPXUP;3599;07:51:12;0;49	87352;8	56821;0;0;52;
$GPXUP;3599;07:51:13;0;49	87337;8	56824;0;0;54;
$GPXUP;3599;07:51:14;0;49	87322;8	5682;0;0;55;
$GPXUP;3599;07:51:15;0;49	87309;8	56811;0;0;56;
$GPXUP;3599;07:51:16;0;49	87295;8	56801;0;0;56;
$GPXUP;3599;07:51:17;0;49	87282;8	56792;0;0;56;
$GPXUP;3599;07:51:18;0;49	87268;8	56785;0;0;55;
$GPXUP;3599;07:51:19;0;49	87254;8	56781;0;0;55;
$GPXUP;3599;07:51:20;0;49	87241;8	5678;0;0;55;
$GPXUP;3599;07:51:21;0;49	87227;8	56781;0;0;55;
$GPXUP;3599;07:51:22;0;49	87213;8	56783;0;0;54;
$GPXUP;3599;07:51:23;0;49	872;8	56786;0;0;52;
$GPXUP;3599;07:51:24;0;49	87187;8	56791;0;0;53;
$GPXUP;3599;07:51:25;0;49	87175;8	56801;0;0;54;
$GPXUP;3599;07:51:26;0;49	87164;8	56815;0;0;57;
$GPXUP;3599;07:51:27;0;49	87153;8	56829;0;0;57;
$GPXUP;3599;07:51:28;0;49	87142;8	56843;0;0;56;
$GPXUP;3599;07:51:29;0;49	8713;8	56855;0;0;56;
$GPXUP;3599;07:51:30;0;49	87116;8	56862;0;0;58;
$GPXUP;3599;07:51:31;0;49	87102;8	56866;0;0;58;
$GPXUP;3599;07:51:32;0;49	87088;8	56864;0;0;56;
$GPXUP;3599;07:51:33;0;49	87076;8	56852;0;0;52;
$GPXUP;3599;07:51:34;0;49	8707;8	56834;0;0;44;
$GPXUP;3599;07:51:35;0;49	87071;8	56813;0;0;40;
$GPXUP;3599;07:51:36;0;49	87079;8	56798;0;0;32;
$GPXUP;3599;07:51:37;0;49	87094;8	56794;0;0;39;
$GPXUP;3599;07:51:38;0;49	87109;8	56794;0;0;46;
$GPXUP;3599;07:51:39;0;49	87123;8	56792;0;0;45;
$GPXUP;3599;07:51:40;0;49	87136;8	5679;0;0;45;
$GPXUP;3599;07:51:41;0;49	87148;8	56786;0;0;47;
$GPXUP;3599;07:51:42;0;49	87161;8	56785;0;0;48;
$GPXUP;3599;07:51:43;0;49	87174;8	56784;0;0;51;
$GPXUP;3599;07:51:44;0;49	87187;8	56781;0;0;52;
$GPXUP;3599;07:51:45;0;49	872;8	56777;0;0;52;
$GPXUP;3599;07:51:46;0;49	87213;8	56773;0;0;51;
$GPXUP;3599;07:51:47;0;49	87226;8	56773;0;0;50;
$GPXUP;3599;07:51:48;0;49	87237;8	56779;0;0;45;
$GPXUP;3599;07:51:49;0;49	87246;8	56792;0;0;45;
$GPXUP;3599;07:51:50;0;49	87254;8	56804;0;0;45;
$GPXUP;3599;07:51:51;0;49	87263;8	56814;0;0;42;
$GPXUP;3599;07:51:52;0;49	87274;8	56817;0;0;44;
$GPXUP;3599;07:51:53;0;49	87284;8	56821;0;0;44;
$GPXUP;3599;07:51:54;0;49	87294;8	56829;0;0;47;
$GPXUP;3599;07:51:55;0;49	87304;8	56842;0;0;46;
$GPXUP;3599;07:51:56;0;49	87312;8	56854;0;0;45;
$GPXUP;3599;07:51:57;0;49	87322;8	56863;0;0;45;
$GPXUP;3599;07:51:58;0;49	87332;8	56869;0;0;43;
$GPXUP;3599;07:51:59;0;49	87342;8	56874;0;0;43;
$GPXUP;3599;07:52:00;0;49	87352;8	56876;0;0;44;
$GPXUP;3599;07:52:01;0;49	87363;8	56877;0;0;42;
$GPXUP;3599;07:52:02;0;49	87373;8	56875;0;0;40;
$GPXUP;3599;07:52:03;0;49	87383;8	5687;0;0;41;
$GPXUP;3599;07:52:04;0;49	8739;8	56859;0;0;43;
$GPXUP;3599;07:52:05;0;49	87396;8	56844;0;0;43;
$GPXUP;3599;07:52:06;0;49	87396;8	56825;0;0;47;
$GPXUP;3599;07:52:07;0;49	8739;8	56804;0;0;51;
$GPXUP;3599;07:52:08;0;49	87379;8	56788;0;0;50;
$GPXUP;3599;07:52:09;0;49	87364;8	5678;0;0;49;
$GPXUP;3599;07:52:10;0;49	87347;8	56782;0;0;56;
$GPXUP;3599;07:52:11;0;49	87331;8	5679;0;0;58;
$GPXUP;3599;07:52:12;0;49	87318;8	56803;0;0;58;
$GPXUP;3599;07:52:13;0;49	87305;8	56818;0;0;59;
$GPXUP;3599;07:52:14;0;49	87293;8	56833;0;0;59;
$GPXUP;3599;07:52:15;0;49	87282;8	56849;0;0;57;
$GPXUP;3599;07:52:16;0;49	87272;8	56865;0;0;54;
$GPXUP;3599;07:52:17;0;49	87262;8	56879;0;0;52;
$GPXUP;3599;07:52:18;0;49	8725;8	56888;0;0;50;
$GPXUP;3599;07:52:19;0;49	87238;8	56895;0;0;53;
$GPXUP;3599;07:52:20;0;49	87226;8	56904;0;0;53;
$GPXUP;3599;07:52:21;0;49	87214;8	56915;0;0;54;
$GPXUP;3599;07:52:22;0;49	87202;8	56924;0;0;54;
$GPXUP;3599;07:52:23;0;49	87189;8	56931;0;0;53;
$GPXUP;3599;07:52:24;0;49	87176;8	56937;0;0;56;
$GPXUP;3599;07:52:25;0;49	87164;8	56947;0;0;55;
$GPXUP;3599;07:52:26;0;49	87154;8	56962;0;0;54;
$GPXUP;3599;07:52:27;0;49	87149;8	5698;0;0;51;
$GPXUP;3599;07:52:28;0;49	87149;8	57;0;0;48;
$GPXUP;3599;07:52:29;0;49	87154;8	57019;0;0;49;
$GPXUP;3599;07:52:30;0;49	87162;8	57034;0;0;47;
$GPXUP;3599;07:52:31;0;49	87173;8	57046;0;0;45;
$GPXUP;3599;07:52:32;0;49	87184;8	57054;0;0;43;
$GPXUP;3599;07:52:33;0;49	87194;8	57061;0;0;41;
$GPXUP;3599;07:52:34;0;49	87202;8	57071;0;0;41;
$GPXUP;3599;07:52:35;0;49	8721;8	57082;0;0;41;
$GPXUP;3599;07:52:36;0;49	87218;8	57091;0;0;41;
$GPXUP;3599;07:52:37;0;49	87229;8	57096;0;0;40;
$GPXUP;3599;07:52:38;0;49	8724;8	57092;0;0;43;
$GPXUP;3599;07:52:39;0;49	87251;8	57081;0;0;47;
$GPXUP;3599;07:52:40;0;49	87261;8	57067;0;0;50;
$GPXUP;3599;07:52:41;0;49	87272;8	57056;0;0;49;
$GPXUP;3599;07:52:42;0;49	87283;8	57044;0;0;53;
$GPXUP;3599;07:52:43;0;49	87294;8	5703;0;0;54;
$GPXUP;3599;07:52:44;0;49	87302;8	57013;0;0;53;
$GPXUP;3599;07:52:45;0;49	8731;8	56996;0;0;52;
$GPXUP;3599;07:52:46;0;49	87317;8	56977;0;0;54;
$GPXUP;3599;07:52:47;0;49	87324;8	56958;0;0;53;
$GPXUP;3599;07:52:48;0;49	8733;8	5694;0;0;51;
$GPXUP;3599;07:52:49;0;49	87336;8	56922;0;0;50;
$GPXUP;3599;07:52:50;0;49	87343;8	56905;0;0;50;
$GPXUP;3599;07:52:51;0;49	8735;8	5689;0;0;45;
$GPXUP;3599;07:52:52;0;49	87356;8	56876;0;0;45;
$GPXUP;3599;07:52:53;0;49	87361;8	5686;0;0;45;
$GPXUP;3599;07:52:54;0;49	87363;8	56841;0;0;52;
$GPXUP;3599;07:52:55;0;49	87361;8	56821;0;0;52;
$GPXUP;3599;07:52:56;0;49	87354;8	56804;0;0;49;
$GPXUP;3599;07:52:57;0;49	87342;8	56795;0;0;45;
$GPXUP;3599;07:52:58;0;49	87329;8	56796;0;0;39;
$GPXUP;3599;07:52:59;0;49	87315;8	56808;0;0;48;
$GPXUP;3599;07:53:00;0;49	87303;8	56824;0;0;53;
$GPXUP;3599;07:53:01;0;49	87295;8	56844;0;0;55;
$GPXUP;3599;07:53:02;0;49	87292;8	56865;0;0;52;
$GPXUP;3599;07:53:03;0;49	87294;8	56885;0;0;50;
$GPXUP;3599;07:53:04;0;49	873;8	569;0;0;42;
$GPXUP;3599;07:53:05;0;49	8731;8	56909;0;0;41;
$GPXUP;3599;07:53:06;0;49	87323;8	56914;0;0;43;
$GPXUP;3599;07:53:07;0;49	87334;8	56919;0;0;44;
$GPXUP;3599;07:53:08;0;49	87345;8	56926;0;0;45;
$GPXUP;3599;07:53:09;0;49	87355;8	56936;0;0;46;
$GPXUP;3599;07:53:10;0;49	87362;8	56949;0;0;43;
$GPXUP;3599;07:53:11;0;49	87367;8	56965;0;0;45;
$GPXUP;3599;07:53:12;0;49	87369;8	56983;0;0;48;
$GPXUP;3599;07:53:13;0;49	8737;8	57002;0;0;51;
$GPXUP;3599;07:53:14;0;49	87367;8	57022;0;0;49;
$GPXUP;3599;07:53:15;0;49	87359;8	57038;0;0;49;
$GPXUP;3599;07:53:16;0;49	87348;8	57048;0;0;47;
$GPXUP;3599;07:53:17;0;49	87333;8	57051;0;0;52;
$GPXUP;3599;07:53:18;0;49	87318;8	5705;0;0;57;
$GPXUP;3599;07:53:19;0;49	87302;8	5705;0;0;58;
$GPXUP;3599;07:53:20;0;49	87287;8	57052;0;0;59;
$GPXUP;3599;07:53:21;0;49	87273;8	57057;0;0;55;
$GPXUP;3599;07:53:22;0;49	8726;8	57065;0;0;53;
$GPXUP;3599;07:53:23;0;49	87248;8	57075;0;0;56;
$GPXUP;3599;07:53:24;0;49	87236;8	57088;0;0;57;
$GPXUP;3599;07:53:25;0;49	87226;8	57104;0;0;56;
$GPXUP;3599;07:53:26;0;49	87217;8	57119;0;0;51;
$GPXUP;3599;07:53:27;0;49	87209;8	57134;0;0;46;
$GPXUP;3599;07:53:28;0;49	87202;8	57147;0;0;44;
$GPXUP;3599;07:53:29;0;49	87195;8	57159;0;0;38;
$GPXUP;3599;07:53:30;0;49	87189;8	57168;0;0;27;
$GPXUP;3599;07:53:31;0;49	87186;8	57174;0;0;19;
$GPXUP;3599;07:53:32;0;49	87185;8	57176;0;0;8;
$GPXUP;3599;07:53:33;0;49	87186;8	57175;0;0;1;
$GPXUP;3599;07:53:34;0;49	87186;8	57174;0;0;0;
$GPXUP;3599;07:53:35;0;49	87187;8	57174;0;0;0;
$GPXUP;3599;07:53:36;0;49	87187;8	57174;0;0;0;
$GPXUP;3599;07:53:37;0;49	87187;8	57174;0;0;0;
$GPXUP;3599;07:53:38;0;49	87187;8	57174;0;0;0;
$GPXUP;3599;07:53:39;0;49	87187;8	57174;0;0;0;
$GPXUP;3599;07:53:40;0;49	87187;8	57174;0;0;0;
$GPXUP;3599;07:53:41;0;49	87187;8	57174;0;0;0;
$GPXUP;3599;07:53:42;0;49	87187;8	57174;0;0;0;
$GPXUP;3599;07:53:43;0;49	87187;8	57174;0;0;0;
$GPXUP;3599;07:53:44;0;49	87187;8	57174;0;0;0;
$GPXUP;3599;07:53:45;0;49	87187;8	57174;0;0;0;
$GPXUP;3599;07:53:46;0;49	87187;8	57174;0;0;0;
$GPXUP;3599;07:53:47;0;49	87187;8	57174;0;0;0;
$GPXUP;3599;07:53:48;0;49	87187;8	57174;0;0;0;
$GPXUP;3599;07:53:49;0;49	87187;8	57174;0;0;0;
$GPXUP;3599;07:53:50;0;49	87187;8	57174;0;0;0;
$GPXUP;3599;07:53:51;0;49	87187;8	57174;0;0;0;
$GPXUP;3599;07:53:52;0;49	87187;8	57174;0;0;0;
$GPXUP;3599;07:53:53;0;49	87187;8	57174;0;0;0;
$GPXUP;3599;07:53:54;0;49	87187;8	57174;0;0;0;
$GPXUP;3599;07:53:55;0;49	87187;8	57174;0;0;0;
$GPXUP;3599;07:53:56;0;49	87187;8	57174;0;0;0;
$GPXUP;3599;07:53:57;0;49	87187;8	57174;0;0;0;
$GPXUP;3599;07:53:58;0;49	87187;8	57174;0;0;0;
$GPXUP;3599;07:53:59;0;49	87187;8	57174;0;0;0;
$GPXUP;3599;07:54:00;0;49	87187;8	57174;0;0;0;
$GPXUP;3599;07:54:01;0;49	87187;8	57174;0;0;0;
$GPXUP;3599;07:54:02;0;49	87187;8	57174;0;0;0;
$GPXUP;3599;07:54:03;0;49	87187;8	57174;0;0;0;
$GPXUP;3599;07:54:04;0;49	87187;8	57174;0;0;0;
$GPXUP;3599;07:54:05;0;49	87187;8	57174;0;0;0;
$GPXUP;3599;07:54:06;0;49	87187;8	57174;0;0;0;
$GPXUP;3599;07:54:07;0;49	87187;8	57174;0;0;0;
$GPXUP;3599;07:54:08;0;49	87187;8	57174;0;0;0;
$GPXUP;3599;07:54:09;0;49	87187;8	57174;0;0;0;
$GPXUP;3599;07:54:10;0;49	87187;8	57174;0;0;0;
$GPXUP;3599;07:54:11;0;49	87187;8	57174;0;0;0;
$GPXUP;3599;07:54:12;0;49	87192;8	5717;0;0;0;
$GPXUP;3599;07:54:13;0;49	87192;8	5717;0;0;0;
$GPXUP;3599;07:54:14;0;49	87192;8	5717;0;0;0;
$GPXUP;3599;07:54:15;0;49	87192;8	5717;0;0;0;
$GPXUP;3599;07:54:16;0;49	87192;8	5717;0;0;0;
$GPXUP;3599;07:54:17;0;49	87192;8	5717;0;0;0;
$GPXUP;3599;07:54:18;0;49	87192;8	5717;0;0;0;
$GPXUP;3599;07:54:19;0;49	87192;8	5717;0;0;0;
$GPXUP;3599;07:54:20;0;49	87192;8	5717;0;0;0;
$GPXUP;3599;07:54:21;0;49	87192;8	5717;0;0;0;
$GPXUP;3599;07:54:22;0;49	87192;8	5717;0;0;0;
$GPXUP;3599;07:54:23;0;49	87192;8	5717;0;0;0;
$GPXUP;3599;07:54:24;0;49	87192;8	5717;0;0;0;
$GPXUP;3599;07:54:25;0;49	87192;8	5717;0;0;0;
$GPXUP;3599;07:54:26;0;49	87192;8	5717;0;0;0;
$GPXUP;3599;07:54:27;0;49	87192;8	5717;0;0;0;
$GPXUP;3599;07:54:28;0;49	87192;8	5717;0;0;0;
$GPXUP;3599;07:54:29;0;49	87192;8	5717;0;0;0;
$GPXUP;3599;07:54:30;0;49	87192;8	5717;0;0;0;
$GPXUP;3599;07:54:31;0;49	87192;8	5717;0;0;0;
$GPXUP;3599;07:54:32;0;49	87192;8	5717;0;0;0;
$GPXUP;3599;07:54:33;0;49	87192;8	5717;0;0;0;
$GPXUP;3599;07:54:34;0;49	87192;8	5717;0;0;0;
$GPXUP;3599;07:54:35;0;49	87192;8	5717;0;0;0;
$GPXUP;3599;07:54:36;0;49	87192;8	5717;0;0;0;
$GPXUP;3599;07:54:37;0;49	87192;8	5717;0;0;0;
$GPXUP;3599;07:54:38;0;49	87192;8	5717;0;0;0;
$GPXUP;3599;07:54:39;0;49	87192;8	5717;0;0;0;
$GPXUP;3599;07:54:40;0;49	87192;8	5717;0;0;0;
$GPXUP;3599;07:54:41;0;49	87192;8	5717;0;0;0;
$GPXUP;3599;07:54:42;0;49	87192;8	5717;0;0;0;
$GPXUP;3599;07:54:43;0;49	87192;8	5717;0;0;0;
$GPXUP;3599;07:54:44;0;49	87192;8	5717;0;0;0;
$GPXUP;3599;07:54:45;0;49	87192;8	5717;0;0;0;
$GPXUP;3599;07:54:46;0;49	87192;8	5717;0;0;0;
$GPXUP;3599;07:54:47;0;49	87192;8	5717;0;0;0;
$GPXUP;3599;07:54:48;0;49	87192;8	5717;0;0;0;
$GPXUP;3599;07:54:49;0;49	87192;8	5717;0;0;0;
$GPXUP;3599;07:54:50;0;49	87192;8	5717;0;0;0;
$GPXUP;3599;07:54:51;0;49	87192;8	5717;0;0;0;
$GPXUP;3599;07:54:52;0;49	87192;8	5717;0;0;0;
$GPXUP;3599;07:54:53;0;49	87192;8	5717;0;0;0;
$GPXUP;3599;07:54:54;0;49	87192;8	5717;0;0;0;
$GPXUP;3599;07:54:55;0;49	87192;8	5717;0;0;0;
$GPXUP;3599;07:54:56;0;49	87192;8	5717;0;0;0;
$GPXUP;3599;07:54:57;0;49	87192;8	5717;0;0;0;
$GPXUP;3599;07:54:58;0;49	87192;8	5717;0;0;0;
$GPXUP;3599;07:54:59;0;49	87192;8	5717;0;0;0;
$GPXUP;3599;07:55:00;0;49	87192;8	5717;0;0;0;
$GPXUP;3599;07:55:01;0;49	87192;8	5717;0;0;0;
$GPXUP;3599;07:55:02;0;49	87192;8	5717;0;0;0;
$GPXUP;3599;07:55:03;0;49	87192;8	5717;0;0;0;
$GPXUP;3599;07:55:04;0;49	87192;8	5717;0;0;0;
$GPXUP;3599;07:55:05;0;49	87192;8	5717;0;0;0;
$GPXUP;3599;07:55:06;0;49	87192;8	5717;0;0;0;
$GPXUP;3599;07:55:07;0;49	87192;8	5717;0;0;0;
$GPXUP;3599;07:55:08;0;49	87192;8	5717;0;0;0;
$GPXUP;3599;07:55:09;0;49	87192;8	5717;0;0;0;
$GPXUP;3599;07:55:10;0;49	87192;8	5717;0;0;0;
$GPXUP;3599;07:55:11;0;49	87192;8	5717;0;0;0;
$GPXUP;3599;07:55:12;0;49	87192;8	5717;0;0;0;
$GPXUP;3599;07:55:13;0;49	87192;8	5717;0;0;0;
$GPXUP;3599;07:55:14;0;49	87192;8	5717;0;0;0;
$GPXUP;3599;07:55:15;0;49	87192;8	5717;0;0;0;
$GPXUP;3599;07:55:16;0;49	87192;8	5717;0;0;0;
$GPXUP;3599;07:55:17;0;49	87192;8	5717;0;0;0;
$GPXUP;3599;07:55:18;0;49	87192;8	5717;0;0;0;
$GPXUP;3599;07:55:19;0;49	87192;8	5717;0;0;0;
$GPXUP;3599;07:55:20;0;49	87192;8	5717;0;0;0;
$GPXUP;3599;07:55:21;0;49	87192;8	5717;0;0;0;
$GPXUP;3599;07:55:22;0;49	87192;8	5717;0;0;0;
$GPXUP;3599;07:55:23;0;49	87192;8	5717;0;0;0;
$GPXUP;3599;07:55:24;0;49	87192;8	5717;0;0;0;
$GPXUP;3599;07:55:25;0;49	87192;8	5717;0;0;0;
$GPXUP;3599;07:55:26;0;49	87192;8	5717;0;0;0;
$GPXUP;3599;07:55:27;0;49	87192;8	5717;0;0;0;
$GPXUP;3599;07:55:28;0;49	87192;8	5717;0;0;0;
$GPXUP;3599;07:55:29;0;49	87192;8	5717;0;0;0;
$GPXUP;3599;07:55:30;0;49	87192;8	5717;0;0;0;
$GPXUP;3599;07:55:31;0;49	87192;8	5717;0;0;0;
$GPXUP;3599;07:55:32;0;49	87192;8	5717;0;0;0;
$GPXUP;3599;07:55:33;0;49	87192;8	5717;0;0;0;
$GPXUP;3599;07:55:34;0;49	87192;8	5717;0;0;0;
$GPXUP;3599;07:55:35;0;49	87192;8	5717;0;0;0;
$GPXUP;3599;07:55:36;0;49	87192;8	5717;0;0;0;
$GPXUP;3599;07:55:37;0;49	87192;8	5717;0;0;0;
$GPXUP;3599;07:55:38;0;49	87192;8	5717;0;0;0;
$GPXUP;3599;07:55:39;0;49	87192;8	5717;0;0;0;
$GPXUP;3599;07:55:40;0;49	87192;8	5717;0;0;0;
$GPXUP;3599;07:55:41;0;49	87192;8	5717;0;0;0;
$GPXUP;3599;07:55:42;0;49	87192;8	5717;0;0;0;
$GPXUP;3599;07:55:43;0;49	87192;8	5717;0;0;0;
$GPXUP;3599;07:55:44;0;49	87192;8	5717;0;0;0;
$GPXUP;3599;07:55:45;0;49	87192;8	5717;0;0;0;
$GPXUP;3599;07:55:46;0;49	87192;8	5717;0;0;0;
$GPXUP;3599;07:55:47;0;49	87192;8	5717;0;0;0;
$GPXUP;3599;07:55:48;0;49	87192;8	5717;0;0;0;
$GPXUP;3599;07:55:49;0;49	87192;8	5717;0;0;0;
$GPXUP;3599;07:55:50;0;49	87192;8	5717;0;0;0;
$GPXUP;3599;07:55:51;0;49	87192;8	5717;0;0;0;
$GPXUP;3599;07:55:52;0;49	87192;8	5717;0;0;0;
$GPXUP;3599;07:55:53;0;49	87192;8	5717;0;0;0;
$GPXUP;3599;07:55:54;0;49	87192;8	5717;0;0;0;
$GPXUP;3599;07:55:55;0;49	87192;8	5717;0;0;0;
$GPXUP;3599;07:55:56;0;49	87192;8	5717;0;0;0;
$GPXUP;3599;07:55:57;0;49	87192;8	5717;0;0;0;
$GPXUP;3599;07:55:58;0;49	87192;8	5717;0;0;0;
$GPXUP;3599;07:55:59;0;49	87192;8	5717;0;0;0;
$GPXUP;3599;07:56:00;0;49	87192;8	5717;0;0;0;
$GPXUP;3599;07:56:01;0;49	87192;8	5717;0;0;0;
$GPXUP;3599;07:56:02;0;49	87192;8	5717;0;0;0;
$GPXUP;3599;07:56:03;0;49	87192;8	5717;0;0;0;
$GPXUP;3599;07:56:04;0;49	87192;8	5717;0;0;0;
$GPXUP;3599;07:56:05;0;49	87192;8	5717;0;0;0;
$GPXUP;3599;07:56:06;0;49	87192;8	5717;0;0;0;
$GPXUP;3599;07:56:07;0;49	87192;8	5717;0;0;0;
$GPXUP;3599;07:56:08;0;49	87192;8	5717;0;0;0;
$GPXUP;3599;07:56:09;0;49	87192;8	5717;0;0;0;
$GPXUP;3599;07:56:10;0;49	87192;8	5717;0;0;0;
$GPXUP;3599;07:56:11;0;49	87192;8	5717;0;0;0;
$GPXUP;3599;07:56:12;0;49	87192;8	5717;0;0;0;
$GPXUP;3599;07:56:13;0;49	87192;8	5717;0;0;0;
$GPXUP;3599;07:56:14;0;49	87192;8	5717;0;0;0;
$GPXUP;3599;07:56:15;0;49	87192;8	5717;0;0;0;
$GPXUP;3599;07:56:16;0;49	87192;8	5717;0;0;0;
$GPXUP;3599;07:56:17;0;49	87192;8	5717;0;0;0;
$GPXUP;3599;07:56:18;0;49	87192;8	5717;0;0;0;
$GPXUP;3599;07:56:19;0;49	87192;8	5717;0;0;0;
$GPXUP;3599;07:56:20;0;49	87192;8	5717;0;0;0;
$GPXUP;3599;07:56:21;0;49	87192;8	5717;0;0;0;
$GPXUP;3599;07:56:22;0;49	87192;8	5717;0;0;0;
$GPXUP;3599;07:56:23;0;49	87192;8	5717;0;0;0;
$GPXUP;3599;07:56:24;0;49	87192;8	5717;0;0;0;
$GPXUP;3599;07:56:25;0;49	87192;8	5717;0;0;0;
$GPXUP;3599;07:56:26;0;49	87192;8	5717;0;0;0;
$GPXUP;3599;07:56:27;0;49	87192;8	5717;0;0;0;
$GPXUP;3599;07:56:28;0;49	87192;8	5717;0;0;0;
$GPXUP;3599;07:56:29;0;49	87192;8	5717;0;0;0;
$GPXUP;3599;07:56:30;0;49	87192;8	5717;0;0;0;
$GPXUP;3599;07:56:31;0;49	87192;8	5717;0;0;0;
$GPXUP;3599;07:56:32;0;49	87192;8	5717;0;0;0;
$GPXUP;3599;07:56:33;0;49	87192;8	5717;0;0;0;
$GPXUP;3599;07:56:34;0;49	87192;8	5717;0;0;0;
$GPXUP;3599;07:56:35;0;49	87192;8	5717;0;0;0;
$GPXUP;3599;07:56:36;0;49	87192;8	5717;0;0;0;
$GPXUP;3599;07:56:37;0;49	87192;8	5717;0;0;0;
$GPXUP;3599;07:56:38;0;49	87192;8	5717;0;0;0;
$GPXUP;3599;07:56:39;0;49	87192;8	5717;0;0;0;
$GPXUP;3599;07:56:40;0;49	87192;8	5717;0;0;0;
$GPXUP;3599;07:56:41;0;49	87192;8	5717;0;0;0;
$GPXUP;3599;07:56:42;0;49	87192;8	5717;0;0;0;
$GPXUP;3599;07:56:43;0;49	87192;8	5717;0;0;0;
$GPXUP;3599;07:56:44;0;49	87192;8	5717;0;0;0;
$GPXUP;3599;07:56:45;0;49	87192;8	5717;0;0;0;
$GPXUP;3599;07:56:46;0;49	87192;8	5717;0;0;0;
$GPXUP;3599;07:56:47;0;49	87192;8	5717;0;0;0;
$GPXUP;3599;07:56:48;0;49	87192;8	5717;0;0;0;
$GPXUP;3599;07:56:49;0;49	87192;8	5717;0;0;0;
$GPXUP;3599;07:56:50;0;49	87192;8	5717;0;0;0;
$GPXUP;3599;07:56:51;0;49	87192;8	5717;0;0;0;
$GPXUP;3599;07:56:52;0;49	87192;8	5717;0;0;0;
$GPXUP;3599;07:56:53;0;49	87192;8	5717;0;0;0;
$GPXUP;3599;07:56:54;0;49	87192;8	5717;0;0;0;
$GPXUP;3599;07:56:55;0;49	87192;8	5717;0;0;0;
$GPXUP;3599;07:56:56;0;49	87192;8	5717;0;0;0;
$GPXUP;3599;07:56:57;0;49	87192;8	5717;0;0;0;
$GPXUP;3599;07:56:58;0;49	87192;8	5717;0;0;0;
$GPXUP;3599;07:56:59;0;49	87192;8	5717;0;0;0;
$GPXUP;3599;07:57:00;0;49	87192;8	5717;0;0;0;
$GPXUP;3599;07:57:01;0;49	87192;8	5717;0;0;0;
$GPXUP;3599;07:57:02;0;49	87192;8	5717;0;0;0;
$GPXUP;3599;07:57:03;0;49	87192;8	5717;0;0;0;
$GPXUP;3599;07:57:04;0;49	87192;8	5717;0;0;0;
$GPXUP;3599;07:57:05;0;49	87192;8	5717;0;0;0;
$GPXUP;3599;07:57:06;0;49	87192;8	5717;0;0;0;
$GPXUP;3599;07:57:07;0;49	87192;8	5717;0;0;0;
$GPXUP;3599;07:57:08;0;49	87192;8	5717;0;0;0;
$GPXUP;3599;07:57:09;0;49	87192;8	5717;0;0;0;
$GPXUP;3599;07:57:10;0;49	87192;8	5717;0;0;0;
$GPXUP;3599;07:57:11;0;49	87192;8	5717;0;0;0;
$GPXUP;3599;07:57:12;0;49	87192;8	5717;0;0;0;
$GPXUP;3599;07:57:13;0;49	87192;8	5717;0;0;0;
$GPXUP;3599;07:57:14;0;49	87192;8	5717;0;0;0;
$GPXUP;3599;07:57:15;0;49	87192;8	5717;0;0;0;
$GPXUP;3599;07:57:16;0;49	87192;8	5717;0;0;0;
$GPXUP;3599;07:57:17;0;49	87192;8	5717;0;0;0;
$GPXUP;3599;07:57:18;0;49	87192;8	5717;0;0;0;
$GPXUP;3599;07:57:19;0;49	87192;8	5717;0;0;0;
$GPXUP;3599;07:57:20;0;49	87192;8	5717;0;0;0;
$GPXUP;3599;07:57:21;0;49	87192;8	5717;0;0;0;
$GPXUP;3599;07:57:22;0;49	87192;8	5717;0;0;0;
$GPXUP;3599;07:57:23;0;49	87192;8	5717;0;0;0;
$GPXUP;3599;07:57:24;0;49	87192;8	5717;0;0;0;
$GPXUP;3599;07:57:25;0;49	87192;8	5717;0;0;0;
$GPXUP;3599;07:57:26;0;49	87192;8	5717;0;0;0;
$GPXUP;3599;07:57:27;0;49	87192;8	5717;0;0;0;
$GPXUP;3599;07:57:28;0;49	87192;8	5717;0;0;0;
$GPXUP;3599;07:57:29;0;49	87192;8	5717;0;0;0;
$GPXUP;3599;07:57:30;0;49	87192;8	5717;0;0;0;
$GPXUP;3599;07:57:31;0;49	87192;8	5717;0;0;0;
$GPXUP;3599;07:57:32;0;49	87192;8	5717;0;0;0;
$GPXUP;3599;07:57:33;0;49	87192;8	5717;0;0;0;
$GPXUP;3599;07:57:34;0;49	87192;8	5717;0;0;0;
$GPXUP;3599;07:57:35;0;49	87192;8	5717;0;0;0;
$GPXUP;3599;07:57:36;0;49	87192;8	5717;0;0;0;
$GPXUP;3599;07:57:37;0;49	87192;8	5717;0;0;0;
$GPXUP;3599;07:57:38;0;49	87192;8	5717;0;0;0;
$GPXUP;3599;07:57:39;0;49	87192;8	5717;0;0;0;
$GPXUP;3599;07:57:40;0;49	87192;8	5717;0;0;0;
$GPXUP;3599;07:57:41;0;49	87192;8	5717;0;0;0;
$GPXUP;3599;07:57:42;0;49	87192;8	5717;0;0;0;
$GPXUP;3599;07:57:43;0;49	87192;8	5717;0;0;0;
$GPXUP;3599;07:57:44;0;49	87192;8	5717;0;0;0;
$GPXUP;3599;07:57:45;0;49	87192;8	5717;0;0;0;
$GPXUP;3599;07:57:46;0;49	87192;8	5717;0;0;0;
$GPXUP;3599;07:57:47;0;49	87192;8	5717;0;0;0;
$GPXUP;3599;07:57:48;0;49	87192;8	5717;0;0;0;
$GPXUP;3599;07:57:49;0;49	87192;8	5717;0;0;0;
$GPXUP;3599;07:57:50;0;49	87192;8	5717;0;0;0;
$GPXUP;3599;07:57:51;0;49	87192;8	5717;0;0;0;
$GPXUP;3599;07:57:52;0;49	87192;8	5717;0;0;0;
$GPXUP;3599;07:57:53;0;49	87192;8	5717;0;0;0;
$GPXUP;3599;07:57:54;0;49	87192;8	5717;0;0;0;
$GPXUP;3599;07:57:55;0;49	87192;8	5717;0;0;0;
$GPXUP;3599;07:57:56;0;49	87192;8	5717;0;0;0;
$GPXUP;3599;07:57:57;0;49	87192;8	5717;0;0;0;
$GPXUP;3599;07:57:58;0;49	87192;8	5717;0;0;0;
$GPXUP;3599;07:57:59;0;49	87192;8	5717;0;0;0;
$GPXUP;3599;07:58:00;0;49	87192;8	5717;0;0;0;
$GPXUP;3599;07:58:01;0;49	87192;8	5717;0;0;0;
$GPXUP;3599;07:58:02;0;49	87192;8	5717;0;0;0;
$GPXUP;3599;07:58:03;0;49	87192;8	5717;0;0;0;
$GPXUP;3599;07:58:04;0;49	87192;8	5717;0;0;0;
$GPXUP;3599;07:58:05;0;49	87192;8	5717;0;0;0;
$GPXUP;3599;07:58:06;0;49	87192;8	5717;0;0;0;
$GPXUP;3599;07:58:07;0;49	87192;8	5717;0;0;0;
$GPXUP;3599;07:58:08;0;49	87192;8	5717;0;0;0;
$GPXUP;3599;07:58:09;0;49	87192;8	5717;0;0;0;
$GPXUP;3599;07:58:10;0;49	87192;8	5717;0;0;0;
$GPXUP;3599;07:58:11;0;49	87192;8	5717;0;0;0;
$GPXUP;3599;07:58:12;0;49	87192;8	5717;0;0;0;
$GPXUP;3599;07:58:13;0;49	87192;8	5717;0;0;0;
$GPXUP;3599;07:58:14;0;49	87192;8	5717;0;0;0;
$GPXUP;3599;07:58:15;0;49	87192;8	5717;0;0;0;
$GPXUP;3599;07:58:16;0;49	87192;8	5717;0;0;0;
$GPXUP;3599;07:58:17;0;49	87192;8	5717;0;0;0;
$GPXUP;3599;07:58:18;0;49	87192;8	5717;0;0;0;
$GPXUP;3599;07:58:19;0;49	87192;8	5717;0;0;0;
$GPXUP;3599;07:58:20;0;49	87192;8	5717;0;0;0;
$GPXUP;3599;07:58:21;0;49	87192;8	5717;0;0;0;
$GPXUP;3599;07:58:22;0;49	87192;8	5717;0;0;0;
$GPXUP;3599;07:58:23;0;49	87192;8	5717;0;0;0;
$GPXUP;3599;07:58:24;0;49	87192;8	5717;0;0;0;
$GPXUP;3599;07:58:25;0;49	87192;8	5717;0;0;0;
$GPXUP;3599;07:58:26;0;49	87192;8	5717;0;0;0;
$GPXUP;3599;07:58:27;0;49	87192;8	5717;0;0;0;
$GPXUP;3599;07:58:28;0;49	87192;8	5717;0;0;0;
$GPXUP;3599;07:58:29;0;49	87192;8	5717;0;0;0;
$GPXUP;3599;07:58:30;0;49	87192;8	5717;0;0;0;
$GPXUP;3599;07:58:31;0;49	87192;8	5717;0;0;0;
$GPXUP;3599;07:58:32;0;49	87192;8	5717;0;0;0;
$GPXUP;3599;07:58:33;0;49	87192;8	5717;0;0;0;
$GPXUP;3599;07:58:34;0;49	87192;8	5717;0;0;0;
$GPXUP;3599;07:58:35;0;49	87192;8	5717;0;0;0;
$GPXUP;3599;07:58:36;0;49	87192;8	5717;0;0;0;
$GPXUP;3599;07:58:37;0;49	87192;8	5717;0;0;0;
$GPXUP;3599;07:58:38;0;49	87192;8	5717;0;0;0;
$GPXUP;3599;07:58:39;0;49	87192;8	5717;0;0;0;
$GPXUP;3599;07:58:40;0;49	87192;8	5717;0;0;0;
$GPXUP;3599;07:58:41;0;49	87192;8	5717;0;0;0;
$GPXUP;3599;07:58:42;0;49	87192;8	5717;0;0;0;
$GPXUP;3599;07:58:43;0;49	87192;8	5717;0;0;0;
$GPXUP;3599;07:58:44;0;49	87192;8	5717;0;0;0;
$GPXUP;3599;07:58:45;0;49	87192;8	5717;0;0;0;
$GPXUP;3599;07:58:46;0;49	87192;8	5717;0;0;0;
$GPXUP;3599;07:58:47;0;49	87192;8	5717;0;0;0;
$GPXUP;3599;07:58:48;0;49	87192;8	5717;0;0;0;
$GPXUP;3599;07:58:49;0;49	87192;8	5717;0;0;0;
$GPXUP;3599;07:58:50;0;49	87192;8	5717;0;0;0;
$GPXUP;3599;07:58:51;0;49	87192;8	5717;0;0;0;
$GPXUP;3599;07:58:52;0;49	87192;8	5717;0;0;0;
$GPXUP;3599;07:58:53;0;49	87192;8	5717;0;0;0;
$GPXUP;3599;07:58:54;0;49	87192;8	5717;0;0;0;
$GPXUP;3599;07:58:55;0;49	87192;8	5717;0;0;0;
$GPXUP;3599;07:58:56;0;49	87192;8	5717;0;0;0;
$GPXUP;3599;07:58:57;0;49	87192;8	5717;0;0;0;
$GPXUP;3599;07:58:58;0;49	87192;8	5717;0;0;0;
$GPXUP;3599;07:58:59;0;49	87192;8	5717;0;0;0;
$GPXUP;3599;07:59:00;0;49	87192;8	5717;0;0;0;
$GPXUP;3599;07:59:01;0;49	87192;8	5717;0;0;0;
$GPXUP;3599;07:59:02;0;49	87192;8	5717;0;0;0;
$GPXUP;3599;07:59:03;0;49	87192;8	5717;0;0;0;
$GPXUP;3599;07:59:04;0;49	87192;8	5717;0;0;0;
$GPXUP;3599;07:59:05;0;49	87192;8	5717;0;0;0;
$GPXUP;3599;07:59:06;0;49	87192;8	5717;0;0;0;
$GPXUP;3599;07:59:07;0;49	87192;8	5717;0;0;0;
$GPXUP;3599;07:59:08;0;49	87192;8	5717;0;0;0;
$GPXUP;3599;07:59:09;0;49	87192;8	5717;0;0;0;
$GPXUP;3599;07:59:10;0;49	87192;8	5717;0;0;0;
$GPXUP;3599;07:59:11;0;49	87192;8	5717;0;0;0;
$GPXUP;3599;07:59:12;0;49	87192;8	5717;0;0;0;
$GPXUP;3599;07:59:13;0;49	87192;8	5717;0;0;0;
$GPXUP;3599;07:59:14;0;49	87192;8	5717;0;0;0;
$GPXUP;3599;07:59:15;0;49	87192;8	5717;0;0;0;
$GPXUP;3599;07:59:16;0;49	87192;8	5717;0;0;0;
$GPXUP;3599;07:59:17;0;49	87192;8	5717;0;0;0;
$GPXUP;3599;07:59:18;0;49	87192;8	5717;0;0;0;
$GPXUP;3599;07:59:19;0;49	87192;8	5717;0;0;0;
$GPXUP;3599;07:59:20;0;49	87192;8	5717;0;0;0;
$GPXUP;3599;07:59:21;0;49	87192;8	5717;0;0;0;
$GPXUP;3599;07:59:22;0;49	87192;8	5717;0;0;0;
$GPXUP;3599;07:59:23;0;49	87192;8	5717;0;0;0;
$GPXUP;3599;07:59:24;0;49	87192;8	5717;0;0;0;
$GPXUP;3599;07:59:25;0;49	87192;8	5717;0;0;0;
$GPXUP;3599;07:59:26;0;49	87192;8	5717;0;0;0;
$GPXUP;3599;07:59:27;0;49	87192;8	5717;0;0;0;
$GPXUP;3599;07:59:28;0;49	87192;8	5717;0;0;0;
$GPXUP;3599;07:59:29;0;49	87192;8	5717;0;0;0;
$GPXUP;3599;07:59:30;0;49	87192;8	5717;0;0;0;
$GPXUP;3599;07:59:31;0;49	87192;8	5717;0;0;0;
$GPXUP;3599;07:59:32;0;49	87192;8	5717;0;0;0;
$GPXUP;3599;07:59:33;0;49	87192;8	5717;0;0;0;
$GPXUP;3599;07:59:34;0;49	87192;8	5717;0;0;0;
$GPXUP;3599;07:59:35;0;49	87192;8	5717;0;0;0;
$GPXUP;3599;07:59:36;0;49	87192;8	5717;0;0;0;
$GPXUP;3599;07:59:37;0;49	87192;8	5717;0;0;0;
$GPXUP;3599;07:59:38;0;49	87192;8	5717;0;0;0;
$GPXUP;3599;07:59:39;0;49	87192;8	5717;0;0;0;
$GPXUP;3599;07:59:40;0;49	87192;8	5717;0;0;0;
$GPXUP;3599;07:59:41;0;49	87192;8	5717;0;0;0;
$GPXUP;3599;07:59:42;0;49	87192;8	5717;0;0;0;
$GPXUP;3599;07:59:43;0;49	87192;8	5717;0;0;0;
$GPXUP;3599;07:59:44;0;49	87192;8	5717;0;0;0;
$GPXUP;3599;07:59:45;0;49	87192;8	5717;0;0;0;
$GPXUP;3599;07:59:46;0;49	87192;8	5717;0;0;0;
$GPXUP;3599;07:59:47;0;49	87192;8	5717;0;0;0;
$GPXUP;3599;07:59:48;0;49	87192;8	5717;0;0;0;
$GPXUP;3599;07:59:49;0;49	87192;8	5717;0;0;0;
$GPXUP;3599;07:59:50;0;49	87192;8	5717;0;0;0;
$GPXUP;3599;07:59:51;0;49	87192;8	5717;0;0;0;
$GPXUP;3599;07:59:52;0;49	87192;8	5717;0;0;0;
$GPXUP;3599;07:59:53;0;49	87192;8	5717;0;0;0;
$GPXUP;3599;07:59:54;0;49	87192;8	5717;0;0;0;
$GPXUP;3599;07:59:55;0;49	87192;8	5717;0;0;0;
$GPXUP;3599;07:59:56;0;49	87192;8	5717;0;0;0;
$GPXUP;3599;07:59:57;0;49	87192;8	5717;0;0;0;
$GPXUP;3599;07:59:58;0;49	87192;8	5717;0;0;0;
$GPXUP;3599;07:59:59;0;49	87192;8	5717;0;0;0;
$GPXUP;3599;08:00:00;0;49	87192;8	5717;0;0;0;
$GPXUP;3599;08:00:01;0;49	87192;8	5717;0;0;0;
$GPXUP;3599;08:00:02;0;49	87192;8	5717;0;0;0;
$GPXUP;3599;08:00:03;0;49	87192;8	5717;0;0;0;
$GPXUP;3599;08:00:04;0;49	87192;8	5717;0;0;0;
$GPXUP;3599;08:00:05;0;49	87192;8	5717;0;0;0;
$GPXUP;3599;08:00:06;0;49	87192;8	5717;0;0;0;
$GPXUP;3599;08:00:07;0;49	87192;8	5717;0;0;0;
$GPXUP;3599;08:00:08;0;49	87192;8	5717;0;0;0;
$GPXUP;3599;08:00:09;0;49	87192;8	5717;0;0;0;
$GPXUP;3599;08:00:10;0;49	87192;8	5717;0;0;0;
$GPXUP;3599;08:00:11;0;49	87192;8	5717;0;0;0;
$GPXUP;3599;08:00:12;0;49	87192;8	5717;0;0;0;
$GPXUP;3599;08:00:13;0;49	87192;8	5717;0;0;0;
$GPXUP;3599;08:00:14;0;49	87192;8	5717;0;0;0;
$GPXUP;3599;08:00:15;0;49	87192;8	5717;0;0;0;
$GPXUP;3599;08:00:16;0;49	87192;8	5717;0;0;0;
$GPXUP;3599;08:00:17;0;49	87192;8	5717;0;0;0;
$GPXUP;3599;08:00:18;0;49	87192;8	5717;0;0;0;
$GPXUP;3599;08:00:19;0;49	87192;8	5717;0;0;0;
$GPXUP;3599;08:00:20;0;49	87192;8	5717;0;0;0;
$GPXUP;3599;08:00:21;0;49	87192;8	5717;0;0;0;
$GPXUP;3599;08:00:22;0;49	87192;8	5717;0;0;0;
$GPXUP;3599;08:00:23;0;49	87192;8	5717;0;0;0;
$GPXUP;3599;08:00:24;0;49	87192;8	5717;0;0;0;
$GPXUP;3599;08:00:25;0;49	87192;8	5717;0;0;0;
$GPXUP;3599;08:00:26;0;49	87192;8	5717;0;0;0;
$GPXUP;3599;08:00:27;0;49	87192;8	5717;0;0;0;
$GPXUP;3599;08:00:28;0;49	87192;8	5717;0;0;0;
$GPXUP;3599;08:00:29;0;49	87192;8	5717;0;0;0;
$GPXUP;3599;08:00:30;0;49	87192;8	5717;0;0;0;
$GPXUP;3599;08:00:31;0;49	87192;8	5717;0;0;0;
$GPXUP;3599;08:00:32;0;49	87192;8	5717;0;0;0;
$GPXUP;3599;08:00:33;0;49	87192;8	5717;0;0;0;
$GPXUP;3599;08:00:34;0;49	87192;8	5717;0;0;0;
$GPXUP;3599;08:00:35;0;49	87192;8	5717;0;0;0;
$GPXUP;3599;08:00:36;0;49	87192;8	5717;0;0;0;
$GPXUP;3599;08:00:37;0;49	87192;8	5717;0;0;0;
$GPXUP;3599;08:00:38;0;49	87192;8	5717;0;0;0;
$GPXUP;3599;08:00:39;0;49	87192;8	5717;0;0;0;
$GPXUP;3599;08:00:40;0;49	87192;8	5717;0;0;0;
$GPXUP;3599;08:00:41;0;49	87192;8	5717;0;0;0;
$GPXUP;3599;08:00:42;0;49	87192;8	5717;0;0;0;
$GPXUP;3599;08:00:43;0;49	87192;8	5717;0;0;0;
$GPXUP;3599;08:00:44;0;49	87192;8	5717;0;0;0;
$GPXUP;3599;08:00:45;0;49	87192;8	5717;0;0;0;
$GPXUP;3599;08:00:46;0;49	87192;8	5717;0;0;0;
$GPXUP;3599;08:00:47;0;49	87192;8	5717;0;0;0;
$GPXUP;3599;08:00:48;0;49	87192;8	5717;0;0;0;
$GPXUP;3599;08:00:49;0;49	87192;8	5717;0;0;0;
$GPXUP;3599;08:00:50;0;49	87192;8	5717;0;0;0;
$GPXUP;3599;08:00:51;0;49	87192;8	5717;0;0;0;
$GPXUP;3599;08:00:52;0;49	87192;8	5717;0;0;0;
$GPXUP;3599;08:00:53;0;49	87192;8	5717;0;0;0;
$GPXUP;3599;08:00:54;0;49	87192;8	5717;0;0;0;
$GPXUP;3599;08:00:55;0;49	87192;8	5717;0;0;0;
$GPXUP;3599;08:00:56;0;49	87192;8	5717;0;0;0;
$GPXUP;3599;08:00:57;0;49	87194;8	57171;0;0;0;
$GPXUP;3599;08:00:58;0;49	87194;8	57171;0;0;0;
$GPXUP;3599;08:00:59;0;49	87194;8	57171;0;0;0;
$GPXUP;3599;08:01:00;0;49	87194;8	57171;0;0;0;
$GPXUP;3599;08:01:01;0;49	87194;8	57171;0;0;0;
$GPXUP;3599;08:01:02;0;49	87194;8	57171;0;0;0;
$GPXUP;3599;08:01:03;0;49	87194;8	57171;0;0;0;
$GPXUP;3599;08:01:04;0;49	87194;8	57171;0;0;0;
$GPXUP;3599;08:01:05;0;49	87194;8	57171;0;0;0;
$GPXUP;3599;08:01:06;0;49	87194;8	57171;0;0;0;
$GPXUP;3599;08:01:07;0;49	87194;8	57171;0;0;0;
$GPXUP;3599;08:01:08;0;49	87194;8	57171;0;0;0;
$GPXUP;3599;08:01:09;0;49	87194;8	57171;0;0;0;
$GPXUP;3599;08:01:10;0;49	87194;8	57171;0;0;0;
$GPXUP;3599;08:01:11;0;49	87194;8	57171;0;0;0;
$GPXUP;3599;08:01:12;0;49	87194;8	57171;0;0;0;
$GPXUP;3599;08:01:13;0;49	87194;8	57171;0;0;0;
$GPXUP;3599;08:01:14;0;49	87194;8	57171;0;0;0;
$GPXUP;3599;08:01:15;0;49	87194;8	57171;0;0;0;
$GPXUP;3599;08:01:16;0;49	87194;8	57171;0;0;0;
$GPXUP;3599;08:01:17;0;49	87194;8	57171;0;0;0;
$GPXUP;3599;08:01:18;0;49	87194;8	57171;0;0;0;
$GPXUP;3599;08:01:19;0;49	87194;8	57171;0;0;0;
$GPXUP;3599;08:01:20;0;49	87194;8	57171;0;0;0;
$GPXUP;3599;08:01:21;0;49	87194;8	57171;0;0;0;
$GPXUP;3599;08:01:22;0;49	87194;8	57171;0;0;0;
$GPXUP;3599;08:01:23;0;49	87194;8	57171;0;0;0;
$GPXUP;3599;08:01:24;0;49	87194;8	57171;0;0;0;
$GPXUP;3599;08:01:25;0;49	87194;8	57171;0;0;0;
$GPXUP;3599;08:01:26;0;49	87194;8	57171;0;0;0;
$GPXUP;3599;08:01:27;0;49	87194;8	57171;0;0;0;
$GPXUP;3599;08:01:28;0;49	87194;8	57171;0;0;0;
$GPXUP;3599;08:01:29;0;49	87194;8	57171;0;0;0;
$GPXUP;3599;08:01:30;0;49	87194;8	57171;0;0;0;
$GPXUP;3599;08:01:31;0;49	87194;8	57171;0;0;0;
$GPXUP;3599;08:01:32;0;49	87194;8	57171;0;0;0;
$GPXUP;3599;08:01:33;0;49	87194;8	57171;0;0;0;
$GPXUP;3599;08:01:34;0;49	87194;8	57171;0;0;0;
$GPXUP;3599;08:01:35;0;49	87194;8	57171;0;0;0;
$GPXUP;3599;08:01:36;0;49	87194;8	57171;0;0;0;
$GPXUP;3599;08:01:37;0;49	87194;8	57171;0;0;0;
$GPXUP;3599;08:01:38;0;49	87194;8	57171;0;0;0;
$GPXUP;3599;08:01:39;0;49	87194;8	57171;0;0;0;
$GPXUP;3599;08:01:40;0;49	87194;8	57171;0;0;0;
$GPXUP;3599;08:01:41;0;49	87194;8	57171;0;0;0;
$GPXUP;3599;08:01:42;0;49	87194;8	57171;0;0;0;
$GPXUP;3599;08:01:43;0;49	87194;8	57171;0;0;0;
$GPXUP;3599;08:01:44;0;49	87194;8	57171;0;0;0;
$GPXUP;3599;08:01:45;0;49	87194;8	57171;0;0;0;
$GPXUP;3599;08:01:46;0;49	87194;8	57171;0;0;0;
$GPXUP;3599;08:01:47;0;49	87194;8	57171;0;0;0;
$GPXUP;3599;08:01:48;0;49	87194;8	57171;0;0;0;
$GPXUP;3599;08:01:49;0;49	87194;8	57171;0;0;0;
$GPXUP;3599;08:01:50;0;49	87194;8	57171;0;0;0;
$GPXUP;3599;08:01:51;0;49	87194;8	57171;0;0;0;
$GPXUP;3599;08:01:52;0;49	87194;8	57171;0;0;0;
$GPXUP;3599;08:01:53;0;49	87194;8	57171;0;0;0;
$GPXUP;3599;08:01:54;0;49	87194;8	57171;0;0;0;
$GPXUP;3599;08:01:55;0;49	87194;8	57171;0;0;0;
$GPXUP;3599;08:01:56;0;49	87194;8	57171;0;0;0;
$GPXUP;3599;08:01:57;0;49	87194;8	57171;0;0;0;
$GPXUP;3599;08:01:58;0;49	87194;8	57171;0;0;0;
$GPXUP;3599;08:01:59;0;49	87194;8	57171;0;0;0;
$GPXUP;3599;08:02:00;0;49	87194;8	57171;0;0;0;
$GPXUP;3599;08:02:01;0;49	87194;8	57171;0;0;0;
$GPXUP;3599;08:02:02;0;49	87194;8	57171;0;0;0;
$GPXUP;3599;08:02:03;0;49	87194;8	57171;0;0;0;
$GPXUP;3599;08:02:04;0;49	87194;8	57171;0;0;0;
$GPXUP;3599;08:02:05;0;49	87194;8	57171;0;0;0;
$GPXUP;3599;08:02:06;0;49	87194;8	57171;0;0;0;
$GPXUP;3599;08:02:07;0;49	87194;8	57171;0;0;0;
$GPXUP;3599;08:02:08;0;49	87194;8	57171;0;0;0;
$GPXUP;3599;08:02:09;0;49	87194;8	57171;0;0;0;
$GPXUP;3599;08:02:10;0;49	87194;8	57171;0;0;0;
$GPXUP;3599;08:02:11;0;49	87194;8	57171;0;0;0;
$GPXUP;3599;08:02:12;0;49	87194;8	57171;0;0;0;
$GPXUP;3599;08:02:13;0;49	87194;8	57171;0;0;0;
$GPXUP;3599;08:02:14;0;49	87194;8	57171;0;0;0;
$GPXUP;3599;08:02:15;0;49	87194;8	57171;0;0;0;
$GPXUP;3599;08:02:16;0;49	87194;8	57171;0;0;0;
$GPXUP;3599;08:02:17;0;49	87194;8	57171;0;0;0;
$GPXUP;3599;08:02:18;0;49	87194;8	57171;0;0;0;
$GPXUP;3599;08:02:19;0;49	87194;8	57171;0;0;0;
$GPXUP;3599;08:02:20;0;49	87194;8	57171;0;0;0;
$GPXUP;3599;08:02:21;0;49	87194;8	57171;0;0;0;
$GPXUP;3599;08:02:22;0;49	87194;8	57171;0;0;0;
$GPXUP;3599;08:02:23;0;49	87194;8	57171;0;0;0;
$GPXUP;3599;08:02:24;0;49	87194;8	57171;0;0;0;
$GPXUP;3599;08:02:25;0;49	87194;8	57171;0;0;0;
$GPXUP;3599;08:02:26;0;49	87194;8	57171;0;0;0;
$GPXUP;3599;08:02:27;0;49	87194;8	57171;0;0;0;
$GPXUP;3599;08:02:28;0;49	87194;8	57171;0;0;0;
$GPXUP;3599;08:02:29;0;49	87194;8	57171;0;0;0;
$GPXUP;3599;08:02:30;0;49	87194;8	57171;0;0;0;
$GPXUP;3599;08:02:31;0;49	87194;8	57171;0;0;0;
$GPXUP;3599;08:02:32;0;49	87194;8	57171;0;0;0;
$GPXUP;3599;08:02:33;0;49	87194;8	57171;0;0;0;
$GPXUP;3599;08:02:34;0;49	87194;8	57171;0;0;0;
$GPXUP;3599;08:02:35;0;49	87194;8	57171;0;0;0;
$GPXUP;3599;08:02:36;0;49	87194;8	57171;0;0;0;
$GPXUP;3599;08:02:37;0;49	87194;8	57171;0;0;0;
$GPXUP;3599;08:02:38;0;49	87194;8	57171;0;0;0;
$GPXUP;3599;08:02:39;0;49	87194;8	57171;0;0;0;
$GPXUP;3599;08:02:40;0;49	87194;8	57171;0;0;0;
$GPXUP;3599;08:02:41;0;49	87194;8	57171;0;0;0;
$GPXUP;3599;08:02:42;0;49	87194;8	57171;0;0;0;
$GPXUP;3599;08:02:43;0;49	87194;8	57171;0;0;0;
$GPXUP;3599;08:02:44;0;49	87194;8	57171;0;0;0;
$GPXUP;3599;08:02:45;0;49	87194;8	57171;0;0;0;
$GPXUP;3599;08:02:46;0;49	87194;8	57171;0;0;0;
$GPXUP;3599;08:02:47;0;49	87194;8	57171;0;0;0;
$GPXUP;3599;08:02:48;0;49	87194;8	57171;0;0;0;
$GPXUP;3599;08:02:49;0;49	87194;8	57171;0;0;0;
$GPXUP;3599;08:02:50;0;49	87194;8	57171;0;0;0;
$GPXUP;3599;08:02:51;0;49	87194;8	57171;0;0;0;
$GPXUP;3599;08:02:52;0;49	87194;8	57171;0;0;0;
$GPXUP;3599;08:02:53;0;49	87194;8	57171;0;0;0;
$GPXUP;3599;08:02:54;0;49	87194;8	57171;0;0;0;
$GPXUP;3599;08:02:55;0;49	87194;8	57171;0;0;0;
$GPXUP;3599;08:02:56;0;49	87194;8	57171;0;0;0;
$GPXUP;3599;08:02:57;0;49	87194;8	57171;0;0;0;
$GPXUP;3599;08:02:58;0;49	87194;8	57171;0;0;0;
$GPXUP;3599;08:02:59;0;49	87194;8	57171;0;0;0;
$GPXUP;3599;08:03:00;0;49	87194;8	57171;0;0;0;
$GPXUP;3599;08:03:01;0;49	87194;8	57171;0;0;0;
$GPXUP;3599;08:03:02;0;49	87194;8	57171;0;0;0;
$GPXUP;3599;08:03:03;0;49	87194;8	57171;0;0;0;
$GPXUP;3599;08:03:04;0;49	87194;8	57171;0;0;0;
$GPXUP;3599;08:03:05;0;49	87194;8	57171;0;0;0;
$GPXUP;3599;08:03:06;0;49	87194;8	57171;0;0;0;
$GPXUP;3599;08:03:07;0;49	87194;8	57171;0;0;0;
$GPXUP;3599;08:03:08;0;49	87194;8	57171;0;0;0;
$GPXUP;3599;08:03:09;0;49	87194;8	57171;0;0;0;
$GPXUP;3599;08:03:10;0;49	87194;8	57171;0;0;0;
$GPXUP;3599;08:03:11;0;49	87194;8	57171;0;0;0;
$GPXUP;3599;08:03:12;0;49	87194;8	57171;0;0;0;
$GPXUP;3599;08:03:13;0;49	87194;8	57171;0;0;0;
$GPXUP;3599;08:03:14;0;49	87194;8	57171;0;0;0;
$GPXUP;3599;08:03:15;0;49	87194;8	57171;0;0;0;
$GPXUP;3599;08:03:16;0;49	87194;8	57171;0;0;0;
$GPXUP;3599;08:03:17;0;49	87194;8	57171;0;0;0;
$GPXUP;3599;08:03:18;0;49	87194;8	57171;0;0;0;
$GPXUP;3599;08:03:19;0;49	87194;8	57171;0;0;0;
$GPXUP;3599;08:03:20;0;49	87194;8	57171;0;0;0;
$GPXUP;3599;08:03:21;0;49	87194;8	57171;0;0;0;
$GPXUP;3599;08:03:22;0;49	87194;8	57171;0;0;0;
$GPXUP;3599;08:03:23;0;49	87194;8	57171;0;0;0;
$GPXUP;3599;08:03:24;0;49	87194;8	57171;0;0;0;
$GPXUP;3599;08:03:25;0;49	87194;8	57171;0;0;0;
$GPXUP;3599;08:03:26;0;49	87194;8	57171;0;0;0;
$GPXUP;3599;08:03:27;0;49	87194;8	57171;0;0;0;
$GPXUP;3599;08:03:28;0;49	87194;8	57171;0;0;0;
$GPXUP;3599;08:03:29;0;49	87194;8	57171;0;0;0;
$GPXUP;3599;08:03:30;0;49	87194;8	57171;0;0;0;
$GPXUP;3599;08:03:31;0;49	87194;8	57171;0;0;0;
$GPXUP;3599;08:03:32;0;49	87194;8	57171;0;0;0;
$GPXUP;3599;08:03:33;0;49	87194;8	57171;0;0;0;
$GPXUP;3599;08:03:34;0;49	87194;8	57171;0;0;0;
$GPXUP;3599;08:03:35;0;49	87194;8	57171;0;0;0;
$GPXUP;3599;08:03:36;0;49	87194;8	57171;0;0;0;
$GPXUP;3599;08:03:37;0;49	87194;8	57171;0;0;0;
$GPXUP;3599;08:03:38;0;49	87194;8	57171;0;0;0;
$GPXUP;3599;08:03:39;0;49	87194;8	57171;0;0;0;
$GPXUP;3599;08:03:40;0;49	87194;8	57171;0;0;0;
$GPXUP;3599;08:03:41;0;49	87194;8	57171;0;0;0;
$GPXUP;3599;08:03:42;0;49	87194;8	57171;0;0;0;
$GPXUP;3599;08:03:43;0;49	87194;8	57171;0;0;0;
$GPXUP;3599;08:03:44;0;49	87194;8	57171;0;0;0;
$GPXUP;3599;08:03:45;0;49	87194;8	57171;0;0;0;
$GPXUP;3599;08:03:46;0;49	87194;8	57171;0;0;0;
$GPXUP;3599;08:03:47;0;49	87194;8	57171;0;0;0;
$GPXUP;3599;08:03:48;0;49	87194;8	57171;0;0;0;
$GPXUP;3599;08:03:49;0;49	87194;8	57171;0;0;0;
$GPXUP;3599;08:03:50;0;49	87194;8	57171;0;0;0;
$GPXUP;3599;08:03:51;0;49	87194;8	57171;0;0;0;
$GPXUP;3599;08:03:52;0;49	87194;8	57171;0;0;0;
$GPXUP;3599;08:03:53;0;49	87194;8	57171;0;0;0;
$GPXUP;3599;08:03:54;0;49	87194;8	57171;0;0;0;
$GPXUP;3599;08:03:55;0;49	87194;8	57171;0;0;0;
$GPXUP;3599;08:03:56;0;49	87194;8	57171;0;0;0;
$GPXUP;3599;08:03:57;0;49	87194;8	57171;0;0;0;
$GPXUP;3599;08:03:58;0;49	87194;8	57171;0;0;0;
$GPXUP;3599;08:03:59;0;49	87194;8	57171;0;0;0;
$GPXUP;3599;08:04:00;0;49	87194;8	57171;0;0;0;
$GPXUP;3599;08:04:01;0;49	87194;8	57171;0;0;0;
$GPXUP;3599;08:04:02;0;49	87194;8	57171;0;0;0;
$GPXUP;3599;08:04:03;0;49	87194;8	57171;0;0;0;
$GPXUP;3599;08:04:04;0;49	87194;8	57171;0;0;0;
$GPXUP;3599;08:04:05;0;49	87194;8	57171;0;0;0;
$GPXUP;3599;08:04:06;0;49	87194;8	57171;0;0;0;
$GPXUP;3599;08:04:07;0;49	87194;8	57171;0;0;0;
$GPXUP;3599;08:04:08;0;49	87194;8	57171;0;0;0;
$GPXUP;3599;08:04:09;0;49	87194;8	57171;0;0;0;
$GPXUP;3599;08:04:10;0;49	87194;8	57171;0;0;0;
$GPXUP;3599;08:04:11;0;49	87194;8	57171;0;0;0;
$GPXUP;3599;08:04:12;0;49	87194;8	57171;0;0;0;
$GPXUP;3599;08:04:13;0;49	87194;8	57171;0;0;0;
$GPXUP;3599;08:04:14;0;49	87194;8	57171;0;0;0;
$GPXUP;3599;08:04:15;0;49	87194;8	57171;0;0;0;
$GPXUP;3599;08:04:16;0;49	87194;8	57171;0;0;0;
$GPXUP;3599;08:04:17;0;49	87194;8	57171;0;0;0;
$GPXUP;3599;08:04:18;0;49	87194;8	57171;0;0;0;
$GPXUP;3599;08:04:19;0;49	87194;8	57171;0;0;0;
$GPXUP;3599;08:04:20;0;49	87194;8	57171;0;0;0;
$GPXUP;3599;08:04:21;0;49	87194;8	57171;0;0;0;
$GPXUP;3599;08:04:22;0;49	87194;8	57171;0;0;0;
$GPXUP;3599;08:04:23;0;49	87194;8	57171;0;0;0;
$GPXUP;3599;08:04:24;0;49	87194;8	57171;0;0;0;
$GPXUP;3599;08:04:25;0;49	87194;8	57171;0;0;0;
$GPXUP;3599;08:04:26;0;49	87194;8	57171;0;0;0;
$GPXUP;3599;08:04:27;0;49	87194;8	57171;0;0;0;
$GPXUP;3599;08:04:28;0;49	87194;8	57171;0;0;0;
$GPXUP;3599;08:04:29;0;49	87194;8	57171;0;0;0;
$GPXUP;3599;08:04:30;0;49	87194;8	57171;0;0;0;
$GPXUP;3599;08:04:31;0;49	87194;8	57171;0;0;0;
$GPXUP;3599;08:04:32;0;49	87194;8	57171;0;0;0;
$GPXUP;3599;08:04:33;0;49	87194;8	57171;0;0;0;
$GPXUP;3599;08:04:34;0;49	87194;8	57171;0;0;0;
$GPXUP;3599;08:04:35;0;49	87194;8	57171;0;0;0;
$GPXUP;3599;08:04:36;0;49	87194;8	57171;0;0;0;
$GPXUP;3599;08:04:37;0;49	87194;8	57171;0;0;0;
$GPXUP;3599;08:04:38;0;49	87194;8	57171;0;0;0;
$GPXUP;3599;08:04:39;0;49	87194;8	57171;0;0;0;
$GPXUP;3599;08:04:40;0;49	87194;8	57171;0;0;0;
$GPXUP;3599;08:04:41;0;49	87194;8	57171;0;0;0;
$GPXUP;3599;08:04:42;0;49	87194;8	57171;0;0;0;
$GPXUP;3599;08:04:43;0;49	87194;8	57171;0;0;0;
$GPXUP;3599;08:04:44;0;49	87194;8	57171;0;0;0;
$GPXUP;3599;08:04:45;0;49	87194;8	57171;0;0;0;
$GPXUP;3599;08:04:46;0;49	87194;8	57171;0;0;0;
$GPXUP;3599;08:04:47;0;49	87194;8	57171;0;0;0;
$GPXUP;3599;08:04:48;0;49	87194;8	57171;0;0;0;
$GPXUP;3599;08:04:49;0;49	87194;8	57171;0;0;0;
$GPXUP;3599;08:04:50;0;49	87194;8	57171;0;0;0;
$GPXUP;3599;08:04:51;0;49	87194;8	57171;0;0;0;
$GPXUP;3599;08:04:52;0;49	87194;8	57171;0;0;0;
$GPXUP;3599;08:04:53;0;49	87194;8	57171;0;0;0;
$GPXUP;3599;08:04:54;0;49	87194;8	57171;0;0;0;
$GPXUP;3599;08:04:55;0;49	87194;8	57171;0;0;0;
$GPXUP;3599;08:04:56;0;49	87194;8	57171;0;0;0;
$GPXUP;3599;08:04:57;0;49	87194;8	57171;0;0;0;
$GPXUP;3599;08:04:58;0;49	87194;8	57171;0;0;0;
$GPXUP;3599;08:04:59;0;49	87194;8	57171;0;0;0;
$GPXUP;3599;08:05:00;0;49	87194;8	57171;0;0;0;
$GPXUP;3599;08:05:01;0;49	87194;8	57171;0;0;0;
$GPXUP;3599;08:05:02;0;49	87194;8	57171;0;0;0;
$GPXUP;3599;08:05:03;0;49	87194;8	57171;0;0;0;
$GPXUP;3599;08:05:04;0;49	87194;8	57171;0;0;0;
$GPXUP;3599;08:05:05;0;49	87194;8	57171;0;0;0;
$GPXUP;3599;08:05:06;0;49	87194;8	57171;0;0;0;
$GPXUP;3599;08:05:07;0;49	87194;8	57171;0;0;0;
$GPXUP;3599;08:05:08;0;49	87194;8	57171;0;0;0;
$GPXUP;3599;08:05:09;0;49	87194;8	57171;0;0;0;
$GPXUP;3599;08:05:10;0;49	87194;8	57171;0;0;0;
$GPXUP;3599;08:05:11;0;49	87194;8	57171;0;0;0;
$GPXUP;3599;08:05:12;0;49	87194;8	57171;0;0;0;
$GPXUP;3599;08:05:13;0;49	87194;8	57171;0;0;0;
$GPXUP;3599;08:05:14;0;49	87194;8	57171;0;0;0;
$GPXUP;3599;08:05:15;0;49	87194;8	57171;0;0;0;
$GPXUP;3599;08:05:16;0;49	87194;8	57171;0;0;0;
$GPXUP;3599;08:05:17;0;49	87194;8	57171;0;0;0;
$GPXUP;3599;08:05:18;0;49	87194;8	57171;0;0;0;
$GPXUP;3599;08:05:19;0;49	87194;8	57171;0;0;0;
$GPXUP;3599;08:05:20;0;49	87194;8	57171;0;0;0;
$GPXUP;3599;08:05:21;0;49	87194;8	57171;0;0;0;
$GPXUP;3599;08:05:22;0;49	87194;8	57171;0;0;0;
$GPXUP;3599;08:05:23;0;49	87194;8	57171;0;0;0;
$GPXUP;3599;08:05:24;0;49	87194;8	57171;0;0;0;
$GPXUP;3599;08:05:25;0;49	87194;8	57171;0;0;0;
$GPXUP;3599;08:05:26;0;49	87194;8	57171;0;0;0;
$GPXUP;3599;08:05:27;0;49	87194;8	57171;0;0;0;
$GPXUP;3599;08:05:28;0;49	87194;8	57171;0;0;0;
$GPXUP;3599;08:05:29;0;49	87194;8	57171;0;0;0;
$GPXUP;3599;08:05:30;0;49	87194;8	57171;0;0;0;
$GPXUP;3599;08:05:31;0;49	87194;8	57171;0;0;0;
$GPXUP;3599;08:05:32;0;49	87194;8	57171;0;0;0;
$GPXUP;3599;08:05:33;0;49	87194;8	57171;0;0;0;
$GPXUP;3599;08:05:34;0;49	87194;8	57171;0;0;0;
$GPXUP;3599;08:05:35;0;49	87194;8	57171;0;0;0;
$GPXUP;3599;08:05:36;0;49	87194;8	57171;0;0;0;
$GPXUP;3599;08:05:37;0;49	87194;8	57171;0;0;0;
$GPXUP;3599;08:05:38;0;49	87194;8	57171;0;0;0;
$GPXUP;3599;08:05:39;0;49	87194;8	57171;0;0;0;
$GPXUP;3599;08:05:40;0;49	87194;8	57171;0;0;0;
$GPXUP;3599;08:05:41;0;49	87194;8	57171;0;0;0;
$GPXUP;3599;08:05:42;0;49	87194;8	57171;0;0;0;
$GPXUP;3599;08:05:43;0;49	87194;8	57171;0;0;0;
$GPXUP;3599;08:05:44;0;49	87194;8	57171;0;0;0;
$GPXUP;3599;08:05:45;0;49	87194;8	57171;0;0;0;
$GPXUP;3599;08:05:46;0;49	87194;8	57171;0;0;0;
$GPXUP;3599;08:05:47;0;49	87194;8	57171;0;0;0;
$GPXUP;3599;08:05:48;0;49	87194;8	57171;0;0;0;
$GPXUP;3599;08:05:49;0;49	87194;8	57171;0;0;0;
$GPXUP;3599;08:05:50;0;49	87194;8	57171;0;0;0;
$GPXUP;3599;08:05:51;0;49	87194;8	57171;0;0;0;
$GPXUP;3599;08:05:52;0;49	87194;8	57171;0;0;0;
$GPXUP;3599;08:05:53;0;49	87194;8	57171;0;0;0;
$GPXUP;3599;08:05:54;0;49	87194;8	57171;0;0;0;
$GPXUP;3599;08:05:55;0;49	87194;8	57171;0;0;0;
$GPXUP;3599;08:05:56;0;49	87194;8	57171;0;0;0;
$GPXUP;3599;08:05:57;0;49	87194;8	57171;0;0;0;
$GPXUP;3599;08:05:58;0;49	87194;8	57171;0;0;0;
$GPXUP;3599;08:05:59;0;49	87194;8	57171;0;0;0;
$GPXUP;3599;08:06:00;0;49	87194;8	57171;0;0;0;
$GPXUP;3599;08:06:01;0;49	87194;8	57171;0;0;0;
$GPXUP;3599;08:06:02;0;49	87194;8	57171;0;0;0;
$GPXUP;3599;08:06:03;0;49	87194;8	57171;0;0;0;
$GPXUP;3599;08:06:04;0;49	87194;8	57171;0;0;0;
$GPXUP;3599;08:06:05;0;49	87194;8	57171;0;0;0;
$GPXUP;3599;08:06:06;0;49	87194;8	57171;0;0;0;
$GPXUP;3599;08:06:07;0;49	87194;8	57171;0;0;0;
$GPXUP;3599;08:06:08;0;49	87194;8	57171;0;0;0;
$GPXUP;3599;08:06:09;0;49	87194;8	57171;0;0;0;
$GPXUP;3599;08:06:10;0;49	87194;8	57171;0;0;0;
$GPXUP;3599;08:06:11;0;49	87194;8	57171;0;0;0;
$GPXUP;3599;08:06:12;0;49	87194;8	57171;0;0;0;
$GPXUP;3599;08:06:13;0;49	87194;8	57171;0;0;0;
$GPXUP;3599;08:06:14;0;49	87194;8	57171;0;0;0;
$GPXUP;3599;08:06:15;0;49	87194;8	57171;0;0;0;
$GPXUP;3599;08:06:16;0;49	87194;8	57171;0;0;0;
$GPXUP;3599;08:06:17;0;49	87194;8	57171;0;0;0;
$GPXUP;3599;08:06:18;0;49	87194;8	57171;0;0;0;
$GPXUP;3599;08:06:19;0;49	87194;8	57171;0;0;0;
$GPXUP;3599;08:06:20;0;49	87194;8	57171;0;0;0;
$GPXUP;3599;08:06:21;0;49	87194;8	57171;0;0;0;
$GPXUP;3599;08:06:22;0;49	87194;8	57171;0;0;0;
$GPXUP;3599;08:06:23;0;49	87194;8	57171;0;0;0;
$GPXUP;3599;08:06:24;0;49	87194;8	57171;0;0;0;
$GPXUP;3599;08:06:25;0;49	87194;8	57171;0;0;0;
$GPXUP;3599;08:06:26;0;49	87194;8	57171;0;0;0;
$GPXUP;3599;08:06:27;0;49	87194;8	57171;0;0;0;
$GPXUP;3599;08:06:28;0;49	87194;8	57171;0;0;0;
$GPXUP;3599;08:06:29;0;49	87194;8	57171;0;0;0;
$GPXUP;3599;08:06:30;0;49	87194;8	57171;0;0;0;
$GPXUP;3599;08:06:31;0;49	87194;8	57171;0;0;0;
$GPXUP;3599;08:06:32;0;49	87194;8	57171;0;0;0;
$GPXUP;3599;08:06:33;0;49	87194;8	57171;0;0;0;
$GPXUP;3599;08:06:34;0;49	87194;8	57171;0;0;0;
$GPXUP;3599;08:06:35;0;49	87194;8	57171;0;0;0;
$GPXUP;3599;08:06:36;0;49	87194;8	57171;0;0;0;
$GPXUP;3599;08:06:37;0;49	87194;8	57171;0;0;0;
$GPXUP;3599;08:06:38;0;49	87194;8	57171;0;0;0;
$GPXUP;3599;08:06:39;0;49	87194;8	57171;0;0;0;
$GPXUP;3599;08:06:40;0;49	87194;8	57171;0;0;0;
$GPXUP;3599;08:06:41;0;49	87194;8	57171;0;0;0;
$GPXUP;3599;08:06:42;0;49	87194;8	57171;0;0;0;
$GPXUP;3599;08:06:43;0;49	87194;8	57171;0;0;0;
$GPXUP;3599;08:06:44;0;49	87194;8	57171;0;0;0;
$GPXUP;3599;08:06:45;0;49	87194;8	57171;0;0;0;
$GPXUP;3599;08:06:46;0;49	87194;8	57171;0;0;0;
$GPXUP;3599;08:06:47;0;49	87194;8	57171;0;0;0;
$GPXUP;3599;08:06:48;0;49	87194;8	57171;0;0;0;
$GPXUP;3599;08:06:49;0;49	87194;8	57171;0;0;0;
$GPXUP;3599;08:06:50;0;49	87194;8	57171;0;0;0;
$GPXUP;3599;08:06:51;0;49	87194;8	57171;0;0;0;
$GPXUP;3599;08:06:52;0;49	87194;8	57171;0;0;0;
$GPXUP;3599;08:06:53;0;49	87194;8	57171;0;0;0;
$GPXUP;3599;08:06:54;0;49	87194;8	57171;0;0;0;
$GPXUP;3599;08:06:55;0;49	87194;8	57171;0;0;0;
$GPXUP;3599;08:06:56;0;49	87194;8	57171;0;0;0;
$GPXUP;3599;08:06:57;0;49	87194;8	57171;0;0;0;
$GPXUP;3599;08:06:58;0;49	87194;8	57171;0;0;0;
$GPXUP;3599;08:06:59;0;49	87194;8	57171;0;0;0;
$GPXUP;3599;08:07:00;0;49	87194;8	57171;0;0;0;
$GPXUP;3599;08:07:01;0;49	87194;8	57171;0;0;0;
$GPXUP;3599;08:07:02;0;49	87194;8	57171;0;0;0;
$GPXUP;3599;08:07:03;0;49	87194;8	57171;0;0;0;
$GPXUP;3599;08:07:04;0;49	87194;8	57171;0;0;0;
$GPXUP;3599;08:07:05;0;49	87194;8	57171;0;0;0;
$GPXUP;3599;08:07:06;0;49	87194;8	57171;0;0;0;
$GPXUP;3599;08:07:07;0;49	87194;8	57171;0;0;0;
$GPXUP;3599;08:07:08;0;49	87194;8	57171;0;0;0;
$GPXUP;3599;08:07:09;0;49	87194;8	57171;0;0;0;
$GPXUP;3599;08:07:10;0;49	87194;8	57171;0;0;0;
$GPXUP;3599;08:07:11;0;49	87194;8	57171;0;0;0;
$GPXUP;3599;08:07:12;0;49	87194;8	57171;0;0;0;
$GPXUP;3599;08:07:13;0;49	87194;8	57171;0;0;0;
$GPXUP;3599;08:07:14;0;49	87194;8	57171;0;0;0;
$GPXUP;3599;08:07:15;0;49	87194;8	57171;0;0;0;
$GPXUP;3599;08:07:16;0;49	87194;8	57171;0;0;0;
$GPXUP;3599;08:07:17;0;49	87194;8	57171;0;0;0;
$GPXUP;3599;08:07:18;0;49	87194;8	57171;0;0;0;
$GPXUP;3599;08:07:19;0;49	87194;8	57171;0;0;0;
$GPXUP;3599;08:07:20;0;49	87194;8	57171;0;0;0;
$GPXUP;3599;08:07:21;0;49	87194;8	57171;0;0;0;
$GPXUP;3599;08:07:22;0;49	87194;8	57171;0;0;0;
$GPXUP;3599;08:07:23;0;49	87194;8	57171;0;0;0;
$GPXUP;3599;08:07:24;0;49	87194;8	57171;0;0;0;
$GPXUP;3599;08:07:25;0;49	87194;8	57171;0;0;0;
$GPXUP;3599;08:07:26;0;49	87194;8	57171;0;0;0;
$GPXUP;3599;08:07:27;0;49	87194;8	57171;0;0;0;
$GPXUP;3599;08:07:28;0;49	87194;8	57171;0;0;0;
$GPXUP;3599;08:07:29;0;49	87194;8	57171;0;0;0;
$GPXUP;3599;08:07:30;0;49	87194;8	57171;0;0;0;
$GPXUP;3599;08:07:31;0;49	87194;8	57171;0;0;0;
$GPXUP;3599;08:07:32;0;49	87194;8	57171;0;0;0;
$GPXUP;3599;08:07:33;0;49	87194;8	57171;0;0;0;
$GPXUP;3599;08:07:34;0;49	87194;8	57171;0;0;0;
$GPXUP;3599;08:07:35;0;49	87194;8	57171;0;0;0;
$GPXUP;3599;08:07:36;0;49	87194;8	57171;0;0;0;
$GPXUP;3599;08:07:37;0;49	87194;8	57171;0;0;0;
$GPXUP;3599;08:07:38;0;49	87194;8	57171;0;0;0;
$GPXUP;3599;08:07:39;0;49	87194;8	57171;0;0;0;
$GPXUP;3599;08:07:40;0;49	87194;8	57171;0;0;0;
$GPXUP;3599;08:07:41;0;49	87194;8	57171;0;0;0;
$GPXUP;3599;08:07:42;0;49	87194;8	57171;0;0;0;
$GPXUP;3599;08:07:43;0;49	87194;8	57171;0;0;0;
$GPXUP;3599;08:07:44;0;49	87194;8	57171;0;0;0;
$GPXUP;3599;08:07:45;0;49	87194;8	57171;0;0;0;
$GPXUP;3599;08:07:46;0;49	87194;8	57171;0;0;0;
$GPXUP;3599;08:07:47;0;49	87194;8	57171;0;0;0;
$GPXUP;3599;08:07:48;0;49	87194;8	57171;0;0;0;
$GPXUP;3599;08:07:49;0;49	87194;8	57171;0;0;0;
$GPXUP;3599;08:07:50;0;49	87194;8	57171;0;0;0;
$GPXUP;3599;08:07:51;0;49	87194;8	57171;0;0;0;
$GPXUP;3599;08:07:52;0;49	87194;8	57171;0;0;0;
$GPXUP;3599;08:07:53;0;49	87194;8	57171;0;0;0;
$GPXUP;3599;08:07:54;0;49	87194;8	57171;0;0;0;
$GPXUP;3599;08:07:55;0;49	87194;8	57171;0;0;0;
$GPXUP;3599;08:07:56;0;49	87194;8	57171;0;0;0;
$GPXUP;3599;08:07:57;0;49	87194;8	57171;0;0;0;
$GPXUP;3599;08:07:58;0;49	87194;8	57171;0;0;0;
$GPXUP;3599;08:07:59;0;49	87194;8	57171;0;0;0;
$GPXUP;3599;08:08:00;0;49	87194;8	57171;0;0;0;
$GPXUP;3599;08:08:01;0;49	87194;8	57171;0;0;0;
$GPXUP;3599;08:08:02;0;49	87194;8	57171;0;0;0;
$GPXUP;3599;08:08:03;0;49	87194;8	57171;0;0;0;
$GPXUP;3599;08:08:04;0;49	87194;8	57171;0;0;0;
$GPXUP;3599;08:08:05;0;49	87194;8	57171;0;0;0;
$GPXUP;3599;08:08:06;0;49	87194;8	57171;0;0;0;
$GPXUP;3599;08:08:07;0;49	87194;8	57171;0;0;0;
$GPXUP;3599;08:08:08;0;49	87194;8	57171;0;0;0;
$GPXUP;3599;08:08:09;0;49	87194;8	57171;0;0;0;
$GPXUP;3599;08:08:10;0;49	87194;8	57171;0;0;0;
$GPXUP;3599;08:08:11;0;49	87194;8	57171;0;0;0;
$GPXUP;3599;08:08:12;0;49	87194;8	57171;0;0;0;
$GPXUP;3599;08:08:13;0;49	87194;8	57171;0;0;0;
$GPXUP;3599;08:08:14;0;49	87194;8	57171;0;0;0;
$GPXUP;3599;08:08:15;0;49	87194;8	57171;0;0;0;
$GPXUP;3599;08:08:16;0;49	87194;8	57171;0;0;0;
$GPXUP;3599;08:08:17;0;49	87194;8	57171;0;0;0;
$GPXUP;3599;08:08:18;0;49	87194;8	57171;0;0;0;
$GPXUP;3599;08:08:19;0;49	87194;8	57171;0;0;0;
$GPXUP;3599;08:08:20;0;49	87194;8	57171;0;0;0;
$GPXUP;3599;08:08:21;0;49	87194;8	57171;0;0;0;
$GPXUP;3599;08:08:22;0;49	87194;8	57171;0;0;0;
$GPXUP;3599;08:08:23;0;49	87194;8	57171;0;0;0;
$GPXUP;3599;08:08:24;0;49	87194;8	57171;0;0;0;
$GPXUP;3599;08:08:25;0;49	87194;8	57171;0;0;0;
$GPXUP;3599;08:08:26;0;49	87194;8	57171;0;0;0;
$GPXUP;3599;08:08:27;0;49	87194;8	57171;0;0;0;
$GPXUP;3599;08:08:28;0;49	87194;8	57171;0;0;0;
$GPXUP;3599;08:08:29;0;49	87194;8	57171;0;0;0;
$GPXUP;3599;08:08:30;0;49	87194;8	57171;0;0;0;
$GPXUP;3599;08:08:31;0;49	87194;8	57171;0;0;0;
$GPXUP;3599;08:08:32;0;49	87194;8	57171;0;0;0;
$GPXUP;3599;08:08:33;0;49	87194;8	57171;0;0;0;
$GPXUP;3599;08:08:34;0;49	87194;8	57171;0;0;0;
$GPXUP;3599;08:08:35;0;49	87194;8	57171;0;0;0;
$GPXUP;3599;08:08:36;0;49	87194;8	57171;0;0;0;
$GPXUP;3599;08:08:37;0;49	87194;8	57171;0;0;0;
$GPXUP;3599;08:08:38;0;49	87194;8	57171;0;0;0;
$GPXUP;3599;08:08:39;0;49	87194;8	57171;0;0;0;
$GPXUP;3599;08:08:40;0;49	87194;8	57171;0;0;0;
$GPXUP;3599;08:08:41;0;49	87194;8	57171;0;0;0;
$GPXUP;3599;08:08:42;0;49	87194;8	57171;0;0;0;
$GPXUP;3599;08:08:43;0;49	87194;8	57171;0;0;0;
$GPXUP;3599;08:08:44;0;49	87194;8	57171;0;0;0;
$GPXUP;3599;08:08:45;0;49	87194;8	57171;0;0;0;
$GPXUP;3599;08:08:46;0;49	87194;8	57171;0;0;0;
$GPXUP;3599;08:08:47;0;49	87194;8	57171;0;0;0;
$GPXUP;3599;08:08:48;0;49	87194;8	57171;0;0;0;
$GPXUP;3599;08:08:49;0;49	87194;8	57171;0;0;0;
$GPXUP;3599;08:08:50;0;49	87194;8	57171;0;0;0;
$GPXUP;3599;08:08:51;0;49	87194;8	57171;0;0;0;
$GPXUP;3599;08:08:52;0;49	87194;8	57171;0;0;0;
$GPXUP;3599;08:08:53;0;49	87194;8	57171;0;0;0;
$GPXUP;3599;08:08:54;0;49	87194;8	57171;0;0;0;
$GPXUP;3599;08:08:55;0;49	87194;8	57171;0;0;0;
$GPXUP;3599;08:08:56;0;49	87194;8	57171;0;0;0;
$GPXUP;3599;08:08:57;0;49	87194;8	57171;0;0;0;
$GPXUP;3599;08:08:58;0;49	87194;8	57171;0;0;0;
$GPXUP;3599;08:08:59;0;49	87194;8	57171;0;0;0;
$GPXUP;3599;08:09:00;0;49	87194;8	57171;0;0;0;
$GPXUP;3599;08:09:01;0;49	87194;8	57171;0;0;0;
$GPXUP;3599;08:09:02;0;49	87194;8	57171;0;0;0;
$GPXUP;3599;08:09:03;0;49	87194;8	57171;0;0;0;
$GPXUP;3599;08:09:04;0;49	87194;8	57171;0;0;0;
$GPXUP;3599;08:09:05;0;49	87194;8	57171;0;0;0;
$GPXUP;3599;08:09:06;0;49	87194;8	57171;0;0;0;
$GPXUP;3599;08:09:07;0;49	87194;8	57171;0;0;0;
$GPXUP;3599;08:09:08;0;49	87194;8	57171;0;0;0;
$GPXUP;3599;08:09:09;0;49	87194;8	57171;0;0;0;
$GPXUP;3599;08:09:10;0;49	87194;8	57171;0;0;0;
$GPXUP;3599;08:09:11;0;49	87194;8	57171;0;0;0;
$GPXUP;3599;08:09:12;0;49	87194;8	57171;0;0;0;
$GPXUP;3599;08:09:13;0;49	87194;8	57171;0;0;0;
$GPXUP;3599;08:09:14;0;49	87194;8	57171;0;0;0;
$GPXUP;3599;08:09:15;0;49	87194;8	57171;0;0;0;
$GPXUP;3599;08:09:16;0;49	87194;8	57171;0;0;0;
$GPXUP;3599;08:09:17;0;49	87194;8	57171;0;0;0;
$GPXUP;3599;08:09:18;0;49	87194;8	57171;0;0;0;
$GPXUP;3599;08:09:19;0;49	87194;8	57171;0;0;0;
$GPXUP;3599;08:09:20;0;49	87194;8	57171;0;0;0;
$GPXUP;3599;08:09:21;0;49	87194;8	57171;0;0;0;
$GPXUP;3599;08:09:22;0;49	87194;8	57171;0;0;0;
$GPXUP;3599;08:09:23;0;49	87194;8	57171;0;0;0;
$GPXUP;3599;08:09:24;0;49	87194;8	57171;0;0;0;
$GPXUP;3599;08:09:25;0;49	87194;8	57171;0;0;0;
$GPXUP;3599;08:09:26;0;49	87194;8	57171;0;0;0;
$GPXUP;3599;08:09:27;0;49	87194;8	57171;0;0;0;
$GPXUP;3599;08:09:28;0;49	87194;8	57171;0;0;0;
$GPXUP;3599;08:09:29;0;49	87194;8	57171;0;0;0;
$GPXUP;3599;08:09:30;0;49	87194;8	57171;0;0;0;
$GPXUP;3599;08:09:31;0;49	87194;8	57171;0;0;0;
$GPXUP;3599;08:09:32;0;49	87194;8	57171;0;0;0;
$GPXUP;3599;08:09:33;0;49	87194;8	57171;0;0;0;
$GPXUP;3599;08:09:34;0;49	87194;8	57171;0;0;0;
$GPXUP;3599;08:09:35;0;49	87194;8	57171;0;0;0;
$GPXUP;3599;08:09:36;0;49	87194;8	57171;0;0;0;
$GPXUP;3599;08:09:37;0;49	87194;8	57171;0;0;0;
$GPXUP;3599;08:09:38;0;49	87194;8	57171;0;0;0;
$GPXUP;3599;08:09:39;0;49	87194;8	57171;0;0;0;
$GPXUP;3599;08:09:40;0;49	87194;8	57171;0;0;0;
$GPXUP;3599;08:09:41;0;49	87194;8	57171;0;0;0;
$GPXUP;3599;08:09:42;0;49	87194;8	57171;0;0;0;
$GPXUP;3599;08:09:43;0;49	87194;8	57171;0;0;0;
$GPXUP;3599;08:09:44;0;49	87194;8	57171;0;0;0;
$GPXUP;3599;08:09:45;0;49	87194;8	57171;0;0;0;
$GPXUP;3599;08:09:46;0;49	87194;8	57171;0;0;0;
$GPXUP;3599;08:09:47;0;49	87194;8	57171;0;0;0;
$GPXUP;3599;08:09:48;0;49	87194;8	57171;0;0;0;
$GPXUP;3599;08:09:49;0;49	87194;8	57171;0;0;0;
$GPXUP;3599;08:09:50;0;49	87194;8	57171;0;0;0;
$GPXUP;3599;08:09:51;0;49	87194;8	57171;0;0;0;
$GPXUP;3599;08:09:52;0;49	87194;8	57171;0;0;0;
$GPXUP;3599;08:09:53;0;49	87194;8	57171;0;0;0;
$GPXUP;3599;08:09:54;0;49	87194;8	57171;0;0;0;
$GPXUP;3599;08:09:55;0;49	87194;8	57171;0;0;0;
$GPXUP;3599;08:09:56;0;49	87194;8	57171;0;0;0;
$GPXUP;3599;08:09:57;0;49	87194;8	57171;0;0;0;
$GPXUP;3599;08:09:58;0;49	87194;8	57171;0;0;0;
$GPXUP;3599;08:09:59;0;49	87194;8	57171;0;0;0;
$GPXUP;3599;08:10:00;0;49	87194;8	57171;0;0;0;
$GPXUP;3599;08:10:01;0;49	87194;8	57171;0;0;0;
$GPXUP;3599;08:10:02;0;49	87194;8	57171;0;0;0;
$GPXUP;3599;08:10:03;0;49	87194;8	57171;0;0;0;
$GPXUP;3599;08:10:04;0;49	87194;8	57171;0;0;0;
$GPXUP;3599;08:10:05;0;49	87194;8	57171;0;0;0;
$GPXUP;3599;08:10:06;0;49	87194;8	57171;0;0;0;
$GPXUP;3599;08:10:07;0;49	87194;8	57171;0;0;0;
$GPXUP;3599;08:10:08;0;49	87194;8	57171;0;0;0;
$GPXUP;3599;08:10:09;0;49	87194;8	57171;0;0;0;
$GPXUP;3599;08:10:10;0;49	87194;8	57171;0;0;0;
$GPXUP;3599;08:10:11;0;49	87194;8	57171;0;0;0;
$GPXUP;3599;08:10:12;0;49	87194;8	57171;0;0;0;
$GPXUP;3599;08:10:13;0;49	87194;8	57171;0;0;0;
$GPXUP;3599;08:10:14;0;49	87194;8	57171;0;0;0;
$GPXUP;3599;08:10:15;0;49	87194;8	57171;0;0;0;
$GPXUP;3599;08:10:16;0;49	87194;8	57171;0;0;0;
$GPXUP;3599;08:10:17;0;49	87194;8	57171;0;0;0;
$GPXUP;3599;08:10:18;0;49	87194;8	57171;0;0;0;
$GPXUP;3599;08:10:19;0;49	87194;8	57171;0;0;0;
$GPXUP;3599;08:10:20;0;49	87194;8	57171;0;0;0;
$GPXUP;3599;08:10:21;0;49	87194;8	57171;0;0;0;
$GPXUP;3599;08:10:22;0;49	87194;8	57171;0;0;0;
$GPXUP;3599;08:10:23;0;49	87194;8	57171;0;0;0;
$GPXUP;3599;08:10:24;0;49	87194;8	57171;0;0;0;
$GPXUP;3599;08:10:25;0;49	87194;8	57171;0;0;0;
$GPXUP;3599;08:10:26;0;49	87194;8	57171;0;0;0;
$GPXUP;3599;08:10:27;0;49	87194;8	57171;0;0;0;
$GPXUP;3599;08:10:28;0;49	87194;8	57171;0;0;0;
$GPXUP;3599;08:10:29;0;49	87194;8	57171;0;0;0;
$GPXUP;3599;08:10:30;0;49	87194;8	57171;0;0;0;
$GPXUP;3599;08:10:31;0;49	87194;8	57171;0;0;0;
$GPXUP;3599;08:10:32;0;49	87194;8	57171;0;0;0;
$GPXUP;3599;08:10:33;0;49	87194;8	57171;0;0;0;
$GPXUP;3599;08:10:34;0;49	87194;8	57171;0;0;0;
$GPXUP;3599;08:10:35;0;49	87194;8	57171;0;0;0;
$GPXUP;3599;08:10:36;0;49	87194;8	57171;0;0;0;
$GPXUP;3599;08:10:37;0;49	87194;8	57171;0;0;0;
$GPXUP;3599;08:10:38;0;49	87194;8	57171;0;0;0;
$GPXUP;3599;08:10:39;0;49	87194;8	57171;0;0;0;
$GPXUP;3599;08:10:40;0;49	87194;8	57171;0;0;0;
$GPXUP;3599;08:10:41;0;49	87194;8	57171;0;0;0;
$GPXUP;3599;08:10:42;0;49	87194;8	57171;0;0;0;
$GPXUP;3599;08:10:43;0;49	87194;8	57171;0;0;0;
$GPXUP;3599;08:10:44;0;49	87194;8	57171;0;0;0;
$GPXUP;3599;08:10:45;0;49	87194;8	57171;0;0;0;
$GPXUP;3599;08:10:46;0;49	87194;8	57171;0;0;0;
$GPXUP;3599;08:10:47;0;49	87194;8	57171;0;0;0;
$GPXUP;3599;08:10:48;0;49	87194;8	57171;0;0;0;
$GPXUP;3599;08:10:49;0;49	87194;8	57171;0;0;0;
$GPXUP;3599;08:10:50;0;49	87194;8	57171;0;0;0;
$GPXUP;3599;08:10:51;0;49	87194;8	57171;0;0;0;
$GPXUP;3599;08:10:52;0;49	87194;8	57171;0;0;0;
$GPXUP;3599;08:10:53;0;49	87194;8	57171;0;0;0;
$GPXUP;3599;08:10:54;0;49	87194;8	57171;0;0;0;
$GPXUP;3599;08:10:55;0;49	87194;8	57171;0;0;0;
$GPXUP;3599;08:10:56;0;49	87194;8	57171;0;0;0;
$GPXUP;3599;08:10:57;0;49	87194;8	57171;0;0;0;
$GPXUP;3599;08:10:58;0;49	87194;8	57171;0;0;0;
$GPXUP;3599;08:10:59;0;49	87194;8	57171;0;0;0;
$GPXUP;3599;08:11:00;0;49	87194;8	57171;0;0;0;
$GPXUP;3599;08:11:01;0;49	87194;8	57171;0;0;0;
$GPXUP;3599;08:11:02;0;49	87194;8	57171;0;0;0;
$GPXUP;3599;08:11:03;0;49	87194;8	57171;0;0;0;
$GPXUP;3599;08:11:04;0;49	87194;8	57171;0;0;0;
$GPXUP;3599;08:11:05;0;49	87194;8	57171;0;0;0;
$GPXUP;3599;08:11:06;0;49	87194;8	57171;0;0;0;
$GPXUP;3599;08:11:07;0;49	87194;8	57171;0;0;0;
$GPXUP;3599;08:11:08;0;49	87194;8	57171;0;0;0;
$GPXUP;3599;08:11:09;0;49	87194;8	57171;0;0;0;
$GPXUP;3599;08:11:10;0;49	87194;8	57171;0;0;0;
$GPXUP;3599;08:11:11;0;49	87194;8	57171;0;0;0;
$GPXUP;3599;08:11:12;0;49	87194;8	57171;0;0;0;
$GPXUP;3599;08:11:13;0;49	87194;8	57171;0;0;0;
$GPXUP;3599;08:11:14;0;49	87194;8	57171;0;0;0;
$GPXUP;3599;08:11:15;0;49	87194;8	57171;0;0;0;
$GPXUP;3599;08:11:16;0;49	87194;8	57171;0;0;0;
$GPXUP;3599;08:11:17;0;49	87194;8	57171;0;0;0;
$GPXUP;3599;08:11:18;0;49	87194;8	57171;0;0;0;
$GPXUP;3599;08:11:19;0;49	87194;8	57171;0;0;0;
$GPXUP;3599;08:11:20;0;49	87194;8	57171;0;0;0;
$GPXUP;3599;08:11:21;0;49	87194;8	57171;0;0;0;
$GPXUP;3599;08:11:22;0;49	87194;8	57171;0;0;0;
$GPXUP;3599;08:11:23;0;49	87194;8	57171;0;0;0;
$GPXUP;3599;08:11:24;0;49	87194;8	57171;0;0;0;
$GPXUP;3599;08:11:25;0;49	87194;8	57171;0;0;0;
$GPXUP;3599;08:11:26;0;49	87194;8	57171;0;0;0;
$GPXUP;3599;08:11:27;0;49	87194;8	57171;0;0;0;
$GPXUP;3599;08:11:28;0;49	87194;8	57171;0;0;0;
$GPXUP;3599;08:11:29;0;49	87194;8	57171;0;0;0;
$GPXUP;3599;08:11:30;0;49	87194;8	57171;0;0;0;
$GPXUP;3599;08:11:31;0;49	87194;8	57171;0;0;0;
$GPXUP;3599;08:11:32;0;49	87194;8	57171;0;0;0;
$GPXUP;3599;08:11:33;0;49	87194;8	57171;0;0;0;
$GPXUP;3599;08:11:34;0;49	87194;8	57171;0;0;0;
$GPXUP;3599;08:11:35;0;49	87194;8	57171;0;0;0;
$GPXUP;3599;08:11:36;0;49	87194;8	57171;0;0;0;
$GPXUP;3599;08:11:37;0;49	87194;8	57171;0;0;0;
$GPXUP;3599;08:11:38;0;49	87194;8	57171;0;0;0;
$GPXUP;3599;08:11:39;0;49	87194;8	57171;0;0;0;
$GPXUP;3599;08:11:40;0;49	87194;8	57171;0;0;0;
$GPXUP;3599;08:11:41;0;49	87194;8	57171;0;0;0;
$GPXUP;3599;08:11:42;0;49	87194;8	57171;0;0;0;
$GPXUP;3599;08:11:43;0;49	87194;8	57171;0;0;0;
$GPXUP;3599;08:11:44;0;49	87194;8	57171;0;0;0;
$GPXUP;3599;08:11:45;0;49	87194;8	57171;0;0;0;
$GPXUP;3599;08:11:46;0;49	87194;8	57171;0;0;0;
$GPXUP;3599;08:11:47;0;49	87194;8	57171;0;0;0;
$GPXUP;3599;08:11:48;0;49	87194;8	57171;0;0;0;
$GPXUP;3599;08:11:49;0;49	87194;8	57171;0;0;0;
$GPXUP;3599;08:11:50;0;49	87194;8	57171;0;0;0;
$GPXUP;3599;08:11:51;0;49	87194;8	57171;0;0;0;
$GPXUP;3599;08:11:52;0;49	87194;8	57171;0;0;0;
$GPXUP;3599;08:11:53;0;49	87194;8	57171;0;0;0;
$GPXUP;3599;08:11:54;0;49	87194;8	57171;0;0;0;
$GPXUP;3599;08:11:55;0;49	87194;8	57171;0;0;0;
$GPXUP;3599;08:11:56;0;49	87194;8	57171;0;0;0;
$GPXUP;3599;08:11:57;0;49	87194;8	57171;0;0;0;
$GPXUP;3599;08:11:58;0;49	87194;8	57171;0;0;0;
$GPXUP;3599;08:11:59;0;49	87194;8	57171;0;0;0;
$GPXUP;3599;08:12:00;0;49	87194;8	57171;0;0;0;
$GPXUP;3599;08:12:01;0;49	87194;8	57171;0;0;0;
$GPXUP;3599;08:12:02;0;49	87194;8	57171;0;0;0;
$GPXUP;3599;08:12:03;0;49	87194;8	57171;0;0;0;
$GPXUP;3599;08:12:04;0;49	87194;8	57171;0;0;0;
$GPXUP;3599;08:12:05;0;49	87194;8	57171;0;0;0;
$GPXUP;3599;08:12:06;0;49	87194;8	57171;0;0;0;
$GPXUP;3599;08:12:07;0;49	87194;8	57171;0;0;0;
$GPXUP;3599;08:12:08;0;49	87194;8	57171;0;0;0;
$GPXUP;3599;08:12:09;0;49	87194;8	57171;0;0;0;
$GPXUP;3599;08:12:10;0;49	87194;8	57171;0;0;0;
$GPXUP;3599;08:12:11;0;49	87194;8	57171;0;0;0;
$GPXUP;3599;08:12:12;0;49	87194;8	57171;0;0;0;
$GPXUP;3599;08:12:13;0;49	87194;8	57171;0;0;0;
$GPXUP;3599;08:12:14;0;49	87196;8	57171;0;0;0;
$GPXUP;3599;08:12:15;0;49	87196;8	57171;0;0;0;
$GPXUP;3599;08:12:16;0;49	87196;8	57171;0;0;0;
$GPXUP;3599;08:12:17;0;49	87196;8	57171;0;0;0;
$GPXUP;3599;08:12:18;0;49	87196;8	57171;0;0;0;
$GPXUP;3599;08:12:19;0;49	87196;8	57171;0;0;0;
$GPXUP;3599;08:12:20;0;49	87196;8	57171;0;0;0;
$GPXUP;3599;08:12:21;0;49	87196;8	57171;0;0;0;
$GPXUP;3599;08:12:22;0;49	87196;8	57171;0;0;0;
$GPXUP;3599;08:12:23;0;49	87196;8	57171;0;0;0;
$GPXUP;3599;08:12:24;0;49	87196;8	57171;0;0;0;
$GPXUP;3599;08:12:25;0;49	87196;8	57171;0;0;0;
$GPXUP;3599;08:12:26;0;49	87196;8	57171;0;0;0;
$GPXUP;3599;08:12:27;0;49	87196;8	57171;0;0;0;
$GPXUP;3599;08:12:28;0;49	87196;8	57171;0;0;0;
$GPXUP;3599;08:12:29;0;49	87196;8	57171;0;0;0;
$GPXUP;3599;08:12:30;0;49	87196;8	57171;0;0;0;
$GPXUP;3599;08:12:31;0;49	87196;8	57171;0;0;0;
$GPXUP;3599;08:12:32;0;49	87196;8	57171;0;0;0;
$GPXUP;3599;08:12:33;0;49	87196;8	57171;0;0;0;
$GPXUP;3599;08:12:34;0;49	87196;8	57171;0;0;0;
$GPXUP;3599;08:12:35;0;49	87196;8	57171;0;0;0;
$GPXUP;3599;08:12:36;0;49	87196;8	57171;0;0;0;
$GPXUP;3599;08:12:37;0;49	87196;8	57171;0;0;0;
$GPXUP;3599;08:12:38;0;49	87196;8	57171;0;0;0;
$GPXUP;3599;08:12:39;0;49	87196;8	57171;0;0;0;
$GPXUP;3599;08:12:40;0;49	87196;8	57171;0;0;0;
$GPXUP;3599;08:12:41;0;49	87196;8	57171;0;0;0;
$GPXUP;3599;08:12:42;0;49	87196;8	57171;0;0;0;
$GPXUP;3599;08:12:43;0;49	87196;8	57171;0;0;0;
$GPXUP;3599;08:12:44;0;49	87196;8	57171;0;0;0;
$GPXUP;3599;08:12:45;0;49	87196;8	57171;0;0;0;
$GPXUP;3599;08:12:46;0;49	87196;8	57171;0;0;0;
$GPXUP;3599;08:12:47;0;49	87196;8	57171;0;0;0;
$GPXUP;3599;08:12:48;0;49	87196;8	57171;0;0;0;
$GPXUP;3599;08:12:49;0;49	87196;8	57171;0;0;0;
$GPXUP;3599;08:12:50;0;49	87196;8	57171;0;0;0;
$GPXUP;3599;08:12:51;0;49	87196;8	57171;0;0;0;
$GPXUP;3599;08:12:52;0;49	87196;8	57171;0;0;0;
$GPXUP;3599;08:12:53;0;49	87196;8	57171;0;0;0;
$GPXUP;3599;08:12:54;0;49	87196;8	57171;0;0;0;
$GPXUP;3599;08:12:55;0;49	87196;8	57171;0;0;0;
$GPXUP;3599;08:12:56;0;49	87196;8	57171;0;0;0;
$GPXUP;3599;08:12:57;0;49	87196;8	57171;0;0;0;
$GPXUP;3599;08:12:58;0;49	87196;8	57171;0;0;0;
$GPXUP;3599;08:12:59;0;49	87196;8	57171;0;0;0;
$GPXUP;3599;08:13:00;0;49	87196;8	57171;0;0;0;
$GPXUP;3599;08:13:01;0;49	87196;8	57171;0;0;0;
$GPXUP;3599;08:13:02;0;49	87196;8	57171;0;0;0;
$GPXUP;3599;08:13:03;0;49	87196;8	57171;0;0;0;
$GPXUP;3599;08:13:04;0;49	87196;8	57171;0;0;0;
$GPXUP;3599;08:13:05;0;49	87196;8	57171;0;0;0;
$GPXUP;3599;08:13:06;0;49	87196;8	57171;0;0;0;
$GPXUP;3599;08:13:07;0;49	87196;8	57171;0;0;0;
$GPXUP;3599;08:13:08;0;49	87196;8	57171;0;0;0;
$GPXUP;3599;08:13:09;0;49	87196;8	57171;0;0;0;
$GPXUP;3599;08:13:10;0;49	87196;8	57171;0;0;0;
$GPXUP;3599;08:13:11;0;49	87196;8	57171;0;0;0;
$GPXUP;3599;08:13:12;0;49	87196;8	57171;0;0;0;
$GPXUP;3599;08:13:13;0;49	87196;8	57171;0;0;0;
$GPXUP;3599;08:13:14;0;49	87196;8	57171;0;0;0;
$GPXUP;3599;08:13:15;0;49	87196;8	57171;0;0;0;
$GPXUP;3599;08:13:16;0;49	87196;8	57171;0;0;0;
$GPXUP;3599;08:13:17;0;49	87196;8	57171;0;0;0;
$GPXUP;3599;08:13:18;0;49	87196;8	57171;0;0;0;
$GPXUP;3599;08:13:19;0;49	87196;8	57171;0;0;0;
$GPXUP;3599;08:13:20;0;49	87196;8	57171;0;0;0;
$GPXUP;3599;08:13:21;0;49	87196;8	57171;0;0;0;
$GPXUP;3599;08:13:22;0;49	87196;8	57171;0;0;0;
$GPXUP;3599;08:13:23;0;49	87196;8	57171;0;0;0;
$GPXUP;3599;08:13:24;0;49	87196;8	57171;0;0;0;
$GPXUP;3599;08:13:25;0;49	87196;8	57171;0;0;0;
$GPXUP;3599;08:13:26;0;49	87196;8	57171;0;0;0;
$GPXUP;3599;08:13:27;0;49	87196;8	57171;0;0;0;
$GPXUP;3599;08:13:28;0;49	87196;8	57171;0;0;0;
$GPXUP;3599;08:13:29;0;49	87196;8	57171;0;0;0;
$GPXUP;3599;08:13:30;0;49	87196;8	57171;0;0;0;
$GPXUP;3599;08:13:31;0;49	87196;8	57171;0;0;0;
$GPXUP;3599;08:13:32;0;49	87196;8	57171;0;0;0;
$GPXUP;3599;08:13:33;0;49	87196;8	57171;0;0;0;
$GPXUP;3599;08:13:34;0;49	87196;8	57171;0;0;0;
$GPXUP;3599;08:13:35;0;49	87196;8	57171;0;0;0;
$GPXUP;3599;08:13:36;0;49	87196;8	57171;0;0;0;
$GPXUP;3599;08:13:37;0;49	87196;8	57171;0;0;0;
$GPXUP;3599;08:13:38;0;49	87196;8	57171;0;0;0;
$GPXUP;3599;08:13:39;0;49	87196;8	57171;0;0;0;
$GPXUP;3599;08:13:40;0;49	87196;8	57171;0;0;0;
$GPXUP;3599;08:13:41;0;49	87196;8	57171;0;0;0;
$GPXUP;3599;08:13:42;0;49	87196;8	57171;0;0;0;
$GPXUP;3599;08:13:43;0;49	87196;8	57171;0;0;0;
$GPXUP;3599;08:13:44;0;49	87196;8	57171;0;0;0;
$GPXUP;3599;08:13:45;0;49	87196;8	57171;0;0;0;
$GPXUP;3599;08:13:46;0;49	87196;8	57171;0;0;0;
$GPXUP;3599;08:13:47;0;49	87196;8	57171;0;0;0;
$GPXUP;3599;08:13:48;0;49	87196;8	57171;0;0;0;
$GPXUP;3599;08:13:49;0;49	87196;8	57171;0;0;0;
$GPXUP;3599;08:13:50;0;49	87196;8	57171;0;0;0;
$GPXUP;3599;08:13:51;0;49	87196;8	57171;0;0;0;
$GPXUP;3599;08:13:52;0;49	87196;8	57171;0;0;0;
$GPXUP;3599;08:13:53;0;49	87196;8	57171;0;0;0;
$GPXUP;3599;08:13:54;0;49	87196;8	57171;0;0;0;
$GPXUP;3599;08:13:55;0;49	87196;8	57171;0;0;0;
$GPXUP;3599;08:13:56;0;49	87196;8	57171;0;0;0;
$GPXUP;3599;08:13:57;0;49	87196;8	57171;0;0;0;
$GPXUP;3599;08:13:58;0;49	87196;8	57171;0;0;0;
$GPXUP;3599;08:13:59;0;49	87196;8	57171;0;0;0;
$GPXUP;3599;08:14:00;0;49	87196;8	57171;0;0;0;
$GPXUP;3599;08:14:01;0;49	87196;8	57171;0;0;0;
$GPXUP;3599;08:14:02;0;49	87196;8	57171;0;0;0;
$GPXUP;3599;08:14:03;0;49	87196;8	57171;0;0;0;
$GPXUP;3599;08:14:04;0;49	87196;8	57171;0;0;0;
$GPXUP;3599;08:14:05;0;49	87196;8	57171;0;0;0;
$GPXUP;3599;08:14:06;0;49	87196;8	57171;0;0;0;
$GPXUP;3599;08:14:07;0;49	87196;8	57171;0;0;0;
$GPXUP;3599;08:14:08;0;49	87196;8	57171;0;0;0;
$GPXUP;3599;08:14:09;0;49	87196;8	57171;0;0;0;
$GPXUP;3599;08:14:10;0;49	87196;8	57171;0;0;0;
$GPXUP;3599;08:14:11;0;49	87196;8	57171;0;0;0;
$GPXUP;3599;08:14:12;0;49	87196;8	57171;0;0;0;
$GPXUP;3599;08:14:13;0;49	87196;8	57171;0;0;0;
$GPXUP;3599;08:14:14;0;49	87196;8	57171;0;0;0;
$GPXUP;3599;08:14:15;0;49	87196;8	57171;0;0;0;
$GPXUP;3599;08:14:16;0;49	87196;8	57171;0;0;0;
$GPXUP;3599;08:14:17;0;49	87196;8	57171;0;0;0;
$GPXUP;3599;08:14:18;0;49	87196;8	57171;0;0;0;
$GPXUP;3599;08:14:19;0;49	87196;8	57171;0;0;0;
$GPXUP;3599;08:14:20;0;49	87196;8	57171;0;0;0;
$GPXUP;3599;08:14:21;0;49	87196;8	57171;0;0;0;
$GPXUP;3599;08:14:22;0;49	87196;8	57171;0;0;0;
$GPXUP;3599;08:14:23;0;49	87196;8	57171;0;0;0;
$GPXUP;3599;08:14:24;0;49	87196;8	57171;0;0;0;
$GPXUP;3599;08:14:25;0;49	87196;8	57171;0;0;0;
$GPXUP;3599;08:14:26;0;49	87196;8	57171;0;0;0;
$GPXUP;3599;08:14:27;0;49	87196;8	57171;0;0;0;
$GPXUP;3599;08:14:28;0;49	87196;8	57171;0;0;0;
$GPXUP;3599;08:14:29;0;49	87196;8	57171;0;0;0;
$GPXUP;3599;08:14:30;0;49	87196;8	57171;0;0;0;
$GPXUP;3599;08:14:31;0;49	87196;8	57171;0;0;0;
$GPXUP;3599;08:14:32;0;49	87196;8	57171;0;0;0;
$GPXUP;3599;08:14:33;0;49	87196;8	57171;0;0;0;
$GPXUP;3599;08:14:34;0;49	87196;8	57171;0;0;0;
$GPXUP;3599;08:14:35;0;49	87196;8	57171;0;0;0;
$GPXUP;3599;08:14:36;0;49	87196;8	57171;0;0;0;
$GPXUP;3599;08:14:37;0;49	87196;8	57171;0;0;0;
$GPXUP;3599;08:14:38;0;49	87196;8	57171;0;0;0;
$GPXUP;3599;08:14:39;0;49	87196;8	57171;0;0;0;
$GPXUP;3599;08:14:40;0;49	87196;8	57171;0;0;0;
$GPXUP;3599;08:14:41;0;49	87196;8	57171;0;0;0;
$GPXUP;3599;08:14:42;0;49	87196;8	57171;0;0;0;
$GPXUP;3599;08:14:43;0;49	87196;8	57171;0;0;0;
$GPXUP;3599;08:14:44;0;49	87196;8	57171;0;0;0;
$GPXUP;3599;08:14:45;0;49	87196;8	57171;0;0;0;
$GPXUP;3599;08:14:46;0;49	87196;8	57171;0;0;0;
$GPXUP;3599;08:14:47;0;49	87196;8	57171;0;0;0;
$GPXUP;3599;08:14:48;0;49	87196;8	57171;0;0;0;
$GPXUP;3599;08:14:49;0;49	87196;8	57171;0;0;0;
$GPXUP;3599;08:14:50;0;49	87196;8	57171;0;0;0;
$GPXUP;3599;08:14:51;0;49	87196;8	57171;0;0;0;
$GPXUP;3599;08:14:52;0;49	87196;8	57171;0;0;0;
$GPXUP;3599;08:14:53;0;49	87196;8	57171;0;0;0;
$GPXUP;3599;08:14:54;0;49	87196;8	57171;0;0;0;
$GPXUP;3599;08:14:55;0;49	87196;8	57171;0;0;0;
$GPXUP;3599;08:14:56;0;49	87196;8	57171;0;0;0;
$GPXUP;3599;08:14:57;0;49	87196;8	57171;0;0;0;
$GPXUP;3599;08:14:58;0;49	87196;8	57171;0;0;0;
$GPXUP;3599;08:14:59;0;49	87196;8	57171;0;0;0;
$GPXUP;3599;08:15:00;0;49	87196;8	57171;0;0;0;
$GPXUP;3599;08:15:01;0;49	87196;8	57171;0;0;0;
$GPXUP;3599;08:15:02;0;49	87196;8	57171;0;0;0;
$GPXUP;3599;08:15:03;0;49	87196;8	57171;0;0;0;
$GPXUP;3599;08:15:04;0;49	87196;8	57171;0;0;0;
$GPXUP;3599;08:15:05;0;49	87196;8	57171;0;0;0;
$GPXUP;3599;08:15:06;0;49	87196;8	57171;0;0;0;
$GPXUP;3599;08:15:07;0;49	87196;8	57171;0;0;0;
$GPXUP;3599;08:15:08;0;49	87196;8	57171;0;0;0;
$GPXUP;3599;08:15:09;0;49	87196;8	57171;0;0;0;
$GPXUP;3599;08:15:10;0;49	87196;8	57171;0;0;0;
$GPXUP;3599;08:15:11;0;49	87196;8	57171;0;0;0;
$GPXUP;3599;08:15:12;0;49	87196;8	57171;0;0;0;
$GPXUP;3599;08:15:13;0;49	87196;8	57171;0;0;0;
$GPXUP;3599;08:15:14;0;49	87196;8	57171;0;0;0;
$GPXUP;3599;08:15:15;0;49	87196;8	57171;0;0;0;
$GPXUP;3599;08:15:16;0;49	87196;8	57171;0;0;0;
$GPXUP;3599;08:15:17;0;49	87196;8	57171;0;0;0;
$GPXUP;3599;08:15:18;0;49	87196;8	57171;0;0;0;
$GPXUP;3599;08:15:19;0;49	87196;8	57171;0;0;0;
$GPXUP;3599;08:15:20;0;49	87196;8	57171;0;0;0;
$GPXUP;3599;08:15:21;0;49	87196;8	57171;0;0;0;
$GPXUP;3599;08:15:22;0;49	87196;8	57171;0;0;0;
$GPXUP;3599;08:15:23;0;49	87196;8	57171;0;0;0;
$GPXUP;3599;08:15:24;0;49	87196;8	57171;0;0;0;
$GPXUP;3599;08:15:25;0;49	87196;8	57171;0;0;0;
$GPXUP;3599;08:15:26;0;49	87196;8	57171;0;0;0;
$GPXUP;3599;08:15:27;0;49	87196;8	57171;0;0;0;
$GPXUP;3599;08:15:28;0;49	87196;8	57171;0;0;0;
$GPXUP;3599;08:15:29;0;49	87196;8	57171;0;0;0;
$GPXUP;3599;08:15:30;0;49	87196;8	57171;0;0;0;
$GPXUP;3599;08:15:31;0;49	87196;8	57171;0;0;0;
$GPXUP;3599;08:15:32;0;49	87196;8	57171;0;0;0;
$GPXUP;3599;08:15:33;0;49	87196;8	57171;0;0;0;
$GPXUP;3599;08:15:34;0;49	87196;8	57171;0;0;0;
$GPXUP;3599;08:15:35;0;49	87196;8	57171;0;0;0;
$GPXUP;3599;08:15:36;0;49	87196;8	57171;0;0;0;
$GPXUP;3599;08:15:37;0;49	87196;8	57171;0;0;0;
$GPXUP;3599;08:15:38;0;49	87196;8	57171;0;0;0;
$GPXUP;3599;08:15:39;0;49	87196;8	57171;0;0;0;
$GPXUP;3599;08:15:40;0;49	87196;8	57171;0;0;0;
$GPXUP;3599;08:15:41;0;49	87196;8	57171;0;0;0;
$GPXUP;3599;08:15:42;0;49	87196;8	57171;0;0;0;
$GPXUP;3599;08:15:43;0;49	87196;8	57171;0;0;0;
$GPXUP;3599;08:15:44;0;49	87196;8	57171;0;0;0;
$GPXUP;3599;08:15:45;0;49	87196;8	57171;0;0;0;
$GPXUP;3599;08:15:46;0;49	87196;8	57171;0;0;0;
$GPXUP;3599;08:15:47;0;49	87196;8	57171;0;0;0;
$GPXUP;3599;08:15:48;0;49	87196;8	57171;0;0;0;
$GPXUP;3599;08:15:49;0;49	87196;8	57171;0;0;0;
$GPXUP;3599;08:15:50;0;49	87196;8	57171;0;0;0;
$GPXUP;3599;08:15:51;0;49	87196;8	57171;0;0;0;
$GPXUP;3599;08:15:52;0;49	87196;8	57171;0;0;0;
$GPXUP;3599;08:15:53;0;49	87196;8	57171;0;0;0;
$GPXUP;3599;08:15:54;0;49	87196;8	57171;0;0;0;
$GPXUP;3599;08:15:55;0;49	87196;8	57171;0;0;0;
$GPXUP;3599;08:15:56;0;49	87196;8	57171;0;0;0;
$GPXUP;3599;08:15:57;0;49	87196;8	57171;0;0;0;
$GPXUP;3599;08:15:58;0;49	87196;8	57171;0;0;0;
$GPXUP;3599;08:15:59;0;49	87196;8	57171;0;0;0;
$GPXUP;3599;08:16:00;0;49	87196;8	57171;0;0;0;
$GPXUP;3599;08:16:01;0;49	87196;8	57171;0;0;0;
$GPXUP;3599;08:16:02;0;49	87196;8	57171;0;0;0;
$GPXUP;3599;08:16:03;0;49	87196;8	57171;0;0;0;
$GPXUP;3599;08:16:04;0;49	87196;8	57171;0;0;0;
$GPXUP;3599;08:16:05;0;49	87196;8	57171;0;0;0;
$GPXUP;3599;08:16:06;0;49	87196;8	57171;0;0;0;
$GPXUP;3599;08:16:07;0;49	87196;8	57171;0;0;0;
$GPXUP;3599;08:16:08;0;49	87196;8	57171;0;0;0;
$GPXUP;3599;08:16:09;0;49	87196;8	57171;0;0;0;
$GPXUP;3599;08:16:10;0;49	87196;8	57171;0;0;0;
$GPXUP;3599;08:16:11;0;49	87196;8	57171;0;0;0;
$GPXUP;3599;08:16:12;0;49	87196;8	57171;0;0;0;
$GPXUP;3599;08:16:13;0;49	87196;8	57171;0;0;0;
$GPXUP;3599;08:16:14;0;49	87196;8	57171;0;0;0;
$GPXUP;3599;08:16:15;0;49	87196;8	57171;0;0;0;
$GPXUP;3599;08:16:16;0;49	87196;8	57171;0;0;0;
$GPXUP;3599;08:16:17;0;49	87196;8	57171;0;0;0;
$GPXUP;3599;08:16:18;0;49	87196;8	57171;0;0;0;
$GPXUP;3599;08:16:19;0;49	87196;8	57171;0;0;0;
$GPXUP;3599;08:16:20;0;49	87196;8	57171;0;0;0;
$GPXUP;3599;08:16:21;0;49	87196;8	57171;0;0;0;
$GPXUP;3599;08:16:22;0;49	87196;8	57171;0;0;0;
$GPXUP;3599;08:16:23;0;49	87196;8	57171;0;0;0;
$GPXUP;3599;08:16:24;0;49	87196;8	57171;0;0;0;
$GPXUP;3599;08:16:25;0;49	87196;8	57171;0;0;0;
$GPXUP;3599;08:16:26;0;49	87196;8	57171;0;0;0;
$GPXUP;3599;08:16:27;0;49	87196;8	57171;0;0;0;
$GPXUP;3599;08:16:28;0;49	87196;8	57171;0;0;0;
$GPXUP;3599;08:16:29;0;49	87196;8	57171;0;0;0;
$GPXUP;3599;08:16:30;0;49	87196;8	57171;0;0;0;
$GPXUP;3599;08:16:31;0;49	87196;8	57171;0;0;0;
$GPXUP;3599;08:16:32;0;49	87196;8	57171;0;0;0;
$GPXUP;3599;08:16:33;0;49	87196;8	57171;0;0;0;
$GPXUP;3599;08:16:34;0;49	87196;8	57171;0;0;0;
$GPXUP;3599;08:16:35;0;49	87196;8	57171;0;0;0;
$GPXUP;3599;08:16:36;0;49	87196;8	57171;0;0;0;
$GPXUP;3599;08:16:37;0;49	87196;8	57171;0;0;0;
$GPXUP;3599;08:16:38;0;49	87196;8	57171;0;0;0;
$GPXUP;3599;08:16:39;0;49	87196;8	57171;0;0;0;
$GPXUP;3599;08:16:40;0;49	87196;8	57171;0;0;0;
$GPXUP;3599;08:16:41;0;49	87196;8	57171;0;0;0;
$GPXUP;3599;08:16:42;0;49	87196;8	57171;0;0;0;
$GPXUP;3599;08:16:43;0;49	87196;8	57171;0;0;0;
$GPXUP;3599;08:16:44;0;49	87196;8	57171;0;0;0;
$GPXUP;3599;08:16:45;0;49	87196;8	57171;0;0;0;
$GPXUP;3599;08:16:46;0;49	87196;8	57171;0;0;0;
$GPXUP;3599;08:16:47;0;49	87196;8	57171;0;0;0;
$GPXUP;3599;08:16:48;0;49	87196;8	57171;0;0;0;
$GPXUP;3599;08:16:49;0;49	87196;8	57171;0;0;0;
$GPXUP;3599;08:16:50;0;49	87196;8	57171;0;0;0;
$GPXUP;3599;08:16:51;0;49	87196;8	57171;0;0;0;
$GPXUP;3599;08:16:52;0;49	87196;8	57171;0;0;0;
$GPXUP;3599;08:16:53;0;49	87196;8	57171;0;0;0;
$GPXUP;3599;08:16:54;0;49	87196;8	57171;0;0;0;
$GPXUP;3599;08:16:55;0;49	87196;8	57171;0;0;0;
$GPXUP;3599;08:16:56;0;49	87196;8	57171;0;0;0;
$GPXUP;3599;08:16:57;0;49	87196;8	57171;0;0;0;
$GPXUP;3599;08:16:58;0;49	87196;8	57171;0;0;0;
$GPXUP;3599;08:16:59;0;49	87196;8	57171;0;0;0;
$GPXUP;3599;08:17:00;0;49	87196;8	57171;0;0;0;
$GPXUP;3599;08:17:01;0;49	87196;8	57171;0;0;0;
$GPXUP;3599;08:17:02;0;49	87196;8	57171;0;0;0;
$GPXUP;3599;08:17:03;0;49	87196;8	57171;0;0;0;
$GPXUP;3599;08:17:04;0;49	87196;8	57171;0;0;0;
$GPXUP;3599;08:17:05;0;49	87196;8	57171;0;0;0;
$GPXUP;3599;08:17:06;0;49	87196;8	57171;0;0;0;
$GPXUP;3599;08:17:07;0;49	87196;8	57171;0;0;0;
$GPXUP;3599;08:17:08;0;49	87196;8	57171;0;0;0;
$GPXUP;3599;08:17:09;0;49	87196;8	57171;0;0;0;
$GPXUP;3599;08:17:10;0;49	87196;8	57171;0;0;0;
$GPXUP;3599;08:17:11;0;49	87196;8	57171;0;0;0;
$GPXUP;3599;08:17:12;0;49	87196;8	57171;0;0;0;
$GPXUP;3599;08:17:13;0;49	87196;8	57171;0;0;0;
$GPXUP;3599;08:17:14;0;49	87196;8	57171;0;0;0;
$GPXUP;3599;08:17:15;0;49	87196;8	57171;0;0;0;
$GPXUP;3599;08:17:16;0;49	87196;8	57171;0;0;0;
$GPXUP;3599;08:17:17;0;49	87196;8	57171;0;0;0;
$GPXUP;3599;08:17:18;0;49	87196;8	57171;0;0;0;
$GPXUP;3599;08:17:19;0;49	87196;8	57171;0;0;0;
$GPXUP;3599;08:17:20;0;49	87196;8	57171;0;0;0;
$GPXUP;3599;08:17:21;0;49	87196;8	57171;0;0;0;
$GPXUP;3599;08:17:22;0;49	87196;8	57171;0;0;0;
$GPXUP;3599;08:17:23;0;49	87196;8	57171;0;0;0;
$GPXUP;3599;08:17:24;0;49	87196;8	57171;0;0;0;
$GPXUP;3599;08:17:25;0;49	87196;8	57171;0;0;0;
$GPXUP;3599;08:17:26;0;49	87196;8	57171;0;0;0;
$GPXUP;3599;08:17:27;0;49	87196;8	57171;0;0;0;
$GPXUP;3599;08:17:28;0;49	87196;8	57171;0;0;0;
$GPXUP;3599;08:17:29;0;49	87196;8	57171;0;0;0;
$GPXUP;3599;08:17:30;0;49	87196;8	57171;0;0;0;
$GPXUP;3599;08:17:31;0;49	87196;8	57171;0;0;0;
$GPXUP;3599;08:17:32;0;49	87196;8	57171;0;0;0;
$GPXUP;3599;08:17:33;0;49	87196;8	57171;0;0;0;
$GPXUP;3599;08:17:34;0;49	87196;8	57171;0;0;0;
$GPXUP;3599;08:17:35;0;49	87196;8	57171;0;0;0;
$GPXUP;3599;08:17:36;0;49	87196;8	57171;0;0;0;
$GPXUP;3599;08:17:37;0;49	87196;8	57171;0;0;0;
$GPXUP;3599;08:17:38;0;49	87196;8	57171;0;0;0;
$GPXUP;3599;08:17:39;0;49	87196;8	57171;0;0;0;
$GPXUP;3599;08:17:40;0;49	87196;8	57171;0;0;0;
$GPXUP;3599;08:17:41;0;49	87196;8	57171;0;0;0;
$GPXUP;3599;08:17:42;0;49	87196;8	57171;0;0;0;
$GPXUP;3599;08:17:43;0;49	87196;8	57171;0;0;0;
$GPXUP;3599;08:17:44;0;49	87196;8	57171;0;0;0;
$GPXUP;3599;08:17:45;0;49	87196;8	57171;0;0;0;
$GPXUP;3599;08:17:46;0;49	87196;8	57171;0;0;0;
$GPXUP;3599;08:17:47;0;49	87196;8	57171;0;0;0;
$GPXUP;3599;08:17:48;0;49	87196;8	57171;0;0;0;
$GPXUP;3599;08:17:49;0;49	87196;8	57171;0;0;0;
$GPXUP;3599;08:17:50;0;49	87196;8	57171;0;0;0;
$GPXUP;3599;08:17:51;0;49	87196;8	57171;0;0;0;
$GPXUP;3599;08:17:52;0;49	87196;8	57171;0;0;0;
$GPXUP;3599;08:17:53;0;49	87196;8	57171;0;0;0;
$GPXUP;3599;08:17:54;0;49	87196;8	57171;0;0;0;
$GPXUP;3599;08:17:55;0;49	87196;8	57171;0;0;0;
$GPXUP;3599;08:17:56;0;49	87196;8	57171;0;0;0;
$GPXUP;3599;08:17:57;0;49	87196;8	57171;0;0;0;
$GPXUP;3599;08:17:58;0;49	87196;8	57171;0;0;0;
$GPXUP;3599;08:17:59;0;49	87196;8	57171;0;0;0;
$GPXUP;3599;08:18:00;0;49	87196;8	57171;0;0;0;
$GPXUP;3599;08:18:01;0;49	87196;8	57171;0;0;0;
$GPXUP;3599;08:18:02;0;49	87196;8	57171;0;0;0;
$GPXUP;3599;08:18:03;0;49	87196;8	57171;0;0;0;
$GPXUP;3599;08:18:04;0;49	87196;8	57171;0;0;0;
$GPXUP;3599;08:18:05;0;49	87196;8	57171;0;0;0;
$GPXUP;3599;08:18:06;0;49	87196;8	57171;0;0;0;
$GPXUP;3599;08:18:07;0;49	87196;8	57171;0;0;0;
$GPXUP;3599;08:18:08;0;49	87196;8	57171;0;0;0;
$GPXUP;3599;08:18:09;0;49	87196;8	57171;0;0;0;
$GPXUP;3599;08:18:10;0;49	87196;8	57171;0;0;0;
$GPXUP;3599;08:18:11;0;49	87196;8	57171;0;0;0;
$GPXUP;3599;08:18:12;0;49	87196;8	57171;0;0;0;
$GPXUP;3599;08:18:13;0;49	87196;8	57171;0;0;0;
$GPXUP;3599;08:18:14;0;49	87196;8	57171;0;0;0;
$GPXUP;3599;08:18:15;0;49	87196;8	57171;0;0;0;
$GPXUP;3599;08:18:16;0;49	87196;8	57171;0;0;0;
$GPXUP;3599;08:18:17;0;49	87196;8	57171;0;0;0;
$GPXUP;3599;08:18:18;0;49	87196;8	57171;0;0;0;
$GPXUP;3599;08:18:19;0;49	87196;8	57171;0;0;0;
$GPXUP;3599;08:18:20;0;49	87196;8	57171;0;0;0;
$GPXUP;3599;08:18:21;0;49	87196;8	57171;0;0;0;
$GPXUP;3599;08:18:22;0;49	87196;8	57171;0;0;0;
$GPXUP;3599;08:18:23;0;49	87196;8	57171;0;0;0;
$GPXUP;3599;08:18:24;0;49	87196;8	57171;0;0;0;
$GPXUP;3599;08:18:25;0;49	87196;8	57171;0;0;0;
$GPXUP;3599;08:18:26;0;49	87196;8	57171;0;0;0;
$GPXUP;3599;08:18:27;0;49	87196;8	57171;0;0;0;
$GPXUP;3599;08:18:28;0;49	87196;8	57171;0;0;0;
$GPXUP;3599;08:18:29;0;49	87196;8	57171;0;0;0;
$GPXUP;3599;08:18:30;0;49	87196;8	57171;0;0;0;
$GPXUP;3599;08:18:31;0;49	87196;8	57171;0;0;0;
$GPXUP;3599;08:18:32;0;49	87196;8	57171;0;0;0;
$GPXUP;3599;08:18:33;0;49	87196;8	57171;0;0;0;
$GPXUP;3599;08:18:34;0;49	87196;8	57171;0;0;0;
$GPXUP;3599;08:18:35;0;49	87196;8	57171;0;0;0;
$GPXUP;3599;08:18:36;0;49	87196;8	57171;0;0;0;
$GPXUP;3599;08:18:37;0;49	87196;8	57171;0;0;0;
$GPXUP;3599;08:18:38;0;49	87196;8	57171;0;0;0;
$GPXUP;3599;08:18:39;0;49	87196;8	57171;0;0;0;
$GPXUP;3599;08:18:40;0;49	87196;8	57171;0;0;0;
$GPXUP;3599;08:18:41;0;49	87196;8	57171;0;0;0;
$GPXUP;3599;08:18:42;0;49	87196;8	57171;0;0;0;
$GPXUP;3599;08:18:43;0;49	87196;8	57171;0;0;0;
$GPXUP;3599;08:18:44;0;49	87196;8	57171;0;0;0;
$GPXUP;3599;08:18:45;0;49	87196;8	57171;0;0;0;
$GPXUP;3599;08:18:46;0;49	87196;8	57171;0;0;0;
$GPXUP;3599;08:18:47;0;49	87196;8	57171;0;0;0;
$GPXUP;3599;08:18:48;0;49	87196;8	57171;0;0;0;
$GPXUP;3599;08:18:49;0;49	87196;8	57171;0;0;0;
$GPXUP;3599;08:18:50;0;49	87196;8	57171;0;0;0;
$GPXUP;3599;08:18:51;0;49	87196;8	57171;0;0;0;
$GPXUP;3599;08:18:52;0;49	87196;8	57171;0;0;0;
$GPXUP;3599;08:18:53;0;49	87196;8	57171;0;0;0;
$GPXUP;3599;08:18:54;0;49	87196;8	57171;0;0;0;
$GPXUP;3599;08:18:55;0;49	87196;8	57171;0;0;0;
$GPXUP;3599;08:18:56;0;49	87196;8	57171;0;0;0;
$GPXUP;3599;08:18:57;0;49	87196;8	57171;0;0;0;
$GPXUP;3599;08:18:58;0;49	87196;8	57171;0;0;0;
$GPXUP;3599;08:18:59;0;49	87196;8	57171;0;0;0;
$GPXUP;3599;08:19:00;0;49	87196;8	57171;0;0;0;
$GPXUP;3599;08:19:01;0;49	87196;8	57171;0;0;0;
$GPXUP;3599;08:19:02;0;49	87196;8	57171;0;0;0;
$GPXUP;3599;08:19:03;0;49	87196;8	57171;0;0;0;
$GPXUP;3599;08:19:04;0;49	87196;8	57171;0;0;0;
$GPXUP;3599;08:19:05;0;49	87196;8	57171;0;0;0;
$GPXUP;3599;08:19:06;0;49	87196;8	57171;0;0;0;
$GPXUP;3599;08:19:07;0;49	87196;8	57171;0;0;0;
$GPXUP;3599;08:19:08;0;49	87196;8	57171;0;0;0;
$GPXUP;3599;08:19:09;0;49	87196;8	57171;0;0;0;
$GPXUP;3599;08:19:10;0;49	87196;8	57171;0;0;0;
$GPXUP;3599;08:19:11;0;49	87196;8	57171;0;0;0;
$GPXUP;3599;08:19:12;0;49	87196;8	57171;0;0;0;
$GPXUP;3599;08:19:13;0;49	87196;8	57171;0;0;0;
$GPXUP;3599;08:19:14;0;49	87196;8	57171;0;0;0;
$GPXUP;3599;08:19:15;0;49	87196;8	57171;0;0;0;
$GPXUP;3599;08:19:16;0;49	87196;8	57171;0;0;0;
$GPXUP;3599;08:19:17;0;49	87196;8	57171;0;0;0;
$GPXUP;3599;08:19:18;0;49	87196;8	57171;0;0;0;
$GPXUP;3599;08:19:19;0;49	87196;8	57171;0;0;0;
$GPXUP;3599;08:19:20;0;49	87196;8	57171;0;0;0;
$GPXUP;3599;08:19:21;0;49	87196;8	57171;0;0;0;
$GPXUP;3599;08:19:22;0;49	87196;8	57171;0;0;0;
$GPXUP;3599;08:19:23;0;49	87196;8	57171;0;0;0;
$GPXUP;3599;08:19:24;0;49	87196;8	57171;0;0;0;
$GPXUP;3599;08:19:25;0;49	87196;8	57171;0;0;0;
$GPXUP;3599;08:19:26;0;49	87196;8	57171;0;0;0;
$GPXUP;3599;08:19:27;0;49	87196;8	57171;0;0;0;
$GPXUP;3599;08:19:28;0;49	87196;8	57171;0;0;0;
$GPXUP;3599;08:19:29;0;49	87196;8	57171;0;0;0;
$GPXUP;3599;08:19:30;0;49	87196;8	57171;0;0;0;
$GPXUP;3599;08:19:31;0;49	87196;8	57171;0;0;0;
$GPXUP;3599;08:19:32;0;49	87196;8	57171;0;0;0;
$GPXUP;3599;08:19:33;0;49	87196;8	57171;0;0;0;
$GPXUP;3599;08:19:34;0;49	87196;8	57171;0;0;0;
$GPXUP;3599;08:19:35;0;49	87196;8	57171;0;0;0;
$GPXUP;3599;08:19:36;0;49	87196;8	57171;0;0;0;
$GPXUP;3599;08:19:37;0;49	87196;8	57171;0;0;0;
$GPXUP;3599;08:19:38;0;49	87196;8	57171;0;0;0;
$GPXUP;3599;08:19:39;0;49	87196;8	57171;0;0;0;
$GPXUP;3599;08:19:40;0;49	87196;8	57171;0;0;0;
$GPXUP;3599;08:19:41;0;49	87196;8	57171;0;0;0;
$GPXUP;3599;08:19:42;0;49	87196;8	57171;0;0;0;
$GPXUP;3599;08:19:43;0;49	87196;8	57171;0;0;0;
$GPXUP;3599;08:19:44;0;49	87196;8	57171;0;0;0;
$GPXUP;3599;08:19:45;0;49	87196;8	57171;0;0;0;
$GPXUP;3599;08:19:46;0;49	87196;8	57171;0;0;0;
$GPXUP;3599;08:19:47;0;49	87196;8	57171;0;0;0;
$GPXUP;3599;08:19:48;0;49	87196;8	57171;0;0;0;
$GPXUP;3599;08:19:49;0;49	87196;8	57171;0;0;0;
$GPXUP;3599;08:19:50;0;49	87196;8	57171;0;0;0;
$GPXUP;3599;08:19:51;0;49	87196;8	57171;0;0;0;
$GPXUP;3599;08:19:52;0;49	87196;8	57171;0;0;0;
$GPXUP;3599;08:19:53;0;49	87196;8	57171;0;0;0;
$GPXUP;3599;08:19:54;0;49	87196;8	57171;0;0;0;
$GPXUP;3599;08:19:55;0;49	87196;8	57171;0;0;0;
$GPXUP;3599;08:19:56;0;49	87196;8	57171;0;0;0;
$GPXUP;3599;08:19:57;0;49	87196;8	57171;0;0;0;
$GPXUP;3599;08:19:58;0;49	87196;8	57171;0;0;0;
$GPXUP;3599;08:19:59;0;49	87196;8	57171;0;0;0;
$GPXUP;3599;08:20:00;0;49	87196;8	57171;0;0;0;
$GPXUP;3599;08:20:01;0;49	87196;8	57171;0;0;0;
$GPXUP;3599;08:20:02;0;49	87196;8	57171;0;0;0;
$GPXUP;3599;08:20:03;0;49	87196;8	57171;0;0;0;
$GPXUP;3599;08:20:04;0;49	87196;8	57171;0;0;0;
$GPXUP;3599;08:20:05;0;49	87196;8	57171;0;0;0;
$GPXUP;3599;08:20:06;0;49	87196;8	57171;0;0;0;
$GPXUP;3599;08:20:07;0;49	87196;8	57171;0;0;0;
$GPXUP;3599;08:20:08;0;49	87196;8	57171;0;0;0;
$GPXUP;3599;08:20:09;0;49	87196;8	57171;0;0;0;
$GPXUP;3599;08:20:10;0;49	87196;8	57171;0;0;0;
$GPXUP;3599;08:20:11;0;49	87196;8	57171;0;0;0;
$GPXUP;3599;08:20:12;0;49	87196;8	57171;0;0;0;
$GPXUP;3599;08:20:13;0;49	87196;8	57171;0;0;0;
$GPXUP;3599;08:20:14;0;49	87196;8	57171;0;0;0;
$GPXUP;3599;08:20:15;0;49	87196;8	57171;0;0;0;
$GPXUP;3599;08:20:16;0;49	87196;8	57171;0;0;0;
$GPXUP;3599;08:20:17;0;49	87196;8	57171;0;0;0;
$GPXUP;3599;08:20:18;0;49	87196;8	57171;0;0;0;
$GPXUP;3599;08:20:19;0;49	87196;8	57171;0;0;0;
$GPXUP;3599;08:20:20;0;49	87196;8	57171;0;0;0;
$GPXUP;3599;08:20:21;0;49	87196;8	57171;0;0;0;
$GPXUP;3599;08:20:22;0;49	87196;8	57171;0;0;0;
$GPXUP;3599;08:20:23;0;49	87196;8	57171;0;0;0;
$GPXUP;3599;08:20:24;0;49	87196;8	57171;0;0;0;
$GPXUP;3599;08:20:25;0;49	87196;8	57171;0;0;0;
$GPXUP;3599;08:20:26;0;49	87196;8	57171;0;0;0;
$GPXUP;3599;08:20:27;0;49	87196;8	57171;0;0;0;
$GPXUP;3599;08:20:28;0;49	87196;8	57171;0;0;0;
$GPXUP;3599;08:20:29;0;49	87196;8	57171;0;0;0;
$GPXUP;3599;08:20:30;0;49	87196;8	57171;0;0;0;
$GPXUP;3599;08:20:31;0;49	87196;8	57171;0;0;0;
$GPXUP;3599;08:20:32;0;49	87196;8	57171;0;0;0;
$GPXUP;3599;08:20:33;0;49	87196;8	57171;0;0;0;
$GPXUP;3599;08:20:34;0;49	87196;8	57171;0;0;0;
$GPXUP;3599;08:20:35;0;49	87196;8	57171;0;0;0;
$GPXUP;3599;08:20:36;0;49	87196;8	57171;0;0;0;
$GPXUP;3599;08:20:37;0;49	87196;8	57171;0;0;0;
$GPXUP;3599;08:20:38;0;49	87196;8	57171;0;0;0;
$GPXUP;3599;08:20:39;0;49	87196;8	57171;0;0;0;
$GPXUP;3599;08:20:40;0;49	87196;8	57171;0;0;0;
$GPXUP;3599;08:20:41;0;49	87196;8	57171;0;0;0;
$GPXUP;3599;08:20:42;0;49	87196;8	57171;0;0;0;
$GPXUP;3599;08:20:43;0;49	87196;8	57171;0;0;0;
$GPXUP;3599;08:20:44;0;49	87196;8	57171;0;0;0;
$GPXUP;3599;08:20:45;0;49	87196;8	57171;0;0;0;
$GPXUP;3599;08:20:46;0;49	87196;8	57171;0;0;0;
$GPXUP;3599;08:20:47;0;49	87196;8	57171;0;0;0;
$GPXUP;3599;08:20:48;0;49	87196;8	57171;0;0;0;
$GPXUP;3599;08:20:49;0;49	87196;8	57171;0;0;0;
$GPXUP;3599;08:20:50;0;49	87196;8	57171;0;0;0;
$GPXUP;3599;08:20:51;0;49	87196;8	57171;0;0;0;
$GPXUP;3599;08:20:52;0;49	87196;8	57171;0;0;0;
$GPXUP;3599;08:20:53;0;49	87196;8	57171;0;0;0;
$GPXUP;3599;08:20:54;0;49	87196;8	57171;0;0;0;
$GPXUP;3599;08:20:55;0;49	87196;8	57171;0;0;0;
$GPXUP;3599;08:20:56;0;49	87196;8	57171;0;0;0;
$GPXUP;3599;08:20:57;0;49	87196;8	57171;0;0;0;
$GPXUP;3599;08:20:58;0;49	87196;8	57171;0;0;0;
$GPXUP;3599;08:20:59;0;49	87196;8	57171;0;0;0;
$GPXUP;3599;08:21:00;0;49	87196;8	57171;0;0;0;
$GPXUP;3599;08:21:01;0;49	87196;8	57171;0;0;0;
$GPXUP;3599;08:21:02;0;49	87196;8	57171;0;0;0;
$GPXUP;3599;08:21:03;0;49	87196;8	57171;0;0;0;
$GPXUP;3599;08:21:04;0;49	87196;8	57171;0;0;0;
$GPXUP;3599;08:21:05;0;49	87196;8	57171;0;0;0;
$GPXUP;3599;08:21:06;0;49	87196;8	57171;0;0;0;
$GPXUP;3599;08:21:07;0;49	87196;8	57171;0;0;0;
$GPXUP;3599;08:21:08;0;49	87196;8	57171;0;0;0;
$GPXUP;3599;08:21:09;0;49	87196;8	57171;0;0;0;
$GPXUP;3599;08:21:10;0;49	87196;8	57171;0;0;0;
$GPXUP;3599;08:21:11;0;49	87196;8	57171;0;0;0;
$GPXUP;3599;08:21:12;0;49	87196;8	57171;0;0;0;
$GPXUP;3599;08:21:13;0;49	87196;8	57171;0;0;0;
$GPXUP;3599;08:21:14;0;49	87196;8	57171;0;0;0;
$GPXUP;3599;08:21:15;0;49	87196;8	57171;0;0;0;
$GPXUP;3599;08:21:16;0;49	87196;8	57171;0;0;0;
$GPXUP;3599;08:21:17;0;49	87196;8	57171;0;0;0;
$GPXUP;3599;08:21:18;0;49	87196;8	57171;0;0;0;
$GPXUP;3599;08:21:19;0;49	87196;8	57171;0;0;0;
$GPXUP;3599;08:21:20;0;49	87196;8	57171;0;0;0;
$GPXUP;3599;08:21:21;0;49	87196;8	57171;0;0;0;
$GPXUP;3599;08:21:22;0;49	87196;8	57171;0;0;0;
$GPXUP;3599;08:21:23;0;49	87196;8	57171;0;0;0;
$GPXUP;3599;08:21:24;0;49	87196;8	57171;0;0;0;
$GPXUP;3599;08:21:25;0;49	87196;8	57171;0;0;0;
$GPXUP;3599;08:21:26;0;49	87196;8	57171;0;0;0;
$GPXUP;3599;08:21:27;0;49	87196;8	57171;0;0;0;
$GPXUP;3599;08:21:28;0;49	87196;8	57171;0;0;0;
$GPXUP;3599;08:21:29;0;49	87196;8	57171;0;0;0;
$GPXUP;3599;08:21:30;0;49	87196;8	57171;0;0;0;
$GPXUP;3599;08:21:31;0;49	87196;8	57171;0;0;0;
$GPXUP;3599;08:21:32;0;49	87196;8	57171;0;0;0;
$GPXUP;3599;08:21:33;0;49	87196;8	57171;0;0;0;
$GPXUP;3599;08:21:34;0;49	87196;8	57171;0;0;0;
$GPXUP;3599;08:21:35;0;49	87196;8	57171;0;0;0;
$GPXUP;3599;08:21:36;0;49	87196;8	57171;0;0;0;
$GPXUP;3599;08:21:37;0;49	87196;8	57171;0;0;0;
$GPXUP;3599;08:21:38;0;49	87196;8	57171;0;0;0;
$GPXUP;3599;08:21:39;0;49	87196;8	57171;0;0;0;
$GPXUP;3599;08:21:40;0;49	87196;8	57171;0;0;0;
$GPXUP;3599;08:21:41;0;49	87196;8	57171;0;0;0;
$GPXUP;3599;08:21:42;0;49	87196;8	57171;0;0;0;
$GPXUP;3599;08:21:43;0;49	87196;8	57171;0;0;0;
$GPXUP;3599;08:21:44;0;49	87196;8	57171;0;0;0;
$GPXUP;3599;08:21:45;0;49	87196;8	57171;0;0;0;
$GPXUP;3599;08:21:46;0;49	87196;8	57171;0;0;0;
$GPXUP;3599;08:21:47;0;49	87196;8	57171;0;0;0;
$GPXUP;3599;08:21:48;0;49	87196;8	57171;0;0;0;
$GPXUP;3599;08:21:49;0;49	87196;8	57171;0;0;0;
$GPXUP;3599;08:21:50;0;49	87196;8	57171;0;0;0;
$GPXUP;3599;08:21:51;0;49	87196;8	57171;0;0;0;
$GPXUP;3599;08:21:52;0;49	87196;8	57171;0;0;0;
$GPXUP;3599;08:21:53;0;49	87196;8	57171;0;0;0;
$GPXUP;3599;08:21:54;0;49	87196;8	57171;0;0;0;
$GPXUP;3599;08:21:55;0;49	87196;8	57171;0;0;0;
$GPXUP;3599;08:21:56;0;49	87196;8	57171;0;0;0;
$GPXUP;3599;08:21:57;0;49	87196;8	57171;0;0;0;
$GPXUP;3599;08:21:58;0;49	87196;8	57171;0;0;0;
$GPXUP;3599;08:21:59;0;49	87196;8	57171;0;0;0;
$GPXUP;3599;08:22:00;0;49	87196;8	57171;0;0;0;
$GPXUP;3599;08:22:01;0;49	87196;8	57171;0;0;0;
$GPXUP;3599;08:22:02;0;49	87196;8	57171;0;0;0;
$GPXUP;3599;08:22:03;0;49	87196;8	57171;0;0;0;
$GPXUP;3599;08:22:04;0;49	87196;8	57171;0;0;0;
$GPXUP;3599;08:22:05;0;49	87196;8	57171;0;0;0;
$GPXUP;3599;08:22:06;0;49	87196;8	57171;0;0;0;
$GPXUP;3599;08:22:07;0;49	87196;8	57171;0;0;0;
$GPXUP;3599;08:22:08;0;49	87196;8	57171;0;0;0;
$GPXUP;3599;08:22:09;0;49	87196;8	57171;0;0;0;
$GPXUP;3599;08:22:10;0;49	87196;8	57171;0;0;0;
$GPXUP;3599;08:22:11;0;49	87196;8	57171;0;0;0;
$GPXUP;3599;08:22:12;0;49	87196;8	57171;0;0;0;
$GPXUP;3599;08:22:13;0;49	87196;8	57171;0;0;0;
$GPXUP;3599;08:22:14;0;49	87196;8	57171;0;0;0;
$GPXUP;3599;08:22:15;0;49	87196;8	57171;0;0;0;
$GPXUP;3599;08:22:16;0;49	87196;8	57171;0;0;0;
$GPXUP;3599;08:22:17;0;49	87196;8	57171;0;0;0;
$GPXUP;3599;08:22:18;0;49	87196;8	57171;0;0;0;
$GPXUP;3599;08:22:19;0;49	87196;8	57171;0;0;0;
$GPXUP;3599;08:22:20;0;49	87196;8	57171;0;0;0;
$GPXUP;3599;08:22:21;0;49	87196;8	57171;0;0;0;
$GPXUP;3599;08:22:22;0;49	87196;8	57171;0;0;0;
$GPXUP;3599;08:22:23;0;49	87196;8	57171;0;0;0;
$GPXUP;3599;08:22:24;0;49	87196;8	57171;0;0;0;
$GPXUP;3599;08:22:25;0;49	87196;8	57171;0;0;0;
$GPXUP;3599;08:22:26;0;49	87196;8	57171;0;0;0;
$GPXUP;3599;08:22:27;0;49	87196;8	57171;0;0;0;
$GPXUP;3599;08:22:28;0;49	87196;8	57171;0;0;0;
$GPXUP;3599;08:22:29;0;49	87196;8	57171;0;0;0;
$GPXUP;3599;08:22:30;0;49	87196;8	57171;0;0;0;
[truncated: 5,825 more rows]
