# Supplementary material for: Pigeon Navigation: Different Routes Lead to Frankfurt
Source: PLoS One. 2014 Nov 12;9(11):e112439. doi: 10.1371/journal.pone.0112439 (PMC4229201; doi:10.1371/journal.pone.0112439)
Supplement: File S4 — Files containing the original track data and a ‘Read me’ explaining the data format. (ZIP) [file pone.0112439.s004.zip › S-GRH/090701xup08_758.log]

$GPXUP;3601;07:39:38;0;49	87326;8	5679;0;0;0;
$GPXUP;3601;07:39:39;0;49	87326;8	56789;0;0;3;
$GPXUP;3601;07:39:40;0;49	87326;8	56789;0;0;2;
$GPXUP;3601;07:39:41;0;49	87326;8	56788;0;0;4;
$GPXUP;3601;07:39:42;0;49	87326;8	56785;0;0;9;
$GPXUP;3601;07:39:43;0;49	87325;8	5678;0;0;12;
$GPXUP;3601;07:39:44;0;49	87326;8	56769;0;0;23;
$GPXUP;3601;07:39:45;0;49	87326;8	56753;0;0;35;
$GPXUP;3601;07:39:46;0;49	87322;8	56736;0;0;42;
$GPXUP;3601;07:39:47;0;49	87315;8	5672;0;0;48;
$GPXUP;3601;07:39:48;0;49	87304;8	56709;0;0;45;
$GPXUP;3601;07:39:49;0;49	87288;8	56707;0;0;47;
$GPXUP;3601;07:39:50;0;49	87272;8	56715;0;0;48;
$GPXUP;3601;07:39:51;0;49	8726;8	56731;0;0;49;
$GPXUP;3601;07:39:52;0;49	87256;8	5675;0;0;43;
$GPXUP;3601;07:39:53;0;49	87261;8	5677;0;0;44;
$GPXUP;3601;07:39:54;0;49	87267;8	56782;0;0;33;
$GPXUP;3601;07:39:55;0;49	87277;8	56784;0;0;25;
$GPXUP;3601;07:39:56;0;49	87288;8	56777;0;0;25;
$GPXUP;3601;07:39:57;0;49	87298;8	56756;0;0;38;
$GPXUP;3601;07:39:58;0;49	87303;8	56734;0;0;46;
$GPXUP;3601;07:39:59;0;49	87304;8	56713;0;0;47;
$GPXUP;3601;07:40:00;0;49	873;8	56692;0;0;50;
$GPXUP;3601;07:40:01;0;49	87293;8	56672;0;0;55;
$GPXUP;3601;07:40:02;0;49	87282;8	56656;0;0;55;
$GPXUP;3601;07:40:03;0;49	87268;8	56646;0;0;54;
$GPXUP;3601;07:40:04;0;49	87252;8	56641;0;0;57;
$GPXUP;3601;07:40:05;0;49	87235;8	5664;0;0;56;
$GPXUP;3601;07:40:06;0;49	8722;8	56643;0;0;53;
$GPXUP;3601;07:40:07;0;49	87207;8	56655;0;0;52;
$GPXUP;3601;07:40:08;0;49	87198;8	56674;0;0;53;
$GPXUP;3601;07:40:09;0;49	87195;8	56696;0;0;49;
$GPXUP;3601;07:40:10;0;49	87198;8	56718;0;0;51;
$GPXUP;3601;07:40:11;0;49	87205;8	56732;0;0;38;
$GPXUP;3601;07:40:12;0;49	87216;8	56738;0;0;33;
$GPXUP;3601;07:40:13;0;49	8723;8	56736;0;0;38;
$GPXUP;3601;07:40:14;0;49	87242;8	56728;0;0;40;
$GPXUP;3601;07:40:15;0;49	87252;8	56716;0;0;43;
$GPXUP;3601;07:40:16;0;49	8726;8	567;0;0;47;
$GPXUP;3601;07:40:17;0;49	87265;8	5668;0;0;52;
$GPXUP;3601;07:40:18;0;49	87271;8	56663;0;0;50;
$GPXUP;3601;07:40:19;0;49	87281;8	56649;0;0;51;
$GPXUP;3601;07:40:20;0;49	87292;8	56638;0;0;53;
$GPXUP;3601;07:40:21;0;49	87305;8	5663;0;0;52;
$GPXUP;3601;07:40:22;0;49	87318;8	56626;0;0;52;
$GPXUP;3601;07:40:23;0;49	8733;8	56627;0;0;48;
$GPXUP;3601;07:40:24;0;49	8734;8	56633;0;0;41;
$GPXUP;3601;07:40:25;0;49	87346;8	56645;0;0;38;
$GPXUP;3601;07:40:26;0;49	87351;8	56664;0;0;44;
$GPXUP;3601;07:40:27;0;49	87357;8	5668;0;0;45;
$GPXUP;3601;07:40:28;0;49	87363;8	56696;0;0;44;
$GPXUP;3601;07:40:29;0;49	87367;8	56712;0;0;42;
$GPXUP;3601;07:40:30;0;49	87369;8	56729;0;0;42;
$GPXUP;3601;07:40:31;0;49	87366;8	56746;0;0;43;
$GPXUP;3601;07:40:32;0;49	87359;8	56759;0;0;39;
$GPXUP;3601;07:40:33;0;49	87345;8	56765;0;0;45;
$GPXUP;3601;07:40:34;0;49	87327;8	56766;0;0;56;
$GPXUP;3601;07:40:35;0;49	87308;8	5676;0;0;63;
$GPXUP;3601;07:40:36;0;49	87292;8	56751;0;0;61;
$GPXUP;3601;07:40:37;0;49	87277;8	56743;0;0;60;
$GPXUP;3601;07:40:38;0;49	87262;8	56734;0;0;61;
$GPXUP;3601;07:40:39;0;49	87249;8	5672;0;0;64;
$GPXUP;3601;07:40:40;0;49	87236;8	56704;0;0;65;
$GPXUP;3601;07:40:41;0;49	87222;8	56691;0;0;60;
$GPXUP;3601;07:40:42;0;49	87207;8	56683;0;0;60;
$GPXUP;3601;07:40:43;0;49	87189;8	5668;0;0;68;
$GPXUP;3601;07:40:44;0;49	87172;8	56675;0;0;68;
$GPXUP;3601;07:40:45;0;49	87155;8	56671;0;0;68;
$GPXUP;3601;07:40:46;0;49	87138;8	56669;0;0;66;
$GPXUP;3601;07:40:47;0;49	87121;8	5667;0;0;66;
$GPXUP;3601;07:40:48;0;49	87104;8	56672;0;0;65;
$GPXUP;3601;07:40:49;0;49	87088;8	56675;0;0;66;
$GPXUP;3601;07:40:50;0;49	87071;8	56679;0;0;67;
$GPXUP;3601;07:40:51;0;49	87054;8	56682;0;0;68;
$GPXUP;3601;07:40:52;0;49	87036;8	56684;0;0;67;
$GPXUP;3601;07:40:53;0;49	8702;8	56684;0;0;66;
$GPXUP;3601;07:40:54;0;49	87003;8	56683;0;0;67;
$GPXUP;3601;07:40:55;0;49	86987;8	56676;0;0;68;
$GPXUP;3601;07:40:56;0;49	86973;8	56665;0;0;64;
$GPXUP;3601;07:40:57;0;49	86962;8	56647;0;0;62;
$GPXUP;3601;07:40:58;0;49	86956;8	56625;0;0;56;
$GPXUP;3601;07:40:59;0;49	8695;8	56607;0;0;51;
$GPXUP;3601;07:41:00;0;49	86949;8	56589;0;0;43;
$GPXUP;3601;07:41:01;0;49	86954;8	56575;0;0;35;
$GPXUP;3601;07:41:02;0;49	8697;8	56567;0;0;35;
$GPXUP;3601;07:41:03;0;49	86986;8	56572;0;0;41;
$GPXUP;3601;07:41:04;0;49	86998;8	56582;0;0;44;
$GPXUP;3601;07:41:05;0;49	87008;8	56597;0;0;45;
$GPXUP;3601;07:41:06;0;49	87016;8	56612;0;0;46;
$GPXUP;3601;07:41:07;0;49	87021;8	5663;0;0;46;
$GPXUP;3601;07:41:08;0;49	87023;8	5665;0;0;49;
$GPXUP;3601;07:41:09;0;49	87023;8	56671;0;0;50;
$GPXUP;3601;07:41:10;0;49	87021;8	56692;0;0;54;
$GPXUP;3601;07:41:11;0;49	8702;8	56712;0;0;51;
$GPXUP;3601;07:41:12;0;49	87022;8	56729;0;0;44;
$GPXUP;3601;07:41:13;0;49	87024;8	56741;0;0;35;
$GPXUP;3601;07:41:14;0;49	87024;8	56749;0;0;24;
$GPXUP;3601;07:41:15;0;49	87024;8	56746;0;0;6;
$GPXUP;3601;07:41:16;0;49	87024;8	56744;0;0;0;
$GPXUP;3601;07:41:17;0;49	87025;8	56742;0;0;0;
$GPXUP;3601;07:41:18;0;49	87025;8	5674;0;0;0;
$GPXUP;3601;07:41:19;0;49	87025;8	5674;0;0;0;
$GPXUP;3601;07:41:20;0;49	87025;8	5674;0;0;0;
$GPXUP;3601;07:41:21;0;49	87025;8	5674;0;0;0;
$GPXUP;3601;07:41:22;0;49	87025;8	5674;0;0;0;
$GPXUP;3601;07:41:23;0;49	87025;8	5674;0;0;0;
$GPXUP;3601;07:41:24;0;49	87025;8	5674;0;0;0;
$GPXUP;3601;07:41:25;0;49	87025;8	5674;0;0;0;
$GPXUP;3601;07:41:26;0;49	87025;8	5674;0;0;0;
$GPXUP;3601;07:41:27;0;49	87025;8	5674;0;0;0;
$GPXUP;3601;07:41:28;0;49	87025;8	5674;0;0;0;
$GPXUP;3601;07:41:29;0;49	87025;8	5674;0;0;0;
$GPXUP;3601;07:41:30;0;49	87025;8	5674;0;0;0;
$GPXUP;3601;07:41:31;0;49	87025;8	5674;0;0;0;
$GPXUP;3601;07:41:32;0;49	87025;8	5674;0;0;0;
$GPXUP;3601;07:41:33;0;49	87025;8	5674;0;0;0;
$GPXUP;3601;07:41:34;0;49	87025;8	5674;0;0;0;
$GPXUP;3601;07:41:35;0;49	87025;8	5674;0;0;0;
$GPXUP;3601;07:41:36;0;49	87025;8	5674;0;0;0;
$GPXUP;3601;07:41:37;0;49	87025;8	5674;0;0;0;
$GPXUP;3601;07:41:38;0;49	87025;8	5674;0;0;0;
$GPXUP;3601;07:41:39;0;49	87025;8	5674;0;0;0;
$GPXUP;3601;07:41:40;0;49	87025;8	5674;0;0;0;
$GPXUP;3601;07:41:41;0;49	87028;8	56728;0;0;0;
$GPXUP;3601;07:41:42;0;49	87028;8	56728;0;0;0;
$GPXUP;3601;07:41:43;0;49	87028;8	56728;0;0;0;
$GPXUP;3601;07:41:44;0;49	87028;8	56728;0;0;0;
$GPXUP;3601;07:41:45;0;49	87028;8	56728;0;0;0;
$GPXUP;3601;07:41:46;0;49	87028;8	56728;0;0;0;
$GPXUP;3601;07:41:47;0;49	87028;8	56728;0;0;0;
$GPXUP;3601;07:41:48;0;49	87028;8	56728;0;0;0;
$GPXUP;3601;07:41:49;0;49	87028;8	56728;0;0;0;
$GPXUP;3601;07:41:50;0;49	87028;8	56728;0;0;0;
$GPXUP;3601;07:41:51;0;49	87028;8	56728;0;0;0;
$GPXUP;3601;07:41:52;0;49	87028;8	56728;0;0;0;
$GPXUP;3601;07:41:53;0;49	87028;8	56728;0;0;0;
$GPXUP;3601;07:41:54;0;49	87028;8	56728;0;0;0;
$GPXUP;3601;07:41:55;0;49	87028;8	56728;0;0;0;
$GPXUP;3601;07:41:56;0;49	87028;8	56728;0;0;0;
$GPXUP;3601;07:41:57;0;49	87028;8	56728;0;0;0;
$GPXUP;3601;07:41:58;0;49	87028;8	56728;0;0;0;
$GPXUP;3601;07:41:59;0;49	87028;8	56728;0;0;0;
$GPXUP;3601;07:42:00;0;49	87028;8	56728;0;0;0;
$GPXUP;3601;07:42:01;0;49	87028;8	56728;0;0;0;
$GPXUP;3601;07:42:02;0;49	87028;8	56728;0;0;0;
$GPXUP;3601;07:42:03;0;49	87028;8	56728;0;0;0;
$GPXUP;3601;07:42:04;0;49	87028;8	56728;0;0;0;
$GPXUP;3601;07:42:05;0;49	87028;8	56728;0;0;0;
$GPXUP;3601;07:42:06;0;49	87028;8	56728;0;0;0;
$GPXUP;3601;07:42:07;0;49	87028;8	56728;0;0;0;
$GPXUP;3601;07:42:08;0;49	87028;8	56728;0;0;0;
$GPXUP;3601;07:42:09;0;49	87028;8	56728;0;0;0;
$GPXUP;3601;07:42:10;0;49	87028;8	56728;0;0;0;
$GPXUP;3601;07:42:11;0;49	87028;8	56728;0;0;0;
$GPXUP;3601;07:42:12;0;49	87028;8	56728;0;0;0;
$GPXUP;3601;07:42:13;0;49	87028;8	56728;0;0;0;
$GPXUP;3601;07:42:14;0;49	87028;8	56728;0;0;0;
$GPXUP;3601;07:42:15;0;49	87028;8	56728;0;0;0;
$GPXUP;3601;07:42:16;0;49	87028;8	56728;0;0;0;
$GPXUP;3601;07:42:17;0;49	87028;8	56728;0;0;0;
$GPXUP;3601;07:42:18;0;49	87028;8	56728;0;0;0;
$GPXUP;3601;07:42:19;0;49	87028;8	56728;0;0;0;
$GPXUP;3601;07:42:20;0;49	87028;8	56728;0;0;0;
$GPXUP;3601;07:42:21;0;49	87028;8	56728;0;0;0;
$GPXUP;3601;07:42:22;0;49	87028;8	56728;0;0;0;
$GPXUP;3601;07:42:23;0;49	87028;8	56728;0;0;0;
$GPXUP;3601;07:42:24;0;49	87028;8	56728;0;0;0;
$GPXUP;3601;07:42:25;0;49	87028;8	56728;0;0;0;
$GPXUP;3601;07:42:26;0;49	87028;8	56728;0;0;0;
$GPXUP;3601;07:42:27;0;49	87028;8	56728;0;0;0;
$GPXUP;3601;07:42:28;0;49	87028;8	56728;0;0;0;
$GPXUP;3601;07:42:29;0;49	87028;8	56728;0;0;0;
$GPXUP;3601;07:42:30;0;49	87028;8	56728;0;0;0;
$GPXUP;3601;07:42:31;0;49	87028;8	56728;0;0;0;
$GPXUP;3601;07:42:32;0;49	87028;8	56728;0;0;0;
$GPXUP;3601;07:42:33;0;49	87028;8	56728;0;0;0;
$GPXUP;3601;07:42:34;0;49	87028;8	56728;0;0;0;
$GPXUP;3601;07:42:35;0;49	87028;8	56728;0;0;0;
$GPXUP;3601;07:42:36;0;49	87028;8	56728;0;0;0;
$GPXUP;3601;07:42:37;0;49	87028;8	56728;0;0;0;
$GPXUP;3601;07:42:38;0;49	87028;8	56728;0;0;0;
$GPXUP;3601;07:42:39;0;49	87028;8	56728;0;0;0;
$GPXUP;3601;07:42:40;0;49	87028;8	56728;0;0;0;
$GPXUP;3601;07:42:41;0;49	87028;8	56728;0;0;0;
$GPXUP;3601;07:42:42;0;49	87028;8	56728;0;0;0;
$GPXUP;3601;07:42:43;0;49	87028;8	56728;0;0;0;
$GPXUP;3601;07:42:44;0;49	87028;8	56728;0;0;0;
$GPXUP;3601;07:42:45;0;49	87028;8	56728;0;0;0;
$GPXUP;3601;07:42:46;0;49	87028;8	56728;0;0;0;
$GPXUP;3601;07:42:47;0;49	87028;8	56728;0;0;0;
$GPXUP;3601;07:42:48;0;49	87028;8	56728;0;0;0;
$GPXUP;3601;07:42:49;0;49	87028;8	56728;0;0;0;
$GPXUP;3601;07:42:50;0;49	87028;8	56728;0;0;0;
$GPXUP;3601;07:42:51;0;49	87028;8	56728;0;0;0;
$GPXUP;3601;07:42:52;0;49	87028;8	56728;0;0;0;
$GPXUP;3601;07:42:53;0;49	87028;8	56728;0;0;0;
$GPXUP;3601;07:42:54;0;49	87028;8	56728;0;0;0;
$GPXUP;3601;07:42:55;0;49	87028;8	56728;0;0;0;
$GPXUP;3601;07:42:56;0;49	87028;8	56728;0;0;0;
$GPXUP;3601;07:42:57;0;49	87028;8	56728;0;0;0;
$GPXUP;3601;07:42:58;0;49	87028;8	56728;0;0;0;
$GPXUP;3601;07:42:59;0;49	87028;8	56728;0;0;0;
$GPXUP;3601;07:43:00;0;49	87028;8	56728;0;0;0;
$GPXUP;3601;07:43:01;0;49	87028;8	56728;0;0;0;
$GPXUP;3601;07:43:02;0;49	87028;8	56728;0;0;0;
$GPXUP;3601;07:43:03;0;49	87028;8	56728;0;0;0;
$GPXUP;3601;07:43:04;0;49	87028;8	56728;0;0;0;
$GPXUP;3601;07:43:05;0;49	87028;8	56728;0;0;0;
$GPXUP;3601;07:43:06;0;49	87028;8	56728;0;0;0;
$GPXUP;3601;07:43:07;0;49	87028;8	56728;0;0;0;
$GPXUP;3601;07:43:08;0;49	87028;8	56728;0;0;0;
$GPXUP;3601;07:43:09;0;49	87028;8	56728;0;0;0;
$GPXUP;3601;07:43:10;0;49	87028;8	56728;0;0;0;
$GPXUP;3601;07:43:11;0;49	87028;8	56728;0;0;0;
$GPXUP;3601;07:43:12;0;49	87028;8	56728;0;0;0;
$GPXUP;3601;07:43:13;0;49	87028;8	56728;0;0;0;
$GPXUP;3601;07:43:14;0;49	87028;8	56728;0;0;0;
$GPXUP;3601;07:43:15;0;49	87028;8	56728;0;0;0;
$GPXUP;3601;07:43:16;0;49	87028;8	56728;0;0;0;
$GPXUP;3601;07:43:17;0;49	87028;8	56728;0;0;0;
$GPXUP;3601;07:43:18;0;49	87028;8	56728;0;0;0;
$GPXUP;3601;07:43:19;0;49	87028;8	56728;0;0;0;
$GPXUP;3601;07:43:20;0;49	87028;8	56728;0;0;0;
$GPXUP;3601;07:43:21;0;49	87028;8	56728;0;0;0;
$GPXUP;3601;07:43:22;0;49	87028;8	56728;0;0;0;
$GPXUP;3601;07:43:23;0;49	87028;8	56728;0;0;0;
$GPXUP;3601;07:43:24;0;49	87028;8	56728;0;0;0;
$GPXUP;3601;07:43:25;0;49	87028;8	56728;0;0;0;
$GPXUP;3601;07:43:26;0;49	87028;8	56728;0;0;0;
$GPXUP;3601;07:43:27;0;49	87028;8	56728;0;0;0;
$GPXUP;3601;07:43:28;0;49	87028;8	56728;0;0;0;
$GPXUP;3601;07:43:29;0;49	87028;8	56728;0;0;0;
$GPXUP;3601;07:43:30;0;49	87028;8	56728;0;0;0;
$GPXUP;3601;07:43:31;0;49	87028;8	56728;0;0;0;
$GPXUP;3601;07:43:32;0;49	87028;8	56728;0;0;0;
$GPXUP;3601;07:43:33;0;49	87028;8	56728;0;0;0;
$GPXUP;3601;07:43:34;0;49	87028;8	56728;0;0;0;
$GPXUP;3601;07:43:35;0;49	87028;8	56728;0;0;0;
$GPXUP;3601;07:43:36;0;49	87028;8	56728;0;0;0;
$GPXUP;3601;07:43:37;0;49	87028;8	56728;0;0;0;
$GPXUP;3601;07:43:38;0;49	87028;8	56728;0;0;0;
$GPXUP;3601;07:43:39;0;49	87028;8	56728;0;0;0;
$GPXUP;3601;07:43:40;0;49	87028;8	56728;0;0;0;
$GPXUP;3601;07:43:41;0;49	87028;8	56728;0;0;0;
$GPXUP;3601;07:43:42;0;49	87028;8	56728;0;0;0;
$GPXUP;3601;07:43:43;0;49	87028;8	56728;0;0;0;
$GPXUP;3601;07:43:44;0;49	87028;8	56728;0;0;0;
$GPXUP;3601;07:43:45;0;49	87028;8	56728;0;0;0;
$GPXUP;3601;07:43:46;0;49	87028;8	56728;0;0;0;
$GPXUP;3601;07:43:47;0;49	87028;8	56728;0;0;0;
$GPXUP;3601;07:43:48;0;49	87028;8	56728;0;0;0;
$GPXUP;3601;07:43:49;0;49	87028;8	56728;0;0;0;
$GPXUP;3601;07:43:50;0;49	87028;8	56728;0;0;0;
$GPXUP;3601;07:43:51;0;49	87028;8	56728;0;0;0;
$GPXUP;3601;07:43:52;0;49	87028;8	56728;0;0;0;
$GPXUP;3601;07:43:53;0;49	87028;8	56728;0;0;0;
$GPXUP;3601;07:43:53;0;49	87028;8	56728;0;0;0;
$GPXUP;3601;07:43:54;0;49	87028;8	56728;0;0;0;
$GPXUP;3601;07:43:55;0;49	87028;8	56728;0;0;0;
$GPXUP;3601;07:43:56;0;49	87028;8	56728;0;0;0;
$GPXUP;3601;07:43:57;0;49	87028;8	56728;0;0;0;
$GPXUP;3601;07:43:58;0;49	87028;8	56728;0;0;0;
$GPXUP;3601;07:43:59;0;49	87028;8	56728;0;0;0;
$GPXUP;3601;07:44:00;0;49	87028;8	56728;0;0;0;
$GPXUP;3601;07:44:01;0;49	87028;8	56728;0;0;0;
$GPXUP;3601;07:44:02;0;49	87028;8	56728;0;0;0;
$GPXUP;3601;07:44:03;0;49	87028;8	56728;0;0;0;
$GPXUP;3601;07:44:04;0;49	87028;8	56728;0;0;0;
$GPXUP;3601;07:44:05;0;49	87028;8	56728;0;0;0;
$GPXUP;3601;07:44:06;0;49	87028;8	56728;0;0;0;
$GPXUP;3601;07:44:07;0;49	87028;8	56728;0;0;0;
$GPXUP;3601;07:44:08;0;49	87028;8	56728;0;0;0;
$GPXUP;3601;07:44:09;0;49	87028;8	56728;0;0;0;
$GPXUP;3601;07:44:10;0;49	87028;8	56728;0;0;0;
$GPXUP;3601;07:44:11;0;49	87028;8	56728;0;0;0;
$GPXUP;3601;07:44:12;0;49	87028;8	56728;0;0;0;
$GPXUP;3601;07:44:13;0;49	87028;8	56728;0;0;0;
$GPXUP;3601;07:44:14;0;49	87028;8	56728;0;0;0;
$GPXUP;3601;07:44:15;0;49	87028;8	56728;0;0;0;
$GPXUP;3601;07:44:16;0;49	87028;8	56728;0;0;0;
$GPXUP;3601;07:44:17;0;49	87028;8	56728;0;0;0;
$GPXUP;3601;07:44:18;0;49	87028;8	56728;0;0;0;
$GPXUP;3601;07:44:19;0;49	87028;8	56728;0;0;0;
$GPXUP;3601;07:44:20;0;49	87028;8	56728;0;0;0;
$GPXUP;3601;07:44:21;0;49	87028;8	56728;0;0;0;
$GPXUP;3601;07:44:22;0;49	87028;8	56728;0;0;0;
$GPXUP;3601;07:44:23;0;49	87028;8	56728;0;0;0;
$GPXUP;3601;07:44:24;0;49	87028;8	56728;0;0;0;
$GPXUP;3601;07:44:25;0;49	87028;8	56728;0;0;0;
$GPXUP;3601;07:44:26;0;49	87028;8	56728;0;0;0;
$GPXUP;3601;07:44:27;0;49	87028;8	56728;0;0;0;
$GPXUP;3601;07:44:28;0;49	87028;8	56728;0;0;0;
$GPXUP;3601;07:44:29;0;49	87028;8	56728;0;0;0;
$GPXUP;3601;07:44:30;0;49	87028;8	56728;0;0;0;
$GPXUP;3601;07:44:31;0;49	87028;8	56728;0;0;0;
$GPXUP;3601;07:44:32;0;49	87028;8	56728;0;0;0;
$GPXUP;3601;07:44:33;0;49	87028;8	56728;0;0;0;
$GPXUP;3601;07:44:34;0;49	87028;8	56728;0;0;0;
$GPXUP;3601;07:44:35;0;49	87028;8	56728;0;0;0;
$GPXUP;3601;07:44:36;0;49	87028;8	56728;0;0;0;
$GPXUP;3601;07:44:37;0;49	87028;8	56728;0;0;0;
$GPXUP;3601;07:44:38;0;49	87028;8	56728;0;0;0;
$GPXUP;3601;07:44:39;0;49	87028;8	56728;0;0;0;
$GPXUP;3601;07:44:40;0;49	87028;8	56728;0;0;0;
$GPXUP;3601;07:44:41;0;49	87028;8	56728;0;0;0;
$GPXUP;3601;07:44:42;0;49	87028;8	56728;0;0;0;
$GPXUP;3601;07:44:43;0;49	87028;8	56728;0;0;0;
$GPXUP;3601;07:44:44;0;49	87028;8	56728;0;0;0;
$GPXUP;3601;07:44:45;0;49	87028;8	56728;0;0;0;
$GPXUP;3601;07:44:46;0;49	87028;8	56728;0;0;0;
$GPXUP;3601;07:44:47;0;49	87028;8	56728;0;0;0;
$GPXUP;3601;07:44:48;0;49	87028;8	56728;0;0;0;
$GPXUP;3601;07:44:49;0;49	87028;8	56728;0;0;0;
$GPXUP;3601;07:44:50;0;49	87028;8	56728;0;0;0;
$GPXUP;3601;07:44:51;0;49	87028;8	56728;0;0;0;
$GPXUP;3601;07:44:52;0;49	87028;8	56728;0;0;0;
$GPXUP;3601;07:44:53;0;49	87028;8	56728;0;0;0;
$GPXUP;3601;07:44:54;0;49	87028;8	56728;0;0;0;
$GPXUP;3601;07:44:55;0;49	87028;8	56728;0;0;0;
$GPXUP;3601;07:44:56;0;49	87028;8	56728;0;0;0;
$GPXUP;3601;07:44:57;0;49	87028;8	56728;0;0;0;
$GPXUP;3601;07:44:58;0;49	87028;8	56728;0;0;0;
$GPXUP;3601;07:44:59;0;49	87028;8	56728;0;0;0;
$GPXUP;3601;07:45:00;0;49	87028;8	56728;0;0;0;
$GPXUP;3601;07:45:01;0;49	87028;8	56728;0;0;0;
$GPXUP;3601;07:45:02;0;49	87028;8	56728;0;0;0;
$GPXUP;3601;07:45:03;0;49	87028;8	56728;0;0;0;
$GPXUP;3601;07:45:04;0;49	87028;8	56728;0;0;0;
$GPXUP;3601;07:45:05;0;49	87028;8	56728;0;0;0;
$GPXUP;3601;07:45:06;0;49	87028;8	56728;0;0;0;
$GPXUP;3601;07:45:07;0;49	87028;8	56728;0;0;0;
$GPXUP;3601;07:45:08;0;49	87028;8	56728;0;0;0;
$GPXUP;3601;07:45:09;0;49	87028;8	56728;0;0;0;
$GPXUP;3601;07:45:10;0;49	87028;8	56728;0;0;0;
$GPXUP;3601;07:45:11;0;49	87028;8	56728;0;0;0;
$GPXUP;3601;07:45:12;0;49	87028;8	56728;0;0;0;
$GPXUP;3601;07:45:13;0;49	87028;8	56728;0;0;0;
$GPXUP;3601;07:45:14;0;49	87028;8	56728;0;0;0;
$GPXUP;3601;07:45:15;0;49	87028;8	56728;0;0;0;
$GPXUP;3601;07:45:16;0;49	87028;8	56728;0;0;0;
$GPXUP;3601;07:45:17;0;49	87028;8	56728;0;0;0;
$GPXUP;3601;07:45:18;0;49	87028;8	56728;0;0;0;
$GPXUP;3601;07:45:19;0;49	87028;8	56728;0;0;0;
$GPXUP;3601;07:45:20;0;49	87028;8	56728;0;0;0;
$GPXUP;3601;07:45:21;0;49	87028;8	56728;0;0;0;
$GPXUP;3601;07:45:22;0;49	87028;8	56728;0;0;0;
$GPXUP;3601;07:45:23;0;49	87028;8	56728;0;0;0;
$GPXUP;3601;07:45:24;0;49	87028;8	56728;0;0;0;
$GPXUP;3601;07:45:25;0;49	87028;8	56728;0;0;0;
$GPXUP;3601;07:45:26;0;49	87028;8	56728;0;0;0;
$GPXUP;3601;07:45:27;0;49	87028;8	56728;0;0;0;
$GPXUP;3601;07:45:28;0;49	87028;8	56728;0;0;0;
$GPXUP;3601;07:45:29;0;49	87028;8	56728;0;0;0;
$GPXUP;3601;07:45:30;0;49	87028;8	56728;0;0;0;
$GPXUP;3601;07:45:31;0;49	87028;8	56728;0;0;0;
$GPXUP;3601;07:45:32;0;49	87028;8	56728;0;0;0;
$GPXUP;3601;07:45:33;0;49	87028;8	56728;0;0;0;
$GPXUP;3601;07:45:34;0;49	87028;8	56728;0;0;0;
$GPXUP;3601;07:45:35;0;49	87028;8	56728;0;0;0;
$GPXUP;3601;07:45:36;0;49	87028;8	56728;0;0;0;
$GPXUP;3601;07:45:37;0;49	87028;8	56728;0;0;0;
$GPXUP;3601;07:45:38;0;49	87028;8	56728;0;0;0;
$GPXUP;3601;07:45:39;0;49	87028;8	56728;0;0;0;
$GPXUP;3601;07:45:40;0;49	87028;8	56728;0;0;0;
$GPXUP;3601;07:45:41;0;49	87028;8	56728;0;0;0;
$GPXUP;3601;07:45:42;0;49	87028;8	56728;0;0;0;
$GPXUP;3601;07:45:43;0;49	87028;8	56728;0;0;0;
$GPXUP;3601;07:45:44;0;49	87028;8	56728;0;0;0;
$GPXUP;3601;07:45:45;0;49	87028;8	56728;0;0;0;
$GPXUP;3601;07:45:46;0;49	87028;8	56728;0;0;0;
$GPXUP;3601;07:45:47;0;49	87028;8	56728;0;0;0;
$GPXUP;3601;07:45:48;0;49	87028;8	56728;0;0;0;
$GPXUP;3601;07:45:49;0;49	87028;8	56728;0;0;0;
$GPXUP;3601;07:45:50;0;49	87028;8	56728;0;0;0;
$GPXUP;3601;07:45:51;0;49	87028;8	56728;0;0;0;
$GPXUP;3601;07:45:52;0;49	87028;8	56728;0;0;0;
$GPXUP;3601;07:45:53;0;49	87028;8	56728;0;0;0;
$GPXUP;3601;07:45:54;0;49	87028;8	56728;0;0;0;
$GPXUP;3601;07:45:55;0;49	87028;8	56728;0;0;0;
$GPXUP;3601;07:45:56;0;49	87028;8	56728;0;0;0;
$GPXUP;3601;07:45:57;0;49	87028;8	56728;0;0;0;
$GPXUP;3601;07:45:58;0;49	87028;8	56728;0;0;0;
$GPXUP;3601;07:45:59;0;49	87028;8	56728;0;0;0;
$GPXUP;3601;07:46:00;0;49	87028;8	56728;0;0;0;
$GPXUP;3601;07:46:01;0;49	87028;8	56728;0;0;0;
$GPXUP;3601;07:46:02;0;49	87028;8	56728;0;0;0;
$GPXUP;3601;07:46:03;0;49	87028;8	56728;0;0;0;
$GPXUP;3601;07:46:04;0;49	87028;8	56728;0;0;0;
$GPXUP;3601;07:46:05;0;49	87028;8	56728;0;0;0;
$GPXUP;3601;07:46:06;0;49	87028;8	56728;0;0;0;
$GPXUP;3601;07:46:07;0;49	87028;8	56728;0;0;0;
$GPXUP;3601;07:46:08;0;49	87028;8	56728;0;0;0;
$GPXUP;3601;07:46:09;0;49	87028;8	56728;0;0;0;
$GPXUP;3601;07:46:10;0;49	87028;8	56728;0;0;0;
$GPXUP;3601;07:46:11;0;49	87028;8	56728;0;0;0;
$GPXUP;3601;07:46:12;0;49	87028;8	56728;0;0;0;
$GPXUP;3601;07:46:13;0;49	87028;8	56728;0;0;0;
$GPXUP;3601;07:46:14;0;49	87028;8	56728;0;0;0;
$GPXUP;3601;07:46:15;0;49	87028;8	56728;0;0;0;
$GPXUP;3601;07:46:16;0;49	87028;8	56728;0;0;0;
$GPXUP;3601;07:46:17;0;49	87028;8	56728;0;0;0;
$GPXUP;3601;07:46:18;0;49	87028;8	56728;0;0;0;
$GPXUP;3601;07:46:19;0;49	87028;8	56728;0;0;0;
$GPXUP;3601;07:46:20;0;49	87028;8	56728;0;0;0;
$GPXUP;3601;07:46:21;0;49	87028;8	56728;0;0;0;
$GPXUP;3601;07:46:22;0;49	87028;8	56728;0;0;0;
$GPXUP;3601;07:46:23;0;49	87028;8	56728;0;0;0;
$GPXUP;3601;07:46:24;0;49	87028;8	56728;0;0;0;
$GPXUP;3601;07:46:25;0;49	87028;8	56728;0;0;0;
$GPXUP;3601;07:46:26;0;49	87028;8	56728;0;0;0;
$GPXUP;3601;07:46:27;0;49	87028;8	56728;0;0;0;
$GPXUP;3601;07:46:28;0;49	87028;8	56728;0;0;0;
$GPXUP;3601;07:46:29;0;49	87028;8	56728;0;0;0;
$GPXUP;3601;07:46:30;0;49	87028;8	56728;0;0;0;
$GPXUP;3601;07:46:31;0;49	87028;8	56728;0;0;0;
$GPXUP;3601;07:46:32;0;49	87028;8	56728;0;0;0;
$GPXUP;3601;07:46:33;0;49	87028;8	56728;0;0;0;
$GPXUP;3601;07:46:34;0;49	87028;8	56728;0;0;0;
$GPXUP;3601;07:46:35;0;49	87028;8	56728;0;0;0;
$GPXUP;3601;07:46:36;0;49	87028;8	56728;0;0;0;
$GPXUP;3601;07:46:37;0;49	87028;8	56728;0;0;0;
$GPXUP;3601;07:46:38;0;49	87028;8	56728;0;0;0;
$GPXUP;3601;07:46:39;0;49	87028;8	56728;0;0;0;
$GPXUP;3601;07:46:40;0;49	87028;8	56728;0;0;0;
$GPXUP;3601;07:46:41;0;49	87028;8	56728;0;0;0;
$GPXUP;3601;07:46:42;0;49	87028;8	56728;0;0;0;
$GPXUP;3601;07:46:43;0;49	87028;8	56728;0;0;0;
$GPXUP;3601;07:46:44;0;49	87028;8	56728;0;0;0;
$GPXUP;3601;07:46:45;0;49	87028;8	56728;0;0;0;
$GPXUP;3601;07:46:46;0;49	87028;8	56728;0;0;0;
$GPXUP;3601;07:46:47;0;49	87028;8	56728;0;0;0;
$GPXUP;3601;07:46:48;0;49	87028;8	56728;0;0;0;
$GPXUP;3601;07:46:49;0;49	87028;8	56728;0;0;0;
$GPXUP;3601;07:46:50;0;49	87028;8	56728;0;0;0;
$GPXUP;3601;07:46:51;0;49	87028;8	56728;0;0;0;
$GPXUP;3601;07:46:52;0;49	87028;8	56728;0;0;0;
$GPXUP;3601;07:46:53;0;49	87028;8	56728;0;0;0;
$GPXUP;3601;07:46:54;0;49	87028;8	56728;0;0;0;
$GPXUP;3601;07:46:55;0;49	87028;8	56728;0;0;0;
$GPXUP;3601;07:46:56;0;49	87028;8	56728;0;0;0;
$GPXUP;3601;07:46:57;0;49	87028;8	56728;0;0;0;
$GPXUP;3601;07:46:58;0;49	87028;8	56728;0;0;0;
$GPXUP;3601;07:46:59;0;49	87028;8	56728;0;0;0;
$GPXUP;3601;07:47:00;0;49	87028;8	56728;0;0;0;
$GPXUP;3601;07:47:01;0;49	87028;8	56728;0;0;0;
$GPXUP;3601;07:47:02;0;49	87028;8	56728;0;0;0;
$GPXUP;3601;07:47:03;0;49	87028;8	56728;0;0;0;
$GPXUP;3601;07:47:04;0;49	87028;8	56728;0;0;0;
$GPXUP;3601;07:47:05;0;49	87028;8	56728;0;0;0;
$GPXUP;3601;07:47:06;0;49	87028;8	56728;0;0;0;
$GPXUP;3601;07:47:07;0;49	87028;8	56728;0;0;0;
$GPXUP;3601;07:47:08;0;49	87028;8	56728;0;0;0;
$GPXUP;3601;07:47:09;0;49	87028;8	56728;0;0;0;
$GPXUP;3601;07:47:10;0;49	87028;8	56728;0;0;0;
$GPXUP;3601;07:47:11;0;49	87028;8	56728;0;0;0;
$GPXUP;3601;07:47:12;0;49	87028;8	56728;0;0;0;
$GPXUP;3601;07:47:13;0;49	87028;8	56728;0;0;0;
$GPXUP;3601;07:47:14;0;49	87028;8	56728;0;0;0;
$GPXUP;3601;07:47:15;0;49	87028;8	56728;0;0;0;
$GPXUP;3601;07:47:16;0;49	87028;8	56728;0;0;0;
$GPXUP;3601;07:47:17;0;49	87028;8	56728;0;0;0;
$GPXUP;3601;07:47:18;0;49	87028;8	56728;0;0;0;
$GPXUP;3601;07:47:19;0;49	87028;8	56728;0;0;0;
$GPXUP;3601;07:47:20;0;49	87028;8	56728;0;0;0;
$GPXUP;3601;07:47:21;0;49	87028;8	56728;0;0;0;
$GPXUP;3601;07:47:22;0;49	87028;8	56728;0;0;0;
$GPXUP;3601;07:47:23;0;49	87028;8	56728;0;0;0;
$GPXUP;3601;07:47:24;0;49	87028;8	56728;0;0;0;
$GPXUP;3601;07:47:25;0;49	87028;8	56728;0;0;0;
$GPXUP;3601;07:47:26;0;49	87028;8	56728;0;0;0;
$GPXUP;3601;07:47:27;0;49	87028;8	56728;0;0;0;
$GPXUP;3601;07:47:28;0;49	87028;8	56728;0;0;0;
$GPXUP;3601;07:47:29;0;49	87028;8	56728;0;0;0;
$GPXUP;3601;07:47:30;0;49	87028;8	56728;0;0;0;
$GPXUP;3601;07:47:31;0;49	87028;8	56728;0;0;0;
$GPXUP;3601;07:47:32;0;49	87028;8	56728;0;0;0;
$GPXUP;3601;07:47:33;0;49	87028;8	56728;0;0;0;
$GPXUP;3601;07:47:34;0;49	87028;8	56728;0;0;0;
$GPXUP;3601;07:47:35;0;49	87028;8	56728;0;0;0;
$GPXUP;3601;07:47:36;0;49	87028;8	56728;0;0;0;
$GPXUP;3601;07:47:37;0;49	87028;8	56728;0;0;0;
$GPXUP;3601;07:47:38;0;49	87028;8	56728;0;0;0;
$GPXUP;3601;07:47:39;0;49	87028;8	56728;0;0;0;
$GPXUP;3601;07:47:40;0;49	87028;8	56728;0;0;0;
$GPXUP;3601;07:47:41;0;49	87028;8	56728;0;0;0;
$GPXUP;3601;07:47:42;0;49	87028;8	56728;0;0;0;
$GPXUP;3601;07:47:43;0;49	87028;8	56728;0;0;0;
$GPXUP;3601;07:47:44;0;49	87028;8	56728;0;0;0;
$GPXUP;3601;07:47:45;0;49	87028;8	56728;0;0;0;
$GPXUP;3601;07:47:46;0;49	87028;8	56728;0;0;0;
$GPXUP;3601;07:47:47;0;49	87028;8	56728;0;0;0;
$GPXUP;3601;07:47:48;0;49	87028;8	56728;0;0;0;
$GPXUP;3601;07:47:49;0;49	87028;8	56728;0;0;0;
$GPXUP;3601;07:47:50;0;49	87028;8	56728;0;0;0;
$GPXUP;3601;07:47:51;0;49	87028;8	56728;0;0;0;
$GPXUP;3601;07:47:52;0;49	87028;8	56728;0;0;0;
$GPXUP;3601;07:47:53;0;49	87028;8	56728;0;0;0;
$GPXUP;3601;07:47:54;0;49	87028;8	56728;0;0;0;
$GPXUP;3601;07:47:55;0;49	87028;8	56728;0;0;0;
$GPXUP;3601;07:47:56;0;49	87028;8	56728;0;0;0;
$GPXUP;3601;07:47:57;0;49	87028;8	56728;0;0;0;
$GPXUP;3601;07:47:58;0;49	87028;8	56728;0;0;0;
$GPXUP;3601;07:47:59;0;49	87028;8	56728;0;0;0;
$GPXUP;3601;07:48:00;0;49	87028;8	56728;0;0;0;
$GPXUP;3601;07:48:01;0;49	87028;8	56728;0;0;0;
$GPXUP;3601;07:48:02;0;49	87028;8	56728;0;0;0;
$GPXUP;3601;07:48:03;0;49	87028;8	56728;0;0;0;
$GPXUP;3601;07:48:04;0;49	87028;8	56728;0;0;0;
$GPXUP;3601;07:48:05;0;49	87028;8	56728;0;0;0;
$GPXUP;3601;07:48:06;0;49	87028;8	56728;0;0;0;
$GPXUP;3601;07:48:07;0;49	87028;8	56728;0;0;0;
$GPXUP;3601;07:48:08;0;49	87028;8	56728;0;0;0;
$GPXUP;3601;07:48:09;0;49	87028;8	56728;0;0;0;
$GPXUP;3601;07:48:10;0;49	87028;8	56728;0;0;0;
$GPXUP;3601;07:48:11;0;49	87028;8	56728;0;0;0;
$GPXUP;3601;07:48:12;0;49	87028;8	56728;0;0;0;
$GPXUP;3601;07:48:13;0;49	87028;8	56728;0;0;0;
$GPXUP;3601;07:48:14;0;49	87028;8	56728;0;0;0;
$GPXUP;3601;07:48:15;0;49	87028;8	56728;0;0;0;
$GPXUP;3601;07:48:16;0;49	87028;8	56728;0;0;0;
$GPXUP;3601;07:48:17;0;49	87028;8	56728;0;0;0;
$GPXUP;3601;07:48:18;0;49	87028;8	56728;0;0;0;
$GPXUP;3601;07:48:19;0;49	87028;8	56728;0;0;0;
$GPXUP;3601;07:48:20;0;49	87028;8	56728;0;0;0;
$GPXUP;3601;07:48:21;0;49	87028;8	56728;0;0;0;
$GPXUP;3601;07:48:22;0;49	87028;8	56728;0;0;0;
$GPXUP;3601;07:48:23;0;49	87028;8	56728;0;0;0;
$GPXUP;3601;07:48:24;0;49	87028;8	56728;0;0;0;
$GPXUP;3601;07:48:25;0;49	87028;8	56728;0;0;0;
$GPXUP;3601;07:48:26;0;49	87028;8	56728;0;0;0;
$GPXUP;3601;07:48:27;0;49	87028;8	56728;0;0;0;
$GPXUP;3601;07:48:28;0;49	87028;8	56728;0;0;0;
$GPXUP;3601;07:48:29;0;49	87028;8	56728;0;0;0;
$GPXUP;3601;07:48:30;0;49	87028;8	56728;0;0;0;
$GPXUP;3601;07:48:31;0;49	87028;8	56728;0;0;0;
$GPXUP;3601;07:48:32;0;49	87028;8	56728;0;0;0;
$GPXUP;3601;07:48:33;0;49	87028;8	56728;0;0;0;
$GPXUP;3601;07:48:34;0;49	87028;8	56728;0;0;0;
$GPXUP;3601;07:48:35;0;49	87028;8	56728;0;0;0;
$GPXUP;3601;07:48:36;0;49	87028;8	56728;0;0;0;
$GPXUP;3601;07:48:37;0;49	87028;8	56728;0;0;0;
$GPXUP;3601;07:48:38;0;49	87028;8	56728;0;0;0;
$GPXUP;3601;07:48:39;0;49	87028;8	56728;0;0;0;
$GPXUP;3601;07:48:40;0;49	87028;8	56728;0;0;0;
$GPXUP;3601;07:48:41;0;49	87028;8	56728;0;0;0;
$GPXUP;3601;07:48:42;0;49	87028;8	56728;0;0;0;
$GPXUP;3601;07:48:43;0;49	87028;8	56728;0;0;0;
$GPXUP;3601;07:48:44;0;49	87028;8	56728;0;0;0;
$GPXUP;3601;07:48:45;0;49	87028;8	56728;0;0;0;
$GPXUP;3601;07:48:46;0;49	87028;8	56728;0;0;0;
$GPXUP;3601;07:48:47;0;49	87028;8	56728;0;0;0;
$GPXUP;3601;07:48:48;0;49	87028;8	56728;0;0;0;
$GPXUP;3601;07:48:49;0;49	87028;8	56728;0;0;0;
$GPXUP;3601;07:48:50;0;49	87028;8	56728;0;0;0;
$GPXUP;3601;07:48:51;0;49	87028;8	56728;0;0;0;
$GPXUP;3601;07:48:52;0;49	87028;8	56728;0;0;0;
$GPXUP;3601;07:48:53;0;49	87028;8	56728;0;0;0;
$GPXUP;3601;07:48:54;0;49	87028;8	56728;0;0;0;
$GPXUP;3601;07:48:55;0;49	87028;8	56728;0;0;0;
$GPXUP;3601;07:48:56;0;49	87028;8	56728;0;0;0;
$GPXUP;3601;07:48:57;0;49	87028;8	56728;0;0;0;
$GPXUP;3601;07:48:58;0;49	87028;8	56728;0;0;0;
$GPXUP;3601;07:48:59;0;49	87028;8	56728;0;0;0;
$GPXUP;3601;07:49:00;0;49	87028;8	56728;0;0;0;
$GPXUP;3601;07:49:01;0;49	87028;8	56728;0;0;0;
$GPXUP;3601;07:49:02;0;49	87028;8	56728;0;0;0;
$GPXUP;3601;07:49:03;0;49	87028;8	56728;0;0;0;
$GPXUP;3601;07:49:04;0;49	87028;8	56728;0;0;0;
$GPXUP;3601;07:49:05;0;49	87028;8	56728;0;0;0;
$GPXUP;3601;07:49:06;0;49	87028;8	56728;0;0;0;
$GPXUP;3601;07:49:07;0;49	87028;8	56728;0;0;0;
$GPXUP;3601;07:49:08;0;49	87028;8	56728;0;0;0;
$GPXUP;3601;07:49:09;0;49	87028;8	56728;0;0;0;
$GPXUP;3601;07:49:10;0;49	87028;8	56728;0;0;0;
$GPXUP;3601;07:49:11;0;49	87028;8	56728;0;0;0;
$GPXUP;3601;07:49:12;0;49	87028;8	56728;0;0;0;
$GPXUP;3601;07:49:13;0;49	87028;8	56728;0;0;0;
$GPXUP;3601;07:49:14;0;49	87028;8	56728;0;0;0;
$GPXUP;3601;07:49:15;0;49	87028;8	56728;0;0;0;
$GPXUP;3601;07:49:16;0;49	87028;8	56728;0;0;0;
$GPXUP;3601;07:49:17;0;49	87028;8	56728;0;0;0;
$GPXUP;3601;07:49:18;0;49	87028;8	56728;0;0;0;
$GPXUP;3601;07:49:19;0;49	87028;8	56728;0;0;0;
$GPXUP;3601;07:49:20;0;49	87028;8	56728;0;0;0;
$GPXUP;3601;07:49:21;0;49	8703;8	56729;0;0;5;
$GPXUP;3601;07:49:22;0;49	87033;8	56729;0;0;13;
$GPXUP;3601;07:49:23;0;49	87042;8	56729;0;0;30;
$GPXUP;3601;07:49:24;0;49	87057;8	56728;0;0;48;
$GPXUP;3601;07:49:25;0;49	87073;8	56728;0;0;57;
$GPXUP;3601;07:49:26;0;49	87089;8	56728;0;0;59;
$GPXUP;3601;07:49:27;0;49	87105;8	56727;0;0;59;
$GPXUP;3601;07:49:28;0;49	8712;8	56725;0;0;58;
$GPXUP;3601;07:49:29;0;49	87135;8	56725;0;0;59;
$GPXUP;3601;07:49:30;0;49	8715;8	56727;0;0;57;
$GPXUP;3601;07:49:31;0;49	87164;8	56728;0;0;55;
$GPXUP;3601;07:49:32;0;49	87177;8	56724;0;0;52;
$GPXUP;3601;07:49:33;0;49	87188;8	56714;0;0;50;
$GPXUP;3601;07:49:34;0;49	87198;8	567;0;0;51;
$GPXUP;3601;07:49:35;0;49	87206;8	56686;0;0;47;
$GPXUP;3601;07:49:36;0;49	87213;8	56672;0;0;42;
$GPXUP;3601;07:49:37;0;49	8722;8	5666;0;0;40;
$GPXUP;3601;07:49:38;0;49	87229;8	56651;0;0;43;
$GPXUP;3601;07:49:39;0;49	8724;8	56646;0;0;42;
$GPXUP;3601;07:49:40;0;49	87251;8	56649;0;0;43;
$GPXUP;3601;07:49:41;0;49	87261;8	5666;0;0;44;
$GPXUP;3601;07:49:42;0;49	87268;8	56675;0;0;43;
$GPXUP;3601;07:49:43;0;49	87274;8	5669;0;0;45;
$GPXUP;3601;07:49:44;0;49	87279;8	56707;0;0;47;
$GPXUP;3601;07:49:45;0;49	87285;8	56724;0;0;49;
$GPXUP;3601;07:49:46;0;49	87291;8	56742;0;0;50;
$GPXUP;3601;07:49:47;0;49	87296;8	56759;0;0;47;
$GPXUP;3601;07:49:48;0;49	87299;8	56778;0;0;50;
$GPXUP;3601;07:49:49;0;49	87299;8	56797;0;0;51;
$GPXUP;3601;07:49:50;0;49	87293;8	56812;0;0;43;
$GPXUP;3601;07:49:51;0;49	87284;8	56825;0;0;39;
$GPXUP;3601;07:49:52;0;49	87271;8	56829;0;0;40;
$GPXUP;3601;07:49:53;0;49	87254;8	56817;0;0;48;
$GPXUP;3601;07:49:54;0;49	87238;8	56798;0;0;57;
$GPXUP;3601;07:49:55;0;49	87223;8	56774;0;0;59;
$GPXUP;3601;07:49:56;0;49	8721;8	56747;0;0;55;
$GPXUP;3601;07:49:57;0;49	87207;8	56728;0;0;52;
$GPXUP;3601;07:49:58;0;49	8721;8	56708;0;0;46;
$GPXUP;3601;07:49:59;0;49	87219;8	56692;0;0;40;
$GPXUP;3601;07:50:00;0;49	87231;8	56681;0;0;42;
$GPXUP;3601;07:50:01;0;49	87245;8	56674;0;0;46;
$GPXUP;3601;07:50:02;0;49	87258;8	56671;0;0;46;
$GPXUP;3601;07:50:03;0;49	87271;8	56671;0;0;46;
$GPXUP;3601;07:50:04;0;49	87283;8	56675;0;0;45;
$GPXUP;3601;07:50:05;0;49	87293;8	56683;0;0;44;
$GPXUP;3601;07:50:06;0;49	87301;8	56696;0;0;44;
$GPXUP;3601;07:50:07;0;49	87308;8	56709;0;0;42;
$GPXUP;3601;07:50:08;0;49	87315;8	56721;0;0;40;
$GPXUP;3601;07:50:09;0;49	87324;8	56729;0;0;39;
$GPXUP;3601;07:50:10;0;49	87333;8	56732;0;0;39;
$GPXUP;3601;07:50:11;0;49	87343;8	56733;0;0;39;
$GPXUP;3601;07:50:12;0;49	87354;8	56729;0;0;41;
$GPXUP;3601;07:50:13;0;49	87364;8	56724;0;0;45;
$GPXUP;3601;07:50:14;0;49	87376;8	56723;0;0;48;
$GPXUP;3601;07:50:15;0;49	87388;8	56725;0;0;47;
$GPXUP;3601;07:50:16;0;49	87399;8	56731;0;0;49;
$GPXUP;3601;07:50:17;0;49	8741;8	5674;0;0;50;
$GPXUP;3601;07:50:18;0;49	8742;8	56751;0;0;48;
$GPXUP;3601;07:50:19;0;49	87431;8	5676;0;0;48;
$GPXUP;3601;07:50:20;0;49	87442;8	56768;0;0;50;
$GPXUP;3601;07:50:21;0;49	87454;8	56773;0;0;50;
$GPXUP;3601;07:50:22;0;49	87467;8	56775;0;0;49;
$GPXUP;3601;07:50:23;0;49	87478;8	56772;0;0;46;
$GPXUP;3601;07:50:24;0;49	87489;8	56763;0;0;47;
$GPXUP;3601;07:50:25;0;49	87499;8	56748;0;0;51;
$GPXUP;3601;07:50:26;0;49	87509;8	56734;0;0;53;
$GPXUP;3601;07:50:27;0;49	8752;8	5672;0;0;54;
$GPXUP;3601;07:50:28;0;49	8753;8	56711;0;0;50;
$GPXUP;3601;07:50:29;0;49	87542;8	56709;0;0;44;
$GPXUP;3601;07:50:30;0;49	87549;8	56721;0;0;37;
$GPXUP;3601;07:50:31;0;49	87553;8	5674;0;0;39;
$GPXUP;3601;07:50:32;0;49	87558;8	56759;0;0;46;
$GPXUP;3601;07:50:33;0;49	87563;8	56776;0;0;45;
$GPXUP;3601;07:50:34;0;49	87566;8	56792;0;0;44;
$GPXUP;3601;07:50:35;0;49	87565;8	56808;0;0;40;
$GPXUP;3601;07:50:36;0;49	8756;8	56823;0;0;40;
$GPXUP;3601;07:50:37;0;49	87548;8	56834;0;0;44;
$GPXUP;3601;07:50:38;0;49	87532;8	56836;0;0;49;
$GPXUP;3601;07:50:39;0;49	87514;8	56833;0;0;58;
$GPXUP;3601;07:50:40;0;49	87496;8	56824;0;0;66;
$GPXUP;3601;07:50:41;0;49	87479;8	56813;0;0;67;
$GPXUP;3601;07:50:42;0;49	87462;8	56802;0;0;67;
$GPXUP;3601;07:50:43;0;49	87446;8	56792;0;0;68;
$GPXUP;3601;07:50:44;0;49	87429;8	56783;0;0;70;
$GPXUP;3601;07:50:45;0;49	87413;8	56774;0;0;68;
$GPXUP;3601;07:50:46;0;49	87397;8	56763;0;0;67;
$GPXUP;3601;07:50:47;0;49	87383;8	56749;0;0;63;
$GPXUP;3601;07:50:48;0;49	87369;8	56737;0;0;61;
$GPXUP;3601;07:50:49;0;49	87354;8	5673;0;0;61;
$GPXUP;3601;07:50:50;0;49	87337;8	5673;0;0;62;
$GPXUP;3601;07:50:51;0;49	8732;8	56737;0;0;61;
$GPXUP;3601;07:50:52;0;49	87306;8	56751;0;0;63;
$GPXUP;3601;07:50:53;0;49	87291;8	56761;0;0;61;
$GPXUP;3601;07:50:54;0;49	87276;8	56766;0;0;60;
$GPXUP;3601;07:50:55;0;49	87262;8	56764;0;0;60;
$GPXUP;3601;07:50:56;0;49	87247;8	56758;0;0;60;
$GPXUP;3601;07:50:57;0;49	87234;8	56749;0;0;60;
$GPXUP;3601;07:50:58;0;49	87221;8	56736;0;0;59;
$GPXUP;3601;07:50:59;0;49	8721;8	56719;0;0;63;
$GPXUP;3601;07:51:00;0;49	87197;8	56703;0;0;63;
$GPXUP;3601;07:51:01;0;49	87184;8	56691;0;0;62;
$GPXUP;3601;07:51:02;0;49	87169;8	56681;0;0;64;
$GPXUP;3601;07:51:03;0;49	87153;8	56675;0;0;64;
$GPXUP;3601;07:51:04;0;49	87137;8	56672;0;0;64;
$GPXUP;3601;07:51:05;0;49	87121;8	56674;0;0;62;
$GPXUP;3601;07:51:06;0;49	87105;8	56679;0;0;67;
$GPXUP;3601;07:51:07;0;49	87088;8	56682;0;0;67;
$GPXUP;3601;07:51:08;0;49	87071;8	56683;0;0;66;
$GPXUP;3601;07:51:09;0;49	87055;8	56684;0;0;64;
$GPXUP;3601;07:51:10;0;49	87039;8	56686;0;0;62;
$GPXUP;3601;07:51:11;0;49	87024;8	56689;0;0;61;
$GPXUP;3601;07:51:12;0;49	8701;8	56696;0;0;60;
$GPXUP;3601;07:51:13;0;49	86996;8	56711;0;0;64;
$GPXUP;3601;07:51:14;0;49	86982;8	56727;0;0;66;
$GPXUP;3601;07:51:15;0;49	86968;8	56741;0;0;66;
$GPXUP;3601;07:51:16;0;49	86954;8	56749;0;0;64;
$GPXUP;3601;07:51:17;0;49	86939;8	56746;0;0;59;
$GPXUP;3601;07:51:18;0;49	86926;8	56731;0;0;59;
$GPXUP;3601;07:51:19;0;49	86914;8	56713;0;0;59;
$GPXUP;3601;07:51:20;0;49	86905;8	56694;0;0;55;
$GPXUP;3601;07:51:21;0;49	86904;8	56669;0;0;50;
$GPXUP;3601;07:51:22;0;49	86908;8	56652;0;0;40;
$GPXUP;3601;07:51:23;0;49	86922;8	56639;0;0;40;
$GPXUP;3601;07:51:24;0;49	86938;8	56635;0;0;46;
$GPXUP;3601;07:51:25;0;49	86954;8	5664;0;0;52;
$GPXUP;3601;07:51:26;0;49	86967;8	56649;0;0;52;
$GPXUP;3601;07:51:27;0;49	86978;8	5666;0;0;51;
$GPXUP;3601;07:51:28;0;49	86988;8	56675;0;0;52;
$GPXUP;3601;07:51:29;0;49	86996;8	56694;0;0;53;
$GPXUP;3601;07:51:30;0;49	87003;8	56713;0;0;53;
$GPXUP;3601;07:51:31;0;49	8701;8	56729;0;0;50;
$GPXUP;3601;07:51:32;0;49	87019;8	56742;0;0;46;
$GPXUP;3601;07:51:33;0;49	87027;8	56749;0;0;39;
$GPXUP;3601;07:51:34;0;49	87031;8	56753;0;0;27;
$GPXUP;3601;07:51:35;0;49	8703;8	56749;0;0;4;
$GPXUP;3601;07:51:36;0;49	87029;8	56746;0;0;0;
$GPXUP;3601;07:51:37;0;49	87028;8	56745;0;0;0;
$GPXUP;3601;07:51:38;0;49	87028;8	56744;0;0;0;
$GPXUP;3601;07:51:39;0;49	87028;8	56744;0;0;0;
$GPXUP;3601;07:51:40;0;49	87028;8	56744;0;0;0;
$GPXUP;3601;07:51:41;0;49	87028;8	56744;0;0;0;
$GPXUP;3601;07:51:42;0;49	87028;8	56744;0;0;0;
$GPXUP;3601;07:51:43;0;49	87028;8	56744;0;0;0;
$GPXUP;3601;07:51:44;0;49	87028;8	56744;0;0;0;
$GPXUP;3601;07:51:45;0;49	87028;8	56744;0;0;0;
$GPXUP;3601;07:51:46;0;49	87028;8	56744;0;0;0;
$GPXUP;3601;07:51:47;0;49	87028;8	56744;0;0;0;
$GPXUP;3601;07:51:48;0;49	87028;8	56744;0;0;0;
$GPXUP;3601;07:51:49;0;49	87028;8	56744;0;0;0;
$GPXUP;3601;07:51:50;0;49	87028;8	56744;0;0;0;
$GPXUP;3601;07:51:51;0;49	87028;8	56744;0;0;0;
$GPXUP;3601;07:51:52;0;49	87028;8	56744;0;0;0;
$GPXUP;3601;07:51:53;0;49	87028;8	56744;0;0;0;
$GPXUP;3601;07:51:54;0;49	87028;8	56744;0;0;0;
$GPXUP;3601;07:51:55;0;49	87028;8	56744;0;0;0;
$GPXUP;3601;07:51:56;0;49	87028;8	56744;0;0;0;
$GPXUP;3601;07:51:57;0;49	87028;8	56744;0;0;0;
$GPXUP;3601;07:51:58;0;49	87028;8	56744;0;0;0;
$GPXUP;3601;07:51:59;0;49	87028;8	56744;0;0;0;
$GPXUP;3601;07:52:00;0;49	87028;8	56744;0;0;0;
$GPXUP;3601;07:52:01;0;49	87028;8	56744;0;0;0;
$GPXUP;3601;07:52:02;0;49	87028;8	56744;0;0;0;
$GPXUP;3601;07:52:03;0;49	87028;8	56744;0;0;0;
$GPXUP;3601;07:52:04;0;49	87028;8	56744;0;0;0;
$GPXUP;3601;07:52:05;0;49	87028;8	56744;0;0;0;
$GPXUP;3601;07:52:06;0;49	87028;8	56744;0;0;0;
$GPXUP;3601;07:52:07;0;49	87028;8	56744;0;0;0;
$GPXUP;3601;07:52:08;0;49	87028;8	56744;0;0;0;
$GPXUP;3601;07:52:09;0;49	87028;8	56744;0;0;0;
$GPXUP;3601;07:52:10;0;49	87028;8	56744;0;0;0;
$GPXUP;3601;07:52:11;0;49	8703;8	56734;0;0;0;
$GPXUP;3601;07:52:12;0;49	8703;8	56734;0;0;1;
$GPXUP;3601;07:52:13;0;49	8703;8	56734;0;0;0;
$GPXUP;3601;07:52:14;0;49	8703;8	56734;0;0;0;
$GPXUP;3601;07:52:15;0;49	8703;8	56734;0;0;0;
$GPXUP;3601;07:52:16;0;49	8703;8	56734;0;0;0;
$GPXUP;3601;07:52:17;0;49	8703;8	56734;0;0;0;
$GPXUP;3601;07:52:18;0;49	8703;8	56734;0;0;0;
$GPXUP;3601;07:52:19;0;49	8703;8	56734;0;0;0;
$GPXUP;3601;07:52:20;0;49	8703;8	56734;0;0;0;
$GPXUP;3601;07:52:21;0;49	8703;8	56734;0;0;0;
$GPXUP;3601;07:52:22;0;49	8703;8	56734;0;0;0;
$GPXUP;3601;07:52:23;0;49	8703;8	56734;0;0;0;
$GPXUP;3601;07:52:24;0;49	8703;8	56734;0;0;0;
$GPXUP;3601;07:52:25;0;49	8703;8	56734;0;0;0;
$GPXUP;3601;07:52:26;0;49	8703;8	56734;0;0;0;
$GPXUP;3601;07:52:27;0;49	8703;8	56734;0;0;0;
$GPXUP;3601;07:52:28;0;49	8703;8	56734;0;0;0;
$GPXUP;3601;07:52:29;0;49	8703;8	56734;0;0;0;
$GPXUP;3601;07:52:30;0;49	8703;8	56734;0;0;0;
$GPXUP;3601;07:52:31;0;49	8703;8	56734;0;0;0;
$GPXUP;3601;07:52:32;0;49	8703;8	56734;0;0;0;
$GPXUP;3601;07:52:33;0;49	8703;8	56734;0;0;0;
$GPXUP;3601;07:52:34;0;49	8703;8	56734;0;0;0;
$GPXUP;3601;07:52:35;0;49	8703;8	56734;0;0;0;
$GPXUP;3601;07:52:36;0;49	8703;8	56734;0;0;0;
$GPXUP;3601;07:52:37;0;49	8703;8	56734;0;0;0;
$GPXUP;3601;07:52:38;0;49	8703;8	56734;0;0;0;
$GPXUP;3601;07:52:39;0;49	8703;8	56734;0;0;0;
$GPXUP;3601;07:52:40;0;49	8703;8	56734;0;0;0;
$GPXUP;3601;07:52:41;0;49	8703;8	56734;0;0;0;
$GPXUP;3601;07:52:42;0;49	8703;8	56734;0;0;0;
$GPXUP;3601;07:52:43;0;49	8703;8	56734;0;0;0;
$GPXUP;3601;07:52:44;0;49	8703;8	56734;0;0;0;
$GPXUP;3601;07:52:45;0;49	8703;8	56734;0;0;0;
$GPXUP;3601;07:52:46;0;49	8703;8	56734;0;0;0;
$GPXUP;3601;07:52:47;0;49	8703;8	56734;0;0;0;
$GPXUP;3601;07:52:48;0;49	8703;8	56734;0;0;0;
$GPXUP;3601;07:52:49;0;49	8703;8	56734;0;0;0;
$GPXUP;3601;07:52:50;0;49	8703;8	56734;0;0;0;
$GPXUP;3601;07:52:51;0;49	8703;8	56734;0;0;0;
$GPXUP;3601;07:52:52;0;49	8703;8	56734;0;0;0;
$GPXUP;3601;07:52:53;0;49	8703;8	56734;0;0;0;
$GPXUP;3601;07:52:54;0;49	8703;8	56734;0;0;0;
$GPXUP;3601;07:52:55;0;49	8703;8	56734;0;0;0;
$GPXUP;3601;07:52:56;0;49	8703;8	56734;0;0;0;
$GPXUP;3601;07:52:57;0;49	8703;8	56734;0;0;0;
$GPXUP;3601;07:52:58;0;49	8703;8	56734;0;0;0;
$GPXUP;3601;07:52:59;0;49	8703;8	56734;0;0;0;
$GPXUP;3601;07:53:00;0;49	8703;8	56734;0;0;0;
$GPXUP;3601;07:53:01;0;49	8703;8	56734;0;0;0;
$GPXUP;3601;07:53:02;0;49	8703;8	56734;0;0;0;
$GPXUP;3601;07:53:03;0;49	8703;8	56734;0;0;0;
$GPXUP;3601;07:53:04;0;49	8703;8	56734;0;0;0;
$GPXUP;3601;07:53:05;0;49	8703;8	56734;0;0;0;
$GPXUP;3601;07:53:06;0;49	8703;8	56734;0;0;0;
$GPXUP;3601;07:53:07;0;49	8703;8	56734;0;0;0;
$GPXUP;3601;07:53:08;0;49	8703;8	56734;0;0;0;
$GPXUP;3601;07:53:09;0;49	8703;8	56734;0;0;0;
$GPXUP;3601;07:53:10;0;49	8703;8	56734;0;0;0;
$GPXUP;3601;07:53:11;0;49	8703;8	56734;0;0;0;
$GPXUP;3601;07:53:12;0;49	8703;8	56734;0;0;0;
$GPXUP;3601;07:53:13;0;49	8703;8	56734;0;0;0;
$GPXUP;3601;07:53:14;0;49	8703;8	56734;0;0;0;
$GPXUP;3601;07:53:15;0;49	8703;8	56734;0;0;0;
$GPXUP;3601;07:53:16;0;49	8703;8	56734;0;0;0;
$GPXUP;3601;07:53:17;0;49	8703;8	56734;0;0;0;
$GPXUP;3601;07:53:18;0;49	8703;8	56734;0;0;0;
$GPXUP;3601;07:53:19;0;49	8703;8	56734;0;0;0;
$GPXUP;3601;07:53:20;0;49	8703;8	56734;0;0;0;
$GPXUP;3601;07:53:21;0;49	8703;8	56734;0;0;0;
$GPXUP;3601;07:53:22;0;49	8703;8	56734;0;0;0;
$GPXUP;3601;07:53:23;0;49	8703;8	56734;0;0;0;
$GPXUP;3601;07:53:24;0;49	8703;8	56734;0;0;0;
$GPXUP;3601;07:53:25;0;49	8703;8	56734;0;0;0;
$GPXUP;3601;07:53:26;0;49	8703;8	56734;0;0;0;
$GPXUP;3601;07:53:27;0;49	8703;8	56734;0;0;0;
$GPXUP;3601;07:53:28;0;49	8703;8	56734;0;0;0;
$GPXUP;3601;07:53:29;0;49	8703;8	56734;0;0;0;
$GPXUP;3601;07:53:30;0;49	8703;8	56734;0;0;0;
$GPXUP;3601;07:53:31;0;49	8703;8	56734;0;0;0;
$GPXUP;3601;07:53:32;0;49	8703;8	56734;0;0;0;
$GPXUP;3601;07:53:33;0;49	8703;8	56734;0;0;0;
$GPXUP;3601;07:53:34;0;49	8703;8	56734;0;0;0;
$GPXUP;3601;07:53:35;0;49	8703;8	56734;0;0;0;
$GPXUP;3601;07:53:36;0;49	8703;8	56734;0;0;0;
$GPXUP;3601;07:53:37;0;49	8703;8	56734;0;0;0;
$GPXUP;3601;07:53:38;0;49	8703;8	56734;0;0;0;
$GPXUP;3601;07:53:39;0;49	8703;8	56734;0;0;0;
$GPXUP;3601;07:53:40;0;49	8703;8	56734;0;0;0;
$GPXUP;3601;07:53:41;0;49	8703;8	56734;0;0;0;
$GPXUP;3601;07:53:42;0;49	8703;8	56734;0;0;0;
$GPXUP;3601;07:53:43;0;49	8703;8	56734;0;0;0;
$GPXUP;3601;07:53:44;0;49	8703;8	56734;0;0;0;
$GPXUP;3601;07:53:45;0;49	8703;8	56734;0;0;0;
$GPXUP;3601;07:53:46;0;49	8703;8	56734;0;0;0;
$GPXUP;3601;07:53:47;0;49	8703;8	56734;0;0;0;
$GPXUP;3601;07:53:48;0;49	8703;8	56734;0;0;0;
$GPXUP;3601;07:53:49;0;49	8703;8	56734;0;0;0;
$GPXUP;3601;07:53:50;0;49	8703;8	56734;0;0;0;
$GPXUP;3601;07:53:51;0;49	8703;8	56734;0;0;0;
$GPXUP;3601;07:53:52;0;49	8703;8	56734;0;0;0;
$GPXUP;3601;07:53:53;0;49	8703;8	56734;0;0;0;
$GPXUP;3601;07:53:54;0;49	8703;8	56734;0;0;0;
$GPXUP;3601;07:53:55;0;49	8703;8	56734;0;0;0;
$GPXUP;3601;07:53:56;0;49	8703;8	56734;0;0;0;
$GPXUP;3601;07:53:57;0;49	8703;8	56734;0;0;0;
$GPXUP;3601;07:53:58;0;49	8703;8	56734;0;0;0;
$GPXUP;3601;07:53:59;0;49	8703;8	56734;0;0;0;
$GPXUP;3601;07:54:00;0;49	8703;8	56734;0;0;0;
$GPXUP;3601;07:54:01;0;49	8703;8	56734;0;0;0;
$GPXUP;3601;07:54:02;0;49	8703;8	56734;0;0;0;
$GPXUP;3601;07:54:03;0;49	8703;8	56734;0;0;0;
$GPXUP;3601;07:54:04;0;49	8703;8	56734;0;0;0;
$GPXUP;3601;07:54:05;0;49	8703;8	56734;0;0;0;
$GPXUP;3601;07:54:06;0;49	8703;8	56734;0;0;0;
$GPXUP;3601;07:54:07;0;49	8703;8	56734;0;0;0;
$GPXUP;3601;07:54:08;0;49	8703;8	56734;0;0;0;
$GPXUP;3601;07:54:09;0;49	8703;8	56734;0;0;0;
$GPXUP;3601;07:54:10;0;49	8703;8	56734;0;0;0;
$GPXUP;3601;07:54:11;0;49	8703;8	56734;0;0;0;
$GPXUP;3601;07:54:12;0;49	8703;8	56734;0;0;0;
$GPXUP;3601;07:54:13;0;49	8703;8	56734;0;0;0;
$GPXUP;3601;07:54:14;0;49	8703;8	56734;0;0;0;
$GPXUP;3601;07:54:15;0;49	8703;8	56734;0;0;0;
$GPXUP;3601;07:54:16;0;49	8703;8	56734;0;0;0;
$GPXUP;3601;07:54:17;0;49	8703;8	56734;0;0;0;
$GPXUP;3601;07:54:18;0;49	8703;8	56734;0;0;0;
$GPXUP;3601;07:54:19;0;49	8703;8	56734;0;0;0;
$GPXUP;3601;07:54:20;0;49	8703;8	56734;0;0;0;
$GPXUP;3601;07:54:21;0;49	8703;8	56734;0;0;0;
$GPXUP;3601;07:54:22;0;49	8703;8	56734;0;0;0;
$GPXUP;3601;07:54:23;0;49	8703;8	56734;0;0;0;
$GPXUP;3601;07:54:24;0;49	8703;8	56734;0;0;0;
$GPXUP;3601;07:54:25;0;49	8703;8	56734;0;0;0;
$GPXUP;3601;07:54:26;0;49	8703;8	56734;0;0;0;
$GPXUP;3601;07:54:27;0;49	8703;8	56734;0;0;0;
$GPXUP;3601;07:54:28;0;49	8703;8	56734;0;0;0;
$GPXUP;3601;07:54:29;0;49	8703;8	56734;0;0;0;
$GPXUP;3601;07:54:30;0;49	8703;8	56734;0;0;0;
$GPXUP;3601;07:54:31;0;49	8703;8	56734;0;0;0;
$GPXUP;3601;07:54:32;0;49	8703;8	56734;0;0;0;
$GPXUP;3601;07:54:33;0;49	8703;8	56734;0;0;0;
$GPXUP;3601;07:54:34;0;49	8703;8	56734;0;0;0;
$GPXUP;3601;07:54:35;0;49	8703;8	56734;0;0;0;
$GPXUP;3601;07:54:36;0;49	8703;8	56734;0;0;0;
$GPXUP;3601;07:54:37;0;49	8703;8	56734;0;0;0;
$GPXUP;3601;07:54:38;0;49	8703;8	56734;0;0;0;
$GPXUP;3601;07:54:39;0;49	8703;8	56734;0;0;0;
$GPXUP;3601;07:54:40;0;49	8703;8	56734;0;0;0;
$GPXUP;3601;07:54:41;0;49	8703;8	56734;0;0;0;
$GPXUP;3601;07:54:42;0;49	8703;8	56734;0;0;0;
$GPXUP;3601;07:54:43;0;49	8703;8	56734;0;0;0;
$GPXUP;3601;07:54:44;0;49	8703;8	56734;0;0;0;
$GPXUP;3601;07:54:45;0;49	8703;8	56734;0;0;0;
$GPXUP;3601;07:54:46;0;49	8703;8	56734;0;0;0;
$GPXUP;3601;07:54:47;0;49	8703;8	56734;0;0;0;
$GPXUP;3601;07:54:48;0;49	8703;8	56734;0;0;0;
$GPXUP;3601;07:54:49;0;49	8703;8	56734;0;0;0;
$GPXUP;3601;07:54:50;0;49	8703;8	56734;0;0;0;
$GPXUP;3601;07:54:51;0;49	8703;8	56734;0;0;0;
$GPXUP;3601;07:54:52;0;49	8703;8	56734;0;0;0;
$GPXUP;3601;07:54:53;0;49	8703;8	56734;0;0;0;
$GPXUP;3601;07:54:54;0;49	8703;8	56734;0;0;0;
$GPXUP;3601;07:54:55;0;49	8703;8	56734;0;0;0;
$GPXUP;3601;07:54:56;0;49	8703;8	56734;0;0;0;
$GPXUP;3601;07:54:57;0;49	8703;8	56734;0;0;0;
$GPXUP;3601;07:54:58;0;49	8703;8	56734;0;0;0;
$GPXUP;3601;07:54:59;0;49	8703;8	56734;0;0;0;
$GPXUP;3601;07:55:00;0;49	8703;8	56734;0;0;0;
$GPXUP;3601;07:55:01;0;49	8703;8	56734;0;0;0;
$GPXUP;3601;07:55:02;0;49	8703;8	56734;0;0;0;
$GPXUP;3601;07:55:03;0;49	8703;8	56734;0;0;0;
$GPXUP;3601;07:55:04;0;49	8703;8	56734;0;0;0;
$GPXUP;3601;07:55:05;0;49	8703;8	56734;0;0;0;
$GPXUP;3601;07:55:06;0;49	8703;8	56734;0;0;0;
$GPXUP;3601;07:55:07;0;49	8703;8	56734;0;0;0;
$GPXUP;3601;07:55:08;0;49	8703;8	56734;0;0;0;
$GPXUP;3601;07:55:09;0;49	8703;8	56734;0;0;0;
$GPXUP;3601;07:55:10;0;49	8703;8	56734;0;0;0;
$GPXUP;3601;07:55:11;0;49	8703;8	56734;0;0;0;
$GPXUP;3601;07:55:12;0;49	8703;8	56734;0;0;0;
$GPXUP;3601;07:55:13;0;49	8703;8	56734;0;0;0;
$GPXUP;3601;07:55:14;0;49	8703;8	56734;0;0;0;
$GPXUP;3601;07:55:15;0;49	8703;8	56734;0;0;0;
$GPXUP;3601;07:55:16;0;49	8703;8	56734;0;0;0;
$GPXUP;3601;07:55:17;0;49	8703;8	56734;0;0;0;
$GPXUP;3601;07:55:18;0;49	8703;8	56734;0;0;0;
$GPXUP;3601;07:55:19;0;49	8703;8	56734;0;0;0;
$GPXUP;3601;07:55:20;0;49	8703;8	56734;0;0;0;
$GPXUP;3601;07:55:21;0;49	8703;8	56734;0;0;0;
$GPXUP;3601;07:55:22;0;49	8703;8	56734;0;0;0;
$GPXUP;3601;07:55:23;0;49	8703;8	56734;0;0;0;
$GPXUP;3601;07:55:24;0;49	8703;8	56734;0;0;0;
$GPXUP;3601;07:55:25;0;49	8703;8	56734;0;0;0;
$GPXUP;3601;07:55:26;0;49	8703;8	56734;0;0;0;
$GPXUP;3601;07:55:27;0;49	8703;8	56734;0;0;0;
$GPXUP;3601;07:55:28;0;49	8703;8	56734;0;0;0;
$GPXUP;3601;07:55:29;0;49	8703;8	56734;0;0;0;
$GPXUP;3601;07:55:30;0;49	8703;8	56734;0;0;0;
$GPXUP;3601;07:55:31;0;49	8703;8	56734;0;0;0;
$GPXUP;3601;07:55:32;0;49	8703;8	56734;0;0;0;
$GPXUP;3601;07:55:33;0;49	8703;8	56734;0;0;0;
$GPXUP;3601;07:55:34;0;49	8703;8	56734;0;0;0;
$GPXUP;3601;07:55:35;0;49	8703;8	56734;0;0;0;
$GPXUP;3601;07:55:36;0;49	8703;8	56734;0;0;0;
$GPXUP;3601;07:55:37;0;49	8703;8	56734;0;0;0;
$GPXUP;3601;07:55:38;0;49	8703;8	56734;0;0;0;
$GPXUP;3601;07:55:39;0;49	8703;8	56734;0;0;0;
$GPXUP;3601;07:55:40;0;49	8703;8	56734;0;0;0;
$GPXUP;3601;07:55:41;0;49	8703;8	56734;0;0;0;
$GPXUP;3601;07:55:42;0;49	8703;8	56734;0;0;0;
$GPXUP;3601;07:55:43;0;49	8703;8	56734;0;0;0;
$GPXUP;3601;07:55:44;0;49	8703;8	56734;0;0;0;
$GPXUP;3601;07:55:45;0;49	8703;8	56734;0;0;0;
$GPXUP;3601;07:55:46;0;49	8703;8	56734;0;0;0;
$GPXUP;3601;07:55:47;0;49	8703;8	56734;0;0;0;
$GPXUP;3601;07:55:48;0;49	8703;8	56734;0;0;0;
$GPXUP;3601;07:55:49;0;49	8703;8	56734;0;0;0;
$GPXUP;3601;07:55:50;0;49	8703;8	56734;0;0;0;
$GPXUP;3601;07:55:51;0;49	8703;8	56734;0;0;0;
$GPXUP;3601;07:55:52;0;49	8703;8	56734;0;0;0;
$GPXUP;3601;07:55:53;0;49	8703;8	56734;0;0;0;
$GPXUP;3601;07:55:54;0;49	8703;8	56734;0;0;0;
$GPXUP;3601;07:55:55;0;49	8703;8	56734;0;0;0;
$GPXUP;3601;07:55:56;0;49	8703;8	56734;0;0;0;
$GPXUP;3601;07:55:57;0;49	8703;8	56734;0;0;0;
$GPXUP;3601;07:55:58;0;49	8703;8	56734;0;0;0;
$GPXUP;3601;07:55:59;0;49	8703;8	56734;0;0;0;
$GPXUP;3601;07:56:00;0;49	8703;8	56734;0;0;0;
$GPXUP;3601;07:56:01;0;49	8703;8	56734;0;0;0;
$GPXUP;3601;07:56:02;0;49	8703;8	56734;0;0;0;
$GPXUP;3601;07:56:03;0;49	8703;8	56734;0;0;0;
$GPXUP;3601;07:56:04;0;49	8703;8	56734;0;0;0;
$GPXUP;3601;07:56:05;0;49	8703;8	56734;0;0;0;
$GPXUP;3601;07:56:06;0;49	8703;8	56734;0;0;0;
$GPXUP;3601;07:56:07;0;49	8703;8	56734;0;0;0;
$GPXUP;3601;07:56:08;0;49	8703;8	56734;0;0;0;
$GPXUP;3601;07:56:09;0;49	8703;8	56734;0;0;0;
$GPXUP;3601;07:56:10;0;49	8703;8	56734;0;0;0;
$GPXUP;3601;07:56:11;0;49	8703;8	56734;0;0;0;
$GPXUP;3601;07:56:12;0;49	8703;8	56734;0;0;0;
$GPXUP;3601;07:56:13;0;49	8703;8	56734;0;0;0;
$GPXUP;3601;07:56:14;0;49	8703;8	56734;0;0;0;
$GPXUP;3601;07:56:15;0;49	8703;8	56734;0;0;0;
$GPXUP;3601;07:56:16;0;49	8703;8	56734;0;0;0;
$GPXUP;3601;07:56:17;0;49	8703;8	56734;0;0;0;
$GPXUP;3601;07:56:18;0;49	8703;8	56734;0;0;0;
$GPXUP;3601;07:56:19;0;49	8703;8	56734;0;0;0;
$GPXUP;3601;07:56:20;0;49	8703;8	56734;0;0;0;
$GPXUP;3601;07:56:21;0;49	8703;8	56734;0;0;0;
$GPXUP;3601;07:56:22;0;49	8703;8	56734;0;0;0;
$GPXUP;3601;07:56:23;0;49	8703;8	56734;0;0;0;
$GPXUP;3601;07:56:24;0;49	8703;8	56734;0;0;0;
$GPXUP;3601;07:56:25;0;49	8703;8	56734;0;0;0;
$GPXUP;3601;07:56:26;0;49	8703;8	56734;0;0;0;
$GPXUP;3601;07:56:27;0;49	8703;8	56734;0;0;0;
$GPXUP;3601;07:56:28;0;49	8703;8	56734;0;0;0;
$GPXUP;3601;07:56:29;0;49	8703;8	56734;0;0;0;
$GPXUP;3601;07:56:30;0;49	8703;8	56734;0;0;0;
$GPXUP;3601;07:56:31;0;49	8703;8	56734;0;0;0;
$GPXUP;3601;07:56:32;0;49	8703;8	56734;0;0;0;
$GPXUP;3601;07:56:33;0;49	8703;8	56734;0;0;0;
$GPXUP;3601;07:56:34;0;49	8703;8	56734;0;0;0;
$GPXUP;3601;07:56:35;0;49	8703;8	56734;0;0;0;
$GPXUP;3601;07:56:36;0;49	8703;8	56734;0;0;0;
$GPXUP;3601;07:56:37;0;49	8703;8	56734;0;0;0;
$GPXUP;3601;07:56:38;0;49	8703;8	56734;0;0;0;
$GPXUP;3601;07:56:39;0;49	8703;8	56734;0;0;0;
$GPXUP;3601;07:56:40;0;49	8703;8	56734;0;0;0;
$GPXUP;3601;07:56:41;0;49	8703;8	56734;0;0;0;
$GPXUP;3601;07:56:42;0;49	8703;8	56734;0;0;0;
$GPXUP;3601;07:56:43;0;49	8703;8	56734;0;0;0;
$GPXUP;3601;07:56:44;0;49	8703;8	56734;0;0;0;
$GPXUP;3601;07:56:45;0;49	8703;8	56734;0;0;0;
$GPXUP;3601;07:56:46;0;49	8703;8	56734;0;0;0;
$GPXUP;3601;07:56:47;0;49	8703;8	56734;0;0;0;
$GPXUP;3601;07:56:48;0;49	8703;8	56734;0;0;0;
$GPXUP;3601;07:56:49;0;49	8703;8	56734;0;0;0;
$GPXUP;3601;07:56:50;0;49	8703;8	56734;0;0;0;
$GPXUP;3601;07:56:51;0;49	8703;8	56734;0;0;0;
$GPXUP;3601;07:56:52;0;49	8703;8	56734;0;0;0;
$GPXUP;3601;07:56:53;0;49	8703;8	56734;0;0;0;
$GPXUP;3601;07:56:54;0;49	8703;8	56734;0;0;0;
$GPXUP;3601;07:56:55;0;49	8703;8	56734;0;0;0;
$GPXUP;3601;07:56:56;0;49	8703;8	56734;0;0;0;
$GPXUP;3601;07:56:57;0;49	8703;8	56734;0;0;0;
$GPXUP;3601;07:56:58;0;49	8703;8	56734;0;0;0;
$GPXUP;3601;07:56:59;0;49	8703;8	56734;0;0;0;
$GPXUP;3601;07:57:00;0;49	8703;8	56734;0;0;0;
$GPXUP;3601;07:57:01;0;49	8703;8	56734;0;0;0;
$GPXUP;3601;07:57:02;0;49	8703;8	56734;0;0;0;
$GPXUP;3601;07:57:03;0;49	8703;8	56734;0;0;0;
$GPXUP;3601;07:57:04;0;49	8703;8	56734;0;0;0;
$GPXUP;3601;07:57:05;0;49	8703;8	56734;0;0;0;
$GPXUP;3601;07:57:06;0;49	8703;8	56734;0;0;0;
$GPXUP;3601;07:57:07;0;49	8703;8	56734;0;0;0;
$GPXUP;3601;07:57:08;0;49	8703;8	56734;0;0;0;
$GPXUP;3601;07:57:09;0;49	8703;8	56734;0;0;0;
$GPXUP;3601;07:57:10;0;49	8703;8	56734;0;0;0;
$GPXUP;3601;07:57:11;0;49	8703;8	56734;0;0;0;
$GPXUP;3601;07:57:12;0;49	8703;8	56734;0;0;0;
$GPXUP;3601;07:57:13;0;49	8703;8	56734;0;0;0;
$GPXUP;3601;07:57:14;0;49	8703;8	56734;0;0;0;
$GPXUP;3601;07:57:15;0;49	8703;8	56734;0;0;0;
$GPXUP;3601;07:57:16;0;49	8703;8	56734;0;0;0;
$GPXUP;3601;07:57:17;0;49	8703;8	56734;0;0;0;
$GPXUP;3601;07:57:18;0;49	8703;8	56734;0;0;0;
$GPXUP;3601;07:57:19;0;49	8703;8	56734;0;0;0;
$GPXUP;3601;07:57:20;0;49	8703;8	56734;0;0;0;
$GPXUP;3601;07:57:21;0;49	8703;8	56734;0;0;0;
$GPXUP;3601;07:57:22;0;49	8703;8	56734;0;0;0;
$GPXUP;3601;07:57:23;0;49	8703;8	56734;0;0;0;
$GPXUP;3601;07:57:24;0;49	8703;8	56734;0;0;0;
$GPXUP;3601;07:57:25;0;49	8703;8	56734;0;0;0;
$GPXUP;3601;07:57:26;0;49	8703;8	56734;0;0;0;
$GPXUP;3601;07:57:27;0;49	8703;8	56734;0;0;0;
$GPXUP;3601;07:57:28;0;49	8703;8	56734;0;0;0;
$GPXUP;3601;07:57:29;0;49	8703;8	56734;0;0;0;
$GPXUP;3601;07:57:30;0;49	8703;8	56734;0;0;0;
$GPXUP;3601;07:57:31;0;49	8703;8	56734;0;0;0;
$GPXUP;3601;07:57:32;0;49	8703;8	56734;0;0;0;
$GPXUP;3601;07:57:33;0;49	8703;8	56734;0;0;0;
$GPXUP;3601;07:57:34;0;49	8703;8	56734;0;0;0;
$GPXUP;3601;07:57:35;0;49	8703;8	56734;0;0;0;
$GPXUP;3601;07:57:36;0;49	8703;8	56734;0;0;0;
$GPXUP;3601;07:57:37;0;49	8703;8	56734;0;0;0;
$GPXUP;3601;07:57:38;0;49	8703;8	56734;0;0;0;
$GPXUP;3601;07:57:39;0;49	8703;8	56734;0;0;0;
$GPXUP;3601;07:57:40;0;49	8703;8	56734;0;0;0;
$GPXUP;3601;07:57:41;0;49	8703;8	56734;0;0;0;
$GPXUP;3601;07:57:42;0;49	8703;8	56734;0;0;0;
$GPXUP;3601;07:57:43;0;49	8703;8	56734;0;0;0;
$GPXUP;3601;07:57:44;0;49	8703;8	56734;0;0;0;
$GPXUP;3601;07:57:45;0;49	8703;8	56734;0;0;0;
$GPXUP;3601;07:57:46;0;49	8703;8	56734;0;0;0;
$GPXUP;3601;07:57:47;0;49	8703;8	56734;0;0;0;
$GPXUP;3601;07:57:48;0;49	8703;8	56734;0;0;0;
$GPXUP;3601;07:57:49;0;49	8703;8	56734;0;0;0;
$GPXUP;3601;07:57:50;0;49	8703;8	56734;0;0;0;
$GPXUP;3601;07:57:51;0;49	8703;8	56734;0;0;0;
$GPXUP;3601;07:57:52;0;49	8703;8	56734;0;0;0;
$GPXUP;3601;07:57:53;0;49	8703;8	56734;0;0;0;
$GPXUP;3601;07:57:54;0;49	8703;8	56734;0;0;0;
$GPXUP;3601;07:57:55;0;49	8703;8	56734;0;0;0;
$GPXUP;3601;07:57:56;0;49	8703;8	56734;0;0;0;
$GPXUP;3601;07:57:57;0;49	8703;8	56734;0;0;0;
$GPXUP;3601;07:57:58;0;49	8703;8	56734;0;0;0;
$GPXUP;3601;07:57:59;0;49	8703;8	56734;0;0;0;
$GPXUP;3601;07:58:00;0;49	8703;8	56734;0;0;0;
$GPXUP;3601;07:58:01;0;49	8703;8	56734;0;0;0;
$GPXUP;3601;07:58:02;0;49	8703;8	56734;0;0;0;
$GPXUP;3601;07:58:03;0;49	8703;8	56734;0;0;0;
$GPXUP;3601;07:58:04;0;49	8703;8	56734;0;0;0;
$GPXUP;3601;07:58:05;0;49	8703;8	56734;0;0;0;
$GPXUP;3601;07:58:06;0;49	8703;8	56734;0;0;0;
$GPXUP;3601;07:58:07;0;49	8703;8	56734;0;0;0;
$GPXUP;3601;07:58:08;0;49	8703;8	56734;0;0;0;
$GPXUP;3601;07:58:09;0;49	8703;8	56734;0;0;0;
$GPXUP;3601;07:58:10;0;49	8703;8	56734;0;0;0;
$GPXUP;3601;07:58:11;0;49	8703;8	56734;0;0;0;
$GPXUP;3601;07:58:12;0;49	8703;8	56734;0;0;0;
$GPXUP;3601;07:58:13;0;49	8703;8	56734;0;0;0;
$GPXUP;3601;07:58:14;0;49	8703;8	56734;0;0;0;
$GPXUP;3601;07:58:15;0;49	8703;8	56734;0;0;0;
$GPXUP;3601;07:58:16;0;49	8703;8	56734;0;0;0;
$GPXUP;3601;07:58:17;0;49	8703;8	56734;0;0;0;
$GPXUP;3601;07:58:18;0;49	8703;8	56734;0;0;0;
$GPXUP;3601;07:58:19;0;49	8703;8	56734;0;0;0;
$GPXUP;3601;07:58:20;0;49	8703;8	56734;0;0;0;
$GPXUP;3601;07:58:21;0;49	8703;8	56734;0;0;0;
$GPXUP;3601;07:58:22;0;49	8703;8	56734;0;0;0;
$GPXUP;3601;07:58:23;0;49	8703;8	56734;0;0;0;
$GPXUP;3601;07:58:24;0;49	8703;8	56734;0;0;0;
$GPXUP;3601;07:58:25;0;49	8703;8	56734;0;0;0;
$GPXUP;3601;07:58:26;0;49	8703;8	56734;0;0;0;
$GPXUP;3601;07:58:27;0;49	8703;8	56734;0;0;0;
$GPXUP;3601;07:58:28;0;49	8703;8	56734;0;0;0;
$GPXUP;3601;07:58:29;0;49	8703;8	56734;0;0;0;
$GPXUP;3601;07:58:30;0;49	8703;8	56734;0;0;0;
$GPXUP;3601;07:58:31;0;49	8703;8	56734;0;0;0;
$GPXUP;3601;07:58:32;0;49	8703;8	56734;0;0;0;
$GPXUP;3601;07:58:33;0;49	8703;8	56734;0;0;0;
$GPXUP;3601;07:58:34;0;49	8703;8	56734;0;0;0;
$GPXUP;3601;07:58:35;0;49	8703;8	56734;0;0;0;
$GPXUP;3601;07:58:36;0;49	8703;8	56734;0;0;0;
$GPXUP;3601;07:58:37;0;49	8703;8	56734;0;0;0;
$GPXUP;3601;07:58:38;0;49	8703;8	56734;0;0;0;
$GPXUP;3601;07:58:39;0;49	8703;8	56734;0;0;0;
$GPXUP;3601;07:58:40;0;49	8703;8	56734;0;0;0;
$GPXUP;3601;07:58:41;0;49	8703;8	56734;0;0;0;
$GPXUP;3601;07:58:42;0;49	8703;8	56734;0;0;0;
$GPXUP;3601;07:58:43;0;49	8703;8	56734;0;0;0;
$GPXUP;3601;07:58:44;0;49	8703;8	56734;0;0;0;
$GPXUP;3601;07:58:45;0;49	8703;8	56734;0;0;0;
$GPXUP;3601;07:58:46;0;49	8703;8	56734;0;0;0;
$GPXUP;3601;07:58:47;0;49	8703;8	56734;0;0;0;
$GPXUP;3601;07:58:48;0;49	8703;8	56734;0;0;0;
$GPXUP;3601;07:58:49;0;49	8703;8	56734;0;0;0;
$GPXUP;3601;07:58:50;0;49	8703;8	56734;0;0;0;
$GPXUP;3601;07:58:51;0;49	8703;8	56734;0;0;0;
$GPXUP;3601;07:58:52;0;49	8703;8	56734;0;0;0;
$GPXUP;3601;07:58:53;0;49	8703;8	56734;0;0;0;
$GPXUP;3601;07:58:54;0;49	8703;8	56734;0;0;0;
$GPXUP;3601;07:58:55;0;49	8703;8	56734;0;0;0;
$GPXUP;3601;07:58:56;0;49	8703;8	56734;0;0;0;
$GPXUP;3601;07:58:57;0;49	8703;8	56734;0;0;0;
$GPXUP;3601;07:58:58;0;49	8703;8	56734;0;0;0;
$GPXUP;3601;07:58:59;0;49	8703;8	56734;0;0;0;
$GPXUP;3601;07:59:00;0;49	8703;8	56734;0;0;0;
$GPXUP;3601;07:59:01;0;49	8703;8	56734;0;0;0;
$GPXUP;3601;07:59:02;0;49	8703;8	56734;0;0;0;
$GPXUP;3601;07:59:03;0;49	8703;8	56734;0;0;0;
$GPXUP;3601;07:59:04;0;49	8703;8	56734;0;0;0;
$GPXUP;3601;07:59:05;0;49	8703;8	56734;0;0;0;
$GPXUP;3601;07:59:06;0;49	8703;8	56734;0;0;0;
$GPXUP;3601;07:59:07;0;49	8703;8	56734;0;0;0;
$GPXUP;3601;07:59:08;0;49	8703;8	56734;0;0;0;
$GPXUP;3601;07:59:09;0;49	8703;8	56734;0;0;0;
$GPXUP;3601;07:59:10;0;49	8703;8	56734;0;0;0;
$GPXUP;3601;07:59:11;0;49	8703;8	56734;0;0;0;
$GPXUP;3601;07:59:12;0;49	8703;8	56734;0;0;0;
$GPXUP;3601;07:59:13;0;49	8703;8	56734;0;0;0;
$GPXUP;3601;07:59:14;0;49	8703;8	56734;0;0;0;
$GPXUP;3601;07:59:15;0;49	8703;8	56734;0;0;0;
$GPXUP;3601;07:59:16;0;49	8703;8	56734;0;0;0;
$GPXUP;3601;07:59:17;0;49	8703;8	56734;0;0;0;
$GPXUP;3601;07:59:18;0;49	8703;8	56734;0;0;0;
$GPXUP;3601;07:59:19;0;49	8703;8	56734;0;0;0;
$GPXUP;3601;07:59:20;0;49	8703;8	56734;0;0;0;
$GPXUP;3601;07:59:21;0;49	8703;8	56734;0;0;0;
$GPXUP;3601;07:59:22;0;49	8703;8	56734;0;0;0;
$GPXUP;3601;07:59:23;0;49	8703;8	56734;0;0;0;
$GPXUP;3601;07:59:24;0;49	8703;8	56734;0;0;0;
$GPXUP;3601;07:59:25;0;49	8703;8	56734;0;0;0;
$GPXUP;3601;07:59:26;0;49	8703;8	56734;0;0;0;
$GPXUP;3601;07:59:27;0;49	8703;8	56734;0;0;0;
$GPXUP;3601;07:59:28;0;49	8703;8	56734;0;0;0;
$GPXUP;3601;07:59:29;0;49	8703;8	56734;0;0;0;
$GPXUP;3601;07:59:30;0;49	8703;8	56734;0;0;0;
$GPXUP;3601;07:59:31;0;49	8703;8	56734;0;0;0;
$GPXUP;3601;07:59:32;0;49	8703;8	56734;0;0;0;
$GPXUP;3601;07:59:33;0;49	8703;8	56734;0;0;0;
$GPXUP;3601;07:59:34;0;49	8703;8	56734;0;0;0;
$GPXUP;3601;07:59:35;0;49	8703;8	56734;0;0;0;
$GPXUP;3601;07:59:36;0;49	8703;8	56734;0;0;0;
$GPXUP;3601;07:59:37;0;49	8703;8	56734;0;0;0;
$GPXUP;3601;07:59:38;0;49	8703;8	56734;0;0;0;
$GPXUP;3601;07:59:39;0;49	8703;8	56734;0;0;0;
$GPXUP;3601;07:59:40;0;49	8703;8	56734;0;0;0;
$GPXUP;3601;07:59:41;0;49	8703;8	56734;0;0;0;
$GPXUP;3601;07:59:42;0;49	8703;8	56734;0;0;0;
$GPXUP;3601;07:59:43;0;49	8703;8	56734;0;0;0;
$GPXUP;3601;07:59:44;0;49	8703;8	56734;0;0;0;
$GPXUP;3601;07:59:45;0;49	8703;8	56734;0;0;0;
$GPXUP;3601;07:59:46;0;49	8703;8	56734;0;0;0;
$GPXUP;3601;07:59:47;0;49	8703;8	56734;0;0;0;
$GPXUP;3601;07:59:48;0;49	8703;8	56734;0;0;0;
$GPXUP;3601;07:59:49;0;49	8703;8	56734;0;0;0;
$GPXUP;3601;07:59:50;0;49	8703;8	56734;0;0;0;
$GPXUP;3601;07:59:51;0;49	8703;8	56734;0;0;0;
$GPXUP;3601;07:59:52;0;49	8703;8	56734;0;0;0;
$GPXUP;3601;07:59:53;0;49	8703;8	56734;0;0;0;
$GPXUP;3601;07:59:54;0;49	8703;8	56734;0;0;0;
$GPXUP;3601;07:59:55;0;49	8703;8	56734;0;0;0;
$GPXUP;3601;07:59:56;0;49	8703;8	56734;0;0;0;
$GPXUP;3601;07:59:57;0;49	8703;8	56734;0;0;0;
$GPXUP;3601;07:59:58;0;49	8703;8	56734;0;0;0;
$GPXUP;3601;07:59:59;0;49	8703;8	56734;0;0;0;
$GPXUP;3601;08:00:00;0;49	8703;8	56734;0;0;0;
$GPXUP;3601;08:00:01;0;49	8703;8	56734;0;0;0;
$GPXUP;3601;08:00:02;0;49	8703;8	56734;0;0;0;
$GPXUP;3601;08:00:03;0;49	8703;8	56734;0;0;0;
$GPXUP;3601;08:00:04;0;49	8703;8	56734;0;0;0;
$GPXUP;3601;08:00:05;0;49	8703;8	56734;0;0;0;
$GPXUP;3601;08:00:06;0;49	8703;8	56734;0;0;0;
$GPXUP;3601;08:00:07;0;49	8703;8	56734;0;0;0;
$GPXUP;3601;08:00:08;0;49	8703;8	56734;0;0;0;
$GPXUP;3601;08:00:09;0;49	8703;8	56734;0;0;0;
$GPXUP;3601;08:00:10;0;49	8703;8	56734;0;0;0;
$GPXUP;3601;08:00:11;0;49	8703;8	56734;0;0;0;
$GPXUP;3601;08:00:12;0;49	8703;8	56734;0;0;0;
$GPXUP;3601;08:00:13;0;49	8703;8	56734;0;0;0;
$GPXUP;3601;08:00:14;0;49	8703;8	56734;0;0;0;
$GPXUP;3601;08:00:15;0;49	8703;8	56734;0;0;0;
$GPXUP;3601;08:00:16;0;49	8703;8	56734;0;0;0;
$GPXUP;3601;08:00:17;0;49	8703;8	56734;0;0;0;
$GPXUP;3601;08:00:18;0;49	8703;8	56734;0;0;0;
$GPXUP;3601;08:00:19;0;49	8703;8	56734;0;0;0;
$GPXUP;3601;08:00:20;0;49	8703;8	56734;0;0;0;
$GPXUP;3601;08:00:21;0;49	8703;8	56734;0;0;0;
$GPXUP;3601;08:00:22;0;49	8703;8	56734;0;0;0;
$GPXUP;3601;08:00:23;0;49	8703;8	56734;0;0;0;
$GPXUP;3601;08:00:24;0;49	8703;8	56734;0;0;0;
$GPXUP;3601;08:00:25;0;49	8703;8	56734;0;0;0;
$GPXUP;3601;08:00:26;0;49	8703;8	56734;0;0;0;
$GPXUP;3601;08:00:27;0;49	8703;8	56734;0;0;0;
$GPXUP;3601;08:00:28;0;49	8703;8	56734;0;0;0;
$GPXUP;3601;08:00:29;0;49	8703;8	56734;0;0;0;
$GPXUP;3601;08:00:30;0;49	8703;8	56734;0;0;0;
$GPXUP;3601;08:00:31;0;49	8703;8	56734;0;0;0;
$GPXUP;3601;08:00:32;0;49	8703;8	56734;0;0;0;
$GPXUP;3601;08:00:33;0;49	8703;8	56734;0;0;0;
$GPXUP;3601;08:00:34;0;49	8703;8	56734;0;0;0;
$GPXUP;3601;08:00:35;0;49	8703;8	56734;0;0;0;
$GPXUP;3601;08:00:36;0;49	8703;8	56734;0;0;0;
$GPXUP;3601;08:00:37;0;49	8703;8	56734;0;0;0;
$GPXUP;3601;08:00:38;0;49	8703;8	56734;0;0;0;
$GPXUP;3601;08:00:39;0;49	8703;8	56734;0;0;0;
$GPXUP;3601;08:00:40;0;49	8703;8	56734;0;0;0;
$GPXUP;3601;08:00:41;0;49	8703;8	56734;0;0;0;
$GPXUP;3601;08:00:42;0;49	8703;8	56734;0;0;0;
$GPXUP;3601;08:00:43;0;49	8703;8	56734;0;0;0;
$GPXUP;3601;08:00:44;0;49	8703;8	56734;0;0;0;
$GPXUP;3601;08:00:45;0;49	8703;8	56734;0;0;0;
$GPXUP;3601;08:00:46;0;49	8703;8	56734;0;0;0;
$GPXUP;3601;08:00:47;0;49	8703;8	56734;0;0;0;
$GPXUP;3601;08:00:48;0;49	8703;8	56734;0;0;0;
$GPXUP;3601;08:00:49;0;49	8703;8	56734;0;0;0;
$GPXUP;3601;08:00:50;0;49	8703;8	56734;0;0;0;
$GPXUP;3601;08:00:51;0;49	8703;8	56734;0;0;0;
$GPXUP;3601;08:00:52;0;49	8703;8	56734;0;0;0;
$GPXUP;3601;08:00:53;0;49	8703;8	56734;0;0;0;
$GPXUP;3601;08:00:54;0;49	8703;8	56734;0;0;0;
$GPXUP;3601;08:00:55;0;49	8703;8	56734;0;0;0;
$GPXUP;3601;08:00:56;0;49	8703;8	56734;0;0;0;
$GPXUP;3601;08:00:57;0;49	8703;8	56734;0;0;0;
$GPXUP;3601;08:00:58;0;49	8703;8	56734;0;0;0;
$GPXUP;3601;08:00:59;0;49	8703;8	56734;0;0;0;
$GPXUP;3601;08:01:00;0;49	8703;8	56734;0;0;0;
$GPXUP;3601;08:01:01;0;49	8703;8	56734;0;0;0;
$GPXUP;3601;08:01:02;0;49	8703;8	56734;0;0;0;
$GPXUP;3601;08:01:03;0;49	8703;8	56734;0;0;0;
$GPXUP;3601;08:01:04;0;49	8703;8	56734;0;0;0;
$GPXUP;3601;08:01:05;0;49	8703;8	56734;0;0;0;
$GPXUP;3601;08:01:06;0;49	8703;8	56734;0;0;0;
$GPXUP;3601;08:01:07;0;49	8703;8	56734;0;0;0;
$GPXUP;3601;08:01:08;0;49	8703;8	56734;0;0;0;
$GPXUP;3601;08:01:09;0;49	8703;8	56734;0;0;0;
$GPXUP;3601;08:01:10;0;49	8703;8	56734;0;0;0;
$GPXUP;3601;08:01:11;0;49	8703;8	56734;0;0;0;
$GPXUP;3601;08:01:12;0;49	8703;8	56734;0;0;0;
$GPXUP;3601;08:01:13;0;49	8703;8	56734;0;0;0;
$GPXUP;3601;08:01:14;0;49	8703;8	56734;0;0;0;
$GPXUP;3601;08:01:15;0;49	8703;8	56734;0;0;0;
$GPXUP;3601;08:01:16;0;49	8703;8	56734;0;0;0;
$GPXUP;3601;08:01:17;0;49	8703;8	56734;0;0;0;
$GPXUP;3601;08:01:18;0;49	8703;8	56734;0;0;0;
$GPXUP;3601;08:01:19;0;49	8703;8	56734;0;0;0;
$GPXUP;3601;08:01:20;0;49	8703;8	56734;0;0;0;
$GPXUP;3601;08:01:21;0;49	8703;8	56734;0;0;0;
$GPXUP;3601;08:01:22;0;49	8703;8	56734;0;0;0;
$GPXUP;3601;08:01:23;0;49	8703;8	56734;0;0;0;
$GPXUP;3601;08:01:24;0;49	8703;8	56734;0;0;0;
$GPXUP;3601;08:01:25;0;49	8703;8	56734;0;0;0;
$GPXUP;3601;08:01:26;0;49	8703;8	56734;0;0;0;
$GPXUP;3601;08:01:27;0;49	8703;8	56734;0;0;0;
$GPXUP;3601;08:01:28;0;49	8703;8	56734;0;0;0;
$GPXUP;3601;08:01:29;0;49	8703;8	56734;0;0;0;
$GPXUP;3601;08:01:30;0;49	8703;8	56734;0;0;0;
$GPXUP;3601;08:01:31;0;49	8703;8	56734;0;0;0;
$GPXUP;3601;08:01:32;0;49	8703;8	56734;0;0;0;
$GPXUP;3601;08:01:33;0;49	8703;8	56734;0;0;0;
$GPXUP;3601;08:01:34;0;49	8703;8	56734;0;0;0;
$GPXUP;3601;08:01:35;0;49	8703;8	56734;0;0;0;
$GPXUP;3601;08:01:36;0;49	8703;8	56734;0;0;0;
$GPXUP;3601;08:01:37;0;49	8703;8	56734;0;0;0;
$GPXUP;3601;08:01:38;0;49	8703;8	56734;0;0;0;
$GPXUP;3601;08:01:39;0;49	8703;8	56734;0;0;0;
$GPXUP;3601;08:01:40;0;49	8703;8	56734;0;0;0;
$GPXUP;3601;08:01:41;0;49	8703;8	56734;0;0;0;
$GPXUP;3601;08:01:42;0;49	8703;8	56734;0;0;0;
$GPXUP;3601;08:01:43;0;49	8703;8	56734;0;0;0;
$GPXUP;3601;08:01:44;0;49	8703;8	56734;0;0;0;
$GPXUP;3601;08:01:45;0;49	8703;8	56734;0;0;0;
$GPXUP;3601;08:01:46;0;49	8703;8	56734;0;0;0;
$GPXUP;3601;08:01:47;0;49	8703;8	56734;0;0;0;
$GPXUP;3601;08:01:48;0;49	8703;8	56734;0;0;0;
$GPXUP;3601;08:01:49;0;49	8703;8	56734;0;0;0;
$GPXUP;3601;08:01:50;0;49	8703;8	56734;0;0;0;
$GPXUP;3601;08:01:51;0;49	8703;8	56734;0;0;0;
$GPXUP;3601;08:01:52;0;49	8703;8	56734;0;0;0;
$GPXUP;3601;08:01:53;0;49	8703;8	56734;0;0;0;
$GPXUP;3601;08:01:54;0;49	8703;8	56734;0;0;0;
$GPXUP;3601;08:01:55;0;49	8703;8	56734;0;0;0;
$GPXUP;3601;08:01:56;0;49	8703;8	56734;0;0;0;
$GPXUP;3601;08:01:57;0;49	8703;8	56734;0;0;0;
$GPXUP;3601;08:01:58;0;49	8703;8	56734;0;0;0;
$GPXUP;3601;08:01:59;0;49	8703;8	56734;0;0;0;
$GPXUP;3601;08:02:00;0;49	8703;8	56734;0;0;0;
$GPXUP;3601;08:02:01;0;49	8703;8	56734;0;0;0;
$GPXUP;3601;08:02:02;0;49	8703;8	56734;0;0;0;
$GPXUP;3601;08:02:03;0;49	8703;8	56734;0;0;0;
$GPXUP;3601;08:02:04;0;49	8703;8	56734;0;0;0;
$GPXUP;3601;08:02:05;0;49	8703;8	56734;0;0;0;
$GPXUP;3601;08:02:06;0;49	8703;8	56734;0;0;0;
$GPXUP;3601;08:02:07;0;49	8703;8	56734;0;0;0;
$GPXUP;3601;08:02:08;0;49	8703;8	56734;0;0;0;
$GPXUP;3601;08:02:09;0;49	8703;8	56734;0;0;0;
$GPXUP;3601;08:02:10;0;49	8703;8	56734;0;0;0;
$GPXUP;3601;08:02:11;0;49	8703;8	56734;0;0;0;
$GPXUP;3601;08:02:12;0;49	8703;8	56734;0;0;0;
$GPXUP;3601;08:02:13;0;49	8703;8	56734;0;0;0;
$GPXUP;3601;08:02:14;0;49	8703;8	56734;0;0;0;
$GPXUP;3601;08:02:15;0;49	8703;8	56734;0;0;0;
$GPXUP;3601;08:02:16;0;49	8703;8	56734;0;0;0;
$GPXUP;3601;08:02:17;0;49	8703;8	56734;0;0;0;
$GPXUP;3601;08:02:18;0;49	8703;8	56734;0;0;0;
$GPXUP;3601;08:02:19;0;49	8703;8	56734;0;0;0;
$GPXUP;3601;08:02:20;0;49	8703;8	56734;0;0;0;
$GPXUP;3601;08:02:21;0;49	8703;8	56734;0;0;0;
$GPXUP;3601;08:02:22;0;49	8703;8	56734;0;0;0;
$GPXUP;3601;08:02:23;0;49	8703;8	56734;0;0;0;
$GPXUP;3601;08:02:24;0;49	8703;8	56734;0;0;0;
$GPXUP;3601;08:02:25;0;49	8703;8	56734;0;0;0;
$GPXUP;3601;08:02:26;0;49	8703;8	56734;0;0;0;
$GPXUP;3601;08:02:27;0;49	8703;8	56734;0;0;0;
$GPXUP;3601;08:02:28;0;49	8703;8	56734;0;0;0;
$GPXUP;3601;08:02:29;0;49	8703;8	56734;0;0;0;
$GPXUP;3601;08:02:30;0;49	8703;8	56734;0;0;0;
$GPXUP;3601;08:02:31;0;49	8703;8	56734;0;0;0;
$GPXUP;3601;08:02:32;0;49	8703;8	56734;0;0;0;
$GPXUP;3601;08:02:33;0;49	8703;8	56734;0;0;0;
$GPXUP;3601;08:02:34;0;49	8703;8	56734;0;0;0;
$GPXUP;3601;08:02:35;0;49	8703;8	56734;0;0;0;
$GPXUP;3601;08:02:36;0;49	8703;8	56734;0;0;0;
$GPXUP;3601;08:02:37;0;49	8703;8	56734;0;0;0;
$GPXUP;3601;08:02:38;0;49	8703;8	56734;0;0;0;
$GPXUP;3601;08:02:39;0;49	8703;8	56734;0;0;0;
$GPXUP;3601;08:02:40;0;49	8703;8	56734;0;0;0;
$GPXUP;3601;08:02:41;0;49	8703;8	56734;0;0;0;
$GPXUP;3601;08:02:42;0;49	8703;8	56734;0;0;0;
$GPXUP;3601;08:02:43;0;49	8703;8	56734;0;0;0;
$GPXUP;3601;08:02:44;0;49	8703;8	56734;0;0;0;
$GPXUP;3601;08:02:45;0;49	8703;8	56734;0;0;0;
$GPXUP;3601;08:02:46;0;49	8703;8	56734;0;0;0;
$GPXUP;3601;08:02:47;0;49	8703;8	56734;0;0;0;
$GPXUP;3601;08:02:48;0;49	8703;8	56734;0;0;0;
$GPXUP;3601;08:02:49;0;49	8703;8	56734;0;0;0;
$GPXUP;3601;08:02:50;0;49	8703;8	56734;0;0;0;
$GPXUP;3601;08:02:51;0;49	8703;8	56734;0;0;0;
$GPXUP;3601;08:02:52;0;49	8703;8	56734;0;0;0;
$GPXUP;3601;08:02:53;0;49	8703;8	56734;0;0;0;
$GPXUP;3601;08:02:54;0;49	8703;8	56734;0;0;0;
$GPXUP;3601;08:02:55;0;49	8703;8	56734;0;0;0;
$GPXUP;3601;08:02:56;0;49	8703;8	56734;0;0;0;
$GPXUP;3601;08:02:57;0;49	8703;8	56734;0;0;0;
$GPXUP;3601;08:02:58;0;49	8703;8	56734;0;0;0;
$GPXUP;3601;08:02:59;0;49	8703;8	56734;0;0;0;
$GPXUP;3601;08:03:00;0;49	8703;8	56734;0;0;0;
$GPXUP;3601;08:03:01;0;49	8703;8	56734;0;0;0;
$GPXUP;3601;08:03:02;0;49	8703;8	56734;0;0;0;
$GPXUP;3601;08:03:03;0;49	8703;8	56734;0;0;0;
$GPXUP;3601;08:03:04;0;49	8703;8	56734;0;0;0;
$GPXUP;3601;08:03:05;0;49	8703;8	56734;0;0;0;
$GPXUP;3601;08:03:06;0;49	8703;8	56734;0;0;0;
$GPXUP;3601;08:03:07;0;49	8703;8	56734;0;0;0;
$GPXUP;3601;08:03:08;0;49	8703;8	56734;0;0;0;
$GPXUP;3601;08:03:09;0;49	8703;8	56734;0;0;0;
$GPXUP;3601;08:03:10;0;49	8703;8	56734;0;0;0;
$GPXUP;3601;08:03:11;0;49	8703;8	56734;0;0;0;
$GPXUP;3601;08:03:12;0;49	8703;8	56734;0;0;0;
$GPXUP;3601;08:03:13;0;49	8703;8	56734;0;0;0;
$GPXUP;3601;08:03:14;0;49	8703;8	56734;0;0;0;
$GPXUP;3601;08:03:15;0;49	8703;8	56734;0;0;0;
$GPXUP;3601;08:03:16;0;49	8703;8	56734;0;0;0;
$GPXUP;3601;08:03:17;0;49	8703;8	56734;0;0;0;
$GPXUP;3601;08:03:18;0;49	8703;8	56734;0;0;0;
$GPXUP;3601;08:03:19;0;49	8703;8	56734;0;0;0;
$GPXUP;3601;08:03:20;0;49	8703;8	56734;0;0;0;
$GPXUP;3601;08:03:21;0;49	8703;8	56734;0;0;0;
$GPXUP;3601;08:03:22;0;49	8703;8	56734;0;0;0;
$GPXUP;3601;08:03:23;0;49	8703;8	56734;0;0;0;
$GPXUP;3601;08:03:24;0;49	8703;8	56734;0;0;0;
$GPXUP;3601;08:03:25;0;49	8703;8	56734;0;0;0;
$GPXUP;3601;08:03:26;0;49	8703;8	56734;0;0;0;
$GPXUP;3601;08:03:27;0;49	8703;8	56734;0;0;0;
$GPXUP;3601;08:03:28;0;49	8703;8	56734;0;0;0;
$GPXUP;3601;08:03:29;0;49	8703;8	56734;0;0;0;
$GPXUP;3601;08:03:30;0;49	8703;8	56734;0;0;0;
$GPXUP;3601;08:03:31;0;49	8703;8	56734;0;0;0;
$GPXUP;3601;08:03:32;0;49	8703;8	56734;0;0;0;
$GPXUP;3601;08:03:33;0;49	8703;8	56734;0;0;0;
$GPXUP;3601;08:03:34;0;49	8703;8	56734;0;0;0;
$GPXUP;3601;08:03:35;0;49	8703;8	56734;0;0;0;
$GPXUP;3601;08:03:36;0;49	8703;8	56734;0;0;0;
$GPXUP;3601;08:03:37;0;49	8703;8	56734;0;0;0;
$GPXUP;3601;08:03:38;0;49	8703;8	56734;0;0;0;
$GPXUP;3601;08:03:39;0;49	8703;8	56734;0;0;0;
$GPXUP;3601;08:03:40;0;49	8703;8	56734;0;0;0;
$GPXUP;3601;08:03:41;0;49	8703;8	56734;0;0;0;
$GPXUP;3601;08:03:42;0;49	8703;8	56734;0;0;0;
$GPXUP;3601;08:03:43;0;49	8703;8	56734;0;0;0;
$GPXUP;3601;08:03:44;0;49	8703;8	56734;0;0;0;
$GPXUP;3601;08:03:45;0;49	8703;8	56734;0;0;0;
$GPXUP;3601;08:03:46;0;49	8703;8	56734;0;0;0;
$GPXUP;3601;08:03:47;0;49	8703;8	56734;0;0;0;
$GPXUP;3601;08:03:48;0;49	8703;8	56734;0;0;0;
$GPXUP;3601;08:03:49;0;49	87031;8	56733;0;0;3;
$GPXUP;3601;08:03:50;0;49	87034;8	56732;0;0;11;
$GPXUP;3601;08:03:51;0;49	87041;8	56727;0;0;23;
$GPXUP;3601;08:03:52;0;49	87052;8	5672;0;0;36;
$GPXUP;3601;08:03:53;0;49	87064;8	56711;0;0;46;
$GPXUP;3601;08:03:54;0;49	87078;8	56702;0;0;51;
$GPXUP;3601;08:03:55;0;49	87092;8	56697;0;0;49;
$GPXUP;3601;08:03:56;0;49	87104;8	5669;0;0;48;
$GPXUP;3601;08:03:57;0;49	87116;8	56684;0;0;47;
$GPXUP;3601;08:03:58;0;49	87128;8	56678;0;0;46;
$GPXUP;3601;08:03:59;0;49	87139;8	56672;0;0;44;
$GPXUP;3601;08:04:00;0;49	87149;8	56664;0;0;43;
$GPXUP;3601;08:04:01;0;49	87158;8	56654;0;0;44;
$GPXUP;3601;08:04:02;0;49	87165;8	56639;0;0;48;
$GPXUP;3601;08:04:03;0;49	87168;8	56618;0;0;51;
$GPXUP;3601;08:04:04;0;49	87168;8	56593;0;0;58;
$GPXUP;3601;08:04:05;0;49	87166;8	56568;0;0;60;
$GPXUP;3601;08:04:06;0;49	87166;8	56545;0;0;57;
$GPXUP;3601;08:04:07;0;49	87168;8	56524;0;0;53;
$GPXUP;3601;08:04:08;0;49	87173;8	56506;0;0;50;
$GPXUP;3601;08:04:09;0;49	87183;8	56494;0;0;44;
$GPXUP;3601;08:04:10;0;49	87194;8	56495;0;0;39;
$GPXUP;3601;08:04:11;0;49	87202;8	56504;0;0;32;
$GPXUP;3601;08:04:12;0;49	87203;8	56523;0;0;27;
$GPXUP;3601;08:04:13;0;49	87202;8	56546;0;0;35;
$GPXUP;3601;08:04:14;0;49	87192;8	56568;0;0;44;
$GPXUP;3601;08:04:15;0;49	87179;8	56585;0;0;51;
$GPXUP;3601;08:04:16;0;49	87162;8	56598;0;0;61;
$GPXUP;3601;08:04:17;0;49	87149;8	56613;0;0;60;
$GPXUP;3601;08:04:18;0;49	87138;8	56631;0;0;58;
$GPXUP;3601;08:04:19;0;49	8713;8	5665;0;0;56;
$GPXUP;3601;08:04:20;0;49	87126;8	56672;0;0;55;
$GPXUP;3601;08:04:21;0;49	87124;8	56694;0;0;52;
$GPXUP;3601;08:04:22;0;49	87124;8	56714;0;0;51;
$GPXUP;3601;08:04:23;0;49	87123;8	56734;0;0;49;
$GPXUP;3601;08:04:24;0;49	8712;8	56753;0;0;49;
$GPXUP;3601;08:04:25;0;49	87115;8	56771;0;0;51;
$GPXUP;3601;08:04:26;0;49	8711;8	5679;0;0;50;
$GPXUP;3601;08:04:27;0;49	87108;8	5681;0;0;47;
$GPXUP;3601;08:04:28;0;49	87109;8	56827;0;0;42;
$GPXUP;3601;08:04:29;0;49	87113;8	56839;0;0;34;
$GPXUP;3601;08:04:30;0;49	8712;8	56843;0;0;21;
$GPXUP;3601;08:04:31;0;49	8713;8	56833;0;0;21;
$GPXUP;3601;08:04:32;0;49	87142;8	56814;0;0;39;
$GPXUP;3601;08:04:33;0;49	87152;8	56794;0;0;46;
$GPXUP;3601;08:04:34;0;49	87162;8	56776;0;0;47;
$GPXUP;3601;08:04:35;0;49	87172;8	56761;0;0;44;
$GPXUP;3601;08:04:36;0;49	87184;8	56752;0;0;46;
$GPXUP;3601;08:04:37;0;49	87197;8	56746;0;0;48;
$GPXUP;3601;08:04:38;0;49	8721;8	56745;0;0;48;
$GPXUP;3601;08:04:39;0;49	87222;8	56748;0;0;46;
$GPXUP;3601;08:04:40;0;49	87234;8	56751;0;0;42;
$GPXUP;3601;08:04:41;0;49	87245;8	5675;0;0;39;
$GPXUP;3601;08:04:42;0;49	87254;8	56742;0;0;36;
$GPXUP;3601;08:04:43;0;49	87262;8	56729;0;0;42;
$GPXUP;3601;08:04:44;0;49	87271;8	56717;0;0;46;
$GPXUP;3601;08:04:45;0;49	87282;8	56709;0;0;44;
$GPXUP;3601;08:04:46;0;49	87293;8	56705;0;0;43;
$GPXUP;3601;08:04:47;0;49	87304;8	56702;0;0;39;
$GPXUP;3601;08:04:48;0;49	87314;8	56699;0;0;40;
$GPXUP;3601;08:04:49;0;49	87324;8	567;0;0;39;
$GPXUP;3601;08:04:50;0;49	87333;8	56702;0;0;39;
$GPXUP;3601;08:04:51;0;49	87343;8	56705;0;0;40;
$GPXUP;3601;08:04:52;0;49	87353;8	56709;0;0;42;
$GPXUP;3601;08:04:53;0;49	87362;8	56716;0;0;42;
$GPXUP;3601;08:04:54;0;49	87371;8	56725;0;0;43;
$GPXUP;3601;08:04:55;0;49	8738;8	56737;0;0;45;
$GPXUP;3601;08:04:56;0;49	87388;8	56748;0;0;45;
$GPXUP;3601;08:04:57;0;49	87398;8	56757;0;0;43;
$GPXUP;3601;08:04:58;0;49	87409;8	56761;0;0;44;
$GPXUP;3601;08:04:59;0;49	8742;8	56762;0;0;46;
$GPXUP;3601;08:05:00;0;49	87432;8	56763;0;0;47;
$GPXUP;3601;08:05:01;0;49	87444;8	56766;0;0;47;
$GPXUP;3601;08:05:02;0;49	87455;8	56771;0;0;48;
$GPXUP;3601;08:05:03;0;49	87466;8	56778;0;0;47;
$GPXUP;3601;08:05:04;0;49	87476;8	56788;0;0;45;
$GPXUP;3601;08:05:05;0;49	87484;8	56799;0;0;42;
$GPXUP;3601;08:05:06;0;49	87489;8	56813;0;0;40;
$GPXUP;3601;08:05:07;0;49	8749;8	56829;0;0;38;
$GPXUP;3601;08:05:08;0;49	87487;8	56848;0;0;44;
$GPXUP;3601;08:05:09;0;49	8748;8	56865;0;0;45;
$GPXUP;3601;08:05:10;0;49	87469;8	5688;0;0;50;
$GPXUP;3601;08:05:11;0;49	87455;8	56889;0;0;53;
$GPXUP;3601;08:05:12;0;49	87442;8	56895;0;0;53;
$GPXUP;3601;08:05:13;0;49	87426;8	56888;0;0;57;
$GPXUP;3601;08:05:14;0;49	87412;8	56874;0;0;55;
$GPXUP;3601;08:05:15;0;49	87401;8	56853;0;0;57;
$GPXUP;3601;08:05:16;0;49	87391;8	5683;0;0;62;
$GPXUP;3601;08:05:17;0;49	87382;8	56808;0;0;62;
$GPXUP;3601;08:05:18;0;49	87374;8	56786;0;0;60;
$GPXUP;3601;08:05:19;0;49	87365;8	56767;0;0;60;
$GPXUP;3601;08:05:20;0;49	87356;8	56749;0;0;59;
$GPXUP;3601;08:05:21;0;49	87347;8	5673;0;0;59;
$GPXUP;3601;08:05:22;0;49	87342;8	56712;0;0;50;
$GPXUP;3601;08:05:23;0;49	87344;8	56696;0;0;41;
$GPXUP;3601;08:05:24;0;49	87352;8	56682;0;0;37;
$GPXUP;3601;08:05:25;0;49	87365;8	56673;0;0;42;
$GPXUP;3601;08:05:26;0;49	87378;8	56666;0;0;46;
$GPXUP;3601;08:05:27;0;49	87392;8	56658;0;0;46;
$GPXUP;3601;08:05:28;0;49	87404;8	56656;0;0;44;
$GPXUP;3601;08:05:29;0;49	87415;8	56659;0;0;41;
$GPXUP;3601;08:05:30;0;49	87423;8	5667;0;0;41;
$GPXUP;3601;08:05:31;0;49	8743;8	56685;0;0;44;
$GPXUP;3601;08:05:32;0;49	87437;8	567;0;0;45;
$GPXUP;3601;08:05:33;0;49	87444;8	56713;0;0;42;
$GPXUP;3601;08:05:34;0;49	87452;8	56723;0;0;38;
$GPXUP;3601;08:05:35;0;49	87459;8	56734;0;0;37;
$GPXUP;3601;08:05:36;0;49	87463;8	56747;0;0;37;
$GPXUP;3601;08:05:37;0;49	87463;8	56763;0;0;37;
$GPXUP;3601;08:05:38;0;49	87459;8	5678;0;0;41;
$GPXUP;3601;08:05:39;0;49	87451;8	56797;0;0;45;
$GPXUP;3601;08:05:40;0;49	87439;8	56812;0;0;49;
$GPXUP;3601;08:05:41;0;49	87424;8	5682;0;0;49;
$GPXUP;3601;08:05:42;0;49	87409;8	56816;0;0;53;
$GPXUP;3601;08:05:43;0;49	87391;8	56804;0;0;59;
$GPXUP;3601;08:05:44;0;49	87376;8	5679;0;0;59;
$GPXUP;3601;08:05:45;0;49	87371;8	56774;0;0;45;
$GPXUP;3601;08:05:46;0;49	87373;8	56755;0;0;34;
$GPXUP;3601;08:05:47;0;49	8738;8	56732;0;0;41;
$GPXUP;3601;08:05:48;0;49	87388;8	56706;0;0;43;
$GPXUP;3601;08:05:49;0;49	87394;8	56688;0;0;43;
$GPXUP;3601;08:05:50;0;49	874;8	56665;0;0;45;
$GPXUP;3601;08:05:51;0;49	87404;8	56646;0;0;44;
$GPXUP;3601;08:05:52;0;49	87408;8	5663;0;0;41;
$GPXUP;3601;08:05:53;0;49	87415;8	56618;0;0;42;
$GPXUP;3601;08:05:54;0;49	87425;8	56609;0;0;40;
$GPXUP;3601;08:05:55;0;49	87434;8	56606;0;0;39;
$GPXUP;3601;08:05:56;0;49	87445;8	56609;0;0;40;
$GPXUP;3601;08:05:57;0;49	87454;8	56618;0;0;40;
$GPXUP;3601;08:05:58;0;49	87461;8	56632;0;0;42;
$GPXUP;3601;08:05:59;0;49	87469;8	56643;0;0;40;
$GPXUP;3601;08:06:00;0;49	87478;8	5665;0;0;36;
$GPXUP;3601;08:06:01;0;49	87486;8	56652;0;0;33;
$GPXUP;3601;08:06:02;0;49	87497;8	56647;0;0;40;
$GPXUP;3601;08:06:03;0;49	87507;8	56644;0;0;43;
$GPXUP;3601;08:06:04;0;49	87518;8	56643;0;0;43;
$GPXUP;3601;08:06:05;0;49	87529;8	56646;0;0;44;
$GPXUP;3601;08:06:06;0;49	8754;8	56649;0;0;42;
$GPXUP;3601;08:06:07;0;49	87551;8	5665;0;0;41;
$GPXUP;3601;08:06:08;0;49	87561;8	56651;0;0;42;
$GPXUP;3601;08:06:09;0;49	87572;8	56654;0;0;42;
$GPXUP;3601;08:06:10;0;49	87582;8	56657;0;0;43;
$GPXUP;3601;08:06:11;0;49	87593;8	56659;0;0;43;
$GPXUP;3601;08:06:12;0;49	87604;8	56661;0;0;43;
$GPXUP;3601;08:06:13;0;49	87615;8	56664;0;0;43;
$GPXUP;3601;08:06:14;0;49	87626;8	56666;0;0;42;
$GPXUP;3601;08:06:15;0;49	87636;8	56666;0;0;43;
$GPXUP;3601;08:06:16;0;49	87647;8	56665;0;0;43;
$GPXUP;3601;08:06:17;0;49	87658;8	56663;0;0;43;
$GPXUP;3601;08:06:18;0;49	87669;8	56661;0;0;44;
$GPXUP;3601;08:06:19;0;49	8768;8	5666;0;0;44;
$GPXUP;3601;08:06:20;0;49	87691;8	5666;0;0;44;
$GPXUP;3601;08:06:21;0;49	87702;8	5666;0;0;44;
$GPXUP;3601;08:06:22;0;49	87714;8	56659;0;0;45;
$GPXUP;3601;08:06:23;0;49	87725;8	56656;0;0;47;
$GPXUP;3601;08:06:24;0;49	87737;8	56652;0;0;48;
$GPXUP;3601;08:06:25;0;49	87749;8	56646;0;0;49;
$GPXUP;3601;08:06:26;0;49	8776;8	56639;0;0;50;
$GPXUP;3601;08:06:27;0;49	87772;8	56632;0;0;51;
$GPXUP;3601;08:06:28;0;49	87784;8	56625;0;0;52;
$GPXUP;3601;08:06:29;0;49	87797;8	56616;0;0;55;
$GPXUP;3601;08:06:30;0;49	87809;8	56605;0;0;57;
$GPXUP;3601;08:06:31;0;49	87821;8	56593;0;0;58;
$GPXUP;3601;08:06:32;0;49	87833;8	5658;0;0;59;
$GPXUP;3601;08:06:33;0;49	87845;8	56566;0;0;59;
$GPXUP;3601;08:06:34;0;49	87857;8	56554;0;0;57;
$GPXUP;3601;08:06:35;0;49	8787;8	56546;0;0;54;
$GPXUP;3601;08:06:36;0;49	87882;8	5654;0;0;51;
$GPXUP;3601;08:06:37;0;49	87895;8	56534;0;0;51;
$GPXUP;3601;08:06:38;0;49	87907;8	56528;0;0;51;
$GPXUP;3601;08:06:39;0;49	87919;8	56524;0;0;51;
$GPXUP;3601;08:06:40;0;49	87932;8	56521;0;0;51;
$GPXUP;3601;08:06:41;0;49	87945;8	56517;0;0;51;
$GPXUP;3601;08:06:42;0;49	87957;8	56511;0;0;50;
$GPXUP;3601;08:06:43;0;49	87969;8	56505;0;0;50;
$GPXUP;3601;08:06:44;0;49	87981;8	56502;0;0;49;
$GPXUP;3601;08:06:45;0;49	87994;8	56499;0;0;50;
$GPXUP;3601;08:06:46;0;49	88006;8	56494;0;0;51;
$GPXUP;3601;08:06:47;0;49	88018;8	56487;0;0;53;
$GPXUP;3601;08:06:48;0;49	8803;8	56479;0;0;54;
$GPXUP;3601;08:06:49;0;49	88043;8	56471;0;0;54;
$GPXUP;3601;08:06:50;0;49	88055;8	56464;0;0;54;
$GPXUP;3601;08:06:51;0;49	88067;8	56454;0;0;52;
$GPXUP;3601;08:06:52;0;49	88078;8	56443;0;0;52;
$GPXUP;3601;08:06:53;0;49	88088;8	5643;0;0;52;
$GPXUP;3601;08:06:54;0;49	88098;8	56418;0;0;52;
$GPXUP;3601;08:06:55;0;49	88109;8	56406;0;0;53;
$GPXUP;3601;08:06:56;0;49	8812;8	56392;0;0;56;
$GPXUP;3601;08:06:57;0;49	8813;8	56378;0;0;56;
$GPXUP;3601;08:06:58;0;49	88141;8	56364;0;0;57;
$GPXUP;3601;08:06:59;0;49	88154;8	56354;0;0;56;
$GPXUP;3601;08:07:00;0;49	88167;8	56346;0;0;57;
$GPXUP;3601;08:07:01;0;49	88181;8	5634;0;0;58;
$GPXUP;3601;08:07:02;0;49	88195;8	56333;0;0;56;
$GPXUP;3601;08:07:03;0;49	88208;8	56326;0;0;55;
$GPXUP;3601;08:07:04;0;49	88221;8	56319;0;0;53;
$GPXUP;3601;08:07:05;0;49	88232;8	5631;0;0;51;
$GPXUP;3601;08:07:06;0;49	88242;8	56296;0;0;51;
$GPXUP;3601;08:07:07;0;49	88247;8	56277;0;0;53;
$GPXUP;3601;08:07:08;0;49	88249;8	56253;0;0;59;
$GPXUP;3601;08:07:09;0;49	88252;8	56229;0;0;59;
$GPXUP;3601;08:07:10;0;49	88255;8	56207;0;0;59;
$GPXUP;3601;08:07:11;0;49	8826;8	56185;0;0;58;
$GPXUP;3601;08:07:12;0;49	88266;8	56164;0;0;59;
$GPXUP;3601;08:07:13;0;49	88272;8	56143;0;0;61;
$GPXUP;3601;08:07:14;0;49	8828;8	56122;0;0;61;
$GPXUP;3601;08:07:15;0;49	88289;8	56102;0;0;63;
$GPXUP;3601;08:07:16;0;49	88296;8	56081;0;0;63;
$GPXUP;3601;08:07:17;0;49	88304;8	56059;0;0;63;
$GPXUP;3601;08:07:18;0;49	88311;8	56037;0;0;64;
$GPXUP;3601;08:07:19;0;49	88319;8	56016;0;0;60;
$GPXUP;3601;08:07:20;0;49	88328;8	55999;0;0;57;
$GPXUP;3601;08:07:21;0;49	88339;8	55985;0;0;55;
$GPXUP;3601;08:07:22;0;49	88351;8	55974;0;0;55;
$GPXUP;3601;08:07:23;0;49	88363;8	55963;0;0;54;
$GPXUP;3601;08:07:24;0;49	88375;8	55951;0;0;54;
$GPXUP;3601;08:07:25;0;49	88387;8	55941;0;0;54;
$GPXUP;3601;08:07:26;0;49	884;8	55934;0;0;54;
$GPXUP;3601;08:07:27;0;49	88411;8	55925;0;0;52;
$GPXUP;3601;08:07:28;0;49	88422;8	55913;0;0;52;
$GPXUP;3601;08:07:29;0;49	8843;8	55896;0;0;56;
$GPXUP;3601;08:07:30;0;49	88438;8	55874;0;0;63;
$GPXUP;3601;08:07:31;0;49	88447;8	55853;0;0;65;
$GPXUP;3601;08:07:32;0;49	88458;8	55834;0;0;65;
$GPXUP;3601;08:07:33;0;49	8847;8	55816;0;0;65;
$GPXUP;3601;08:07:34;0;49	8848;8	55796;0;0;65;
$GPXUP;3601;08:07:35;0;49	88491;8	55778;0;0;64;
$GPXUP;3601;08:07:36;0;49	88503;8	55762;0;0;62;
$GPXUP;3601;08:07:37;0;49	88516;8	55748;0;0;61;
$GPXUP;3601;08:07:38;0;49	88528;8	55735;0;0;61;
$GPXUP;3601;08:07:39;0;49	88541;8	55721;0;0;62;
$GPXUP;3601;08:07:40;0;49	88553;8	55706;0;0;62;
$GPXUP;3601;08:07:41;0;49	88565;8	55689;0;0;64;
$GPXUP;3601;08:07:42;0;49	88576;8	55671;0;0;66;
$GPXUP;3601;08:07:43;0;49	88589;8	55655;0;0;64;
$GPXUP;3601;08:07:44;0;49	88602;8	55642;0;0;63;
$GPXUP;3601;08:07:45;0;49	88616;8	55634;0;0;58;
$GPXUP;3601;08:07:46;0;49	88629;8	55627;0;0;54;
$GPXUP;3601;08:07:47;0;49	88641;8	55618;0;0;56;
$GPXUP;3601;08:07:48;0;49	88653;8	55605;0;0;60;
$GPXUP;3601;08:07:49;0;49	88665;8	55589;0;0;64;
$GPXUP;3601;08:07:50;0;49	88677;8	55572;0;0;68;
$GPXUP;3601;08:07:51;0;49	8869;8	55555;0;0;67;
$GPXUP;3601;08:07:52;0;49	88704;8	55541;0;0;64;
$GPXUP;3601;08:07:53;0;49	88717;8	5553;0;0;61;
$GPXUP;3601;08:07:54;0;49	8873;8	55518;0;0;59;
$GPXUP;3601;08:07:55;0;49	8874;8	55502;0;0;61;
$GPXUP;3601;08:07:56;0;49	88749;8	55481;0;0;65;
$GPXUP;3601;08:07:57;0;49	88757;8	55458;0;0;68;
$GPXUP;3601;08:07:58;0;49	88763;8	55433;0;0;70;
$GPXUP;3601;08:07:59;0;49	8877;8	55408;0;0;69;
$GPXUP;3601;08:08:00;0;49	88778;8	55385;0;0;66;
$GPXUP;3601;08:08:01;0;49	88787;8	55364;0;0;64;
$GPXUP;3601;08:08:02;0;49	88796;8	55343;0;0;63;
$GPXUP;3601;08:08:03;0;49	88805;8	55324;0;0;62;
$GPXUP;3601;08:08:04;0;49	88815;8	55306;0;0;62;
$GPXUP;3601;08:08:05;0;49	88826;8	55289;0;0;60;
$GPXUP;3601;08:08:06;0;49	88836;8	55271;0;0;63;
$GPXUP;3601;08:08:07;0;49	88844;8	5525;0;0;64;
$GPXUP;3601;08:08:08;0;49	88853;8	55229;0;0;64;
$GPXUP;3601;08:08:09;0;49	88862;8	55209;0;0;63;
$GPXUP;3601;08:08:10;0;49	88872;8	5519;0;0;62;
$GPXUP;3601;08:08:11;0;49	88883;8	55174;0;0;61;
$GPXUP;3601;08:08:12;0;49	88894;8	55158;0;0;61;
$GPXUP;3601;08:08:13;0;49	88906;8	55142;0;0;63;
$GPXUP;3601;08:08:14;0;49	88918;8	55126;0;0;61;
$GPXUP;3601;08:08:15;0;49	8893;8	55113;0;0;59;
$GPXUP;3601;08:08:16;0;49	88942;8	551;0;0;55;
$GPXUP;3601;08:08:17;0;49	88953;8	55088;0;0;54;
$GPXUP;3601;08:08:18;0;49	88964;8	55076;0;0;53;
$GPXUP;3601;08:08:19;0;49	88975;8	55064;0;0;54;
$GPXUP;3601;08:08:20;0;49	88986;8	55053;0;0;55;
$GPXUP;3601;08:08:21;0;49	88998;8	55041;0;0;58;
$GPXUP;3601;08:08:22;0;49	8901;8	55028;0;0;61;
$GPXUP;3601;08:08:23;0;49	89024;8	55014;0;0;64;
$GPXUP;3601;08:08:24;0;49	89036;8	54999;0;0;65;
$GPXUP;3601;08:08:25;0;49	89049;8	54983;0;0;66;
$GPXUP;3601;08:08:26;0;49	89062;8	54967;0;0;66;
$GPXUP;3601;08:08:27;0;49	89074;8	5495;0;0;68;
$GPXUP;3601;08:08:28;0;49	89086;8	54931;0;0;69;
$GPXUP;3601;08:08:29;0;49	89097;8	5491;0;0;71;
$GPXUP;3601;08:08:30;0;49	89107;8	54887;0;0;72;
$GPXUP;3601;08:08:31;0;49	89117;8	54864;0;0;70;
$GPXUP;3601;08:08:32;0;49	89125;8	54841;0;0;69;
$GPXUP;3601;08:08:33;0;49	89132;8	54817;0;0;68;
$GPXUP;3601;08:08:34;0;49	89136;8	54791;0;0;69;
$GPXUP;3601;08:08:35;0;49	89141;8	54765;0;0;69;
$GPXUP;3601;08:08:36;0;49	89147;8	5474;0;0;68;
$GPXUP;3601;08:08:37;0;49	89155;8	54718;0;0;66;
$GPXUP;3601;08:08:38;0;49	89164;8	54696;0;0;66;
$GPXUP;3601;08:08:39;0;49	89172;8	54674;0;0;66;
$GPXUP;3601;08:08:40;0;49	89182;8	54653;0;0;65;
$GPXUP;3601;08:08:41;0;49	89192;8	54633;0;0;64;
$GPXUP;3601;08:08:42;0;49	89202;8	54613;0;0;66;
$GPXUP;3601;08:08:43;0;49	8921;8	54592;0;0;66;
$GPXUP;3601;08:08:44;0;49	89219;8	5457;0;0;63;
$GPXUP;3601;08:08:45;0;49	89228;8	54552;0;0;58;
$GPXUP;3601;08:08:46;0;49	89239;8	54538;0;0;54;
$GPXUP;3601;08:08:47;0;49	89251;8	5453;0;0;53;
$GPXUP;3601;08:08:48;0;49	89264;8	54521;0;0;54;
$GPXUP;3601;08:08:49;0;49	89276;8	54511;0;0;57;
$GPXUP;3601;08:08:50;0;49	89288;8	54498;0;0;60;
$GPXUP;3601;08:08:51;0;49	893;8	54484;0;0;62;
$GPXUP;3601;08:08:52;0;49	89313;8	54471;0;0;60;
$GPXUP;3601;08:08:53;0;49	89326;8	5446;0;0;56;
$GPXUP;3601;08:08:54;0;49	89338;8	5445;0;0;54;
$GPXUP;3601;08:08:55;0;49	89349;8	54439;0;0;55;
$GPXUP;3601;08:08:56;0;49	89361;8	54429;0;0;55;
$GPXUP;3601;08:08:57;0;49	89374;8	5442;0;0;58;
$GPXUP;3601;08:08:58;0;49	89389;8	54413;0;0;60;
$GPXUP;3601;08:08:59;0;49	89403;8	54408;0;0;59;
$GPXUP;3601;08:09:00;0;49	89418;8	54403;0;0;58;
$GPXUP;3601;08:09:01;0;49	89432;8	54398;0;0;57;
$GPXUP;3601;08:09:02;0;49	89445;8	54391;0;0;54;
$GPXUP;3601;08:09:03;0;49	89457;8	54383;0;0;54;
$GPXUP;3601;08:09:04;0;49	8947;8	54374;0;0;54;
$GPXUP;3601;08:09:05;0;49	89481;8	54363;0;0;54;
$GPXUP;3601;08:09:06;0;49	89492;8	5435;0;0;55;
$GPXUP;3601;08:09:07;0;49	89502;8	54336;0;0;54;
$GPXUP;3601;08:09:08;0;49	89513;8	54323;0;0;54;
$GPXUP;3601;08:09:09;0;49	89523;8	54309;0;0;55;
$GPXUP;3601;08:09:10;0;49	89534;8	54297;0;0;55;
$GPXUP;3601;08:09:11;0;49	89546;8	54287;0;0;56;
$GPXUP;3601;08:09:12;0;49	89559;8	54277;0;0;59;
$GPXUP;3601;08:09:13;0;49	89572;8	54266;0;0;61;
$GPXUP;3601;08:09:14;0;49	89586;8	54254;0;0;63;
$GPXUP;3601;08:09:15;0;49	896;8	54241;0;0;65;
$GPXUP;3601;08:09:16;0;49	89614;8	5423;0;0;66;
$GPXUP;3601;08:09:17;0;49	89629;8	54218;0;0;67;
$GPXUP;3601;08:09:18;0;49	89644;8	54206;0;0;67;
$GPXUP;3601;08:09:19;0;49	8966;8	54197;0;0;67;
$GPXUP;3601;08:09:20;0;49	89675;8	54188;0;0;65;
$GPXUP;3601;08:09:21;0;49	8969;8	54178;0;0;63;
$GPXUP;3601;08:09:22;0;49	89704;8	54166;0;0;60;
$GPXUP;3601;08:09:23;0;49	89716;8	54155;0;0;58;
$GPXUP;3601;08:09:24;0;49	89727;8	5414;0;0;59;
$GPXUP;3601;08:09:25;0;49	89738;8	54123;0;0;63;
$GPXUP;3601;08:09:26;0;49	89748;8	54103;0;0;66;
$GPXUP;3601;08:09:27;0;49	89758;8	54082;0;0;69;
$GPXUP;3601;08:09:28;0;49	89768;8	5406;0;0;71;
$GPXUP;3601;08:09:29;0;49	8978;8	5404;0;0;69;
$GPXUP;3601;08:09:30;0;49	89792;8	54023;0;0;67;
$GPXUP;3601;08:09:31;0;49	89805;8	54005;0;0;68;
$GPXUP;3601;08:09:32;0;49	89816;8	53985;0;0;69;
$GPXUP;3601;08:09:33;0;49	89828;8	53966;0;0;67;
$GPXUP;3601;08:09:34;0;49	89839;8	53947;0;0;66;
$GPXUP;3601;08:09:35;0;49	89852;8	5393;0;0;65;
$GPXUP;3601;08:09:36;0;49	89864;8	53915;0;0;64;
$GPXUP;3601;08:09:37;0;49	89877;8	539;0;0;64;
$GPXUP;3601;08:09:38;0;49	8989;8	53886;0;0;63;
$GPXUP;3601;08:09:39;0;49	89904;8	53872;0;0;62;
$GPXUP;3601;08:09:40;0;49	89917;8	5386;0;0;60;
$GPXUP;3601;08:09:41;0;49	8993;8	53849;0;0;59;
$GPXUP;3601;08:09:42;0;49	89944;8	53839;0;0;60;
$GPXUP;3601;08:09:43;0;49	89957;8	53827;0;0;63;
$GPXUP;3601;08:09:44;0;49	89971;8	53815;0;0;64;
$GPXUP;3601;08:09:45;0;49	89985;8	53802;0;0;65;
$GPXUP;3601;08:09:46;0;49	89998;8	53787;0;0;67;
$GPXUP;3601;08:09:47;0;49	90011;8	53771;0;0;65;
$GPXUP;3601;08:09:48;0;49	90024;8	53756;0;0;64;
$GPXUP;3601;08:09:49;0;49	90037;8	53742;0;0;62;
$GPXUP;3601;08:09:50;0;49	90051;8	53733;0;0;60;
$GPXUP;3601;08:09:51;0;49	90065;8	53727;0;0;56;
$GPXUP;3601;08:09:52;0;49	90079;8	5372;0;0;56;
$GPXUP;3601;08:09:53;0;49	90092;8	53713;0;0;57;
$GPXUP;3601;08:09:54;0;49	90105;8	53704;0;0;59;
$GPXUP;3601;08:09:55;0;49	90118;8	53693;0;0;61;
$GPXUP;3601;08:09:56;0;49	90132;8	53679;0;0;64;
$GPXUP;3601;08:09:57;0;49	90145;8	53666;0;0;65;
$GPXUP;3601;08:09:58;0;49	9016;8	53655;0;0;63;
$GPXUP;3601;08:09:59;0;49	90174;8	53647;0;0;60;
$GPXUP;3601;08:10:00;0;49	90188;8	53639;0;0;57;
$GPXUP;3601;08:10:01;0;49	902;8	53632;0;0;53;
$GPXUP;3601;08:10:02;0;49	90213;8	53624;0;0;53;
$GPXUP;3601;08:10:03;0;49	90225;8	53616;0;0;53;
$GPXUP;3601;08:10:04;0;49	90237;8	53606;0;0;55;
$GPXUP;3601;08:10:05;0;49	90248;8	53594;0;0;56;
$GPXUP;3601;08:10:06;0;49	90259;8	5358;0;0;59;
$GPXUP;3601;08:10:07;0;49	90269;8	53562;0;0;61;
$GPXUP;3601;08:10:08;0;49	9028;8	53544;0;0;62;
$GPXUP;3601;08:10:09;0;49	9029;8	53526;0;0;63;
$GPXUP;3601;08:10:10;0;49	90301;8	53507;0;0;66;
$GPXUP;3601;08:10:11;0;49	90311;8	53487;0;0;67;
$GPXUP;3601;08:10:12;0;49	90322;8	53469;0;0;65;
$GPXUP;3601;08:10:13;0;49	90334;8	53453;0;0;61;
$GPXUP;3601;08:10:14;0;49	90346;8	53439;0;0;60;
$GPXUP;3601;08:10:15;0;49	90359;8	53427;0;0;59;
$GPXUP;3601;08:10:16;0;49	90371;8	53415;0;0;57;
$GPXUP;3601;08:10:17;0;49	90383;8	53402;0;0;58;
$GPXUP;3601;08:10:18;0;49	90394;8	53387;0;0;58;
$GPXUP;3601;08:10:19;0;49	90405;8	53373;0;0;56;
$GPXUP;3601;08:10:20;0;49	90416;8	53361;0;0;54;
$GPXUP;3601;08:10:21;0;49	90428;8	53351;0;0;52;
$GPXUP;3601;08:10:22;0;49	90439;8	53343;0;0;51;
$GPXUP;3601;08:10:23;0;49	90451;8	53336;0;0;51;
$GPXUP;3601;08:10:24;0;49	90462;8	53326;0;0;53;
$GPXUP;3601;08:10:25;0;49	90474;8	53314;0;0;56;
$GPXUP;3601;08:10:26;0;49	90485;8	533;0;0;58;
$GPXUP;3601;08:10:27;0;49	90496;8	53285;0;0;59;
$GPXUP;3601;08:10:28;0;49	90507;8	5327;0;0;58;
$GPXUP;3601;08:10:29;0;49	90519;8	53256;0;0;58;
$GPXUP;3601;08:10:30;0;49	9053;8	5324;0;0;59;
$GPXUP;3601;08:10:31;0;49	90539;8	53223;0;0;59;
$GPXUP;3601;08:10:32;0;49	90549;8	53207;0;0;57;
$GPXUP;3601;08:10:33;0;49	90559;8	53192;0;0;54;
$GPXUP;3601;08:10:34;0;49	9057;8	53178;0;0;55;
$GPXUP;3601;08:10:35;0;49	9058;8	53165;0;0;55;
$GPXUP;3601;08:10:36;0;49	90591;8	53151;0;0;56;
$GPXUP;3601;08:10:37;0;49	90602;8	53138;0;0;57;
$GPXUP;3601;08:10:38;0;49	90613;8	53124;0;0;57;
$GPXUP;3601;08:10:39;0;49	90624;8	53109;0;0;58;
$GPXUP;3601;08:10:40;0;49	90635;8	53094;0;0;56;
$GPXUP;3601;08:10:41;0;49	90646;8	53081;0;0;56;
$GPXUP;3601;08:10:42;0;49	90658;8	5307;0;0;55;
$GPXUP;3601;08:10:43;0;49	9067;8	53059;0;0;56;
$GPXUP;3601;08:10:44;0;49	90683;8	53048;0;0;58;
$GPXUP;3601;08:10:45;0;49	90695;8	53037;0;0;58;
$GPXUP;3601;08:10:46;0;49	90708;8	53026;0;0;59;
$GPXUP;3601;08:10:47;0;49	90721;8	53014;0;0;60;
$GPXUP;3601;08:10:48;0;49	90733;8	52999;0;0;61;
$GPXUP;3601;08:10:49;0;49	90745;8	52984;0;0;61;
$GPXUP;3601;08:10:50;0;49	90756;8	5297;0;0;57;
$GPXUP;3601;08:10:51;0;49	90768;8	52958;0;0;55;
$GPXUP;3601;08:10:52;0;49	9078;8	52947;0;0;56;
$GPXUP;3601;08:10:53;0;49	90793;8	52937;0;0;56;
$GPXUP;3601;08:10:54;0;49	90805;8	52926;0;0;57;
$GPXUP;3601;08:10:55;0;49	90818;8	52915;0;0;58;
$GPXUP;3601;08:10:56;0;49	90831;8	52903;0;0;61;
$GPXUP;3601;08:10:57;0;49	90843;8	52888;0;0;64;
$GPXUP;3601;08:10:58;0;49	90855;8	5287;0;0;68;
$GPXUP;3601;08:10:59;0;49	90868;8	52853;0;0;66;
$GPXUP;3601;08:11:00;0;49	9088;8	52837;0;0;63;
$GPXUP;3601;08:11:01;0;49	90892;8	52824;0;0;58;
$GPXUP;3601;08:11:02;0;49	90904;8	52812;0;0;56;
$GPXUP;3601;08:11:03;0;49	90916;8	528;0;0;56;
$GPXUP;3601;08:11:04;0;49	90928;8	52787;0;0;58;
$GPXUP;3601;08:11:05;0;49	9094;8	52774;0;0;61;
$GPXUP;3601;08:11:06;0;49	90953;8	52762;0;0;62;
$GPXUP;3601;08:11:07;0;49	90967;8	52751;0;0;63;
$GPXUP;3601;08:11:08;0;49	90981;8	52739;0;0;65;
$GPXUP;3601;08:11:09;0;49	90996;8	52727;0;0;64;
$GPXUP;3601;08:11:10;0;49	9101;8	52716;0;0;63;
$GPXUP;3601;08:11:11;0;49	91024;8	52706;0;0;62;
$GPXUP;3601;08:11:12;0;49	91038;8	52694;0;0;62;
$GPXUP;3601;08:11:13;0;49	91051;8	52682;0;0;62;
$GPXUP;3601;08:11:14;0;49	91065;8	52671;0;0;63;
$GPXUP;3601;08:11:15;0;49	91079;8	52661;0;0;62;
$GPXUP;3601;08:11:16;0;49	91094;8	52652;0;0;62;
$GPXUP;3601;08:11:17;0;49	91108;8	52643;0;0;61;
$GPXUP;3601;08:11:18;0;49	91122;8	52635;0;0;61;
$GPXUP;3601;08:11:19;0;49	91137;8	52626;0;0;61;
$GPXUP;3601;08:11:20;0;49	91151;8	52617;0;0;61;
$GPXUP;3601;08:11:21;0;49	91166;8	52611;0;0;59;
$GPXUP;3601;08:11:22;0;49	9118;8	52608;0;0;56;
$GPXUP;3601;08:11:23;0;49	91194;8	52607;0;0;53;
$GPXUP;3601;08:11:24;0;49	91206;8	52608;0;0;51;
$GPXUP;3601;08:11:25;0;49	91219;8	5261;0;0;50;
$GPXUP;3601;08:11:26;0;49	91231;8	52613;0;0;50;
$GPXUP;3601;08:11:27;0;49	91244;8	52614;0;0;51;
$GPXUP;3601;08:11:28;0;49	91257;8	52611;0;0;52;
$GPXUP;3601;08:11:29;0;49	9127;8	52605;0;0;55;
$GPXUP;3601;08:11:30;0;49	91283;8	52598;0;0;56;
$GPXUP;3601;08:11:31;0;49	91296;8	52591;0;0;58;
$GPXUP;3601;08:11:32;0;49	9131;8	52585;0;0;59;
$GPXUP;3601;08:11:33;0;49	91325;8	5258;0;0;59;
$GPXUP;3601;08:11:34;0;49	91339;8	52574;0;0;60;
$GPXUP;3601;08:11:35;0;49	91353;8	52567;0;0;59;
$GPXUP;3601;08:11:36;0;49	91367;8	52559;0;0;58;
$GPXUP;3601;08:11:37;0;49	9138;8	52551;0;0;58;
$GPXUP;3601;08:11:38;0;49	91394;8	52544;0;0;57;
$GPXUP;3601;08:11:39;0;49	91408;8	52539;0;0;55;
$GPXUP;3601;08:11:40;0;49	91421;8	52535;0;0;53;
$GPXUP;3601;08:11:41;0;49	91434;8	52532;0;0;53;
$GPXUP;3601;08:11:42;0;49	91447;8	52527;0;0;55;
$GPXUP;3601;08:11:43;0;49	9146;8	52519;0;0;58;
$GPXUP;3601;08:11:44;0;49	91473;8	5251;0;0;59;
$GPXUP;3601;08:11:45;0;49	91487;8	525;0;0;62;
$GPXUP;3601;08:11:46;0;49	91501;8	52488;0;0;64;
$GPXUP;3601;08:11:47;0;49	91515;8	52475;0;0;67;
$GPXUP;3601;08:11:48;0;49	91529;8	52461;0;0;65;
$GPXUP;3601;08:11:49;0;49	91543;8	52449;0;0;62;
$GPXUP;3601;08:11:50;0;49	91557;8	52441;0;0;59;
$GPXUP;3601;08:11:51;0;49	9157;8	52437;0;0;56;
$GPXUP;3601;08:11:52;0;49	91582;8	52438;0;0;48;
$GPXUP;3601;08:11:53;0;49	91594;8	52438;0;0;48;
$GPXUP;3601;08:11:54;0;49	91606;8	52438;0;0;50;
$GPXUP;3601;08:11:55;0;49	91618;8	52438;0;0;52;
$GPXUP;3601;08:11:56;0;49	9163;8	52434;0;0;52;
$GPXUP;3601;08:11:57;0;49	91643;8	52425;0;0;54;
$GPXUP;3601;08:11:58;0;49	91656;8	52414;0;0;57;
$GPXUP;3601;08:11:59;0;49	91668;8	52404;0;0;56;
$GPXUP;3601;08:12:00;0;49	91681;8	52395;0;0;55;
$GPXUP;3601;08:12:01;0;49	91694;8	52387;0;0;54;
$GPXUP;3601;08:12:02;0;49	91707;8	5238;0;0;54;
$GPXUP;3601;08:12:03;0;49	9172;8	52375;0;0;54;
$GPXUP;3601;08:12:04;0;49	91733;8	52372;0;0;54;
$GPXUP;3601;08:12:05;0;49	91746;8	52369;0;0;54;
$GPXUP;3601;08:12:06;0;49	9176;8	52364;0;0;55;
$GPXUP;3601;08:12:07;0;49	91773;8	52359;0;0;56;
$GPXUP;3601;08:12:08;0;49	91786;8	52353;0;0;57;
$GPXUP;3601;08:12:09;0;49	918;8	52346;0;0;58;
$GPXUP;3601;08:12:10;0;49	91814;8	52339;0;0;58;
$GPXUP;3601;08:12:11;0;49	91827;8	52331;0;0;60;
$GPXUP;3601;08:12:12;0;49	91841;8	52321;0;0;60;
$GPXUP;3601;08:12:13;0;49	91855;8	52311;0;0;61;
$GPXUP;3601;08:12:14;0;49	91868;8	52301;0;0;60;
$GPXUP;3601;08:12:15;0;49	91882;8	52289;0;0;61;
$GPXUP;3601;08:12:16;0;49	91894;8	52276;0;0;61;
$GPXUP;3601;08:12:17;0;49	91906;8	52261;0;0;62;
$GPXUP;3601;08:12:18;0;49	91918;8	52246;0;0;62;
$GPXUP;3601;08:12:19;0;49	9193;8	5223;0;0;63;
$GPXUP;3601;08:12:20;0;49	91942;8	52216;0;0;62;
$GPXUP;3601;08:12:21;0;49	91957;8	52205;0;0;64;
$GPXUP;3601;08:12:22;0;49	91972;8	52199;0;0;62;
$GPXUP;3601;08:12:23;0;49	91986;8	52192;0;0;59;
$GPXUP;3601;08:12:24;0;49	92;8	52183;0;0;59;
$GPXUP;3601;08:12:25;0;49	92012;8	5217;0;0;57;
$GPXUP;3601;08:12:26;0;49	92021;8	52154;0;0;57;
$GPXUP;3601;08:12:27;0;49	92031;8	52135;0;0;63;
$GPXUP;3601;08:12:28;0;49	92042;8	52118;0;0;62;
$GPXUP;3601;08:12:29;0;49	92054;8	52104;0;0;59;
$GPXUP;3601;08:12:30;0;49	92067;8	52094;0;0;55;
$GPXUP;3601;08:12:31;0;49	92079;8	52088;0;0;52;
$GPXUP;3601;08:12:32;0;49	92091;8	52085;0;0;50;
$GPXUP;3601;08:12:33;0;49	92103;8	52083;0;0;50;
$GPXUP;3601;08:12:34;0;49	92116;8	5208;0;0;50;
$GPXUP;3601;08:12:35;0;49	92128;8	52078;0;0;49;
$GPXUP;3601;08:12:36;0;49	9214;8	52074;0;0;50;
$GPXUP;3601;08:12:37;0;49	92153;8	52071;0;0;49;
$GPXUP;3601;08:12:38;0;49	92165;8	52068;0;0;49;
$GPXUP;3601;08:12:39;0;49	92177;8	52064;0;0;51;
$GPXUP;3601;08:12:40;0;49	92189;8	52056;0;0;53;
$GPXUP;3601;08:12:41;0;49	92201;8	52046;0;0;55;
$GPXUP;3601;08:12:42;0;49	92213;8	52035;0;0;57;
$GPXUP;3601;08:12:43;0;49	92226;8	52024;0;0;60;
$GPXUP;3601;08:12:44;0;49	92238;8	52009;0;0;62;
$GPXUP;3601;08:12:45;0;49	92248;8	51987;0;0;64;
$GPXUP;3601;08:12:46;0;49	92253;8	51961;0;0;67;
$GPXUP;3601;08:12:47;0;49	92256;8	51929;0;0;69;
$GPXUP;3601;08:12:48;0;49	92255;8	51898;0;0;73;
$GPXUP;3601;08:12:49;0;49	9225;8	51868;0;0;74;
$GPXUP;3601;08:12:50;0;49	92246;8	51838;0;0;77;
$GPXUP;3601;08:12:51;0;49	9224;8	51809;0;0;77;
$GPXUP;3601;08:12:52;0;49	92235;8	5178;0;0;76;
$GPXUP;3601;08:12:53;0;49	92232;8	51752;0;0;73;
$GPXUP;3601;08:12:54;0;49	9223;8	51724;0;0;71;
$GPXUP;3601;08:12:55;0;49	9223;8	51697;0;0;69;
$GPXUP;3601;08:12:56;0;49	92234;8	51674;0;0;64;
[truncated: 3,714 more rows]
