# Supplementary material for: Pigeon Navigation: Different Routes Lead to Frankfurt
Source: PLoS One. 2014 Nov 12;9(11):e112439. doi: 10.1371/journal.pone.0112439 (PMC4229201; doi:10.1371/journal.pone.0112439)
Supplement: File S4 — Files containing the original track data and a ‘Read me’ explaining the data format. (ZIP) [file pone.0112439.s004.zip › S-GRH/090701xup08_779.log]

$GPXUP;3601;07:08:26;0;49	8733;8	5679;0;0;0;
$GPXUP;3601;07:08:27;0;49	8733;8	5679;0;0;22;
$GPXUP;3601;07:08:28;0;49	87324;8	56781;0;0;35;
$GPXUP;3601;07:08:29;0;49	87315;8	56771;0;0;46;
$GPXUP;3601;07:08:30;0;49	87307;8	56755;0;0;52;
$GPXUP;3601;07:08:31;0;49	87301;8	56736;0;0;53;
$GPXUP;3601;07:08:32;0;49	873;8	56714;0;0;52;
$GPXUP;3601;07:08:33;0;49	87304;8	56696;0;0;47;
$GPXUP;3601;07:08:34;0;49	87311;8	56681;0;0;47;
$GPXUP;3601;07:08:35;0;49	8732;8	56669;0;0;47;
$GPXUP;3601;07:08:36;0;49	87328;8	56656;0;0;44;
$GPXUP;3601;07:08:37;0;49	87334;8	56641;0;0;44;
$GPXUP;3601;07:08:38;0;49	87339;8	56626;0;0;44;
$GPXUP;3601;07:08:39;0;49	87347;8	56615;0;0;43;
$GPXUP;3601;07:08:40;0;49	87357;8	56609;0;0;42;
$GPXUP;3601;07:08:41;0;49	87366;8	56603;0;0;41;
$GPXUP;3601;07:08:42;0;49	87374;8	56592;0;0;44;
$GPXUP;3601;07:08:43;0;49	87381;8	56579;0;0;46;
$GPXUP;3601;07:08:44;0;49	87387;8	56564;0;0;50;
$GPXUP;3601;07:08:45;0;49	87392;8	56547;0;0;50;
$GPXUP;3601;07:08:46;0;49	87398;8	5653;0;0;51;
$GPXUP;3601;07:08:47;0;49	87402;8	56511;0;0;49;
$GPXUP;3601;07:08:48;0;49	87405;8	56492;0;0;50;
$GPXUP;3601;07:08:49;0;49	87407;8	56473;0;0;50;
$GPXUP;3601;07:08:50;0;49	87408;8	56454;0;0;51;
$GPXUP;3601;07:08:51;0;49	87407;8	56433;0;0;54;
$GPXUP;3601;07:08:52;0;49	87404;8	56412;0;0;57;
$GPXUP;3601;07:08:53;0;49	87401;8	56391;0;0;57;
$GPXUP;3601;07:08:54;0;49	87401;8	56369;0;0;52;
$GPXUP;3601;07:08:55;0;49	87403;8	5635;0;0;49;
$GPXUP;3601;07:08:56;0;49	87407;8	56333;0;0;49;
$GPXUP;3601;07:08:57;0;49	87413;8	56317;0;0;48;
$GPXUP;3601;07:08:58;0;49	87419;8	563;0;0;49;
$GPXUP;3601;07:08:59;0;49	87423;8	56281;0;0;53;
$GPXUP;3601;07:09:00;0;49	87423;8	56261;0;0;53;
$GPXUP;3601;07:09:01;0;49	87422;8	56241;0;0;54;
$GPXUP;3601;07:09:02;0;49	87419;8	5622;0;0;52;
$GPXUP;3601;07:09:03;0;49	87415;8	56201;0;0;53;
$GPXUP;3601;07:09:04;0;49	87409;8	56182;0;0;54;
$GPXUP;3601;07:09:05;0;49	87401;8	56166;0;0;54;
$GPXUP;3601;07:09:06;0;49	87388;8	56156;0;0;57;
$GPXUP;3601;07:09:07;0;49	87374;8	56148;0;0;58;
$GPXUP;3601;07:09:08;0;49	8736;8	56142;0;0;59;
$GPXUP;3601;07:09:09;0;49	87345;8	56136;0;0;59;
$GPXUP;3601;07:09:10;0;49	8733;8	5613;0;0;60;
$GPXUP;3601;07:09:11;0;49	87315;8	56125;0;0;60;
$GPXUP;3601;07:09:12;0;49	873;8	5612;0;0;62;
$GPXUP;3601;07:09:13;0;49	87285;8	56115;0;0;60;
$GPXUP;3601;07:09:14;0;49	87271;8	56107;0;0;61;
$GPXUP;3601;07:09:15;0;49	87256;8	561;0;0;60;
$GPXUP;3601;07:09:16;0;49	87242;8	56097;0;0;59;
$GPXUP;3601;07:09:17;0;49	87226;8	56101;0;0;61;
$GPXUP;3601;07:09:18;0;49	87212;8	56109;0;0;60;
$GPXUP;3601;07:09:19;0;49	87199;8	5612;0;0;58;
$GPXUP;3601;07:09:20;0;49	87187;8	56133;0;0;58;
$GPXUP;3601;07:09:21;0;49	87175;8	56146;0;0;59;
$GPXUP;3601;07:09:22;0;49	87163;8	56158;0;0;58;
$GPXUP;3601;07:09:23;0;49	8715;8	5617;0;0;58;
$GPXUP;3601;07:09:24;0;49	87138;8	56182;0;0;57;
$GPXUP;3601;07:09:25;0;49	87127;8	56197;0;0;58;
$GPXUP;3601;07:09:26;0;49	87115;8	56211;0;0;59;
$GPXUP;3601;07:09:27;0;49	87104;8	56226;0;0;57;
$GPXUP;3601;07:09:28;0;49	87096;8	56244;0;0;54;
$GPXUP;3601;07:09:29;0;49	87091;8	56263;0;0;51;
$GPXUP;3601;07:09:30;0;49	87087;8	56282;0;0;52;
$GPXUP;3601;07:09:31;0;49	87082;8	56302;0;0;55;
$GPXUP;3601;07:09:32;0;49	87075;8	56321;0;0;57;
$GPXUP;3601;07:09:33;0;49	87067;8	56339;0;0;57;
$GPXUP;3601;07:09:34;0;49	87057;8	56357;0;0;61;
$GPXUP;3601;07:09:35;0;49	87045;8	56372;0;0;60;
$GPXUP;3601;07:09:36;0;49	87034;8	56387;0;0;60;
$GPXUP;3601;07:09:37;0;49	87025;8	56404;0;0;56;
$GPXUP;3601;07:09:38;0;49	87018;8	56424;0;0;56;
$GPXUP;3601;07:09:39;0;49	8701;8	56443;0;0;59;
$GPXUP;3601;07:09:40;0;49	87;8	5646;0;0;60;
$GPXUP;3601;07:09:41;0;49	86989;8	56477;0;0;59;
$GPXUP;3601;07:09:42;0;49	86981;8	56494;0;0;58;
$GPXUP;3601;07:09:43;0;49	86974;8	56513;0;0;60;
$GPXUP;3601;07:09:44;0;49	86968;8	56535;0;0;61;
$GPXUP;3601;07:09:45;0;49	86965;8	56558;0;0;60;
$GPXUP;3601;07:09:46;0;49	86964;8	56581;0;0;61;
$GPXUP;3601;07:09:47;0;49	86962;8	56605;0;0;60;
$GPXUP;3601;07:09:48;0;49	86958;8	56628;0;0;59;
$GPXUP;3601;07:09:49;0;49	86954;8	56649;0;0;57;
$GPXUP;3601;07:09:50;0;49	86956;8	5667;0;0;52;
$GPXUP;3601;07:09:51;0;49	86963;8	56686;0;0;47;
$GPXUP;3601;07:09:52;0;49	86972;8	56696;0;0;44;
$GPXUP;3601;07:09:53;0;49	86982;8	56703;0;0;45;
$GPXUP;3601;07:09:54;0;49	86993;8	56712;0;0;47;
$GPXUP;3601;07:09:55;0;49	87003;8	56724;0;0;48;
$GPXUP;3601;07:09:56;0;49	87013;8	56732;0;0;47;
$GPXUP;3601;07:09:57;0;49	87024;8	56733;0;0;46;
$GPXUP;3601;07:09:58;0;49	87035;8	56731;0;0;45;
$GPXUP;3601;07:09:59;0;49	87047;8	56725;0;0;45;
$GPXUP;3601;07:10:00;0;49	87057;8	56718;0;0;47;
$GPXUP;3601;07:10:01;0;49	87069;8	56711;0;0;48;
$GPXUP;3601;07:10:02;0;49	87081;8	5671;0;0;45;
$GPXUP;3601;07:10:03;0;49	87091;8	56714;0;0;44;
$GPXUP;3601;07:10:04;0;49	87101;8	56722;0;0;45;
$GPXUP;3601;07:10:05;0;49	87111;8	56731;0;0;46;
$GPXUP;3601;07:10:06;0;49	87122;8	56736;0;0;46;
$GPXUP;3601;07:10:07;0;49	87133;8	56736;0;0;46;
$GPXUP;3601;07:10:08;0;49	87144;8	56732;0;0;46;
$GPXUP;3601;07:10:09;0;49	87154;8	56724;0;0;48;
$GPXUP;3601;07:10:10;0;49	87164;8	56713;0;0;49;
$GPXUP;3601;07:10:11;0;49	87173;8	567;0;0;51;
$GPXUP;3601;07:10:12;0;49	87183;8	56687;0;0;53;
$GPXUP;3601;07:10:13;0;49	87191;8	5667;0;0;52;
$GPXUP;3601;07:10:14;0;49	87197;8	56651;0;0;54;
$GPXUP;3601;07:10:15;0;49	87203;8	56632;0;0;51;
$GPXUP;3601;07:10:16;0;49	87211;8	56619;0;0;48;
$GPXUP;3601;07:10:17;0;49	87222;8	56609;0;0;48;
$GPXUP;3601;07:10:18;0;49	87232;8	566;0;0;47;
$GPXUP;3601;07:10:19;0;49	87243;8	56591;0;0;47;
$GPXUP;3601;07:10:20;0;49	87253;8	56583;0;0;48;
$GPXUP;3601;07:10:21;0;49	87264;8	56578;0;0;45;
$GPXUP;3601;07:10:22;0;49	87276;8	56581;0;0;46;
$GPXUP;3601;07:10:23;0;49	87286;8	56589;0;0;46;
$GPXUP;3601;07:10:24;0;49	87296;8	56598;0;0;45;
$GPXUP;3601;07:10:25;0;49	87306;8	56606;0;0;45;
$GPXUP;3601;07:10:26;0;49	87316;8	56611;0;0;41;
$GPXUP;3601;07:10:27;0;49	87327;8	56612;0;0;45;
$GPXUP;3601;07:10:28;0;49	87338;8	56612;0;0;47;
$GPXUP;3601;07:10:29;0;49	8735;8	56614;0;0;46;
$GPXUP;3601;07:10:30;0;49	87362;8	56616;0;0;46;
$GPXUP;3601;07:10:31;0;49	87373;8	56619;0;0;46;
$GPXUP;3601;07:10:32;0;49	87385;8	56625;0;0;48;
$GPXUP;3601;07:10:33;0;49	87396;8	56634;0;0;49;
$GPXUP;3601;07:10:34;0;49	87406;8	56644;0;0;49;
$GPXUP;3601;07:10:35;0;49	87416;8	56652;0;0;45;
$GPXUP;3601;07:10:36;0;49	87426;8	56654;0;0;47;
$GPXUP;3601;07:10:37;0;49	87437;8	56647;0;0;48;
$GPXUP;3601;07:10:38;0;49	87446;8	56636;0;0;48;
$GPXUP;3601;07:10:39;0;49	87455;8	56623;0;0;46;
$GPXUP;3601;07:10:40;0;49	87464;8	56615;0;0;41;
$GPXUP;3601;07:10:41;0;49	87473;8	56613;0;0;38;
$GPXUP;3601;07:10:42;0;49	87482;8	5662;0;0;42;
$GPXUP;3601;07:10:43;0;49	8749;8	56632;0;0;45;
$GPXUP;3601;07:10:44;0;49	87498;8	56645;0;0;44;
$GPXUP;3601;07:10:45;0;49	87505;8	56658;0;0;44;
$GPXUP;3601;07:10:46;0;49	87515;8	56667;0;0;47;
$GPXUP;3601;07:10:47;0;49	87526;8	56669;0;0;45;
$GPXUP;3601;07:10:48;0;49	87538;8	56668;0;0;45;
$GPXUP;3601;07:10:49;0;49	87548;8	56664;0;0;47;
$GPXUP;3601;07:10:50;0;49	87559;8	56656;0;0;48;
$GPXUP;3601;07:10:51;0;49	8757;8	56646;0;0;49;
$GPXUP;3601;07:10:52;0;49	87581;8	56641;0;0;47;
$GPXUP;3601;07:10:53;0;49	87593;8	56641;0;0;47;
$GPXUP;3601;07:10:54;0;49	87606;8	56641;0;0;49;
$GPXUP;3601;07:10:55;0;49	87617;8	56638;0;0;48;
$GPXUP;3601;07:10:56;0;49	87629;8	56635;0;0;46;
$GPXUP;3601;07:10:57;0;49	87641;8	56637;0;0;48;
$GPXUP;3601;07:10:58;0;49	87653;8	5664;0;0;49;
$GPXUP;3601;07:10:59;0;49	87665;8	56638;0;0;50;
$GPXUP;3601;07:11:00;0;49	87677;8	56632;0;0;50;
$GPXUP;3601;07:11:01;0;49	87689;8	56624;0;0;50;
$GPXUP;3601;07:11:02;0;49	877;8	56618;0;0;46;
$GPXUP;3601;07:11:03;0;49	87711;8	56616;0;0;44;
$GPXUP;3601;07:11:04;0;49	87722;8	56615;0;0;44;
$GPXUP;3601;07:11:05;0;49	87733;8	56614;0;0;46;
$GPXUP;3601;07:11:06;0;49	87744;8	56607;0;0;50;
$GPXUP;3601;07:11:07;0;49	87754;8	56595;0;0;51;
$GPXUP;3601;07:11:08;0;49	87766;8	56586;0;0;51;
$GPXUP;3601;07:11:09;0;49	87778;8	56585;0;0;48;
$GPXUP;3601;07:11:10;0;49	8779;8	56588;0;0;48;
$GPXUP;3601;07:11:11;0;49	87802;8	56592;0;0;49;
$GPXUP;3601;07:11:12;0;49	87814;8	56592;0;0;49;
$GPXUP;3601;07:11:13;0;49	87826;8	5659;0;0;49;
$GPXUP;3601;07:11:14;0;49	87838;8	56588;0;0;48;
$GPXUP;3601;07:11:15;0;49	87849;8	56586;0;0;45;
$GPXUP;3601;07:11:16;0;49	8786;8	56581;0;0;46;
$GPXUP;3601;07:11:17;0;49	87871;8	56577;0;0;46;
$GPXUP;3601;07:11:18;0;49	87882;8	56575;0;0;44;
$GPXUP;3601;07:11:19;0;49	87894;8	56572;0;0;45;
$GPXUP;3601;07:11:20;0;49	87905;8	56567;0;0;47;
$GPXUP;3601;07:11:21;0;49	87916;8	56563;0;0;48;
$GPXUP;3601;07:11:22;0;49	87928;8	56562;0;0;46;
$GPXUP;3601;07:11:23;0;49	8794;8	56565;0;0;48;
$GPXUP;3601;07:11:24;0;49	87952;8	5657;0;0;50;
$GPXUP;3601;07:11:25;0;49	87963;8	56577;0;0;49;
$GPXUP;3601;07:11:26;0;49	87975;8	56582;0;0;47;
$GPXUP;3601;07:11:27;0;49	87987;8	56581;0;0;51;
$GPXUP;3601;07:11:28;0;49	87999;8	56576;0;0;48;
$GPXUP;3601;07:11:29;0;49	88011;8	56572;0;0;46;
$GPXUP;3601;07:11:30;0;49	88023;8	5657;0;0;48;
$GPXUP;3601;07:11:31;0;49	88035;8	56569;0;0;49;
$GPXUP;3601;07:11:32;0;49	88047;8	56566;0;0;50;
$GPXUP;3601;07:11:33;0;49	88059;8	56562;0;0;53;
$GPXUP;3601;07:11:34;0;49	88071;8	56554;0;0;53;
$GPXUP;3601;07:11:35;0;49	88082;8	56542;0;0;54;
$GPXUP;3601;07:11:36;0;49	88093;8	56527;0;0;54;
$GPXUP;3601;07:11:37;0;49	88105;8	56516;0;0;57;
$GPXUP;3601;07:11:38;0;49	88118;8	5651;0;0;53;
$GPXUP;3601;07:11:39;0;49	88132;8	56507;0;0;54;
$GPXUP;3601;07:11:40;0;49	88145;8	56501;0;0;56;
$GPXUP;3601;07:11:41;0;49	88157;8	5649;0;0;59;
$GPXUP;3601;07:11:42;0;49	88169;8	56478;0;0;59;
$GPXUP;3601;07:11:43;0;49	88182;8	56472;0;0;55;
$GPXUP;3601;07:11:44;0;49	88196;8	56468;0;0;56;
$GPXUP;3601;07:11:45;0;49	8821;8	56465;0;0;56;
$GPXUP;3601;07:11:46;0;49	88223;8	5646;0;0;57;
$GPXUP;3601;07:11:47;0;49	88236;8	56451;0;0;57;
$GPXUP;3601;07:11:48;0;49	88248;8	56439;0;0;59;
$GPXUP;3601;07:11:49;0;49	88261;8	56426;0;0;60;
$GPXUP;3601;07:11:50;0;49	88274;8	56415;0;0;60;
$GPXUP;3601;07:11:51;0;49	88288;8	56405;0;0;60;
$GPXUP;3601;07:11:52;0;49	88302;8	56394;0;0;59;
$GPXUP;3601;07:11:53;0;49	88315;8	56384;0;0;58;
$GPXUP;3601;07:11:54;0;49	88328;8	56375;0;0;59;
$GPXUP;3601;07:11:55;0;49	88342;8	56365;0;0;58;
$GPXUP;3601;07:11:56;0;49	88355;8	56357;0;0;57;
$GPXUP;3601;07:11:57;0;49	88369;8	56352;0;0;56;
$GPXUP;3601;07:11:58;0;49	88382;8	56347;0;0;54;
$GPXUP;3601;07:11:59;0;49	88395;8	56339;0;0;55;
$GPXUP;3601;07:12:00;0;49	88407;8	56329;0;0;56;
$GPXUP;3601;07:12:01;0;49	88418;8	56316;0;0;56;
$GPXUP;3601;07:12:02;0;49	88429;8	56302;0;0;56;
$GPXUP;3601;07:12:03;0;49	88441;8	56291;0;0;55;
$GPXUP;3601;07:12:04;0;49	88452;8	56278;0;0;54;
$GPXUP;3601;07:12:05;0;49	8846;8	56262;0;0;56;
$GPXUP;3601;07:12:06;0;49	88469;8	56244;0;0;60;
$GPXUP;3601;07:12:07;0;49	88476;8	56223;0;0;61;
$GPXUP;3601;07:12:08;0;49	88483;8	56201;0;0;61;
$GPXUP;3601;07:12:09;0;49	88491;8	56181;0;0;58;
$GPXUP;3601;07:12:10;0;49	88499;8	56164;0;0;59;
$GPXUP;3601;07:12:11;0;49	88511;8	56149;0;0;57;
$GPXUP;3601;07:12:12;0;49	88523;8	56137;0;0;56;
$GPXUP;3601;07:12:13;0;49	88534;8	56124;0;0;58;
$GPXUP;3601;07:12:14;0;49	88543;8	56107;0;0;58;
$GPXUP;3601;07:12:15;0;49	88553;8	5609;0;0;59;
$GPXUP;3601;07:12:16;0;49	88562;8	56072;0;0;58;
$GPXUP;3601;07:12:17;0;49	88569;8	56053;0;0;57;
$GPXUP;3601;07:12:18;0;49	88578;8	56036;0;0;55;
$GPXUP;3601;07:12:19;0;49	88588;8	56022;0;0;56;
$GPXUP;3601;07:12:20;0;49	88601;8	56012;0;0;53;
$GPXUP;3601;07:12:21;0;49	88613;8	56003;0;0;53;
$GPXUP;3601;07:12:22;0;49	88624;8	55992;0;0;54;
$GPXUP;3601;07:12:23;0;49	88633;8	55976;0;0;56;
$GPXUP;3601;07:12:24;0;49	88642;8	55958;0;0;56;
$GPXUP;3601;07:12:25;0;49	88651;8	55942;0;0;54;
$GPXUP;3601;07:12:26;0;49	88661;8	55931;0;0;51;
$GPXUP;3601;07:12:27;0;49	88672;8	55921;0;0;51;
$GPXUP;3601;07:12:28;0;49	88683;8	55909;0;0;54;
$GPXUP;3601;07:12:29;0;49	88694;8	55896;0;0;55;
$GPXUP;3601;07:12:30;0;49	88704;8	5588;0;0;56;
$GPXUP;3601;07:12:31;0;49	88713;8	55864;0;0;57;
$GPXUP;3601;07:12:32;0;49	88721;8	55845;0;0;58;
$GPXUP;3601;07:12:33;0;49	88728;8	55825;0;0;57;
$GPXUP;3601;07:12:34;0;49	88735;8	55807;0;0;56;
$GPXUP;3601;07:12:35;0;49	88743;8	55788;0;0;56;
$GPXUP;3601;07:12:36;0;49	88748;8	55768;0;0;59;
$GPXUP;3601;07:12:37;0;49	88754;8	55747;0;0;57;
$GPXUP;3601;07:12:38;0;49	88762;8	55728;0;0;58;
$GPXUP;3601;07:12:39;0;49	88772;8	55711;0;0;58;
$GPXUP;3601;07:12:40;0;49	88781;8	55694;0;0;58;
$GPXUP;3601;07:12:41;0;49	88789;8	55675;0;0;58;
$GPXUP;3601;07:12:42;0;49	88795;8	55654;0;0;58;
$GPXUP;3601;07:12:43;0;49	88802;8	55635;0;0;56;
$GPXUP;3601;07:12:44;0;49	88811;8	55619;0;0;56;
$GPXUP;3601;07:12:45;0;49	88821;8	55606;0;0;53;
$GPXUP;3601;07:12:46;0;49	88832;8	55594;0;0;53;
$GPXUP;3601;07:12:47;0;49	88843;8	55582;0;0;51;
$GPXUP;3601;07:12:48;0;49	88853;8	5557;0;0;51;
$GPXUP;3601;07:12:49;0;49	88862;8	55556;0;0;53;
$GPXUP;3601;07:12:50;0;49	8887;8	5554;0;0;55;
$GPXUP;3601;07:12:51;0;49	88878;8	55521;0;0;57;
$GPXUP;3601;07:12:52;0;49	88886;8	55504;0;0;56;
$GPXUP;3601;07:12:53;0;49	88895;8	55488;0;0;53;
$GPXUP;3601;07:12:54;0;49	88904;8	55474;0;0;54;
$GPXUP;3601;07:12:55;0;49	88912;8	55456;0;0;56;
$GPXUP;3601;07:12:56;0;49	8892;8	55438;0;0;56;
$GPXUP;3601;07:12:57;0;49	8893;8	55421;0;0;57;
$GPXUP;3601;07:12:58;0;49	88938;8	55404;0;0;58;
$GPXUP;3601;07:12:59;0;49	88947;8	55385;0;0;59;
$GPXUP;3601;07:13:00;0;49	88956;8	55367;0;0;59;
$GPXUP;3601;07:13:01;0;49	88964;8	55348;0;0;58;
$GPXUP;3601;07:13:02;0;49	88974;8	55331;0;0;59;
$GPXUP;3601;07:13:03;0;49	88984;8	55315;0;0;58;
$GPXUP;3601;07:13:04;0;49	88994;8	55296;0;0;62;
$GPXUP;3601;07:13:05;0;49	89001;8	55274;0;0;65;
$GPXUP;3601;07:13:06;0;49	89007;8	55251;0;0;65;
$GPXUP;3601;07:13:07;0;49	89016;8	55231;0;0;63;
$GPXUP;3601;07:13:08;0;49	89028;8	55215;0;0;62;
$GPXUP;3601;07:13:09;0;49	8904;8	55199;0;0;61;
$GPXUP;3601;07:13:10;0;49	8905;8	55181;0;0;60;
$GPXUP;3601;07:13:11;0;49	8906;8	55165;0;0;58;
$GPXUP;3601;07:13:12;0;49	8907;8	55149;0;0;58;
$GPXUP;3601;07:13:13;0;49	8908;8	55133;0;0;57;
$GPXUP;3601;07:13:14;0;49	89091;8	55118;0;0;59;
$GPXUP;3601;07:13:15;0;49	89102;8	55104;0;0;59;
$GPXUP;3601;07:13:16;0;49	89113;8	55089;0;0;59;
$GPXUP;3601;07:13:17;0;49	89126;8	55077;0;0;59;
$GPXUP;3601;07:13:18;0;49	89139;8	5507;0;0;57;
$GPXUP;3601;07:13:19;0;49	89153;8	55065;0;0;56;
$GPXUP;3601;07:13:20;0;49	89166;8	55058;0;0;57;
$GPXUP;3601;07:13:21;0;49	89178;8	55047;0;0;57;
$GPXUP;3601;07:13:22;0;49	8919;8	55036;0;0;57;
$GPXUP;3601;07:13:23;0;49	89202;8	55024;0;0;57;
$GPXUP;3601;07:13:24;0;49	89215;8	55017;0;0;55;
$GPXUP;3601;07:13:25;0;49	89228;8	55012;0;0;55;
$GPXUP;3601;07:13:26;0;49	89242;8	55006;0;0;53;
$GPXUP;3601;07:13:27;0;49	89253;8	54994;0;0;57;
$GPXUP;3601;07:13:28;0;49	89263;8	5498;0;0;57;
$GPXUP;3601;07:13:29;0;49	89275;8	54969;0;0;53;
$GPXUP;3601;07:13:30;0;49	89287;8	54964;0;0;50;
$GPXUP;3601;07:13:31;0;49	893;8	54962;0;0;50;
$GPXUP;3601;07:13:32;0;49	89312;8	54958;0;0;49;
$GPXUP;3601;07:13:33;0;49	89323;8	5495;0;0;51;
$GPXUP;3601;07:13:34;0;49	89332;8	54937;0;0;51;
$GPXUP;3601;07:13:35;0;49	89341;8	54923;0;0;51;
$GPXUP;3601;07:13:36;0;49	8935;8	54908;0;0;54;
$GPXUP;3601;07:13:37;0;49	89359;8	54892;0;0;55;
$GPXUP;3601;07:13:38;0;49	89369;8	54878;0;0;57;
$GPXUP;3601;07:13:39;0;49	89381;8	54865;0;0;56;
$GPXUP;3601;07:13:40;0;49	89392;8	54852;0;0;57;
$GPXUP;3601;07:13:41;0;49	89402;8	54835;0;0;59;
$GPXUP;3601;07:13:42;0;49	89412;8	54819;0;0;58;
$GPXUP;3601;07:13:43;0;49	89422;8	54803;0;0;57;
$GPXUP;3601;07:13:44;0;49	89432;8	54788;0;0;57;
$GPXUP;3601;07:13:45;0;49	89443;8	54773;0;0;58;
$GPXUP;3601;07:13:46;0;49	89452;8	54756;0;0;59;
$GPXUP;3601;07:13:47;0;49	89463;8	5474;0;0;59;
$GPXUP;3601;07:13:48;0;49	89475;8	5473;0;0;56;
$GPXUP;3601;07:13:49;0;49	89488;8	54721;0;0;57;
$GPXUP;3601;07:13:50;0;49	895;8	5471;0;0;57;
$GPXUP;3601;07:13:51;0;49	89513;8	54699;0;0;59;
$GPXUP;3601;07:13:52;0;49	89526;8	54689;0;0;57;
$GPXUP;3601;07:13:53;0;49	8954;8	54683;0;0;56;
$GPXUP;3601;07:13:54;0;49	89553;8	54678;0;0;56;
$GPXUP;3601;07:13:55;0;49	89567;8	54672;0;0;55;
$GPXUP;3601;07:13:56;0;49	8958;8	54667;0;0;54;
$GPXUP;3601;07:13:57;0;49	89592;8	54659;0;0;54;
$GPXUP;3601;07:13:58;0;49	89604;8	54648;0;0;55;
$GPXUP;3601;07:13:59;0;49	89616;8	54637;0;0;56;
$GPXUP;3601;07:14:00;0;49	89627;8	54625;0;0;56;
$GPXUP;3601;07:14:01;0;49	89639;8	54612;0;0;57;
$GPXUP;3601;07:14:02;0;49	89651;8	54599;0;0;58;
$GPXUP;3601;07:14:03;0;49	89663;8	54589;0;0;57;
$GPXUP;3601;07:14:04;0;49	89676;8	54581;0;0;57;
$GPXUP;3601;07:14:05;0;49	8969;8	54577;0;0;56;
$GPXUP;3601;07:14:06;0;49	89704;8	54575;0;0;54;
$GPXUP;3601;07:14:07;0;49	89717;8	54572;0;0;52;
$GPXUP;3601;07:14:08;0;49	89729;8	54571;0;0;49;
$GPXUP;3601;07:14:09;0;49	89741;8	54572;0;0;50;
$GPXUP;3601;07:14:10;0;49	89754;8	54572;0;0;49;
$GPXUP;3601;07:14:11;0;49	89766;8	54566;0;0;50;
$GPXUP;3601;07:14:12;0;49	89777;8	54556;0;0;51;
$GPXUP;3601;07:14:13;0;49	89787;8	54544;0;0;52;
$GPXUP;3601;07:14:14;0;49	89797;8	54532;0;0;51;
$GPXUP;3601;07:14:15;0;49	89809;8	54522;0;0;52;
$GPXUP;3601;07:14:16;0;49	89821;8	54515;0;0;52;
$GPXUP;3601;07:14:17;0;49	89833;8	5451;0;0;50;
$GPXUP;3601;07:14:18;0;49	89846;8	54507;0;0;52;
$GPXUP;3601;07:14:19;0;49	89858;8	54505;0;0;52;
$GPXUP;3601;07:14:20;0;49	89871;8	54502;0;0;52;
$GPXUP;3601;07:14:21;0;49	89884;8	54498;0;0;53;
$GPXUP;3601;07:14:22;0;49	89897;8	54493;0;0;54;
$GPXUP;3601;07:14:23;0;49	8991;8	54488;0;0;54;
$GPXUP;3601;07:14:24;0;49	89922;8	54477;0;0;54;
$GPXUP;3601;07:14:25;0;49	89932;8	54465;0;0;53;
$GPXUP;3601;07:14:26;0;49	89942;8	54454;0;0;51;
$GPXUP;3601;07:14:27;0;49	89954;8	54444;0;0;52;
$GPXUP;3601;07:14:28;0;49	89966;8	54438;0;0;53;
$GPXUP;3601;07:14:29;0;49	89978;8	54432;0;0;51;
$GPXUP;3601;07:14:30;0;49	8999;8	54426;0;0;51;
$GPXUP;3601;07:14:31;0;49	90003;8	5442;0;0;49;
$GPXUP;3601;07:14:32;0;49	90015;8	54415;0;0;48;
$GPXUP;3601;07:14:33;0;49	90026;8	54412;0;0;48;
$GPXUP;3601;07:14:34;0;49	90037;8	54404;0;0;50;
$GPXUP;3601;07:14:35;0;49	90047;8	54391;0;0;53;
$GPXUP;3601;07:14:36;0;49	90058;8	54378;0;0;52;
$GPXUP;3601;07:14:37;0;49	90069;8	54369;0;0;49;
$GPXUP;3601;07:14:38;0;49	9008;8	54361;0;0;50;
$GPXUP;3601;07:14:39;0;49	90091;8	54352;0;0;51;
$GPXUP;3601;07:14:40;0;49	90103;8	54344;0;0;54;
$GPXUP;3601;07:14:41;0;49	90115;8	54338;0;0;52;
$GPXUP;3601;07:14:42;0;49	90127;8	5433;0;0;53;
$GPXUP;3601;07:14:43;0;49	90137;8	54316;0;0;55;
$GPXUP;3601;07:14:44;0;49	90144;8	54298;0;0;56;
$GPXUP;3601;07:14:45;0;49	90149;8	54278;0;0;57;
$GPXUP;3601;07:14:46;0;49	90153;8	54257;0;0;57;
$GPXUP;3601;07:14:47;0;49	90157;8	54236;0;0;56;
$GPXUP;3601;07:14:48;0;49	90164;8	54217;0;0;56;
$GPXUP;3601;07:14:49;0;49	90174;8	542;0;0;57;
$GPXUP;3601;07:14:50;0;49	90184;8	54185;0;0;58;
$GPXUP;3601;07:14:51;0;49	90194;8	54168;0;0;58;
$GPXUP;3601;07:14:52;0;49	90202;8	5415;0;0;60;
$GPXUP;3601;07:14:53;0;49	90208;8	54129;0;0;61;
$GPXUP;3601;07:14:54;0;49	90212;8	54107;0;0;61;
$GPXUP;3601;07:14:55;0;49	90216;8	54084;0;0;60;
$GPXUP;3601;07:14:56;0;49	90222;8	54063;0;0;59;
$GPXUP;3601;07:14:57;0;49	90229;8	54042;0;0;61;
$GPXUP;3601;07:14:58;0;49	90236;8	54021;0;0;60;
$GPXUP;3601;07:14:59;0;49	90244;8	54001;0;0;62;
$GPXUP;3601;07:15:00;0;49	9025;8	53979;0;0;62;
$GPXUP;3601;07:15:01;0;49	90256;8	53957;0;0;63;
$GPXUP;3601;07:15:02;0;49	90263;8	53936;0;0;61;
$GPXUP;3601;07:15:03;0;49	90271;8	53916;0;0;61;
$GPXUP;3601;07:15:04;0;49	90279;8	53895;0;0;60;
$GPXUP;3601;07:15:05;0;49	90288;8	53878;0;0;57;
$GPXUP;3601;07:15:06;0;49	90298;8	53862;0;0;56;
$GPXUP;3601;07:15:07;0;49	90306;8	53845;0;0;57;
$GPXUP;3601;07:15:08;0;49	90314;8	53827;0;0;58;
$GPXUP;3601;07:15:09;0;49	90321;8	53807;0;0;59;
$GPXUP;3601;07:15:10;0;49	90329;8	53787;0;0;58;
$GPXUP;3601;07:15:11;0;49	90339;8	5377;0;0;59;
$GPXUP;3601;07:15:12;0;49	90349;8	53754;0;0;59;
$GPXUP;3601;07:15:13;0;49	90358;8	53736;0;0;59;
$GPXUP;3601;07:15:14;0;49	90365;8	53716;0;0;59;
$GPXUP;3601;07:15:15;0;49	90372;8	53697;0;0;57;
$GPXUP;3601;07:15:16;0;49	90379;8	53681;0;0;52;
$GPXUP;3601;07:15:17;0;49	90389;8	53669;0;0;51;
$GPXUP;3601;07:15:18;0;49	904;8	53657;0;0;51;
$GPXUP;3601;07:15:19;0;49	90408;8	53642;0;0;55;
$GPXUP;3601;07:15:20;0;49	90416;8	53624;0;0;56;
$GPXUP;3601;07:15:21;0;49	90422;8	53604;0;0;58;
$GPXUP;3601;07:15:22;0;49	9043;8	53586;0;0;57;
$GPXUP;3601;07:15:23;0;49	9044;8	53568;0;0;59;
$GPXUP;3601;07:15:24;0;49	9045;8	53553;0;0;56;
$GPXUP;3601;07:15:25;0;49	9046;8	53537;0;0;55;
$GPXUP;3601;07:15:26;0;49	90469;8	5352;0;0;57;
$GPXUP;3601;07:15:27;0;49	90478;8	53502;0;0;59;
$GPXUP;3601;07:15:28;0;49	90488;8	53486;0;0;58;
$GPXUP;3601;07:15:29;0;49	90498;8	53469;0;0;58;
$GPXUP;3601;07:15:30;0;49	90508;8	53454;0;0;56;
$GPXUP;3601;07:15:31;0;49	90518;8	53438;0;0;55;
$GPXUP;3601;07:15:32;0;49	90528;8	53424;0;0;53;
$GPXUP;3601;07:15:33;0;49	90536;8	53408;0;0;54;
$GPXUP;3601;07:15:34;0;49	90543;8	5339;0;0;57;
$GPXUP;3601;07:15:35;0;49	9055;8	5337;0;0;59;
$GPXUP;3601;07:15:36;0;49	9056;8	53353;0;0;58;
$GPXUP;3601;07:15:37;0;49	9057;8	53337;0;0;57;
$GPXUP;3601;07:15:38;0;49	90579;8	53322;0;0;58;
$GPXUP;3601;07:15:39;0;49	90589;8	53305;0;0;58;
$GPXUP;3601;07:15:40;0;49	90599;8	53288;0;0;60;
$GPXUP;3601;07:15:41;0;49	90607;8	5327;0;0;62;
$GPXUP;3601;07:15:42;0;49	90614;8	53248;0;0;62;
$GPXUP;3601;07:15:43;0;49	90621;8	53226;0;0;63;
$GPXUP;3601;07:15:44;0;49	90628;8	53204;0;0;61;
$GPXUP;3601;07:15:45;0;49	90637;8	53184;0;0;60;
$GPXUP;3601;07:15:46;0;49	90646;8	53165;0;0;59;
$GPXUP;3601;07:15:47;0;49	90653;8	53145;0;0;63;
$GPXUP;3601;07:15:48;0;49	90659;8	53122;0;0;64;
$GPXUP;3601;07:15:49;0;49	90666;8	53099;0;0;63;
$GPXUP;3601;07:15:50;0;49	90674;8	53077;0;0;62;
$GPXUP;3601;07:15:51;0;49	90682;8	53057;0;0;63;
$GPXUP;3601;07:15:52;0;49	90689;8	53035;0;0;64;
$GPXUP;3601;07:15:53;0;49	90695;8	53013;0;0;61;
$GPXUP;3601;07:15:54;0;49	90704;8	52994;0;0;58;
$GPXUP;3601;07:15:55;0;49	90714;8	52978;0;0;58;
$GPXUP;3601;07:15:56;0;49	90722;8	52959;0;0;62;
$GPXUP;3601;07:15:57;0;49	90729;8	52938;0;0;62;
$GPXUP;3601;07:15:58;0;49	90735;8	52916;0;0;62;
$GPXUP;3601;07:15:59;0;49	90744;8	52897;0;0;60;
$GPXUP;3601;07:16:00;0;49	90754;8	52882;0;0;55;
$GPXUP;3601;07:16:01;0;49	90765;8	52869;0;0;54;
$GPXUP;3601;07:16:02;0;49	90774;8	52854;0;0;56;
$GPXUP;3601;07:16:03;0;49	90782;8	52836;0;0;56;
$GPXUP;3601;07:16:04;0;49	90788;8	52816;0;0;57;
$GPXUP;3601;07:16:05;0;49	90794;8	52796;0;0;58;
$GPXUP;3601;07:16:06;0;49	90801;8	52776;0;0;58;
$GPXUP;3601;07:16:07;0;49	90808;8	52756;0;0;60;
$GPXUP;3601;07:16:08;0;49	90818;8	52738;0;0;60;
$GPXUP;3601;07:16:09;0;49	90828;8	52723;0;0;58;
$GPXUP;3601;07:16:10;0;49	9084;8	52708;0;0;57;
$GPXUP;3601;07:16:11;0;49	90849;8	52692;0;0;60;
$GPXUP;3601;07:16:12;0;49	90858;8	52671;0;0;63;
$GPXUP;3601;07:16:13;0;49	90865;8	52649;0;0;64;
$GPXUP;3601;07:16:14;0;49	90874;8	52628;0;0;64;
$GPXUP;3601;07:16:15;0;49	90884;8	52607;0;0;65;
$GPXUP;3601;07:16:16;0;49	90894;8	52588;0;0;64;
$GPXUP;3601;07:16:17;0;49	90906;8	52573;0;0;61;
$GPXUP;3601;07:16:18;0;49	90919;8	52559;0;0;61;
$GPXUP;3601;07:16:19;0;49	9093;8	52545;0;0;60;
$GPXUP;3601;07:16:20;0;49	9094;8	52528;0;0;61;
$GPXUP;3601;07:16:21;0;49	90949;8	52508;0;0;62;
$GPXUP;3601;07:16:22;0;49	90959;8	5249;0;0;60;
$GPXUP;3601;07:16:23;0;49	90969;8	52474;0;0;59;
$GPXUP;3601;07:16:24;0;49	9098;8	52461;0;0;55;
$GPXUP;3601;07:16:25;0;49	90992;8	5245;0;0;55;
$GPXUP;3601;07:16:26;0;49	91005;8	52442;0;0;54;
$GPXUP;3601;07:16:27;0;49	91016;8	52432;0;0;52;
$GPXUP;3601;07:16:28;0;49	91027;8	52419;0;0;53;
$GPXUP;3601;07:16:29;0;49	91037;8	52407;0;0;53;
$GPXUP;3601;07:16:30;0;49	91048;8	52397;0;0;51;
$GPXUP;3601;07:16:31;0;49	9106;8	5239;0;0;50;
$GPXUP;3601;07:16:32;0;49	91071;8	52382;0;0;51;
$GPXUP;3601;07:16:33;0;49	91082;8	52369;0;0;54;
$GPXUP;3601;07:16:34;0;49	91091;8	52354;0;0;56;
$GPXUP;3601;07:16:35;0;49	91101;8	52338;0;0;55;
$GPXUP;3601;07:16:36;0;49	91112;8	52325;0;0;54;
$GPXUP;3601;07:16:37;0;49	91124;8	52314;0;0;54;
$GPXUP;3601;07:16:38;0;49	91134;8	52302;0;0;53;
$GPXUP;3601;07:16:39;0;49	91145;8	52287;0;0;57;
$GPXUP;3601;07:16:40;0;49	91155;8	52272;0;0;56;
$GPXUP;3601;07:16:41;0;49	91165;8	52259;0;0;56;
$GPXUP;3601;07:16:42;0;49	91177;8	52248;0;0;55;
$GPXUP;3601;07:16:43;0;49	9119;8	52237;0;0;56;
$GPXUP;3601;07:16:44;0;49	91201;8	52226;0;0;55;
$GPXUP;3601;07:16:45;0;49	91212;8	52212;0;0;56;
$GPXUP;3601;07:16:46;0;49	91222;8	52197;0;0;58;
$GPXUP;3601;07:16:47;0;49	91234;8	52182;0;0;58;
$GPXUP;3601;07:16:48;0;49	91245;8	52169;0;0;58;
$GPXUP;3601;07:16:49;0;49	91257;8	52159;0;0;56;
$GPXUP;3601;07:16:50;0;49	9127;8	52151;0;0;57;
$GPXUP;3601;07:16:51;0;49	91284;8	52143;0;0;57;
$GPXUP;3601;07:16:52;0;49	91297;8	52135;0;0;56;
$GPXUP;3601;07:16:53;0;49	9131;8	52125;0;0;57;
$GPXUP;3601;07:16:54;0;49	91322;8	52113;0;0;56;
$GPXUP;3601;07:16:55;0;49	91334;8	52102;0;0;56;
$GPXUP;3601;07:16:56;0;49	91346;8	52091;0;0;54;
$GPXUP;3601;07:16:57;0;49	91356;8	52078;0;0;52;
$GPXUP;3601;07:16:58;0;49	91366;8	52063;0;0;54;
$GPXUP;3601;07:16:59;0;49	91376;8	52049;0;0;56;
$GPXUP;3601;07:17:00;0;49	91387;8	52034;0;0;56;
$GPXUP;3601;07:17:01;0;49	91396;8	52018;0;0;56;
$GPXUP;3601;07:17:02;0;49	91405;8	52001;0;0;55;
$GPXUP;3601;07:17:03;0;49	91412;8	51982;0;0;57;
$GPXUP;3601;07:17:04;0;49	91418;8	51962;0;0;59;
$GPXUP;3601;07:17:05;0;49	91427;8	51944;0;0;59;
$GPXUP;3601;07:17:06;0;49	91438;8	51928;0;0;60;
$GPXUP;3601;07:17:07;0;49	91451;8	51915;0;0;58;
$GPXUP;3601;07:17:08;0;49	91462;8	51902;0;0;59;
$GPXUP;3601;07:17:09;0;49	91474;8	51888;0;0;58;
$GPXUP;3601;07:17:10;0;49	91485;8	51873;0;0;59;
$GPXUP;3601;07:17:11;0;49	91495;8	51857;0;0;57;
$GPXUP;3601;07:17:12;0;49	91504;8	5184;0;0;58;
$GPXUP;3601;07:17:13;0;49	91513;8	51822;0;0;58;
$GPXUP;3601;07:17:14;0;49	91521;8	51803;0;0;58;
$GPXUP;3601;07:17:15;0;49	9153;8	51784;0;0;59;
$GPXUP;3601;07:17:16;0;49	91538;8	51765;0;0;59;
$GPXUP;3601;07:17:17;0;49	91547;8	51747;0;0;58;
$GPXUP;3601;07:17:18;0;49	91557;8	51731;0;0;58;
$GPXUP;3601;07:17:19;0;49	91567;8	51715;0;0;59;
$GPXUP;3601;07:17:20;0;49	91576;8	51696;0;0;59;
$GPXUP;3601;07:17:21;0;49	91583;8	51678;0;0;59;
$GPXUP;3601;07:17:22;0;49	91591;8	51659;0;0;59;
$GPXUP;3601;07:17:23;0;49	91599;8	5164;0;0;59;
$GPXUP;3601;07:17:24;0;49	91608;8	5162;0;0;60;
$GPXUP;3601;07:17:25;0;49	91615;8	51601;0;0;60;
$GPXUP;3601;07:17:26;0;49	91622;8	51579;0;0;61;
$GPXUP;3601;07:17:27;0;49	91626;8	51557;0;0;61;
$GPXUP;3601;07:17:28;0;49	91631;8	51534;0;0;61;
$GPXUP;3601;07:17:29;0;49	91638;8	51513;0;0;59;
$GPXUP;3601;07:17:30;0;49	91649;8	51498;0;0;57;
$GPXUP;3601;07:17:31;0;49	9166;8	51483;0;0;58;
$GPXUP;3601;07:17:32;0;49	9167;8	51467;0;0;60;
$GPXUP;3601;07:17:33;0;49	91678;8	51447;0;0;59;
$GPXUP;3601;07:17:34;0;49	91686;8	51428;0;0;58;
$GPXUP;3601;07:17:35;0;49	91691;8	51408;0;0;56;
$GPXUP;3601;07:17:36;0;49	91696;8	51388;0;0;57;
$GPXUP;3601;07:17:37;0;49	91704;8	51369;0;0;56;
$GPXUP;3601;07:17:38;0;49	91713;8	51353;0;0;55;
$GPXUP;3601;07:17:39;0;49	91723;8	51339;0;0;52;
$GPXUP;3601;07:17:40;0;49	91732;8	51326;0;0;49;
$GPXUP;3601;07:17:41;0;49	9174;8	51309;0;0;54;
$GPXUP;3601;07:17:42;0;49	91745;8	51289;0;0;56;
$GPXUP;3601;07:17:43;0;49	9175;8	51267;0;0;61;
$GPXUP;3601;07:17:44;0;49	91754;8	51244;0;0;60;
$GPXUP;3601;07:17:45;0;49	91758;8	51221;0;0;60;
$GPXUP;3601;07:17:46;0;49	91761;8	51198;0;0;63;
$GPXUP;3601;07:17:47;0;49	91765;8	51175;0;0;62;
$GPXUP;3601;07:17:48;0;49	9177;8	51153;0;0;59;
$GPXUP;3601;07:17:49;0;49	91777;8	51133;0;0;59;
$GPXUP;3601;07:17:50;0;49	91784;8	51114;0;0;61;
$GPXUP;3601;07:17:51;0;49	9179;8	51091;0;0;63;
$GPXUP;3601;07:17:52;0;49	91793;8	51066;0;0;64;
$GPXUP;3601;07:17:53;0;49	91796;8	51042;0;0;65;
$GPXUP;3601;07:17:54;0;49	91799;8	51017;0;0;64;
$GPXUP;3601;07:17:55;0;49	91803;8	50994;0;0;62;
$GPXUP;3601;07:17:56;0;49	91808;8	50972;0;0;63;
$GPXUP;3601;07:17:57;0;49	91814;8	5095;0;0;59;
$GPXUP;3601;07:17:58;0;49	91821;8	50931;0;0;59;
$GPXUP;3601;07:17:59;0;49	91828;8	50911;0;0;60;
$GPXUP;3601;07:18:00;0;49	91835;8	5089;0;0;62;
$GPXUP;3601;07:18:01;0;49	91841;8	50868;0;0;62;
$GPXUP;3601;07:18:02;0;49	91846;8	50844;0;0;63;
$GPXUP;3601;07:18:03;0;49	9185;8	5082;0;0;63;
$GPXUP;3601;07:18:04;0;49	91854;8	50796;0;0;65;
$GPXUP;3601;07:18:05;0;49	91858;8	50773;0;0;62;
$GPXUP;3601;07:18:06;0;49	91862;8	50749;0;0;62;
$GPXUP;3601;07:18:07;0;49	91866;8	50725;0;0;62;
$GPXUP;3601;07:18:08;0;49	91868;8	50702;0;0;63;
$GPXUP;3601;07:18:09;0;49	91868;8	50677;0;0;64;
$GPXUP;3601;07:18:10;0;49	91869;8	50652;0;0;64;
$GPXUP;3601;07:18:11;0;49	9187;8	50628;0;0;63;
$GPXUP;3601;07:18:12;0;49	91872;8	50604;0;0;62;
$GPXUP;3601;07:18:13;0;49	91876;8	50581;0;0;63;
$GPXUP;3601;07:18:14;0;49	91879;8	50557;0;0;62;
$GPXUP;3601;07:18:15;0;49	91883;8	50533;0;0;62;
$GPXUP;3601;07:18:16;0;49	91886;8	5051;0;0;62;
$GPXUP;3601;07:18:17;0;49	91889;8	50487;0;0;61;
$GPXUP;3601;07:18:18;0;49	91892;8	50464;0;0;61;
$GPXUP;3601;07:18:19;0;49	91895;8	5044;0;0;62;
$GPXUP;3601;07:18:20;0;49	91899;8	50418;0;0;61;
$GPXUP;3601;07:18:21;0;49	91903;8	50395;0;0;60;
$GPXUP;3601;07:18:22;0;49	91907;8	50372;0;0;63;
$GPXUP;3601;07:18:23;0;49	9191;8	50347;0;0;64;
$GPXUP;3601;07:18:24;0;49	91915;8	50323;0;0;66;
$GPXUP;3601;07:18:25;0;49	91921;8	503;0;0;64;
$GPXUP;3601;07:18:26;0;49	9193;8	50281;0;0;59;
$GPXUP;3601;07:18:27;0;49	9194;8	50266;0;0;55;
$GPXUP;3601;07:18:28;0;49	91951;8	50253;0;0;52;
$GPXUP;3601;07:18:29;0;49	9196;8	5024;0;0;51;
$GPXUP;3601;07:18:30;0;49	91967;8	50223;0;0;55;
$GPXUP;3601;07:18:31;0;49	91974;8	50205;0;0;55;
$GPXUP;3601;07:18:32;0;49	91981;8	50186;0;0;55;
$GPXUP;3601;07:18:33;0;49	9199;8	5017;0;0;55;
$GPXUP;3601;07:18:34;0;49	92;8	50157;0;0;54;
$GPXUP;3601;07:18:35;0;49	92011;8	50145;0;0;53;
$GPXUP;3601;07:18:36;0;49	92022;8	50132;0;0;54;
$GPXUP;3601;07:18:37;0;49	92032;8	50117;0;0;55;
$GPXUP;3601;07:18:38;0;49	9204;8	501;0;0;57;
$GPXUP;3601;07:18:39;0;49	92049;8	50082;0;0;55;
$GPXUP;3601;07:18:40;0;49	92057;8	50065;0;0;53;
$GPXUP;3601;07:18:41;0;49	92065;8	50048;0;0;54;
$GPXUP;3601;07:18:42;0;49	92074;8	50032;0;0;56;
$GPXUP;3601;07:18:43;0;49	92082;8	50013;0;0;58;
$GPXUP;3601;07:18:44;0;49	9209;8	49994;0;0;57;
$GPXUP;3601;07:18:45;0;49	92098;8	49976;0;0;56;
$GPXUP;3601;07:18:46;0;49	92106;8	49958;0;0;57;
$GPXUP;3601;07:18:47;0;49	92114;8	4994;0;0;61;
$GPXUP;3601;07:18:48;0;49	92121;8	49918;0;0;62;
$GPXUP;3601;07:18:49;0;49	92128;8	49897;0;0;62;
$GPXUP;3601;07:18:50;0;49	92135;8	49875;0;0;63;
$GPXUP;3601;07:18:51;0;49	92143;8	49852;0;0;66;
$GPXUP;3601;07:18:52;0;49	92149;8	49829;0;0;66;
$GPXUP;3601;07:18:53;0;49	92153;8	49805;0;0;65;
$GPXUP;3601;07:18:54;0;49	92155;8	49781;0;0;62;
$GPXUP;3601;07:18:55;0;49	92157;8	49758;0;0;58;
$GPXUP;3601;07:18:56;0;49	92161;8	49738;0;0;55;
$GPXUP;3601;07:18:57;0;49	92167;8	49718;0;0;55;
$GPXUP;3601;07:18:58;0;49	92173;8	49699;0;0;57;
$GPXUP;3601;07:18:59;0;49	92181;8	49681;0;0;56;
$GPXUP;3601;07:19:00;0;49	92187;8	49661;0;0;57;
$GPXUP;3601;07:19:01;0;49	92191;8	4964;0;0;57;
$GPXUP;3601;07:19:02;0;49	92194;8	49619;0;0;57;
$GPXUP;3601;07:19:03;0;49	92197;8	49597;0;0;57;
$GPXUP;3601;07:19:04;0;49	92201;8	49574;0;0;58;
$GPXUP;3601;07:19:05;0;49	92204;8	49552;0;0;60;
$GPXUP;3601;07:19:06;0;49	92207;8	49528;0;0;62;
$GPXUP;3601;07:19:07;0;49	92207;8	49504;0;0;63;
$GPXUP;3601;07:19:08;0;49	92209;8	49481;0;0;59;
$GPXUP;3601;07:19:09;0;49	92213;8	4946;0;0;57;
$GPXUP;3601;07:19:10;0;49	92218;8	4944;0;0;55;
$GPXUP;3601;07:19:11;0;49	92225;8	49422;0;0;54;
$GPXUP;3601;07:19:12;0;49	92233;8	49406;0;0;54;
$GPXUP;3601;07:19:13;0;49	92241;8	49389;0;0;54;
$GPXUP;3601;07:19:14;0;49	9225;8	49372;0;0;55;
$GPXUP;3601;07:19:15;0;49	92258;8	49357;0;0;53;
$GPXUP;3601;07:19:16;0;49	92267;8	49342;0;0;52;
$GPXUP;3601;07:19:17;0;49	92276;8	49329;0;0;48;
$GPXUP;3601;07:19:18;0;49	92284;8	49315;0;0;51;
$GPXUP;3601;07:19:19;0;49	9229;8	49296;0;0;54;
$GPXUP;3601;07:19:20;0;49	92296;8	49278;0;0;56;
$GPXUP;3601;07:19:21;0;49	92303;8	49258;0;0;58;
$GPXUP;3601;07:19:22;0;49	92312;8	49239;0;0;58;
$GPXUP;3601;07:19:23;0;49	92321;8	49223;0;0;56;
$GPXUP;3601;07:19:24;0;49	9233;8	49207;0;0;54;
$GPXUP;3601;07:19:25;0;49	92339;8	49193;0;0;52;
$GPXUP;3601;07:19:26;0;49	92349;8	4918;0;0;52;
$GPXUP;3601;07:19:27;0;49	9236;8	4917;0;0;49;
$GPXUP;3601;07:19:28;0;49	92371;8	49162;0;0;49;
$GPXUP;3601;07:19:29;0;49	92382;8	49152;0;0;51;
$GPXUP;3601;07:19:30;0;49	92391;8	49139;0;0;53;
$GPXUP;3601;07:19:31;0;49	924;8	49123;0;0;56;
$GPXUP;3601;07:19:32;0;49	9241;8	49107;0;0;55;
$GPXUP;3601;07:19:33;0;49	92421;8	49094;0;0;52;
$GPXUP;3601;07:19:34;0;49	92433;8	49085;0;0;52;
$GPXUP;3601;07:19:35;0;49	92445;8	49079;0;0;50;
$GPXUP;3601;07:19:36;0;49	92457;8	49073;0;0;50;
$GPXUP;3601;07:19:37;0;49	92469;8	49067;0;0;51;
$GPXUP;3601;07:19:38;0;49	92481;8	4906;0;0;52;
$GPXUP;3601;07:19:39;0;49	92493;8	49052;0;0;51;
$GPXUP;3601;07:19:40;0;49	92504;8	49041;0;0;51;
$GPXUP;3601;07:19:41;0;49	92513;8	49029;0;0;52;
$GPXUP;3601;07:19:42;0;49	92522;8	49013;0;0;55;
$GPXUP;3601;07:19:43;0;49	92531;8	48997;0;0;58;
$GPXUP;3601;07:19:44;0;49	92542;8	4898;0;0;58;
$GPXUP;3601;07:19:45;0;49	92554;8	48971;0;0;52;
$GPXUP;3601;07:19:46;0;49	92566;8	48969;0;0;50;
$GPXUP;3601;07:19:47;0;49	92578;8	48969;0;0;48;
$GPXUP;3601;07:19:48;0;49	9259;8	48966;0;0;48;
$GPXUP;3601;07:19:49;0;49	92602;8	48961;0;0;48;
$GPXUP;3601;07:19:50;0;49	92614;8	48958;0;0;48;
$GPXUP;3601;07:19:51;0;49	92626;8	48955;0;0;49;
$GPXUP;3601;07:19:52;0;49	92639;8	48952;0;0;50;
$GPXUP;3601;07:19:53;0;49	92651;8	48943;0;0;58;
$GPXUP;3601;07:19:54;0;49	92662;8	4893;0;0;58;
$GPXUP;3601;07:19:55;0;49	92674;8	48916;0;0;58;
$GPXUP;3601;07:19:56;0;49	92684;8	48901;0;0;57;
$GPXUP;3601;07:19:57;0;49	92696;8	48887;0;0;59;
$GPXUP;3601;07:19:58;0;49	92709;8	48878;0;0;55;
$GPXUP;3601;07:19:59;0;49	92722;8	48872;0;0;51;
$GPXUP;3601;07:20:00;0;49	92734;8	4887;0;0;51;
$GPXUP;3601;07:20:01;0;49	92747;8	48872;0;0;48;
$GPXUP;3601;07:20:02;0;49	92759;8	48876;0;0;48;
$GPXUP;3601;07:20:03;0;49	9277;8	48876;0;0;44;
$GPXUP;3601;07:20:04;0;49	92781;8	48872;0;0;47;
$GPXUP;3601;07:20:05;0;49	92792;8	48866;0;0;49;
$GPXUP;3601;07:20:06;0;49	92804;8	4886;0;0;51;
$GPXUP;3601;07:20:07;0;49	92817;8	48858;0;0;48;
$GPXUP;3601;07:20:08;0;49	92829;8	48856;0;0;49;
$GPXUP;3601;07:20:09;0;49	92841;8	48853;0;0;50;
$GPXUP;3601;07:20:10;0;49	92853;8	48847;0;0;51;
$GPXUP;3601;07:20:11;0;49	92865;8	48838;0;0;54;
$GPXUP;3601;07:20:12;0;49	92876;8	48826;0;0;55;
$GPXUP;3601;07:20:13;0;49	92889;8	48814;0;0;55;
$GPXUP;3601;07:20:14;0;49	92902;8	48809;0;0;53;
$GPXUP;3601;07:20:15;0;49	92915;8	48808;0;0;53;
$GPXUP;3601;07:20:16;0;49	92927;8	48812;0;0;52;
$GPXUP;3601;07:20:17;0;49	92941;8	48817;0;0;52;
$GPXUP;3601;07:20:18;0;49	92953;8	48822;0;0;52;
$GPXUP;3601;07:20:19;0;49	92966;8	48821;0;0;49;
$GPXUP;3601;07:20:20;0;49	92978;8	48815;0;0;53;
$GPXUP;3601;07:20:21;0;49	92991;8	4881;0;0;56;
$GPXUP;3601;07:20:22;0;49	93005;8	48809;0;0;52;
$GPXUP;3601;07:20:23;0;49	93017;8	48811;0;0;51;
$GPXUP;3601;07:20:24;0;49	9303;8	48814;0;0;53;
$GPXUP;3601;07:20:25;0;49	93042;8	48819;0;0;53;
$GPXUP;3601;07:20:26;0;49	93055;8	48823;0;0;52;
$GPXUP;3601;07:20:27;0;49	93068;8	48828;0;0;53;
$GPXUP;3601;07:20:28;0;49	93081;8	48833;0;0;52;
$GPXUP;3601;07:20:29;0;49	93093;8	48839;0;0;52;
$GPXUP;3601;07:20:30;0;49	93106;8	48844;0;0;54;
$GPXUP;3601;07:20:31;0;49	9312;8	48847;0;0;55;
$GPXUP;3601;07:20:32;0;49	93133;8	48849;0;0;53;
$GPXUP;3601;07:20:33;0;49	93146;8	48854;0;0;50;
$GPXUP;3601;07:20:34;0;49	93158;8	48861;0;0;51;
$GPXUP;3601;07:20:35;0;49	9317;8	48868;0;0;51;
$GPXUP;3601;07:20:36;0;49	93182;8	48875;0;0;51;
$GPXUP;3601;07:20:37;0;49	93193;8	48882;0;0;51;
$GPXUP;3601;07:20:38;0;49	93206;8	48886;0;0;48;
$GPXUP;3601;07:20:39;0;49	93218;8	48889;0;0;51;
$GPXUP;3601;07:20:40;0;49	9323;8	48889;0;0;51;
$GPXUP;3601;07:20:41;0;49	93243;8	48889;0;0;52;
$GPXUP;3601;07:20:42;0;49	93256;8	4889;0;0;51;
$GPXUP;3601;07:20:43;0;49	93268;8	48889;0;0;49;
$GPXUP;3601;07:20:44;0;49	9328;8	48885;0;0;52;
$GPXUP;3601;07:20:45;0;49	93293;8	48878;0;0;54;
$GPXUP;3601;07:20:46;0;49	93305;8	48868;0;0;52;
$GPXUP;3601;07:20:47;0;49	93316;8	4886;0;0;48;
$GPXUP;3601;07:20:48;0;49	93327;8	48852;0;0;48;
$GPXUP;3601;07:20:49;0;49	93338;8	48847;0;0;47;
$GPXUP;3601;07:20:50;0;49	93348;8	48845;0;0;44;
$GPXUP;3601;07:20:51;0;49	9336;8	48848;0;0;45;
$GPXUP;3601;07:20:52;0;49	93371;8	4885;0;0;45;
$GPXUP;3601;07:20:53;0;49	93383;8	48849;0;0;51;
$GPXUP;3601;07:20:54;0;49	93395;8	48843;0;0;51;
$GPXUP;3601;07:20:55;0;49	93406;8	48833;0;0;52;
$GPXUP;3601;07:20:56;0;49	93417;8	48822;0;0;52;
$GPXUP;3601;07:20:57;0;49	93428;8	48811;0;0;51;
$GPXUP;3601;07:20:58;0;49	93439;8	48801;0;0;50;
$GPXUP;3601;07:20:59;0;49	9345;8	48794;0;0;50;
$GPXUP;3601;07:21:00;0;49	93462;8	48789;0;0;48;
$GPXUP;3601;07:21:01;0;49	93474;8	48786;0;0;45;
$GPXUP;3601;07:21:02;0;49	93484;8	48786;0;0;46;
$GPXUP;3601;07:21:03;0;49	93496;8	48786;0;0;44;
$GPXUP;3601;07:21:04;0;49	93506;8	48783;0;0;48;
$GPXUP;3601;07:21:05;0;49	93518;8	48776;0;0;53;
$GPXUP;3601;07:21:06;0;49	93531;8	48765;0;0;56;
$GPXUP;3601;07:21:07;0;49	93542;8	48751;0;0;55;
$GPXUP;3601;07:21:08;0;49	93553;8	48739;0;0;54;
$GPXUP;3601;07:21:09;0;49	93564;8	48724;0;0;54;
$GPXUP;3601;07:21:10;0;49	93574;8	4871;0;0;57;
$GPXUP;3601;07:21:11;0;49	93583;8	48693;0;0;58;
$GPXUP;3601;07:21:12;0;49	93593;8	48676;0;0;60;
$GPXUP;3601;07:21:13;0;49	93603;8	48659;0;0;57;
$GPXUP;3601;07:21:14;0;49	93614;8	48647;0;0;52;
$GPXUP;3601;07:21:15;0;49	93626;8	48638;0;0;53;
$GPXUP;3601;07:21:16;0;49	93637;8	4863;0;0;53;
$GPXUP;3601;07:21:17;0;49	9365;8	48622;0;0;53;
$GPXUP;3601;07:21:18;0;49	93662;8	48615;0;0;53;
$GPXUP;3601;07:21:19;0;49	93675;8	48608;0;0;53;
$GPXUP;3601;07:21:20;0;49	93686;8	486;0;0;53;
$GPXUP;3601;07:21:21;0;49	93698;8	48591;0;0;52;
$GPXUP;3601;07:21:22;0;49	93709;8	48581;0;0;52;
$GPXUP;3601;07:21:23;0;49	9372;8	4857;0;0;50;
$GPXUP;3601;07:21:24;0;49	9373;8	48557;0;0;53;
$GPXUP;3601;07:21:25;0;49	93741;8	48544;0;0;54;
$GPXUP;3601;07:21:26;0;49	93752;8	48531;0;0;56;
$GPXUP;3601;07:21:27;0;49	93763;8	48518;0;0;58;
$GPXUP;3601;07:21:28;0;49	93776;8	48507;0;0;57;
$GPXUP;3601;07:21:29;0;49	93788;8	48496;0;0;54;
$GPXUP;3601;07:21:30;0;49	938;8	48486;0;0;53;
$GPXUP;3601;07:21:31;0;49	93811;8	48474;0;0;51;
$GPXUP;3601;07:21:32;0;49	93818;8	48457;0;0;56;
$GPXUP;3601;07:21:33;0;49	93824;8	48438;0;0;56;
$GPXUP;3601;07:21:34;0;49	93833;8	4842;0;0;53;
$GPXUP;3601;07:21:35;0;49	93842;8	48407;0;0;49;
$GPXUP;3601;07:21:36;0;49	93852;8	48395;0;0;50;
$GPXUP;3601;07:21:37;0;49	93861;8	48382;0;0;52;
$GPXUP;3601;07:21:38;0;49	9387;8	48366;0;0;54;
$GPXUP;3601;07:21:39;0;49	93879;8	4835;0;0;55;
$GPXUP;3601;07:21:40;0;49	93887;8	48334;0;0;55;
$GPXUP;3601;07:21:41;0;49	93897;8	4832;0;0;54;
$GPXUP;3601;07:21:42;0;49	93907;8	48308;0;0;52;
$GPXUP;3601;07:21:43;0;49	93917;8	48295;0;0;52;
$GPXUP;3601;07:21:44;0;49	93928;8	48285;0;0;52;
$GPXUP;3601;07:21:45;0;49	9394;8	48279;0;0;51;
$GPXUP;3601;07:21:46;0;49	93951;8	48272;0;0;49;
$GPXUP;3601;07:21:47;0;49	93962;8	48263;0;0;50;
$GPXUP;3601;07:21:48;0;49	93972;8	4825;0;0;51;
$GPXUP;3601;07:21:49;0;49	9398;8	48234;0;0;54;
$GPXUP;3601;07:21:50;0;49	93989;8	48218;0;0;52;
$GPXUP;3601;07:21:51;0;49	93997;8	48202;0;0;52;
$GPXUP;3601;07:21:52;0;49	94005;8	48185;0;0;54;
$GPXUP;3601;07:21:53;0;49	94013;8	48167;0;0;58;
$GPXUP;3601;07:21:54;0;49	94022;8	4815;0;0;57;
$GPXUP;3601;07:21:55;0;49	94034;8	48136;0;0;54;
$GPXUP;3601;07:21:56;0;49	94045;8	48125;0;0;54;
$GPXUP;3601;07:21:57;0;49	94055;8	48112;0;0;55;
$GPXUP;3601;07:21:58;0;49	94065;8	48098;0;0;54;
$GPXUP;3601;07:21:59;0;49	94077;8	48085;0;0;53;
$GPXUP;3601;07:22:00;0;49	94088;8	48077;0;0;49;
$GPXUP;3601;07:22:01;0;49	94099;8	48072;0;0;51;
$GPXUP;3601;07:22:02;0;49	94111;8	48065;0;0;51;
$GPXUP;3601;07:22:03;0;49	94122;8	48055;0;0;52;
$GPXUP;3601;07:22:04;0;49	94133;8	48043;0;0;54;
$GPXUP;3601;07:22:05;0;49	94143;8	48026;0;0;59;
$GPXUP;3601;07:22:06;0;49	94151;8	48007;0;0;59;
$GPXUP;3601;07:22:07;0;49	94161;8	47989;0;0;59;
$GPXUP;3601;07:22:08;0;49	94172;8	47974;0;0;59;
$GPXUP;3601;07:22:09;0;49	94185;8	47965;0;0;55;
$GPXUP;3601;07:22:10;0;49	94198;8	47962;0;0;53;
$GPXUP;3601;07:22:11;0;49	94211;8	4796;0;0;50;
$GPXUP;3601;07:22:12;0;49	94223;8	47957;0;0;48;
$GPXUP;3601;07:22:13;0;49	94235;8	47951;0;0;49;
$GPXUP;3601;07:22:14;0;49	94246;8	47944;0;0;50;
$GPXUP;3601;07:22:15;0;49	94258;8	47937;0;0;53;
$GPXUP;3601;07:22:16;0;49	9427;8	47929;0;0;55;
$GPXUP;3601;07:22:17;0;49	94283;8	4792;0;0;56;
$GPXUP;3601;07:22:18;0;49	94296;8	47912;0;0;59;
$GPXUP;3601;07:22:19;0;49	9431;8	47902;0;0;60;
$GPXUP;3601;07:22:20;0;49	94324;8	4789;0;0;63;
$GPXUP;3601;07:22:21;0;49	94337;8	47877;0;0;62;
$GPXUP;3601;07:22:22;0;49	94351;8	47865;0;0;60;
$GPXUP;3601;07:22:23;0;49	94364;8	47856;0;0;60;
$GPXUP;3601;07:22:24;0;49	94378;8	47848;0;0;60;
$GPXUP;3601;07:22:25;0;49	94393;8	47844;0;0;59;
$GPXUP;3601;07:22:26;0;49	94408;8	47842;0;0;58;
$GPXUP;3601;07:22:27;0;49	94422;8	47837;0;0;60;
$GPXUP;3601;07:22:28;0;49	94436;8	47831;0;0;58;
$GPXUP;3601;07:22:29;0;49	94449;8	47824;0;0;58;
$GPXUP;3601;07:22:30;0;49	94463;8	47815;0;0;57;
$GPXUP;3601;07:22:31;0;49	94476;8	4781;0;0;56;
$GPXUP;3601;07:22:32;0;49	9449;8	47806;0;0;55;
$GPXUP;3601;07:22:33;0;49	94503;8	47799;0;0;57;
$GPXUP;3601;07:22:34;0;49	94515;8	47788;0;0;57;
$GPXUP;3601;07:22:35;0;49	94527;8	47774;0;0;59;
$GPXUP;3601;07:22:36;0;49	94538;8	47759;0;0;60;
$GPXUP;3601;07:22:37;0;49	94549;8	47743;0;0;60;
$GPXUP;3601;07:22:38;0;49	94561;8	4773;0;0;59;
$GPXUP;3601;07:22:39;0;49	94574;8	47718;0;0;60;
$GPXUP;3601;07:22:40;0;49	94587;8	47706;0;0;59;
$GPXUP;3601;07:22:41;0;49	946;8	47696;0;0;60;
$GPXUP;3601;07:22:42;0;49	94613;8	47684;0;0;61;
$GPXUP;3601;07:22:43;0;49	94626;8	47674;0;0;62;
$GPXUP;3601;07:22:44;0;49	94641;8	47666;0;0;59;
$GPXUP;3601;07:22:45;0;49	94655;8	47663;0;0;60;
$GPXUP;3601;07:22:46;0;49	9467;8	4766;0;0;59;
$GPXUP;3601;07:22:47;0;49	94685;8	47659;0;0;59;
$GPXUP;3601;07:22:48;0;49	94699;8	47654;0;0;60;
$GPXUP;3601;07:22:49;0;49	94712;8	47646;0;0;59;
$GPXUP;3601;07:22:50;0;49	94726;8	47637;0;0;58;
$GPXUP;3601;07:22:51;0;49	9474;8	4763;0;0;60;
$GPXUP;3601;07:22:52;0;49	94755;8	47628;0;0;64;
$GPXUP;3601;07:22:53;0;49	9477;8	4763;0;0;59;
$GPXUP;3601;07:22:54;0;49	94784;8	47633;0;0;57;
$GPXUP;3601;07:22:55;0;49	94798;8	47638;0;0;55;
$GPXUP;3601;07:22:56;0;49	94812;8	4764;0;0;56;
$GPXUP;3601;07:22:57;0;49	94825;8	47638;0;0;52;
$GPXUP;3601;07:22:58;0;49	94838;8	47635;0;0;55;
$GPXUP;3601;07:22:59;0;49	94852;8	47631;0;0;55;
$GPXUP;3601;07:23:00;0;49	94866;8	47627;0;0;57;
$GPXUP;3601;07:23:01;0;49	94879;8	47624;0;0;53;
$GPXUP;3601;07:23:02;0;49	94892;8	47617;0;0;54;
$GPXUP;3601;07:23:03;0;49	94904;8	47606;0;0;56;
$GPXUP;3601;07:23:04;0;49	94917;8	47593;0;0;59;
$GPXUP;3601;07:23:05;0;49	9493;8	47582;0;0;62;
$GPXUP;3601;07:23:06;0;49	94945;8	47574;0;0;60;
$GPXUP;3601;07:23:07;0;49	9496;8	47572;0;0;62;
$GPXUP;3601;07:23:08;0;49	94975;8	47575;0;0;61;
$GPXUP;3601;07:23:09;0;49	9499;8	47578;0;0;59;
$GPXUP;3601;07:23:10;0;49	95005;8	47578;0;0;60;
$GPXUP;3601;07:23:11;0;49	9502;8	47574;0;0;57;
$GPXUP;3601;07:23:12;0;49	95033;8	47566;0;0;57;
$GPXUP;3601;07:23:13;0;49	95046;8	47561;0;0;53;
$GPXUP;3601;07:23:14;0;49	95059;8	4756;0;0;53;
$GPXUP;3601;07:23:15;0;49	95072;8	47558;0;0;52;
$GPXUP;3601;07:23:16;0;49	95086;8	47556;0;0;54;
$GPXUP;3601;07:23:17;0;49	95099;8	47553;0;0;52;
$GPXUP;3601;07:23:18;0;49	95112;8	4755;0;0;52;
$GPXUP;3601;07:23:19;0;49	95124;8	47546;0;0;51;
$GPXUP;3601;07:23:20;0;49	95137;8	4754;0;0;52;
$GPXUP;3601;07:23:21;0;49	95148;8	4753;0;0;52;
$GPXUP;3601;07:23:22;0;49	9516;8	47518;0;0;54;
$GPXUP;3601;07:23:23;0;49	95171;8	47507;0;0;54;
$GPXUP;3601;07:23:24;0;49	95183;8	47496;0;0;56;
$GPXUP;3601;07:23:25;0;49	95196;8	47486;0;0;58;
$GPXUP;3601;07:23:26;0;49	95209;8	47475;0;0;58;
$GPXUP;3601;07:23:27;0;49	95222;8	47464;0;0;58;
$GPXUP;3601;07:23:28;0;49	95235;8	47456;0;0;58;
$GPXUP;3601;07:23:29;0;49	95248;8	47445;0;0;56;
$GPXUP;3601;07:23:30;0;49	95258;8	47432;0;0;57;
$GPXUP;3601;07:23:31;0;49	9527;8	47416;0;0;58;
$GPXUP;3601;07:23:32;0;49	95278;8	47398;0;0;59;
$GPXUP;3601;07:23:33;0;49	95287;8	4738;0;0;60;
$GPXUP;3601;07:23:34;0;49	95296;8	47362;0;0;59;
$GPXUP;3601;07:23:35;0;49	95306;8	47346;0;0;60;
$GPXUP;3601;07:23:36;0;49	95317;8	47329;0;0;62;
$GPXUP;3601;07:23:37;0;49	95328;8	47312;0;0;63;
$GPXUP;3601;07:23:38;0;49	95339;8	47295;0;0;64;
$GPXUP;3601;07:23:39;0;49	95351;8	47278;0;0;64;
$GPXUP;3601;07:23:40;0;49	95364;8	47263;0;0;62;
$GPXUP;3601;07:23:41;0;49	95374;8	47246;0;0;61;
$GPXUP;3601;07:23:42;0;49	95384;8	47228;0;0;59;
$GPXUP;3601;07:23:43;0;49	95393;8	47209;0;0;59;
$GPXUP;3601;07:23:44;0;49	954;8	47188;0;0;60;
$GPXUP;3601;07:23:45;0;49	95404;8	47165;0;0;64;
$GPXUP;3601;07:23:46;0;49	95407;8	4714;0;0;66;
$GPXUP;3601;07:23:47;0;49	9541;8	47116;0;0;63;
$GPXUP;3601;07:23:48;0;49	95416;8	47094;0;0;59;
$GPXUP;3601;07:23:49;0;49	95424;8	47075;0;0;57;
$GPXUP;3601;07:23:50;0;49	95431;8	47058;0;0;54;
$GPXUP;3601;07:23:51;0;49	9544;8	47041;0;0;55;
$GPXUP;3601;07:23:52;0;49	95448;8	47023;0;0;56;
$GPXUP;3601;07:23:53;0;49	95454;8	47004;0;0;57;
$GPXUP;3601;07:23:54;0;49	95459;8	46982;0;0;59;
$GPXUP;3601;07:23:55;0;49	95461;8	46958;0;0;60;
$GPXUP;3601;07:23:56;0;49	95464;8	46936;0;0;60;
$GPXUP;3601;07:23:57;0;49	95471;8	46916;0;0;57;
$GPXUP;3601;07:23:58;0;49	9548;8	46899;0;0;58;
$GPXUP;3601;07:23:59;0;49	9549;8	46883;0;0;57;
$GPXUP;3601;07:24:00;0;49	955;8	46866;0;0;58;
$GPXUP;3601;07:24:01;0;49	95508;8	46847;0;0;59;
$GPXUP;3601;07:24:02;0;49	95516;8	46827;0;0;60;
$GPXUP;3601;07:24:03;0;49	95524;8	46808;0;0;58;
$GPXUP;3601;07:24:04;0;49	95532;8	4679;0;0;58;
$GPXUP;3601;07:24:05;0;49	95541;8	46773;0;0;58;
$GPXUP;3601;07:24:06;0;49	95551;8	46756;0;0;57;
$GPXUP;3601;07:24:07;0;49	95561;8	46741;0;0;56;
$GPXUP;3601;07:24:08;0;49	95572;8	46727;0;0;56;
$GPXUP;3601;07:24:09;0;49	95582;8	46713;0;0;56;
$GPXUP;3601;07:24:10;0;49	95592;8	46697;0;0;57;
$GPXUP;3601;07:24:11;0;49	956;8	46678;0;0;59;
$GPXUP;3601;07:24:12;0;49	95609;8	4666;0;0;58;
$GPXUP;3601;07:24:13;0;49	95618;8	46645;0;0;52;
$GPXUP;3601;07:24:14;0;49	95629;8	46632;0;0;53;
$GPXUP;3601;07:24:15;0;49	9564;8	46623;0;0;52;
$GPXUP;3601;07:24:16;0;49	95651;8	4661;0;0;56;
$GPXUP;3601;07:24:17;0;49	95659;8	46593;0;0;56;
$GPXUP;3601;07:24:18;0;49	95667;8	46574;0;0;60;
$GPXUP;3601;07:24:19;0;49	95674;8	46554;0;0;61;
$GPXUP;3601;07:24:20;0;49	95684;8	46536;0;0;60;
$GPXUP;3601;07:24:21;0;49	95695;8	4652;0;0;59;
$GPXUP;3601;07:24:22;0;49	95707;8	46507;0;0;58;
$GPXUP;3601;07:24:23;0;49	95719;8	46494;0;0;57;
$GPXUP;3601;07:24:24;0;49	9573;8	4648;0;0;57;
$GPXUP;3601;07:24:25;0;49	9574;8	46465;0;0;56;
$GPXUP;3601;07:24:26;0;49	9575;8	46451;0;0;55;
$GPXUP;3601;07:24:27;0;49	95762;8	46438;0;0;54;
$GPXUP;3601;07:24:28;0;49	95772;8	46426;0;0;55;
$GPXUP;3601;07:24:29;0;49	95784;8	46413;0;0;55;
$GPXUP;3601;07:24:30;0;49	95793;8	46398;0;0;56;
$GPXUP;3601;07:24:31;0;49	95801;8	4638;0;0;58;
$GPXUP;3601;07:24:32;0;49	95809;8	46362;0;0;58;
$GPXUP;3601;07:24:33;0;49	95818;8	46345;0;0;59;
$GPXUP;3601;07:24:34;0;49	95828;8	46327;0;0;59;
$GPXUP;3601;07:24:35;0;49	95838;8	4631;0;0;58;
$GPXUP;3601;07:24:36;0;49	95849;8	46296;0;0;58;
$GPXUP;3601;07:24:37;0;49	9586;8	46281;0;0;58;
$GPXUP;3601;07:24:38;0;49	95872;8	46268;0;0;57;
$GPXUP;3601;07:24:39;0;49	95884;8	46256;0;0;58;
$GPXUP;3601;07:24:40;0;49	95896;8	46245;0;0;55;
$GPXUP;3601;07:24:41;0;49	95906;8	46231;0;0;58;
$GPXUP;3601;07:24:42;0;49	95917;8	46215;0;0;60;
$GPXUP;3601;07:24:43;0;49	95927;8	46196;0;0;63;
$GPXUP;3601;07:24:44;0;49	95935;8	46175;0;0;64;
$GPXUP;3601;07:24:45;0;49	95944;8	46154;0;0;63;
$GPXUP;3601;07:24:46;0;49	95954;8	46137;0;0;58;
$GPXUP;3601;07:24:47;0;49	95967;8	46128;0;0;56;
$GPXUP;3601;07:24:48;0;49	9598;8	46118;0;0;53;
$GPXUP;3601;07:24:49;0;49	9599;8	46105;0;0;56;
$GPXUP;3601;07:24:50;0;49	96;8	46089;0;0;58;
$GPXUP;3601;07:24:51;0;49	9601;8	46072;0;0;58;
$GPXUP;3601;07:24:52;0;49	96021;8	46058;0;0;56;
$GPXUP;3601;07:24:53;0;49	96033;8	4605;0;0;53;
$GPXUP;3601;07:24:54;0;49	96046;8	46046;0;0;51;
$GPXUP;3601;07:24:55;0;49	96059;8	46044;0;0;49;
$GPXUP;3601;07:24:56;0;49	96071;8	46044;0;0;49;
$GPXUP;3601;07:24:57;0;49	96084;8	46041;0;0;55;
$GPXUP;3601;07:24:58;0;49	96095;8	46029;0;0;57;
$GPXUP;3601;07:24:59;0;49	96106;8	46014;0;0;56;
$GPXUP;3601;07:25:00;0;49	96116;8	45998;0;0;57;
$GPXUP;3601;07:25:01;0;49	96126;8	45983;0;0;57;
$GPXUP;3601;07:25:02;0;49	96136;8	45967;0;0;56;
$GPXUP;3601;07:25:03;0;49	96145;8	4595;0;0;56;
$GPXUP;3601;07:25:04;0;49	96154;8	45934;0;0;56;
$GPXUP;3601;07:25:05;0;49	96164;8	45918;0;0;57;
$GPXUP;3601;07:25:06;0;49	96174;8	45902;0;0;59;
$GPXUP;3601;07:25:07;0;49	96183;8	45884;0;0;60;
$GPXUP;3601;07:25:08;0;49	9619;8	45863;0;0;62;
$GPXUP;3601;07:25:09;0;49	96198;8	45842;0;0;62;
$GPXUP;3601;07:25:10;0;49	96208;8	45823;0;0;60;
$GPXUP;3601;07:25:11;0;49	96218;8	45805;0;0;60;
$GPXUP;3601;07:25:12;0;49	96228;8	45788;0;0;59;
$GPXUP;3601;07:25:13;0;49	96239;8	45776;0;0;55;
$GPXUP;3601;07:25:14;0;49	96251;8	45765;0;0;54;
$GPXUP;3601;07:25:15;0;49	96262;8	45754;0;0;54;
$GPXUP;3601;07:25:16;0;49	96272;8	45739;0;0;55;
$GPXUP;3601;07:25:17;0;49	96282;8	45726;0;0;56;
$GPXUP;3601;07:25:18;0;49	96293;8	45712;0;0;58;
$GPXUP;3601;07:25:19;0;49	96305;8	45699;0;0;57;
$GPXUP;3601;07:25:20;0;49	96316;8	45687;0;0;56;
$GPXUP;3601;07:25:21;0;49	96328;8	45675;0;0;56;
$GPXUP;3601;07:25:22;0;49	9634;8	45663;0;0;57;
$GPXUP;3601;07:25:23;0;49	96352;8	45654;0;0;56;
$GPXUP;3601;07:25:24;0;49	96366;8	45649;0;0;56;
$GPXUP;3601;07:25:25;0;49	96379;8	45642;0;0;52;
$GPXUP;3601;07:25:26;0;49	9639;8	45633;0;0;53;
$GPXUP;3601;07:25:27;0;49	96401;8	45622;0;0;51;
$GPXUP;3601;07:25:28;0;49	9641;8	45608;0;0;51;
$GPXUP;3601;07:25:29;0;49	96417;8	45593;0;0;52;
$GPXUP;3601;07:25:30;0;49	96427;8	45578;0;0;55;
$GPXUP;3601;07:25:31;0;49	96438;8	45567;0;0;54;
$GPXUP;3601;07:25:32;0;49	9645;8	45559;0;0;53;
$GPXUP;3601;07:25:33;0;49	96463;8	45552;0;0;52;
$GPXUP;3601;07:25:34;0;49	96475;8	45545;0;0;52;
$GPXUP;3601;07:25:35;0;49	96486;8	45536;0;0;53;
$GPXUP;3601;07:25:36;0;49	96497;8	45526;0;0;51;
$GPXUP;3601;07:25:37;0;49	96508;8	45517;0;0;49;
$GPXUP;3601;07:25:38;0;49	9652;8	45511;0;0;49;
$GPXUP;3601;07:25:39;0;49	96531;8	45504;0;0;48;
$GPXUP;3601;07:25:40;0;49	96542;8	45496;0;0;49;
$GPXUP;3601;07:25:41;0;49	96553;8	45486;0;0;49;
$GPXUP;3601;07:25:42;0;49	96562;8	45474;0;0;50;
$GPXUP;3601;07:25:43;0;49	96572;8	45461;0;0;50;
$GPXUP;3601;07:25:44;0;49	96581;8	45448;0;0;49;
$GPXUP;3601;07:25:45;0;49	9659;8	45436;0;0;49;
$GPXUP;3601;07:25:46;0;49	96601;8	45427;0;0;49;
$GPXUP;3601;07:25:47;0;49	96612;8	4542;0;0;49;
$GPXUP;3601;07:25:48;0;49	96624;8	45412;0;0;48;
$GPXUP;3601;07:25:49;0;49	96634;8	45404;0;0;49;
$GPXUP;3601;07:25:50;0;49	96644;8	45392;0;0;52;
$GPXUP;3601;07:25:51;0;49	96653;8	45376;0;0;52;
$GPXUP;3601;07:25:52;0;49	9666;8	45359;0;0;53;
$GPXUP;3601;07:25:53;0;49	96666;8	45342;0;0;53;
$GPXUP;3601;07:25:54;0;49	96674;8	45324;0;0;55;
$GPXUP;3601;07:25:55;0;49	96684;8	45308;0;0;58;
$GPXUP;3601;07:25:56;0;49	96693;8	4529;0;0;59;
$GPXUP;3601;07:25:57;0;49	96701;8	45271;0;0;59;
$GPXUP;3601;07:25:58;0;49	96706;8	45249;0;0;61;
$GPXUP;3601;07:25:59;0;49	96711;8	45226;0;0;62;
$GPXUP;3601;07:26:00;0;49	96717;8	45204;0;0;62;
$GPXUP;3601;07:26:01;0;49	96724;8	45182;0;0;61;
$GPXUP;3601;07:26:02;0;49	96733;8	45163;0;0;60;
$GPXUP;3601;07:26:03;0;49	96743;8	45146;0;0;57;
$GPXUP;3601;07:26:04;0;49	96752;8	4513;0;0;57;
$GPXUP;3601;07:26:05;0;49	9676;8	45112;0;0;58;
$GPXUP;3601;07:26:06;0;49	96768;8	45093;0;0;58;
$GPXUP;3601;07:26:07;0;49	96777;8	45075;0;0;58;
$GPXUP;3601;07:26:08;0;49	96788;8	45062;0;0;56;
$GPXUP;3601;07:26:09;0;49	968;8	45051;0;0;53;
$GPXUP;3601;07:26:10;0;49	96811;8	45042;0;0;51;
$GPXUP;3601;07:26:11;0;49	96821;8	45031;0;0;50;
$GPXUP;3601;07:26:12;0;49	9683;8	45015;0;0;54;
$GPXUP;3601;07:26:13;0;49	96837;8	44996;0;0;56;
$GPXUP;3601;07:26:14;0;49	96844;8	44978;0;0;56;
$GPXUP;3601;07:26:15;0;49	96852;8	4496;0;0;56;
$GPXUP;3601;07:26:16;0;49	96861;8	44944;0;0;55;
$GPXUP;3601;07:26:17;0;49	9687;8	44927;0;0;56;
$GPXUP;3601;07:26:18;0;49	9688;8	4491;0;0;57;
$GPXUP;3601;07:26:19;0;49	96889;8	44893;0;0;57;
$GPXUP;3601;07:26:20;0;49	96899;8	44877;0;0;57;
$GPXUP;3601;07:26:21;0;49	9691;8	44864;0;0;55;
$GPXUP;3601;07:26:22;0;49	96921;8	44852;0;0;54;
$GPXUP;3601;07:26:23;0;49	96933;8	44842;0;0;54;
$GPXUP;3601;07:26:24;0;49	96944;8	44831;0;0;52;
$GPXUP;3601;07:26:25;0;49	96955;8	44819;0;0;52;
$GPXUP;3601;07:26:26;0;49	96964;8	44805;0;0;53;
$GPXUP;3601;07:26:27;0;49	96974;8	4479;0;0;55;
$GPXUP;3601;07:26:28;0;49	96983;8	44774;0;0;55;
$GPXUP;3601;07:26:29;0;49	96993;8	4476;0;0;55;
$GPXUP;3601;07:26:30;0;49	97004;8	44747;0;0;53;
$GPXUP;3601;07:26:31;0;49	97014;8	44735;0;0;52;
$GPXUP;3601;07:26:32;0;49	97024;8	44722;0;0;52;
$GPXUP;3601;07:26:33;0;49	97033;8	44707;0;0;52;
$GPXUP;3601;07:26:34;0;49	9704;8	44691;0;0;51;
$GPXUP;3601;07:26:35;0;49	97048;8	44675;0;0;54;
$GPXUP;3601;07:26:36;0;49	97057;8	44658;0;0;56;
$GPXUP;3601;07:26:37;0;49	97066;8	4464;0;0;58;
$GPXUP;3601;07:26:38;0;49	97074;8	44621;0;0;58;
$GPXUP;3601;07:26:39;0;49	97082;8	44602;0;0;58;
$GPXUP;3601;07:26:40;0;49	97089;8	44582;0;0;58;
$GPXUP;3601;07:26:41;0;49	97098;8	44564;0;0;58;
$GPXUP;3601;07:26:42;0;49	97107;8	44548;0;0;58;
$GPXUP;3601;07:26:43;0;49	97118;8	44532;0;0;59;
$GPXUP;3601;07:26:44;0;49	97128;8	44516;0;0;58;
$GPXUP;3601;07:26:45;0;49	9714;8	44502;0;0;58;
$GPXUP;3601;07:26:46;0;49	97151;8	44489;0;0;56;
$GPXUP;3601;07:26:47;0;49	97163;8	44476;0;0;58;
$GPXUP;3601;07:26:48;0;49	97176;8	44462;0;0;62;
$GPXUP;3601;07:26:49;0;49	97189;8	44451;0;0;60;
$GPXUP;3601;07:26:50;0;49	97202;8	4444;0;0;58;
$GPXUP;3601;07:26:51;0;49	97215;8	44432;0;0;57;
$GPXUP;3601;07:26:52;0;49	97228;8	44424;0;0;54;
$GPXUP;3601;07:26:53;0;49	97239;8	44412;0;0;54;
$GPXUP;3601;07:26:54;0;49	97249;8	44398;0;0;54;
$GPXUP;3601;07:26:55;0;49	97258;8	44383;0;0;53;
$GPXUP;3601;07:26:56;0;49	97269;8	44371;0;0;53;
$GPXUP;3601;07:26:57;0;49	97279;8	4436;0;0;52;
$GPXUP;3601;07:26:58;0;49	9729;8	44349;0;0;51;
$GPXUP;3601;07:26:59;0;49	973;8	44336;0;0;52;
$GPXUP;3601;07:27:00;0;49	9731;8	44323;0;0;54;
$GPXUP;3601;07:27:01;0;49	97322;8	44312;0;0;55;
$GPXUP;3601;07:27:02;0;49	97333;8	443;0;0;56;
$GPXUP;3601;07:27:03;0;49	97344;8	44285;0;0;56;
$GPXUP;3601;07:27:04;0;49	97354;8	44268;0;0;56;
$GPXUP;3601;07:27:05;0;49	97363;8	44252;0;0;57;
$GPXUP;3601;07:27:06;0;49	97372;8	44235;0;0;57;
$GPXUP;3601;07:27:07;0;49	97383;8	4422;0;0;57;
$GPXUP;3601;07:27:08;0;49	97394;8	44208;0;0;55;
$GPXUP;3601;07:27:09;0;49	97405;8	44196;0;0;56;
$GPXUP;3601;07:27:10;0;49	97416;8	4418;0;0;57;
$GPXUP;3601;07:27:11;0;49	97425;8	44165;0;0;58;
$GPXUP;3601;07:27:12;0;49	97435;8	44148;0;0;59;
$GPXUP;3601;07:27:13;0;49	97444;8	44131;0;0;57;
$GPXUP;3601;07:27:14;0;49	97454;8	44114;0;0;58;
$GPXUP;3601;07:27:15;0;49	97466;8	441;0;0;57;
$GPXUP;3601;07:27:16;0;49	97477;8	44087;0;0;56;
$GPXUP;3601;07:27:17;0;49	97489;8	44075;0;0;56;
$GPXUP;3601;07:27:18;0;49	975;8	44064;0;0;55;
$GPXUP;3601;07:27:19;0;49	97512;8	44053;0;0;58;
$GPXUP;3601;07:27:20;0;49	97526;8	44044;0;0;57;
$GPXUP;3601;07:27:21;0;49	97539;8	44034;0;0;57;
$GPXUP;3601;07:27:22;0;49	97551;8	44023;0;0;58;
$GPXUP;3601;07:27:23;0;49	97562;8	44011;0;0;57;
$GPXUP;3601;07:27:24;0;49	97575;8	44;0;0;56;
$GPXUP;3601;07:27:25;0;49	97587;8	43991;0;0;55;
$GPXUP;3601;07:27:26;0;49	97598;8	4398;0;0;55;
$GPXUP;3601;07:27:27;0;49	9761;8	43969;0;0;57;
$GPXUP;3601;07:27:28;0;49	97622;8	43958;0;0;58;
$GPXUP;3601;07:27:29;0;49	97634;8	43945;0;0;57;
$GPXUP;3601;07:27:30;0;49	97645;8	43931;0;0;58;
$GPXUP;3601;07:27:31;0;49	97655;8	43915;0;0;59;
$GPXUP;3601;07:27:32;0;49	97665;8	43898;0;0;59;
$GPXUP;3601;07:27:33;0;49	97676;8	43882;0;0;58;
$GPXUP;3601;07:27:34;0;49	97688;8	43869;0;0;58;
$GPXUP;3601;07:27:35;0;49	97699;8	43854;0;0;58;
$GPXUP;3601;07:27:36;0;49	97709;8	43838;0;0;60;
$GPXUP;3601;07:27:37;0;49	9772;8	43821;0;0;60;
$GPXUP;3601;07:27:38;0;49	9773;8	43805;0;0;59;
$GPXUP;3601;07:27:39;0;49	97741;8	43789;0;0;58;
$GPXUP;3601;07:27:40;0;49	9775;8	43771;0;0;59;
$GPXUP;3601;07:27:41;0;49	97757;8	43751;0;0;61;
$GPXUP;3601;07:27:42;0;49	97766;8	4373;0;0;62;
$GPXUP;3601;07:27:43;0;49	97776;8	43712;0;0;64;
$GPXUP;3601;07:27:44;0;49	97789;8	43697;0;0;65;
$GPXUP;3601;07:27:45;0;49	97802;8	43682;0;0;62;
$GPXUP;3601;07:27:46;0;49	97814;8	43667;0;0;60;
$GPXUP;3601;07:27:47;0;49	97825;8	43652;0;0;59;
$GPXUP;3601;07:27:48;0;49	97836;8	43638;0;0;60;
$GPXUP;3601;07:27:49;0;49	97849;8	43626;0;0;62;
$GPXUP;3601;07:27:50;0;49	97863;8	43613;0;0;66;
$GPXUP;3601;07:27:51;0;49	97878;8	43603;0;0;63;
$GPXUP;3601;07:27:52;0;49	97893;8	43597;0;0;62;
$GPXUP;3601;07:27:53;0;49	97907;8	43588;0;0;60;
$GPXUP;3601;07:27:54;0;49	97921;8	43578;0;0;61;
$GPXUP;3601;07:27:55;0;49	97934;8	43567;0;0;60;
$GPXUP;3601;07:27:56;0;49	97948;8	43556;0;0;62;
$GPXUP;3601;07:27:57;0;49	97962;8	43544;0;0;62;
$GPXUP;3601;07:27:58;0;49	97976;8	43535;0;0;60;
$GPXUP;3601;07:27:59;0;49	9799;8	4353;0;0;60;
$GPXUP;3601;07:28:00;0;49	98005;8	43526;0;0;60;
$GPXUP;3601;07:28:01;0;49	9802;8	43521;0;0;61;
$GPXUP;3601;07:28:02;0;49	98034;8	43512;0;0;63;
$GPXUP;3601;07:28:03;0;49	98049;8	43504;0;0;59;
$GPXUP;3601;07:28:04;0;49	98064;8	43501;0;0;58;
$GPXUP;3601;07:28:05;0;49	98078;8	435;0;0;58;
$GPXUP;3601;07:28:06;0;49	98092;8	43501;0;0;56;
$GPXUP;3601;07:28:07;0;49	98107;8	43504;0;0;56;
$GPXUP;3601;07:28:08;0;49	9812;8	43503;0;0;52;
$GPXUP;3601;07:28:09;0;49	98131;8	43496;0;0;52;
$GPXUP;3601;07:28:10;0;49	98142;8	43486;0;0;51;
$GPXUP;3601;07:28:11;0;49	98152;8	43473;0;0;53;
$GPXUP;3601;07:28:12;0;49	9816;8	43457;0;0;53;
$GPXUP;3601;07:28:13;0;49	98167;8	4344;0;0;54;
$GPXUP;3601;07:28:14;0;49	98173;8	4342;0;0;58;
$GPXUP;3601;07:28:15;0;49	98178;8	43398;0;0;61;
$GPXUP;3601;07:28:16;0;49	98183;8	43374;0;0;62;
$GPXUP;3601;07:28:17;0;49	98188;8	43352;0;0;63;
$GPXUP;3601;07:28:18;0;49	98191;8	43327;0;0;65;
$GPXUP;3601;07:28:19;0;49	98192;8	43302;0;0;62;
$GPXUP;3601;07:28:20;0;49	9819;8	43278;0;0;64;
$GPXUP;3601;07:28:21;0;49	98186;8	43254;0;0;63;
$GPXUP;3601;07:28:22;0;49	98184;8	43229;0;0;62;
$GPXUP;3601;07:28:23;0;49	98185;8	43206;0;0;61;
$GPXUP;3601;07:28:24;0;49	98188;8	43182;0;0;61;
$GPXUP;3601;07:28:25;0;49	9819;8	43159;0;0;61;
$GPXUP;3601;07:28:26;0;49	98195;8	43136;0;0;61;
$GPXUP;3601;07:28:27;0;49	98202;8	43115;0;0;61;
$GPXUP;3601;07:28:28;0;49	98211;8	43094;0;0;63;
$GPXUP;3601;07:28:29;0;49	98219;8	43073;0;0;62;
$GPXUP;3601;07:28:30;0;49	98228;8	43054;0;0;62;
$GPXUP;3601;07:28:31;0;49	98238;8	43036;0;0;62;
$GPXUP;3601;07:28:32;0;49	9825;8	4302;0;0;62;
$GPXUP;3601;07:28:33;0;49	98263;8	43008;0;0;58;
$GPXUP;3601;07:28:34;0;49	98276;8	42997;0;0;56;
$GPXUP;3601;07:28:35;0;49	98288;8	42988;0;0;56;
$GPXUP;3601;07:28:36;0;49	98301;8	42982;0;0;56;
$GPXUP;3601;07:28:37;0;49	98315;8	42979;0;0;54;
$GPXUP;3601;07:28:38;0;49	98328;8	42976;0;0;53;
$GPXUP;3601;07:28:39;0;49	98342;8	42972;0;0;55;
$GPXUP;3601;07:28:40;0;49	98355;8	42967;0;0;52;
$GPXUP;3601;07:28:41;0;49	98365;8	42957;0;0;48;
$GPXUP;3601;07:28:42;0;49	98375;8	42947;0;0;49;
$GPXUP;3601;07:28:43;0;49	98384;8	42933;0;0;51;
$GPXUP;3601;07:28:44;0;49	98391;8	42917;0;0;52;
$GPXUP;3601;07:28:45;0;49	98399;8	429;0;0;52;
$GPXUP;3601;07:28:46;0;49	98408;8	42884;0;0;53;
$GPXUP;3601;07:28:47;0;49	98416;8	42868;0;0;53;
$GPXUP;3601;07:28:48;0;49	98426;8	42854;0;0;54;
$GPXUP;3601;07:28:49;0;49	98436;8	4284;0;0;54;
$GPXUP;3601;07:28:50;0;49	98444;8	42824;0;0;55;
$GPXUP;3601;07:28:51;0;49	98451;8	42806;0;0;56;
$GPXUP;3601;07:28:52;0;49	98455;8	42785;0;0;57;
$GPXUP;3601;07:28:53;0;49	9846;8	42766;0;0;56;
$GPXUP;3601;07:28:54;0;49	98467;8	42747;0;0;57;
$GPXUP;3601;07:28:55;0;49	98475;8	42729;0;0;55;
$GPXUP;3601;07:28:56;0;49	98485;8	42714;0;0;56;
$GPXUP;3601;07:28:57;0;49	98495;8	427;0;0;53;
$GPXUP;3601;07:28:58;0;49	98505;8	42688;0;0;53;
$GPXUP;3601;07:28:59;0;49	98516;8	42678;0;0;54;
$GPXUP;3601;07:29:00;0;49	9853;8	42672;0;0;53;
$GPXUP;3601;07:29:01;0;49	98543;8	42669;0;0;52;
$GPXUP;3601;07:29:02;0;49	98555;8	42664;0;0;51;
$GPXUP;3601;07:29:03;0;49	98568;8	42659;0;0;51;
$GPXUP;3601;07:29:04;0;49	9858;8	42653;0;0;53;
$GPXUP;3601;07:29:05;0;49	98591;8	42642;0;0;51;
$GPXUP;3601;07:29:06;0;49	986;8	4263;0;0;50;
$GPXUP;3601;07:29:07;0;49	9861;8	42617;0;0;52;
$GPXUP;3601;07:29:08;0;49	98621;8	42607;0;0;48;
$GPXUP;3601;07:29:09;0;49	98631;8	42599;0;0;46;
$GPXUP;3601;07:29:10;0;49	9864;8	42586;0;0;52;
$GPXUP;3601;07:29:11;0;49	98648;8	4257;0;0;54;
$GPXUP;3601;07:29:12;0;49	98657;8	42555;0;0;52;
$GPXUP;3601;07:29:13;0;49	98667;8	42541;0;0;55;
$GPXUP;3601;07:29:14;0;49	98677;8	42527;0;0;55;
$GPXUP;3601;07:29:15;0;49	98688;8	42514;0;0;53;
$GPXUP;3601;07:29:16;0;49	98698;8	42504;0;0;49;
$GPXUP;3601;07:29:17;0;49	9871;8	425;0;0;47;
$GPXUP;3601;07:29:18;0;49	98723;8	42498;0;0;51;
$GPXUP;3601;07:29:19;0;49	98735;8	42491;0;0;52;
$GPXUP;3601;07:29:20;0;49	98746;8	4248;0;0;53;
$GPXUP;3601;07:29:21;0;49	98757;8	42467;0;0;54;
$GPXUP;3601;07:29:22;0;49	98768;8	42453;0;0;55;
$GPXUP;3601;07:29:23;0;49	98778;8	42439;0;0;55;
$GPXUP;3601;07:29:24;0;49	98789;8	42426;0;0;57;
$GPXUP;3601;07:29:25;0;49	98801;8	42415;0;0;52;
$GPXUP;3601;07:29:26;0;49	98813;8	42409;0;0;50;
$GPXUP;3601;07:29:27;0;49	98825;8	42405;0;0;48;
$GPXUP;3601;07:29:28;0;49	98837;8	42403;0;0;48;
$GPXUP;3601;07:29:29;0;49	98848;8	424;0;0;48;
$GPXUP;3601;07:29:30;0;49	9886;8	42398;0;0;48;
$GPXUP;3601;07:29:31;0;49	98872;8	42395;0;0;47;
$GPXUP;3601;07:29:32;0;49	98883;8	42388;0;0;49;
$GPXUP;3601;07:29:33;0;49	98894;8	42382;0;0;47;
$GPXUP;3601;07:29:34;0;49	98906;8	42378;0;0;47;
$GPXUP;3601;07:29:35;0;49	98917;8	42377;0;0;46;
$GPXUP;3601;07:29:36;0;49	98929;8	42375;0;0;48;
$GPXUP;3601;07:29:37;0;49	98941;8	42372;0;0;49;
$GPXUP;3601;07:29:38;0;49	98953;8	42369;0;0;50;
$GPXUP;3601;07:29:39;0;49	98965;8	42366;0;0;48;
$GPXUP;3601;07:29:40;0;49	98977;8	42367;0;0;44;
$GPXUP;3601;07:29:41;0;49	98988;8	42368;0;0;45;
$GPXUP;3601;07:29:42;0;49	98998;8	42367;0;0;48;
$GPXUP;3601;07:29:43;0;49	9901;8	42362;0;0;51;
$GPXUP;3601;07:29:44;0;49	99022;8	42356;0;0;50;
$GPXUP;3601;07:29:45;0;49	99034;8	42352;0;0;48;
$GPXUP;3601;07:29:46;0;49	99046;8	4235;0;0;46;
$GPXUP;3601;07:29:47;0;49	99058;8	42352;0;0;46;
$GPXUP;3601;07:29:48;0;49	9907;8	42353;0;0;47;
$GPXUP;3601;07:29:49;0;49	99081;8	42355;0;0;48;
$GPXUP;3601;07:29:50;0;49	99094;8	42354;0;0;49;
$GPXUP;3601;07:29:51;0;49	99105;8	42348;0;0;50;
$GPXUP;3601;07:29:52;0;49	99117;8	42341;0;0;50;
$GPXUP;3601;07:29:53;0;49	99129;8	42338;0;0;46;
$GPXUP;3601;07:29:54;0;49	99142;8	42338;0;0;46;
$GPXUP;3601;07:29:55;0;49	99152;8	42342;0;0;47;
$GPXUP;3601;07:29:56;0;49	99163;8	4235;0;0;47;
$GPXUP;3601;07:29:57;0;49	99174;8	42356;0;0;49;
$GPXUP;3601;07:29:58;0;49	99186;8	42359;0;0;50;
$GPXUP;3601;07:29:59;0;49	99199;8	4236;0;0;51;
$GPXUP;3601;07:30:00;0;49	99212;8	4236;0;0;52;
$GPXUP;3601;07:30:01;0;49	99225;8	42364;0;0;51;
$GPXUP;3601;07:30:02;0;49	99238;8	4237;0;0;51;
$GPXUP;3601;07:30:03;0;49	9925;8	42379;0;0;53;
$GPXUP;3601;07:30:04;0;49	99262;8	42388;0;0;52;
$GPXUP;3601;07:30:05;0;49	99274;8	42394;0;0;52;
$GPXUP;3601;07:30:06;0;49	99286;8	42396;0;0;52;
$GPXUP;3601;07:30:07;0;49	99299;8	42401;0;0;51;
$GPXUP;3601;07:30:08;0;49	99311;8	42409;0;0;53;
$GPXUP;3601;07:30:09;0;49	99323;8	4242;0;0;55;
$GPXUP;3601;07:30:10;0;49	99335;8	42431;0;0;56;
$GPXUP;3601;07:30:11;0;49	99348;8	42441;0;0;56;
$GPXUP;3601;07:30:12;0;49	99361;8	4245;0;0;56;
$GPXUP;3601;07:30:13;0;49	99374;8	42458;0;0;55;
$GPXUP;3601;07:30:14;0;49	99386;8	42468;0;0;55;
$GPXUP;3601;07:30:15;0;49	99397;8	4248;0;0;54;
$GPXUP;3601;07:30:16;0;49	99408;8	42492;0;0;51;
$GPXUP;3601;07:30:17;0;49	99417;8	42503;0;0;43;
$GPXUP;3601;07:30:18;0;49	99425;8	42514;0;0;42;
$GPXUP;3601;07:30:19;0;49	9943;8	42528;0;0;43;
$GPXUP;3601;07:30:20;0;49	99426;8	42543;0;0;46;
$GPXUP;3601;07:30:21;0;49	99415;8	42551;0;0;52;
$GPXUP;3601;07:30:22;0;49	99403;8	42546;0;0;55;
$GPXUP;3601;07:30:23;0;49	99394;8	42527;0;0;56;
$GPXUP;3601;07:30:24;0;49	99395;8	42508;0;0;47;
$GPXUP;3601;07:30:25;0;49	99403;8	425;0;0;42;
$GPXUP;3601;07:30:26;0;49	99413;8	42499;0;0;40;
$GPXUP;3601;07:30:27;0;49	99423;8	42503;0;0;37;
$GPXUP;3601;07:30:28;0;49	99428;8	42513;0;0;34;
$GPXUP;3601;07:30:29;0;49	99427;8	42527;0;0;37;
$GPXUP;3601;07:30:30;0;49	99421;8	42541;0;0;43;
$GPXUP;3601;07:30:31;0;49	9941;8	42548;0;0;58;
$GPXUP;3601;07:30:32;0;49	99398;8	4254;0;0;60;
$GPXUP;3601;07:30:33;0;49	9939;8	4252;0;0;58;
$GPXUP;3601;07:30:34;0;49	99394;8	42501;0;0;52;
$GPXUP;3601;07:30:35;0;49	99405;8	42491;0;0;50;
$GPXUP;3601;07:30:36;0;49	99418;8	4249;0;0;49;
$GPXUP;3601;07:30:37;0;49	99429;8	42494;0;0;43;
$GPXUP;3601;07:30:38;0;49	9944;8	42496;0;0;42;
$GPXUP;3601;07:30:39;0;49	99448;8	42489;0;0;46;
$GPXUP;3601;07:30:40;0;49	99454;8	42473;0;0;51;
$GPXUP;3601;07:30:41;0;49	9946;8	42454;0;0;53;
$GPXUP;3601;07:30:42;0;49	99467;8	42437;0;0;48;
$GPXUP;3601;07:30:43;0;49	99472;8	42421;0;0;47;
$GPXUP;3601;07:30:44;0;49	99477;8	42404;0;0;48;
$GPXUP;3601;07:30:45;0;49	99483;8	42389;0;0;48;
$GPXUP;3601;07:30:46;0;49	99493;8	42378;0;0;48;
$GPXUP;3601;07:30:47;0;49	99504;8	42371;0;0;47;
$GPXUP;3601;07:30:48;0;49	99515;8	42363;0;0;49;
$GPXUP;3601;07:30:49;0;49	99525;8	42352;0;0;51;
$GPXUP;3601;07:30:50;0;49	99536;8	4234;0;0;52;
$GPXUP;3601;07:30:51;0;49	99547;8	42329;0;0;52;
$GPXUP;3601;07:30:52;0;49	99559;8	42322;0;0;51;
$GPXUP;3601;07:30:53;0;49	99571;8	42315;0;0;51;
$GPXUP;3601;07:30:54;0;49	99584;8	42309;0;0;54;
$GPXUP;3601;07:30:55;0;49	99597;8	42308;0;0;53;
$GPXUP;3601;07:30:56;0;49	9961;8	42313;0;0;54;
$GPXUP;3601;07:30:57;0;49	99623;8	42318;0;0;52;
$GPXUP;3601;07:30:58;0;49	99636;8	42323;0;0;51;
$GPXUP;3601;07:30:59;0;49	99649;8	42326;0;0;53;
$GPXUP;3601;07:31:00;0;49	99662;8	42327;0;0;52;
$GPXUP;3601;07:31:01;0;49	99676;8	42325;0;0;55;
$GPXUP;3601;07:31:02;0;49	99689;8	42322;0;0;56;
$GPXUP;3601;07:31:03;0;49	99703;8	42325;0;0;53;
$GPXUP;3601;07:31:04;0;49	99715;8	4233;0;0;49;
$GPXUP;3601;07:31:05;0;49	99726;8	42338;0;0;46;
$GPXUP;3601;07:31:06;0;49	99735;8	42347;0;0;44;
$GPXUP;3601;07:31:07;0;49	99742;8	4236;0;0;45;
$GPXUP;3601;07:31:08;0;49	99752;8	42371;0;0;47;
$GPXUP;3601;07:31:09;0;49	99762;8	42375;0;0;47;
$GPXUP;3601;07:31:10;0;49	99774;8	42378;0;0;46;
$GPXUP;3601;07:31:11;0;49	99785;8	42383;0;0;45;
$GPXUP;3601;07:31:12;0;49	99796;8	42391;0;0;47;
$GPXUP;3601;07:31:13;0;49	99807;8	424;0;0;48;
$GPXUP;3601;07:31:14;0;49	99817;8	42408;0;0;47;
$GPXUP;3601;07:31:15;0;49	99828;8	42416;0;0;46;
$GPXUP;3601;07:31:16;0;49	99839;8	42423;0;0;46;
$GPXUP;3601;07:31:17;0;49	9985;8	42424;0;0;47;
$GPXUP;3601;07:31:18;0;49	99862;8	42422;0;0;50;
$GPXUP;3601;07:31:19;0;49	99874;8	42416;0;0;51;
$GPXUP;3601;07:31:20;0;49	99886;8	42406;0;0;52;
$GPXUP;3601;07:31:21;0;49	99897;8	42398;0;0;49;
$GPXUP;3601;07:31:22;0;49	99908;8	42396;0;0;44;
$GPXUP;3601;07:31:23;0;49	99919;8	42398;0;0;43;
$GPXUP;3601;07:31:24;0;49	99929;8	42402;0;0;43;
$GPXUP;3601;07:31:25;0;49	99939;8	42408;0;0;44;
$GPXUP;3601;07:31:26;0;49	99948;8	42416;0;0;42;
$GPXUP;3601;07:31:27;0;49	99958;8	42421;0;0;41;
$GPXUP;3601;07:31:28;0;49	99968;8	42424;0;0;41;
$GPXUP;3601;07:31:29;0;49	99978;8	42425;0;0;40;
$GPXUP;3601;07:31:30;0;49	99988;8	42427;0;0;41;
$GPXUP;3601;07:31:31;0;49	99999;8	42429;0;0;42;
$GPXUP;3601;07:31:32;0;50	0001;8	4243;0;0;43;
$GPXUP;3601;07:31:33;0;50	00021;8	42431;0;0;43;
$GPXUP;3601;07:31:34;0;50	00031;8	42432;0;0;43;
$GPXUP;3601;07:31:35;0;50	00042;8	42434;0;0;44;
$GPXUP;3601;07:31:36;0;50	00052;8	42434;0;0;44;
$GPXUP;3601;07:31:37;0;50	00064;8	42432;0;0;46;
$GPXUP;3601;07:31:38;0;50	00075;8	42431;0;0;47;
$GPXUP;3601;07:31:39;0;50	00086;8	42433;0;0;44;
$GPXUP;3601;07:31:40;0;50	00097;8	42435;0;0;43;
$GPXUP;3601;07:31:41;0;50	00108;8	42437;0;0;41;
$GPXUP;3601;07:31:42;0;50	00118;8	42434;0;0;45;
$GPXUP;3601;07:31:43;0;50	00128;8	42427;0;0;47;
$GPXUP;3601;07:31:44;0;50	00139;8	42419;0;0;48;
$GPXUP;3601;07:31:45;0;50	0015;8	42413;0;0;46;
$GPXUP;3601;07:31:46;0;50	00161;8	4241;0;0;47;
$GPXUP;3601;07:31:47;0;50	00173;8	42407;0;0;46;
$GPXUP;3601;07:31:48;0;50	00184;8	42404;0;0;44;
$GPXUP;3601;07:31:49;0;50	00195;8	424;0;0;46;
$GPXUP;3601;07:31:50;0;50	00207;8	42395;0;0;47;
$GPXUP;3601;07:31:51;0;50	00218;8	4239;0;0;47;
$GPXUP;3601;07:31:52;0;50	00229;8	42385;0;0;46;
$GPXUP;3601;07:31:53;0;50	0024;8	42379;0;0;46;
$GPXUP;3601;07:31:54;0;50	0025;8	4237;0;0;48;
$GPXUP;3601;07:31:55;0;50	00259;8	42356;0;0;53;
$GPXUP;3601;07:31:56;0;50	00268;8	42339;0;0;57;
$GPXUP;3601;07:31:57;0;50	00276;8	42321;0;0;57;
$GPXUP;3601;07:31:58;0;50	00284;8	42303;0;0;56;
$GPXUP;3601;07:31:59;0;50	00292;8	42284;0;0;54;
$GPXUP;3601;07:32:00;0;50	00296;8	42265;0;0;53;
$GPXUP;3601;07:32:01;0;50	00294;8	42245;0;0;54;
$GPXUP;3601;07:32:02;0;50	00288;8	42226;0;0;56;
$GPXUP;3601;07:32:03;0;50	00279;8	4221;0;0;52;
$GPXUP;3601;07:32:04;0;50	00267;8	42199;0;0;52;
$GPXUP;3601;07:32:05;0;50	00255;8	42192;0;0;52;
$GPXUP;3601;07:32:06;0;50	00242;8	42187;0;0;51;
$GPXUP;3601;07:32:07;0;50	00229;8	42186;0;0;51;
$GPXUP;3601;07:32:08;0;50	00215;8	42187;0;0;55;
$GPXUP;3601;07:32:09;0;50	00201;8	42186;0;0;57;
$GPXUP;3601;07:32:10;0;50	00186;8	42184;0;0;51;
$GPXUP;3601;07:32:11;0;50	00175;8	4219;0;0;48;
$GPXUP;3601;07:32:12;0;50	0017;8	42204;0;0;39;
$GPXUP;3601;07:32:13;0;50	0017;8	42218;0;0;31;
$GPXUP;3601;07:32:14;0;50	00172;8	42228;0;0;25;
$GPXUP;3601;07:32:15;0;50	00174;8	42239;0;0;31;
$GPXUP;3601;07:32:16;0;50	00175;8	42252;0;0;38;
$GPXUP;3601;07:32:17;0;50	00183;8	42263;0;0;48;
$GPXUP;3601;07:32:18;0;50	00195;8	42266;0;0;50;
$GPXUP;3601;07:32:19;0;50	00208;8	42266;0;0;50;
$GPXUP;3601;07:32:20;0;50	0022;8	42263;0;0;49;
$GPXUP;3601;07:32:21;0;50	00231;8	42255;0;0;55;
$GPXUP;3601;07:32:22;0;50	00242;8	42241;0;0;55;
$GPXUP;3601;07:32:23;0;50	00251;8	42224;0;0;53;
$GPXUP;3601;07:32:24;0;50	0026;8	42212;0;0;45;
$GPXUP;3601;07:32:25;0;50	0027;8	42209;0;0;41;
$GPXUP;3601;07:32:26;0;50	00281;8	42214;0;0;43;
$GPXUP;3601;07:32:27;0;50	00289;8	42227;0;0;47;
$GPXUP;3601;07:32:28;0;50	00295;8	42243;0;0;49;
$GPXUP;3601;07:32:29;0;50	00299;8	42261;0;0;48;
$GPXUP;3601;07:32:30;0;50	00303;8	42278;0;0;47;
$GPXUP;3601;07:32:31;0;50	00308;8	42294;0;0;45;
$GPXUP;3601;07:32:32;0;50	00317;8	42303;0;0;44;
$GPXUP;3601;07:32:33;0;50	00328;8	42298;0;0;46;
$GPXUP;3601;07:32:34;0;50	00333;8	42282;0;0;51;
$GPXUP;3601;07:32:35;0;50	00331;8	42262;0;0;58;
$GPXUP;3601;07:32:36;0;50	00323;8	42243;0;0;59;
$GPXUP;3601;07:32:37;0;50	00312;8	42227;0;0;57;
$GPXUP;3601;07:32:38;0;50	003;8	42216;0;0;52;
$GPXUP;3601;07:32:39;0;50	00289;8	42212;0;0;41;
$GPXUP;3601;07:32:40;0;50	0028;8	42216;0;0;43;
$GPXUP;3601;07:32:41;0;50	00268;8	42224;0;0;50;
$GPXUP;3601;07:32:42;0;50	00256;8	42225;0;0;51;
$GPXUP;3601;07:32:43;0;50	00246;8	42216;0;0;48;
$GPXUP;3601;07:32:44;0;50	00241;8	42202;0;0;39;
$GPXUP;3601;07:32:45;0;50	00241;8	42187;0;0;38;
$GPXUP;3601;07:32:46;0;50	00244;8	42173;0;0;43;
$GPXUP;3601;07:32:47;0;50	00253;8	42162;0;0;48;
$GPXUP;3601;07:32:48;0;50	00264;8	4216;0;0;45;
$GPXUP;3601;07:32:49;0;50	00274;8	42167;0;0;41;
$GPXUP;3601;07:32:50;0;50	00277;8	4218;0;0;37;
$GPXUP;3601;07:32:51;0;50	00274;8	4219;0;0;24;
$GPXUP;3601;07:32:52;0;50	00271;8	42194;0;0;8;
$GPXUP;3601;07:32:53;0;50	0027;8	42194;0;0;0;
$GPXUP;3601;07:32:54;0;50	0027;8	42194;0;0;0;
$GPXUP;3601;07:32:55;0;50	0027;8	42194;0;0;0;
$GPXUP;3601;07:32:56;0;50	0027;8	42194;0;0;0;
$GPXUP;3601;07:32:57;0;50	0027;8	42194;0;0;0;
$GPXUP;3601;07:32:58;0;50	0027;8	42194;0;0;0;
$GPXUP;3601;07:32:59;0;50	0027;8	42194;0;0;0;
$GPXUP;3601;07:33:00;0;50	0027;8	42194;0;0;0;
$GPXUP;3601;07:33:01;0;50	0027;8	42194;0;0;0;
$GPXUP;3601;07:33:02;0;50	0027;8	42194;0;0;0;
$GPXUP;3601;07:33:03;0;50	0027;8	42194;0;0;0;
$GPXUP;3601;07:33:04;0;50	0027;8	42194;0;0;0;
$GPXUP;3601;07:33:05;0;50	0027;8	42194;0;0;0;
$GPXUP;3601;07:33:06;0;50	0027;8	42194;0;0;0;
$GPXUP;3601;07:33:07;0;50	0027;8	42194;0;0;0;
$GPXUP;3601;07:33:08;0;50	0027;8	42194;0;0;0;
$GPXUP;3601;07:33:09;0;50	0027;8	42194;0;0;0;
$GPXUP;3601;07:33:10;0;50	0027;8	42194;0;0;0;
$GPXUP;3601;07:33:11;0;50	0027;8	42194;0;0;0;
$GPXUP;3601;07:33:12;0;50	0027;8	42194;0;0;0;
$GPXUP;3601;07:33:13;0;50	0027;8	42194;0;0;0;
$GPXUP;3601;07:33:14;0;50	0027;8	42194;0;0;0;
$GPXUP;3601;07:33:15;0;50	0027;8	42194;0;0;0;
$GPXUP;3601;07:33:16;0;50	00269;8	42194;0;0;0;
$GPXUP;3601;07:33:17;0;50	00269;8	42194;0;0;0;
$GPXUP;3601;07:33:18;0;50	00269;8	42194;0;0;0;
$GPXUP;3601;07:33:19;0;50	00269;8	42194;0;0;0;
$GPXUP;3601;07:33:20;0;50	00269;8	42194;0;0;0;
$GPXUP;3601;07:33:21;0;50	00269;8	42194;0;0;0;
$GPXUP;3601;07:33:22;0;50	00269;8	42194;0;0;0;
$GPXUP;3601;07:33:23;0;50	00269;8	42194;0;0;0;
$GPXUP;3601;07:33:24;0;50	00269;8	42194;0;0;0;
$GPXUP;3601;07:33:25;0;50	00269;8	42194;0;0;0;
$GPXUP;3601;07:33:26;0;50	00269;8	42194;0;0;0;
$GPXUP;3601;07:33:27;0;50	00269;8	42194;0;0;0;
$GPXUP;3601;07:33:28;0;50	00269;8	42194;0;0;0;
$GPXUP;3601;07:33:29;0;50	00269;8	42194;0;0;0;
$GPXUP;3601;07:33:30;0;50	00269;8	42194;0;0;0;
$GPXUP;3601;07:33:31;0;50	00269;8	42194;0;0;0;
$GPXUP;3601;07:33:32;0;50	00269;8	42194;0;0;0;
$GPXUP;3601;07:33:33;0;50	00269;8	42194;0;0;0;
$GPXUP;3601;07:33:34;0;50	00269;8	42194;0;0;0;
$GPXUP;3601;07:33:35;0;50	00269;8	42194;0;0;0;
$GPXUP;3601;07:33:36;0;50	00269;8	42194;0;0;0;
$GPXUP;3601;07:33:37;0;50	00269;8	42194;0;0;0;
$GPXUP;3601;07:33:38;0;50	00269;8	42194;0;0;0;
$GPXUP;3601;07:33:39;0;50	00269;8	42194;0;0;0;
$GPXUP;3601;07:33:40;0;50	00269;8	42194;0;0;0;
$GPXUP;3601;07:33:41;0;50	00269;8	42194;0;0;0;
$GPXUP;3601;07:33:42;0;50	00269;8	42194;0;0;0;
$GPXUP;3601;07:33:43;0;50	00269;8	42194;0;0;0;
$GPXUP;3601;07:33:44;0;50	00269;8	42194;0;0;0;
$GPXUP;3601;07:33:45;0;50	00269;8	42194;0;0;0;
$GPXUP;3601;07:33:46;0;50	00269;8	42194;0;0;0;
$GPXUP;3601;07:33:47;0;50	00269;8	42194;0;0;0;
$GPXUP;3601;07:33:48;0;50	00269;8	42194;0;0;0;
$GPXUP;3601;07:33:49;0;50	00269;8	42194;0;0;0;
$GPXUP;3601;07:33:50;0;50	00269;8	42194;0;0;0;
$GPXUP;3601;07:33:51;0;50	00269;8	42195;0;0;0;
$GPXUP;3601;07:33:52;0;50	00269;8	42195;0;0;0;
$GPXUP;3601;07:33:53;0;50	00269;8	42195;0;0;0;
$GPXUP;3601;07:33:54;0;50	00269;8	42195;0;0;0;
$GPXUP;3601;07:33:55;0;50	00269;8	42195;0;0;0;
$GPXUP;3601;07:33:56;0;50	00269;8	42195;0;0;0;
$GPXUP;3601;07:33:57;0;50	00269;8	42195;0;0;0;
$GPXUP;3601;07:33:58;0;50	00269;8	42195;0;0;0;
$GPXUP;3601;07:33:59;0;50	00269;8	42195;0;0;0;
$GPXUP;3601;07:34:00;0;50	00269;8	42195;0;0;0;
$GPXUP;3601;07:34:01;0;50	00269;8	42195;0;0;0;
$GPXUP;3601;07:34:02;0;50	00269;8	42195;0;0;0;
$GPXUP;3601;07:34:03;0;50	00269;8	42195;0;0;0;
$GPXUP;3601;07:34:04;0;50	00269;8	42195;0;0;0;
$GPXUP;3601;07:34:05;0;50	00269;8	42195;0;0;0;
$GPXUP;3601;07:34:06;0;50	00269;8	42195;0;0;0;
$GPXUP;3601;07:34:07;0;50	00269;8	42195;0;0;0;
$GPXUP;3601;07:34:08;0;50	00269;8	42195;0;0;0;
$GPXUP;3601;07:34:09;0;50	00269;8	42195;0;0;0;
$GPXUP;3601;07:34:10;0;50	00269;8	42195;0;0;0;
$GPXUP;3601;07:34:11;0;50	00269;8	42195;0;0;0;
$GPXUP;3601;07:34:12;0;50	00269;8	42195;0;0;0;
$GPXUP;3601;07:34:13;0;50	00269;8	42195;0;0;0;
$GPXUP;3601;07:34:14;0;50	00269;8	42195;0;0;0;
$GPXUP;3601;07:34:15;0;50	00269;8	42195;0;0;0;
$GPXUP;3601;07:34:16;0;50	00269;8	42195;0;0;0;
$GPXUP;3601;07:34:17;0;50	00269;8	42195;0;0;0;
$GPXUP;3601;07:34:18;0;50	00269;8	42195;0;0;0;
$GPXUP;3601;07:34:19;0;50	00269;8	42195;0;0;0;
$GPXUP;3601;07:34:20;0;50	00269;8	42195;0;0;0;
$GPXUP;3601;07:34:21;0;50	00269;8	42195;0;0;0;
$GPXUP;3601;07:34:22;0;50	00269;8	42195;0;0;0;
$GPXUP;3601;07:34:23;0;50	00269;8	42195;0;0;0;
$GPXUP;3601;07:34:24;0;50	00269;8	42195;0;0;0;
$GPXUP;3601;07:34:25;0;50	00269;8	42195;0;0;0;
$GPXUP;3601;07:34:26;0;50	00269;8	42195;0;0;0;
$GPXUP;3601;07:34:27;0;50	00269;8	42194;0;0;0;
$GPXUP;3601;07:34:28;0;50	00269;8	42194;0;0;0;
$GPXUP;3601;07:34:29;0;50	00269;8	42194;0;0;0;
$GPXUP;3601;07:34:30;0;50	00269;8	42194;0;0;0;
$GPXUP;3601;07:34:31;0;50	00269;8	42194;0;0;0;
$GPXUP;3601;07:34:32;0;50	00269;8	42194;0;0;0;
$GPXUP;3601;07:34:33;0;50	00269;8	42194;0;0;0;
$GPXUP;3601;07:34:34;0;50	00269;8	42194;0;0;0;
$GPXUP;3601;07:34:35;0;50	00269;8	42194;0;0;0;
$GPXUP;3601;07:34:36;0;50	00269;8	42194;0;0;0;
$GPXUP;3601;07:34:37;0;50	00269;8	42194;0;0;0;
$GPXUP;3601;07:34:38;0;50	00269;8	42194;0;0;0;
$GPXUP;3601;07:34:39;0;50	00269;8	42194;0;0;0;
$GPXUP;3601;07:34:40;0;50	00269;8	42194;0;0;0;
$GPXUP;3601;07:34:41;0;50	00269;8	42194;0;0;0;
$GPXUP;3601;07:34:42;0;50	00269;8	42194;0;0;0;
$GPXUP;3601;07:34:43;0;50	00269;8	42194;0;0;0;
$GPXUP;3601;07:34:44;0;50	00269;8	42194;0;0;0;
$GPXUP;3601;07:34:45;0;50	00269;8	42194;0;0;0;
$GPXUP;3601;07:34:46;0;50	00269;8	42194;0;0;0;
$GPXUP;3601;07:34:47;0;50	00269;8	42194;0;0;0;
$GPXUP;3601;07:34:48;0;50	00269;8	42194;0;0;0;
$GPXUP;3601;07:34:49;0;50	00269;8	42194;0;0;0;
$GPXUP;3601;07:34:50;0;50	00269;8	42194;0;0;0;
$GPXUP;3601;07:34:51;0;50	00269;8	42194;0;0;0;
$GPXUP;3601;07:34:52;0;50	00269;8	42194;0;0;0;
$GPXUP;3601;07:34:53;0;50	00269;8	42194;0;0;0;
$GPXUP;3601;07:34:54;0;50	00269;8	42194;0;0;0;
$GPXUP;3601;07:34:55;0;50	00269;8	42194;0;0;0;
$GPXUP;3601;07:34:56;0;50	00269;8	42194;0;0;0;
$GPXUP;3601;07:34:57;0;50	00269;8	42194;0;0;0;
$GPXUP;3601;07:34:58;0;50	00269;8	42194;0;0;0;
$GPXUP;3601;07:34:59;0;50	00269;8	42194;0;0;0;
$GPXUP;3601;07:35:00;0;50	00269;8	42194;0;0;0;
$GPXUP;3601;07:35:01;0;50	00269;8	42194;0;0;0;
$GPXUP;3601;07:35:02;0;50	00269;8	42194;0;0;0;
$GPXUP;3601;07:35:03;0;50	00269;8	42194;0;0;0;
$GPXUP;3601;07:35:04;0;50	00269;8	42194;0;0;0;
$GPXUP;3601;07:35:05;0;50	00269;8	42194;0;0;0;
$GPXUP;3601;07:35:06;0;50	00269;8	42194;0;0;0;
$GPXUP;3601;07:35:07;0;50	00269;8	42194;0;0;0;
$GPXUP;3601;07:35:08;0;50	00269;8	42194;0;0;0;
$GPXUP;3601;07:35:09;0;50	00269;8	42194;0;0;0;
$GPXUP;3601;07:35:10;0;50	00269;8	42194;0;0;0;
$GPXUP;3601;07:35:11;0;50	00269;8	42194;0;0;0;
$GPXUP;3601;07:35:12;0;50	00269;8	42194;0;0;0;
$GPXUP;3601;07:35:13;0;50	00269;8	42194;0;0;0;
$GPXUP;3601;07:35:14;0;50	00269;8	42194;0;0;0;
$GPXUP;3601;07:35:15;0;50	00269;8	42194;0;0;0;
$GPXUP;3601;07:35:16;0;50	00269;8	42194;0;0;0;
$GPXUP;3601;07:35:17;0;50	00269;8	42194;0;0;0;
$GPXUP;3601;07:35:18;0;50	00269;8	42194;0;0;0;
$GPXUP;3601;07:35:19;0;50	00269;8	42194;0;0;0;
$GPXUP;3601;07:35:20;0;50	00269;8	42194;0;0;0;
$GPXUP;3601;07:35:21;0;50	00269;8	42194;0;0;0;
$GPXUP;3601;07:35:22;0;50	00269;8	42194;0;0;0;
$GPXUP;3601;07:35:23;0;50	00269;8	42194;0;0;0;
$GPXUP;3601;07:35:24;0;50	00269;8	42194;0;0;0;
$GPXUP;3601;07:35:25;0;50	00269;8	42194;0;0;0;
$GPXUP;3601;07:35:26;0;50	00269;8	42194;0;0;0;
$GPXUP;3601;07:35:27;0;50	00269;8	42194;0;0;0;
$GPXUP;3601;07:35:28;0;50	00269;8	42194;0;0;0;
$GPXUP;3601;07:35:29;0;50	00269;8	42194;0;0;0;
$GPXUP;3601;07:35:30;0;50	00269;8	42194;0;0;0;
$GPXUP;3601;07:35:31;0;50	00269;8	42194;0;0;0;
$GPXUP;3601;07:35:32;0;50	00269;8	42194;0;0;0;
$GPXUP;3601;07:35:33;0;50	00269;8	42194;0;0;0;
$GPXUP;3601;07:35:34;0;50	00269;8	42194;0;0;0;
$GPXUP;3601;07:35:35;0;50	00269;8	42194;0;0;0;
$GPXUP;3601;07:35:36;0;50	00269;8	42194;0;0;0;
$GPXUP;3601;07:35:37;0;50	00269;8	42194;0;0;0;
$GPXUP;3601;07:35:38;0;50	00269;8	42194;0;0;0;
$GPXUP;3601;07:35:39;0;50	00269;8	42194;0;0;0;
$GPXUP;3601;07:35:40;0;50	00269;8	42194;0;0;0;
$GPXUP;3601;07:35:41;0;50	00269;8	42194;0;0;0;
$GPXUP;3601;07:35:42;0;50	00269;8	42194;0;0;0;
$GPXUP;3601;07:35:43;0;50	00269;8	42194;0;0;0;
$GPXUP;3601;07:35:44;0;50	00269;8	42194;0;0;0;
$GPXUP;3601;07:35:45;0;50	00269;8	42194;0;0;0;
$GPXUP;3601;07:35:46;0;50	00269;8	42194;0;0;0;
$GPXUP;3601;07:35:47;0;50	00269;8	42194;0;0;0;
$GPXUP;3601;07:35:48;0;50	00269;8	42194;0;0;0;
$GPXUP;3601;07:35:49;0;50	00269;8	42194;0;0;0;
$GPXUP;3601;07:35:50;0;50	00269;8	42194;0;0;0;
$GPXUP;3601;07:35:51;0;50	00269;8	42194;0;0;0;
$GPXUP;3601;07:35:52;0;50	00269;8	42194;0;0;0;
$GPXUP;3601;07:35:53;0;50	00269;8	42194;0;0;0;
$GPXUP;3601;07:35:54;0;50	00269;8	42194;0;0;0;
$GPXUP;3601;07:35:55;0;50	00269;8	42194;0;0;0;
$GPXUP;3601;07:35:56;0;50	00269;8	42194;0;0;0;
$GPXUP;3601;07:35:57;0;50	00269;8	42194;0;0;0;
$GPXUP;3601;07:35:58;0;50	00269;8	42194;0;0;0;
$GPXUP;3601;07:35:59;0;50	00269;8	42194;0;0;0;
$GPXUP;3601;07:36:00;0;50	00269;8	42194;0;0;0;
$GPXUP;3601;07:36:01;0;50	00269;8	42194;0;0;0;
$GPXUP;3601;07:36:02;0;50	00269;8	42194;0;0;0;
$GPXUP;3601;07:36:03;0;50	00269;8	42194;0;0;0;
$GPXUP;3601;07:36:04;0;50	00269;8	42194;0;0;0;
$GPXUP;3601;07:36:05;0;50	00269;8	42194;0;0;0;
$GPXUP;3601;07:36:06;0;50	00269;8	42194;0;0;0;
$GPXUP;3601;07:36:07;0;50	00269;8	42194;0;0;0;
$GPXUP;3601;07:36:08;0;50	00269;8	42194;0;0;0;
$GPXUP;3601;07:36:09;0;50	00269;8	42194;0;0;0;
$GPXUP;3601;07:36:10;0;50	00269;8	42194;0;0;0;
$GPXUP;3601;07:36:11;0;50	00269;8	42194;0;0;0;
$GPXUP;3601;07:36:12;0;50	00269;8	42194;0;0;0;
$GPXUP;3601;07:36:13;0;50	00269;8	42194;0;0;0;
$GPXUP;3601;07:36:14;0;50	00269;8	42194;0;0;0;
$GPXUP;3601;07:36:15;0;50	00269;8	42194;0;0;0;
$GPXUP;3601;07:36:16;0;50	00269;8	42194;0;0;0;
$GPXUP;3601;07:36:17;0;50	00269;8	42194;0;0;0;
$GPXUP;3601;07:36:18;0;50	00269;8	42194;0;0;0;
$GPXUP;3601;07:36:19;0;50	00269;8	42194;0;0;0;
$GPXUP;3601;07:36:20;0;50	00269;8	42194;0;0;0;
$GPXUP;3601;07:36:21;0;50	00269;8	42194;0;0;0;
$GPXUP;3601;07:36:22;0;50	00269;8	42194;0;0;0;
$GPXUP;3601;07:36:23;0;50	00269;8	42194;0;0;0;
$GPXUP;3601;07:36:24;0;50	00269;8	42194;0;0;0;
$GPXUP;3601;07:36:25;0;50	00269;8	42194;0;0;0;
$GPXUP;3601;07:36:26;0;50	00269;8	42194;0;0;0;
$GPXUP;3601;07:36:27;0;50	00269;8	42194;0;0;0;
$GPXUP;3601;07:36:28;0;50	00269;8	42194;0;0;0;
$GPXUP;3601;07:36:29;0;50	00269;8	42194;0;0;0;
$GPXUP;3601;07:36:30;0;50	00269;8	42194;0;0;0;
$GPXUP;3601;07:36:31;0;50	00269;8	42194;0;0;0;
$GPXUP;3601;07:36:32;0;50	00269;8	42194;0;0;0;
$GPXUP;3601;07:36:33;0;50	00269;8	42194;0;0;0;
$GPXUP;3601;07:36:34;0;50	00269;8	42194;0;0;0;
$GPXUP;3601;07:36:35;0;50	00269;8	42194;0;0;0;
$GPXUP;3601;07:36:36;0;50	00269;8	42194;0;0;0;
$GPXUP;3601;07:36:37;0;50	00269;8	42194;0;0;0;
$GPXUP;3601;07:36:38;0;50	00269;8	42194;0;0;0;
$GPXUP;3601;07:36:39;0;50	00269;8	42194;0;0;0;
$GPXUP;3601;07:36:40;0;50	00269;8	42194;0;0;0;
$GPXUP;3601;07:36:41;0;50	00269;8	42194;0;0;0;
$GPXUP;3601;07:36:42;0;50	00269;8	42194;0;0;0;
$GPXUP;3601;07:36:43;0;50	00269;8	42194;0;0;0;
$GPXUP;3601;07:36:44;0;50	00269;8	42194;0;0;0;
$GPXUP;3601;07:36:45;0;50	00269;8	42194;0;0;0;
$GPXUP;3601;07:36:46;0;50	00269;8	42194;0;0;0;
$GPXUP;3601;07:36:47;0;50	00269;8	42194;0;0;0;
$GPXUP;3601;07:36:48;0;50	00269;8	42194;0;0;0;
$GPXUP;3601;07:36:49;0;50	00269;8	42194;0;0;0;
$GPXUP;3601;07:36:50;0;50	00269;8	42194;0;0;0;
$GPXUP;3601;07:36:51;0;50	00269;8	42194;0;0;0;
$GPXUP;3601;07:36:52;0;50	00269;8	42194;0;0;0;
$GPXUP;3601;07:36:53;0;50	00269;8	42194;0;0;0;
$GPXUP;3601;07:36:54;0;50	00269;8	42194;0;0;0;
$GPXUP;3601;07:36:55;0;50	00269;8	42194;0;0;0;
$GPXUP;3601;07:36:56;0;50	00269;8	42194;0;0;0;
$GPXUP;3601;07:36:57;0;50	00269;8	42194;0;0;0;
$GPXUP;3601;07:36:58;0;50	00269;8	42194;0;0;0;
$GPXUP;3601;07:36:59;0;50	00269;8	42194;0;0;0;
$GPXUP;3601;07:37:00;0;50	00269;8	42194;0;0;0;
$GPXUP;3601;07:37:01;0;50	00269;8	42194;0;0;0;
$GPXUP;3601;07:37:02;0;50	00269;8	42194;0;0;0;
$GPXUP;3601;07:37:03;0;50	00269;8	42194;0;0;0;
$GPXUP;3601;07:37:04;0;50	00269;8	42194;0;0;0;
$GPXUP;3601;07:37:05;0;50	00269;8	42194;0;0;0;
$GPXUP;3601;07:37:06;0;50	00269;8	42194;0;0;0;
$GPXUP;3601;07:37:07;0;50	00269;8	42194;0;0;0;
$GPXUP;3601;07:37:08;0;50	00269;8	42194;0;0;0;
$GPXUP;3601;07:37:09;0;50	00269;8	42194;0;0;0;
$GPXUP;3601;07:37:10;0;50	00269;8	42194;0;0;0;
$GPXUP;3601;07:37:11;0;50	00269;8	42194;0;0;0;
$GPXUP;3601;07:37:12;0;50	00269;8	42194;0;0;0;
$GPXUP;3601;07:37:13;0;50	00269;8	42194;0;0;0;
$GPXUP;3601;07:37:14;0;50	00269;8	42194;0;0;0;
$GPXUP;3601;07:37:15;0;50	00269;8	42194;0;0;0;
$GPXUP;3601;07:37:16;0;50	00269;8	42194;0;0;0;
$GPXUP;3601;07:37:17;0;50	00269;8	42194;0;0;0;
$GPXUP;3601;07:37:18;0;50	00269;8	42194;0;0;0;
$GPXUP;3601;07:37:19;0;50	00269;8	42194;0;0;0;
$GPXUP;3601;07:37:20;0;50	00269;8	42194;0;0;0;
$GPXUP;3601;07:37:21;0;50	00269;8	42194;0;0;0;
$GPXUP;3601;07:37:22;0;50	00269;8	42194;0;0;0;
$GPXUP;3601;07:37:23;0;50	00269;8	42194;0;0;0;
$GPXUP;3601;07:37:24;0;50	00269;8	42194;0;0;0;
$GPXUP;3601;07:37:25;0;50	00269;8	42194;0;0;0;
$GPXUP;3601;07:37:26;0;50	00269;8	42194;0;0;0;
$GPXUP;3601;07:37:27;0;50	00269;8	42194;0;0;0;
$GPXUP;3601;07:37:28;0;50	00269;8	42194;0;0;0;
$GPXUP;3601;07:37:29;0;50	00269;8	42194;0;0;0;
$GPXUP;3601;07:37:30;0;50	00269;8	42194;0;0;0;
$GPXUP;3601;07:37:31;0;50	00269;8	42194;0;0;0;
$GPXUP;3601;07:37:32;0;50	00269;8	42194;0;0;0;
$GPXUP;3601;07:37:33;0;50	00269;8	42194;0;0;0;
$GPXUP;3601;07:37:34;0;50	00269;8	42194;0;0;0;
$GPXUP;3601;07:37:35;0;50	00269;8	42194;0;0;0;
$GPXUP;3601;07:37:36;0;50	00269;8	42194;0;0;0;
$GPXUP;3601;07:37:37;0;50	00269;8	42194;0;0;0;
$GPXUP;3601;07:37:38;0;50	00269;8	42194;0;0;0;
$GPXUP;3601;07:37:39;0;50	00269;8	42194;0;0;0;
$GPXUP;3601;07:37:40;0;50	00269;8	42194;0;0;0;
$GPXUP;3601;07:37:41;0;50	00269;8	42194;0;0;0;
$GPXUP;3601;07:37:42;0;50	00269;8	42194;0;0;0;
$GPXUP;3601;07:37:43;0;50	00269;8	42194;0;0;0;
$GPXUP;3601;07:37:44;0;50	00269;8	42194;0;0;0;
$GPXUP;3601;07:37:45;0;50	00269;8	42194;0;0;0;
$GPXUP;3601;07:37:46;0;50	00269;8	42194;0;0;0;
$GPXUP;3601;07:37:47;0;50	00269;8	42194;0;0;0;
$GPXUP;3601;07:37:48;0;50	00269;8	42194;0;0;0;
$GPXUP;3601;07:37:49;0;50	00269;8	42194;0;0;0;
$GPXUP;3601;07:37:50;0;50	00269;8	42194;0;0;0;
$GPXUP;3601;07:37:51;0;50	00269;8	42194;0;0;0;
$GPXUP;3601;07:37:52;0;50	00269;8	42194;0;0;0;
$GPXUP;3601;07:37:53;0;50	00269;8	42194;0;0;0;
$GPXUP;3601;07:37:54;0;50	00269;8	42194;0;0;0;
$GPXUP;3601;07:37:55;0;50	00269;8	42194;0;0;0;
$GPXUP;3601;07:37:56;0;50	00269;8	42194;0;0;0;
$GPXUP;3601;07:37:57;0;50	00269;8	42193;0;0;0;
$GPXUP;3601;07:37:58;0;50	00269;8	42193;0;0;0;
$GPXUP;3601;07:37:59;0;50	00269;8	42193;0;0;0;
$GPXUP;3601;07:38:00;0;50	00269;8	42193;0;0;0;
$GPXUP;3601;07:38:01;0;50	00269;8	42193;0;0;0;
$GPXUP;3601;07:38:02;0;50	00269;8	42193;0;0;0;
$GPXUP;3601;07:38:03;0;50	00269;8	42193;0;0;0;
$GPXUP;3601;07:38:04;0;50	00269;8	42193;0;0;0;
$GPXUP;3601;07:38:05;0;50	00269;8	42193;0;0;0;
$GPXUP;3601;07:38:06;0;50	00269;8	42193;0;0;0;
$GPXUP;3601;07:38:07;0;50	00269;8	42193;0;0;0;
$GPXUP;3601;07:38:08;0;50	00269;8	42193;0;0;0;
$GPXUP;3601;07:38:09;0;50	00269;8	42193;0;0;0;
$GPXUP;3601;07:38:10;0;50	00269;8	42193;0;0;0;
$GPXUP;3601;07:38:11;0;50	00269;8	42193;0;0;0;
$GPXUP;3601;07:38:12;0;50	00269;8	42193;0;0;0;
$GPXUP;3601;07:38:13;0;50	00269;8	42193;0;0;0;
$GPXUP;3601;07:38:14;0;50	00269;8	42193;0;0;0;
$GPXUP;3601;07:38:15;0;50	00269;8	42193;0;0;0;
$GPXUP;3601;07:38:16;0;50	00269;8	42193;0;0;0;
$GPXUP;3601;07:38:17;0;50	00269;8	42193;0;0;0;
$GPXUP;3601;07:38:18;0;50	00269;8	42193;0;0;0;
$GPXUP;3601;07:38:19;0;50	00269;8	42193;0;0;0;
$GPXUP;3601;07:38:20;0;50	00269;8	42193;0;0;0;
$GPXUP;3601;07:38:21;0;50	00269;8	42193;0;0;0;
$GPXUP;3601;07:38:22;0;50	00269;8	42193;0;0;0;
$GPXUP;3601;07:38:23;0;50	00269;8	42193;0;0;0;
$GPXUP;3601;07:38:24;0;50	00269;8	42193;0;0;0;
$GPXUP;3601;07:38:25;0;50	00269;8	42193;0;0;0;
$GPXUP;3601;07:38:26;0;50	00269;8	42193;0;0;0;
$GPXUP;3601;07:38:27;0;50	00269;8	42193;0;0;0;
$GPXUP;3601;07:38:28;0;50	00269;8	42193;0;0;0;
$GPXUP;3601;07:38:29;0;50	00269;8	42193;0;0;0;
$GPXUP;3601;07:38:30;0;50	00269;8	42193;0;0;0;
$GPXUP;3601;07:38:31;0;50	00269;8	42193;0;0;0;
$GPXUP;3601;07:38:32;0;50	00269;8	42193;0;0;0;
$GPXUP;3601;07:38:33;0;50	00269;8	42193;0;0;0;
$GPXUP;3601;07:38:34;0;50	00269;8	42193;0;0;0;
$GPXUP;3601;07:38:35;0;50	00269;8	42193;0;0;0;
$GPXUP;3601;07:38:36;0;50	00269;8	42193;0;0;0;
$GPXUP;3601;07:38:37;0;50	00269;8	42193;0;0;0;
$GPXUP;3601;07:38:38;0;50	00269;8	42193;0;0;0;
$GPXUP;3601;07:38:39;0;50	00269;8	42193;0;0;0;
$GPXUP;3601;07:38:40;0;50	00269;8	42193;0;0;0;
$GPXUP;3601;07:38:41;0;50	00269;8	42193;0;0;0;
$GPXUP;3601;07:38:42;0;50	00269;8	42193;0;0;0;
$GPXUP;3601;07:38:43;0;50	00269;8	42193;0;0;0;
$GPXUP;3601;07:38:44;0;50	00269;8	42193;0;0;0;
$GPXUP;3601;07:38:45;0;50	00269;8	42193;0;0;0;
$GPXUP;3601;07:38:46;0;50	00269;8	42193;0;0;0;
$GPXUP;3601;07:38:47;0;50	00269;8	42193;0;0;0;
$GPXUP;3601;07:38:48;0;50	00269;8	42193;0;0;0;
$GPXUP;3601;07:38:49;0;50	00269;8	42193;0;0;0;
$GPXUP;3601;07:38:50;0;50	00269;8	42193;0;0;0;
$GPXUP;3601;07:38:51;0;50	00269;8	42193;0;0;0;
$GPXUP;3601;07:38:52;0;50	00269;8	42193;0;0;0;
$GPXUP;3601;07:38:53;0;50	00269;8	42193;0;0;0;
$GPXUP;3601;07:38:54;0;50	00269;8	42193;0;0;0;
$GPXUP;3601;07:38:55;0;50	00269;8	42193;0;0;0;
$GPXUP;3601;07:38:56;0;50	00269;8	42193;0;0;0;
$GPXUP;3601;07:38:57;0;50	00269;8	42193;0;0;0;
$GPXUP;3601;07:38:58;0;50	00269;8	42193;0;0;0;
$GPXUP;3601;07:38:59;0;50	00269;8	42193;0;0;0;
$GPXUP;3601;07:39:00;0;50	00269;8	42193;0;0;0;
$GPXUP;3601;07:39:01;0;50	00269;8	42193;0;0;0;
$GPXUP;3601;07:39:02;0;50	00269;8	42193;0;0;0;
$GPXUP;3601;07:39:03;0;50	00269;8	42193;0;0;0;
$GPXUP;3601;07:39:04;0;50	00269;8	42193;0;0;0;
$GPXUP;3601;07:39:05;0;50	00269;8	42193;0;0;0;
$GPXUP;3601;07:39:06;0;50	00269;8	42193;0;0;0;
$GPXUP;3601;07:39:07;0;50	00269;8	42193;0;0;0;
$GPXUP;3601;07:39:08;0;50	00269;8	42193;0;0;0;
$GPXUP;3601;07:39:09;0;50	00269;8	42193;0;0;0;
$GPXUP;3601;07:39:10;0;50	00269;8	42193;0;0;0;
$GPXUP;3601;07:39:11;0;50	00269;8	42193;0;0;0;
$GPXUP;3601;07:39:12;0;50	00269;8	42193;0;0;0;
$GPXUP;3601;07:39:13;0;50	00269;8	42193;0;0;0;
$GPXUP;3601;07:39:14;0;50	00269;8	42193;0;0;0;
$GPXUP;3601;07:39:15;0;50	00269;8	42193;0;0;0;
$GPXUP;3601;07:39:16;0;50	00269;8	42193;0;0;0;
$GPXUP;3601;07:39:17;0;50	00269;8	42193;0;0;0;
$GPXUP;3601;07:39:18;0;50	00269;8	42193;0;0;0;
$GPXUP;3601;07:39:19;0;50	00269;8	42193;0;0;0;
$GPXUP;3601;07:39:20;0;50	00269;8	42193;0;0;0;
$GPXUP;3601;07:39:21;0;50	00269;8	42193;0;0;0;
$GPXUP;3601;07:39:22;0;50	00269;8	42193;0;0;0;
$GPXUP;3601;07:39:23;0;50	00269;8	42193;0;0;0;
$GPXUP;3601;07:39:24;0;50	00269;8	42193;0;0;0;
$GPXUP;3601;07:39:25;0;50	00269;8	42193;0;0;0;
$GPXUP;3601;07:39:26;0;50	00269;8	42193;0;0;0;
$GPXUP;3601;07:39:27;0;50	00269;8	42193;0;0;0;
$GPXUP;3601;07:39:28;0;50	00269;8	42193;0;0;0;
$GPXUP;3601;07:39:29;0;50	00269;8	42193;0;0;0;
$GPXUP;3601;07:39:30;0;50	00269;8	42193;0;0;0;
$GPXUP;3601;07:39:31;0;50	00269;8	42193;0;0;0;
$GPXUP;3601;07:39:32;0;50	00269;8	42193;0;0;0;
$GPXUP;3601;07:39:33;0;50	00269;8	42193;0;0;0;
$GPXUP;3601;07:39:34;0;50	00269;8	42193;0;0;0;
$GPXUP;3601;07:39:35;0;50	00269;8	42193;0;0;0;
$GPXUP;3601;07:39:36;0;50	00269;8	42192;0;0;0;
$GPXUP;3601;07:39:37;0;50	00269;8	42192;0;0;0;
$GPXUP;3601;07:39:38;0;50	00269;8	42192;0;0;0;
$GPXUP;3601;07:39:39;0;50	00269;8	42192;0;0;0;
$GPXUP;3601;07:39:40;0;50	00269;8	42192;0;0;0;
$GPXUP;3601;07:39:41;0;50	00269;8	42192;0;0;0;
$GPXUP;3601;07:39:42;0;50	00269;8	42192;0;0;0;
$GPXUP;3601;07:39:43;0;50	00269;8	42192;0;0;0;
$GPXUP;3601;07:39:44;0;50	00269;8	42192;0;0;0;
$GPXUP;3601;07:39:45;0;50	00269;8	42192;0;0;0;
$GPXUP;3601;07:39:46;0;50	00269;8	42192;0;0;0;
$GPXUP;3601;07:39:47;0;50	00269;8	42192;0;0;0;
$GPXUP;3601;07:39:48;0;50	00269;8	42192;0;0;0;
$GPXUP;3601;07:39:49;0;50	00269;8	42192;0;0;0;
$GPXUP;3601;07:39:50;0;50	00269;8	42192;0;0;0;
$GPXUP;3601;07:39:51;0;50	00269;8	42192;0;0;0;
$GPXUP;3601;07:39:52;0;50	00269;8	42192;0;0;0;
$GPXUP;3601;07:39:53;0;50	00269;8	42192;0;0;0;
$GPXUP;3601;07:39:54;0;50	00269;8	42192;0;0;0;
$GPXUP;3601;07:39:55;0;50	00269;8	42193;0;0;0;
$GPXUP;3601;07:39:56;0;50	00269;8	42192;0;0;0;
$GPXUP;3601;07:39:57;0;50	00269;8	42192;0;0;0;
$GPXUP;3601;07:39:58;0;50	00269;8	42192;0;0;0;
$GPXUP;3601;07:39:59;0;50	00269;8	42192;0;0;0;
$GPXUP;3601;07:40:00;0;50	00269;8	42192;0;0;0;
$GPXUP;3601;07:40:01;0;50	00269;8	42192;0;0;0;
$GPXUP;3601;07:40:02;0;50	00269;8	42192;0;0;0;
$GPXUP;3601;07:40:03;0;50	00269;8	42192;0;0;0;
$GPXUP;3601;07:40:04;0;50	00269;8	42192;0;0;0;
$GPXUP;3601;07:40:05;0;50	00269;8	42192;0;0;0;
$GPXUP;3601;07:40:06;0;50	00269;8	42192;0;0;0;
$GPXUP;3601;07:40:07;0;50	00269;8	42192;0;0;0;
$GPXUP;3601;07:40:08;0;50	00269;8	42192;0;0;0;
$GPXUP;3601;07:40:09;0;50	00269;8	42192;0;0;0;
$GPXUP;3601;07:40:10;0;50	00269;8	42192;0;0;0;
$GPXUP;3601;07:40:11;0;50	00269;8	42192;0;0;0;
$GPXUP;3601;07:40:12;0;50	00269;8	42192;0;0;0;
$GPXUP;3601;07:40:13;0;50	00269;8	42192;0;0;0;
$GPXUP;3601;07:40:14;0;50	00269;8	42192;0;0;0;
$GPXUP;3601;07:40:15;0;50	00269;8	42192;0;0;0;
$GPXUP;3601;07:40:16;0;50	00269;8	42192;0;0;0;
$GPXUP;3601;07:40:17;0;50	00269;8	42192;0;0;0;
$GPXUP;3601;07:40:18;0;50	00269;8	42192;0;0;0;
$GPXUP;3601;07:40:19;0;50	00269;8	42192;0;0;0;
$GPXUP;3601;07:40:20;0;50	00269;8	42192;0;0;0;
$GPXUP;3601;07:40:21;0;50	00269;8	42192;0;0;0;
$GPXUP;3601;07:40:22;0;50	00269;8	42192;0;0;0;
$GPXUP;3601;07:40:23;0;50	00269;8	42192;0;0;0;
$GPXUP;3601;07:40:24;0;50	00269;8	42192;0;0;0;
$GPXUP;3601;07:40:25;0;50	00269;8	42192;0;0;0;
$GPXUP;3601;07:40:26;0;50	00268;8	42192;0;0;0;
$GPXUP;3601;07:40:27;0;50	00268;8	42192;0;0;0;
$GPXUP;3601;07:40:28;0;50	00268;8	42192;0;0;0;
$GPXUP;3601;07:40:29;0;50	00268;8	42192;0;0;0;
$GPXUP;3601;07:40:30;0;50	00268;8	42192;0;0;0;
$GPXUP;3601;07:40:31;0;50	00268;8	42192;0;0;0;
$GPXUP;3601;07:40:32;0;50	00269;8	42192;0;0;0;
$GPXUP;3601;07:40:33;0;50	00269;8	42192;0;0;0;
$GPXUP;3601;07:40:34;0;50	00269;8	42192;0;0;0;
$GPXUP;3601;07:40:35;0;50	00269;8	42192;0;0;0;
$GPXUP;3601;07:40:36;0;50	00269;8	42192;0;0;0;
$GPXUP;3601;07:40:37;0;50	00269;8	42192;0;0;0;
$GPXUP;3601;07:40:38;0;50	00269;8	42192;0;0;0;
$GPXUP;3601;07:40:39;0;50	00268;8	42192;0;0;0;
$GPXUP;3601;07:40:40;0;50	00268;8	42192;0;0;0;
$GPXUP;3601;07:40:41;0;50	00268;8	42192;0;0;0;
$GPXUP;3601;07:40:42;0;50	00268;8	42192;0;0;0;
$GPXUP;3601;07:40:43;0;50	00268;8	42192;0;0;0;
$GPXUP;3601;07:40:44;0;50	00268;8	42192;0;0;0;
$GPXUP;3601;07:40:45;0;50	00268;8	42192;0;0;0;
$GPXUP;3601;07:40:46;0;50	00268;8	42192;0;0;0;
$GPXUP;3601;07:40:47;0;50	00268;8	42192;0;0;0;
$GPXUP;3601;07:40:48;0;50	00268;8	42192;0;0;0;
$GPXUP;3601;07:40:49;0;50	00268;8	42192;0;0;0;
$GPXUP;3601;07:40:50;0;50	00268;8	42192;0;0;0;
$GPXUP;3601;07:40:51;0;50	00268;8	42192;0;0;0;
$GPXUP;3601;07:40:52;0;50	00268;8	42192;0;0;0;
$GPXUP;3601;07:40:53;0;50	00268;8	42192;0;0;0;
$GPXUP;3601;07:40:54;0;50	00268;8	42192;0;0;0;
$GPXUP;3601;07:40:55;0;50	00268;8	42192;0;0;0;
$GPXUP;3601;07:40:56;0;50	00268;8	42192;0;0;0;
$GPXUP;3601;07:40:57;0;50	00268;8	42192;0;0;0;
$GPXUP;3601;07:40:58;0;50	00268;8	42192;0;0;0;
$GPXUP;3601;07:40:59;0;50	00268;8	42192;0;0;0;
$GPXUP;3601;07:41:00;0;50	00268;8	42192;0;0;0;
$GPXUP;3601;07:41:01;0;50	00268;8	42192;0;0;0;
$GPXUP;3601;07:41:02;0;50	00268;8	42192;0;0;0;
$GPXUP;3601;07:41:03;0;50	00268;8	42192;0;0;0;
$GPXUP;3601;07:41:04;0;50	00268;8	42192;0;0;0;
$GPXUP;3601;07:41:05;0;50	00268;8	42192;0;0;0;
$GPXUP;3601;07:41:06;0;50	00268;8	42192;0;0;0;
$GPXUP;3601;07:41:07;0;50	00268;8	42192;0;0;0;
$GPXUP;3601;07:41:08;0;50	00268;8	42192;0;0;0;
$GPXUP;3601;07:41:09;0;50	00268;8	42192;0;0;0;
$GPXUP;3601;07:41:10;0;50	00268;8	42192;0;0;0;
$GPXUP;3601;07:41:11;0;50	00268;8	42192;0;0;0;
$GPXUP;3601;07:41:12;0;50	00268;8	42192;0;0;0;
$GPXUP;3601;07:41:13;0;50	00268;8	42192;0;0;0;
$GPXUP;3601;07:41:14;0;50	00268;8	42192;0;0;0;
$GPXUP;3601;07:41:15;0;50	00268;8	42192;0;0;0;
$GPXUP;3601;07:41:16;0;50	00268;8	42192;0;0;0;
$GPXUP;3601;07:41:17;0;50	00268;8	42192;0;0;0;
$GPXUP;3601;07:41:18;0;50	00268;8	42192;0;0;0;
$GPXUP;3601;07:41:19;0;50	00268;8	42192;0;0;0;
$GPXUP;3601;07:41:20;0;50	00268;8	42192;0;0;0;
$GPXUP;3601;07:41:21;0;50	00268;8	42192;0;0;0;
$GPXUP;3601;07:41:22;0;50	00268;8	42192;0;0;0;
$GPXUP;3601;07:41:23;0;50	00268;8	42192;0;0;0;
$GPXUP;3601;07:41:24;0;50	00268;8	42192;0;0;0;
$GPXUP;3601;07:41:25;0;50	00268;8	42192;0;0;0;
$GPXUP;3601;07:41:26;0;50	00268;8	42192;0;0;0;
$GPXUP;3601;07:41:27;0;50	00268;8	42192;0;0;0;
$GPXUP;3601;07:41:28;0;50	00268;8	42192;0;0;0;
$GPXUP;3601;07:41:29;0;50	00268;8	42192;0;0;0;
$GPXUP;3601;07:41:30;0;50	00268;8	42192;0;0;0;
$GPXUP;3601;07:41:31;0;50	00268;8	42192;0;0;0;
$GPXUP;3601;07:41:32;0;50	00268;8	42192;0;0;0;
$GPXUP;3601;07:41:33;0;50	00268;8	42192;0;0;0;
$GPXUP;3601;07:41:34;0;50	00269;8	42192;0;0;0;
$GPXUP;3601;07:41:35;0;50	00269;8	42192;0;0;0;
$GPXUP;3601;07:41:36;0;50	00269;8	42192;0;0;0;
$GPXUP;3601;07:41:37;0;50	00269;8	42192;0;0;0;
$GPXUP;3601;07:41:38;0;50	00269;8	42192;0;0;0;
$GPXUP;3601;07:41:39;0;50	00269;8	42192;0;0;0;
$GPXUP;3601;07:41:40;0;50	00269;8	42192;0;0;0;
$GPXUP;3601;07:41:41;0;50	00269;8	42192;0;0;0;
$GPXUP;3601;07:41:42;0;50	00269;8	42192;0;0;0;
$GPXUP;3601;07:41:43;0;50	00269;8	42192;0;0;0;
$GPXUP;3601;07:41:44;0;50	00269;8	42192;0;0;0;
$GPXUP;3601;07:41:45;0;50	00269;8	42192;0;0;0;
[truncated: 5,310 more rows]
