# Supplementary material for: Pigeon Navigation: Different Routes Lead to Frankfurt
Source: PLoS One. 2014 Nov 12;9(11):e112439. doi: 10.1371/journal.pone.0112439 (PMC4229201; doi:10.1371/journal.pone.0112439)
Supplement: File S4 — Files containing the original track data and a ‘Read me’ explaining the data format. (ZIP) [file pone.0112439.s004.zip › S-GRH/090701xup08_783_GAP.log]

$GPXUP;3601;07:30:38;0;49	87326;8	56788;0;0;1;
$GPXUP;3601;07:30:39;0;49	87326;8	56788;0;0;37;
$GPXUP;3601;07:30:40;0;49	87317;8	56776;0;0;52;
$GPXUP;3601;07:30:41;0;49	87305;8	56764;0;0;47;
$GPXUP;3601;07:30:42;0;49	87293;8	56761;0;0;49;
$GPXUP;3601;07:30:43;0;49	87282;8	56768;0;0;48;
$GPXUP;3601;07:30:44;0;49	87277;8	56783;0;0;43;
$GPXUP;3601;07:30:45;0;49	8728;8	56797;0;0;41;
$GPXUP;3601;07:30:46;0;49	87288;8	56804;0;0;39;
$GPXUP;3601;07:30:47;0;49	87296;8	568;0;0;40;
$GPXUP;3601;07:30:48;0;49	87304;8	56789;0;0;45;
$GPXUP;3601;07:30:49;0;49	87307;8	56771;0;0;51;
$GPXUP;3601;07:30:50;0;49	87307;8	5675;0;0;56;
$GPXUP;3601;07:30:51;0;49	87307;8	56728;0;0;57;
$GPXUP;3601;07:30:52;0;49	87306;8	56707;0;0;53;
$GPXUP;3601;07:30:53;0;49	87305;8	56686;0;0;52;
$GPXUP;3601;07:30:54;0;49	87303;8	56665;0;0;52;
$GPXUP;3601;07:30:55;0;49	87304;8	56644;0;0;53;
$GPXUP;3601;07:30:56;0;49	87308;8	56625;0;0;54;
$GPXUP;3601;07:30:57;0;49	87315;8	56608;0;0;51;
$GPXUP;3601;07:30:58;0;49	87325;8	56596;0;0;47;
$GPXUP;3601;07:30:59;0;49	87336;8	56589;0;0;47;
$GPXUP;3601;07:31:00;0;49	87347;8	56583;0;0;47;
$GPXUP;3601;07:31:01;0;49	87358;8	56578;0;0;45;
$GPXUP;3601;07:31:02;0;49	87369;8	56573;0;0;45;
$GPXUP;3601;07:31:03;0;49	87379;8	56566;0;0;47;
$GPXUP;3601;07:31:04;0;49	87389;8	56557;0;0;48;
$GPXUP;3601;07:31:05;0;49	87399;8	56546;0;0;49;
$GPXUP;3601;07:31:06;0;49	87408;8	56532;0;0;52;
$GPXUP;3601;07:31:07;0;49	87416;8	56515;0;0;56;
$GPXUP;3601;07:31:08;0;49	87424;8	56498;0;0;56;
$GPXUP;3601;07:31:09;0;49	87434;8	56483;0;0;53;
$GPXUP;3601;07:31:10;0;49	87445;8	56474;0;0;51;
$GPXUP;3601;07:31:11;0;49	87457;8	5647;0;0;49;
$GPXUP;3601;07:31:12;0;49	87469;8	56466;0;0;49;
$GPXUP;3601;07:31:13;0;49	87481;8	56461;0;0;48;
$GPXUP;3601;07:31:14;0;49	87493;8	56458;0;0;49;
$GPXUP;3601;07:31:15;0;49	87504;8	56461;0;0;48;
$GPXUP;3601;07:31:16;0;49	87514;8	56469;0;0;44;
$GPXUP;3601;07:31:17;0;49	87523;8	56479;0;0;44;
$GPXUP;3601;07:31:18;0;49	87532;8	56489;0;0;43;
$GPXUP;3601;07:31:19;0;49	87541;8	565;0;0;44;
$GPXUP;3601;07:31:20;0;49	87549;8	56512;0;0;45;
$GPXUP;3601;07:31:21;0;49	87557;8	56523;0;0;44;
$GPXUP;3601;07:31:22;0;49	87567;8	56532;0;0;44;
$GPXUP;3601;07:31:23;0;49	87578;8	56535;0;0;47;
$GPXUP;3601;07:31:24;0;49	8759;8	56532;0;0;48;
$GPXUP;3601;07:31:24;0;49	87602;8	56527;0;0;48;
$GPXUP;3601;07:31:25;0;49	87613;8	56522;0;0;48;
$GPXUP;3601;07:31:26;0;49	87624;8	56519;0;0;45;
$GPXUP;3601;07:31:27;0;49	87635;8	5652;0;0;43;
$GPXUP;3601;07:31:28;0;49	87646;8	56522;0;0;45;
$GPXUP;3601;07:31:29;0;49	87658;8	5652;0;0;51;
$GPXUP;3601;07:31:30;0;49	87669;8	56512;0;0;53;
$GPXUP;3601;07:31:31;0;49	87679;8	56498;0;0;55;
$GPXUP;3601;07:31:32;0;49	87688;8	56481;0;0;56;
$GPXUP;3601;07:31:33;0;49	87697;8	56466;0;0;55;
$GPXUP;3601;07:31:34;0;49	87708;8	56452;0;0;55;
$GPXUP;3601;07:31:35;0;49	87717;8	56437;0;0;55;
$GPXUP;3601;07:31:36;0;49	87728;8	56425;0;0;54;
$GPXUP;3601;07:31:37;0;49	87739;8	56416;0;0;48;
$GPXUP;3601;07:31:38;0;49	87751;8	56416;0;0;49;
$GPXUP;3601;07:31:39;0;49	87761;8	56424;0;0;47;
$GPXUP;3601;07:31:40;0;49	8777;8	56436;0;0;47;
$GPXUP;3601;07:31:41;0;49	87779;8	56447;0;0;46;
$GPXUP;3601;07:31:42;0;49	87789;8	56458;0;0;46;
$GPXUP;3601;07:31:43;0;49	87798;8	5647;0;0;46;
$GPXUP;3601;07:31:44;0;49	87806;8	56482;0;0;44;
$GPXUP;3601;07:31:45;0;49	87816;8	5649;0;0;45;
$GPXUP;3601;07:31:46;0;49	87828;8	56494;0;0;48;
$GPXUP;3601;07:31:47;0;49	8784;8	56494;0;0;47;
$GPXUP;3601;07:31:48;0;49	87851;8	56496;0;0;46;
$GPXUP;3601;07:31:49;0;49	87861;8	56504;0;0;46;
$GPXUP;3601;07:31:50;0;49	8787;8	56516;0;0;50;
$GPXUP;3601;07:31:51;0;49	87879;8	56529;0;0;49;
$GPXUP;3601;07:31:52;0;49	8789;8	56537;0;0;48;
$GPXUP;3601;07:31:53;0;49	87901;8	56539;0;0;49;
$GPXUP;3601;07:31:54;0;49	87913;8	56534;0;0;51;
$GPXUP;3601;07:31:55;0;49	87925;8	56526;0;0;53;
$GPXUP;3601;07:31:56;0;49	87938;8	5652;0;0;49;
$GPXUP;3601;07:31:57;0;49	8795;8	56519;0;0;44;
$GPXUP;3601;07:31:58;0;49	87961;8	56523;0;0;46;
$GPXUP;3601;07:31:59;0;49	87972;8	56527;0;0;46;
$GPXUP;3601;07:32:00;0;49	87984;8	56531;0;0;49;
$GPXUP;3601;07:32:01;0;49	87997;8	56531;0;0;50;
$GPXUP;3601;07:32:02;0;49	88009;8	56528;0;0;49;
$GPXUP;3601;07:32:03;0;49	8802;8	56529;0;0;46;
$GPXUP;3601;07:32:04;0;49	88032;8	56532;0;0;47;
$GPXUP;3601;07:32:05;0;49	88044;8	56526;0;0;51;
$GPXUP;3601;07:32:06;0;49	88055;8	56516;0;0;53;
$GPXUP;3601;07:32:07;0;49	88065;8	56503;0;0;52;
$GPXUP;3601;07:32:08;0;49	88077;8	56495;0;0;52;
$GPXUP;3601;07:32:09;0;49	88089;8	56493;0;0;51;
$GPXUP;3601;07:32:10;0;49	88102;8	56488;0;0;52;
$GPXUP;3601;07:32:11;0;49	88112;8	56473;0;0;66;
$GPXUP;3601;07:32:12;0;49	88119;8	56448;0;0;73;
$GPXUP;3601;07:32:13;0;49	88121;8	56419;0;0;78;
$GPXUP;3601;07:32:14;0;49	88121;8	56389;0;0;77;
$GPXUP;3601;07:32:15;0;49	88122;8	56359;0;0;74;
$GPXUP;3601;07:32:16;0;49	88126;8	56332;0;0;73;
$GPXUP;3601;07:32:17;0;49	88132;8	56306;0;0;69;
$GPXUP;3601;07:32:18;0;49	88143;8	56287;0;0;63;
$GPXUP;3601;07:32:19;0;49	88158;8	56277;0;0;68;
$GPXUP;3601;07:32:20;0;49	88174;8	56274;0;0;62;
$GPXUP;3601;07:32:21;0;49	88189;8	5627;0;0;58;
$GPXUP;3601;07:32:22;0;49	88202;8	56261;0;0;56;
$GPXUP;3601;07:32:23;0;49	88214;8	56249;0;0;57;
$GPXUP;3601;07:32:24;0;49	88226;8	56237;0;0;55;
$GPXUP;3601;07:32:25;0;49	88235;8	56221;0;0;59;
$GPXUP;3601;07:32:26;0;49	88242;8	56199;0;0;67;
$GPXUP;3601;07:32:27;0;49	88248;8	56173;0;0;70;
$GPXUP;3601;07:32:28;0;49	88254;8	56146;0;0;73;
$GPXUP;3601;07:32:29;0;49	88261;8	56119;0;0;75;
$GPXUP;3601;07:32:30;0;49	88272;8	56095;0;0;76;
$GPXUP;3601;07:32:31;0;49	88284;8	56071;0;0;76;
$GPXUP;3601;07:32:32;0;49	88294;8	56048;0;0;72;
$GPXUP;3601;07:32:33;0;49	88306;8	56026;0;0;73;
$GPXUP;3601;07:32:34;0;49	88319;8	56008;0;0;69;
$GPXUP;3601;07:32:35;0;49	88332;8	55994;0;0;63;
$GPXUP;3601;07:32:36;0;49	88347;8	55985;0;0;62;
$GPXUP;3601;07:32:37;0;49	88361;8	55975;0;0;62;
$GPXUP;3601;07:32:38;0;49	88375;8	55965;0;0;62;
$GPXUP;3601;07:32:39;0;49	88387;8	55951;0;0;62;
$GPXUP;3601;07:32:40;0;49	88397;8	55933;0;0;61;
$GPXUP;3601;07:32:41;0;49	88405;8	55912;0;0;60;
$GPXUP;3601;07:32:42;0;49	88412;8	55892;0;0;59;
$GPXUP;3601;07:32:43;0;49	88417;8	55871;0;0;58;
$GPXUP;3601;07:32:44;0;49	88423;8	55851;0;0;57;
$GPXUP;3601;07:32:45;0;49	88428;8	55829;0;0;62;
$GPXUP;3601;07:32:46;0;49	88432;8	55805;0;0;65;
$GPXUP;3601;07:32:47;0;49	88436;8	55779;0;0;73;
$GPXUP;3601;07:32:48;0;49	88444;8	55755;0;0;64;
$GPXUP;3601;07:32:49;0;49	88454;8	55737;0;0;60;
$GPXUP;3601;07:32:50;0;49	88466;8	55725;0;0;57;
$GPXUP;3601;07:32:51;0;49	8848;8	55716;0;0;55;
$GPXUP;3601;07:32:52;0;49	88492;8	55708;0;0;56;
$GPXUP;3601;07:32:53;0;49	88505;8	55697;0;0;60;
$GPXUP;3601;07:32:54;0;49	88517;8	55682;0;0;59;
$GPXUP;3601;07:32:55;0;49	88529;8	55668;0;0;60;
$GPXUP;3601;07:32:56;0;49	8854;8	55653;0;0;60;
$GPXUP;3601;07:32:57;0;49	88552;8	55638;0;0;58;
$GPXUP;3601;07:32:58;0;49	88561;8	55621;0;0;62;
$GPXUP;3601;07:32:59;0;49	88572;8	55606;0;0;59;
$GPXUP;3601;07:33:00;0;49	88584;8	55593;0;0;59;
$GPXUP;3601;07:33:01;0;49	88595;8	55578;0;0;59;
$GPXUP;3601;07:33:02;0;49	88607;8	55564;0;0;59;
$GPXUP;3601;07:33:03;0;49	88619;8	55552;0;0;58;
$GPXUP;3601;07:33:04;0;49	88632;8	55545;0;0;58;
$GPXUP;3601;07:33:05;0;49	88646;8	55541;0;0;55;
$GPXUP;3601;07:33:06;0;49	88659;8	55538;0;0;54;
$GPXUP;3601;07:33:07;0;49	88672;8	55537;0;0;48;
$GPXUP;3601;07:33:08;0;49	88684;8	5554;0;0;49;
$GPXUP;3601;07:33:09;0;49	88696;8	55545;0;0;50;
$GPXUP;3601;07:33:10;0;49	88708;8	55551;0;0;51;
$GPXUP;3601;07:33:11;0;49	88721;8	55556;0;0;54;
$GPXUP;3601;07:33:12;0;49	88734;8	55558;0;0;54;
$GPXUP;3601;07:33:13;0;49	88748;8	55558;0;0;55;
$GPXUP;3601;07:33:14;0;49	8876;8	55549;0;0;61;
$GPXUP;3601;07:33:15;0;49	88771;8	55531;0;0;66;
$GPXUP;3601;07:33:16;0;49	88782;8	5551;0;0;67;
$GPXUP;3601;07:33:17;0;49	88793;8	55489;0;0;68;
$GPXUP;3601;07:33:18;0;49	88802;8	55466;0;0;69;
$GPXUP;3601;07:33:19;0;49	8881;8	55441;0;0;70;
$GPXUP;3601;07:33:20;0;49	8882;8	55418;0;0;72;
$GPXUP;3601;07:33:21;0;49	8883;8	55394;0;0;76;
$GPXUP;3601;07:33:22;0;49	88839;8	55367;0;0;78;
$GPXUP;3601;07:33:23;0;49	8885;8	55341;0;0;78;
$GPXUP;3601;07:33:24;0;49	88858;8	55314;0;0;79;
$GPXUP;3601;07:33:25;0;49	88866;8	55286;0;0;74;
$GPXUP;3601;07:33:26;0;49	88876;8	55262;0;0;70;
$GPXUP;3601;07:33:27;0;49	88888;8	55245;0;0;68;
$GPXUP;3601;07:33:28;0;49	88902;8	55231;0;0;69;
$GPXUP;3601;07:33:29;0;49	88916;8	55214;0;0;67;
$GPXUP;3601;07:33:30;0;49	88926;8	55193;0;0;69;
$GPXUP;3601;07:33:31;0;49	88932;8	55168;0;0;68;
$GPXUP;3601;07:33:32;0;49	88936;8	55146;0;0;52;
$GPXUP;3601;07:33:33;0;49	88944;8	55135;0;0;31;
$GPXUP;3601;07:33:34;0;49	88951;8	55134;0;0;33;
$GPXUP;3601;07:33:35;0;49	8896;8	55134;0;0;37;
$GPXUP;3601;07:33:36;0;49	8897;8	55128;0;0;47;
$GPXUP;3601;07:33:37;0;49	88982;8	55123;0;0;52;
$GPXUP;3601;07:33:38;0;49	88996;8	55117;0;0;57;
$GPXUP;3601;07:33:39;0;49	8901;8	55113;0;0;58;
$GPXUP;3601;07:33:40;0;49	89024;8	5511;0;0;56;
$GPXUP;3601;07:33:41;0;49	89038;8	55105;0;0;54;
$GPXUP;3601;07:33:42;0;49	89051;8	55098;0;0;54;
$GPXUP;3601;07:33:43;0;49	89062;8	55087;0;0;53;
$GPXUP;3601;07:33:44;0;49	89074;8	55079;0;0;48;
$GPXUP;3601;07:33:45;0;49	89085;8	55079;0;0;43;
$GPXUP;3601;07:33:46;0;49	89095;8	55088;0;0;46;
$GPXUP;3601;07:33:47;0;49	89103;8	55101;0;0;46;
$GPXUP;3601;07:33:48;0;49	89111;8	55113;0;0;47;
$GPXUP;3601;07:33:49;0;49	89122;8	5512;0;0;48;
$GPXUP;3601;07:33:50;0;49	89134;8	55124;0;0;48;
$GPXUP;3601;07:33:51;0;49	89146;8	55124;0;0;50;
$GPXUP;3601;07:33:52;0;49	89159;8	55121;0;0;51;
$GPXUP;3601;07:33:53;0;49	89172;8	55116;0;0;51;
$GPXUP;3601;07:33:54;0;49	89184;8	55111;0;0;52;
$GPXUP;3601;07:33:55;0;49	89196;8	55108;0;0;48;
$GPXUP;3601;07:33:56;0;49	89209;8	55108;0;0;51;
$GPXUP;3601;07:33:57;0;49	89222;8	55111;0;0;49;
$GPXUP;3601;07:33:58;0;49	89233;8	55119;0;0;46;
$GPXUP;3601;07:33:59;0;49	89244;8	55125;0;0;44;
$GPXUP;3601;07:34:00;0;49	89254;8	55125;0;0;44;
$GPXUP;3601;07:34:01;0;49	89265;8	55118;0;0;48;
$GPXUP;3601;07:34:02;0;49	89275;8	55109;0;0;46;
$GPXUP;3601;07:34:03;0;49	89286;8	55101;0;0;48;
$GPXUP;3601;07:34:04;0;49	89296;8	55091;0;0;50;
$GPXUP;3601;07:34:05;0;49	89306;8	55079;0;0;50;
$GPXUP;3601;07:34:06;0;49	89318;8	5507;0;0;53;
$GPXUP;3601;07:34:07;0;49	89331;8	55059;0;0;59;
$GPXUP;3601;07:34:08;0;49	89342;8	55042;0;0;65;
$GPXUP;3601;07:34:09;0;49	89352;8	55021;0;0;65;
$GPXUP;3601;07:34:10;0;49	89359;8	55;0;0;65;
$GPXUP;3601;07:34:11;0;49	89366;8	54977;0;0;65;
$GPXUP;3601;07:34:12;0;49	89374;8	54954;0;0;65;
$GPXUP;3601;07:34:13;0;49	8938;8	5493;0;0;68;
$GPXUP;3601;07:34:14;0;49	89386;8	54905;0;0;69;
$GPXUP;3601;07:34:15;0;49	8939;8	54879;0;0;68;
$GPXUP;3601;07:34:16;0;49	89397;8	54855;0;0;66;
$GPXUP;3601;07:34:17;0;49	89406;8	54834;0;0;65;
$GPXUP;3601;07:34:18;0;49	89416;8	54815;0;0;62;
$GPXUP;3601;07:34:19;0;49	89426;8	54798;0;0;61;
$GPXUP;3601;07:34:20;0;49	89438;8	54783;0;0;60;
$GPXUP;3601;07:34:21;0;49	89451;8	54772;0;0;59;
$GPXUP;3601;07:34:22;0;49	89464;8	54762;0;0;59;
$GPXUP;3601;07:34:23;0;49	89476;8	54752;0;0;52;
$GPXUP;3601;07:34:24;0;49	89488;8	54746;0;0;53;
$GPXUP;3601;07:34:25;0;49	895;8	54743;0;0;50;
$GPXUP;3601;07:34:26;0;49	89513;8	54741;0;0;51;
$GPXUP;3601;07:34:27;0;49	89525;8	54737;0;0;50;
$GPXUP;3601;07:34:28;0;49	89536;8	5473;0;0;50;
$GPXUP;3601;07:34:29;0;49	89546;8	54716;0;0;55;
$GPXUP;3601;07:34:30;0;49	89554;8	54698;0;0;58;
$GPXUP;3601;07:34:31;0;49	89562;8	54678;0;0;60;
$GPXUP;3601;07:34:32;0;49	8957;8	5466;0;0;58;
$GPXUP;3601;07:34:33;0;49	89582;8	54646;0;0;56;
$GPXUP;3601;07:34:34;0;49	89594;8	54636;0;0;55;
$GPXUP;3601;07:34:35;0;49	89605;8	54625;0;0;53;
$GPXUP;3601;07:34:36;0;49	89617;8	54614;0;0;54;
$GPXUP;3601;07:34:37;0;49	89628;8	54603;0;0;54;
$GPXUP;3601;07:34:38;0;49	8964;8	5459;0;0;57;
$GPXUP;3601;07:34:39;0;49	89652;8	54574;0;0;62;
$GPXUP;3601;07:34:40;0;49	89664;8	54559;0;0;63;
$GPXUP;3601;07:34:41;0;49	89678;8	54546;0;0;62;
$GPXUP;3601;07:34:42;0;49	8969;8	54532;0;0;61;
$GPXUP;3601;07:34:43;0;49	89703;8	5452;0;0;60;
$GPXUP;3601;07:34:44;0;49	89715;8	54505;0;0;59;
$GPXUP;3601;07:34:45;0;49	89726;8	54491;0;0;59;
$GPXUP;3601;07:34:46;0;49	89738;8	54477;0;0;60;
$GPXUP;3601;07:34:47;0;49	8975;8	54465;0;0;60;
$GPXUP;3601;07:34:48;0;49	89763;8	54457;0;0;53;
$GPXUP;3601;07:34:49;0;49	89776;8	54454;0;0;53;
$GPXUP;3601;07:34:50;0;49	89788;8	54449;0;0;50;
$GPXUP;3601;07:34:51;0;49	898;8	54443;0;0;51;
$GPXUP;3601;07:34:52;0;49	89812;8	54437;0;0;53;
$GPXUP;3601;07:34:53;0;49	89826;8	54432;0;0;55;
$GPXUP;3601;07:34:54;0;49	89839;8	54429;0;0;53;
$GPXUP;3601;07:34:55;0;49	89852;8	54426;0;0;49;
$GPXUP;3601;07:34:56;0;49	89864;8	54418;0;0;56;
$GPXUP;3601;07:34:57;0;49	89874;8	54402;0;0;58;
$GPXUP;3601;07:34:58;0;49	8988;8	54382;0;0;59;
$GPXUP;3601;07:34:59;0;49	89886;8	5436;0;0;61;
$GPXUP;3601;07:35:00;0;49	89891;8	54337;0;0;62;
$GPXUP;3601;07:35:01;0;49	89896;8	54314;0;0;60;
$GPXUP;3601;07:35:02;0;49	89902;8	54293;0;0;57;
$GPXUP;3601;07:35:03;0;49	8991;8	54276;0;0;55;
$GPXUP;3601;07:35:04;0;49	8992;8	54262;0;0;55;
$GPXUP;3601;07:35:05;0;49	89932;8	5425;0;0;59;
$GPXUP;3601;07:35:06;0;49	89943;8	54235;0;0;60;
$GPXUP;3601;07:35:07;0;49	8995;8	54214;0;0;63;
$GPXUP;3601;07:35:08;0;49	89953;8	54189;0;0;63;
$GPXUP;3601;07:35:09;0;49	89954;8	54164;0;0;66;
$GPXUP;3601;07:35:10;0;49	89956;8	54139;0;0;66;
$GPXUP;3601;07:35:11;0;49	89958;8	54114;0;0;66;
$GPXUP;3601;07:35:12;0;49	89959;8	54089;0;0;63;
$GPXUP;3601;07:35:13;0;49	89964;8	54066;0;0;61;
$GPXUP;3601;07:35:14;0;49	89972;8	54046;0;0;61;
$GPXUP;3601;07:35:15;0;49	8998;8	54027;0;0;61;
$GPXUP;3601;07:35:16;0;49	89989;8	54008;0;0;60;
$GPXUP;3601;07:35:17;0;49	9;8	53992;0;0;59;
$GPXUP;3601;07:35:18;0;49	90012;8	53978;0;0;59;
$GPXUP;3601;07:35:19;0;49	90024;8	53966;0;0;57;
$GPXUP;3601;07:35:20;0;49	90034;8	53949;0;0;62;
$GPXUP;3601;07:35:21;0;49	90044;8	5393;0;0;63;
$GPXUP;3601;07:35:22;0;49	90055;8	53912;0;0;65;
$GPXUP;3601;07:35:23;0;49	90064;8	53892;0;0;66;
$GPXUP;3601;07:35:24;0;49	90073;8	5387;0;0;66;
$GPXUP;3601;07:35:25;0;49	90084;8	53854;0;0;59;
$GPXUP;3601;07:35:26;0;49	90098;8	53844;0;0;57;
$GPXUP;3601;07:35:27;0;49	90111;8	53836;0;0;54;
$GPXUP;3601;07:35:28;0;49	90123;8	5383;0;0;48;
$GPXUP;3601;07:35:29;0;49	90135;8	53826;0;0;48;
$GPXUP;3601;07:35:30;0;49	90147;8	53825;0;0;48;
$GPXUP;3601;07:35:31;0;49	90158;8	53822;0;0;50;
$GPXUP;3601;07:35:32;0;49	9017;8	53816;0;0;54;
$GPXUP;3601;07:35:33;0;49	90182;8	5381;0;0;49;
$GPXUP;3601;07:35:34;0;49	90194;8	53808;0;0;43;
$GPXUP;3601;07:35:35;0;49	90204;8	53808;0;0;43;
$GPXUP;3601;07:35:36;0;49	90215;8	53806;0;0;46;
$GPXUP;3601;07:35:37;0;49	90227;8	53799;0;0;54;
$GPXUP;3601;07:35:38;0;49	9024;8	5379;0;0;55;
$GPXUP;3601;07:35:39;0;49	90252;8	5378;0;0;57;
$GPXUP;3601;07:35:40;0;49	90266;8	5377;0;0;57;
$GPXUP;3601;07:35:41;0;49	90278;8	5376;0;0;57;
$GPXUP;3601;07:35:42;0;49	9029;8	53751;0;0;57;
$GPXUP;3601;07:35:43;0;49	90304;8	53742;0;0;57;
$GPXUP;3601;07:35:44;0;49	90316;8	53734;0;0;57;
$GPXUP;3601;07:35:45;0;49	9033;8	53723;0;0;61;
$GPXUP;3601;07:35:46;0;49	90344;8	53711;0;0;64;
$GPXUP;3601;07:35:47;0;49	90358;8	53703;0;0;57;
$GPXUP;3601;07:35:48;0;49	90372;8	537;0;0;53;
$GPXUP;3601;07:35:49;0;49	90385;8	53701;0;0;49;
$GPXUP;3601;07:35:50;0;49	90396;8	53706;0;0;47;
$GPXUP;3601;07:35:51;0;49	90407;8	53712;0;0;45;
$GPXUP;3601;07:35:52;0;49	90416;8	53721;0;0;42;
$GPXUP;3601;07:35:53;0;49	90424;8	53734;0;0;43;
$GPXUP;3601;07:35:54;0;49	9043;8	53748;0;0;44;
$GPXUP;3601;07:35:55;0;49	90437;8	53762;0;0;46;
$GPXUP;3601;07:35:56;0;49	90444;8	53776;0;0;45;
$GPXUP;3601;07:35:57;0;49	90452;8	53787;0;0;45;
$GPXUP;3601;07:35:58;0;49	90462;8	53796;0;0;43;
$GPXUP;3601;07:35:59;0;49	90473;8	538;0;0;47;
$GPXUP;3601;07:36:00;0;49	90485;8	53802;0;0;52;
$GPXUP;3601;07:36:01;0;49	90498;8	53807;0;0;56;
$GPXUP;3601;07:36:02;0;49	9051;8	53814;0;0;54;
$GPXUP;3601;07:36:03;0;49	90523;8	5382;0;0;53;
$GPXUP;3601;07:36:04;0;49	90536;8	53819;0;0;54;
$GPXUP;3601;07:36:05;0;49	90547;8	53808;0;0;56;
$GPXUP;3601;07:36:06;0;49	90556;8	5379;0;0;60;
$GPXUP;3601;07:36:07;0;49	90564;8	53769;0;0;62;
$GPXUP;3601;07:36:08;0;49	90571;8	53747;0;0;63;
$GPXUP;3601;07:36:09;0;49	90579;8	53725;0;0;66;
$GPXUP;3601;07:36:10;0;49	90587;8	53702;0;0;65;
$GPXUP;3601;07:36:11;0;49	90598;8	53684;0;0;65;
$GPXUP;3601;07:36:12;0;49	9061;8	53668;0;0;64;
$GPXUP;3601;07:36:13;0;49	90622;8	53652;0;0;62;
$GPXUP;3601;07:36:14;0;49	90635;8	5364;0;0;57;
$GPXUP;3601;07:36:15;0;49	90647;8	53632;0;0;52;
$GPXUP;3601;07:36:16;0;49	90659;8	53625;0;0;51;
$GPXUP;3601;07:36:17;0;49	90671;8	53619;0;0;50;
$GPXUP;3601;07:36:18;0;49	90683;8	53616;0;0;46;
$GPXUP;3601;07:36:19;0;49	90694;8	53614;0;0;46;
$GPXUP;3601;07:36:20;0;49	90705;8	53608;0;0;51;
$GPXUP;3601;07:36:21;0;49	90717;8	53598;0;0;55;
$GPXUP;3601;07:36:22;0;49	90727;8	53582;0;0;58;
$GPXUP;3601;07:36:23;0;49	90737;8	53566;0;0;59;
$GPXUP;3601;07:36:24;0;49	90748;8	5355;0;0;63;
$GPXUP;3601;07:36:25;0;49	90762;8	5354;0;0;60;
$GPXUP;3601;07:36:26;0;49	90776;8	53529;0;0;60;
$GPXUP;3601;07:36:27;0;49	9079;8	53519;0;0;63;
$GPXUP;3601;07:36:28;0;49	90806;8	53513;0;0;63;
$GPXUP;3601;07:36:29;0;49	90821;8	53511;0;0;62;
$GPXUP;3601;07:36:30;0;49	90836;8	53514;0;0;58;
$GPXUP;3601;07:36:31;0;49	90849;8	53521;0;0;52;
$GPXUP;3601;07:36:32;0;49	9086;8	53532;0;0;49;
$GPXUP;3601;07:36:33;0;49	9087;8	53543;0;0;47;
$GPXUP;3601;07:36:34;0;49	9088;8	53553;0;0;45;
$GPXUP;3601;07:36:35;0;49	90891;8	53561;0;0;52;
$GPXUP;3601;07:36:36;0;49	90904;8	53567;0;0;55;
$GPXUP;3601;07:36:37;0;49	90918;8	53569;0;0;57;
$GPXUP;3601;07:36:38;0;49	90933;8	53566;0;0;59;
$GPXUP;3601;07:36:39;0;49	90947;8	53559;0;0;59;
$GPXUP;3601;07:36:40;0;49	9096;8	53551;0;0;59;
$GPXUP;3601;07:36:41;0;49	90974;8	53541;0;0;61;
$GPXUP;3601;07:36:42;0;49	90989;8	53533;0;0;65;
$GPXUP;3601;07:36:43;0;49	91004;8	53528;0;0;62;
$GPXUP;3601;07:36:44;0;49	91019;8	53524;0;0;61;
$GPXUP;3601;07:36:45;0;49	91035;8	53521;0;0;62;
$GPXUP;3601;07:36:46;0;49	9105;8	53516;0;0;62;
$GPXUP;3601;07:36:47;0;49	91066;8	53513;0;0;65;
$GPXUP;3601;07:36:48;0;49	91082;8	53511;0;0;62;
$GPXUP;3601;07:36:49;0;49	91097;8	5351;0;0;59;
$GPXUP;3601;07:36:50;0;49	91111;8	53511;0;0;51;
$GPXUP;3601;07:36:51;0;49	91122;8	53515;0;0;46;
$GPXUP;3601;07:36:52;0;49	91132;8	53526;0;0;48;
$GPXUP;3601;07:36:53;0;49	91141;8	53538;0;0;50;
$GPXUP;3601;07:36:54;0;49	91152;8	53548;0;0;54;
$GPXUP;3601;07:36:55;0;49	91166;8	53554;0;0;57;
$GPXUP;3601;07:36:56;0;49	9118;8	53557;0;0;57;
$GPXUP;3601;07:36:57;0;49	91194;8	53562;0;0;60;
$GPXUP;3601;07:36:58;0;49	91208;8	53571;0;0;60;
$GPXUP;3601;07:36:59;0;49	9122;8	53582;0;0;57;
$GPXUP;3601;07:37:00;0;49	91232;8	53593;0;0;51;
$GPXUP;3601;07:37:01;0;49	91244;8	53599;0;0;50;
$GPXUP;3601;07:37:02;0;49	91255;8	536;0;0;47;
$GPXUP;3601;07:37:03;0;49	91267;8	53594;0;0;49;
$GPXUP;3601;07:37:04;0;49	91279;8	53589;0;0;51;
$GPXUP;3601;07:37:05;0;49	91292;8	53587;0;0;51;
$GPXUP;3601;07:37:06;0;49	91304;8	53586;0;0;52;
$GPXUP;3601;07:37:07;0;49	91318;8	53588;0;0;55;
$GPXUP;3601;07:37:08;0;49	91332;8	53593;0;0;55;
$GPXUP;3601;07:37:09;0;49	91344;8	53599;0;0;52;
$GPXUP;3601;07:37:10;0;49	91356;8	53602;0;0;50;
$GPXUP;3601;07:37:11;0;49	91368;8	53605;0;0;48;
$GPXUP;3601;07:37:12;0;49	9138;8	5361;0;0;47;
$GPXUP;3601;07:37:13;0;49	9139;8	53615;0;0;47;
$GPXUP;3601;07:37:14;0;49	91402;8	5362;0;0;46;
$GPXUP;3601;07:37:15;0;49	91413;8	53623;0;0;47;
$GPXUP;3601;07:37:16;0;49	91424;8	53622;0;0;48;
$GPXUP;3601;07:37:17;0;49	91436;8	53617;0;0;47;
$GPXUP;3601;07:37:18;0;49	91447;8	53611;0;0;48;
$GPXUP;3601;07:37:19;0;49	91458;8	53603;0;0;48;
$GPXUP;3601;07:37:20;0;49	91469;8	53594;0;0;49;
$GPXUP;3601;07:37:21;0;49	9148;8	53588;0;0;48;
$GPXUP;3601;07:37:22;0;49	91491;8	53582;0;0;51;
$GPXUP;3601;07:37:23;0;49	91504;8	53578;0;0;56;
$GPXUP;3601;07:37:24;0;49	91518;8	53576;0;0;51;
$GPXUP;3601;07:37:25;0;49	91531;8	53576;0;0;51;
$GPXUP;3601;07:37:26;0;49	91543;8	53577;0;0;49;
$GPXUP;3601;07:37:27;0;49	91555;8	53576;0;0;49;
$GPXUP;3601;07:37:28;0;49	91568;8	53573;0;0;54;
$GPXUP;3601;07:37:29;0;49	91581;8	53572;0;0;55;
$GPXUP;3601;07:37:30;0;49	91594;8	53576;0;0;57;
$GPXUP;3601;07:37:31;0;49	91609;8	5358;0;0;61;
$GPXUP;3601;07:37:32;0;49	91624;8	53581;0;0;65;
$GPXUP;3601;07:37:33;0;49	91641;8	53583;0;0;62;
$GPXUP;3601;07:37:34;0;49	91657;8	53585;0;0;61;
$GPXUP;3601;07:37:35;0;49	9167;8	53583;0;0;58;
$GPXUP;3601;07:37:36;0;49	91683;8	53576;0;0;55;
$GPXUP;3601;07:37:37;0;49	91696;8	53567;0;0;54;
$GPXUP;3601;07:37:38;0;49	91708;8	53555;0;0;56;
$GPXUP;3601;07:37:39;0;49	9172;8	53544;0;0;58;
$GPXUP;3601;07:37:40;0;49	91732;8	53533;0;0;57;
$GPXUP;3601;07:37:41;0;49	91743;8	53518;0;0;61;
$GPXUP;3601;07:37:42;0;49	91753;8	535;0;0;61;
$GPXUP;3601;07:37:43;0;49	91763;8	53482;0;0;61;
$GPXUP;3601;07:37:44;0;49	91774;8	53466;0;0;59;
$GPXUP;3601;07:37:45;0;49	91786;8	53453;0;0;55;
$GPXUP;3601;07:37:46;0;49	91798;8	53448;0;0;52;
$GPXUP;3601;07:37:47;0;49	91811;8	53445;0;0;51;
$GPXUP;3601;07:37:48;0;49	91822;8	53439;0;0;48;
$GPXUP;3601;07:37:49;0;49	91834;8	53432;0;0;50;
$GPXUP;3601;07:37:50;0;49	91846;8	53427;0;0;52;
$GPXUP;3601;07:37:51;0;49	91859;8	53417;0;0;59;
$GPXUP;3601;07:37:52;0;49	91871;8	534;0;0;64;
$GPXUP;3601;07:37:53;0;49	91882;8	53382;0;0;65;
$GPXUP;3601;07:37:54;0;49	91894;8	53365;0;0;62;
$GPXUP;3601;07:37:55;0;49	91906;8	53352;0;0;56;
$GPXUP;3601;07:37:56;0;49	91917;8	53339;0;0;54;
$GPXUP;3601;07:37:57;0;49	91927;8	53325;0;0;55;
$GPXUP;3601;07:37:58;0;49	91939;8	53315;0;0;55;
$GPXUP;3601;07:37:59;0;49	91951;8	53311;0;0;48;
$GPXUP;3601;07:38:00;0;49	91962;8	53314;0;0;46;
$GPXUP;3601;07:38:01;0;49	91972;8	53322;0;0;45;
$GPXUP;3601;07:38:02;0;49	91982;8	5333;0;0;44;
$GPXUP;3601;07:38:03;0;49	9199;8	5334;0;0;44;
$GPXUP;3601;07:38:04;0;49	91999;8	53351;0;0;44;
$GPXUP;3601;07:38:05;0;49	92007;8	53363;0;0;46;
$GPXUP;3601;07:38:06;0;49	92016;8	53375;0;0;46;
$GPXUP;3601;07:38:07;0;49	92026;8	53384;0;0;45;
$GPXUP;3601;07:38:08;0;49	92037;8	53389;0;0;47;
$GPXUP;3601;07:38:09;0;49	92047;8	53395;0;0;45;
$GPXUP;3601;07:38:10;0;49	92056;8	53404;0;0;44;
$GPXUP;3601;07:38:11;0;49	92064;8	53417;0;0;42;
$GPXUP;3601;07:38:12;0;49	9207;8	5343;0;0;43;
$GPXUP;3601;07:38:13;0;49	92076;8	53444;0;0;42;
$GPXUP;3601;07:38:14;0;49	92083;8	53456;0;0;41;
$GPXUP;3601;07:38:15;0;49	92092;8	53465;0;0;41;
$GPXUP;3601;07:38:16;0;49	92101;8	53472;0;0;40;
$GPXUP;3601;07:38:17;0;49	9211;8	53477;0;0;39;
$GPXUP;3601;07:38:18;0;49	9212;8	53477;0;0;43;
$GPXUP;3601;07:38:19;0;49	9213;8	53469;0;0;48;
$GPXUP;3601;07:38:20;0;49	92139;8	53455;0;0;52;
$GPXUP;3601;07:38:21;0;49	92149;8	5344;0;0;52;
$GPXUP;3601;07:38:22;0;49	9216;8	5343;0;0;53;
$GPXUP;3601;07:38:23;0;49	92172;8	53423;0;0;52;
$GPXUP;3601;07:38:24;0;49	92185;8	53416;0;0;53;
$GPXUP;3601;07:38:25;0;49	92197;8	53409;0;0;53;
$GPXUP;3601;07:38:26;0;49	92208;8	53399;0;0;54;
$GPXUP;3601;07:38:27;0;49	92221;8	53389;0;0;55;
$GPXUP;3601;07:38:28;0;49	92234;8	53381;0;0;57;
$GPXUP;3601;07:38:29;0;49	92247;8	53376;0;0;55;
$GPXUP;3601;07:38:30;0;49	92261;8	53372;0;0;55;
$GPXUP;3601;07:38:31;0;49	92274;8	53365;0;0;58;
$GPXUP;3601;07:38:32;0;49	92287;8	53354;0;0;60;
$GPXUP;3601;07:38:33;0;49	923;8	5334;0;0;61;
$GPXUP;3601;07:38:34;0;49	92313;8	5333;0;0;58;
$GPXUP;3601;07:38:35;0;49	92326;8	53324;0;0;53;
$GPXUP;3601;07:38:36;0;49	92339;8	53318;0;0;52;
$GPXUP;3601;07:38:37;0;49	9235;8	53312;0;0;48;
$GPXUP;3601;07:38:38;0;49	92361;8	53302;0;0;49;
$GPXUP;3601;07:38:39;0;49	92371;8	53291;0;0;49;
$GPXUP;3601;07:38:40;0;49	92381;8	53278;0;0;52;
$GPXUP;3601;07:38:41;0;49	92393;8	53272;0;0;51;
$GPXUP;3601;07:38:42;0;49	92405;8	53273;0;0;49;
$GPXUP;3601;07:38:43;0;49	92416;8	53278;0;0;47;
$GPXUP;3601;07:38:44;0;49	92427;8	53285;0;0;47;
$GPXUP;3601;07:38:45;0;49	92437;8	53293;0;0;45;
$GPXUP;3601;07:38:46;0;49	92447;8	53302;0;0;45;
$GPXUP;3601;07:38:47;0;49	92457;8	53311;0;0;44;
$GPXUP;3601;07:38:48;0;49	92467;8	53318;0;0;44;
$GPXUP;3601;07:38:49;0;49	92478;8	53322;0;0;44;
$GPXUP;3601;07:38:50;0;49	92486;8	53317;0;0;39;
$GPXUP;3601;07:38:51;0;49	9249;8	53304;0;0;42;
$GPXUP;3601;07:38:52;0;49	92492;8	53285;0;0;55;
$GPXUP;3601;07:38:53;0;49	92486;8	53264;0;0;65;
$GPXUP;3601;07:38:54;0;49	92475;8	53245;0;0;64;
$GPXUP;3601;07:38:55;0;49	92464;8	53228;0;0;62;
$GPXUP;3601;07:38:56;0;49	92458;8	53208;0;0;58;
$GPXUP;3601;07:38:57;0;49	92459;8	53186;0;0;53;
$GPXUP;3601;07:38:58;0;49	92463;8	53167;0;0;55;
$GPXUP;3601;07:38:59;0;49	92471;8	5315;0;0;54;
$GPXUP;3601;07:39:00;0;49	92481;8	53133;0;0;55;
$GPXUP;3601;07:39:01;0;49	92491;8	53117;0;0;56;
$GPXUP;3601;07:39:02;0;49	92501;8	53101;0;0;56;
$GPXUP;3601;07:39:03;0;49	9251;8	53085;0;0;54;
$GPXUP;3601;07:39:04;0;49	92518;8	5307;0;0;51;
$GPXUP;3601;07:39:05;0;49	92525;8	53055;0;0;50;
$GPXUP;3601;07:39:06;0;49	92531;8	53037;0;0;52;
$GPXUP;3601;07:39:07;0;49	92536;8	53017;0;0;53;
$GPXUP;3601;07:39:08;0;49	92542;8	52998;0;0;55;
$GPXUP;3601;07:39:09;0;49	9255;8	52983;0;0;49;
$GPXUP;3601;07:39:10;0;49	92559;8	52972;0;0;42;
$GPXUP;3601;07:39:11;0;49	92567;8	52963;0;0;45;
$GPXUP;3601;07:39:12;0;49	92578;8	52954;0;0;48;
$GPXUP;3601;07:39:13;0;49	9259;8	52948;0;0;54;
$GPXUP;3601;07:39:14;0;49	92603;8	52941;0;0;55;
$GPXUP;3601;07:39:15;0;49	92615;8	52934;0;0;53;
$GPXUP;3601;07:39:16;0;49	92626;8	52924;0;0;50;
$GPXUP;3601;07:39:17;0;49	92636;8	52912;0;0;51;
$GPXUP;3601;07:39:18;0;49	92646;8	52899;0;0;54;
$GPXUP;3601;07:39:19;0;49	92656;8	52884;0;0;55;
$GPXUP;3601;07:39:20;0;49	92666;8	5287;0;0;57;
$GPXUP;3601;07:39:21;0;49	92678;8	5286;0;0;54;
$GPXUP;3601;07:39:22;0;49	92692;8	52857;0;0;53;
$GPXUP;3601;07:39:23;0;49	92704;8	52854;0;0;53;
$GPXUP;3601;07:39:24;0;49	92717;8	5285;0;0;52;
$GPXUP;3601;07:39:25;0;49	92729;8	52844;0;0;48;
$GPXUP;3601;07:39:26;0;49	9274;8	52836;0;0;49;
$GPXUP;3601;07:39:27;0;49	92751;8	52826;0;0;51;
$GPXUP;3601;07:39:28;0;49	92761;8	52812;0;0;56;
$GPXUP;3601;07:39:29;0;49	9277;8	52793;0;0;62;
$GPXUP;3601;07:39:30;0;49	92777;8	5277;0;0;67;
$GPXUP;3601;07:39:31;0;49	92783;8	52746;0;0;66;
$GPXUP;3601;07:39:32;0;49	92789;8	52723;0;0;64;
$GPXUP;3601;07:39:33;0;49	92795;8	527;0;0;57;
$GPXUP;3601;07:39:34;0;49	92801;8	5268;0;0;59;
$GPXUP;3601;07:39:35;0;49	92807;8	52658;0;0;61;
$GPXUP;3601;07:39:36;0;49	92813;8	52636;0;0;63;
$GPXUP;3601;07:39:37;0;49	9282;8	52615;0;0;61;
$GPXUP;3601;07:39:38;0;49	92826;8	52594;0;0;61;
$GPXUP;3601;07:39:39;0;49	92832;8	5257;0;0;63;
$GPXUP;3601;07:39:40;0;49	92835;8	52546;0;0;64;
$GPXUP;3601;07:39:41;0;49	92838;8	5252;0;0;64;
$GPXUP;3601;07:39:42;0;49	92838;8	52496;0;0;64;
$GPXUP;3601;07:39:43;0;49	92835;8	52471;0;0;64;
$GPXUP;3601;07:39:44;0;49	92827;8	5245;0;0;62;
$GPXUP;3601;07:39:45;0;49	92815;8	52438;0;0;50;
$GPXUP;3601;07:39:46;0;49	92805;8	52439;0;0;43;
$GPXUP;3601;07:39:47;0;49	928;8	52452;0;0;42;
$GPXUP;3601;07:39:48;0;49	92802;8	52465;0;0;31;
$GPXUP;3601;07:39:49;0;49	92805;8	5247;0;0;10;
$GPXUP;3601;07:39:50;0;49	92806;8	5247;0;0;0;
$GPXUP;3601;07:39:51;0;49	92806;8	52471;0;0;0;
$GPXUP;3601;07:39:52;0;49	92805;8	52471;0;0;0;
$GPXUP;3601;07:39:53;0;49	92806;8	5247;0;0;0;
$GPXUP;3601;07:39:54;0;49	92806;8	5247;0;0;0;
$GPXUP;3601;07:39:55;0;49	92806;8	5247;0;0;0;
$GPXUP;3601;07:39:56;0;49	92806;8	5247;0;0;0;
$GPXUP;3601;07:39:57;0;49	92806;8	5247;0;0;0;
$GPXUP;3601;07:39:58;0;49	92806;8	5247;0;0;0;
$GPXUP;3601;07:39:59;0;49	92806;8	5247;0;0;0;
$GPXUP;3601;07:40:00;0;49	92806;8	5247;0;0;0;
$GPXUP;3601;07:40:01;0;49	92806;8	5247;0;0;0;
$GPXUP;3601;07:40:02;0;49	92806;8	5247;0;0;0;
$GPXUP;3601;07:40:03;0;49	92806;8	5247;0;0;0;
$GPXUP;3601;07:40:04;0;49	92806;8	5247;0;0;0;
$GPXUP;3601;07:40:05;0;49	92806;8	5247;0;0;0;
$GPXUP;3601;07:40:06;0;49	92806;8	5247;0;0;0;
$GPXUP;3601;07:40:07;0;49	92806;8	5247;0;0;0;
$GPXUP;3601;07:40:08;0;49	92806;8	5247;0;0;0;
$GPXUP;3601;07:40:09;0;49	92806;8	5247;0;0;0;
$GPXUP;3601;07:40:10;0;49	92806;8	5247;0;0;0;
$GPXUP;3601;07:40:11;0;49	92806;8	5247;0;0;0;
$GPXUP;3601;07:40:12;0;49	92806;8	5247;0;0;0;
$GPXUP;3601;07:40:13;0;49	92806;8	5247;0;0;0;
$GPXUP;3601;07:40:14;0;49	92806;8	5247;0;0;0;
$GPXUP;3601;07:40:15;0;49	92806;8	5247;0;0;0;
$GPXUP;3601;07:40:16;0;49	92806;8	5247;0;0;0;
$GPXUP;3601;07:40:17;0;49	92806;8	5247;0;0;0;
$GPXUP;3601;07:40:18;0;49	92806;8	5247;0;0;0;
$GPXUP;3601;07:40:19;0;49	92806;8	5247;0;0;0;
$GPXUP;3601;07:40:20;0;49	92806;8	52471;0;0;0;
$GPXUP;3601;07:40:21;0;49	92806;8	52471;0;0;0;
$GPXUP;3601;07:40:22;0;49	92806;8	52471;0;0;0;
$GPXUP;3601;07:40:23;0;49	92806;8	52471;0;0;0;
$GPXUP;3601;07:40:24;0;49	92806;8	52471;0;0;0;
$GPXUP;3601;07:40:25;0;49	92807;8	52471;0;0;0;
$GPXUP;3601;07:40:26;0;49	92807;8	52471;0;0;0;
$GPXUP;3601;07:40:27;0;49	92807;8	52471;0;0;0;
$GPXUP;3601;07:40:28;0;49	92807;8	52471;0;0;0;
$GPXUP;3601;07:40:29;0;49	92807;8	52471;0;0;0;
$GPXUP;3601;07:40:30;0;49	92807;8	52471;0;0;0;
$GPXUP;3601;07:40:31;0;49	92807;8	52471;0;0;0;
$GPXUP;3601;07:40:32;0;49	92807;8	52471;0;0;0;
$GPXUP;3601;07:40:33;0;49	92808;8	52471;0;0;0;
$GPXUP;3601;07:40:34;0;49	92808;8	52471;0;0;0;
$GPXUP;3601;07:40:35;0;49	92808;8	52471;0;0;0;
$GPXUP;3601;07:40:36;0;49	92808;8	52471;0;0;0;
$GPXUP;3601;07:40:37;0;49	92808;8	52471;0;0;0;
$GPXUP;3601;07:40:38;0;49	92808;8	52471;0;0;0;
$GPXUP;3601;07:40:39;0;49	92808;8	52471;0;0;0;
$GPXUP;3601;07:40:40;0;49	92808;8	52471;0;0;0;
$GPXUP;3601;07:40:41;0;49	92808;8	52471;0;0;0;
$GPXUP;3601;07:40:42;0;49	92808;8	52471;0;0;0;
$GPXUP;3601;07:40:43;0;49	92808;8	52471;0;0;0;
$GPXUP;3601;07:40:44;0;49	92808;8	52471;0;0;0;
$GPXUP;3601;07:40:45;0;49	92808;8	52471;0;0;0;
$GPXUP;3601;07:40:46;0;49	92808;8	52471;0;0;0;
$GPXUP;3601;07:40:47;0;49	92808;8	52471;0;0;0;
$GPXUP;3601;07:40:48;0;49	92808;8	52471;0;0;0;
$GPXUP;3601;07:40:49;0;49	92808;8	52471;0;0;0;
$GPXUP;3601;07:40:50;0;49	92808;8	52471;0;0;0;
$GPXUP;3601;07:40:51;0;49	92808;8	52471;0;0;0;
$GPXUP;3601;07:40:52;0;49	92808;8	52471;0;0;0;
$GPXUP;3601;07:40:53;0;49	92808;8	52471;0;0;0;
$GPXUP;3601;07:40:54;0;49	92808;8	52471;0;0;0;
$GPXUP;3601;07:40:55;0;49	92808;8	52471;0;0;0;
$GPXUP;3601;07:40:56;0;49	92808;8	52471;0;0;0;
$GPXUP;3601;07:40:57;0;49	92808;8	52471;0;0;0;
$GPXUP;3601;07:40:58;0;49	92808;8	52471;0;0;0;
$GPXUP;3601;07:40:59;0;49	92808;8	52471;0;0;0;
$GPXUP;3601;07:41:00;0;49	92808;8	52471;0;0;0;
$GPXUP;3601;07:41:01;0;49	92808;8	52471;0;0;0;
$GPXUP;3601;07:41:02;0;49	92808;8	52471;0;0;0;
$GPXUP;3601;07:41:03;0;49	92808;8	52471;0;0;0;
$GPXUP;3601;07:41:04;0;49	92808;8	52471;0;0;0;
$GPXUP;3601;07:41:05;0;49	92808;8	52471;0;0;0;
$GPXUP;3601;07:41:06;0;49	92808;8	52471;0;0;0;
$GPXUP;3601;07:41:07;0;49	92808;8	52471;0;0;0;
$GPXUP;3601;07:41:08;0;49	92808;8	52471;0;0;0;
$GPXUP;3601;07:41:09;0;49	92808;8	52471;0;0;0;
$GPXUP;3601;07:41:10;0;49	92808;8	52471;0;0;0;
$GPXUP;3601;07:41:11;0;49	92808;8	52471;0;0;0;
$GPXUP;3601;07:41:12;0;49	92808;8	52471;0;0;0;
$GPXUP;3601;07:41:13;0;49	92808;8	52471;0;0;0;
$GPXUP;3601;07:41:14;0;49	92808;8	52471;0;0;0;
$GPXUP;3601;07:41:15;0;49	92808;8	52471;0;0;0;
$GPXUP;3601;07:41:16;0;49	92808;8	5247;0;0;0;
$GPXUP;3601;07:41:17;0;49	92808;8	5247;0;0;0;
$GPXUP;3601;07:41:18;0;49	92808;8	5247;0;0;0;
$GPXUP;3601;07:41:19;0;49	92808;8	5247;0;0;0;
$GPXUP;3601;07:41:20;0;49	92809;8	5247;0;0;0;
$GPXUP;3601;07:41:21;0;49	92809;8	5247;0;0;0;
$GPXUP;3601;07:41:22;0;49	92809;8	5247;0;0;0;
$GPXUP;3601;07:41:23;0;49	92809;8	5247;0;0;0;
$GPXUP;3601;07:41:24;0;49	9281;8	5247;0;0;1;
$GPXUP;3601;07:41:25;0;49	9281;8	5247;0;0;1;
$GPXUP;3601;07:41:26;0;49	9281;8	5247;0;0;1;
$GPXUP;3601;07:41:27;0;49	9281;8	5247;0;0;1;
$GPXUP;3601;07:41:28;0;49	9281;8	52469;0;0;1;
$GPXUP;3601;07:41:29;0;49	92811;8	52469;0;0;1;
$GPXUP;3601;07:41:30;0;49	92811;8	52469;0;0;1;
$GPXUP;3601;07:41:31;0;49	92811;8	52469;0;0;1;
$GPXUP;3601;07:41:32;0;49	92812;8	52469;0;0;1;
$GPXUP;3601;07:41:33;0;49	92812;8	52469;0;0;1;
$GPXUP;3601;07:41:34;0;49	92812;8	52469;0;0;1;
$GPXUP;3601;07:41:35;0;49	92812;8	52469;0;0;1;
$GPXUP;3601;07:41:36;0;49	92812;8	52469;0;0;1;
$GPXUP;3601;07:41:37;0;49	92812;8	52469;0;0;1;
$GPXUP;3601;07:41:38;0;49	92812;8	52469;0;0;1;
$GPXUP;3601;07:41:39;0;49	92812;8	52469;0;0;1;
$GPXUP;3601;07:41:40;0;49	92812;8	52469;0;0;1;
$GPXUP;3601;07:41:41;0;49	92812;8	52469;0;0;0;
$GPXUP;3601;07:41:42;0;49	92812;8	52469;0;0;0;
$GPXUP;3601;07:41:43;0;49	92812;8	52469;0;0;0;
$GPXUP;3601;07:41:44;0;49	92812;8	52469;0;0;0;
$GPXUP;3601;07:41:45;0;49	92812;8	52469;0;0;0;
$GPXUP;3601;07:41:46;0;49	92812;8	52469;0;0;0;
$GPXUP;3601;07:41:47;0;49	92812;8	52469;0;0;0;
$GPXUP;3601;07:41:48;0;49	92811;8	52469;0;0;0;
$GPXUP;3601;07:41:49;0;49	92811;8	52469;0;0;0;
$GPXUP;3601;07:41:50;0;49	92811;8	52469;0;0;0;
$GPXUP;3601;07:41:51;0;49	92811;8	52469;0;0;0;
$GPXUP;3601;07:41:52;0;49	92811;8	52469;0;0;0;
$GPXUP;3601;07:41:53;0;49	92811;8	52469;0;0;0;
$GPXUP;3601;07:41:54;0;49	92811;8	5247;0;0;0;
$GPXUP;3601;07:41:55;0;49	92811;8	5247;0;0;0;
$GPXUP;3601;07:41:56;0;49	9281;8	5247;0;0;0;
$GPXUP;3601;07:41:57;0;49	9281;8	5247;0;0;0;
$GPXUP;3601;07:41:58;0;49	9281;8	5247;0;0;0;
$GPXUP;3601;07:41:59;0;49	9281;8	5247;0;0;0;
$GPXUP;3601;07:42:00;0;49	9281;8	52471;0;0;0;
$GPXUP;3601;07:42:01;0;49	9281;8	52471;0;0;0;
$GPXUP;3601;07:42:02;0;49	9281;8	52471;0;0;0;
$GPXUP;3601;07:42:03;0;49	9281;8	52471;0;0;0;
$GPXUP;3601;07:42:04;0;49	9281;8	52471;0;0;0;
$GPXUP;3601;07:42:05;0;49	9281;8	52472;0;0;0;
$GPXUP;3601;07:42:06;0;49	9281;8	52472;0;0;0;
$GPXUP;3601;07:42:07;0;49	92809;8	52472;0;0;0;
$GPXUP;3601;07:42:08;0;49	92809;8	52472;0;0;0;
$GPXUP;3601;07:42:09;0;49	92809;8	52472;0;0;0;
$GPXUP;3601;07:42:10;0;49	92809;8	52472;0;0;0;
$GPXUP;3601;07:42:11;0;49	92809;8	52472;0;0;0;
$GPXUP;3601;07:42:12;0;49	92809;8	52472;0;0;0;
$GPXUP;3601;07:42:13;0;49	92808;8	52472;0;0;0;
$GPXUP;3601;07:42:14;0;49	92808;8	52472;0;0;0;
$GPXUP;3601;07:42:15;0;49	92808;8	52472;0;0;0;
$GPXUP;3601;07:42:16;0;49	92808;8	52472;0;0;0;
$GPXUP;3601;07:42:17;0;49	92808;8	52472;0;0;0;
$GPXUP;3601;07:42:18;0;49	92808;8	52472;0;0;0;
$GPXUP;3601;07:42:19;0;49	92808;8	52472;0;0;0;
$GPXUP;3601;07:42:20;0;49	92808;8	52472;0;0;0;
$GPXUP;3601;07:42:21;0;49	92808;8	52472;0;0;0;
$GPXUP;3601;07:42:22;0;49	92808;8	52472;0;0;0;
$GPXUP;3601;07:42:23;0;49	92808;8	52472;0;0;0;
$GPXUP;3601;07:42:24;0;49	92808;8	52472;0;0;0;
$GPXUP;3601;07:42:25;0;49	92808;8	52472;0;0;0;
$GPXUP;3601;07:42:26;0;49	92808;8	52472;0;0;0;
$GPXUP;3601;07:42:27;0;49	92808;8	52472;0;0;0;
$GPXUP;3601;07:42:28;0;49	92809;8	52472;0;0;0;
$GPXUP;3601;07:42:29;0;49	92809;8	52472;0;0;0;
$GPXUP;3601;07:42:30;0;49	92809;8	52472;0;0;0;
$GPXUP;3601;07:42:31;0;49	92809;8	52472;0;0;0;
$GPXUP;3601;07:42:32;0;49	92809;8	52471;0;0;0;
$GPXUP;3601;07:42:33;0;49	9281;8	52471;0;0;0;
$GPXUP;3601;07:42:34;0;49	9281;8	52471;0;0;0;
$GPXUP;3601;07:42:35;0;49	9281;8	52471;0;0;0;
$GPXUP;3601;07:42:36;0;49	9281;8	52471;0;0;1;
$GPXUP;3601;07:42:37;0;49	9281;8	52471;0;0;1;
$GPXUP;3601;07:42:38;0;49	92811;8	52471;0;0;1;
$GPXUP;3601;07:42:39;0;49	92811;8	52471;0;0;1;
$GPXUP;3601;07:42:40;0;49	92811;8	5247;0;0;1;
$GPXUP;3601;07:42:41;0;49	92812;8	5247;0;0;1;
$GPXUP;3601;07:42:42;0;49	92812;8	5247;0;0;1;
$GPXUP;3601;07:42:43;0;49	92812;8	5247;0;0;1;
$GPXUP;3601;07:42:44;0;49	92813;8	5247;0;0;1;
$GPXUP;3601;07:42:45;0;49	92813;8	5247;0;0;1;
$GPXUP;3601;07:42:46;0;49	92813;8	5247;0;0;1;
$GPXUP;3601;07:42:47;0;49	92814;8	5247;0;0;1;
$GPXUP;3601;07:42:48;0;49	92814;8	5247;0;0;1;
$GPXUP;3601;07:42:49;0;49	92814;8	5247;0;0;1;
$GPXUP;3601;07:42:50;0;49	92814;8	5247;0;0;1;
$GPXUP;3601;07:42:51;0;49	92814;8	52469;0;0;1;
$GPXUP;3601;07:42:52;0;49	92814;8	52469;0;0;0;
$GPXUP;3601;07:42:53;0;49	92814;8	5247;0;0;0;
$GPXUP;3601;07:42:54;0;49	92814;8	5247;0;0;0;
$GPXUP;3601;07:42:55;0;49	92814;8	5247;0;0;0;
$GPXUP;3601;07:42:56;0;49	92814;8	5247;0;0;0;
$GPXUP;3601;07:42:57;0;49	92814;8	5247;0;0;0;
$GPXUP;3601;07:42:58;0;49	92814;8	5247;0;0;0;
$GPXUP;3601;07:42:59;0;49	92814;8	5247;0;0;0;
$GPXUP;3601;07:43:00;0;49	92814;8	5247;0;0;0;
$GPXUP;3601;07:43:01;0;49	92814;8	5247;0;0;0;
$GPXUP;3601;07:43:02;0;49	92814;8	52469;0;0;0;
$GPXUP;3601;07:43:03;0;49	92814;8	52469;0;0;0;
$GPXUP;3601;07:43:04;0;49	92814;8	52469;0;0;0;
$GPXUP;3601;07:43:05;0;49	92814;8	52469;0;0;0;
$GPXUP;3601;07:43:06;0;49	92814;8	52469;0;0;0;
$GPXUP;3601;07:43:07;0;49	92814;8	52469;0;0;0;
$GPXUP;3601;07:43:08;0;49	92814;8	52469;0;0;0;
$GPXUP;3601;07:43:09;0;49	92814;8	52469;0;0;0;
$GPXUP;3601;07:43:10;0;49	92814;8	52469;0;0;0;
$GPXUP;3601;07:43:11;0;49	92814;8	52469;0;0;0;
$GPXUP;3601;07:43:12;0;49	92814;8	52469;0;0;0;
$GPXUP;3601;07:43:13;0;49	92814;8	52469;0;0;0;
$GPXUP;3601;07:43:14;0;49	92814;8	52469;0;0;0;
$GPXUP;3601;07:43:15;0;49	92814;8	52469;0;0;0;
$GPXUP;3601;07:43:16;0;49	92814;8	52469;0;0;0;
$GPXUP;3601;07:43:17;0;49	92814;8	52469;0;0;0;
$GPXUP;3601;07:43:18;0;49	92814;8	52469;0;0;0;
$GPXUP;3601;07:43:19;0;49	92814;8	52469;0;0;0;
$GPXUP;3601;07:43:20;0;49	92814;8	52469;0;0;0;
$GPXUP;3601;07:43:21;0;49	92814;8	52469;0;0;0;
$GPXUP;3601;07:43:22;0;49	92814;8	52469;0;0;0;
$GPXUP;3601;07:43:23;0;49	92814;8	52469;0;0;0;
$GPXUP;3601;07:43:24;0;49	92814;8	52469;0;0;0;
$GPXUP;3601;07:43:25;0;49	92814;8	52469;0;0;0;
$GPXUP;3601;07:43:26;0;49	92814;8	52469;0;0;0;
$GPXUP;3601;07:43:27;0;49	92814;8	5247;0;0;0;
$GPXUP;3601;07:43:28;0;49	92814;8	5247;0;0;0;
$GPXUP;3601;07:43:29;0;49	92814;8	5247;0;0;0;
$GPXUP;3601;07:43:30;0;49	92814;8	5247;0;0;0;
$GPXUP;3601;07:43:31;0;49	92814;8	5247;0;0;0;
$GPXUP;3601;07:43:32;0;49	92814;8	5247;0;0;0;
$GPXUP;3601;07:43:33;0;49	92814;8	5247;0;0;0;
$GPXUP;3601;07:43:34;0;49	92814;8	5247;0;0;0;
$GPXUP;3601;07:43:35;0;49	92814;8	5247;0;0;0;
$GPXUP;3601;07:43:36;0;49	92814;8	5247;0;0;0;
$GPXUP;3601;07:43:37;0;49	92814;8	5247;0;0;0;
$GPXUP;3601;07:43:38;0;49	92814;8	5247;0;0;0;
$GPXUP;3601;07:43:39;0;49	92814;8	5247;0;0;0;
$GPXUP;3601;07:43:40;0;49	92814;8	5247;0;0;0;
$GPXUP;3601;07:43:41;0;49	92814;8	5247;0;0;0;
$GPXUP;3601;07:43:42;0;49	92814;8	5247;0;0;0;
$GPXUP;3601;07:43:43;0;49	92814;8	5247;0;0;0;
$GPXUP;3601;07:43:44;0;49	92814;8	5247;0;0;0;
$GPXUP;3601;07:43:45;0;49	92814;8	5247;0;0;0;
$GPXUP;3601;07:43:46;0;49	92814;8	5247;0;0;0;
$GPXUP;3601;07:43:47;0;49	92814;8	5247;0;0;0;
$GPXUP;3601;07:43:48;0;49	92814;8	5247;0;0;0;
$GPXUP;3601;07:43:49;0;49	92814;8	5247;0;0;0;
$GPXUP;3601;07:43:50;0;49	92814;8	5247;0;0;0;
$GPXUP;3601;07:43:51;0;49	92814;8	5247;0;0;0;
$GPXUP;3601;07:43:52;0;49	92814;8	5247;0;0;0;
$GPXUP;3601;07:43:53;0;49	92814;8	5247;0;0;0;
$GPXUP;3601;07:43:54;0;49	92814;8	5247;0;0;0;
$GPXUP;3601;07:43:55;0;49	92814;8	5247;0;0;0;
$GPXUP;3601;07:43:56;0;49	92814;8	5247;0;0;0;
$GPXUP;3601;07:43:57;0;49	92814;8	5247;0;0;0;
$GPXUP;3601;07:43:58;0;49	92814;8	5247;0;0;0;
$GPXUP;3601;07:43:59;0;49	92814;8	5247;0;0;0;
$GPXUP;3601;07:44:00;0;49	92814;8	5247;0;0;0;
$GPXUP;3601;07:44:01;0;49	92814;8	5247;0;0;0;
$GPXUP;3601;07:44:02;0;49	92814;8	5247;0;0;0;
$GPXUP;3601;07:44:03;0;49	92814;8	5247;0;0;0;
$GPXUP;3601;07:44:04;0;49	92814;8	5247;0;0;0;
$GPXUP;3601;07:44:05;0;49	92814;8	5247;0;0;0;
$GPXUP;3601;07:44:06;0;49	92814;8	5247;0;0;0;
$GPXUP;3601;07:44:07;0;49	92814;8	5247;0;0;0;
$GPXUP;3601;07:44:08;0;49	92814;8	5247;0;0;0;
$GPXUP;3601;07:44:09;0;49	92814;8	5247;0;0;0;
$GPXUP;3601;07:44:10;0;49	92814;8	5247;0;0;0;
$GPXUP;3601;07:44:11;0;49	92814;8	5247;0;0;0;
$GPXUP;3601;07:44:12;0;49	92814;8	5247;0;0;0;
$GPXUP;3601;07:44:13;0;49	92814;8	5247;0;0;0;
$GPXUP;3601;07:44:14;0;49	92814;8	5247;0;0;0;
$GPXUP;3601;07:44:15;0;49	92814;8	5247;0;0;0;
$GPXUP;3601;07:44:16;0;49	92814;8	5247;0;0;0;
$GPXUP;3601;07:44:17;0;49	92814;8	5247;0;0;0;
$GPXUP;3601;07:44:18;0;49	92814;8	5247;0;0;0;
$GPXUP;3601;07:44:19;0;49	92814;8	5247;0;0;0;
$GPXUP;3601;07:44:20;0;49	92814;8	5247;0;0;0;
$GPXUP;3601;07:44:21;0;49	92814;8	5247;0;0;0;
$GPXUP;3601;07:44:22;0;49	92814;8	5247;0;0;0;
$GPXUP;3601;07:44:23;0;49	92814;8	5247;0;0;0;
$GPXUP;3601;07:44:24;0;49	92814;8	5247;0;0;0;
$GPXUP;3601;07:44:25;0;49	92814;8	5247;0;0;0;
$GPXUP;3601;07:44:26;0;49	92814;8	5247;0;0;0;
$GPXUP;3601;07:44:27;0;49	92814;8	5247;0;0;0;
$GPXUP;3601;07:44:28;0;49	92814;8	5247;0;0;0;
$GPXUP;3601;07:44:29;0;49	92814;8	5247;0;0;0;
$GPXUP;3601;07:44:30;0;49	92814;8	5247;0;0;0;
$GPXUP;3601;07:44:31;0;49	92814;8	5247;0;0;0;
$GPXUP;3601;07:44:32;0;49	92814;8	5247;0;0;0;
$GPXUP;3601;07:44:33;0;49	92814;8	5247;0;0;0;
$GPXUP;3601;07:44:34;0;49	92814;8	5247;0;0;0;
$GPXUP;3601;07:44:35;0;49	92814;8	5247;0;0;0;
$GPXUP;3601;07:44:36;0;49	92814;8	5247;0;0;0;
$GPXUP;3601;07:44:37;0;49	92814;8	5247;0;0;0;
$GPXUP;3601;07:44:38;0;49	92814;8	5247;0;0;0;
$GPXUP;3601;07:44:39;0;49	92814;8	5247;0;0;0;
$GPXUP;3601;07:44:40;0;49	92814;8	5247;0;0;0;
$GPXUP;3601;07:44:41;0;49	92814;8	5247;0;0;0;
$GPXUP;3601;07:44:42;0;49	92814;8	5247;0;0;0;
$GPXUP;3601;07:44:43;0;49	92814;8	5247;0;0;0;
$GPXUP;3601;07:44:44;0;49	92814;8	5247;0;0;0;
$GPXUP;3601;07:44:45;0;49	92814;8	5247;0;0;0;
$GPXUP;3601;07:44:46;0;49	92814;8	5247;0;0;0;
$GPXUP;3601;07:44:47;0;49	92814;8	5247;0;0;0;
$GPXUP;3601;07:44:48;0;49	92814;8	5247;0;0;0;
$GPXUP;3601;07:44:49;0;49	92814;8	5247;0;0;0;
$GPXUP;3601;07:44:50;0;49	92814;8	5247;0;0;0;
$GPXUP;3601;07:44:51;0;49	92814;8	5247;0;0;0;
$GPXUP;3601;07:44:52;0;49	92814;8	52471;0;0;0;
$GPXUP;3601;07:44:53;0;49	92814;8	52471;0;0;0;
$GPXUP;3601;07:44:54;0;49	92814;8	52471;0;0;0;
$GPXUP;3601;07:44:55;0;49	92814;8	52471;0;0;0;
$GPXUP;3601;07:44:56;0;49	92814;8	52471;0;0;0;
$GPXUP;3601;07:44:57;0;49	92814;8	52471;0;0;0;
$GPXUP;3601;07:44:58;0;49	92814;8	52471;0;0;0;
$GPXUP;3601;07:44:59;0;49	92814;8	52471;0;0;0;
$GPXUP;3601;07:45:00;0;49	92814;8	52471;0;0;0;
$GPXUP;3601;07:45:01;0;49	92814;8	52471;0;0;0;
$GPXUP;3601;07:45:02;0;49	92814;8	52471;0;0;0;
$GPXUP;3601;07:45:03;0;49	92814;8	52471;0;0;0;
$GPXUP;3601;07:45:04;0;49	92814;8	52471;0;0;0;
$GPXUP;3601;07:45:05;0;49	92814;8	52471;0;0;0;
$GPXUP;3601;07:45:06;0;49	92814;8	52471;0;0;0;
$GPXUP;3601;07:45:07;0;49	92814;8	52471;0;0;0;
$GPXUP;3601;07:45:08;0;49	92814;8	52471;0;0;0;
$GPXUP;3601;07:45:09;0;49	92814;8	52471;0;0;0;
$GPXUP;3601;07:45:10;0;49	92814;8	52471;0;0;0;
$GPXUP;3601;07:45:11;0;49	92814;8	52471;0;0;0;
$GPXUP;3601;07:45:12;0;49	92814;8	52471;0;0;0;
$GPXUP;3601;07:45:13;0;49	92814;8	52471;0;0;0;
$GPXUP;3601;07:45:14;0;49	92814;8	52471;0;0;0;
$GPXUP;3601;07:45:15;0;49	92814;8	52471;0;0;0;
$GPXUP;3601;07:45:16;0;49	92814;8	52471;0;0;0;
$GPXUP;3601;07:45:17;0;49	92814;8	52471;0;0;0;
$GPXUP;3601;07:45:18;0;49	92814;8	52471;0;0;0;
$GPXUP;3601;07:45:19;0;49	92814;8	52471;0;0;0;
$GPXUP;3601;07:45:20;0;49	92814;8	52471;0;0;0;
$GPXUP;3601;07:45:21;0;49	92814;8	52471;0;0;0;
$GPXUP;3601;07:45:22;0;49	92814;8	52471;0;0;0;
$GPXUP;3601;07:45:23;0;49	92814;8	52471;0;0;0;
$GPXUP;3601;07:45:24;0;49	92814;8	52471;0;0;0;
$GPXUP;3601;07:45:25;0;49	92814;8	52471;0;0;0;
$GPXUP;3601;07:45:26;0;49	92814;8	52471;0;0;0;
$GPXUP;3601;07:45:27;0;49	92814;8	52471;0;0;0;
$GPXUP;3601;07:45:28;0;49	92814;8	52471;0;0;0;
$GPXUP;3601;07:45:29;0;49	92814;8	52471;0;0;0;
$GPXUP;3601;07:45:30;0;49	92814;8	52471;0;0;0;
$GPXUP;3601;07:45:31;0;49	92814;8	52471;0;0;0;
$GPXUP;3601;07:45:32;0;49	92814;8	52471;0;0;0;
$GPXUP;3601;07:45:33;0;49	92814;8	52471;0;0;0;
$GPXUP;3601;07:45:34;0;49	92814;8	52471;0;0;0;
$GPXUP;3601;07:45:35;0;49	92814;8	52471;0;0;0;
$GPXUP;3601;07:45:36;0;49	92814;8	52471;0;0;0;
$GPXUP;3601;07:45:37;0;49	92814;8	52471;0;0;0;
$GPXUP;3601;07:45:38;0;49	92814;8	52471;0;0;0;
$GPXUP;3601;07:45:39;0;49	92814;8	52471;0;0;0;
$GPXUP;3601;07:45:40;0;49	92814;8	52471;0;0;0;
$GPXUP;3601;07:45:41;0;49	92814;8	52471;0;0;0;
$GPXUP;3601;07:45:42;0;49	92814;8	52471;0;0;0;
$GPXUP;3601;07:45:43;0;49	92814;8	52471;0;0;0;
$GPXUP;3601;07:45:44;0;49	92814;8	52471;0;0;0;
$GPXUP;3601;07:45:45;0;49	92814;8	52471;0;0;0;
$GPXUP;3601;07:45:46;0;49	92814;8	52471;0;0;0;
$GPXUP;3601;07:45:47;0;49	92814;8	52471;0;0;0;
$GPXUP;3601;07:45:48;0;49	92814;8	52471;0;0;0;
$GPXUP;3601;07:45:49;0;49	92814;8	52471;0;0;0;
$GPXUP;3601;07:45:50;0;49	92813;8	52471;0;0;0;
$GPXUP;3601;07:45:51;0;49	92813;8	52471;0;0;0;
$GPXUP;3601;07:45:52;0;49	92813;8	52471;0;0;0;
$GPXUP;3601;07:45:53;0;49	92813;8	52471;0;0;0;
$GPXUP;3601;07:45:54;0;49	92813;8	52471;0;0;0;
$GPXUP;3601;07:45:55;0;49	92813;8	52471;0;0;0;
$GPXUP;3601;07:45:56;0;49	92813;8	52471;0;0;0;
$GPXUP;3601;07:45:57;0;49	92813;8	52471;0;0;0;
$GPXUP;3601;07:45:58;0;49	92813;8	52471;0;0;0;
$GPXUP;3601;07:45:59;0;49	92813;8	52471;0;0;0;
$GPXUP;3601;07:46:00;0;49	92813;8	52471;0;0;0;
$GPXUP;3601;07:46:01;0;49	92813;8	52471;0;0;0;
$GPXUP;3601;07:46:02;0;49	92813;8	52471;0;0;0;
$GPXUP;3601;07:46:03;0;49	92813;8	52471;0;0;0;
$GPXUP;3601;07:46:04;0;49	92813;8	52471;0;0;0;
$GPXUP;3601;07:46:05;0;49	92813;8	52471;0;0;0;
$GPXUP;3601;07:46:06;0;49	92813;8	52471;0;0;0;
$GPXUP;3601;07:46:07;0;49	92813;8	52471;0;0;0;
$GPXUP;3601;07:46:08;0;49	92813;8	52471;0;0;0;
$GPXUP;3601;07:46:09;0;49	92813;8	52471;0;0;0;
$GPXUP;3601;07:46:10;0;49	92813;8	52471;0;0;0;
$GPXUP;3601;07:46:11;0;49	92813;8	52471;0;0;0;
$GPXUP;3601;07:46:12;0;49	92813;8	52471;0;0;0;
$GPXUP;3601;07:46:13;0;49	92813;8	52471;0;0;0;
$GPXUP;3601;07:46:14;0;49	92813;8	52471;0;0;0;
$GPXUP;3601;07:46:15;0;49	92813;8	52471;0;0;0;
$GPXUP;3601;07:46:16;0;49	92813;8	52471;0;0;0;
$GPXUP;3601;07:46:17;0;49	92813;8	52471;0;0;0;
$GPXUP;3601;07:46:18;0;49	92813;8	52471;0;0;0;
$GPXUP;3601;07:46:19;0;49	92813;8	52471;0;0;0;
$GPXUP;3601;07:46:20;0;49	92813;8	52471;0;0;0;
$GPXUP;3601;07:46:21;0;49	92813;8	52471;0;0;0;
$GPXUP;3601;07:46:22;0;49	92813;8	52471;0;0;0;
$GPXUP;3601;07:46:23;0;49	92813;8	52471;0;0;0;
$GPXUP;3601;07:46:24;0;49	92813;8	52471;0;0;0;
$GPXUP;3601;07:46:25;0;49	92813;8	52471;0;0;0;
$GPXUP;3601;07:46:26;0;49	92813;8	52471;0;0;0;
$GPXUP;3601;07:46:27;0;49	92813;8	52471;0;0;0;
$GPXUP;3601;07:46:28;0;49	92813;8	52471;0;0;0;
$GPXUP;3601;07:46:29;0;49	92813;8	52471;0;0;0;
$GPXUP;3601;07:46:30;0;49	92813;8	52471;0;0;0;
$GPXUP;3601;07:46:31;0;49	92813;8	52471;0;0;0;
$GPXUP;3601;07:46:32;0;49	92813;8	52471;0;0;0;
$GPXUP;3601;07:46:33;0;49	92813;8	52471;0;0;0;
$GPXUP;3601;07:46:34;0;49	92813;8	52471;0;0;0;
$GPXUP;3601;07:46:35;0;49	92813;8	52471;0;0;0;
$GPXUP;3601;07:46:36;0;49	92813;8	52471;0;0;0;
$GPXUP;3601;07:46:37;0;49	92813;8	52471;0;0;0;
$GPXUP;3601;07:46:38;0;49	92813;8	52471;0;0;0;
$GPXUP;3601;07:46:39;0;49	92813;8	52471;0;0;0;
$GPXUP;3601;07:46:40;0;49	92813;8	52471;0;0;0;
$GPXUP;3601;07:46:41;0;49	92813;8	52471;0;0;0;
$GPXUP;3601;07:46:42;0;49	92813;8	52471;0;0;0;
$GPXUP;3601;07:46:43;0;49	92813;8	52471;0;0;0;
$GPXUP;3601;07:46:44;0;49	92813;8	52471;0;0;0;
$GPXUP;3601;07:46:45;0;49	92813;8	52471;0;0;0;
$GPXUP;3601;07:46:46;0;49	92813;8	52471;0;0;0;
$GPXUP;3601;07:46:47;0;49	92813;8	52471;0;0;0;
$GPXUP;3601;07:46:48;0;49	92813;8	52471;0;0;0;
$GPXUP;3601;07:46:49;0;49	92813;8	52471;0;0;0;
$GPXUP;3601;07:46:50;0;49	92813;8	52471;0;0;0;
$GPXUP;3601;07:46:51;0;49	92813;8	52471;0;0;0;
$GPXUP;3601;07:46:52;0;49	92813;8	52471;0;0;0;
$GPXUP;3601;07:46:53;0;49	92813;8	52471;0;0;0;
$GPXUP;3601;07:46:54;0;49	92813;8	52471;0;0;0;
$GPXUP;3601;07:46:55;0;49	92813;8	52471;0;0;0;
$GPXUP;3601;07:46:56;0;49	92813;8	52471;0;0;0;
$GPXUP;3601;07:46:57;0;49	92813;8	52471;0;0;0;
$GPXUP;3601;07:46:58;0;49	92813;8	52471;0;0;0;
$GPXUP;3601;07:46:59;0;49	92813;8	52471;0;0;0;
$GPXUP;3601;07:47:00;0;49	92813;8	52471;0;0;0;
$GPXUP;3601;07:47:01;0;49	92813;8	52471;0;0;0;
$GPXUP;3601;07:47:02;0;49	92813;8	52471;0;0;0;
$GPXUP;3601;07:47:03;0;49	92813;8	52471;0;0;0;
$GPXUP;3601;07:47:04;0;49	92813;8	52471;0;0;0;
$GPXUP;3601;07:47:05;0;49	92813;8	52471;0;0;0;
$GPXUP;3601;07:47:06;0;49	92813;8	52471;0;0;0;
$GPXUP;3601;07:47:07;0;49	92813;8	52471;0;0;0;
$GPXUP;3601;07:47:08;0;49	92813;8	52472;0;0;0;
$GPXUP;3601;07:47:09;0;49	92813;8	52472;0;0;0;
$GPXUP;3601;07:47:10;0;49	92813;8	52472;0;0;0;
$GPXUP;3601;07:47:11;0;49	92813;8	52472;0;0;0;
$GPXUP;3601;07:47:12;0;49	92813;8	52472;0;0;0;
$GPXUP;3601;07:47:13;0;49	92813;8	52472;0;0;0;
$GPXUP;3601;07:47:14;0;49	92813;8	52472;0;0;0;
$GPXUP;3601;07:47:15;0;49	92813;8	52472;0;0;0;
$GPXUP;3601;07:47:16;0;49	92813;8	52472;0;0;0;
$GPXUP;3601;07:47:17;0;49	92813;8	52472;0;0;0;
$GPXUP;3601;07:47:18;0;49	92813;8	52472;0;0;0;
$GPXUP;3601;07:47:19;0;49	92813;8	52472;0;0;0;
$GPXUP;3601;07:47:20;0;49	92813;8	52472;0;0;0;
$GPXUP;3601;07:47:21;0;49	92813;8	52472;0;0;0;
$GPXUP;3601;07:47:22;0;49	92813;8	52472;0;0;0;
$GPXUP;3601;07:47:23;0;49	92813;8	52472;0;0;0;
$GPXUP;3601;07:47:24;0;49	92813;8	52472;0;0;0;
$GPXUP;3601;07:47:25;0;49	92813;8	52472;0;0;0;
$GPXUP;3601;07:47:26;0;49	92813;8	52472;0;0;0;
$GPXUP;3601;07:47:27;0;49	92813;8	52472;0;0;0;
$GPXUP;3601;07:47:28;0;49	92813;8	52472;0;0;0;
$GPXUP;3601;07:47:29;0;49	92813;8	52472;0;0;0;
$GPXUP;3601;07:47:30;0;49	92813;8	52472;0;0;0;
$GPXUP;3601;07:47:31;0;49	92813;8	52472;0;0;0;
$GPXUP;3601;07:47:32;0;49	92812;8	52472;0;0;0;
$GPXUP;3601;07:47:33;0;49	92812;8	52472;0;0;0;
$GPXUP;3601;07:47:34;0;49	92812;8	52472;0;0;0;
$GPXUP;3601;07:47:35;0;49	92812;8	52472;0;0;0;
$GPXUP;3601;07:47:36;0;49	92812;8	52472;0;0;0;
$GPXUP;3601;07:47:37;0;49	92812;8	52472;0;0;0;
$GPXUP;3601;07:47:38;0;49	92812;8	52472;0;0;0;
$GPXUP;3601;07:47:39;0;49	92812;8	52472;0;0;0;
$GPXUP;3601;07:47:40;0;49	92812;8	52472;0;0;0;
$GPXUP;3601;07:47:41;0;49	92812;8	52472;0;0;0;
$GPXUP;3601;07:47:42;0;49	92812;8	52472;0;0;0;
$GPXUP;3601;07:47:43;0;49	92812;8	52472;0;0;0;
$GPXUP;3601;07:47:44;0;49	92812;8	52472;0;0;0;
$GPXUP;3601;07:47:45;0;49	92812;8	52472;0;0;0;
$GPXUP;3601;07:47:46;0;49	92812;8	52472;0;0;0;
$GPXUP;3601;07:47:47;0;49	92812;8	52472;0;0;0;
$GPXUP;3601;07:47:48;0;49	92812;8	52472;0;0;0;
$GPXUP;3601;07:47:49;0;49	92812;8	52472;0;0;0;
$GPXUP;3601;07:47:50;0;49	92812;8	52472;0;0;0;
$GPXUP;3601;07:47:51;0;49	92812;8	52472;0;0;0;
$GPXUP;3601;07:47:52;0;49	92812;8	52472;0;0;0;
$GPXUP;3601;07:47:53;0;49	92812;8	52472;0;0;0;
$GPXUP;3601;07:47:54;0;49	92812;8	52472;0;0;0;
$GPXUP;3601;07:47:55;0;49	92812;8	52472;0;0;0;
$GPXUP;3601;07:47:56;0;49	92812;8	52472;0;0;0;
$GPXUP;3601;07:47:57;0;49	92812;8	52472;0;0;0;
$GPXUP;3601;07:47:58;0;49	92812;8	52472;0;0;0;
$GPXUP;3601;07:47:59;0;49	92812;8	52472;0;0;0;
$GPXUP;3601;07:48:00;0;49	92812;8	52472;0;0;0;
$GPXUP;3601;07:48:01;0;49	92812;8	52472;0;0;0;
$GPXUP;3601;07:48:02;0;49	92812;8	52472;0;0;0;
$GPXUP;3601;07:48:03;0;49	92812;8	52472;0;0;0;
$GPXUP;3601;07:48:04;0;49	92812;8	52472;0;0;0;
$GPXUP;3601;07:48:05;0;49	92812;8	52472;0;0;0;
$GPXUP;3601;07:48:06;0;49	92812;8	52472;0;0;0;
$GPXUP;3601;07:48:07;0;49	92812;8	52472;0;0;0;
$GPXUP;3601;07:48:08;0;49	92812;8	52472;0;0;0;
$GPXUP;3601;07:48:09;0;49	92812;8	52472;0;0;0;
$GPXUP;3601;07:48:10;0;49	92812;8	52472;0;0;0;
$GPXUP;3601;07:48:11;0;49	92812;8	52472;0;0;0;
$GPXUP;3601;07:48:12;0;49	92812;8	52472;0;0;0;
$GPXUP;3601;07:48:13;0;49	92812;8	52472;0;0;0;
$GPXUP;3601;07:48:14;0;49	92812;8	52472;0;0;0;
$GPXUP;3601;07:48:15;0;49	92812;8	52472;0;0;0;
$GPXUP;3601;07:48:16;0;49	92812;8	52472;0;0;0;
$GPXUP;3601;07:48:17;0;49	92812;8	52472;0;0;0;
$GPXUP;3601;07:48:18;0;49	92812;8	52472;0;0;0;
$GPXUP;3601;07:48:19;0;49	92812;8	52472;0;0;0;
$GPXUP;3601;07:48:20;0;49	92812;8	52472;0;0;0;
$GPXUP;3601;07:48:21;0;49	92812;8	52472;0;0;0;
$GPXUP;3601;07:48:22;0;49	92812;8	52472;0;0;0;
$GPXUP;3601;07:48:23;0;49	92812;8	52472;0;0;0;
$GPXUP;3601;07:48:24;0;49	92812;8	52472;0;0;0;
$GPXUP;3601;07:48:25;0;49	92812;8	52472;0;0;0;
$GPXUP;3601;07:48:26;0;49	92812;8	52472;0;0;0;
$GPXUP;3601;07:48:27;0;49	92812;8	52472;0;0;0;
$GPXUP;3601;07:48:28;0;49	92812;8	52472;0;0;0;
$GPXUP;3601;07:48:29;0;49	92812;8	52472;0;0;0;
$GPXUP;3601;07:48:30;0;49	92812;8	52472;0;0;0;
$GPXUP;3601;07:48:31;0;49	92812;8	52472;0;0;0;
$GPXUP;3601;07:48:32;0;49	92812;8	52472;0;0;0;
$GPXUP;3601;07:48:33;0;49	92812;8	52472;0;0;0;
$GPXUP;3601;07:48:34;0;49	92812;8	52472;0;0;0;
$GPXUP;3601;07:48:35;0;49	92812;8	52472;0;0;0;
$GPXUP;3601;07:48:36;0;49	92812;8	52472;0;0;0;
$GPXUP;3601;07:48:37;0;49	92812;8	52472;0;0;0;
$GPXUP;3601;07:48:38;0;49	92812;8	52472;0;0;0;
$GPXUP;3601;07:48:39;0;49	92811;8	52472;0;0;0;
$GPXUP;3601;07:48:40;0;49	92811;8	52472;0;0;0;
$GPXUP;3601;07:48:41;0;49	92811;8	52472;0;0;0;
$GPXUP;3601;07:48:42;0;49	92811;8	52472;0;0;0;
$GPXUP;3601;07:48:43;0;49	92811;8	52472;0;0;0;
$GPXUP;3601;07:48:44;0;49	92811;8	52472;0;0;0;
$GPXUP;3601;07:48:45;0;49	92811;8	52472;0;0;0;
$GPXUP;3601;07:48:46;0;49	92811;8	52472;0;0;0;
$GPXUP;3601;07:48:47;0;49	92811;8	52472;0;0;0;
$GPXUP;3601;07:48:48;0;49	92811;8	52472;0;0;0;
$GPXUP;3601;07:48:49;0;49	92811;8	52472;0;0;0;
$GPXUP;3601;07:48:50;0;49	92811;8	52472;0;0;0;
$GPXUP;3601;07:48:51;0;49	92811;8	52472;0;0;0;
$GPXUP;3601;07:48:52;0;49	92811;8	52472;0;0;0;
$GPXUP;3601;07:48:53;0;49	92811;8	52472;0;0;0;
$GPXUP;3601;07:48:54;0;49	92811;8	52472;0;0;0;
$GPXUP;3601;07:48:55;0;49	92811;8	52472;0;0;0;
$GPXUP;3601;07:48:56;0;49	92811;8	52472;0;0;0;
$GPXUP;3601;07:48:57;0;49	92811;8	52472;0;0;0;
$GPXUP;3601;07:48:58;0;49	92811;8	52472;0;0;0;
$GPXUP;3601;07:48:59;0;49	92811;8	52472;0;0;0;
$GPXUP;3601;07:49:00;0;49	92811;8	52472;0;0;0;
$GPXUP;3601;07:49:01;0;49	92811;8	52472;0;0;0;
$GPXUP;3601;07:49:02;0;49	92811;8	52472;0;0;0;
$GPXUP;3601;07:49:03;0;49	92811;8	52472;0;0;0;
$GPXUP;3601;07:49:04;0;49	92811;8	52472;0;0;0;
$GPXUP;3601;07:49:05;0;49	92811;8	52472;0;0;0;
$GPXUP;3601;07:49:06;0;49	92811;8	52472;0;0;0;
$GPXUP;3601;07:49:07;0;49	92811;8	52472;0;0;0;
$GPXUP;3601;07:49:08;0;49	92811;8	52472;0;0;0;
$GPXUP;3601;07:49:09;0;49	92811;8	52472;0;0;0;
$GPXUP;3601;07:49:10;0;49	92811;8	52472;0;0;0;
$GPXUP;3601;07:49:11;0;49	92811;8	52472;0;0;0;
$GPXUP;3601;07:49:12;0;49	92811;8	52472;0;0;0;
$GPXUP;3601;07:49:13;0;49	92811;8	52472;0;0;0;
$GPXUP;3601;07:49:14;0;49	92811;8	52472;0;0;0;
$GPXUP;3601;07:49:15;0;49	92811;8	52472;0;0;0;
$GPXUP;3601;07:49:16;0;49	92811;8	52472;0;0;0;
$GPXUP;3601;07:49:17;0;49	92811;8	52472;0;0;0;
$GPXUP;3601;07:49:18;0;49	92811;8	52472;0;0;0;
$GPXUP;3601;07:49:19;0;49	92811;8	52472;0;0;0;
$GPXUP;3601;07:49:20;0;49	92811;8	52472;0;0;0;
$GPXUP;3601;07:49:21;0;49	92811;8	52472;0;0;0;
$GPXUP;3601;07:49:22;0;49	92811;8	52472;0;0;0;
$GPXUP;3601;07:49:23;0;49	92811;8	52472;0;0;0;
$GPXUP;3601;07:49:24;0;49	92811;8	52472;0;0;0;
$GPXUP;3601;07:49:25;0;49	92811;8	52472;0;0;0;
$GPXUP;3601;07:49:26;0;49	92811;8	52472;0;0;0;
$GPXUP;3601;07:49:27;0;49	92811;8	52472;0;0;0;
$GPXUP;3601;07:49:28;0;49	92811;8	52472;0;0;0;
$GPXUP;3601;07:49:29;0;49	92811;8	52472;0;0;0;
$GPXUP;3601;07:49:30;0;49	92811;8	52472;0;0;0;
$GPXUP;3601;07:49:31;0;49	92811;8	52472;0;0;0;
$GPXUP;3601;07:49:32;0;49	92811;8	52472;0;0;0;
$GPXUP;3601;07:49:33;0;49	92811;8	52472;0;0;0;
$GPXUP;3601;07:49:34;0;49	92811;8	52472;0;0;0;
$GPXUP;3601;07:49:35;0;49	92811;8	52472;0;0;0;
$GPXUP;3601;07:49:36;0;49	92811;8	52472;0;0;0;
$GPXUP;3601;07:49:37;0;49	92811;8	52472;0;0;0;
$GPXUP;3601;07:49:38;0;49	92811;8	52472;0;0;0;
$GPXUP;3601;07:49:39;0;49	92811;8	52472;0;0;0;
$GPXUP;3601;07:49:40;0;49	92811;8	52472;0;0;0;
$GPXUP;3601;07:49:41;0;49	92811;8	52472;0;0;0;
$GPXUP;3601;07:49:42;0;49	9281;8	52472;0;0;0;
$GPXUP;3601;07:49:43;0;49	9281;8	52472;0;0;0;
$GPXUP;3601;07:49:44;0;49	9281;8	52472;0;0;0;
$GPXUP;3601;07:49:45;0;49	9281;8	52472;0;0;0;
$GPXUP;3601;07:49:46;0;49	9281;8	52472;0;0;0;
$GPXUP;3601;07:49:47;0;49	9281;8	52472;0;0;0;
$GPXUP;3601;07:49:48;0;49	9281;8	52472;0;0;0;
$GPXUP;3601;07:49:49;0;49	9281;8	52472;0;0;0;
$GPXUP;3601;07:49:50;0;49	9281;8	52472;0;0;0;
$GPXUP;3601;07:49:51;0;49	9281;8	52472;0;0;0;
$GPXUP;3601;07:49:52;0;49	9281;8	52472;0;0;0;
$GPXUP;3601;07:49:53;0;49	9281;8	52472;0;0;0;
$GPXUP;3601;07:49:54;0;49	9281;8	52472;0;0;0;
$GPXUP;3601;07:49:55;0;49	9281;8	52472;0;0;0;
$GPXUP;3601;07:49:56;0;49	9281;8	52472;0;0;0;
$GPXUP;3601;07:49:57;0;49	9281;8	52472;0;0;0;
$GPXUP;3601;07:49:58;0;49	9281;8	52472;0;0;0;
$GPXUP;3601;07:49:59;0;49	9281;8	52472;0;0;0;
$GPXUP;3601;07:50:00;0;49	9281;8	52472;0;0;0;
$GPXUP;3601;07:50:01;0;49	9281;8	52472;0;0;0;
$GPXUP;3601;07:50:02;0;49	9281;8	52472;0;0;0;
$GPXUP;3601;07:50:03;0;49	9281;8	52472;0;0;0;
$GPXUP;3601;07:50:04;0;49	9281;8	52472;0;0;0;
$GPXUP;3601;07:50:05;0;49	9281;8	52473;0;0;0;
$GPXUP;3601;07:50:06;0;49	9281;8	52473;0;0;0;
$GPXUP;3601;07:50:07;0;49	9281;8	52473;0;0;0;
$GPXUP;3601;07:50:08;0;49	9281;8	52473;0;0;0;
$GPXUP;3601;07:50:09;0;49	9281;8	52473;0;0;0;
$GPXUP;3601;07:50:10;0;49	9281;8	52473;0;0;0;
$GPXUP;3601;07:50:11;0;49	9281;8	52473;0;0;0;
$GPXUP;3601;07:50:12;0;49	9281;8	52473;0;0;0;
$GPXUP;3601;07:50:13;0;49	9281;8	52473;0;0;0;
$GPXUP;3601;07:50:14;0;49	9281;8	52473;0;0;0;
$GPXUP;3601;07:50:15;0;49	9281;8	52473;0;0;0;
$GPXUP;3601;07:50:16;0;49	9281;8	52474;0;0;0;
$GPXUP;3601;07:50:17;0;49	9281;8	52474;0;0;0;
$GPXUP;3601;07:50:18;0;49	9281;8	52474;0;0;0;
$GPXUP;3601;07:50:19;0;49	9281;8	52474;0;0;0;
$GPXUP;3601;07:50:20;0;49	9281;8	52474;0;0;0;
$GPXUP;3601;07:50:21;0;49	9281;8	52474;0;0;0;
$GPXUP;3601;07:50:22;0;49	9281;8	52474;0;0;0;
$GPXUP;3601;07:50:23;0;49	9281;8	52474;0;0;0;
$GPXUP;3601;07:50:24;0;49	9281;8	52474;0;0;0;
$GPXUP;3601;07:50:25;0;49	9281;8	52474;0;0;0;
$GPXUP;3601;07:50:26;0;49	9281;8	52474;0;0;0;
$GPXUP;3601;07:50:27;0;49	9281;8	52475;0;0;0;
$GPXUP;3601;07:50:28;0;49	9281;8	52475;0;0;0;
$GPXUP;3601;07:50:29;0;49	9281;8	52475;0;0;0;
$GPXUP;3601;07:50:30;0;49	9281;8	52475;0;0;0;
$GPXUP;3601;07:50:31;0;49	9281;8	52475;0;0;1;
$GPXUP;3601;07:50:32;0;49	9281;8	52475;0;0;1;
$GPXUP;3601;07:50:33;0;49	9281;8	52476;0;0;1;
$GPXUP;3601;07:50:34;0;49	9281;8	52476;0;0;1;
$GPXUP;3601;07:50:35;0;49	9281;8	52476;0;0;1;
$GPXUP;3601;07:50:36;0;49	9281;8	52477;0;0;1;
$GPXUP;3601;07:50:37;0;49	9281;8	52477;0;0;1;
$GPXUP;3601;07:50:38;0;49	9281;8	52478;0;0;1;
$GPXUP;3601;07:50:39;0;49	9281;8	52479;0;0;1;
$GPXUP;3601;07:50:40;0;49	9281;8	5248;0;0;1;
$GPXUP;3601;07:50:41;0;49	9281;8	5248;0;0;1;
$GPXUP;3601;07:50:42;0;49	9281;8	52481;0;0;1;
$GPXUP;3601;07:50:43;0;49	9281;8	52481;0;0;1;
$GPXUP;3601;07:50:44;0;49	9281;8	52481;0;0;1;
$GPXUP;3601;07:50:45;0;49	9281;8	52481;0;0;1;
$GPXUP;3601;07:50:46;0;49	92809;8	52481;0;0;1;
$GPXUP;3601;07:50:47;0;49	92809;8	52481;0;0;1;
$GPXUP;3601;07:50:48;0;49	92809;8	52482;0;0;1;
$GPXUP;3601;07:50:49;0;49	92809;8	52482;0;0;0;
$GPXUP;3601;07:50:50;0;49	92809;8	52482;0;0;0;
$GPXUP;3601;07:50:51;0;49	92809;8	52482;0;0;1;
$GPXUP;3601;07:50:52;0;49	92808;8	52481;0;0;0;
$GPXUP;3601;07:50:53;0;49	92808;8	52481;0;0;0;
$GPXUP;3601;07:50:54;0;49	92808;8	52481;0;0;1;
$GPXUP;3601;07:50:55;0;49	92808;8	52481;0;0;0;
$GPXUP;3601;07:50:56;0;49	92808;8	52481;0;0;0;
$GPXUP;3601;07:50:57;0;49	92808;8	52481;0;0;0;
$GPXUP;3601;07:50:58;0;49	92808;8	52481;0;0;0;
$GPXUP;3601;07:50:59;0;49	92808;8	52481;0;0;0;
$GPXUP;3601;07:51:00;0;49	92808;8	52481;0;0;0;
$GPXUP;3601;07:51:01;0;49	92808;8	52481;0;0;0;
$GPXUP;3601;07:51:02;0;49	92808;8	52481;0;0;0;
$GPXUP;3601;07:51:03;0;49	92808;8	52481;0;0;0;
$GPXUP;3601;07:51:04;0;49	92808;8	52481;0;0;0;
$GPXUP;3601;07:51:05;0;49	92808;8	52481;0;0;0;
$GPXUP;3601;07:51:06;0;49	92808;8	52481;0;0;0;
$GPXUP;3601;07:51:07;0;49	92808;8	5248;0;0;0;
$GPXUP;3601;07:51:08;0;49	92808;8	5248;0;0;0;
$GPXUP;3601;07:51:09;0;49	92808;8	5248;0;0;0;
$GPXUP;3601;07:51:10;0;49	92808;8	5248;0;0;0;
$GPXUP;3601;07:51:11;0;49	92808;8	5248;0;0;0;
$GPXUP;3601;07:51:12;0;49	92808;8	5248;0;0;0;
$GPXUP;3601;07:51:13;0;49	92808;8	5248;0;0;0;
$GPXUP;3601;07:51:14;0;49	92808;8	5248;0;0;0;
$GPXUP;3601;07:51:15;0;49	92808;8	5248;0;0;0;
$GPXUP;3601;07:51:16;0;49	92808;8	5248;0;0;0;
$GPXUP;3601;07:51:17;0;49	92808;8	5248;0;0;0;
$GPXUP;3601;07:51:18;0;49	92808;8	5248;0;0;0;
$GPXUP;3601;07:51:19;0;49	92807;8	5248;0;0;0;
$GPXUP;3601;07:51:20;0;49	92807;8	5248;0;0;0;
$GPXUP;3601;07:51:21;0;49	92807;8	52479;0;0;0;
$GPXUP;3601;07:51:22;0;49	92807;8	52479;0;0;0;
$GPXUP;3601;07:51:23;0;49	92807;8	52479;0;0;0;
$GPXUP;3601;07:51:24;0;49	92807;8	52479;0;0;1;
$GPXUP;3601;07:51:25;0;49	92807;8	52479;0;0;0;
$GPXUP;3601;07:51:26;0;49	92807;8	52479;0;0;0;
$GPXUP;3601;07:51:27;0;49	92807;8	52479;0;0;0;
$GPXUP;3601;07:51:28;0;49	92806;8	52479;0;0;0;
$GPXUP;3601;07:51:29;0;49	92806;8	52479;0;0;0;
$GPXUP;3601;07:51:30;0;49	92806;8	5248;0;0;0;
$GPXUP;3601;07:51:31;0;49	92806;8	5248;0;0;0;
$GPXUP;3601;07:51:32;0;49	92806;8	5248;0;0;0;
$GPXUP;3601;07:51:33;0;49	92806;8	5248;0;0;0;
$GPXUP;3601;07:51:34;0;49	92806;8	5248;0;0;0;
$GPXUP;3601;07:51:35;0;49	92806;8	5248;0;0;0;
$GPXUP;3601;07:51:36;0;49	92806;8	5248;0;0;0;
$GPXUP;3601;07:51:37;0;49	92806;8	5248;0;0;0;
$GPXUP;3601;07:51:38;0;49	92806;8	5248;0;0;0;
$GPXUP;3601;07:51:39;0;49	92806;8	5248;0;0;0;
$GPXUP;3601;07:51:40;0;49	92806;8	5248;0;0;0;
$GPXUP;3601;07:51:41;0;49	92806;8	5248;0;0;0;
$GPXUP;3601;07:51:42;0;49	92806;8	52481;0;0;1;
$GPXUP;3601;07:51:43;0;49	92806;8	52481;0;0;1;
$GPXUP;3601;07:51:44;0;49	92806;8	52481;0;0;1;
$GPXUP;3601;07:51:45;0;49	92806;8	52481;0;0;1;
$GPXUP;3601;07:51:46;0;49	92806;8	52482;0;0;1;
$GPXUP;3601;07:51:47;0;49	92806;8	52482;0;0;1;
$GPXUP;3601;07:51:48;0;49	92805;8	52482;0;0;1;
$GPXUP;3601;07:51:49;0;49	92805;8	52482;0;0;1;
$GPXUP;3601;07:51:50;0;49	92805;8	52482;0;0;1;
$GPXUP;3601;07:51:51;0;49	92805;8	52482;0;0;1;
$GPXUP;3601;07:51:52;0;49	92805;8	52482;0;0;0;
$GPXUP;3601;07:51:53;0;49	92805;8	52482;0;0;0;
$GPXUP;3601;07:51:54;0;49	92804;8	52482;0;0;0;
$GPXUP;3601;07:51:55;0;49	92804;8	52482;0;0;0;
$GPXUP;3601;07:51:56;0;49	92804;8	52482;0;0;0;
$GPXUP;3601;07:51:57;0;49	92804;8	52482;0;0;0;
$GPXUP;3601;07:51:58;0;49	92804;8	52482;0;0;0;
$GPXUP;3601;07:51:59;0;49	92804;8	52482;0;0;0;
$GPXUP;3601;07:52:00;0;49	92804;8	52482;0;0;0;
$GPXUP;3601;07:52:01;0;49	92804;8	52482;0;0;0;
$GPXUP;3601;07:52:02;0;49	92804;8	52481;0;0;0;
$GPXUP;3601;07:52:03;0;49	92804;8	52481;0;0;0;
$GPXUP;3601;07:52:04;0;49	92804;8	52481;0;0;0;
$GPXUP;3601;07:52:05;0;49	92804;8	52481;0;0;0;
$GPXUP;3601;07:52:06;0;49	92804;8	52481;0;0;0;
$GPXUP;3601;07:52:07;0;49	92804;8	52481;0;0;0;
$GPXUP;3601;07:52:08;0;49	92804;8	52481;0;0;0;
$GPXUP;3601;07:52:09;0;49	92804;8	5248;0;0;0;
$GPXUP;3601;07:52:10;0;49	92804;8	5248;0;0;0;
$GPXUP;3601;07:52:11;0;49	92804;8	5248;0;0;0;
$GPXUP;3601;07:52:12;0;49	92804;8	5248;0;0;0;
$GPXUP;3601;07:52:13;0;49	92804;8	5248;0;0;0;
$GPXUP;3601;07:52:14;0;49	92804;8	5248;0;0;0;
$GPXUP;3601;07:52:15;0;49	92804;8	5248;0;0;0;
$GPXUP;3601;07:52:16;0;49	92804;8	5248;0;0;0;
$GPXUP;3601;07:52:17;0;49	92804;8	5248;0;0;0;
$GPXUP;3601;07:52:18;0;49	92804;8	5248;0;0;0;
$GPXUP;3601;07:52:19;0;49	92804;8	5248;0;0;0;
$GPXUP;3601;07:52:20;0;49	92804;8	5248;0;0;0;
$GPXUP;3601;07:52:21;0;49	92804;8	5248;0;0;0;
$GPXUP;3601;07:52:22;0;49	92804;8	5248;0;0;0;
$GPXUP;3601;07:52:23;0;49	92804;8	5248;0;0;0;
$GPXUP;3601;07:52:24;0;49	92804;8	5248;0;0;0;
$GPXUP;3601;07:52:25;0;49	92804;8	5248;0;0;0;
$GPXUP;3601;07:52:26;0;49	92804;8	5248;0;0;0;
$GPXUP;3601;07:52:27;0;49	92804;8	5248;0;0;0;
$GPXUP;3601;07:52:28;0;49	92804;8	5248;0;0;0;
$GPXUP;3601;07:52:29;0;49	92804;8	5248;0;0;0;
$GPXUP;3601;07:52:30;0;49	92804;8	5248;0;0;0;
$GPXUP;3601;07:52:31;0;49	92804;8	5248;0;0;0;
$GPXUP;3601;07:52:32;0;49	92804;8	5248;0;0;0;
$GPXUP;3601;07:52:33;0;49	92804;8	5248;0;0;0;
$GPXUP;3601;07:52:34;0;49	92804;8	5248;0;0;0;
$GPXUP;3601;07:52:35;0;49	92804;8	5248;0;0;0;
$GPXUP;3601;07:52:36;0;49	92804;8	5248;0;0;0;
$GPXUP;3601;07:52:37;0;49	92804;8	5248;0;0;0;
$GPXUP;3601;07:52:38;0;49	92804;8	5248;0;0;0;
$GPXUP;3601;07:52:39;0;49	92804;8	5248;0;0;0;
$GPXUP;3601;07:52:40;0;49	92804;8	5248;0;0;0;
$GPXUP;3601;07:52:41;0;49	92804;8	5248;0;0;0;
$GPXUP;3601;07:52:42;0;49	92804;8	5248;0;0;0;
$GPXUP;3601;07:52:43;0;49	92804;8	5248;0;0;0;
$GPXUP;3601;07:52:44;0;49	92804;8	5248;0;0;0;
$GPXUP;3601;07:52:45;0;49	92804;8	5248;0;0;0;
$GPXUP;3601;07:52:46;0;49	92804;8	5248;0;0;0;
$GPXUP;3601;07:52:47;0;49	92804;8	5248;0;0;0;
$GPXUP;3601;07:52:48;0;49	92804;8	5248;0;0;0;
$GPXUP;3601;07:52:49;0;49	92804;8	5248;0;0;0;
$GPXUP;3601;07:52:50;0;49	92804;8	5248;0;0;0;
$GPXUP;3601;07:52:51;0;49	92804;8	5248;0;0;0;
$GPXUP;3601;07:52:52;0;49	92804;8	5248;0;0;0;
$GPXUP;3601;07:52:53;0;49	92804;8	5248;0;0;0;
$GPXUP;3601;07:52:54;0;49	92804;8	5248;0;0;0;
$GPXUP;3601;07:52:55;0;49	92804;8	5248;0;0;0;
$GPXUP;3601;07:52:56;0;49	92804;8	5248;0;0;0;
$GPXUP;3601;07:52:57;0;49	92804;8	5248;0;0;0;
$GPXUP;3601;07:52:58;0;49	92804;8	5248;0;0;0;
$GPXUP;3601;07:52:59;0;49	92804;8	5248;0;0;0;
$GPXUP;3601;07:53:00;0;49	92804;8	5248;0;0;0;
$GPXUP;3601;07:53:01;0;49	92804;8	5248;0;0;0;
$GPXUP;3601;07:53:02;0;49	92804;8	5248;0;0;0;
$GPXUP;3601;07:53:03;0;49	92804;8	5248;0;0;0;
$GPXUP;3601;07:53:04;0;49	92804;8	5248;0;0;0;
$GPXUP;3601;07:53:05;0;49	92804;8	5248;0;0;0;
$GPXUP;3601;07:53:06;0;49	92804;8	5248;0;0;0;
$GPXUP;3601;07:53:07;0;49	92804;8	5248;0;0;0;
$GPXUP;3601;07:53:08;0;49	92804;8	5248;0;0;0;
$GPXUP;3601;07:53:09;0;49	92804;8	5248;0;0;0;
$GPXUP;3601;07:53:10;0;49	92804;8	5248;0;0;0;
$GPXUP;3601;07:53:11;0;49	92804;8	5248;0;0;0;
$GPXUP;3601;07:53:12;0;49	92804;8	5248;0;0;0;
$GPXUP;3601;07:53:13;0;49	92804;8	5248;0;0;0;
$GPXUP;3601;07:53:14;0;49	92804;8	5248;0;0;0;
$GPXUP;3601;07:53:15;0;49	92804;8	5248;0;0;0;
$GPXUP;3601;07:53:16;0;49	92804;8	5248;0;0;0;
$GPXUP;3601;07:53:17;0;49	92804;8	5248;0;0;0;
$GPXUP;3601;07:53:18;0;49	92804;8	5248;0;0;0;
$GPXUP;3601;07:53:19;0;49	92804;8	5248;0;0;0;
$GPXUP;3601;07:53:20;0;49	92804;8	5248;0;0;0;
$GPXUP;3601;07:53:21;0;49	92804;8	5248;0;0;0;
$GPXUP;3601;07:53:22;0;49	92804;8	5248;0;0;0;
$GPXUP;3601;07:53:23;0;49	92804;8	5248;0;0;0;
$GPXUP;3601;07:53:24;0;49	92804;8	5248;0;0;0;
$GPXUP;3601;07:53:25;0;49	92804;8	5248;0;0;0;
$GPXUP;3601;07:53:26;0;49	92804;8	5248;0;0;0;
$GPXUP;3601;07:53:27;0;49	92804;8	5248;0;0;0;
$GPXUP;3601;07:53:28;0;49	92804;8	5248;0;0;0;
$GPXUP;3601;07:53:29;0;49	92804;8	5248;0;0;0;
$GPXUP;3601;07:53:30;0;49	92804;8	5248;0;0;0;
$GPXUP;3601;07:53:31;0;49	92804;8	5248;0;0;0;
$GPXUP;3601;07:53:32;0;49	92804;8	5248;0;0;0;
$GPXUP;3601;07:53:33;0;49	92804;8	5248;0;0;0;
$GPXUP;3601;07:53:34;0;49	92804;8	5248;0;0;0;
$GPXUP;3601;07:53:35;0;49	92804;8	5248;0;0;0;
$GPXUP;3601;07:53:36;0;49	92804;8	5248;0;0;0;
$GPXUP;3601;07:53:37;0;49	92804;8	5248;0;0;0;
$GPXUP;3601;07:53:38;0;49	92804;8	5248;0;0;0;
$GPXUP;3601;07:53:39;0;49	92804;8	5248;0;0;0;
$GPXUP;3601;07:53:40;0;49	92804;8	5248;0;0;0;
$GPXUP;3601;07:53:41;0;49	92804;8	5248;0;0;0;
$GPXUP;3601;07:53:42;0;49	92804;8	5248;0;0;0;
$GPXUP;3601;07:53:43;0;49	92804;8	5248;0;0;0;
$GPXUP;3601;07:53:44;0;49	92804;8	5248;0;0;0;
$GPXUP;3601;07:53:45;0;49	92804;8	5248;0;0;0;
$GPXUP;3601;07:53:46;0;49	92804;8	5248;0;0;0;
$GPXUP;3601;07:53:47;0;49	92804;8	5248;0;0;0;
$GPXUP;3601;07:53:48;0;49	92804;8	5248;0;0;0;
$GPXUP;3601;07:53:49;0;49	92804;8	5248;0;0;0;
$GPXUP;3601;07:53:50;0;49	92804;8	5248;0;0;0;
$GPXUP;3601;07:53:51;0;49	92804;8	5248;0;0;0;
$GPXUP;3601;07:53:52;0;49	92804;8	5248;0;0;0;
$GPXUP;3601;07:53:53;0;49	92804;8	5248;0;0;0;
$GPXUP;3601;07:53:54;0;49	92804;8	5248;0;0;0;
$GPXUP;3601;07:53:55;0;49	92804;8	5248;0;0;0;
$GPXUP;3601;07:53:56;0;49	92804;8	5248;0;0;0;
$GPXUP;3601;07:53:57;0;49	92804;8	5248;0;0;0;
$GPXUP;3601;07:53:58;0;49	92804;8	5248;0;0;0;
$GPXUP;3601;07:53:59;0;49	92804;8	5248;0;0;0;
$GPXUP;3601;07:54:00;0;49	92804;8	5248;0;0;0;
$GPXUP;3601;07:54:01;0;49	92804;8	5248;0;0;0;
$GPXUP;3601;07:54:02;0;49	92804;8	5248;0;0;0;
$GPXUP;3601;07:54:03;0;49	92804;8	5248;0;0;0;
$GPXUP;3601;07:54:04;0;49	92804;8	5248;0;0;0;
$GPXUP;3601;07:54:05;0;49	92804;8	5248;0;0;0;
$GPXUP;3601;07:54:06;0;49	92804;8	5248;0;0;0;
$GPXUP;3601;07:54:07;0;49	92804;8	5248;0;0;0;
$GPXUP;3601;07:54:08;0;49	92804;8	5248;0;0;0;
$GPXUP;3601;07:54:09;0;49	92804;8	5248;0;0;0;
$GPXUP;3601;07:54:10;0;49	92804;8	5248;0;0;0;
$GPXUP;3601;07:54:11;0;49	92804;8	5248;0;0;0;
$GPXUP;3601;07:54:12;0;49	92804;8	5248;0;0;0;
$GPXUP;3601;07:54:13;0;49	92804;8	5248;0;0;0;
$GPXUP;3601;07:54:14;0;49	92804;8	5248;0;0;0;
$GPXUP;3601;07:54:15;0;49	92804;8	5248;0;0;0;
$GPXUP;3601;07:54:16;0;49	92804;8	5248;0;0;0;
$GPXUP;3601;07:54:17;0;49	92804;8	5248;0;0;0;
$GPXUP;3601;07:54:18;0;49	92804;8	5248;0;0;0;
$GPXUP;3601;07:54:19;0;49	92804;8	5248;0;0;0;
$GPXUP;3601;07:54:20;0;49	92804;8	5248;0;0;0;
$GPXUP;3601;07:54:21;0;49	92804;8	5248;0;0;0;
$GPXUP;3601;07:54:22;0;49	92804;8	5248;0;0;0;
$GPXUP;3601;07:54:23;0;49	92804;8	5248;0;0;0;
$GPXUP;3601;07:54:24;0;49	92804;8	5248;0;0;0;
$GPXUP;3601;07:54:25;0;49	92804;8	5248;0;0;0;
$GPXUP;3601;07:54:26;0;49	92804;8	5248;0;0;0;
$GPXUP;3601;07:54:27;0;49	92804;8	5248;0;0;0;
$GPXUP;3601;07:54:28;0;49	92804;8	5248;0;0;0;
$GPXUP;3601;07:54:29;0;49	92804;8	5248;0;0;0;
$GPXUP;3601;07:54:30;0;49	92804;8	5248;0;0;0;
$GPXUP;3601;07:54:31;0;49	92804;8	5248;0;0;0;
$GPXUP;3601;07:54:32;0;49	92804;8	5248;0;0;0;
$GPXUP;3601;07:54:33;0;49	92804;8	5248;0;0;0;
$GPXUP;3601;07:54:34;0;49	92804;8	5248;0;0;0;
$GPXUP;3601;07:54:35;0;49	92804;8	5248;0;0;0;
$GPXUP;3601;07:54:36;0;49	92804;8	5248;0;0;0;
$GPXUP;3601;07:54:37;0;49	92804;8	5248;0;0;0;
$GPXUP;3601;07:54:38;0;49	92804;8	5248;0;0;0;
$GPXUP;3601;07:54:39;0;49	92804;8	5248;0;0;0;
$GPXUP;3601;07:54:40;0;49	92804;8	5248;0;0;0;
$GPXUP;3601;07:54:41;0;49	92804;8	5248;0;0;0;
$GPXUP;3601;07:54:42;0;49	92804;8	5248;0;0;0;
$GPXUP;3601;07:54:43;0;49	92804;8	5248;0;0;0;
$GPXUP;3601;07:54:44;0;49	92804;8	5248;0;0;0;
$GPXUP;3601;07:54:45;0;49	92804;8	5248;0;0;0;
$GPXUP;3601;07:54:46;0;49	92804;8	5248;0;0;0;
$GPXUP;3601;07:54:47;0;49	92804;8	5248;0;0;0;
$GPXUP;3601;07:54:48;0;49	92804;8	5248;0;0;0;
$GPXUP;3601;07:54:49;0;49	92804;8	5248;0;0;0;
$GPXUP;3601;07:54:50;0;49	92804;8	5248;0;0;0;
$GPXUP;3601;07:54:51;0;49	92804;8	5248;0;0;0;
$GPXUP;3601;07:54:52;0;49	92804;8	5248;0;0;0;
$GPXUP;3601;07:54:53;0;49	92804;8	5248;0;0;0;
$GPXUP;3601;07:54:54;0;49	92804;8	5248;0;0;0;
$GPXUP;3601;07:54:55;0;49	92804;8	5248;0;0;0;
$GPXUP;3601;07:54:56;0;49	92804;8	5248;0;0;0;
$GPXUP;3601;07:54:57;0;49	92804;8	5248;0;0;0;
$GPXUP;3601;07:54:58;0;49	92804;8	5248;0;0;0;
$GPXUP;3601;07:54:59;0;49	92804;8	5248;0;0;0;
$GPXUP;3601;07:55:00;0;49	92804;8	5248;0;0;0;
$GPXUP;3601;07:55:01;0;49	92804;8	5248;0;0;0;
$GPXUP;3601;07:55:02;0;49	92804;8	5248;0;0;0;
$GPXUP;3601;07:55:03;0;49	92804;8	5248;0;0;0;
$GPXUP;3601;07:55:04;0;49	92804;8	5248;0;0;0;
$GPXUP;3601;07:55:05;0;49	92804;8	5248;0;0;0;
$GPXUP;3601;07:55:06;0;49	92804;8	5248;0;0;0;
$GPXUP;3601;07:55:07;0;49	92804;8	5248;0;0;0;
$GPXUP;3601;07:55:08;0;49	92804;8	5248;0;0;0;
$GPXUP;3601;07:55:09;0;49	92804;8	5248;0;0;0;
$GPXUP;3601;07:55:10;0;49	92804;8	5248;0;0;0;
$GPXUP;3601;07:55:11;0;49	92804;8	5248;0;0;0;
$GPXUP;3601;07:55:12;0;49	92804;8	5248;0;0;0;
$GPXUP;3601;07:55:13;0;49	92804;8	5248;0;0;0;
$GPXUP;3601;07:55:14;0;49	92804;8	5248;0;0;0;
$GPXUP;3601;07:55:15;0;49	92804;8	5248;0;0;0;
$GPXUP;3601;07:55:16;0;49	92804;8	52479;0;0;0;
$GPXUP;3601;07:55:17;0;49	92804;8	52479;0;0;0;
$GPXUP;3601;07:55:18;0;49	92804;8	52479;0;0;0;
$GPXUP;3601;07:55:19;0;49	92804;8	52479;0;0;0;
$GPXUP;3601;07:55:20;0;49	92804;8	52479;0;0;0;
$GPXUP;3601;07:55:21;0;49	92804;8	52479;0;0;0;
$GPXUP;3601;07:55:22;0;49	92804;8	52479;0;0;0;
$GPXUP;3601;07:55:23;0;49	92804;8	52479;0;0;0;
$GPXUP;3601;07:55:24;0;49	92804;8	52479;0;0;0;
$GPXUP;3601;07:55:25;0;49	92804;8	52479;0;0;0;
$GPXUP;3601;07:55:26;0;49	92804;8	52479;0;0;0;
$GPXUP;3601;07:55:27;0;49	92804;8	52479;0;0;0;
$GPXUP;3601;07:55:28;0;49	92804;8	52479;0;0;0;
$GPXUP;3601;07:55:29;0;49	92804;8	52479;0;0;0;
$GPXUP;3601;07:55:30;0;49	92804;8	52479;0;0;0;
$GPXUP;3601;07:55:31;0;49	92804;8	52479;0;0;0;
$GPXUP;3601;07:55:32;0;49	92804;8	52479;0;0;0;
$GPXUP;3601;07:55:33;0;49	92804;8	52479;0;0;0;
$GPXUP;3601;07:55:34;0;49	92804;8	52479;0;0;0;
$GPXUP;3601;07:55:35;0;49	92804;8	52479;0;0;0;
$GPXUP;3601;07:55:36;0;49	92804;8	52479;0;0;0;
$GPXUP;3601;07:55:37;0;49	92804;8	52479;0;0;0;
$GPXUP;3601;07:55:38;0;49	92804;8	52479;0;0;0;
$GPXUP;3601;07:55:39;0;49	92804;8	52479;0;0;0;
$GPXUP;3601;07:55:40;0;49	92804;8	52479;0;0;0;
$GPXUP;3601;07:55:41;0;49	92804;8	52479;0;0;0;
$GPXUP;3601;07:55:42;0;49	92804;8	52479;0;0;0;
$GPXUP;3601;07:55:43;0;49	92804;8	52479;0;0;0;
$GPXUP;3601;07:55:44;0;49	92804;8	52479;0;0;0;
$GPXUP;3601;07:55:45;0;49	92804;8	52479;0;0;0;
$GPXUP;3601;07:55:46;0;49	92804;8	52479;0;0;0;
$GPXUP;3601;07:55:47;0;49	92804;8	52479;0;0;0;
$GPXUP;3601;07:55:48;0;49	92804;8	52479;0;0;0;
$GPXUP;3601;07:55:49;0;49	92804;8	52479;0;0;0;
$GPXUP;3601;07:55:50;0;49	92804;8	52479;0;0;0;
$GPXUP;3601;07:55:51;0;49	92804;8	52479;0;0;0;
$GPXUP;3601;07:55:52;0;49	92804;8	52479;0;0;0;
$GPXUP;3601;07:55:53;0;49	92804;8	52479;0;0;0;
$GPXUP;3601;07:55:54;0;49	92804;8	52479;0;0;0;
$GPXUP;3601;07:55:55;0;49	92804;8	52479;0;0;0;
$GPXUP;3601;07:55:56;0;49	92804;8	52479;0;0;0;
$GPXUP;3601;07:55:57;0;49	92804;8	52479;0;0;0;
$GPXUP;3601;07:55:58;0;49	92804;8	52479;0;0;0;
$GPXUP;3601;07:55:59;0;49	92804;8	52479;0;0;0;
$GPXUP;3601;07:56:00;0;49	92804;8	52479;0;0;0;
$GPXUP;3601;07:56:01;0;49	92804;8	52479;0;0;0;
$GPXUP;3601;07:56:02;0;49	92804;8	52479;0;0;0;
$GPXUP;3601;07:56:03;0;49	92804;8	52479;0;0;0;
$GPXUP;3601;07:56:04;0;49	92804;8	52479;0;0;0;
$GPXUP;3601;07:56:05;0;49	92804;8	52479;0;0;0;
$GPXUP;3601;07:56:06;0;49	92804;8	52479;0;0;0;
$GPXUP;3601;07:56:07;0;49	92804;8	52479;0;0;0;
$GPXUP;3601;07:56:08;0;49	92804;8	52479;0;0;0;
$GPXUP;3601;07:56:09;0;49	92804;8	52479;0;0;0;
$GPXUP;3601;07:56:10;0;49	92804;8	52479;0;0;0;
$GPXUP;3601;07:56:11;0;49	92804;8	52479;0;0;0;
$GPXUP;3601;07:56:12;0;49	92804;8	52479;0;0;0;
$GPXUP;3601;07:56:13;0;49	92804;8	52479;0;0;0;
$GPXUP;3601;07:56:14;0;49	92804;8	52479;0;0;0;
$GPXUP;3601;07:56:15;0;49	92804;8	52479;0;0;0;
$GPXUP;3601;07:56:16;0;49	92804;8	52479;0;0;0;
$GPXUP;3601;07:56:17;0;49	92804;8	52479;0;0;0;
$GPXUP;3601;07:56:18;0;49	92804;8	52479;0;0;0;
$GPXUP;3601;07:56:19;0;49	92804;8	52478;0;0;0;
$GPXUP;3601;07:56:20;0;49	92804;8	52478;0;0;0;
$GPXUP;3601;07:56:21;0;49	92804;8	52478;0;0;0;
$GPXUP;3601;07:56:22;0;49	92804;8	52478;0;0;0;
$GPXUP;3601;07:56:23;0;49	92804;8	52478;0;0;0;
$GPXUP;3601;07:56:24;0;49	92804;8	52478;0;0;0;
$GPXUP;3601;07:56:25;0;49	92804;8	52478;0;0;0;
$GPXUP;3601;07:56:26;0;49	92804;8	52478;0;0;0;
$GPXUP;3601;07:56:27;0;49	92804;8	52478;0;0;0;
$GPXUP;3601;07:56:28;0;49	92804;8	52478;0;0;0;
$GPXUP;3601;07:56:29;0;49	92804;8	52478;0;0;0;
$GPXUP;3601;07:56:30;0;49	92804;8	52478;0;0;0;
$GPXUP;3601;07:56:31;0;49	92804;8	52478;0;0;0;
$GPXUP;3601;07:56:32;0;49	92804;8	52478;0;0;0;
$GPXUP;3601;07:56:33;0;49	92804;8	52478;0;0;0;
$GPXUP;3601;07:56:34;0;49	92804;8	52478;0;0;0;
$GPXUP;3601;07:56:35;0;49	92804;8	52478;0;0;0;
$GPXUP;3601;07:56:36;0;49	92804;8	52478;0;0;0;
$GPXUP;3601;07:56:37;0;49	92804;8	52478;0;0;0;
$GPXUP;3601;07:56:38;0;49	92804;8	52478;0;0;0;
$GPXUP;3601;07:56:39;0;49	92804;8	52478;0;0;0;
$GPXUP;3601;07:56:40;0;49	92804;8	52478;0;0;0;
$GPXUP;3601;07:56:41;0;49	92804;8	52478;0;0;0;
$GPXUP;3601;07:56:42;0;49	92804;8	52478;0;0;0;
$GPXUP;3601;07:56:43;0;49	92804;8	52478;0;0;0;
$GPXUP;3601;07:56:44;0;49	92804;8	52478;0;0;0;
$GPXUP;3601;07:56:45;0;49	92804;8	52478;0;0;0;
$GPXUP;3601;07:56:46;0;49	92804;8	52478;0;0;0;
$GPXUP;3601;07:56:47;0;49	92804;8	52478;0;0;0;
$GPXUP;3601;07:56:48;0;49	92804;8	52478;0;0;0;
$GPXUP;3601;07:56:49;0;49	92804;8	52478;0;0;0;
$GPXUP;3601;07:56:50;0;49	92804;8	52478;0;0;0;
$GPXUP;3601;07:56:51;0;49	92804;8	52478;0;0;0;
$GPXUP;3601;07:56:52;0;49	92804;8	52478;0;0;0;
$GPXUP;3601;07:56:53;0;49	92804;8	52477;0;0;0;
$GPXUP;3601;07:56:54;0;49	92804;8	52477;0;0;0;
$GPXUP;3601;07:56:55;0;49	92804;8	52477;0;0;0;
$GPXUP;3601;07:56:56;0;49	92804;8	52477;0;0;0;
$GPXUP;3601;07:56:57;0;49	92804;8	52477;0;0;0;
$GPXUP;3601;07:56:58;0;49	92804;8	52477;0;0;0;
$GPXUP;3601;07:56:59;0;49	92804;8	52477;0;0;0;
$GPXUP;3601;07:57:00;0;49	92804;8	52477;0;0;0;
$GPXUP;3601;07:57:01;0;49	92804;8	52477;0;0;0;
$GPXUP;3601;07:57:02;0;49	92804;8	52477;0;0;0;
$GPXUP;3601;07:57:03;0;49	92804;8	52477;0;0;0;
$GPXUP;3601;07:57:04;0;49	92804;8	52477;0;0;0;
$GPXUP;3601;07:57:05;0;49	92804;8	52477;0;0;0;
$GPXUP;3601;07:57:06;0;49	92804;8	52477;0;0;0;
$GPXUP;3601;07:57:07;0;49	92804;8	52477;0;0;0;
$GPXUP;3601;07:57:08;0;49	92804;8	52477;0;0;0;
$GPXUP;3601;07:57:09;0;49	92804;8	52477;0;0;0;
$GPXUP;3601;07:57:10;0;49	92804;8	52477;0;0;0;
$GPXUP;3601;07:57:11;0;49	92804;8	52477;0;0;0;
$GPXUP;3601;07:57:12;0;49	92804;8	52477;0;0;0;
$GPXUP;3601;07:57:13;0;49	92804;8	52477;0;0;0;
$GPXUP;3601;07:57:14;0;49	92804;8	52477;0;0;0;
$GPXUP;3601;07:57:15;0;49	92804;8	52477;0;0;0;
$GPXUP;3601;07:57:16;0;49	92804;8	52477;0;0;0;
$GPXUP;3601;07:57:17;0;49	92804;8	52477;0;0;0;
$GPXUP;3601;07:57:18;0;49	92804;8	52477;0;0;0;
$GPXUP;3601;07:57:19;0;49	92804;8	52477;0;0;0;
$GPXUP;3601;07:57:20;0;49	92804;8	52477;0;0;0;
$GPXUP;3601;07:57:21;0;49	92804;8	52477;0;0;0;
$GPXUP;3601;07:57:22;0;49	92804;8	52477;0;0;0;
$GPXUP;3601;07:57:23;0;49	92804;8	52477;0;0;0;
$GPXUP;3601;07:57:24;0;49	92804;8	52477;0;0;0;
$GPXUP;3601;07:57:25;0;49	92804;8	52477;0;0;0;
$GPXUP;3601;07:57:26;0;49	92804;8	52477;0;0;0;
$GPXUP;3601;07:57:27;0;49	92804;8	52477;0;0;0;
$GPXUP;3601;07:57:28;0;49	92804;8	52477;0;0;0;
$GPXUP;3601;07:57:29;0;49	92804;8	52477;0;0;0;
$GPXUP;3601;07:57:30;0;49	92804;8	52477;0;0;0;
$GPXUP;3601;07:57:31;0;49	92804;8	52477;0;0;0;
$GPXUP;3601;07:57:32;0;49	92804;8	52477;0;0;0;
$GPXUP;3601;07:57:33;0;49	92804;8	52477;0;0;0;
$GPXUP;3601;07:57:34;0;49	92804;8	52477;0;0;0;
$GPXUP;3601;07:57:35;0;49	92804;8	52477;0;0;0;
$GPXUP;3601;07:57:36;0;49	92804;8	52477;0;0;0;
$GPXUP;3601;07:57:37;0;49	92804;8	52477;0;0;0;
$GPXUP;3601;07:57:38;0;49	92804;8	52477;0;0;0;
$GPXUP;3601;07:57:39;0;49	92804;8	52477;0;0;0;
$GPXUP;3601;07:57:40;0;49	92804;8	52477;0;0;0;
$GPXUP;3601;07:57:41;0;49	92804;8	52477;0;0;0;
$GPXUP;3601;07:57:42;0;49	92804;8	52477;0;0;0;
$GPXUP;3601;07:57:43;0;49	92804;8	52477;0;0;0;
$GPXUP;3601;07:57:44;0;49	92804;8	52477;0;0;0;
$GPXUP;3601;07:57:45;0;49	92804;8	52477;0;0;0;
$GPXUP;3601;07:57:46;0;49	92804;8	52477;0;0;0;
$GPXUP;3601;07:57:47;0;49	92804;8	52477;0;0;0;
$GPXUP;3601;07:57:48;0;49	92804;8	52477;0;0;0;
$GPXUP;3601;07:57:49;0;49	92804;8	52477;0;0;0;
$GPXUP;3601;07:57:50;0;49	92804;8	52477;0;0;0;
$GPXUP;3601;07:57:51;0;49	92804;8	52477;0;0;0;
$GPXUP;3601;07:57:52;0;49	92804;8	52477;0;0;0;
$GPXUP;3601;07:57:53;0;49	92804;8	52477;0;0;0;
$GPXUP;3601;07:57:54;0;49	92804;8	52477;0;0;0;
$GPXUP;3601;07:57:55;0;49	92804;8	52477;0;0;0;
$GPXUP;3601;07:57:56;0;49	92804;8	52477;0;0;0;
$GPXUP;3601;07:57:57;0;49	92804;8	52477;0;0;0;
$GPXUP;3601;07:57:58;0;49	92804;8	52477;0;0;0;
$GPXUP;3601;07:57:59;0;49	92804;8	52477;0;0;0;
$GPXUP;3601;07:58:00;0;49	92804;8	52477;0;0;0;
$GPXUP;3601;07:58:01;0;49	92804;8	52477;0;0;0;
$GPXUP;3601;07:58:02;0;49	92804;8	52477;0;0;0;
$GPXUP;3601;07:58:03;0;49	92804;8	52477;0;0;0;
$GPXUP;3601;07:58:04;0;49	92804;8	52477;0;0;0;
$GPXUP;3601;07:58:05;0;49	92804;8	52477;0;0;0;
$GPXUP;3601;07:58:06;0;49	92804;8	52477;0;0;0;
$GPXUP;3601;07:58:07;0;49	92804;8	52477;0;0;0;
$GPXUP;3601;07:58:08;0;49	92804;8	52477;0;0;0;
$GPXUP;3601;07:58:09;0;49	92804;8	52477;0;0;0;
$GPXUP;3601;07:58:10;0;49	92804;8	52477;0;0;0;
$GPXUP;3601;07:58:11;0;49	92804;8	52477;0;0;0;
$GPXUP;3601;07:58:12;0;49	92804;8	52477;0;0;0;
$GPXUP;3601;07:58:13;0;49	92804;8	52477;0;0;0;
$GPXUP;3601;07:58:14;0;49	92804;8	52477;0;0;0;
$GPXUP;3601;07:58:15;0;49	92804;8	52477;0;0;0;
$GPXUP;3601;07:58:16;0;49	92804;8	52476;0;0;0;
$GPXUP;3601;07:58:17;0;49	92804;8	52476;0;0;0;
$GPXUP;3601;07:58:18;0;49	92804;8	52476;0;0;0;
$GPXUP;3601;07:58:19;0;49	92804;8	52476;0;0;0;
$GPXUP;3601;07:58:20;0;49	92804;8	52476;0;0;0;
$GPXUP;3601;07:58:21;0;49	92804;8	52476;0;0;0;
$GPXUP;3601;07:58:22;0;49	92804;8	52476;0;0;0;
$GPXUP;3601;07:58:23;0;49	92804;8	52476;0;0;0;
$GPXUP;3601;07:58:24;0;49	92804;8	52476;0;0;0;
$GPXUP;3601;07:58:25;0;49	92804;8	52476;0;0;0;
$GPXUP;3601;07:58:26;0;49	92804;8	52476;0;0;0;
$GPXUP;3601;07:58:27;0;49	92804;8	52476;0;0;0;
$GPXUP;3601;07:58:28;0;49	92804;8	52476;0;0;0;
$GPXUP;3601;07:58:29;0;49	92804;8	52476;0;0;0;
$GPXUP;3601;07:58:30;0;49	92804;8	52476;0;0;0;
$GPXUP;3601;07:58:31;0;49	92804;8	52476;0;0;0;
$GPXUP;3601;07:58:32;0;49	92804;8	52476;0;0;0;
$GPXUP;3601;07:58:33;0;49	92804;8	52476;0;0;0;
$GPXUP;3601;07:58:34;0;49	92804;8	52476;0;0;0;
$GPXUP;3601;07:58:35;0;49	92804;8	52476;0;0;0;
$GPXUP;3601;07:58:36;0;49	92804;8	52476;0;0;0;
$GPXUP;3601;07:58:37;0;49	92804;8	52476;0;0;0;
$GPXUP;3601;07:58:38;0;49	92804;8	52476;0;0;0;
$GPXUP;3601;07:58:39;0;49	92804;8	52476;0;0;0;
$GPXUP;3601;07:58:40;0;49	92804;8	52476;0;0;0;
$GPXUP;3601;07:58:41;0;49	92804;8	52476;0;0;0;
$GPXUP;3601;07:58:42;0;49	92804;8	52476;0;0;0;
$GPXUP;3601;07:58:43;0;49	92804;8	52476;0;0;0;
$GPXUP;3601;07:58:44;0;49	92804;8	52476;0;0;0;
$GPXUP;3601;07:58:45;0;49	92804;8	52476;0;0;0;
$GPXUP;3601;07:58:46;0;49	92804;8	52476;0;0;0;
$GPXUP;3601;07:58:47;0;49	92804;8	52476;0;0;0;
$GPXUP;3601;07:58:48;0;49	92804;8	52476;0;0;0;
$GPXUP;3601;07:58:49;0;49	92804;8	52476;0;0;0;
$GPXUP;3601;07:58:50;0;49	92804;8	52476;0;0;0;
$GPXUP;3601;07:58:51;0;49	92804;8	52476;0;0;0;
$GPXUP;3601;07:58:52;0;49	92804;8	52476;0;0;0;
$GPXUP;3601;07:58:53;0;49	92804;8	52476;0;0;0;
$GPXUP;3601;07:58:54;0;49	92804;8	52476;0;0;0;
$GPXUP;3601;07:58:55;0;49	92804;8	52476;0;0;0;
$GPXUP;3601;07:58:56;0;49	92804;8	52476;0;0;0;
$GPXUP;3601;07:58:57;0;49	92804;8	52476;0;0;0;
$GPXUP;3601;07:58:58;0;49	92804;8	52476;0;0;0;
$GPXUP;3601;07:58:59;0;49	92804;8	52476;0;0;0;
$GPXUP;3601;07:59:00;0;49	92804;8	52476;0;0;0;
$GPXUP;3601;07:59:01;0;49	92804;8	52476;0;0;0;
$GPXUP;3601;07:59:02;0;49	92804;8	52476;0;0;0;
$GPXUP;3601;07:59:03;0;49	92804;8	52476;0;0;0;
$GPXUP;3601;07:59:04;0;49	92804;8	52476;0;0;0;
$GPXUP;3601;07:59:05;0;49	92804;8	52476;0;0;0;
$GPXUP;3601;07:59:06;0;49	92804;8	52475;0;0;0;
$GPXUP;3601;07:59:07;0;49	92804;8	52475;0;0;0;
$GPXUP;3601;07:59:08;0;49	92804;8	52475;0;0;0;
$GPXUP;3601;07:59:09;0;49	92804;8	52475;0;0;0;
$GPXUP;3601;07:59:10;0;49	92804;8	52475;0;0;0;
$GPXUP;3601;07:59:11;0;49	92804;8	52475;0;0;0;
$GPXUP;3601;07:59:12;0;49	92804;8	52475;0;0;0;
$GPXUP;3601;07:59:13;0;49	92804;8	52475;0;0;0;
$GPXUP;3601;07:59:14;0;49	92804;8	52475;0;0;0;
$GPXUP;3601;07:59:15;0;49	92804;8	52475;0;0;0;
$GPXUP;3601;07:59:16;0;49	92804;8	52475;0;0;0;
$GPXUP;3601;07:59:17;0;49	92804;8	52475;0;0;0;
$GPXUP;3601;07:59:18;0;49	92804;8	52475;0;0;0;
$GPXUP;3601;07:59:19;0;49	92804;8	52475;0;0;0;
$GPXUP;3601;07:59:20;0;49	92804;8	52475;0;0;0;
$GPXUP;3601;07:59:21;0;49	92804;8	52475;0;0;0;
$GPXUP;3601;07:59:22;0;49	92804;8	52475;0;0;0;
$GPXUP;3601;07:59:23;0;49	92804;8	52475;0;0;0;
$GPXUP;3601;07:59:24;0;49	92804;8	52475;0;0;0;
$GPXUP;3601;07:59:25;0;49	92804;8	52475;0;0;0;
$GPXUP;3601;07:59:26;0;49	92804;8	52475;0;0;0;
$GPXUP;3601;07:59:27;0;49	92804;8	52475;0;0;0;
$GPXUP;3601;07:59:28;0;49	92804;8	52475;0;0;0;
$GPXUP;3601;07:59:29;0;49	92804;8	52475;0;0;0;
$GPXUP;3601;07:59:30;0;49	92804;8	52475;0;0;0;
$GPXUP;3601;07:59:31;0;49	92804;8	52475;0;0;0;
$GPXUP;3601;07:59:32;0;49	92804;8	52475;0;0;0;
$GPXUP;3601;07:59:33;0;49	92804;8	52475;0;0;0;
$GPXUP;3601;07:59:34;0;49	92804;8	52475;0;0;0;
$GPXUP;3601;07:59:35;0;49	92804;8	52475;0;0;0;
$GPXUP;3601;07:59:36;0;49	92804;8	52475;0;0;0;
$GPXUP;3601;07:59:37;0;49	92804;8	52475;0;0;0;
$GPXUP;3601;07:59:38;0;49	92804;8	52475;0;0;0;
$GPXUP;3601;07:59:39;0;49	92804;8	52475;0;0;0;
$GPXUP;3601;07:59:40;0;49	92804;8	52475;0;0;0;
$GPXUP;3601;07:59:41;0;49	92804;8	52475;0;0;0;
$GPXUP;3601;07:59:42;0;49	92804;8	52475;0;0;0;
$GPXUP;3601;07:59:43;0;49	92804;8	52475;0;0;0;
$GPXUP;3601;07:59:44;0;49	92804;8	52475;0;0;0;
$GPXUP;3601;07:59:45;0;49	92804;8	52475;0;0;0;
$GPXUP;3601;07:59:46;0;49	92804;8	52475;0;0;0;
$GPXUP;3601;07:59:47;0;49	92804;8	52475;0;0;0;
$GPXUP;3601;07:59:48;0;49	92804;8	52475;0;0;0;
$GPXUP;3601;07:59:49;0;49	92804;8	52475;0;0;0;
$GPXUP;3601;07:59:50;0;49	92804;8	52475;0;0;0;
$GPXUP;3601;07:59:51;0;49	92804;8	52475;0;0;0;
$GPXUP;3601;07:59:52;0;49	92804;8	52475;0;0;0;
$GPXUP;3601;07:59:53;0;49	92804;8	52475;0;0;0;
$GPXUP;3601;07:59:54;0;49	92804;8	52475;0;0;0;
$GPXUP;3601;07:59:55;0;49	92804;8	52475;0;0;0;
$GPXUP;3601;07:59:56;0;49	92804;8	52475;0;0;0;
$GPXUP;3601;07:59:57;0;49	92804;8	52475;0;0;0;
$GPXUP;3601;07:59:58;0;49	92804;8	52475;0;0;0;
$GPXUP;3601;07:59:59;0;49	92804;8	52475;0;0;0;
$GPXUP;3601;08:00:00;0;49	92804;8	52475;0;0;0;
$GPXUP;3601;08:00:01;0;49	92804;8	52475;0;0;0;
$GPXUP;3601;08:00:02;0;49	92804;8	52475;0;0;0;
$GPXUP;3601;08:00:03;0;49	92804;8	52475;0;0;0;
$GPXUP;3601;08:00:04;0;49	92804;8	52475;0;0;0;
$GPXUP;3601;08:00:05;0;49	92804;8	52474;0;0;0;
$GPXUP;3601;08:00:06;0;49	92804;8	52474;0;0;0;
$GPXUP;3601;08:00:07;0;49	92804;8	52474;0;0;0;
$GPXUP;3601;08:00:08;0;49	92804;8	52474;0;0;0;
$GPXUP;3601;08:00:09;0;49	92804;8	52474;0;0;0;
$GPXUP;3601;08:00:10;0;49	92804;8	52474;0;0;0;
$GPXUP;3601;08:00:11;0;49	92804;8	52474;0;0;0;
$GPXUP;3601;08:00:12;0;49	92804;8	52474;0;0;0;
$GPXUP;3601;08:00:13;0;49	92804;8	52474;0;0;0;
$GPXUP;3601;08:00:14;0;49	92804;8	52474;0;0;0;
$GPXUP;3601;08:00:15;0;49	92804;8	52474;0;0;0;
$GPXUP;3601;08:00:16;0;49	92804;8	52474;0;0;0;
$GPXUP;3601;08:00:17;0;49	92804;8	52474;0;0;0;
$GPXUP;3601;08:00:18;0;49	92804;8	52474;0;0;0;
$GPXUP;3601;08:00:19;0;49	92804;8	52474;0;0;0;
$GPXUP;3601;08:00:20;0;49	92804;8	52474;0;0;0;
$GPXUP;3601;08:00:21;0;49	92804;8	52474;0;0;0;
$GPXUP;3601;08:00:22;0;49	92804;8	52474;0;0;0;
$GPXUP;3601;08:00:23;0;49	92804;8	52474;0;0;0;
$GPXUP;3601;08:00:24;0;49	92804;8	52474;0;0;0;
$GPXUP;3601;08:00:25;0;49	92804;8	52474;0;0;0;
$GPXUP;3601;08:00:26;0;49	92804;8	52474;0;0;0;
$GPXUP;3601;08:00:27;0;49	92804;8	52474;0;0;0;
$GPXUP;3601;08:00:28;0;49	92804;8	52474;0;0;0;
$GPXUP;3601;08:00:29;0;49	92804;8	52474;0;0;0;
$GPXUP;3601;08:00:30;0;49	92804;8	52474;0;0;0;
$GPXUP;3601;08:00:31;0;49	92804;8	52474;0;0;0;
$GPXUP;3601;08:00:32;0;49	92804;8	52474;0;0;0;
$GPXUP;3601;08:00:33;0;49	92804;8	52474;0;0;0;
$GPXUP;3601;08:00:34;0;49	92804;8	52474;0;0;0;
$GPXUP;3601;08:00:35;0;49	92804;8	52474;0;0;0;
$GPXUP;3601;08:00:36;0;49	92804;8	52474;0;0;0;
$GPXUP;3601;08:00:37;0;49	92804;8	52474;0;0;0;
$GPXUP;3601;08:00:38;0;49	92804;8	52474;0;0;0;
$GPXUP;3601;08:00:39;0;49	92804;8	52474;0;0;0;
$GPXUP;3601;08:00:40;0;49	92804;8	52474;0;0;0;
$GPXUP;3601;08:00:41;0;49	92804;8	52474;0;0;0;
$GPXUP;3601;08:00:42;0;49	92804;8	52474;0;0;0;
$GPXUP;3601;08:00:43;0;49	92804;8	52474;0;0;0;
$GPXUP;3601;08:00:44;0;49	92804;8	52474;0;0;0;
$GPXUP;3601;08:00:45;0;49	92804;8	52474;0;0;0;
$GPXUP;3601;08:00:46;0;49	92804;8	52474;0;0;0;
$GPXUP;3601;08:00:47;0;49	92804;8	52474;0;0;0;
$GPXUP;3601;08:00:48;0;49	92804;8	52474;0;0;0;
$GPXUP;3601;08:00:49;0;49	92804;8	52474;0;0;0;
$GPXUP;3601;08:00:50;0;49	92804;8	52474;0;0;0;
$GPXUP;3601;08:00:51;0;49	92804;8	52474;0;0;0;
$GPXUP;3601;08:00:52;0;49	92804;8	52474;0;0;0;
$GPXUP;3601;08:00:53;0;49	92804;8	52474;0;0;0;
$GPXUP;3601;08:00:54;0;49	92804;8	52474;0;0;0;
$GPXUP;3601;08:00:55;0;49	92804;8	52474;0;0;0;
$GPXUP;3601;08:00:56;0;49	92804;8	52474;0;0;0;
$GPXUP;3601;08:00:57;0;49	92804;8	52474;0;0;0;
$GPXUP;3601;08:00:58;0;49	92804;8	52474;0;0;0;
$GPXUP;3601;08:00:59;0;49	92804;8	52474;0;0;0;
$GPXUP;3601;08:01:00;0;49	92804;8	52474;0;0;0;
$GPXUP;3601;08:01:01;0;49	92804;8	52474;0;0;0;
$GPXUP;3601;08:01:02;0;49	92804;8	52474;0;0;0;
$GPXUP;3601;08:01:03;0;49	92804;8	52474;0;0;0;
$GPXUP;3601;08:01:04;0;49	92804;8	52474;0;0;0;
$GPXUP;3601;08:01:05;0;49	92804;8	52474;0;0;0;
$GPXUP;3601;08:01:06;0;49	92804;8	52474;0;0;0;
$GPXUP;3601;08:01:07;0;49	92804;8	52474;0;0;0;
$GPXUP;3601;08:01:08;0;49	92804;8	52474;0;0;0;
$GPXUP;3601;08:01:09;0;49	92804;8	52474;0;0;0;
$GPXUP;3601;08:01:10;0;49	92804;8	52474;0;0;0;
$GPXUP;3601;08:01:11;0;49	92804;8	52474;0;0;0;
$GPXUP;3601;08:01:12;0;49	92804;8	52474;0;0;0;
$GPXUP;3601;08:01:13;0;49	92804;8	52474;0;0;0;
$GPXUP;3601;08:01:14;0;49	92804;8	52474;0;0;0;
$GPXUP;3601;08:01:15;0;49	92804;8	52474;0;0;0;
$GPXUP;3601;08:01:16;0;49	92804;8	52474;0;0;0;
$GPXUP;3601;08:01:17;0;49	92804;8	52474;0;0;0;
$GPXUP;3601;08:01:18;0;49	92804;8	52474;0;0;0;
$GPXUP;3601;08:01:19;0;49	92804;8	52474;0;0;0;
$GPXUP;3601;08:01:20;0;49	92804;8	52474;0;0;0;
$GPXUP;3601;08:01:21;0;49	92804;8	52474;0;0;0;
$GPXUP;3601;08:01:22;0;49	92804;8	52474;0;0;0;
$GPXUP;3601;08:01:23;0;49	92804;8	52474;0;0;0;
$GPXUP;3601;08:01:24;0;49	92804;8	52474;0;0;0;
$GPXUP;3601;08:01:25;0;49	92804;8	52474;0;0;0;
$GPXUP;3601;08:01:26;0;49	92804;8	52474;0;0;0;
$GPXUP;3601;08:01:27;0;49	92804;8	52474;0;0;0;
$GPXUP;3601;08:01:28;0;49	92804;8	52474;0;0;0;
$GPXUP;3601;08:01:29;0;49	92804;8	52474;0;0;0;
$GPXUP;3601;08:01:30;0;49	92804;8	52474;0;0;0;
$GPXUP;3601;08:01:31;0;49	92804;8	52474;0;0;0;
$GPXUP;3601;08:01:32;0;49	92804;8	52474;0;0;0;
$GPXUP;3601;08:01:33;0;49	92804;8	52474;0;0;0;
$GPXUP;3601;08:01:34;0;49	92804;8	52474;0;0;0;
$GPXUP;3601;08:01:35;0;49	92804;8	52474;0;0;0;
$GPXUP;3601;08:01:36;0;49	92804;8	52474;0;0;0;
$GPXUP;3601;08:01:37;0;49	92804;8	52474;0;0;0;
$GPXUP;3601;08:01:38;0;49	92804;8	52474;0;0;0;
$GPXUP;3601;08:01:39;0;49	92804;8	52474;0;0;0;
$GPXUP;3601;08:01:40;0;49	92804;8	52474;0;0;0;
$GPXUP;3601;08:01:41;0;49	92804;8	52474;0;0;0;
$GPXUP;3601;08:01:42;0;49	92804;8	52474;0;0;0;
$GPXUP;3601;08:01:43;0;49	92804;8	52474;0;0;0;
$GPXUP;3601;08:01:44;0;49	92804;8	52474;0;0;0;
$GPXUP;3601;08:01:45;0;49	92804;8	52474;0;0;0;
$GPXUP;3601;08:01:46;0;49	92804;8	52473;0;0;0;
$GPXUP;3601;08:01:47;0;49	92804;8	52473;0;0;0;
$GPXUP;3601;08:01:48;0;49	92804;8	52473;0;0;0;
$GPXUP;3601;08:01:49;0;49	92804;8	52473;0;0;0;
$GPXUP;3601;08:01:50;0;49	92804;8	52473;0;0;0;
$GPXUP;3601;08:01:51;0;49	92804;8	52473;0;0;0;
$GPXUP;3601;08:01:52;0;49	92804;8	52473;0;0;0;
$GPXUP;3601;08:01:53;0;49	92804;8	52473;0;0;0;
$GPXUP;3601;08:01:54;0;49	92804;8	52473;0;0;0;
$GPXUP;3601;08:01:55;0;49	92804;8	52473;0;0;0;
$GPXUP;3601;08:01:56;0;49	92804;8	52473;0;0;0;
$GPXUP;3601;08:01:57;0;49	92804;8	52473;0;0;0;
$GPXUP;3601;08:01:58;0;49	92804;8	52473;0;0;0;
$GPXUP;3601;08:01:59;0;49	92804;8	52473;0;0;0;
$GPXUP;3601;08:02:00;0;49	92804;8	52473;0;0;0;
$GPXUP;3601;08:02:01;0;49	92804;8	52473;0;0;0;
$GPXUP;3601;08:02:02;0;49	92804;8	52473;0;0;0;
$GPXUP;3601;08:02:03;0;49	92804;8	52473;0;0;0;
$GPXUP;3601;08:02:04;0;49	92804;8	52473;0;0;0;
$GPXUP;3601;08:02:05;0;49	92804;8	52473;0;0;0;
$GPXUP;3601;08:02:06;0;49	92804;8	52473;0;0;0;
$GPXUP;3601;08:02:07;0;49	92804;8	52473;0;0;0;
$GPXUP;3601;08:02:08;0;49	92804;8	52473;0;0;0;
$GPXUP;3601;08:02:09;0;49	92804;8	52473;0;0;0;
$GPXUP;3601;08:02:10;0;49	92804;8	52473;0;0;0;
$GPXUP;3601;08:02:11;0;49	92804;8	52473;0;0;0;
$GPXUP;3601;08:02:12;0;49	92804;8	52473;0;0;0;
$GPXUP;3601;08:02:13;0;49	92804;8	52473;0;0;0;
$GPXUP;3601;08:02:14;0;49	92804;8	52473;0;0;0;
$GPXUP;3601;08:02:15;0;49	92804;8	52473;0;0;0;
$GPXUP;3601;08:02:16;0;49	92804;8	52473;0;0;0;
$GPXUP;3601;08:02:17;0;49	92804;8	52473;0;0;0;
$GPXUP;3601;08:02:18;0;49	92804;8	52473;0;0;0;
$GPXUP;3601;08:02:19;0;49	92804;8	52473;0;0;0;
$GPXUP;3601;08:02:20;0;49	92804;8	52473;0;0;0;
$GPXUP;3601;08:02:21;0;49	92804;8	52473;0;0;0;
$GPXUP;3601;08:02:22;0;49	92804;8	52473;0;0;0;
$GPXUP;3601;08:02:23;0;49	92804;8	52473;0;0;0;
$GPXUP;3601;08:02:24;0;49	92804;8	52473;0;0;0;
$GPXUP;3601;08:02:25;0;49	92804;8	52473;0;0;0;
$GPXUP;3601;08:02:26;0;49	92804;8	52473;0;0;0;
$GPXUP;3601;08:02:27;0;49	92804;8	52473;0;0;0;
$GPXUP;3601;08:02:28;0;49	92804;8	52473;0;0;0;
$GPXUP;3601;08:02:29;0;49	92804;8	52473;0;0;0;
$GPXUP;3601;08:02:30;0;49	92804;8	52473;0;0;0;
$GPXUP;3601;08:02:31;0;49	92804;8	52473;0;0;0;
$GPXUP;3601;08:02:32;0;49	92804;8	52473;0;0;0;
$GPXUP;3601;08:02:33;0;49	92804;8	52473;0;0;0;
$GPXUP;3601;08:02:34;0;49	92804;8	52473;0;0;0;
$GPXUP;3601;08:02:35;0;49	92804;8	52473;0;0;0;
$GPXUP;3601;08:02:36;0;49	92804;8	52473;0;0;0;
$GPXUP;3601;08:02:37;0;49	92804;8	52473;0;0;0;
$GPXUP;3601;08:02:38;0;49	92804;8	52473;0;0;0;
$GPXUP;3601;08:02:39;0;49	92804;8	52473;0;0;0;
$GPXUP;3601;08:02:40;0;49	92804;8	52473;0;0;0;
$GPXUP;3601;08:02:41;0;49	92804;8	52473;0;0;0;
$GPXUP;3601;08:02:42;0;49	92804;8	52472;0;0;0;
$GPXUP;3601;08:02:43;0;49	92804;8	52472;0;0;0;
$GPXUP;3601;08:02:44;0;49	92804;8	52472;0;0;0;
$GPXUP;3601;08:02:45;0;49	92804;8	52472;0;0;0;
$GPXUP;3601;08:02:46;0;49	92804;8	52472;0;0;0;
$GPXUP;3601;08:02:47;0;49	92804;8	52472;0;0;0;
$GPXUP;3601;08:02:48;0;49	92804;8	52472;0;0;0;
$GPXUP;3601;08:02:49;0;49	92804;8	52472;0;0;0;
$GPXUP;3601;08:02:50;0;49	92804;8	52472;0;0;0;
$GPXUP;3601;08:02:51;0;49	92804;8	52472;0;0;0;
$GPXUP;3601;08:02:52;0;49	92804;8	52472;0;0;0;
$GPXUP;3601;08:02:53;0;49	92804;8	52472;0;0;0;
$GPXUP;3601;08:02:54;0;49	92804;8	52472;0;0;0;
$GPXUP;3601;08:02:55;0;49	92804;8	52472;0;0;0;
$GPXUP;3601;08:02:56;0;49	92804;8	52472;0;0;0;
$GPXUP;3601;08:02:57;0;49	92804;8	52472;0;0;0;
$GPXUP;3601;08:02:58;0;49	92804;8	52472;0;0;0;
$GPXUP;3601;08:02:59;0;49	92804;8	52472;0;0;0;
$GPXUP;3601;08:03:00;0;49	92804;8	52472;0;0;0;
$GPXUP;3601;08:03:01;0;49	92804;8	52472;0;0;0;
$GPXUP;3601;08:03:02;0;49	92804;8	52472;0;0;0;
$GPXUP;3601;08:03:03;0;49	92804;8	52472;0;0;0;
$GPXUP;3601;08:03:04;0;49	92804;8	52472;0;0;0;
$GPXUP;3601;08:03:05;0;49	92804;8	52472;0;0;0;
$GPXUP;3601;08:03:06;0;49	92804;8	52472;0;0;0;
$GPXUP;3601;08:03:07;0;49	92804;8	52472;0;0;0;
$GPXUP;3601;08:03:08;0;49	92804;8	52472;0;0;0;
$GPXUP;3601;08:03:09;0;49	92804;8	52472;0;0;0;
$GPXUP;3601;08:03:10;0;49	92804;8	52472;0;0;0;
$GPXUP;3601;08:03:11;0;49	92804;8	52472;0;0;0;
$GPXUP;3601;08:03:12;0;49	92804;8	52472;0;0;0;
$GPXUP;3601;08:03:13;0;49	92804;8	52472;0;0;0;
$GPXUP;3601;08:03:14;0;49	92804;8	52472;0;0;0;
$GPXUP;3601;08:03:15;0;49	92804;8	52472;0;0;0;
$GPXUP;3601;08:03:16;0;49	92804;8	52472;0;0;0;
$GPXUP;3601;08:03:17;0;49	92804;8	52472;0;0;0;
$GPXUP;3601;08:03:18;0;49	92804;8	52472;0;0;0;
$GPXUP;3601;08:03:19;0;49	92804;8	52472;0;0;0;
$GPXUP;3601;08:03:20;0;49	92804;8	52472;0;0;0;
$GPXUP;3601;08:03:21;0;49	92804;8	52472;0;0;0;
$GPXUP;3601;08:03:22;0;49	92804;8	52472;0;0;0;
$GPXUP;3601;08:03:23;0;49	92804;8	52472;0;0;0;
$GPXUP;3601;08:03:24;0;49	92804;8	52472;0;0;0;
$GPXUP;3601;08:03:25;0;49	92804;8	52472;0;0;0;
$GPXUP;3601;08:03:26;0;49	92804;8	52472;0;0;0;
$GPXUP;3601;08:03:27;0;49	92804;8	52472;0;0;0;
$GPXUP;3601;08:03:28;0;49	92804;8	52472;0;0;0;
$GPXUP;3601;08:03:29;0;49	92804;8	52472;0;0;0;
$GPXUP;3601;08:03:30;0;49	92804;8	52472;0;0;0;
$GPXUP;3601;08:03:31;0;49	92804;8	52472;0;0;0;
$GPXUP;3601;08:03:32;0;49	92804;8	52472;0;0;0;
$GPXUP;3601;08:03:33;0;49	92804;8	52472;0;0;0;
$GPXUP;3601;08:03:34;0;49	92804;8	52472;0;0;0;
$GPXUP;3601;08:03:35;0;49	92804;8	52472;0;0;0;
$GPXUP;3601;08:03:36;0;49	92804;8	52472;0;0;0;
$GPXUP;3601;08:03:37;0;49	92804;8	52472;0;0;0;
$GPXUP;3601;08:03:38;0;49	92804;8	52472;0;0;0;
$GPXUP;3601;08:03:39;0;49	92804;8	52472;0;0;0;
$GPXUP;3601;08:03:40;0;49	92804;8	52472;0;0;0;
$GPXUP;3601;08:03:41;0;49	92804;8	52472;0;0;0;
$GPXUP;3601;08:03:42;0;49	92804;8	52472;0;0;0;
$GPXUP;3601;08:03:43;0;49	92804;8	52472;0;0;0;
$GPXUP;3601;08:03:44;0;49	92804;8	52472;0;0;0;
$GPXUP;3601;08:03:45;0;49	92804;8	52472;0;0;0;
$GPXUP;3601;08:03:46;0;49	92804;8	52472;0;0;0;
$GPXUP;3601;08:03:47;0;49	92804;8	52472;0;0;0;
$GPXUP;3601;08:03:48;0;49	92804;8	52472;0;0;0;
$GPXUP;3601;08:03:49;0;49	92803;8	52472;0;0;0;
$GPXUP;3601;08:03:50;0;49	92803;8	52472;0;0;0;
$GPXUP;3601;08:03:51;0;49	92803;8	52472;0;0;0;
$GPXUP;3601;08:03:52;0;49	92803;8	52472;0;0;0;
$GPXUP;3601;08:03:53;0;49	92803;8	52472;0;0;0;
$GPXUP;3601;08:03:54;0;49	92803;8	52472;0;0;0;
$GPXUP;3601;08:03:55;0;49	92803;8	52472;0;0;0;
$GPXUP;3601;08:03:56;0;49	92803;8	52472;0;0;0;
[truncated: 14,550 more rows]
