# Supplementary material for: Pigeon Navigation: Different Routes Lead to Frankfurt
Source: PLoS One. 2014 Nov 12;9(11):e112439. doi: 10.1371/journal.pone.0112439 (PMC4229201; doi:10.1371/journal.pone.0112439)
Supplement: File S4 — Files containing the original track data and a ‘Read me’ explaining the data format. (ZIP) [file pone.0112439.s004.zip › S-GRH/090701xup08_787.log]

$GPXUP;3601;08:07:18;0;49	87325;8	56796;0;0;0;
$GPXUP;3601;08:07:19;0;49	87324;8	56796;0;0;4;
$GPXUP;3601;08:07:20;0;49	87324;8	56797;0;0;3;
$GPXUP;3601;08:07:21;0;49	87324;8	56797;0;0;3;
$GPXUP;3601;08:07:22;0;49	87324;8	56795;0;0;5;
$GPXUP;3601;08:07:23;0;49	87323;8	56792;0;0;8;
$GPXUP;3601;08:07:24;0;49	87319;8	56784;0;0;22;
$GPXUP;3601;08:07:25;0;49	8731;8	56772;0;0;40;
$GPXUP;3601;08:07:26;0;49	873;8	56756;0;0;52;
$GPXUP;3601;08:07:27;0;49	87292;8	56737;0;0;52;
$GPXUP;3601;08:07:28;0;49	87288;8	56718;0;0;49;
$GPXUP;3601;08:07:29;0;49	87289;8	56699;0;0;44;
$GPXUP;3601;08:07:30;0;49	87288;8	5668;0;0;49;
$GPXUP;3601;08:07:31;0;49	87287;8	5666;0;0;50;
$GPXUP;3601;08:07:32;0;49	87284;8	56641;0;0;52;
$GPXUP;3601;08:07:33;0;49	8728;8	56622;0;0;51;
$GPXUP;3601;08:07:34;0;49	87276;8	56603;0;0;49;
$GPXUP;3601;08:07:35;0;49	87277;8	56583;0;0;49;
$GPXUP;3601;08:07:36;0;49	87279;8	56565;0;0;46;
$GPXUP;3601;08:07:37;0;49	87281;8	56547;0;0;46;
$GPXUP;3601;08:07:38;0;49	8728;8	5653;0;0;47;
$GPXUP;3601;08:07:39;0;49	87272;8	56513;0;0;52;
$GPXUP;3601;08:07:40;0;49	87259;8	56501;0;0;54;
$GPXUP;3601;08:07:41;0;49	87243;8	56495;0;0;56;
$GPXUP;3601;08:07:42;0;49	87226;8	56498;0;0;55;
$GPXUP;3601;08:07:43;0;49	87211;8	56508;0;0;59;
$GPXUP;3601;08:07:44;0;49	87199;8	56524;0;0;56;
$GPXUP;3601;08:07:45;0;49	87191;8	56544;0;0;55;
$GPXUP;3601;08:07:46;0;49	87182;8	56562;0;0;54;
$GPXUP;3601;08:07:47;0;49	87176;8	5658;0;0;51;
$GPXUP;3601;08:07:48;0;49	87174;8	566;0;0;48;
$GPXUP;3601;08:07:49;0;49	87175;8	56618;0;0;44;
$GPXUP;3601;08:07:50;0;49	87182;8	56633;0;0;43;
$GPXUP;3601;08:07:51;0;49	8719;8	56644;0;0;38;
$GPXUP;3601;08:07:52;0;49	87199;8	56649;0;0;33;
$GPXUP;3601;08:07:53;0;49	87209;8	56645;0;0;31;
$GPXUP;3601;08:07:54;0;49	87218;8	56632;0;0;38;
$GPXUP;3601;08:07:55;0;49	87224;8	56615;0;0;42;
$GPXUP;3601;08:07:56;0;49	87224;8	56593;0;0;48;
$GPXUP;3601;08:07:57;0;49	87225;8	56572;0;0;49;
$GPXUP;3601;08:07:58;0;49	87227;8	56553;0;0;48;
$GPXUP;3601;08:07:59;0;49	87232;8	56535;0;0;47;
$GPXUP;3601;08:08:00;0;49	87237;8	56519;0;0;47;
$GPXUP;3601;08:08:01;0;49	87244;8	56504;0;0;45;
$GPXUP;3601;08:08:02;0;49	87251;8	5649;0;0;45;
$GPXUP;3601;08:08:03;0;49	8726;8	5648;0;0;42;
$GPXUP;3601;08:08:04;0;49	8727;8	56474;0;0;41;
$GPXUP;3601;08:08:05;0;49	8728;8	56472;0;0;39;
$GPXUP;3601;08:08:06;0;49	87289;8	56472;0;0;38;
$GPXUP;3601;08:08:07;0;49	87298;8	56476;0;0;37;
$GPXUP;3601;08:08:08;0;49	87305;8	56487;0;0;37;
$GPXUP;3601;08:08:09;0;49	87308;8	56504;0;0;39;
$GPXUP;3601;08:08:10;0;49	87303;8	56526;0;0;45;
$GPXUP;3601;08:08:11;0;49	87293;8	56545;0;0;50;
$GPXUP;3601;08:08:12;0;49	87278;8	56556;0;0;51;
$GPXUP;3601;08:08:13;0;49	87258;8	56556;0;0;59;
$GPXUP;3601;08:08:14;0;49	87239;8	5655;0;0;63;
$GPXUP;3601;08:08:15;0;49	87222;8	56544;0;0;63;
$GPXUP;3601;08:08:16;0;49	87207;8	56536;0;0;62;
$GPXUP;3601;08:08:17;0;49	87191;8	56528;0;0;63;
$GPXUP;3601;08:08:18;0;49	87175;8	56524;0;0;63;
$GPXUP;3601;08:08:19;0;49	87159;8	56524;0;0;63;
$GPXUP;3601;08:08:20;0;49	87144;8	56531;0;0;61;
$GPXUP;3601;08:08:21;0;49	87131;8	56542;0;0;59;
$GPXUP;3601;08:08:22;0;49	87119;8	56557;0;0;58;
$GPXUP;3601;08:08:23;0;49	87108;8	56572;0;0;59;
$GPXUP;3601;08:08:24;0;49	87096;8	56584;0;0;60;
$GPXUP;3601;08:08:25;0;49	87081;8	56592;0;0;60;
$GPXUP;3601;08:08:26;0;49	87065;8	56592;0;0;62;
$GPXUP;3601;08:08:27;0;49	8705;8	56587;0;0;63;
$GPXUP;3601;08:08:28;0;49	87034;8	56581;0;0;62;
$GPXUP;3601;08:08:29;0;49	87018;8	56577;0;0;64;
$GPXUP;3601;08:08:30;0;49	87003;8	56579;0;0;60;
$GPXUP;3601;08:08:31;0;49	86989;8	56587;0;0;61;
$GPXUP;3601;08:08:32;0;49	86979;8	56603;0;0;53;
$GPXUP;3601;08:08:33;0;49	86977;8	56624;0;0;46;
$GPXUP;3601;08:08:34;0;49	86982;8	56641;0;0;36;
$GPXUP;3601;08:08:35;0;49	86992;8	56651;0;0;36;
$GPXUP;3601;08:08:36;0;49	87004;8	56654;0;0;34;
$GPXUP;3601;08:08:37;0;49	87016;8	56647;0;0;36;
$GPXUP;3601;08:08:38;0;49	87027;8	56634;0;0;44;
$GPXUP;3601;08:08:39;0;49	87036;8	56618;0;0;49;
$GPXUP;3601;08:08:40;0;49	87042;8	56599;0;0;51;
$GPXUP;3601;08:08:41;0;49	87044;8	56578;0;0;51;
$GPXUP;3601;08:08:42;0;49	87042;8	56557;0;0;51;
$GPXUP;3601;08:08:43;0;49	87036;8	56538;0;0;52;
$GPXUP;3601;08:08:44;0;49	87023;8	56523;0;0;56;
$GPXUP;3601;08:08:45;0;49	87008;8	56514;0;0;53;
$GPXUP;3601;08:08:46;0;49	86992;8	56515;0;0;52;
$GPXUP;3601;08:08:47;0;49	86976;8	56526;0;0;54;
$GPXUP;3601;08:08:48;0;49	86964;8	56545;0;0;55;
$GPXUP;3601;08:08:49;0;49	86958;8	56568;0;0;56;
$GPXUP;3601;08:08:50;0;49	86954;8	5659;0;0;53;
$GPXUP;3601;08:08:51;0;49	86952;8	56611;0;0;50;
$GPXUP;3601;08:08:52;0;49	86955;8	56629;0;0;42;
$GPXUP;3601;08:08:53;0;49	86962;8	56642;0;0;40;
$GPXUP;3601;08:08:53;0;49	86974;8	56645;0;0;37;
$GPXUP;3601;08:08:54;0;49	86988;8	56638;0;0;40;
$GPXUP;3601;08:08:55;0;49	87001;8	56624;0;0;50;
$GPXUP;3601;08:08:56;0;49	87013;8	56612;0;0;48;
$GPXUP;3601;08:08:57;0;49	87024;8	56605;0;0;45;
$GPXUP;3601;08:08:58;0;49	87035;8	56602;0;0;44;
$GPXUP;3601;08:08:59;0;49	87046;8	56605;0;0;43;
$GPXUP;3601;08:09:00;0;49	87054;8	56614;0;0;41;
$GPXUP;3601;08:09:01;0;49	87062;8	56625;0;0;38;
$GPXUP;3601;08:09:02;0;49	87068;8	56637;0;0;39;
$GPXUP;3601;08:09:03;0;49	87074;8	5665;0;0;40;
$GPXUP;3601;08:09:04;0;49	87078;8	56664;0;0;40;
$GPXUP;3601;08:09:05;0;49	87085;8	56677;0;0;42;
$GPXUP;3601;08:09:06;0;49	87092;8	56688;0;0;41;
$GPXUP;3601;08:09:07;0;49	87102;8	56695;0;0;40;
$GPXUP;3601;08:09:08;0;49	87111;8	56698;0;0;38;
$GPXUP;3601;08:09:09;0;49	87122;8	56694;0;0;44;
$GPXUP;3601;08:09:10;0;49	87134;8	5669;0;0;47;
$GPXUP;3601;08:09:11;0;49	87145;8	56691;0;0;48;
$GPXUP;3601;08:09:12;0;49	87156;8	56698;0;0;49;
$GPXUP;3601;08:09:13;0;49	87164;8	5671;0;0;44;
$GPXUP;3601;08:09:14;0;49	87172;8	56722;0;0;44;
$GPXUP;3601;08:09:15;0;49	87181;8	56732;0;0;46;
$GPXUP;3601;08:09:16;0;49	87192;8	56738;0;0;44;
$GPXUP;3601;08:09:17;0;49	87204;8	56738;0;0;46;
$GPXUP;3601;08:09:18;0;49	87217;8	56732;0;0;52;
$GPXUP;3601;08:09:19;0;49	87229;8	56725;0;0;48;
$GPXUP;3601;08:09:20;0;49	8724;8	56716;0;0;48;
$GPXUP;3601;08:09:21;0;49	87251;8	56706;0;0;50;
$GPXUP;3601;08:09:22;0;49	87262;8	56698;0;0;49;
$GPXUP;3601;08:09:23;0;49	87275;8	56696;0;0;51;
$GPXUP;3601;08:09:24;0;49	87287;8	56699;0;0;49;
$GPXUP;3601;08:09:25;0;49	87299;8	56706;0;0;49;
$GPXUP;3601;08:09:26;0;49	87309;8	56717;0;0;49;
$GPXUP;3601;08:09:27;0;49	87319;8	56729;0;0;49;
$GPXUP;3601;08:09:28;0;49	87329;8	56739;0;0;49;
$GPXUP;3601;08:09:29;0;49	8734;8	56748;0;0;49;
$GPXUP;3601;08:09:30;0;49	8735;8	56759;0;0;50;
$GPXUP;3601;08:09:31;0;49	8736;8	56771;0;0;49;
$GPXUP;3601;08:09:32;0;49	87371;8	5678;0;0;50;
$GPXUP;3601;08:09:33;0;49	87382;8	5679;0;0;50;
$GPXUP;3601;08:09:34;0;49	87392;8	56802;0;0;51;
$GPXUP;3601;08:09:35;0;49	874;8	56816;0;0;50;
$GPXUP;3601;08:09:36;0;49	87407;8	56832;0;0;49;
$GPXUP;3601;08:09:37;0;49	87413;8	56848;0;0;50;
$GPXUP;3601;08:09:38;0;49	8742;8	56865;0;0;48;
$GPXUP;3601;08:09:39;0;49	87426;8	5688;0;0;45;
$GPXUP;3601;08:09:40;0;49	87433;8	56894;0;0;45;
$GPXUP;3601;08:09:41;0;49	87442;8	56904;0;0;45;
$GPXUP;3601;08:09:42;0;49	87452;8	56911;0;0;47;
$GPXUP;3601;08:09:43;0;49	87464;8	56917;0;0;51;
$GPXUP;3601;08:09:44;0;49	87476;8	56924;0;0;52;
$GPXUP;3601;08:09:45;0;49	87488;8	56934;0;0;50;
$GPXUP;3601;08:09:46;0;49	87499;8	56942;0;0;51;
$GPXUP;3601;08:09:47;0;49	87511;8	56947;0;0;53;
$GPXUP;3601;08:09:48;0;49	87525;8	56951;0;0;56;
$GPXUP;3601;08:09:49;0;49	87538;8	56958;0;0;55;
$GPXUP;3601;08:09:50;0;49	8755;8	56968;0;0;53;
$GPXUP;3601;08:09:51;0;49	87559;8	5698;0;0;47;
$GPXUP;3601;08:09:52;0;49	87566;8	56996;0;0;49;
$GPXUP;3601;08:09:53;0;49	87571;8	57013;0;0;52;
$GPXUP;3601;08:09:54;0;49	87578;8	57031;0;0;52;
$GPXUP;3601;08:09:55;0;49	87586;8	57045;0;0;50;
$GPXUP;3601;08:09:56;0;49	87597;8	57056;0;0;49;
$GPXUP;3601;08:09:57;0;49	87608;8	57063;0;0;50;
$GPXUP;3601;08:09:58;0;49	87621;8	57064;0;0;46;
$GPXUP;3601;08:09:59;0;49	87633;8	57059;0;0;50;
$GPXUP;3601;08:10:00;0;49	87645;8	57045;0;0;55;
$GPXUP;3601;08:10:01;0;49	87656;8	57025;0;0;62;
$GPXUP;3601;08:10:02;0;49	87668;8	57009;0;0;57;
$GPXUP;3601;08:10:03;0;49	8768;8	56999;0;0;54;
$GPXUP;3601;08:10:04;0;49	87693;8	56994;0;0;53;
$GPXUP;3601;08:10:05;0;49	87706;8	56994;0;0;53;
$GPXUP;3601;08:10:06;0;49	8772;8	56995;0;0;53;
$GPXUP;3601;08:10:07;0;49	87732;8	56994;0;0;53;
$GPXUP;3601;08:10:08;0;49	87745;8	56987;0;0;54;
$GPXUP;3601;08:10:09;0;49	87757;8	56975;0;0;58;
$GPXUP;3601;08:10:10;0;49	87769;8	5696;0;0;61;
$GPXUP;3601;08:10:11;0;49	8778;8	56944;0;0;61;
$GPXUP;3601;08:10:12;0;49	87792;8	56931;0;0;57;
$GPXUP;3601;08:10:13;0;49	87805;8	56923;0;0;55;
$GPXUP;3601;08:10:14;0;49	87818;8	56922;0;0;53;
$GPXUP;3601;08:10:15;0;49	87832;8	56926;0;0;54;
$GPXUP;3601;08:10:16;0;49	87845;8	56934;0;0;55;
$GPXUP;3601;08:10:17;0;49	87857;8	56942;0;0;54;
$GPXUP;3601;08:10:18;0;49	87871;8	56946;0;0;55;
$GPXUP;3601;08:10:19;0;49	87884;8	56946;0;0;55;
$GPXUP;3601;08:10:20;0;49	87898;8	56939;0;0;59;
$GPXUP;3601;08:10:21;0;49	87912;8	5693;0;0;59;
$GPXUP;3601;08:10:22;0;49	87926;8	56923;0;0;57;
$GPXUP;3601;08:10:23;0;49	8794;8	56922;0;0;56;
$GPXUP;3601;08:10:24;0;49	87954;8	56924;0;0;56;
$GPXUP;3601;08:10:25;0;49	87968;8	56924;0;0;58;
$GPXUP;3601;08:10:26;0;49	87982;8	56921;0;0;58;
$GPXUP;3601;08:10:27;0;49	87997;8	56917;0;0;57;
$GPXUP;3601;08:10:28;0;49	8801;8	56914;0;0;55;
$GPXUP;3601;08:10:29;0;49	88024;8	56915;0;0;55;
$GPXUP;3601;08:10:30;0;49	88038;8	56918;0;0;55;
$GPXUP;3601;08:10:31;0;49	88052;8	5692;0;0;56;
$GPXUP;3601;08:10:32;0;49	88066;8	5692;0;0;57;
$GPXUP;3601;08:10:33;0;49	8808;8	56921;0;0;56;
$GPXUP;3601;08:10:34;0;49	88094;8	56924;0;0;56;
$GPXUP;3601;08:10:35;0;49	88107;8	56929;0;0;54;
$GPXUP;3601;08:10:36;0;49	8812;8	56932;0;0;52;
$GPXUP;3601;08:10:37;0;49	88132;8	56938;0;0;50;
$GPXUP;3601;08:10:38;0;49	88144;8	56945;0;0;50;
$GPXUP;3601;08:10:39;0;49	88156;8	56951;0;0;51;
$GPXUP;3601;08:10:40;0;49	88168;8	56953;0;0;52;
$GPXUP;3601;08:10:41;0;49	88182;8	5695;0;0;53;
$GPXUP;3601;08:10:42;0;49	88194;8	56941;0;0;56;
$GPXUP;3601;08:10:43;0;49	88207;8	56929;0;0;57;
$GPXUP;3601;08:10:44;0;49	88218;8	56917;0;0;56;
$GPXUP;3601;08:10:45;0;49	8823;8	56904;0;0;56;
$GPXUP;3601;08:10:46;0;49	88242;8	56894;0;0;56;
$GPXUP;3601;08:10:47;0;49	88256;8	56889;0;0;55;
$GPXUP;3601;08:10:48;0;49	88269;8	56887;0;0;54;
$GPXUP;3601;08:10:49;0;49	88282;8	56886;0;0;52;
$GPXUP;3601;08:10:50;0;49	88295;8	56883;0;0;51;
$GPXUP;3601;08:10:51;0;49	88307;8	5688;0;0;51;
$GPXUP;3601;08:10:52;0;49	8832;8	5688;0;0;51;
$GPXUP;3601;08:10:53;0;49	88332;8	56882;0;0;50;
$GPXUP;3601;08:10:54;0;49	88345;8	56885;0;0;50;
$GPXUP;3601;08:10:55;0;49	88357;8	56887;0;0;52;
$GPXUP;3601;08:10:56;0;49	8837;8	56889;0;0;52;
$GPXUP;3601;08:10:57;0;49	88383;8	56888;0;0;52;
$GPXUP;3601;08:10:58;0;49	88396;8	56885;0;0;54;
$GPXUP;3601;08:10:59;0;49	88409;8	5688;0;0;55;
$GPXUP;3601;08:11:00;0;49	88423;8	56876;0;0;54;
$GPXUP;3601;08:11:01;0;49	88436;8	56874;0;0;53;
$GPXUP;3601;08:11:02;0;49	88449;8	56872;0;0;53;
$GPXUP;3601;08:11:03;0;49	88462;8	56872;0;0;53;
$GPXUP;3601;08:11:04;0;49	88476;8	56874;0;0;52;
$GPXUP;3601;08:11:05;0;49	88488;8	56878;0;0;49;
$GPXUP;3601;08:11:06;0;49	885;8	56881;0;0;48;
$GPXUP;3601;08:11:07;0;49	88512;8	56881;0;0;50;
$GPXUP;3601;08:11:08;0;49	88524;8	56876;0;0;52;
$GPXUP;3601;08:11:09;0;49	88536;8	56868;0;0;54;
$GPXUP;3601;08:11:10;0;49	88549;8	56862;0;0;54;
$GPXUP;3601;08:11:11;0;49	88562;8	56857;0;0;53;
$GPXUP;3601;08:11:12;0;49	88575;8	56855;0;0;52;
$GPXUP;3601;08:11:13;0;49	88588;8	56854;0;0;52;
$GPXUP;3601;08:11:14;0;49	886;8	56856;0;0;52;
$GPXUP;3601;08:11:15;0;49	88613;8	56862;0;0;52;
$GPXUP;3601;08:11:16;0;49	88623;8	56873;0;0;52;
$GPXUP;3601;08:11:17;0;49	88632;8	56887;0;0;48;
$GPXUP;3601;08:11:18;0;49	8864;8	56902;0;0;48;
$GPXUP;3601;08:11:19;0;49	88648;8	56916;0;0;49;
$GPXUP;3601;08:11:20;0;49	88656;8	56929;0;0;50;
$GPXUP;3601;08:11:21;0;49	88667;8	56941;0;0;51;
$GPXUP;3601;08:11:22;0;49	88678;8	56951;0;0;52;
$GPXUP;3601;08:11:23;0;49	8869;8	56959;0;0;52;
$GPXUP;3601;08:11:24;0;49	88701;8	56968;0;0;51;
$GPXUP;3601;08:11:25;0;49	8871;8	56981;0;0;49;
$GPXUP;3601;08:11:26;0;49	88718;8	56996;0;0;50;
$GPXUP;3601;08:11:27;0;49	88726;8	57011;0;0;50;
$GPXUP;3601;08:11:28;0;49	88734;8	57026;0;0;50;
$GPXUP;3601;08:11:29;0;49	88742;8	57041;0;0;49;
$GPXUP;3601;08:11:30;0;49	88751;8	57053;0;0;48;
$GPXUP;3601;08:11:31;0;49	88761;8	57062;0;0;48;
$GPXUP;3601;08:11:32;0;49	88772;8	57071;0;0;47;
$GPXUP;3601;08:11:33;0;49	88782;8	5708;0;0;46;
$GPXUP;3601;08:11:34;0;49	88791;8	57091;0;0;46;
$GPXUP;3601;08:11:35;0;49	88801;8	571;0;0;48;
$GPXUP;3601;08:11:36;0;49	88812;8	57109;0;0;51;
$GPXUP;3601;08:11:37;0;49	88823;8	57119;0;0;52;
$GPXUP;3601;08:11:38;0;49	88834;8	5713;0;0;52;
$GPXUP;3601;08:11:39;0;49	88844;8	57142;0;0;53;
$GPXUP;3601;08:11:40;0;49	88854;8	57154;0;0;53;
$GPXUP;3601;08:11:41;0;49	88866;8	57165;0;0;53;
$GPXUP;3601;08:11:42;0;49	88877;8	57175;0;0;54;
$GPXUP;3601;08:11:43;0;49	88888;8	57187;0;0;51;
$GPXUP;3601;08:11:44;0;49	88897;8	572;0;0;47;
$GPXUP;3601;08:11:45;0;49	88905;8	57213;0;0;47;
$GPXUP;3601;08:11:46;0;49	88912;8	57228;0;0;51;
$GPXUP;3601;08:11:47;0;49	8892;8	57245;0;0;53;
$GPXUP;3601;08:11:48;0;49	88927;8	57262;0;0;53;
$GPXUP;3601;08:11:49;0;49	88935;8	57278;0;0;51;
$GPXUP;3601;08:11:50;0;49	88943;8	57292;0;0;49;
$GPXUP;3601;08:11:51;0;49	88953;8	57303;0;0;48;
$GPXUP;3601;08:11:52;0;49	88964;8	57312;0;0;50;
$GPXUP;3601;08:11:53;0;49	88976;8	5732;0;0;52;
$GPXUP;3601;08:11:54;0;49	88986;8	57331;0;0;52;
$GPXUP;3601;08:11:55;0;49	88997;8	57342;0;0;52;
$GPXUP;3601;08:11:56;0;49	89009;8	5735;0;0;53;
$GPXUP;3601;08:11:57;0;49	89021;8	57358;0;0;53;
$GPXUP;3601;08:11:58;0;49	89033;8	57368;0;0;53;
$GPXUP;3601;08:11:59;0;49	89045;8	57377;0;0;53;
$GPXUP;3601;08:12:00;0;49	89056;8	57388;0;0;53;
$GPXUP;3601;08:12:01;0;49	89066;8	574;0;0;51;
$GPXUP;3601;08:12:02;0;49	89076;8	57413;0;0;51;
$GPXUP;3601;08:12:03;0;49	89085;8	57428;0;0;53;
$GPXUP;3601;08:12:04;0;49	89093;8	57444;0;0;54;
$GPXUP;3601;08:12:05;0;49	89101;8	57462;0;0;55;
$GPXUP;3601;08:12:06;0;49	89109;8	57478;0;0;54;
$GPXUP;3601;08:12:07;0;49	89118;8	57493;0;0;54;
$GPXUP;3601;08:12:08;0;49	89128;8	57509;0;0;55;
$GPXUP;3601;08:12:09;0;49	89134;8	57527;0;0;54;
$GPXUP;3601;08:12:10;0;49	8914;8	57546;0;0;53;
$GPXUP;3601;08:12:11;0;49	89146;8	57564;0;0;53;
$GPXUP;3601;08:12:12;0;49	89153;8	57582;0;0;53;
$GPXUP;3601;08:12:13;0;49	8916;8	57599;0;0;53;
$GPXUP;3601;08:12:14;0;49	8917;8	57614;0;0;51;
$GPXUP;3601;08:12:15;0;49	89179;8	57627;0;0;50;
$GPXUP;3601;08:12:16;0;49	89188;8	5764;0;0;49;
$GPXUP;3601;08:12:17;0;49	89196;8	57654;0;0;49;
$GPXUP;3601;08:12:18;0;49	89204;8	57668;0;0;48;
$GPXUP;3601;08:12:19;0;49	89214;8	5768;0;0;49;
$GPXUP;3601;08:12:20;0;49	89224;8	5769;0;0;51;
$GPXUP;3601;08:12:21;0;49	89235;8	57701;0;0;51;
$GPXUP;3601;08:12:22;0;49	89245;8	57713;0;0;52;
$GPXUP;3601;08:12:23;0;49	89256;8	57724;0;0;52;
$GPXUP;3601;08:12:24;0;49	89267;8	57735;0;0;52;
$GPXUP;3601;08:12:25;0;49	89276;8	57748;0;0;52;
$GPXUP;3601;08:12:26;0;49	89284;8	57764;0;0;48;
$GPXUP;3601;08:12:27;0;49	89289;8	5778;0;0;48;
$GPXUP;3601;08:12:28;0;49	89295;8	57797;0;0;50;
$GPXUP;3601;08:12:29;0;49	89301;8	57814;0;0;52;
$GPXUP;3601;08:12:30;0;49	89306;8	57833;0;0;54;
$GPXUP;3601;08:12:31;0;49	89312;8	57852;0;0;54;
$GPXUP;3601;08:12:32;0;49	89319;8	5787;0;0;54;
$GPXUP;3601;08:12:33;0;49	89327;8	57886;0;0;54;
$GPXUP;3601;08:12:34;0;49	89338;8	579;0;0;53;
$GPXUP;3601;08:12:35;0;49	89349;8	5791;0;0;53;
$GPXUP;3601;08:12:36;0;49	89361;8	57918;0;0;52;
$GPXUP;3601;08:12:37;0;49	89373;8	57926;0;0;51;
$GPXUP;3601;08:12:38;0;49	89384;8	57935;0;0;50;
$GPXUP;3601;08:12:39;0;49	89396;8	57943;0;0;50;
$GPXUP;3601;08:12:40;0;49	89408;8	57949;0;0;51;
$GPXUP;3601;08:12:41;0;49	8942;8	57952;0;0;51;
$GPXUP;3601;08:12:42;0;49	89434;8	57951;0;0;54;
$GPXUP;3601;08:12:43;0;49	89447;8	57949;0;0;55;
$GPXUP;3601;08:12:44;0;49	89461;8	57948;0;0;55;
$GPXUP;3601;08:12:45;0;49	89475;8	5795;0;0;53;
$GPXUP;3601;08:12:46;0;49	89488;8	57952;0;0;53;
$GPXUP;3601;08:12:47;0;49	89501;8	57955;0;0;52;
$GPXUP;3601;08:12:48;0;49	89513;8	57961;0;0;52;
$GPXUP;3601;08:12:49;0;49	89525;8	57969;0;0;51;
$GPXUP;3601;08:12:50;0;49	89536;8	57978;0;0;49;
$GPXUP;3601;08:12:51;0;49	89547;8	57985;0;0;47;
$GPXUP;3601;08:12:52;0;49	89558;8	57989;0;0;47;
$GPXUP;3601;08:12:53;0;49	8957;8	57991;0;0;48;
$GPXUP;3601;08:12:54;0;49	89582;8	57995;0;0;48;
$GPXUP;3601;08:12:55;0;49	89593;8	58002;0;0;50;
$GPXUP;3601;08:12:56;0;49	89603;8	58014;0;0;51;
$GPXUP;3601;08:12:57;0;49	89613;8	58024;0;0;49;
$GPXUP;3601;08:12:58;0;49	89623;8	58035;0;0;47;
$GPXUP;3601;08:12:59;0;49	89633;8	58046;0;0;46;
$GPXUP;3601;08:13:00;0;49	89643;8	58054;0;0;48;
$GPXUP;3601;08:13:01;0;49	89654;8	58059;0;0;48;
$GPXUP;3601;08:13:02;0;49	89667;8	5806;0;0;49;
$GPXUP;3601;08:13:03;0;49	8968;8	58053;0;0;54;
$GPXUP;3601;08:13:04;0;49	89694;8	58044;0;0;59;
$GPXUP;3601;08:13:05;0;49	89709;8	58038;0;0;60;
$GPXUP;3601;08:13:06;0;49	89724;8	58035;0;0;59;
$GPXUP;3601;08:13:07;0;49	89739;8	58035;0;0;59;
$GPXUP;3601;08:13:08;0;49	89753;8	58036;0;0;58;
$GPXUP;3601;08:13:09;0;49	89768;8	58039;0;0;57;
$GPXUP;3601;08:13:10;0;49	89782;8	5804;0;0;57;
$GPXUP;3601;08:13:11;0;49	89796;8	58043;0;0;57;
$GPXUP;3601;08:13:12;0;49	8981;8	58047;0;0;56;
$GPXUP;3601;08:13:13;0;49	89824;8	5805;0;0;56;
$GPXUP;3601;08:13:14;0;49	89838;8	58048;0;0;58;
$GPXUP;3601;08:13:15;0;49	89853;8	58045;0;0;60;
$GPXUP;3601;08:13:16;0;49	89868;8	58046;0;0;60;
$GPXUP;3601;08:13:17;0;49	89882;8	58051;0;0;61;
$GPXUP;3601;08:13:18;0;49	89896;8	58061;0;0;60;
$GPXUP;3601;08:13:19;0;49	89908;8	58073;0;0;55;
$GPXUP;3601;08:13:20;0;49	89916;8	58088;0;0;52;
$GPXUP;3601;08:13:21;0;49	89925;8	58103;0;0;53;
$GPXUP;3601;08:13:22;0;49	89935;8	58117;0;0;55;
$GPXUP;3601;08:13:23;0;49	89946;8	58131;0;0;54;
$GPXUP;3601;08:13:24;0;49	89955;8	58145;0;0;52;
$GPXUP;3601;08:13:25;0;49	89964;8	58157;0;0;47;
$GPXUP;3601;08:13:26;0;49	89975;8	58166;0;0;49;
$GPXUP;3601;08:13:27;0;49	89986;8	58174;0;0;51;
$GPXUP;3601;08:13:28;0;49	89998;8	58182;0;0;54;
$GPXUP;3601;08:13:29;0;49	90009;8	58194;0;0;54;
$GPXUP;3601;08:13:30;0;49	90019;8	58208;0;0;53;
$GPXUP;3601;08:13:31;0;49	90028;8	58222;0;0;52;
$GPXUP;3601;08:13:32;0;49	90038;8	58234;0;0;49;
$GPXUP;3601;08:13:33;0;49	90048;8	58242;0;0;43;
$GPXUP;3601;08:13:34;0;49	90059;8	58244;0;0;46;
$GPXUP;3601;08:13:35;0;49	90071;8	58246;0;0;47;
$GPXUP;3601;08:13:36;0;49	90082;8	58251;0;0;48;
$GPXUP;3601;08:13:37;0;49	90094;8	58257;0;0;48;
$GPXUP;3601;08:13:38;0;49	90104;8	58265;0;0;49;
$GPXUP;3601;08:13:39;0;49	90115;8	58275;0;0;50;
$GPXUP;3601;08:13:40;0;49	90124;8	58287;0;0;49;
$GPXUP;3601;08:13:41;0;49	90134;8	583;0;0;50;
$GPXUP;3601;08:13:42;0;49	90141;8	58316;0;0;51;
$GPXUP;3601;08:13:43;0;49	90146;8	58334;0;0;52;
$GPXUP;3601;08:13:44;0;49	9015;8	58354;0;0;54;
$GPXUP;3601;08:13:45;0;49	90157;8	58372;0;0;54;
$GPXUP;3601;08:13:46;0;49	90165;8	58388;0;0;53;
$GPXUP;3601;08:13:47;0;49	90176;8	584;0;0;52;
$GPXUP;3601;08:13:48;0;49	90186;8	58412;0;0;51;
$GPXUP;3601;08:13:49;0;49	90195;8	58425;0;0;49;
$GPXUP;3601;08:13:50;0;49	90204;8	58438;0;0;50;
$GPXUP;3601;08:13:51;0;49	90214;8	58451;0;0;54;
$GPXUP;3601;08:13:52;0;49	90224;8	58464;0;0;55;
$GPXUP;3601;08:13:53;0;49	90234;8	58478;0;0;52;
$GPXUP;3601;08:13:54;0;49	9024;8	58495;0;0;50;
$GPXUP;3601;08:13:55;0;49	90245;8	58513;0;0;51;
$GPXUP;3601;08:13:56;0;49	90246;8	58533;0;0;49;
$GPXUP;3601;08:13:57;0;49	90246;8	58553;0;0;52;
$GPXUP;3601;08:13:58;0;49	90247;8	58573;0;0;53;
$GPXUP;3601;08:13:59;0;49	9025;8	58592;0;0;51;
$GPXUP;3601;08:14:00;0;49	90255;8	58609;0;0;49;
$GPXUP;3601;08:14:01;0;49	90265;8	58619;0;0;45;
$GPXUP;3601;08:14:02;0;49	90278;8	58621;0;0;45;
$GPXUP;3601;08:14:03;0;49	90292;8	58613;0;0;53;
$GPXUP;3601;08:14:04;0;49	90307;8	58608;0;0;55;
$GPXUP;3601;08:14:05;0;49	90321;8	58605;0;0;52;
$GPXUP;3601;08:14:06;0;49	90333;8	58602;0;0;45;
$GPXUP;3601;08:14:07;0;49	90344;8	586;0;0;44;
$GPXUP;3601;08:14:08;0;49	90356;8	58599;0;0;45;
$GPXUP;3601;08:14:09;0;49	90367;8	58601;0;0;50;
$GPXUP;3601;08:14:10;0;49	90379;8	58607;0;0;48;
$GPXUP;3601;08:14:11;0;49	90389;8	58616;0;0;46;
$GPXUP;3601;08:14:12;0;49	90399;8	58625;0;0;46;
$GPXUP;3601;08:14:13;0;49	90409;8	58635;0;0;47;
$GPXUP;3601;08:14:14;0;49	90419;8	58646;0;0;50;
$GPXUP;3601;08:14:15;0;49	9043;8	58657;0;0;53;
$GPXUP;3601;08:14:16;0;49	90441;8	5867;0;0;53;
$GPXUP;3601;08:14:17;0;49	90452;8	58681;0;0;52;
$GPXUP;3601;08:14:18;0;49	90463;8	58691;0;0;52;
$GPXUP;3601;08:14:19;0;49	90475;8	58698;0;0;51;
$GPXUP;3601;08:14:20;0;49	90488;8	58702;0;0;51;
$GPXUP;3601;08:14:21;0;49	90501;8	58705;0;0;52;
$GPXUP;3601;08:14:22;0;49	90514;8	58706;0;0;54;
$GPXUP;3601;08:14:23;0;49	90527;8	58707;0;0;51;
$GPXUP;3601;08:14:24;0;49	9054;8	58711;0;0;51;
$GPXUP;3601;08:14:25;0;49	90551;8	58717;0;0;48;
$GPXUP;3601;08:14:26;0;49	90562;8	58724;0;0;48;
$GPXUP;3601;08:14:27;0;49	90573;8	58734;0;0;50;
$GPXUP;3601;08:14:28;0;49	90583;8	58745;0;0;50;
$GPXUP;3601;08:14:29;0;49	90593;8	58756;0;0;50;
$GPXUP;3601;08:14:30;0;49	90604;8	58766;0;0;51;
$GPXUP;3601;08:14:31;0;49	90616;8	58774;0;0;53;
$GPXUP;3601;08:14:32;0;49	90628;8	58782;0;0;52;
$GPXUP;3601;08:14:33;0;49	90639;8	58792;0;0;51;
$GPXUP;3601;08:14:34;0;49	90649;8	58805;0;0;50;
$GPXUP;3601;08:14:35;0;49	90656;8	5882;0;0;45;
$GPXUP;3601;08:14:36;0;49	90657;8	58838;0;0;44;
$GPXUP;3601;08:14:37;0;49	90648;8	58855;0;0;44;
$GPXUP;3601;08:14:38;0;49	9063;8	5886;0;0;49;
$GPXUP;3601;08:14:39;0;49	90606;8	58851;0;0;70;
$GPXUP;3601;08:14:40;0;49	90587;8	58844;0;0;69;
$GPXUP;3601;08:14:41;0;49	90568;8	58841;0;0;68;
$GPXUP;3601;08:14:42;0;49	9055;8	58837;0;0;70;
$GPXUP;3601;08:14:43;0;49	90532;8	58834;0;0;70;
$GPXUP;3601;08:14:44;0;49	90514;8	58837;0;0;70;
$GPXUP;3601;08:14:45;0;49	90497;8	58845;0;0;66;
$GPXUP;3601;08:14:46;0;49	90483;8	5886;0;0;65;
$GPXUP;3601;08:14:47;0;49	90473;8	58879;0;0;63;
$GPXUP;3601;08:14:48;0;49	90465;8	58901;0;0;64;
$GPXUP;3601;08:14:49;0;49	90458;8	58924;0;0;63;
$GPXUP;3601;08:14:50;0;49	90452;8	58948;0;0;64;
$GPXUP;3601;08:14:51;0;49	90448;8	58971;0;0;61;
$GPXUP;3601;08:14:52;0;49	90444;8	58994;0;0;57;
$GPXUP;3601;08:14:53;0;49	90442;8	59015;0;0;55;
$GPXUP;3601;08:14:54;0;49	90439;8	59036;0;0;55;
$GPXUP;3601;08:14:55;0;49	90437;8	59058;0;0;57;
$GPXUP;3601;08:14:56;0;49	90434;8	5908;0;0;58;
$GPXUP;3601;08:14:57;0;49	90431;8	59103;0;0;60;
$GPXUP;3601;08:14:58;0;49	90429;8	59127;0;0;60;
$GPXUP;3601;08:14:59;0;49	90428;8	5915;0;0;59;
$GPXUP;3601;08:15:00;0;49	90427;8	59173;0;0;59;
$GPXUP;3601;08:15:01;0;49	90425;8	59196;0;0;61;
$GPXUP;3601;08:15:02;0;49	90421;8	5922;0;0;64;
$GPXUP;3601;08:15:03;0;49	90415;8	59243;0;0;66;
$GPXUP;3601;08:15:04;0;49	90408;8	59267;0;0;68;
$GPXUP;3601;08:15:05;0;49	90402;8	59292;0;0;68;
$GPXUP;3601;08:15:06;0;49	90396;8	59317;0;0;69;
$GPXUP;3601;08:15:07;0;49	9039;8	59342;0;0;70;
$GPXUP;3601;08:15:08;0;49	90381;8	59366;0;0;70;
$GPXUP;3601;08:15:09;0;49	90372;8	59389;0;0;69;
$GPXUP;3601;08:15:10;0;49	90363;8	59412;0;0;69;
$GPXUP;3601;08:15:11;0;49	90354;8	59435;0;0;68;
$GPXUP;3601;08:15:12;0;49	90346;8	59458;0;0;68;
$GPXUP;3601;08:15:13;0;49	90339;8	59482;0;0;67;
$GPXUP;3601;08:15:14;0;49	90332;8	59506;0;0;68;
$GPXUP;3601;08:15:15;0;49	90324;8	59529;0;0;67;
$GPXUP;3601;08:15:16;0;49	90318;8	59554;0;0;66;
$GPXUP;3601;08:15:17;0;49	90311;8	59576;0;0;66;
$GPXUP;3601;08:15:18;0;49	90302;8	59598;0;0;66;
$GPXUP;3601;08:15:19;0;49	90292;8	59618;0;0;65;
$GPXUP;3601;08:15:20;0;49	90282;8	59637;0;0;64;
$GPXUP;3601;08:15:21;0;49	90273;8	59657;0;0;63;
$GPXUP;3601;08:15:22;0;49	90265;8	59679;0;0;64;
$GPXUP;3601;08:15:23;0;49	90258;8	59701;0;0;63;
$GPXUP;3601;08:15:24;0;49	90252;8	59724;0;0;64;
$GPXUP;3601;08:15:25;0;49	90247;8	59747;0;0;64;
$GPXUP;3601;08:15:26;0;49	90243;8	59771;0;0;62;
$GPXUP;3601;08:15:27;0;49	9024;8	59794;0;0;62;
$GPXUP;3601;08:15:28;0;49	90237;8	59817;0;0;60;
$GPXUP;3601;08:15:29;0;49	90234;8	5984;0;0;58;
$GPXUP;3601;08:15:30;0;49	90233;8	59862;0;0;56;
$GPXUP;3601;08:15:31;0;49	90234;8	59883;0;0;55;
$GPXUP;3601;08:15:32;0;49	90238;8	59903;0;0;54;
$GPXUP;3601;08:15:33;0;49	90244;8	59922;0;0;54;
$GPXUP;3601;08:15:34;0;49	90251;8	59939;0;0;52;
$GPXUP;3601;08:15:35;0;49	90257;8	59957;0;0;52;
$GPXUP;3601;08:15:36;0;49	90261;8	59976;0;0;53;
$GPXUP;3601;08:15:37;0;49	90264;8	59996;0;0;52;
$GPXUP;3601;08:15:38;0;49	90265;8	60016;0;0;52;
$GPXUP;3601;08:15:39;0;49	90264;8	60036;0;0;53;
$GPXUP;3601;08:15:40;0;49	90261;8	60056;0;0;53;
$GPXUP;3601;08:15:41;0;49	90257;8	60076;0;0;52;
$GPXUP;3601;08:15:42;0;49	90254;8	60095;0;0;52;
$GPXUP;3601;08:15:43;0;49	90251;8	60114;0;0;52;
$GPXUP;3601;08:15:44;0;49	90246;8	60133;0;0;53;
$GPXUP;3601;08:15:45;0;49	9024;8	60152;0;0;54;
$GPXUP;3601;08:15:46;0;49	90232;8	60171;0;0;59;
$GPXUP;3601;08:15:47;0;49	90224;8	6019;0;0;64;
$GPXUP;3601;08:15:48;0;49	90215;8	60211;0;0;63;
$GPXUP;3601;08:15:49;0;49	90208;8	60233;0;0;62;
$GPXUP;3601;08:15:50;0;49	90201;8	60255;0;0;62;
$GPXUP;3601;08:15:51;0;49	90194;8	60276;0;0;62;
$GPXUP;3601;08:15:52;0;49	90187;8	60298;0;0;61;
$GPXUP;3601;08:15:53;0;49	90181;8	6032;0;0;62;
$GPXUP;3601;08:15:54;0;49	90175;8	60342;0;0;63;
$GPXUP;3601;08:15:55;0;49	90167;8	60364;0;0;64;
$GPXUP;3601;08:15:56;0;49	90158;8	60385;0;0;64;
$GPXUP;3601;08:15:57;0;49	90149;8	60405;0;0;63;
$GPXUP;3601;08:15:58;0;49	90139;8	60424;0;0;62;
$GPXUP;3601;08:15:59;0;49	90128;8	60442;0;0;63;
$GPXUP;3601;08:16:00;0;49	90117;8	60459;0;0;64;
$GPXUP;3601;08:16:01;0;49	90106;8	60477;0;0;64;
$GPXUP;3601;08:16:02;0;49	90095;8	60495;0;0;64;
$GPXUP;3601;08:16:03;0;49	90084;8	60512;0;0;63;
$GPXUP;3601;08:16:04;0;49	90074;8	60531;0;0;62;
$GPXUP;3601;08:16:05;0;49	90065;8	60551;0;0;61;
$GPXUP;3601;08:16:06;0;49	90057;8	60571;0;0;63;
$GPXUP;3601;08:16:07;0;49	90047;8	60591;0;0;64;
$GPXUP;3601;08:16:08;0;49	90037;8	60609;0;0;65;
$GPXUP;3601;08:16:09;0;49	90025;8	60627;0;0;65;
$GPXUP;3601;08:16:10;0;49	90013;8	60643;0;0;64;
$GPXUP;3601;08:16:11;0;49	90001;8	60659;0;0;64;
$GPXUP;3601;08:16:12;0;49	8999;8	60677;0;0;63;
$GPXUP;3601;08:16:13;0;49	89981;8	60696;0;0;59;
$GPXUP;3601;08:16:14;0;49	89975;8	60715;0;0;55;
$GPXUP;3601;08:16:15;0;49	8997;8	60734;0;0;54;
$GPXUP;3601;08:16:16;0;49	89964;8	60754;0;0;56;
$GPXUP;3601;08:16:17;0;49	89957;8	60773;0;0;60;
$GPXUP;3601;08:16:18;0;49	89947;8	60792;0;0;64;
$GPXUP;3601;08:16:19;0;49	89936;8	6081;0;0;63;
$GPXUP;3601;08:16:20;0;49	89925;8	60826;0;0;61;
$GPXUP;3601;08:16:21;0;49	89914;8	60842;0;0;60;
$GPXUP;3601;08:16:22;0;49	89902;8	60857;0;0;62;
$GPXUP;3601;08:16:23;0;49	8989;8	60873;0;0;62;
$GPXUP;3601;08:16:24;0;49	89879;8	6089;0;0;63;
$GPXUP;3601;08:16:25;0;49	89868;8	60907;0;0;64;
$GPXUP;3601;08:16:26;0;49	89856;8	60924;0;0;66;
$GPXUP;3601;08:16:27;0;49	89843;8	6094;0;0;65;
$GPXUP;3601;08:16:28;0;49	89832;8	60959;0;0;63;
$GPXUP;3601;08:16:29;0;49	89822;8	60976;0;0;62;
$GPXUP;3601;08:16:30;0;49	89811;8	60993;0;0;62;
$GPXUP;3601;08:16:31;0;49	89799;8	61009;0;0;62;
$GPXUP;3601;08:16:32;0;49	89787;8	61024;0;0;61;
$GPXUP;3601;08:16:33;0;49	89777;8	61042;0;0;61;
$GPXUP;3601;08:16:34;0;49	89768;8	6106;0;0;61;
$GPXUP;3601;08:16:35;0;49	89757;8	61079;0;0;64;
$GPXUP;3601;08:16:36;0;49	89747;8	61098;0;0;65;
$GPXUP;3601;08:16:37;0;49	89737;8	61117;0;0;63;
$GPXUP;3601;08:16:38;0;49	8973;8	61138;0;0;60;
$GPXUP;3601;08:16:39;0;49	89723;8	61158;0;0;58;
$GPXUP;3601;08:16:40;0;49	89716;8	61177;0;0;58;
$GPXUP;3601;08:16:41;0;49	89709;8	61198;0;0;59;
$GPXUP;3601;08:16:42;0;49	89705;8	6122;0;0;59;
$GPXUP;3601;08:16:43;0;49	89703;8	61242;0;0;59;
$GPXUP;3601;08:16:44;0;49	89702;8	61265;0;0;57;
$GPXUP;3601;08:16:45;0;49	897;8	61287;0;0;58;
$GPXUP;3601;08:16:46;0;49	89696;8	61309;0;0;58;
$GPXUP;3601;08:16:47;0;49	89692;8	6133;0;0;55;
$GPXUP;3601;08:16:48;0;49	89687;8	61349;0;0;53;
$GPXUP;3601;08:16:49;0;49	89683;8	61369;0;0;54;
$GPXUP;3601;08:16:50;0;49	89679;8	61389;0;0;56;
$GPXUP;3601;08:16:51;0;49	89676;8	6141;0;0;57;
$GPXUP;3601;08:16:52;0;49	89673;8	61432;0;0;59;
$GPXUP;3601;08:16:53;0;49	89672;8	61456;0;0;61;
$GPXUP;3601;08:16:54;0;49	8967;8	6148;0;0;62;
$GPXUP;3601;08:16:55;0;49	89666;8	61503;0;0;63;
$GPXUP;3601;08:16:56;0;49	89658;8	61525;0;0;64;
$GPXUP;3601;08:16:57;0;49	8965;8	61545;0;0;63;
$GPXUP;3601;08:16:58;0;49	8964;8	61564;0;0;62;
$GPXUP;3601;08:16:59;0;49	89631;8	61583;0;0;59;
$GPXUP;3601;08:17:00;0;49	89624;8	61603;0;0;57;
$GPXUP;3601;08:17:01;0;49	8962;8	61623;0;0;54;
$GPXUP;3601;08:17:02;0;49	89617;8	61643;0;0;54;
$GPXUP;3601;08:17:03;0;49	89615;8	61664;0;0;56;
$GPXUP;3601;08:17:04;0;49	89611;8	61685;0;0;57;
$GPXUP;3601;08:17:05;0;49	89606;8	61705;0;0;56;
$GPXUP;3601;08:17:06;0;49	89601;8	61725;0;0;55;
$GPXUP;3601;08:17:07;0;49	89598;8	61745;0;0;53;
$GPXUP;3601;08:17:08;0;49	89596;8	61766;0;0;53;
$GPXUP;3601;08:17:09;0;49	89595;8	61786;0;0;53;
$GPXUP;3601;08:17:10;0;49	89593;8	61806;0;0;53;
$GPXUP;3601;08:17:11;0;49	89591;8	61826;0;0;53;
$GPXUP;3601;08:17:12;0;49	89588;8	61847;0;0;53;
$GPXUP;3601;08:17:13;0;49	89585;8	61866;0;0;51;
$GPXUP;3601;08:17:14;0;49	89581;8	61884;0;0;49;
$GPXUP;3601;08:17:15;0;49	89578;8	61902;0;0;50;
$GPXUP;3601;08:17:16;0;49	89575;8	61921;0;0;50;
$GPXUP;3601;08:17:17;0;49	89572;8	6194;0;0;50;
$GPXUP;3601;08:17:18;0;49	89568;8	61958;0;0;49;
$GPXUP;3601;08:17:19;0;49	89566;8	61975;0;0;45;
$GPXUP;3601;08:17:20;0;49	89566;8	61992;0;0;42;
$GPXUP;3601;08:17:21;0;49	89567;8	62009;0;0;43;
$GPXUP;3601;08:17:22;0;49	89565;8	62026;0;0;45;
$GPXUP;3601;08:17:23;0;49	89563;8	62043;0;0;46;
$GPXUP;3601;08:17:24;0;49	89564;8	62061;0;0;47;
$GPXUP;3601;08:17:25;0;49	89566;8	62079;0;0;47;
$GPXUP;3601;08:17:26;0;49	89569;8	62097;0;0;48;
$GPXUP;3601;08:17:27;0;49	8957;8	62116;0;0;48;
$GPXUP;3601;08:17:28;0;49	89572;8	62134;0;0;48;
$GPXUP;3601;08:17:29;0;49	89575;8	62152;0;0;47;
$GPXUP;3601;08:17:30;0;49	89579;8	62169;0;0;47;
$GPXUP;3601;08:17:31;0;49	89581;8	62187;0;0;47;
$GPXUP;3601;08:17:32;0;49	89579;8	62205;0;0;49;
$GPXUP;3601;08:17:33;0;49	89574;8	62224;0;0;52;
$GPXUP;3601;08:17:34;0;49	89566;8	62242;0;0;55;
$GPXUP;3601;08:17:35;0;49	89558;8	6226;0;0;56;
$GPXUP;3601;08:17:36;0;49	89552;8	62278;0;0;54;
$GPXUP;3601;08:17:37;0;49	89546;8	62297;0;0;53;
$GPXUP;3601;08:17:38;0;49	89541;8	62316;0;0;52;
$GPXUP;3601;08:17:39;0;49	89537;8	62335;0;0;51;
$GPXUP;3601;08:17:40;0;49	89535;8	62354;0;0;52;
$GPXUP;3601;08:17:41;0;49	89534;8	62374;0;0;51;
$GPXUP;3601;08:17:42;0;49	89533;8	62394;0;0;52;
$GPXUP;3601;08:17:43;0;49	89528;8	62413;0;0;53;
$GPXUP;3601;08:17:44;0;49	89522;8	62432;0;0;54;
$GPXUP;3601;08:17:45;0;49	89514;8	6245;0;0;56;
$GPXUP;3601;08:17:46;0;49	89506;8	62467;0;0;55;
$GPXUP;3601;08:17:47;0;49	895;8	62486;0;0;53;
$GPXUP;3601;08:17:48;0;49	89496;8	62505;0;0;52;
$GPXUP;3601;08:17:49;0;49	89494;8	62524;0;0;49;
$GPXUP;3601;08:17:50;0;49	89494;8	62542;0;0;47;
$GPXUP;3601;08:17:51;0;49	89497;8	6256;0;0;46;
$GPXUP;3601;08:17:52;0;49	89502;8	62576;0;0;45;
$GPXUP;3601;08:17:53;0;49	89508;8	62591;0;0;46;
$GPXUP;3601;08:17:54;0;49	89515;8	62606;0;0;46;
$GPXUP;3601;08:17:55;0;49	89523;8	62618;0;0;45;
$GPXUP;3601;08:17:56;0;49	89533;8	62627;0;0;44;
$GPXUP;3601;08:17:57;0;49	89544;8	62631;0;0;43;
$GPXUP;3601;08:17:58;0;49	89556;8	62631;0;0;47;
$GPXUP;3601;08:17:59;0;49	89568;8	62632;0;0;50;
$GPXUP;3601;08:18:00;0;49	8958;8	62636;0;0;51;
$GPXUP;3601;08:18:01;0;49	89591;8	62646;0;0;49;
$GPXUP;3601;08:18:02;0;49	89599;8	6266;0;0;45;
$GPXUP;3601;08:18:03;0;49	89602;8	62678;0;0;45;
$GPXUP;3601;08:18:04;0;49	89601;8	62699;0;0;49;
$GPXUP;3601;08:18:05;0;49	89598;8	6272;0;0;52;
$GPXUP;3601;08:18:06;0;49	89595;8	6274;0;0;53;
$GPXUP;3601;08:18:07;0;49	89592;8	6276;0;0;52;
$GPXUP;3601;08:18:08;0;49	89591;8	6278;0;0;48;
$GPXUP;3601;08:18:09;0;49	89593;8	62798;0;0;47;
$GPXUP;3601;08:18:10;0;49	89598;8	62814;0;0;44;
$GPXUP;3601;08:18:11;0;49	89602;8	62829;0;0;44;
$GPXUP;3601;08:18:12;0;49	89606;8	62846;0;0;47;
$GPXUP;3601;08:18:13;0;49	89609;8	62864;0;0;48;
$GPXUP;3601;08:18:14;0;49	8961;8	62883;0;0;48;
$GPXUP;3601;08:18:15;0;49	8961;8	62901;0;0;47;
$GPXUP;3601;08:18:16;0;49	89611;8	62919;0;0;46;
$GPXUP;3601;08:18:17;0;49	89616;8	62935;0;0;47;
$GPXUP;3601;08:18:18;0;49	89623;8	6295;0;0;45;
$GPXUP;3601;08:18:19;0;49	89629;8	62964;0;0;43;
$GPXUP;3601;08:18:20;0;49	89634;8	62979;0;0;43;
$GPXUP;3601;08:18:21;0;49	89637;8	62995;0;0;44;
$GPXUP;3601;08:18:22;0;49	89637;8	63012;0;0;45;
$GPXUP;3601;08:18:23;0;49	89635;8	6303;0;0;46;
$GPXUP;3601;08:18:24;0;49	89633;8	63047;0;0;46;
$GPXUP;3601;08:18:25;0;49	89634;8	63065;0;0;46;
$GPXUP;3601;08:18:26;0;49	89636;8	63082;0;0;46;
$GPXUP;3601;08:18:27;0;49	89638;8	63099;0;0;44;
$GPXUP;3601;08:18:28;0;49	89642;8	63116;0;0;44;
$GPXUP;3601;08:18:29;0;49	89646;8	63131;0;0;44;
$GPXUP;3601;08:18:30;0;49	89651;8	63146;0;0;44;
$GPXUP;3601;08:18:31;0;49	89657;8	63161;0;0;45;
$GPXUP;3601;08:18:32;0;49	89664;8	63175;0;0;46;
$GPXUP;3601;08:18:33;0;49	89673;8	63186;0;0;48;
$GPXUP;3601;08:18:34;0;49	89683;8	63198;0;0;49;
$GPXUP;3601;08:18:35;0;49	89692;8	6321;0;0;48;
$GPXUP;3601;08:18:36;0;49	89701;8	63223;0;0;47;
$GPXUP;3601;08:18:37;0;49	8971;8	63235;0;0;47;
$GPXUP;3601;08:18:38;0;49	89719;8	63247;0;0;49;
$GPXUP;3601;08:18:39;0;49	8973;8	63257;0;0;49;
$GPXUP;3601;08:18:40;0;49	89741;8	63262;0;0;49;
$GPXUP;3601;08:18:41;0;49	89754;8	63267;0;0;50;
$GPXUP;3601;08:18:42;0;49	89765;8	63274;0;0;50;
$GPXUP;3601;08:18:43;0;49	89775;8	63285;0;0;49;
$GPXUP;3601;08:18:44;0;49	89783;8	633;0;0;49;
$GPXUP;3601;08:18:45;0;49	8979;8	63316;0;0;50;
$GPXUP;3601;08:18:46;0;49	89795;8	63333;0;0;50;
$GPXUP;3601;08:18:47;0;49	89801;8	6335;0;0;50;
$GPXUP;3601;08:18:48;0;49	89807;8	63367;0;0;49;
$GPXUP;3601;08:18:49;0;49	89813;8	63384;0;0;48;
$GPXUP;3601;08:18:50;0;49	89819;8	634;0;0;48;
$GPXUP;3601;08:18:51;0;49	89826;8	63415;0;0;48;
$GPXUP;3601;08:18:52;0;49	89834;8	6343;0;0;49;
$GPXUP;3601;08:18:53;0;49	89842;8	63444;0;0;49;
$GPXUP;3601;08:18:54;0;49	89849;8	63459;0;0;47;
$GPXUP;3601;08:18:55;0;49	89856;8	63473;0;0;47;
$GPXUP;3601;08:18:56;0;49	89863;8	63488;0;0;46;
$GPXUP;3601;08:18:57;0;49	89869;8	63503;0;0;47;
$GPXUP;3601;08:18:58;0;49	89875;8	63518;0;0;44;
$GPXUP;3601;08:18:59;0;49	89881;8	63532;0;0;44;
$GPXUP;3601;08:19:00;0;49	89889;8	63545;0;0;45;
$GPXUP;3601;08:19:01;0;49	89897;8	63556;0;0;45;
$GPXUP;3601;08:19:02;0;49	89908;8	63564;0;0;46;
$GPXUP;3601;08:19:03;0;49	89918;8	6357;0;0;45;
$GPXUP;3601;08:19:04;0;49	8993;8	63573;0;0;47;
$GPXUP;3601;08:19:05;0;49	89941;8	63576;0;0;47;
$GPXUP;3601;08:19:06;0;49	89953;8	63582;0;0;49;
$GPXUP;3601;08:19:07;0;49	89963;8	63592;0;0;49;
$GPXUP;3601;08:19:08;0;49	89973;8	63603;0;0;50;
$GPXUP;3601;08:19:09;0;49	89984;8	63613;0;0;50;
$GPXUP;3601;08:19:10;0;49	89994;8	63624;0;0;49;
$GPXUP;3601;08:19:11;0;49	90004;8	63634;0;0;49;
$GPXUP;3601;08:19:12;0;49	90015;8	63644;0;0;49;
$GPXUP;3601;08:19:13;0;49	90026;8	63653;0;0;51;
$GPXUP;3601;08:19:14;0;49	90038;8	63661;0;0;52;
$GPXUP;3601;08:19:15;0;49	9005;8	63665;0;0;50;
$GPXUP;3601;08:19:16;0;49	90062;8	63666;0;0;48;
$GPXUP;3601;08:19:17;0;49	90074;8	63668;0;0;48;
$GPXUP;3601;08:19:18;0;49	90086;8	63672;0;0;50;
$GPXUP;3601;08:19:19;0;49	90098;8	63679;0;0;52;
$GPXUP;3601;08:19:20;0;49	90111;8	63685;0;0;54;
$GPXUP;3601;08:19:21;0;49	90124;8	6369;0;0;53;
$GPXUP;3601;08:19:22;0;49	90137;8	63694;0;0;53;
$GPXUP;3601;08:19:23;0;49	90149;8	637;0;0;51;
$GPXUP;3601;08:19:24;0;49	90161;8	63706;0;0;48;
$GPXUP;3601;08:19:25;0;49	90173;8	63708;0;0;49;
$GPXUP;3601;08:19:26;0;49	90185;8	63708;0;0;48;
$GPXUP;3601;08:19:27;0;49	90197;8	63707;0;0;48;
$GPXUP;3601;08:19:28;0;49	90209;8	63704;0;0;50;
$GPXUP;3601;08:19:29;0;49	90222;8	63704;0;0;51;
$GPXUP;3601;08:19:30;0;49	90234;8	63708;0;0;52;
$GPXUP;3601;08:19:31;0;49	90246;8	63717;0;0;53;
$GPXUP;3601;08:19:32;0;49	90258;8	63726;0;0;53;
$GPXUP;3601;08:19:33;0;49	9027;8	63734;0;0;51;
$GPXUP;3601;08:19:34;0;49	90281;8	63745;0;0;50;
$GPXUP;3601;08:19:35;0;49	90291;8	63757;0;0;51;
$GPXUP;3601;08:19:36;0;49	90301;8	63769;0;0;52;
$GPXUP;3601;08:19:37;0;49	90312;8	63781;0;0;53;
$GPXUP;3601;08:19:38;0;49	90321;8	63794;0;0;50;
$GPXUP;3601;08:19:39;0;49	9033;8	63808;0;0;48;
$GPXUP;3601;08:19:40;0;49	90338;8	63821;0;0;45;
$GPXUP;3601;08:19:41;0;49	90345;8	63835;0;0;45;
$GPXUP;3601;08:19:42;0;49	90352;8	63849;0;0;46;
$GPXUP;3601;08:19:43;0;49	90358;8	63864;0;0;47;
$GPXUP;3601;08:19:44;0;49	90363;8	6388;0;0;48;
$GPXUP;3601;08:19:45;0;49	9037;8	63896;0;0;49;
$GPXUP;3601;08:19:46;0;49	90379;8	6391;0;0;49;
$GPXUP;3601;08:19:47;0;49	90388;8	6392;0;0;47;
$GPXUP;3601;08:19:48;0;49	904;8	63927;0;0;50;
$GPXUP;3601;08:19:49;0;49	90412;8	63933;0;0;50;
$GPXUP;3601;08:19:50;0;49	90424;8	63938;0;0;49;
$GPXUP;3601;08:19:51;0;49	90436;8	63941;0;0;49;
$GPXUP;3601;08:19:52;0;49	90448;8	63945;0;0;49;
$GPXUP;3601;08:19:53;0;49	9046;8	6395;0;0;49;
$GPXUP;3601;08:19:54;0;49	90471;8	63958;0;0;49;
$GPXUP;3601;08:19:55;0;49	90481;8	6397;0;0;49;
$GPXUP;3601;08:19:56;0;49	9049;8	63982;0;0;49;
$GPXUP;3601;08:19:57;0;49	905;8	63993;0;0;49;
$GPXUP;3601;08:19:58;0;49	9051;8	64003;0;0;49;
$GPXUP;3601;08:19:59;0;49	90522;8	6401;0;0;48;
$GPXUP;3601;08:20:00;0;49	90534;8	64013;0;0;48;
$GPXUP;3601;08:20:01;0;49	90546;8	64013;0;0;48;
$GPXUP;3601;08:20:02;0;49	90558;8	64013;0;0;47;
$GPXUP;3601;08:20:03;0;49	90569;8	64017;0;0;47;
$GPXUP;3601;08:20:04;0;49	90581;8	64022;0;0;50;
$GPXUP;3601;08:20:05;0;49	90593;8	64028;0;0;51;
$GPXUP;3601;08:20:06;0;49	90605;8	64035;0;0;51;
$GPXUP;3601;08:20:07;0;49	90617;8	6404;0;0;52;
$GPXUP;3601;08:20:08;0;49	9063;8	64043;0;0;52;
$GPXUP;3601;08:20:09;0;49	90643;8	64045;0;0;50;
$GPXUP;3601;08:20:10;0;49	90655;8	64051;0;0;49;
$GPXUP;3601;08:20:11;0;49	90666;8	64057;0;0;48;
$GPXUP;3601;08:20:12;0;49	90678;8	64061;0;0;48;
$GPXUP;3601;08:20:13;0;49	9069;8	64061;0;0;50;
$GPXUP;3601;08:20:14;0;49	90703;8	64058;0;0;53;
$GPXUP;3601;08:20:15;0;49	90716;8	64054;0;0;54;
$GPXUP;3601;08:20:16;0;49	90729;8	64049;0;0;55;
$GPXUP;3601;08:20:17;0;49	90742;8	64043;0;0;54;
$GPXUP;3601;08:20:18;0;49	90755;8	64037;0;0;53;
$GPXUP;3601;08:20:19;0;49	90768;8	6403;0;0;55;
$GPXUP;3601;08:20:20;0;49	90781;8	64021;0;0;57;
$GPXUP;3601;08:20:21;0;49	90794;8	64013;0;0;58;
$GPXUP;3601;08:20:22;0;49	90808;8	64006;0;0;59;
$GPXUP;3601;08:20:23;0;49	90822;8	64;0;0;58;
$GPXUP;3601;08:20:24;0;49	90836;8	63997;0;0;56;
$GPXUP;3601;08:20:25;0;49	9085;8	63998;0;0;54;
$GPXUP;3601;08:20:26;0;49	90862;8	64003;0;0;52;
$GPXUP;3601;08:20:27;0;49	90874;8	64011;0;0;52;
$GPXUP;3601;08:20:28;0;49	90886;8	64019;0;0;53;
$GPXUP;3601;08:20:29;0;49	90899;8	64025;0;0;55;
$GPXUP;3601;08:20:30;0;49	90913;8	64031;0;0;56;
$GPXUP;3601;08:20:31;0;49	90927;8	64034;0;0;57;
$GPXUP;3601;08:20:32;0;49	90941;8	64034;0;0;58;
$GPXUP;3601;08:20:33;0;49	90956;8	6403;0;0;60;
$GPXUP;3601;08:20:34;0;49	9097;8	64023;0;0;62;
$GPXUP;3601;08:20:35;0;49	90985;8	64015;0;0;63;
$GPXUP;3601;08:20:36;0;49	91;8	64005;0;0;65;
$GPXUP;3601;08:20:37;0;49	91014;8	63993;0;0;65;
$GPXUP;3601;08:20:38;0;49	91028;8	6398;0;0;65;
$GPXUP;3601;08:20:39;0;49	91043;8	63969;0;0;63;
$GPXUP;3601;08:20:40;0;49	91057;8	6396;0;0;62;
$GPXUP;3601;08:20:41;0;49	91072;8	63953;0;0;62;
$GPXUP;3601;08:20:42;0;49	91086;8	63943;0;0;62;
$GPXUP;3601;08:20:43;0;49	911;8	6393;0;0;63;
$GPXUP;3601;08:20:44;0;49	91113;8	63918;0;0;64;
$GPXUP;3601;08:20:45;0;49	91127;8	63906;0;0;64;
$GPXUP;3601;08:20:46;0;49	91142;8	63895;0;0;64;
$GPXUP;3601;08:20:47;0;49	91156;8	63885;0;0;63;
$GPXUP;3601;08:20:48;0;49	9117;8	63875;0;0;61;
$GPXUP;3601;08:20:49;0;49	91183;8	63863;0;0;60;
$GPXUP;3601;08:20:50;0;49	91196;8	6385;0;0;59;
$GPXUP;3601;08:20:51;0;49	91208;8	6384;0;0;59;
$GPXUP;3601;08:20:52;0;49	91222;8	63832;0;0;59;
$GPXUP;3601;08:20:53;0;49	91236;8	63825;0;0;56;
$GPXUP;3601;08:20:54;0;49	91249;8	63819;0;0;53;
$GPXUP;3601;08:20:55;0;49	91262;8	63816;0;0;51;
$GPXUP;3601;08:20:56;0;49	91274;8	63817;0;0;50;
$GPXUP;3601;08:20:57;0;49	91286;8	63821;0;0;49;
$GPXUP;3601;08:20:58;0;49	91297;8	63829;0;0;49;
$GPXUP;3601;08:20:59;0;49	91308;8	63839;0;0;51;
$GPXUP;3601;08:21:00;0;49	91318;8	6385;0;0;51;
$GPXUP;3601;08:21:01;0;49	91328;8	63863;0;0;53;
$GPXUP;3601;08:21:02;0;49	91338;8	63877;0;0;53;
$GPXUP;3601;08:21:03;0;49	91349;8	63887;0;0;50;
$GPXUP;3601;08:21:04;0;49	9136;8	63895;0;0;46;
$GPXUP;3601;08:21:05;0;49	9137;8	63902;0;0;45;
$GPXUP;3601;08:21:06;0;49	9138;8	6391;0;0;44;
$GPXUP;3601;08:21:07;0;49	9139;8	63917;0;0;43;
$GPXUP;3601;08:21:08;0;49	914;8	63925;0;0;45;
$GPXUP;3601;08:21:09;0;49	91411;8	6393;0;0;48;
$GPXUP;3601;08:21:10;0;49	91422;8	63936;0;0;48;
$GPXUP;3601;08:21:11;0;49	91433;8	63943;0;0;47;
$GPXUP;3601;08:21:12;0;49	91444;8	63951;0;0;48;
$GPXUP;3601;08:21:13;0;49	91455;8	63959;0;0;48;
$GPXUP;3601;08:21:14;0;49	91466;8	63966;0;0;46;
$GPXUP;3601;08:21:15;0;49	91475;8	63976;0;0;43;
$GPXUP;3601;08:21:16;0;49	91483;8	63987;0;0;43;
$GPXUP;3601;08:21:17;0;49	91492;8	63997;0;0;44;
$GPXUP;3601;08:21:18;0;49	91502;8	64004;0;0;44;
$GPXUP;3601;08:21:19;0;49	91513;8	64008;0;0;49;
$GPXUP;3601;08:21:20;0;49	91526;8	64008;0;0;50;
$GPXUP;3601;08:21:21;0;49	91538;8	64005;0;0;50;
$GPXUP;3601;08:21:22;0;49	9155;8	63997;0;0;49;
$GPXUP;3601;08:21:23;0;49	9156;8	63988;0;0;48;
$GPXUP;3601;08:21:24;0;49	91571;8	63981;0;0;47;
$GPXUP;3601;08:21:25;0;49	91582;8	63975;0;0;48;
$GPXUP;3601;08:21:26;0;49	91594;8	63971;0;0;48;
$GPXUP;3601;08:21:27;0;49	91606;8	6397;0;0;48;
$GPXUP;3601;08:21:28;0;49	91618;8	63972;0;0;49;
$GPXUP;3601;08:21:29;0;49	9163;8	63978;0;0;52;
$GPXUP;3601;08:21:30;0;49	91641;8	63989;0;0;49;
$GPXUP;3601;08:21:31;0;49	9165;8	64;0;0;45;
$GPXUP;3601;08:21:32;0;49	91659;8	64009;0;0;43;
$GPXUP;3601;08:21:33;0;49	91669;8	64015;0;0;45;
$GPXUP;3601;08:21:34;0;49	9168;8	64021;0;0;49;
$GPXUP;3601;08:21:35;0;49	91692;8	64027;0;0;51;
$GPXUP;3601;08:21:36;0;49	91704;8	64034;0;0;51;
$GPXUP;3601;08:21:37;0;49	91715;8	64041;0;0;49;
$GPXUP;3601;08:21:38;0;49	91727;8	64048;0;0;51;
$GPXUP;3601;08:21:39;0;49	9174;8	64052;0;0;54;
$GPXUP;3601;08:21:40;0;49	91753;8	64057;0;0;53;
$GPXUP;3601;08:21:41;0;49	91765;8	64063;0;0;51;
$GPXUP;3601;08:21:42;0;49	91777;8	6407;0;0;49;
$GPXUP;3601;08:21:43;0;49	91788;8	64076;0;0;49;
$GPXUP;3601;08:21:44;0;49	918;8	6408;0;0;50;
$GPXUP;3601;08:21:45;0;49	91813;8	64083;0;0;51;
$GPXUP;3601;08:21:46;0;49	91826;8	64084;0;0;50;
$GPXUP;3601;08:21:47;0;49	91838;8	64088;0;0;48;
$GPXUP;3601;08:21:48;0;49	91849;8	64093;0;0;49;
$GPXUP;3601;08:21:49;0;49	91861;8	64097;0;0;51;
$GPXUP;3601;08:21:50;0;49	91874;8	64098;0;0;54;
$GPXUP;3601;08:21:51;0;49	91888;8	64095;0;0;57;
$GPXUP;3601;08:21:52;0;49	91902;8	6409;0;0;58;
$GPXUP;3601;08:21:53;0;49	91916;8	64085;0;0;56;
$GPXUP;3601;08:21:54;0;49	91929;8	64085;0;0;53;
$GPXUP;3601;08:21:55;0;49	91941;8	64092;0;0;52;
$GPXUP;3601;08:21:56;0;49	91952;8	64102;0;0;51;
$GPXUP;3601;08:21:57;0;49	91962;8	64115;0;0;50;
$GPXUP;3601;08:21:58;0;49	91971;8	64128;0;0;50;
$GPXUP;3601;08:21:59;0;49	91979;8	64143;0;0;49;
$GPXUP;3601;08:22:00;0;49	91988;8	64157;0;0;48;
$GPXUP;3601;08:22:01;0;49	91997;8	64168;0;0;47;
$GPXUP;3601;08:22:02;0;49	92008;8	64174;0;0;47;
$GPXUP;3601;08:22:03;0;49	92021;8	64172;0;0;48;
$GPXUP;3601;08:22:04;0;49	92034;8	64166;0;0;54;
$GPXUP;3601;08:22:05;0;49	92048;8	64161;0;0;53;
$GPXUP;3601;08:22:06;0;49	92061;8	6416;0;0;52;
$GPXUP;3601;08:22:07;0;49	92073;8	64164;0;0;52;
$GPXUP;3601;08:22:08;0;49	92085;8	64172;0;0;52;
$GPXUP;3601;08:22:09;0;49	92098;8	64179;0;0;52;
$GPXUP;3601;08:22:10;0;49	9211;8	64185;0;0;50;
$GPXUP;3601;08:22:11;0;49	92121;8	64192;0;0;49;
$GPXUP;3601;08:22:12;0;49	92133;8	64198;0;0;49;
$GPXUP;3601;08:22:13;0;49	92145;8	64202;0;0;51;
$GPXUP;3601;08:22:14;0;49	92158;8	64201;0;0;53;
$GPXUP;3601;08:22:15;0;49	92171;8	64196;0;0;55;
$GPXUP;3601;08:22:16;0;49	92184;8	64188;0;0;56;
$GPXUP;3601;08:22:17;0;49	92197;8	6418;0;0;54;
$GPXUP;3601;08:22:18;0;49	9221;8	64176;0;0;53;
$GPXUP;3601;08:22:19;0;49	92223;8	64176;0;0;52;
$GPXUP;3601;08:22:20;0;49	92235;8	6418;0;0;52;
$GPXUP;3601;08:22:21;0;49	92247;8	6419;0;0;53;
$GPXUP;3601;08:22:22;0;49	92257;8	64202;0;0;51;
$GPXUP;3601;08:22:23;0;49	92265;8	64217;0;0;50;
$GPXUP;3601;08:22:24;0;49	92272;8	64234;0;0;50;
$GPXUP;3601;08:22:25;0;49	92278;8	6425;0;0;49;
$GPXUP;3601;08:22:26;0;49	92286;8	64264;0;0;48;
$GPXUP;3601;08:22:27;0;49	92296;8	64276;0;0;51;
$GPXUP;3601;08:22:28;0;49	92307;8	64286;0;0;52;
$GPXUP;3601;08:22:29;0;49	92319;8	64296;0;0;55;
$GPXUP;3601;08:22:30;0;49	92331;8	64306;0;0;53;
$GPXUP;3601;08:22:31;0;49	92342;8	64316;0;0;50;
$GPXUP;3601;08:22:32;0;49	92352;8	64325;0;0;48;
$GPXUP;3601;08:22:33;0;49	92363;8	64334;0;0;46;
$GPXUP;3601;08:22:34;0;49	92373;8	64342;0;0;47;
$GPXUP;3601;08:22:35;0;49	92385;8	64345;0;0;50;
$GPXUP;3601;08:22:36;0;49	92398;8	64346;0;0;52;
$GPXUP;3601;08:22:37;0;49	92411;8	64346;0;0;53;
$GPXUP;3601;08:22:38;0;49	92424;8	64348;0;0;53;
$GPXUP;3601;08:22:39;0;49	92437;8	64348;0;0;52;
$GPXUP;3601;08:22:40;0;49	9245;8	64344;0;0;52;
$GPXUP;3601;08:22:41;0;49	92462;8	64339;0;0;53;
$GPXUP;3601;08:22:42;0;49	92476;8	64334;0;0;55;
$GPXUP;3601;08:22:43;0;49	92489;8	64332;0;0;53;
$GPXUP;3601;08:22:44;0;49	92502;8	64337;0;0;55;
$GPXUP;3601;08:22:45;0;49	92514;8	64346;0;0;56;
$GPXUP;3601;08:22:46;0;49	92527;8	64354;0;0;54;
$GPXUP;3601;08:22:47;0;49	92539;8	64362;0;0;51;
$GPXUP;3601;08:22:48;0;49	92551;8	6437;0;0;49;
$GPXUP;3601;08:22:49;0;49	92562;8	64378;0;0;48;
$GPXUP;3601;08:22:50;0;49	92573;8	64384;0;0;50;
$GPXUP;3601;08:22:51;0;49	92586;8	64386;0;0;51;
$GPXUP;3601;08:22:52;0;49	92598;8	64386;0;0;51;
$GPXUP;3601;08:22:53;0;49	92611;8	64386;0;0;51;
$GPXUP;3601;08:22:54;0;49	92624;8	64387;0;0;50;
$GPXUP;3601;08:22:55;0;49	92636;8	64388;0;0;51;
$GPXUP;3601;08:22:56;0;49	92649;8	6439;0;0;53;
$GPXUP;3601;08:22:57;0;49	92662;8	64393;0;0;53;
$GPXUP;3601;08:22:58;0;49	92675;8	64397;0;0;51;
$GPXUP;3601;08:22:59;0;49	92688;8	64401;0;0;50;
$GPXUP;3601;08:23:00;0;49	927;8	64404;0;0;49;
$GPXUP;3601;08:23:01;0;49	92711;8	64411;0;0;49;
$GPXUP;3601;08:23:02;0;49	92722;8	64417;0;0;50;
$GPXUP;3601;08:23:03;0;49	92735;8	6442;0;0;53;
$GPXUP;3601;08:23:04;0;49	92748;8	64419;0;0;54;
$GPXUP;3601;08:23:05;0;49	92762;8	64417;0;0;55;
$GPXUP;3601;08:23:06;0;49	92775;8	64419;0;0;55;
$GPXUP;3601;08:23:07;0;49	92788;8	64427;0;0;54;
$GPXUP;3601;08:23:08;0;49	92799;8	64438;0;0;54;
$GPXUP;3601;08:23:09;0;49	9281;8	64449;0;0;53;
$GPXUP;3601;08:23:10;0;49	92822;8	6446;0;0;53;
$GPXUP;3601;08:23:11;0;49	92834;8	6447;0;0;54;
$GPXUP;3601;08:23:12;0;49	92846;8	6448;0;0;55;
$GPXUP;3601;08:23:13;0;49	92858;8	64487;0;0;54;
$GPXUP;3601;08:23:14;0;49	92871;8	64494;0;0;52;
$GPXUP;3601;08:23:15;0;49	92883;8	64501;0;0;52;
$GPXUP;3601;08:23:16;0;49	92894;8	64512;0;0;53;
$GPXUP;3601;08:23:17;0;49	92903;8	64527;0;0;53;
$GPXUP;3601;08:23:18;0;49	9291;8	64544;0;0;52;
$GPXUP;3601;08:23:19;0;49	92918;8	6456;0;0;51;
$GPXUP;3601;08:23:20;0;49	92926;8	64574;0;0;50;
$GPXUP;3601;08:23:21;0;49	92937;8	64585;0;0;50;
$GPXUP;3601;08:23:22;0;49	92949;8	64592;0;0;50;
$GPXUP;3601;08:23:23;0;49	92961;8	64597;0;0;50;
$GPXUP;3601;08:23:24;0;49	92973;8	64602;0;0;50;
$GPXUP;3601;08:23:25;0;49	92985;8	64607;0;0;51;
$GPXUP;3601;08:23:26;0;49	92997;8	64612;0;0;51;
$GPXUP;3601;08:23:27;0;49	9301;8	64614;0;0;52;
$GPXUP;3601;08:23:28;0;49	93023;8	64616;0;0;50;
$GPXUP;3601;08:23:29;0;49	93035;8	64617;0;0;48;
$GPXUP;3601;08:23:30;0;49	93047;8	64615;0;0;49;
$GPXUP;3601;08:23:31;0;49	93059;8	64608;0;0;50;
$GPXUP;3601;08:23:32;0;49	9307;8	646;0;0;50;
$GPXUP;3601;08:23:33;0;49	93082;8	64593;0;0;50;
$GPXUP;3601;08:23:34;0;49	93094;8	64588;0;0;52;
$GPXUP;3601;08:23:35;0;49	93107;8	64585;0;0;52;
$GPXUP;3601;08:23:36;0;49	9312;8	64582;0;0;52;
$GPXUP;3601;08:23:37;0;49	93132;8	64575;0;0;52;
$GPXUP;3601;08:23:38;0;49	93144;8	64566;0;0;52;
$GPXUP;3601;08:23:39;0;49	93156;8	64557;0;0;52;
$GPXUP;3601;08:23:40;0;49	93167;8	64547;0;0;53;
$GPXUP;3601;08:23:41;0;49	93178;8	64534;0;0;55;
$GPXUP;3601;08:23:42;0;49	93188;8	64519;0;0;57;
$GPXUP;3601;08:23:43;0;49	932;8	64506;0;0;56;
$GPXUP;3601;08:23:44;0;49	93212;8	64498;0;0;53;
$GPXUP;3601;08:23:45;0;49	93224;8	64496;0;0;49;
$GPXUP;3601;08:23:46;0;49	93236;8	64493;0;0;51;
$GPXUP;3601;08:23:47;0;49	93249;8	6449;0;0;53;
$GPXUP;3601;08:23:48;0;49	93262;8	64486;0;0;53;
$GPXUP;3601;08:23:49;0;49	93275;8	64484;0;0;52;
$GPXUP;3601;08:23:50;0;49	93288;8	64482;0;0;52;
$GPXUP;3601;08:23:51;0;49	93302;8	64479;0;0;54;
$GPXUP;3601;08:23:52;0;49	93315;8	64474;0;0;55;
$GPXUP;3601;08:23:53;0;49	93328;8	64472;0;0;54;
$GPXUP;3601;08:23:54;0;49	93342;8	64472;0;0;53;
$GPXUP;3601;08:23:55;0;49	93355;8	64474;0;0;51;
$GPXUP;3601;08:23:56;0;49	93367;8	64475;0;0;52;
$GPXUP;3601;08:23:57;0;49	93381;8	64473;0;0;55;
$GPXUP;3601;08:23:58;0;49	93394;8	64471;0;0;55;
$GPXUP;3601;08:23:59;0;49	93408;8	6447;0;0;54;
$GPXUP;3601;08:24:00;0;49	93421;8	6447;0;0;54;
$GPXUP;3601;08:24:01;0;49	93434;8	64468;0;0;54;
$GPXUP;3601;08:24:02;0;49	93448;8	64464;0;0;53;
$GPXUP;3601;08:24:03;0;49	9346;8	6446;0;0;53;
$GPXUP;3601;08:24:04;0;49	93474;8	64456;0;0;54;
$GPXUP;3601;08:24:05;0;49	93487;8	64453;0;0;55;
$GPXUP;3601;08:24:06;0;49	93501;8	6445;0;0;56;
$GPXUP;3601;08:24:07;0;49	93514;8	64446;0;0;56;
$GPXUP;3601;08:24:08;0;49	93528;8	64442;0;0;54;
$GPXUP;3601;08:24:09;0;49	93541;8	64439;0;0;53;
$GPXUP;3601;08:24:10;0;49	93554;8	64436;0;0;54;
$GPXUP;3601;08:24:11;0;49	93568;8	64436;0;0;53;
$GPXUP;3601;08:24:12;0;49	9358;8	64439;0;0;50;
$GPXUP;3601;08:24:13;0;49	93592;8	64444;0;0;50;
$GPXUP;3601;08:24:14;0;49	93604;8	6445;0;0;49;
$GPXUP;3601;08:24:15;0;49	93616;8	64456;0;0;48;
$GPXUP;3601;08:24:16;0;49	93627;8	64461;0;0;49;
$GPXUP;3601;08:24:17;0;49	9364;8	64464;0;0;52;
$GPXUP;3601;08:24:18;0;49	93652;8	64465;0;0;53;
$GPXUP;3601;08:24:19;0;49	93666;8	64463;0;0;52;
$GPXUP;3601;08:24:20;0;49	93678;8	64462;0;0;51;
$GPXUP;3601;08:24:21;0;49	93691;8	64462;0;0;53;
$GPXUP;3601;08:24:22;0;49	93705;8	64461;0;0;55;
$GPXUP;3601;08:24:23;0;49	93718;8	64462;0;0;51;
$GPXUP;3601;08:24:24;0;49	9373;8	64468;0;0;49;
$GPXUP;3601;08:24:25;0;49	9374;8	64476;0;0;45;
$GPXUP;3601;08:24:26;0;49	93751;8	64482;0;0;48;
$GPXUP;3601;08:24:27;0;49	93762;8	64486;0;0;50;
$GPXUP;3601;08:24:28;0;49	93775;8	64489;0;0;51;
$GPXUP;3601;08:24:29;0;49	93788;8	6449;0;0;53;
$GPXUP;3601;08:24:30;0;49	93801;8	64492;0;0;53;
$GPXUP;3601;08:24:31;0;49	93814;8	64495;0;0;50;
$GPXUP;3601;08:24:32;0;49	93826;8	64499;0;0;49;
$GPXUP;3601;08:24:33;0;49	93837;8	64505;0;0;49;
$GPXUP;3601;08:24:34;0;49	93849;8	64511;0;0;50;
$GPXUP;3601;08:24:35;0;49	93862;8	64514;0;0;51;
$GPXUP;3601;08:24:36;0;49	93874;8	64518;0;0;49;
$GPXUP;3601;08:24:37;0;49	93885;8	64524;0;0;48;
$GPXUP;3601;08:24:38;0;49	93896;8	6453;0;0;49;
$GPXUP;3601;08:24:39;0;49	93909;8	64534;0;0;52;
$GPXUP;3601;08:24:40;0;49	93922;8	64538;0;0;54;
$GPXUP;3601;08:24:41;0;49	93935;8	64544;0;0;53;
$GPXUP;3601;08:24:42;0;49	93947;8	6455;0;0;51;
$GPXUP;3601;08:24:43;0;49	93959;8	64557;0;0;50;
$GPXUP;3601;08:24:44;0;49	93971;8	64561;0;0;50;
$GPXUP;3601;08:24:45;0;49	93984;8	64563;0;0;52;
$GPXUP;3601;08:24:46;0;49	93997;8	64562;0;0;55;
$GPXUP;3601;08:24:47;0;49	94011;8	64559;0;0;56;
$GPXUP;3601;08:24:48;0;49	94024;8	64558;0;0;55;
$GPXUP;3601;08:24:49;0;49	94038;8	6456;0;0;52;
$GPXUP;3601;08:24:50;0;49	9405;8	64563;0;0;49;
$GPXUP;3601;08:24:51;0;49	94062;8	64568;0;0;49;
$GPXUP;3601;08:24:52;0;49	94074;8	64574;0;0;51;
$GPXUP;3601;08:24:53;0;49	94086;8	64578;0;0;53;
$GPXUP;3601;08:24:54;0;49	94099;8	64578;0;0;54;
$GPXUP;3601;08:24:55;0;49	94112;8	64572;0;0;54;
$GPXUP;3601;08:24:56;0;49	94125;8	64565;0;0;53;
$GPXUP;3601;08:24:57;0;49	94138;8	6456;0;0;53;
$GPXUP;3601;08:24:58;0;49	9415;8	64553;0;0;55;
$GPXUP;3601;08:24:59;0;49	94163;8	64546;0;0;54;
$GPXUP;3601;08:25:00;0;49	94176;8	64542;0;0;52;
$GPXUP;3601;08:25:01;0;49	94189;8	64539;0;0;51;
$GPXUP;3601;08:25:02;0;49	94201;8	64535;0;0;52;
$GPXUP;3601;08:25:03;0;49	94213;8	64529;0;0;50;
$GPXUP;3601;08:25:04;0;49	94225;8	64523;0;0;49;
$GPXUP;3601;08:25:05;0;49	94237;8	64518;0;0;49;
$GPXUP;3601;08:25:06;0;49	94249;8	64513;0;0;52;
$GPXUP;3601;08:25:07;0;49	94261;8	64508;0;0;51;
$GPXUP;3601;08:25:08;0;49	94274;8	64504;0;0;49;
$GPXUP;3601;08:25:09;0;49	94286;8	64502;0;0;51;
$GPXUP;3601;08:25:10;0;49	94299;8	64501;0;0;51;
$GPXUP;3601;08:25:11;0;49	94311;8	64503;0;0;50;
$GPXUP;3601;08:25:12;0;49	94323;8	64508;0;0;48;
$GPXUP;3601;08:25:13;0;49	94334;8	64512;0;0;46;
$GPXUP;3601;08:25:14;0;49	94346;8	64512;0;0;49;
$GPXUP;3601;08:25:15;0;49	94358;8	64508;0;0;51;
$GPXUP;3601;08:25:16;0;49	9437;8	64504;0;0;52;
$GPXUP;3601;08:25:17;0;49	94383;8	64501;0;0;54;
$GPXUP;3601;08:25:18;0;49	94396;8	64498;0;0;53;
$GPXUP;3601;08:25:19;0;49	9441;8	64494;0;0;53;
$GPXUP;3601;08:25:20;0;49	94423;8	64493;0;0;52;
$GPXUP;3601;08:25:21;0;49	94435;8	64497;0;0;52;
$GPXUP;3601;08:25:22;0;49	94448;8	64503;0;0;51;
$GPXUP;3601;08:25:23;0;49	9446;8	64509;0;0;50;
$GPXUP;3601;08:25:24;0;49	94472;8	64514;0;0;51;
$GPXUP;3601;08:25:25;0;49	94484;8	64516;0;0;53;
$GPXUP;3601;08:25:26;0;49	94498;8	64514;0;0;54;
$GPXUP;3601;08:25:27;0;49	94511;8	6451;0;0;54;
$GPXUP;3601;08:25:28;0;49	94524;8	64508;0;0;53;
$GPXUP;3601;08:25:29;0;49	94537;8	64512;0;0;54;
$GPXUP;3601;08:25:30;0;49	9455;8	64521;0;0;54;
$GPXUP;3601;08:25:31;0;49	94561;8	64531;0;0;53;
$GPXUP;3601;08:25:32;0;49	94573;8	6454;0;0;52;
$GPXUP;3601;08:25:33;0;49	94586;8	64545;0;0;52;
$GPXUP;3601;08:25:34;0;49	94599;8	64545;0;0;54;
$GPXUP;3601;08:25:35;0;49	94612;8	6454;0;0;57;
$GPXUP;3601;08:25:36;0;49	94626;8	64534;0;0;58;
$GPXUP;3601;08:25:37;0;49	9464;8	64529;0;0;59;
$GPXUP;3601;08:25:38;0;49	94655;8	64528;0;0;58;
$GPXUP;3601;08:25:39;0;49	94669;8	64529;0;0;57;
$GPXUP;3601;08:25:40;0;49	94683;8	64534;0;0;56;
$GPXUP;3601;08:25:41;0;49	94696;8	6454;0;0;56;
$GPXUP;3601;08:25:42;0;49	9471;8	64546;0;0;59;
$GPXUP;3601;08:25:43;0;49	94725;8	64551;0;0;61;
$GPXUP;3601;08:25:44;0;49	9474;8	64556;0;0;61;
$GPXUP;3601;08:25:45;0;49	94754;8	6456;0;0;60;
$GPXUP;3601;08:25:46;0;49	94769;8	64562;0;0;58;
$GPXUP;3601;08:25:47;0;49	94782;8	6456;0;0;53;
$GPXUP;3601;08:25:48;0;49	94795;8	64555;0;0;52;
$GPXUP;3601;08:25:49;0;49	94808;8	64549;0;0;53;
$GPXUP;3601;08:25:50;0;49	9482;8	64541;0;0;53;
$GPXUP;3601;08:25:51;0;49	94831;8	64532;0;0;51;
$GPXUP;3601;08:25:52;0;49	94843;8	64524;0;0;50;
$GPXUP;3601;08:25:53;0;49	94855;8	64519;0;0;51;
$GPXUP;3601;08:25:54;0;49	94867;8	64519;0;0;51;
$GPXUP;3601;08:25:55;0;49	9488;8	64523;0;0;49;
$GPXUP;3601;08:25:56;0;49	94891;8	64527;0;0;48;
$GPXUP;3601;08:25:57;0;49	94903;8	6453;0;0;49;
$GPXUP;3601;08:25:58;0;49	94916;8	64533;0;0;51;
$GPXUP;3601;08:25:59;0;49	94928;8	64535;0;0;52;
$GPXUP;3601;08:26:00;0;49	94941;8	64538;0;0;51;
$GPXUP;3601;08:26:01;0;49	94954;8	64537;0;0;52;
$GPXUP;3601;08:26:02;0;49	94967;8	64533;0;0;54;
$GPXUP;3601;08:26:03;0;49	9498;8	64528;0;0;54;
$GPXUP;3601;08:26:04;0;49	94994;8	64525;0;0;56;
$GPXUP;3601;08:26:05;0;49	95007;8	64521;0;0;55;
$GPXUP;3601;08:26:06;0;49	9502;8	64516;0;0;54;
$GPXUP;3601;08:26:07;0;49	95034;8	64512;0;0;53;
$GPXUP;3601;08:26:08;0;49	95046;8	64509;0;0;52;
$GPXUP;3601;08:26:09;0;49	95059;8	64504;0;0;53;
$GPXUP;3601;08:26:10;0;49	95072;8	64496;0;0;55;
$GPXUP;3601;08:26:11;0;49	95084;8	64485;0;0;55;
$GPXUP;3601;08:26:12;0;49	95096;8	64477;0;0;53;
$GPXUP;3601;08:26:13;0;49	95108;8	6447;0;0;53;
$GPXUP;3601;08:26:14;0;49	95121;8	64466;0;0;53;
$GPXUP;3601;08:26:15;0;49	95134;8	64462;0;0;53;
$GPXUP;3601;08:26:16;0;49	95147;8	64455;0;0;55;
$GPXUP;3601;08:26:17;0;49	9516;8	64447;0;0;55;
$GPXUP;3601;08:26:18;0;49	95173;8	64441;0;0;55;
$GPXUP;3601;08:26:19;0;49	95186;8	64435;0;0;56;
$GPXUP;3601;08:26:20;0;49	95199;8	64427;0;0;58;
$GPXUP;3601;08:26:21;0;49	95213;8	64419;0;0;57;
$GPXUP;3601;08:26:22;0;49	95226;8	64414;0;0;56;
$GPXUP;3601;08:26:23;0;49	9524;8	64412;0;0;54;
$GPXUP;3601;08:26:24;0;49	95253;8	64411;0;0;53;
$GPXUP;3601;08:26:25;0;49	95266;8	64407;0;0;52;
$GPXUP;3601;08:26:26;0;49	95278;8	644;0;0;53;
$GPXUP;3601;08:26:27;0;49	9529;8	6439;0;0;55;
$GPXUP;3601;08:26:28;0;49	95302;8	6438;0;0;56;
$GPXUP;3601;08:26:29;0;49	95315;8	64373;0;0;55;
$GPXUP;3601;08:26:30;0;49	95328;8	64369;0;0;53;
$GPXUP;3601;08:26:31;0;49	95341;8	64366;0;0;51;
$GPXUP;3601;08:26:32;0;49	95354;8	64363;0;0;52;
$GPXUP;3601;08:26:33;0;49	95367;8	64358;0;0;53;
$GPXUP;3601;08:26:34;0;49	95379;8	64351;0;0;55;
$GPXUP;3601;08:26:35;0;49	95392;8	64344;0;0;55;
$GPXUP;3601;08:26:36;0;49	95405;8	64337;0;0;55;
$GPXUP;3601;08:26:37;0;49	95418;8	6433;0;0;55;
$GPXUP;3601;08:26:38;0;49	95432;8	64325;0;0;55;
$GPXUP;3601;08:26:39;0;49	95445;8	64321;0;0;54;
$GPXUP;3601;08:26:40;0;49	95458;8	64317;0;0;55;
$GPXUP;3601;08:26:41;0;49	95472;8	64311;0;0;57;
$GPXUP;3601;08:26:42;0;49	95484;8	64301;0;0;57;
$GPXUP;3601;08:26:43;0;49	95497;8	6429;0;0;58;
$GPXUP;3601;08:26:44;0;49	95509;8	64279;0;0;58;
$GPXUP;3601;08:26:45;0;49	95521;8	64265;0;0;58;
$GPXUP;3601;08:26:46;0;49	95532;8	64251;0;0;56;
$GPXUP;3601;08:26:47;0;49	95543;8	64239;0;0;54;
$GPXUP;3601;08:26:48;0;49	95555;8	64231;0;0;52;
$GPXUP;3601;08:26:49;0;49	95568;8	64224;0;0;52;
$GPXUP;3601;08:26:50;0;49	9558;8	64218;0;0;52;
$GPXUP;3601;08:26:51;0;49	95592;8	64213;0;0;51;
$GPXUP;3601;08:26:52;0;49	95604;8	64206;0;0;50;
$GPXUP;3601;08:26:53;0;49	95616;8	642;0;0;50;
$GPXUP;3601;08:26:54;0;49	95628;8	64195;0;0;50;
$GPXUP;3601;08:26:55;0;49	9564;8	64188;0;0;54;
$GPXUP;3601;08:26:56;0;49	95652;8	64178;0;0;55;
$GPXUP;3601;08:26:57;0;49	95662;8	64164;0;0;55;
$GPXUP;3601;08:26:58;0;49	95673;8	6415;0;0;55;
$GPXUP;3601;08:26:59;0;49	95684;8	64137;0;0;54;
$GPXUP;3601;08:27:00;0;49	95695;8	64126;0;0;53;
$GPXUP;3601;08:27:01;0;49	95707;8	64117;0;0;51;
$GPXUP;3601;08:27:02;0;49	95718;8	64109;0;0;53;
$GPXUP;3601;08:27:03;0;49	9573;8	641;0;0;53;
$GPXUP;3601;08:27:04;0;49	95742;8	6409;0;0;56;
$GPXUP;3601;08:27:05;0;49	95755;8	6408;0;0;56;
$GPXUP;3601;08:27:06;0;49	95767;8	64074;0;0;52;
$GPXUP;3601;08:27:07;0;49	9578;8	6407;0;0;51;
$GPXUP;3601;08:27:08;0;49	95792;8	64066;0;0;49;
$GPXUP;3601;08:27:09;0;49	95804;8	64063;0;0;46;
$GPXUP;3601;08:27:10;0;49	95815;8	64063;0;0;44;
$GPXUP;3601;08:27:11;0;49	95826;8	64063;0;0;44;
$GPXUP;3601;08:27:12;0;49	95837;8	6406;0;0;50;
$GPXUP;3601;08:27:13;0;49	95849;8	64052;0;0;53;
$GPXUP;3601;08:27:14;0;49	95861;8	64044;0;0;53;
$GPXUP;3601;08:27:15;0;49	95874;8	64039;0;0;52;
$GPXUP;3601;08:27:16;0;49	95886;8	64037;0;0;51;
$GPXUP;3601;08:27:17;0;49	95899;8	64036;0;0;50;
$GPXUP;3601;08:27:18;0;49	95912;8	64032;0;0;51;
$GPXUP;3601;08:27:19;0;49	95924;8	64029;0;0;50;
$GPXUP;3601;08:27:20;0;49	95936;8	64028;0;0;47;
$GPXUP;3601;08:27:21;0;49	95947;8	6403;0;0;47;
$GPXUP;3601;08:27:22;0;49	95959;8	64031;0;0;49;
$GPXUP;3601;08:27:23;0;49	95972;8	6403;0;0;50;
$GPXUP;3601;08:27:24;0;49	95984;8	64027;0;0;49;
$GPXUP;3601;08:27:25;0;49	95995;8	64022;0;0;48;
$GPXUP;3601;08:27:26;0;49	96007;8	64017;0;0;47;
$GPXUP;3601;08:27:27;0;49	96018;8	64014;0;0;47;
$GPXUP;3601;08:27:28;0;49	9603;8	64012;0;0;51;
$GPXUP;3601;08:27:29;0;49	96043;8	6401;0;0;51;
$GPXUP;3601;08:27:30;0;49	96056;8	64007;0;0;51;
$GPXUP;3601;08:27:31;0;49	96068;8	64006;0;0;50;
$GPXUP;3601;08:27:32;0;49	96081;8	64004;0;0;49;
$GPXUP;3601;08:27:33;0;49	96093;8	64001;0;0;50;
$GPXUP;3601;08:27:34;0;49	96105;8	63995;0;0;51;
$GPXUP;3601;08:27:35;0;49	96116;8	63987;0;0;51;
$GPXUP;3601;08:27:36;0;49	96128;8	63982;0;0;49;
$GPXUP;3601;08:27:37;0;49	9614;8	6398;0;0;47;
$GPXUP;3601;08:27:38;0;49	96152;8	6398;0;0;48;
$GPXUP;3601;08:27:39;0;49	96164;8	63978;0;0;49;
$GPXUP;3601;08:27:40;0;49	96176;8	63974;0;0;52;
$GPXUP;3601;08:27:41;0;49	96188;8	63965;0;0;52;
$GPXUP;3601;08:27:42;0;49	96199;8	63954;0;0;53;
$GPXUP;3601;08:27:43;0;49	9621;8	63945;0;0;52;
$GPXUP;3601;08:27:44;0;49	96223;8	63938;0;0;53;
$GPXUP;3601;08:27:45;0;49	96236;8	63933;0;0;55;
$GPXUP;3601;08:27:46;0;49	9625;8	63927;0;0;56;
$GPXUP;3601;08:27:47;0;49	96263;8	6392;0;0;55;
$GPXUP;3601;08:27:48;0;49	96276;8	63914;0;0;54;
$GPXUP;3601;08:27:49;0;49	96289;8	63909;0;0;54;
$GPXUP;3601;08:27:50;0;49	96302;8	63906;0;0;52;
$GPXUP;3601;08:27:51;0;49	96314;8	63905;0;0;51;
$GPXUP;3601;08:27:52;0;49	96327;8	63904;0;0;51;
$GPXUP;3601;08:27:53;0;49	9634;8	63903;0;0;52;
$GPXUP;3601;08:27:54;0;49	96353;8	63906;0;0;53;
$GPXUP;3601;08:27:55;0;49	96366;8	63912;0;0;53;
$GPXUP;3601;08:27:56;0;49	96378;8	63917;0;0;50;
$GPXUP;3601;08:27:57;0;49	9639;8	63919;0;0;52;
$GPXUP;3601;08:27:58;0;49	96404;8	63921;0;0;53;
$GPXUP;3601;08:27:59;0;49	96417;8	63921;0;0;53;
$GPXUP;3601;08:28:00;0;49	9643;8	63919;0;0;53;
$GPXUP;3601;08:28:01;0;49	96443;8	63915;0;0;55;
$GPXUP;3601;08:28:02;0;49	96457;8	63911;0;0;56;
$GPXUP;3601;08:28:03;0;49	96471;8	63909;0;0;55;
$GPXUP;3601;08:28:04;0;49	96484;8	63906;0;0;51;
$GPXUP;3601;08:28:05;0;49	96496;8	63903;0;0;48;
$GPXUP;3601;08:28:06;0;49	96507;8	63898;0;0;46;
$GPXUP;3601;08:28:07;0;49	96518;8	63892;0;0;46;
$GPXUP;3601;08:28:08;0;49	96528;8	63885;0;0;48;
$GPXUP;3601;08:28:09;0;49	96539;8	63876;0;0;49;
$GPXUP;3601;08:28:10;0;49	96549;8	63865;0;0;52;
$GPXUP;3601;08:28:11;0;49	9656;8	63854;0;0;53;
$GPXUP;3601;08:28:12;0;49	96572;8	63845;0;0;52;
$GPXUP;3601;08:28:13;0;49	96584;8	63837;0;0;53;
$GPXUP;3601;08:28:14;0;49	96596;8	63831;0;0;51;
$GPXUP;3601;08:28:15;0;49	96608;8	63826;0;0;48;
$GPXUP;3601;08:28:16;0;49	96619;8	63825;0;0;45;
$GPXUP;3601;08:28:17;0;49	96631;8	63826;0;0;46;
$GPXUP;3601;08:28:18;0;49	96642;8	63823;0;0;46;
$GPXUP;3601;08:28:19;0;49	96652;8	63818;0;0;45;
$GPXUP;3601;08:28:20;0;49	96663;8	63813;0;0;43;
$GPXUP;3601;08:28:21;0;49	96673;8	63808;0;0;42;
$GPXUP;3601;08:28:22;0;49	96683;8	63803;0;0;44;
$GPXUP;3601;08:28:23;0;49	96694;8	63795;0;0;49;
$GPXUP;3601;08:28:24;0;49	96704;8	63786;0;0;49;
$GPXUP;3601;08:28:25;0;49	96714;8	63776;0;0;48;
$GPXUP;3601;08:28:26;0;49	96725;8	63768;0;0;47;
$GPXUP;3601;08:28:27;0;49	96736;8	63762;0;0;50;
$GPXUP;3601;08:28:28;0;49	96748;8	63758;0;0;49;
$GPXUP;3601;08:28:29;0;49	9676;8	63752;0;0;47;
$GPXUP;3601;08:28:30;0;49	96771;8	63746;0;0;48;
$GPXUP;3601;08:28:31;0;49	96782;8	63738;0;0;50;
$GPXUP;3601;08:28:32;0;49	96794;8	6373;0;0;51;
$GPXUP;3601;08:28:33;0;49	96806;8	63725;0;0;52;
$GPXUP;3601;08:28:34;0;49	96819;8	63721;0;0;56;
$GPXUP;3601;08:28:35;0;49	96833;8	63715;0;0;58;
$GPXUP;3601;08:28:36;0;49	96846;8	63707;0;0;58;
$GPXUP;3601;08:28:37;0;49	96859;8	63696;0;0;57;
$GPXUP;3601;08:28:38;0;49	96871;8	63685;0;0;56;
$GPXUP;3601;08:28:39;0;49	96883;8	63673;0;0;57;
$GPXUP;3601;08:28:40;0;49	96896;8	63661;0;0;59;
$GPXUP;3601;08:28:41;0;49	96908;8	6365;0;0;58;
$GPXUP;3601;08:28:42;0;49	96921;8	63639;0;0;58;
$GPXUP;3601;08:28:43;0;49	96934;8	63629;0;0;57;
$GPXUP;3601;08:28:44;0;49	96947;8	6362;0;0;57;
$GPXUP;3601;08:28:45;0;49	9696;8	63611;0;0;57;
$GPXUP;3601;08:28:46;0;49	96972;8	63601;0;0;58;
$GPXUP;3601;08:28:47;0;49	96985;8	63589;0;0;58;
$GPXUP;3601;08:28:48;0;49	96997;8	63577;0;0;57;
$GPXUP;3601;08:28:49;0;49	97009;8	63568;0;0;54;
$GPXUP;3601;08:28:50;0;49	97022;8	63563;0;0;51;
$GPXUP;3601;08:28:51;0;49	97034;8	63562;0;0;51;
$GPXUP;3601;08:28:52;0;49	97047;8	63563;0;0;52;
$GPXUP;3601;08:28:53;0;49	9706;8	63562;0;0;55;
$GPXUP;3601;08:28:54;0;49	97074;8	63562;0;0;56;
$GPXUP;3601;08:28:55;0;49	97088;8	63562;0;0;56;
$GPXUP;3601;08:28:56;0;49	97102;8	6356;0;0;56;
$GPXUP;3601;08:28:57;0;49	97116;8	63556;0;0;54;
$GPXUP;3601;08:28:58;0;49	97128;8	63552;0;0;50;
$GPXUP;3601;08:28:59;0;49	9714;8	63548;0;0;50;
$GPXUP;3601;08:29:00;0;49	97152;8	63542;0;0;52;
$GPXUP;3601;08:29:01;0;49	97165;8	63536;0;0;53;
$GPXUP;3601;08:29:02;0;49	97178;8	63534;0;0;53;
$GPXUP;3601;08:29:03;0;49	97191;8	63534;0;0;54;
$GPXUP;3601;08:29:04;0;49	97204;8	63532;0;0;55;
$GPXUP;3601;08:29:05;0;49	97218;8	63529;0;0;56;
$GPXUP;3601;08:29:06;0;49	97232;8	63523;0;0;57;
$GPXUP;3601;08:29:07;0;49	97244;8	63513;0;0;58;
$GPXUP;3601;08:29:08;0;49	97258;8	63505;0;0;56;
$GPXUP;3601;08:29:09;0;49	97271;8	63501;0;0;54;
$GPXUP;3601;08:29:10;0;49	97284;8	63501;0;0;53;
$GPXUP;3601;08:29:11;0;49	97297;8	63505;0;0;52;
$GPXUP;3601;08:29:12;0;49	97309;8	63511;0;0;49;
$GPXUP;3601;08:29:13;0;49	9732;8	63519;0;0;47;
$GPXUP;3601;08:29:14;0;49	9733;8	63528;0;0;47;
$GPXUP;3601;08:29:15;0;49	97338;8	6354;0;0;45;
$GPXUP;3601;08:29:16;0;49	97347;8	63552;0;0;44;
$GPXUP;3601;08:29:17;0;49	97356;8	63562;0;0;44;
$GPXUP;3601;08:29:18;0;49	97365;8	6357;0;0;45;
$GPXUP;3601;08:29:19;0;49	97375;8	63579;0;0;44;
$GPXUP;3601;08:29:20;0;49	97385;8	63586;0;0;43;
$GPXUP;3601;08:29:21;0;49	97396;8	6359;0;0;47;
$GPXUP;3601;08:29:22;0;49	97408;8	63589;0;0;52;
$GPXUP;3601;08:29:23;0;49	97421;8	63583;0;0;54;
$GPXUP;3601;08:29:24;0;49	97433;8	63577;0;0;53;
$GPXUP;3601;08:29:25;0;49	97446;8	6357;0;0;53;
$GPXUP;3601;08:29:26;0;49	97459;8	63563;0;0;54;
$GPXUP;3601;08:29:27;0;49	97471;8	63558;0;0;52;
$GPXUP;3601;08:29:28;0;49	97484;8	63554;0;0;50;
$GPXUP;3601;08:29:29;0;49	97496;8	63549;0;0;48;
$GPXUP;3601;08:29:30;0;49	97507;8	63545;0;0;48;
$GPXUP;3601;08:29:31;0;49	97519;8	63541;0;0;51;
$GPXUP;3601;08:29:32;0;49	97532;8	63537;0;0;54;
$GPXUP;3601;08:29:33;0;49	97545;8	63532;0;0;54;
$GPXUP;3601;08:29:34;0;49	97558;8	63526;0;0;55;
$GPXUP;3601;08:29:35;0;49	97571;8	63518;0;0;56;
$GPXUP;3601;08:29:36;0;49	97583;8	63509;0;0;56;
$GPXUP;3601;08:29:37;0;49	97596;8	635;0;0;55;
$GPXUP;3601;08:29:38;0;49	97608;8	63489;0;0;58;
$GPXUP;3601;08:29:39;0;49	9762;8	63477;0;0;57;
$GPXUP;3601;08:29:40;0;49	97633;8	63467;0;0;57;
$GPXUP;3601;08:29:41;0;49	97646;8	63457;0;0;58;
$GPXUP;3601;08:29:42;0;49	97659;8	63448;0;0;58;
$GPXUP;3601;08:29:43;0;49	97672;8	63439;0;0;59;
$GPXUP;3601;08:29:44;0;49	97686;8	6343;0;0;57;
$GPXUP;3601;08:29:45;0;49	97699;8	63424;0;0;56;
$GPXUP;3601;08:29:46;0;49	97712;8	63418;0;0;54;
$GPXUP;3601;08:29:47;0;49	97726;8	63414;0;0;53;
$GPXUP;3601;08:29:48;0;49	97738;8	63409;0;0;54;
$GPXUP;3601;08:29:49;0;49	97752;8	63406;0;0;55;
$GPXUP;3601;08:29:50;0;49	97766;8	63405;0;0;55;
$GPXUP;3601;08:29:51;0;49	97779;8	63404;0;0;55;
$GPXUP;3601;08:29:52;0;49	97792;8	63404;0;0;52;
$GPXUP;3601;08:29:53;0;49	97805;8	63408;0;0;51;
$GPXUP;3601;08:29:54;0;49	97817;8	63413;0;0;51;
$GPXUP;3601;08:29:55;0;49	9783;8	63416;0;0;53;
$GPXUP;3601;08:29:56;0;49	97843;8	63418;0;0;54;
$GPXUP;3601;08:29:57;0;49	97857;8	6342;0;0;55;
$GPXUP;3601;08:29:58;0;49	9787;8	63424;0;0;55;
$GPXUP;3601;08:29:59;0;49	97883;8	63429;0;0;53;
$GPXUP;3601;08:30:00;0;49	97896;8	63436;0;0;51;
$GPXUP;3601;08:30:01;0;49	97908;8	6344;0;0;50;
$GPXUP;3601;08:30:02;0;49	9792;8	63444;0;0;48;
$GPXUP;3601;08:30:03;0;49	97931;8	63447;0;0;48;
$GPXUP;3601;08:30:04;0;49	97944;8	63447;0;0;51;
$GPXUP;3601;08:30:05;0;49	97956;8	63444;0;0;53;
$GPXUP;3601;08:30:06;0;49	97969;8	63439;0;0;53;
$GPXUP;3601;08:30:07;0;49	97982;8	63435;0;0;52;
$GPXUP;3601;08:30:08;0;49	97995;8	63434;0;0;51;
$GPXUP;3601;08:30:09;0;49	98007;8	63435;0;0;52;
$GPXUP;3601;08:30:10;0;49	9802;8	63438;0;0;54;
$GPXUP;3601;08:30:11;0;49	98034;8	63439;0;0;55;
$GPXUP;3601;08:30:12;0;49	98047;8	6344;0;0;54;
$GPXUP;3601;08:30:13;0;49	9806;8	63442;0;0;50;
$GPXUP;3601;08:30:14;0;49	98072;8	63446;0;0;50;
$GPXUP;3601;08:30:15;0;49	98084;8	63447;0;0;51;
$GPXUP;3601;08:30:16;0;49	98097;8	63448;0;0;52;
$GPXUP;3601;08:30:17;0;49	9811;8	63445;0;0;55;
$GPXUP;3601;08:30:18;0;49	98124;8	63438;0;0;57;
$GPXUP;3601;08:30:19;0;49	98137;8	63432;0;0;56;
$GPXUP;3601;08:30:20;0;49	98151;8	63426;0;0;57;
$GPXUP;3601;08:30:21;0;49	98164;8	63419;0;0;54;
$GPXUP;3601;08:30:22;0;49	98176;8	63416;0;0;49;
$GPXUP;3601;08:30:23;0;49	98188;8	63418;0;0;46;
$GPXUP;3601;08:30:24;0;49	982;8	63422;0;0;48;
$GPXUP;3601;08:30:25;0;49	98212;8	63422;0;0;51;
$GPXUP;3601;08:30:26;0;49	98224;8	63418;0;0;52;
$GPXUP;3601;08:30:27;0;49	98237;8	63413;0;0;54;
$GPXUP;3601;08:30:28;0;49	9825;8	63405;0;0;56;
$GPXUP;3601;08:30:29;0;49	98263;8	634;0;0;54;
$GPXUP;3601;08:30:30;0;49	98276;8	63399;0;0;51;
$GPXUP;3601;08:30:31;0;49	98288;8	63402;0;0;49;
$GPXUP;3601;08:30:32;0;49	983;8	63404;0;0;49;
$GPXUP;3601;08:30:33;0;49	98313;8	63405;0;0;53;
$GPXUP;3601;08:30:34;0;49	98326;8	63403;0;0;55;
$GPXUP;3601;08:30:35;0;49	9834;8	63402;0;0;52;
$GPXUP;3601;08:30:36;0;49	98352;8	63403;0;0;49;
$GPXUP;3601;08:30:37;0;49	98364;8	63407;0;0;48;
$GPXUP;3601;08:30:38;0;49	98376;8	63412;0;0;49;
$GPXUP;3601;08:30:39;0;49	98388;8	63418;0;0;51;
$GPXUP;3601;08:30:40;0;49	984;8	63423;0;0;53;
$GPXUP;3601;08:30:41;0;49	98414;8	63424;0;0;55;
$GPXUP;3601;08:30:42;0;49	98427;8	63424;0;0;54;
$GPXUP;3601;08:30:43;0;49	9844;8	63426;0;0;52;
$GPXUP;3601;08:30:44;0;49	98453;8	63426;0;0;50;
$GPXUP;3601;08:30:45;0;49	98466;8	63427;0;0;50;
$GPXUP;3601;08:30:46;0;49	98478;8	63426;0;0;52;
$GPXUP;3601;08:30:47;0;49	98492;8	63425;0;0;54;
$GPXUP;3601;08:30:48;0;49	98505;8	63423;0;0;55;
$GPXUP;3601;08:30:49;0;49	98519;8	63419;0;0;55;
$GPXUP;3601;08:30:50;0;49	98532;8	63418;0;0;54;
$GPXUP;3601;08:30:51;0;49	98546;8	63418;0;0;56;
$GPXUP;3601;08:30:52;0;49	9856;8	63416;0;0;58;
$GPXUP;3601;08:30:53;0;49	98574;8	63413;0;0;56;
$GPXUP;3601;08:30:54;0;49	98588;8	6341;0;0;52;
$GPXUP;3601;08:30:55;0;49	986;8	6341;0;0;49;
$GPXUP;3601;08:30:56;0;49	98613;8	63411;0;0;51;
$GPXUP;3601;08:30:57;0;49	98626;8	63412;0;0;53;
$GPXUP;3601;08:30:58;0;49	98639;8	63413;0;0;54;
$GPXUP;3601;08:30:59;0;49	98652;8	63415;0;0;53;
$GPXUP;3601;08:31:00;0;49	98666;8	63417;0;0;54;
$GPXUP;3601;08:31:01;0;49	98679;8	63418;0;0;54;
$GPXUP;3601;08:31:02;0;49	98692;8	63418;0;0;54;
$GPXUP;3601;08:31:03;0;49	98706;8	63416;0;0;55;
$GPXUP;3601;08:31:04;0;49	9872;8	63413;0;0;56;
$GPXUP;3601;08:31:05;0;49	98733;8	63409;0;0;56;
$GPXUP;3601;08:31:06;0;49	98747;8	63407;0;0;54;
$GPXUP;3601;08:31:07;0;49	9876;8	63408;0;0;52;
$GPXUP;3601;08:31:08;0;49	98772;8	63414;0;0;51;
$GPXUP;3601;08:31:09;0;49	98785;8	6342;0;0;51;
$GPXUP;3601;08:31:10;0;49	98797;8	63423;0;0;51;
$GPXUP;3601;08:31:11;0;49	9881;8	63423;0;0;51;
$GPXUP;3601;08:31:12;0;49	98822;8	63422;0;0;50;
$GPXUP;3601;08:31:13;0;49	98835;8	63419;0;0;51;
$GPXUP;3601;08:31:14;0;49	98848;8	63415;0;0;54;
$GPXUP;3601;08:31:15;0;49	98861;8	63415;0;0;53;
$GPXUP;3601;08:31:16;0;49	98874;8	63416;0;0;52;
$GPXUP;3601;08:31:17;0;49	98887;8	63418;0;0;50;
$GPXUP;3601;08:31:18;0;49	98899;8	63421;0;0;49;
$GPXUP;3601;08:31:19;0;49	98911;8	63424;0;0;49;
$GPXUP;3601;08:31:20;0;49	98923;8	63427;0;0;50;
$GPXUP;3601;08:31:21;0;49	98936;8	63426;0;0;51;
$GPXUP;3601;08:31:22;0;49	98948;8	63423;0;0;50;
$GPXUP;3601;08:31:23;0;49	9896;8	63423;0;0;48;
$GPXUP;3601;08:31:24;0;49	98972;8	63427;0;0;46;
$GPXUP;3601;08:31:25;0;49	98982;8	63435;0;0;46;
$GPXUP;3601;08:31:26;0;49	98991;8	63446;0;0;47;
$GPXUP;3601;08:31:27;0;49	99;8	63457;0;0;47;
$GPXUP;3601;08:31:28;0;49	9901;8	63467;0;0;47;
$GPXUP;3601;08:31:29;0;49	99021;8	63476;0;0;48;
$GPXUP;3601;08:31:30;0;49	99032;8	63482;0;0;50;
$GPXUP;3601;08:31:31;0;49	99045;8	63484;0;0;52;
$GPXUP;3601;08:31:32;0;49	99058;8	63486;0;0;52;
$GPXUP;3601;08:31:33;0;49	99071;8	63485;0;0;52;
$GPXUP;3601;08:31:34;0;49	99084;8	6348;0;0;54;
$GPXUP;3601;08:31:35;0;49	99096;8	63472;0;0;55;
$GPXUP;3601;08:31:36;0;49	99109;8	63464;0;0;56;
$GPXUP;3601;08:31:37;0;49	99122;8	63456;0;0;57;
$GPXUP;3601;08:31:38;0;49	99135;8	63447;0;0;57;
$GPXUP;3601;08:31:39;0;49	99148;8	63438;0;0;56;
$GPXUP;3601;08:31:40;0;49	99161;8	6343;0;0;56;
$GPXUP;3601;08:31:41;0;49	99174;8	63423;0;0;55;
$GPXUP;3601;08:31:42;0;49	99187;8	63418;0;0;53;
$GPXUP;3601;08:31:43;0;49	992;8	63412;0;0;53;
$GPXUP;3601;08:31:44;0;49	99212;8	63404;0;0;52;
$GPXUP;3601;08:31:45;0;49	99224;8	63397;0;0;53;
$GPXUP;3601;08:31:46;0;49	99237;8	63391;0;0;54;
$GPXUP;3601;08:31:47;0;49	9925;8	63388;0;0;52;
$GPXUP;3601;08:31:48;0;49	99263;8	63387;0;0;51;
$GPXUP;3601;08:31:49;0;49	99275;8	63384;0;0;50;
$GPXUP;3601;08:31:50;0;49	99288;8	63381;0;0;50;
$GPXUP;3601;08:31:51;0;49	993;8	63379;0;0;49;
$GPXUP;3601;08:31:52;0;49	99312;8	63375;0;0;49;
$GPXUP;3601;08:31:53;0;49	99324;8	63371;0;0;49;
$GPXUP;3601;08:31:54;0;49	99336;8	63368;0;0;50;
$GPXUP;3601;08:31:55;0;49	99348;8	63365;0;0;51;
$GPXUP;3601;08:31:56;0;49	99361;8	63361;0;0;52;
$GPXUP;3601;08:31:57;0;49	99373;8	63356;0;0;53;
$GPXUP;3601;08:31:58;0;49	99386;8	63347;0;0;54;
$GPXUP;3601;08:31:59;0;49	99397;8	63336;0;0;57;
$GPXUP;3601;08:32:00;0;49	99409;8	63323;0;0;56;
$GPXUP;3601;08:32:01;0;49	9942;8	6331;0;0;55;
$GPXUP;3601;08:32:02;0;49	99431;8	63297;0;0;54;
$GPXUP;3601;08:32:03;0;49	99441;8	63284;0;0;55;
$GPXUP;3601;08:32:04;0;49	99453;8	63274;0;0;55;
$GPXUP;3601;08:32:05;0;49	99466;8	63266;0;0;56;
$GPXUP;3601;08:32:06;0;49	9948;8	63259;0;0;58;
$GPXUP;3601;08:32:07;0;49	99493;8	63251;0;0;58;
$GPXUP;3601;08:32:08;0;49	99506;8	63241;0;0;58;
$GPXUP;3601;08:32:09;0;49	99519;8	63231;0;0;56;
$GPXUP;3601;08:32:10;0;49	99531;8	63223;0;0;55;
$GPXUP;3601;08:32:11;0;49	99544;8	63216;0;0;55;
$GPXUP;3601;08:32:12;0;49	99557;8	63209;0;0;55;
$GPXUP;3601;08:32:13;0;49	99571;8	63203;0;0;57;
$GPXUP;3601;08:32:14;0;49	99584;8	63197;0;0;57;
$GPXUP;3601;08:32:15;0;49	99597;8	63188;0;0;58;
$GPXUP;3601;08:32:16;0;49	9961;8	63178;0;0;57;
$GPXUP;3601;08:32:17;0;49	99622;8	63167;0;0;57;
$GPXUP;3601;08:32:18;0;49	99634;8	63155;0;0;57;
$GPXUP;3601;08:32:19;0;49	99646;8	63144;0;0;56;
$GPXUP;3601;08:32:20;0;49	99659;8	63136;0;0;57;
$GPXUP;3601;08:32:21;0;49	99673;8	63128;0;0;56;
$GPXUP;3601;08:32:22;0;49	99686;8	63124;0;0;55;
$GPXUP;3601;08:32:23;0;49	997;8	6312;0;0;54;
$GPXUP;3601;08:32:24;0;49	99712;8	63116;0;0;53;
$GPXUP;3601;08:32:25;0;49	99725;8	63108;0;0;54;
$GPXUP;3601;08:32:26;0;49	99737;8	63099;0;0;55;
$GPXUP;3601;08:32:27;0;49	99749;8	63089;0;0;53;
$GPXUP;3601;08:32:28;0;49	99761;8	6308;0;0;53;
$GPXUP;3601;08:32:29;0;49	99773;8	63072;0;0;53;
$GPXUP;3601;08:32:30;0;49	99785;8	63066;0;0;53;
$GPXUP;3601;08:32:31;0;49	99798;8	63059;0;0;53;
$GPXUP;3601;08:32:32;0;49	9981;8	63052;0;0;53;
$GPXUP;3601;08:32:33;0;49	99823;8	63047;0;0;52;
$GPXUP;3601;08:32:34;0;49	99835;8	63039;0;0;53;
$GPXUP;3601;08:32:35;0;49	99846;8	63027;0;0;56;
$GPXUP;3601;08:32:36;0;49	99856;8	63013;0;0;58;
$GPXUP;3601;08:32:37;0;49	99868;8	63;0;0;58;
$GPXUP;3601;08:32:38;0;49	99881;8	62988;0;0;58;
$GPXUP;3601;08:32:39;0;49	99893;8	62977;0;0;58;
$GPXUP;3601;08:32:40;0;49	99906;8	62966;0;0;58;
$GPXUP;3601;08:32:41;0;49	99918;8	62953;0;0;59;
$GPXUP;3601;08:32:42;0;49	99929;8	62939;0;0;59;
$GPXUP;3601;08:32:43;0;49	99941;8	62926;0;0;58;
$GPXUP;3601;08:32:44;0;49	99954;8	62914;0;0;59;
$GPXUP;3601;08:32:45;0;49	99967;8	62904;0;0;59;
$GPXUP;3601;08:32:46;0;49	99981;8	62898;0;0;58;
$GPXUP;3601;08:32:47;0;49	99995;8	62895;0;0;55;
$GPXUP;3601;08:32:48;0;50	00008;8	62895;0;0;53;
$GPXUP;3601;08:32:49;0;50	00022;8	62896;0;0;51;
$GPXUP;3601;08:32:50;0;50	00034;8	62896;0;0;50;
$GPXUP;3601;08:32:51;0;50	00046;8	62893;0;0;50;
$GPXUP;3601;08:32:52;0;50	00058;8	62887;0;0;53;
$GPXUP;3601;08:32:53;0;50	00071;8	62878;0;0;56;
$GPXUP;3601;08:32:54;0;50	00084;8	6287;0;0;57;
$GPXUP;3601;08:32:55;0;50	00097;8	62864;0;0;57;
$GPXUP;3601;08:32:56;0;50	00111;8	62858;0;0;58;
$GPXUP;3601;08:32:57;0;50	00125;8	62852;0;0;59;
$GPXUP;3601;08:32:58;0;50	00139;8	62844;0;0;59;
$GPXUP;3601;08:32:59;0;50	00153;8	62838;0;0;59;
$GPXUP;3601;08:33:00;0;50	00167;8	62834;0;0;59;
$GPXUP;3601;08:33:01;0;50	00182;8	62829;0;0;59;
$GPXUP;3601;08:33:02;0;50	00196;8	62825;0;0;58;
$GPXUP;3601;08:33:03;0;50	0021;8	62821;0;0;59;
$GPXUP;3601;08:33:04;0;50	00225;8	62815;0;0;61;
$GPXUP;3601;08:33:05;0;50	00239;8	62805;0;0;62;
$GPXUP;3601;08:33:06;0;50	00253;8	62796;0;0;60;
$GPXUP;3601;08:33:07;0;50	00267;8	62792;0;0;59;
$GPXUP;3601;08:33:08;0;50	00282;8	62789;0;0;58;
$GPXUP;3601;08:33:09;0;50	00296;8	62786;0;0;58;
$GPXUP;3601;08:33:10;0;50	0031;8	62783;0;0;58;
$GPXUP;3601;08:33:11;0;50	00325;8	6278;0;0;58;
$GPXUP;3601;08:33:12;0;50	00339;8	62777;0;0;58;
$GPXUP;3601;08:33:13;0;50	00353;8	62772;0;0;57;
$GPXUP;3601;08:33:14;0;50	00366;8	62763;0;0;57;
$GPXUP;3601;08:33:15;0;50	0038;8	62754;0;0;59;
$GPXUP;3601;08:33:16;0;50	00394;8	62746;0;0;61;
$GPXUP;3601;08:33:17;0;50	00408;8	62738;0;0;62;
$GPXUP;3601;08:33:18;0;50	00423;8	62731;0;0;61;
$GPXUP;3601;08:33:19;0;50	00438;8	62726;0;0;60;
$GPXUP;3601;08:33:20;0;50	00452;8	62719;0;0;59;
$GPXUP;3601;08:33:21;0;50	00466;8	62712;0;0;59;
$GPXUP;3601;08:33:22;0;50	00479;8	62702;0;0;60;
$GPXUP;3601;08:33:23;0;50	00493;8	62693;0;0;60;
$GPXUP;3601;08:33:24;0;50	00507;8	62685;0;0;61;
$GPXUP;3601;08:33:25;0;50	00522;8	62678;0;0;61;
$GPXUP;3601;08:33:26;0;50	00536;8	62673;0;0;61;
$GPXUP;3601;08:33:27;0;50	00551;8	62669;0;0;59;
$GPXUP;3601;08:33:28;0;50	00566;8	62664;0;0;60;
$GPXUP;3601;08:33:29;0;50	0058;8	62659;0;0;60;
$GPXUP;3601;08:33:30;0;50	00595;8	62654;0;0;61;
$GPXUP;3601;08:33:31;0;50	0061;8	62648;0;0;62;
$GPXUP;3601;08:33:32;0;50	00625;8	62643;0;0;61;
$GPXUP;3601;08:33:33;0;50	0064;8	62639;0;0;59;
$GPXUP;3601;08:33:34;0;50	00654;8	62637;0;0;56;
$GPXUP;3601;08:33:35;0;50	00668;8	62636;0;0;55;
$GPXUP;3601;08:33:36;0;50	00681;8	62635;0;0;55;
$GPXUP;3601;08:33:37;0;50	00695;8	62632;0;0;56;
$GPXUP;3601;08:33:38;0;50	00708;8	62625;0;0;58;
$GPXUP;3601;08:33:39;0;50	00721;8	62617;0;0;57;
$GPXUP;3601;08:33:40;0;50	00735;8	62611;0;0;54;
$GPXUP;3601;08:33:41;0;50	00748;8	62607;0;0;52;
$GPXUP;3601;08:33:42;0;50	00761;8	62604;0;0;53;
$GPXUP;3601;08:33:43;0;50	00774;8	626;0;0;54;
$GPXUP;3601;08:33:44;0;50	00787;8	62595;0;0;53;
$GPXUP;3601;08:33:45;0;50	008;8	6259;0;0;53;
$GPXUP;3601;08:33:46;0;50	00812;8	62583;0;0;54;
$GPXUP;3601;08:33:47;0;50	00825;8	62578;0;0;52;
$GPXUP;3601;08:33:48;0;50	00838;8	62577;0;0;50;
$GPXUP;3601;08:33:49;0;50	0085;8	62578;0;0;52;
$GPXUP;3601;08:33:50;0;50	00863;8	62578;0;0;53;
$GPXUP;3601;08:33:51;0;50	00876;8	62575;0;0;54;
$GPXUP;3601;08:33:52;0;50	00889;8	62569;0;0;54;
$GPXUP;3601;08:33:53;0;50	00902;8	62563;0;0;54;
$GPXUP;3601;08:33:54;0;50	00915;8	62558;0;0;56;
$GPXUP;3601;08:33:55;0;50	00929;8	62555;0;0;56;
$GPXUP;3601;08:33:56;0;50	00943;8	62553;0;0;55;
$GPXUP;3601;08:33:57;0;50	00957;8	6255;0;0;56;
$GPXUP;3601;08:33:58;0;50	0097;8	62545;0;0;55;
$GPXUP;3601;08:33:59;0;50	00983;8	62537;0;0;55;
$GPXUP;3601;08:34:00;0;50	00995;8	62528;0;0;52;
$GPXUP;3601;08:34:01;0;50	01006;8	62521;0;0;49;
$GPXUP;3601;08:34:02;0;50	01018;8	62513;0;0;49;
$GPXUP;3601;08:34:03;0;50	01029;8	62504;0;0;50;
$GPXUP;3601;08:34:04;0;50	0104;8	62497;0;0;48;
$GPXUP;3601;08:34:05;0;50	01052;8	62494;0;0;47;
$GPXUP;3601;08:34:06;0;50	01064;8	62493;0;0;48;
$GPXUP;3601;08:34:07;0;50	01076;8	6249;0;0;51;
$GPXUP;3601;08:34:08;0;50	01088;8	62485;0;0;53;
$GPXUP;3601;08:34:09;0;50	01101;8	6248;0;0;53;
$GPXUP;3601;08:34:10;0;50	01114;8	62474;0;0;54;
$GPXUP;3601;08:34:11;0;50	01126;8	62468;0;0;53;
$GPXUP;3601;08:34:12;0;50	01138;8	6246;0;0;52;
$GPXUP;3601;08:34:13;0;50	01151;8	62454;0;0;53;
$GPXUP;3601;08:34:14;0;50	01164;8	6245;0;0;54;
$GPXUP;3601;08:34:15;0;50	01177;8	62447;0;0;55;
$GPXUP;3601;08:34:16;0;50	01191;8	62444;0;0;55;
$GPXUP;3601;08:34:17;0;50	01204;8	62441;0;0;55;
$GPXUP;3601;08:34:18;0;50	01218;8	62438;0;0;54;
$GPXUP;3601;08:34:19;0;50	01231;8	62433;0;0;54;
$GPXUP;3601;08:34:20;0;50	01244;8	62428;0;0;54;
$GPXUP;3601;08:34:21;0;50	01257;8	62426;0;0;54;
$GPXUP;3601;08:34:22;0;50	01271;8	62425;0;0;55;
$GPXUP;3601;08:34:23;0;50	01284;8	62421;0;0;57;
$GPXUP;3601;08:34:24;0;50	01298;8	62414;0;0;57;
$GPXUP;3601;08:34:25;0;50	0131;8	62403;0;0;57;
$GPXUP;3601;08:34:26;0;50	01323;8	62393;0;0;57;
$GPXUP;3601;08:34:27;0;50	01336;8	62384;0;0;56;
$GPXUP;3601;08:34:28;0;50	01349;8	62376;0;0;56;
$GPXUP;3601;08:34:29;0;50	01362;8	6237;0;0;56;
$GPXUP;3601;08:34:30;0;50	01376;8	62362;0;0;55;
$GPXUP;3601;08:34:31;0;50	01388;8	62357;0;0;53;
$GPXUP;3601;08:34:32;0;50	01401;8	62354;0;0;51;
$GPXUP;3601;08:34:33;0;50	01414;8	62349;0;0;50;
$GPXUP;3601;08:34:34;0;50	01424;8	62339;0;0;52;
$GPXUP;3601;08:34:35;0;50	01434;8	62325;0;0;56;
$GPXUP;3601;08:34:36;0;50	01443;8	62308;0;0;56;
$GPXUP;3601;08:34:37;0;50	01453;8	62293;0;0;55;
$GPXUP;3601;08:34:38;0;50	01464;8	62281;0;0;51;
$GPXUP;3601;08:34:39;0;50	01476;8	62274;0;0;50;
$GPXUP;3601;08:34:40;0;50	01488;8	62268;0;0;51;
$GPXUP;3601;08:34:41;0;50	015;8	62263;0;0;53;
$GPXUP;3601;08:34:42;0;50	01513;8	62259;0;0;53;
$GPXUP;3601;08:34:43;0;50	01526;8	62258;0;0;51;
$GPXUP;3601;08:34:44;0;50	01538;8	62259;0;0;50;
$GPXUP;3601;08:34:45;0;50	01551;8	62258;0;0;51;
$GPXUP;3601;08:34:46;0;50	01564;8	62254;0;0;53;
$GPXUP;3601;08:34:47;0;50	01576;8	62245;0;0;56;
$GPXUP;3601;08:34:48;0;50	01588;8	62235;0;0;58;
$GPXUP;3601;08:34:49;0;50	01601;8	62225;0;0;57;
$GPXUP;3601;08:34:50;0;50	01614;8	62219;0;0;56;
$GPXUP;3601;08:34:51;0;50	01628;8	62213;0;0;55;
$GPXUP;3601;08:34:52;0;50	0164;8	62205;0;0;54;
$GPXUP;3601;08:34:53;0;50	01652;8	62194;0;0;54;
$GPXUP;3601;08:34:54;0;50	01664;8	62183;0;0;56;
$GPXUP;3601;08:34:55;0;50	01676;8	62172;0;0;57;
$GPXUP;3601;08:34:56;0;50	01688;8	62161;0;0;58;
$GPXUP;3601;08:34:57;0;50	017;8	62149;0;0;58;
$GPXUP;3601;08:34:58;0;50	01712;8	62136;0;0;57;
$GPXUP;3601;08:34:59;0;50	01722;8	62121;0;0;58;
$GPXUP;3601;08:35:00;0;50	01732;8	62104;0;0;60;
$GPXUP;3601;08:35:01;0;50	01741;8	62085;0;0;60;
$GPXUP;3601;08:35:02;0;50	01751;8	62069;0;0;59;
$GPXUP;3601;08:35:03;0;50	01763;8	62056;0;0;58;
$GPXUP;3601;08:35:04;0;50	01776;8	62044;0;0;57;
$GPXUP;3601;08:35:05;0;50	01788;8	62034;0;0;55;
$GPXUP;3601;08:35:06;0;50	01799;8	62023;0;0;52;
$GPXUP;3601;08:35:07;0;50	0181;8	62011;0;0;50;
$GPXUP;3601;08:35:08;0;50	01819;8	61999;0;0;48;
$GPXUP;3601;08:35:09;0;50	01828;8	61987;0;0;47;
$GPXUP;3601;08:35:10;0;50	01838;8	61978;0;0;47;
$GPXUP;3601;08:35:11;0;50	01849;8	6197;0;0;48;
$GPXUP;3601;08:35:12;0;50	0186;8	61964;0;0;49;
$GPXUP;3601;08:35:13;0;50	01871;8	61958;0;0;49;
$GPXUP;3601;08:35:14;0;50	01883;8	6195;0;0;50;
$GPXUP;3601;08:35:15;0;50	01893;8	6194;0;0;51;
$GPXUP;3601;08:35:16;0;50	01904;8	61929;0;0;52;
$GPXUP;3601;08:35:17;0;50	01915;8	61918;0;0;55;
$GPXUP;3601;08:35:18;0;50	01927;8	61906;0;0;57;
$GPXUP;3601;08:35:19;0;50	01939;8	61894;0;0;57;
$GPXUP;3601;08:35:20;0;50	01951;8	61882;0;0;56;
$GPXUP;3601;08:35:21;0;50	01962;8	6187;0;0;56;
$GPXUP;3601;08:35:22;0;50	01973;8	61857;0;0;55;
$GPXUP;3601;08:35:23;0;50	01985;8	61845;0;0;54;
$GPXUP;3601;08:35:24;0;50	01996;8	61834;0;0;56;
$GPXUP;3601;08:35:25;0;50	02008;8	61822;0;0;60;
$GPXUP;3601;08:35:26;0;50	0202;8	61807;0;0;61;
$GPXUP;3601;08:35:27;0;50	02031;8	61791;0;0;60;
$GPXUP;3601;08:35:28;0;50	02042;8	61776;0;0;60;
$GPXUP;3601;08:35:29;0;50	02054;8	6176;0;0;60;
$GPXUP;3601;08:35:30;0;50	02064;8	61743;0;0;59;
$GPXUP;3601;08:35:31;0;50	02072;8	61724;0;0;60;
$GPXUP;3601;08:35:32;0;50	0208;8	61705;0;0;59;
$GPXUP;3601;08:35:33;0;50	0209;8	61689;0;0;58;
$GPXUP;3601;08:35:34;0;50	02102;8	61677;0;0;58;
$GPXUP;3601;08:35:35;0;50	02115;8	61665;0;0;59;
$GPXUP;3601;08:35:36;0;50	02127;8	61652;0;0;59;
$GPXUP;3601;08:35:37;0;50	02137;8	61636;0;0;57;
$GPXUP;3601;08:35:38;0;50	02146;8	61619;0;0;57;
$GPXUP;3601;08:35:39;0;50	02155;8	61601;0;0;58;
$GPXUP;3601;08:35:40;0;50	02165;8	61586;0;0;58;
$GPXUP;3601;08:35:41;0;50	02177;8	61572;0;0;60;
$GPXUP;3601;08:35:42;0;50	02189;8	61559;0;0;59;
$GPXUP;3601;08:35:43;0;50	02201;8	61547;0;0;59;
$GPXUP;3601;08:35:44;0;50	02214;8	61534;0;0;59;
$GPXUP;3601;08:35:45;0;50	02226;8	61521;0;0;58;
$GPXUP;3601;08:35:46;0;50	02237;8	61509;0;0;55;
$GPXUP;3601;08:35:47;0;50	02248;8	61496;0;0;53;
$GPXUP;3601;08:35:48;0;50	02259;8	61485;0;0;53;
$GPXUP;3601;08:35:49;0;50	02271;8	61475;0;0;56;
$GPXUP;3601;08:35:50;0;50	02283;8	61464;0;0;59;
$GPXUP;3601;08:35:51;0;50	02296;8	6145;0;0;61;
$GPXUP;3601;08:35:52;0;50	02307;8	61435;0;0;60;
$GPXUP;3601;08:35:53;0;50	02318;8	61419;0;0;59;
$GPXUP;3601;08:35:54;0;50	0233;8	61406;0;0;56;
$GPXUP;3601;08:35:55;0;50	02342;8	61396;0;0;53;
$GPXUP;3601;08:35:56;0;50	02354;8	61389;0;0;53;
$GPXUP;3601;08:35:57;0;50	02366;8	61382;0;0;55;
$GPXUP;3601;08:35:58;0;50	0238;8	61374;0;0;60;
$GPXUP;3601;08:35:59;0;50	02394;8	61364;0;0;60;
$GPXUP;3601;08:36:00;0;50	02406;8	61352;0;0;60;
$GPXUP;3601;08:36:01;0;50	02418;8	61338;0;0;59;
$GPXUP;3601;08:36:02;0;50	0243;8	61327;0;0;56;
$GPXUP;3601;08:36:03;0;50	02444;8	6132;0;0;56;
$GPXUP;3601;08:36:04;0;50	02457;8	61314;0;0;57;
$GPXUP;3601;08:36:05;0;50	0247;8	61304;0;0;58;
$GPXUP;3601;08:36:06;0;50	02482;8	61293;0;0;58;
$GPXUP;3601;08:36:07;0;50	02494;8	61279;0;0;59;
$GPXUP;3601;08:36:08;0;50	02506;8	61267;0;0;58;
$GPXUP;3601;08:36:09;0;50	02519;8	61259;0;0;56;
$GPXUP;3601;08:36:10;0;50	02532;8	61253;0;0;55;
$GPXUP;3601;08:36:11;0;50	02546;8	61247;0;0;57;
$GPXUP;3601;08:36:12;0;50	0256;8	61242;0;0;57;
$GPXUP;3601;08:36:13;0;50	02573;8	61235;0;0;58;
$GPXUP;3601;08:36:14;0;50	02586;8	61226;0;0;57;
$GPXUP;3601;08:36:15;0;50	02599;8	61216;0;0;57;
$GPXUP;3601;08:36:16;0;50	02612;8	61208;0;0;55;
$GPXUP;3601;08:36:17;0;50	02625;8	61204;0;0;53;
$GPXUP;3601;08:36:18;0;50	02638;8	61199;0;0;54;
$GPXUP;3601;08:36:19;0;50	02651;8	61194;0;0;55;
$GPXUP;3601;08:36:20;0;50	02665;8	6119;0;0;56;
$GPXUP;3601;08:36:21;0;50	02679;8	61184;0;0;58;
$GPXUP;3601;08:36:22;0;50	02693;8	61179;0;0;58;
$GPXUP;3601;08:36:23;0;50	02707;8	61174;0;0;58;
$GPXUP;3601;08:36:24;0;50	02721;8	61169;0;0;56;
$GPXUP;3601;08:36:25;0;50	02734;8	61169;0;0;55;
$GPXUP;3601;08:36:26;0;50	02748;8	61173;0;0;54;
$GPXUP;3601;08:36:27;0;50	0276;8	61179;0;0;53;
$GPXUP;3601;08:36:28;0;50	02773;8	61184;0;0;53;
$GPXUP;3601;08:36:29;0;50	02786;8	61186;0;0;54;
$GPXUP;3601;08:36:30;0;50	028;8	61187;0;0;54;
$GPXUP;3601;08:36:31;0;50	02814;8	61185;0;0;56;
$GPXUP;3601;08:36:32;0;50	02828;8	61183;0;0;57;
$GPXUP;3601;08:36:33;0;50	02842;8	61179;0;0;60;
$GPXUP;3601;08:36:34;0;50	02857;8	61174;0;0;59;
$GPXUP;3601;08:36:35;0;50	02871;8	61169;0;0;56;
$GPXUP;3601;08:36:36;0;50	02885;8	61167;0;0;56;
$GPXUP;3601;08:36:37;0;50	02899;8	61164;0;0;57;
$GPXUP;3601;08:36:38;0;50	02913;8	61161;0;0;59;
$GPXUP;3601;08:36:39;0;50	02928;8	61156;0;0;60;
$GPXUP;3601;08:36:40;0;50	02942;8	61151;0;0;62;
$GPXUP;3601;08:36:41;0;50	02957;8	61143;0;0;62;
$GPXUP;3601;08:36:42;0;50	02972;8	61137;0;0;61;
$GPXUP;3601;08:36:43;0;50	02987;8	61131;0;0;61;
$GPXUP;3601;08:36:44;0;50	03002;8	61128;0;0;61;
$GPXUP;3601;08:36:45;0;50	03017;8	61128;0;0;62;
$GPXUP;3601;08:36:46;0;50	03033;8	61129;0;0;64;
$GPXUP;3601;08:36:47;0;50	03049;8	61128;0;0;64;
$GPXUP;3601;08:36:48;0;50	03065;8	61126;0;0;63;
$GPXUP;3601;08:36:49;0;50	0308;8	61121;0;0;60;
$GPXUP;3601;08:36:50;0;50	03094;8	61118;0;0;56;
$GPXUP;3601;08:36:51;0;50	03108;8	61115;0;0;52;
$GPXUP;3601;08:36:52;0;50	0312;8	61113;0;0;48;
$GPXUP;3601;08:36:53;0;50	03132;8	6111;0;0;49;
$GPXUP;3601;08:36:54;0;50	03144;8	61106;0;0;51;
$GPXUP;3601;08:36:55;0;50	03157;8	61102;0;0;54;
$GPXUP;3601;08:36:56;0;50	03169;8	61095;0;0;55;
$GPXUP;3601;08:36:57;0;50	03182;8	61087;0;0;56;
$GPXUP;3601;08:36:58;0;50	03195;8	61077;0;0;57;
$GPXUP;3601;08:36:59;0;50	03208;8	6107;0;0;55;
$GPXUP;3601;08:37:00;0;50	03221;8	61066;0;0;52;
$GPXUP;3601;08:37:01;0;50	03233;8	61068;0;0;51;
$GPXUP;3601;08:37:02;0;50	03246;8	61071;0;0;52;
$GPXUP;3601;08:37:03;0;50	03259;8	61073;0;0;55;
$GPXUP;3601;08:37:04;0;50	03273;8	61072;0;0;59;
$GPXUP;3601;08:37:05;0;50	03288;8	6107;0;0;59;
$GPXUP;3601;08:37:06;0;50	03303;8	6107;0;0;60;
$GPXUP;3601;08:37:07;0;50	03318;8	61072;0;0;60;
$GPXUP;3601;08:37:08;0;50	03333;8	61074;0;0;60;
$GPXUP;3601;08:37:09;0;50	03347;8	61076;0;0;57;
$GPXUP;3601;08:37:10;0;50	03362;8	61077;0;0;56;
$GPXUP;3601;08:37:11;0;50	03376;8	61077;0;0;55;
$GPXUP;3601;08:37:12;0;50	03389;8	6108;0;0;53;
$GPXUP;3601;08:37:13;0;50	03402;8	61082;0;0;54;
$GPXUP;3601;08:37:14;0;50	03416;8	61084;0;0;57;
$GPXUP;3601;08:37:15;0;50	0343;8	61083;0;0;58;
$GPXUP;3601;08:37:16;0;50	03444;8	61081;0;0;59;
$GPXUP;3601;08:37:17;0;50	03459;8	61079;0;0;59;
$GPXUP;3601;08:37:18;0;50	03473;8	61079;0;0;57;
$GPXUP;3601;08:37:19;0;50	03487;8	61082;0;0;56;
$GPXUP;3601;08:37:20;0;50	03501;8	61085;0;0;56;
$GPXUP;3601;08:37:21;0;50	03515;8	61088;0;0;54;
$GPXUP;3601;08:37:22;0;50	03528;8	61091;0;0;52;
$GPXUP;3601;08:37:23;0;50	0354;8	61094;0;0;53;
$GPXUP;3601;08:37:24;0;50	03554;8	61097;0;0;55;
$GPXUP;3601;08:37:25;0;50	03568;8	61098;0;0;56;
$GPXUP;3601;08:37:26;0;50	03582;8	61098;0;0;57;
$GPXUP;3601;08:37:27;0;50	03596;8	61097;0;0;57;
$GPXUP;3601;08:37:28;0;50	0361;8	61094;0;0;59;
$GPXUP;3601;08:37:29;0;50	03625;8	61091;0;0;62;
$GPXUP;3601;08:37:30;0;50	0364;8	61087;0;0;61;
$GPXUP;3601;08:37:31;0;50	03655;8	61082;0;0;58;
$GPXUP;3601;08:37:32;0;50	03669;8	61074;0;0;58;
$GPXUP;3601;08:37:33;0;50	03682;8	61066;0;0;56;
$GPXUP;3601;08:37:34;0;50	03695;8	61059;0;0;57;
$GPXUP;3601;08:37:35;0;50	03709;8	61052;0;0;59;
$GPXUP;3601;08:37:36;0;50	03723;8	61045;0;0;59;
$GPXUP;3601;08:37:37;0;50	03737;8	61038;0;0;57;
$GPXUP;3601;08:37:38;0;50	0375;8	61035;0;0;54;
$GPXUP;3601;08:37:39;0;50	03764;8	61033;0;0;52;
$GPXUP;3601;08:37:40;0;50	03776;8	61029;0;0;54;
$GPXUP;3601;08:37:41;0;50	0379;8	61024;0;0;56;
$GPXUP;3601;08:37:42;0;50	03804;8	61018;0;0;57;
$GPXUP;3601;08:37:43;0;50	03817;8	61014;0;0;55;
$GPXUP;3601;08:37:44;0;50	03831;8	61012;0;0;54;
$GPXUP;3601;08:37:45;0;50	03844;8	61009;0;0;51;
$GPXUP;3601;08:37:46;0;50	03856;8	61009;0;0;49;
$GPXUP;3601;08:37:47;0;50	03868;8	61009;0;0;49;
$GPXUP;3601;08:37:48;0;50	03881;8	61008;0;0;50;
$GPXUP;3601;08:37:49;0;50	03893;8	61003;0;0;53;
$GPXUP;3601;08:37:50;0;50	03907;8	60997;0;0;57;
$GPXUP;3601;08:37:51;0;50	0392;8	60994;0;0;56;
$GPXUP;3601;08:37:52;0;50	03934;8	60996;0;0;53;
$GPXUP;3601;08:37:53;0;50	03946;8	61001;0;0;51;
$GPXUP;3601;08:37:54;0;50	03958;8	61009;0;0;49;
$GPXUP;3601;08:37:55;0;50	03969;8	61015;0;0;49;
$GPXUP;3601;08:37:56;0;50	03981;8	61019;0;0;52;
$GPXUP;3601;08:37:57;0;50	03994;8	61019;0;0;54;
$GPXUP;3601;08:37:58;0;50	04008;8	61017;0;0;56;
$GPXUP;3601;08:37:59;0;50	04022;8	61017;0;0;55;
$GPXUP;3601;08:38:00;0;50	04036;8	61019;0;0;59;
$GPXUP;3601;08:38:01;0;50	0405;8	61021;0;0;60;
$GPXUP;3601;08:38:02;0;50	04065;8	61027;0;0;60;
$GPXUP;3601;08:38:03;0;50	0408;8	61033;0;0;61;
$GPXUP;3601;08:38:04;0;50	04094;8	6104;0;0;61;
$GPXUP;3601;08:38:05;0;50	04108;8	61049;0;0;61;
$GPXUP;3601;08:38:06;0;50	04122;8	61058;0;0;59;
$GPXUP;3601;08:38:07;0;50	04136;8	61065;0;0;59;
$GPXUP;3601;08:38:08;0;50	04151;8	61066;0;0;60;
$GPXUP;3601;08:38:09;0;50	04166;8	61064;0;0;62;
$GPXUP;3601;08:38:10;0;50	04182;8	61062;0;0;62;
$GPXUP;3601;08:38:11;0;50	04197;8	61061;0;0;59;
$GPXUP;3601;08:38:12;0;50	04211;8	61059;0;0;57;
$GPXUP;3601;08:38:13;0;50	04225;8	61056;0;0;56;
$GPXUP;3601;08:38:14;0;50	04238;8	61054;0;0;53;
$GPXUP;3601;08:38:15;0;50	04251;8	61048;0;0;53;
$GPXUP;3601;08:38:16;0;50	04264;8	61042;0;0;53;
$GPXUP;3601;08:38:17;0;50	04277;8	61039;0;0;53;
$GPXUP;3601;08:38:18;0;50	0429;8	61041;0;0;53;
$GPXUP;3601;08:38:19;0;50	04303;8	61044;0;0;51;
$GPXUP;3601;08:38:20;0;50	04315;8	6105;0;0;49;
$GPXUP;3601;08:38:21;0;50	04326;8	61055;0;0;47;
$GPXUP;3601;08:38:22;0;50	04338;8	61059;0;0;52;
$GPXUP;3601;08:38:23;0;50	04352;8	6106;0;0;55;
$GPXUP;3601;08:38:24;0;50	04366;8	61059;0;0;57;
$GPXUP;3601;08:38:25;0;50	0438;8	61057;0;0;54;
$GPXUP;3601;08:38:26;0;50	04392;8	61058;0;0;52;
$GPXUP;3601;08:38:27;0;50	04405;8	61065;0;0;53;
$GPXUP;3601;08:38:28;0;50	04416;8	61074;0;0;54;
$GPXUP;3601;08:38:29;0;50	04429;8	61083;0;0;55;
$GPXUP;3601;08:38:30;0;50	04442;8	61089;0;0;57;
$GPXUP;3601;08:38:31;0;50	04456;8	61096;0;0;55;
$GPXUP;3601;08:38:32;0;50	04468;8	61106;0;0;57;
$GPXUP;3601;08:38:33;0;50	04479;8	6112;0;0;60;
$GPXUP;3601;08:38:34;0;50	04491;8	61135;0;0;60;
$GPXUP;3601;08:38:35;0;50	04504;8	61146;0;0;62;
$GPXUP;3601;08:38:36;0;50	04519;8	61151;0;0;60;
$GPXUP;3601;08:38:37;0;50	04534;8	61146;0;0;62;
$GPXUP;3601;08:38:38;0;50	04548;8	61134;0;0;63;
$GPXUP;3601;08:38:39;0;50	04562;8	61121;0;0;62;
$GPXUP;3601;08:38:40;0;50	04575;8	61109;0;0;60;
$GPXUP;3601;08:38:41;0;50	04589;8	61102;0;0;58;
$GPXUP;3601;08:38:42;0;50	04603;8	61098;0;0;58;
$GPXUP;3601;08:38:43;0;50	04618;8	61095;0;0;60;
$GPXUP;3601;08:38:44;0;50	04632;8	61093;0;0;61;
$GPXUP;3601;08:38:45;0;50	04648;8	61092;0;0;60;
$GPXUP;3601;08:38:46;0;50	04663;8	61092;0;0;60;
$GPXUP;3601;08:38:47;0;50	04678;8	61091;0;0;60;
$GPXUP;3601;08:38:48;0;50	04692;8	61091;0;0;59;
$GPXUP;3601;08:38:49;0;50	04707;8	61093;0;0;58;
$GPXUP;3601;08:38:50;0;50	04722;8	61095;0;0;59;
$GPXUP;3601;08:38:51;0;50	04737;8	61096;0;0;61;
$GPXUP;3601;08:38:52;0;50	04752;8	61096;0;0;62;
$GPXUP;3601;08:38:53;0;50	04768;8	61096;0;0;63;
$GPXUP;3601;08:38:54;0;50	04783;8	61098;0;0;61;
$GPXUP;3601;08:38:55;0;50	04797;8	61104;0;0;59;
$GPXUP;3601;08:38:56;0;50	04811;8	61111;0;0;58;
$GPXUP;3601;08:38:57;0;50	04825;8	61116;0;0;57;
$GPXUP;3601;08:38:58;0;50	04839;8	6112;0;0;57;
$GPXUP;3601;08:38:59;0;50	04853;8	61124;0;0;57;
$GPXUP;3601;08:39:00;0;50	04868;8	61129;0;0;59;
$GPXUP;3601;08:39:01;0;50	04882;8	61136;0;0;63;
$GPXUP;3601;08:39:02;0;50	04898;8	61142;0;0;65;
$GPXUP;3601;08:39:03;0;50	04914;8	61146;0;0;67;
$GPXUP;3601;08:39:04;0;50	0493;8	61148;0;0;65;
$GPXUP;3601;08:39:05;0;50	04946;8	61151;0;0;63;
$GPXUP;3601;08:39:06;0;50	04962;8	61154;0;0;61;
$GPXUP;3601;08:39:07;0;50	04976;8	61158;0;0;59;
$GPXUP;3601;08:39:08;0;50	0499;8	61164;0;0;56;
$GPXUP;3601;08:39:09;0;50	05003;8	61172;0;0;53;
$GPXUP;3601;08:39:10;0;50	05015;8	61178;0;0;52;
$GPXUP;3601;08:39:11;0;50	05028;8	61183;0;0;53;
$GPXUP;3601;08:39:12;0;50	0504;8	6119;0;0;54;
$GPXUP;3601;08:39:13;0;50	05053;8	61199;0;0;56;
$GPXUP;3601;08:39:14;0;50	05066;8	61206;0;0;58;
$GPXUP;3601;08:39:15;0;50	05081;8	61211;0;0;61;
$GPXUP;3601;08:39:16;0;50	05096;8	61214;0;0;61;
$GPXUP;3601;08:39:17;0;50	05111;8	61216;0;0;63;
$GPXUP;3601;08:39:18;0;50	05127;8	61217;0;0;65;
$GPXUP;3601;08:39:19;0;50	05144;8	61219;0;0;66;
$GPXUP;3601;08:39:20;0;50	0516;8	61224;0;0;67;
$GPXUP;3601;08:39:21;0;50	05176;8	61229;0;0;65;
$GPXUP;3601;08:39:22;0;50	05192;8	61234;0;0;63;
$GPXUP;3601;08:39:23;0;50	05207;8	6124;0;0;61;
$GPXUP;3601;08:39:24;0;50	05221;8	61246;0;0;57;
$GPXUP;3601;08:39:25;0;50	05234;8	61255;0;0;55;
$GPXUP;3601;08:39:26;0;50	05246;8	61264;0;0;52;
$GPXUP;3601;08:39:27;0;50	05258;8	61269;0;0;52;
$GPXUP;3601;08:39:28;0;50	05272;8	61269;0;0;55;
$GPXUP;3601;08:39:29;0;50	05286;8	61271;0;0;57;
$GPXUP;3601;08:39:30;0;50	05299;8	61274;0;0;55;
$GPXUP;3601;08:39:31;0;50	05312;8	61279;0;0;53;
$GPXUP;3601;08:39:32;0;50	05326;8	61282;0;0;54;
$GPXUP;3601;08:39:33;0;50	05339;8	61281;0;0;55;
$GPXUP;3601;08:39:34;0;50	05353;8	61277;0;0;57;
$GPXUP;3601;08:39:35;0;50	05367;8	61275;0;0;56;
$GPXUP;3601;08:39:36;0;50	05381;8	61277;0;0;55;
$GPXUP;3601;08:39:37;0;50	05394;8	61285;0;0;55;
$GPXUP;3601;08:39:38;0;50	05406;8	61293;0;0;57;
$GPXUP;3601;08:39:39;0;50	0542;8	61301;0;0;58;
$GPXUP;3601;08:39:40;0;50	05434;8	61306;0;0;60;
$GPXUP;3601;08:39:41;0;50	0545;8	61309;0;0;62;
$GPXUP;3601;08:39:42;0;50	05465;8	61313;0;0;62;
$GPXUP;3601;08:39:43;0;50	0548;8	61319;0;0;61;
$GPXUP;3601;08:39:44;0;50	05494;8	61326;0;0;60;
$GPXUP;3601;08:39:45;0;50	05509;8	61333;0;0;59;
$GPXUP;3601;08:39:46;0;50	05523;8	61341;0;0;60;
$GPXUP;3601;08:39:47;0;50	05538;8	61346;0;0;64;
$GPXUP;3601;08:39:48;0;50	05554;8	6135;0;0;64;
$GPXUP;3601;08:39:49;0;50	0557;8	61354;0;0;63;
$GPXUP;3601;08:39:50;0;50	05585;8	61358;0;0;62;
$GPXUP;3601;08:39:51;0;50	056;8	61361;0;0;59;
$GPXUP;3601;08:39:52;0;50	05614;8	61363;0;0;57;
$GPXUP;3601;08:39:53;0;50	05628;8	61365;0;0;55;
$GPXUP;3601;08:39:54;0;50	05642;8	6137;0;0;57;
$GPXUP;3601;08:39:55;0;50	05656;8	61376;0;0;56;
$GPXUP;3601;08:39:56;0;50	05668;8	61386;0;0;56;
$GPXUP;3601;08:39:57;0;50	05681;8	61394;0;0;55;
$GPXUP;3601;08:39:58;0;50	05694;8	61401;0;0;55;
$GPXUP;3601;08:39:59;0;50	05707;8	61408;0;0;56;
$GPXUP;3601;08:40:00;0;50	0572;8	61415;0;0;56;
$GPXUP;3601;08:40:01;0;50	05734;8	61421;0;0;57;
$GPXUP;3601;08:40:02;0;50	05747;8	61429;0;0;58;
$GPXUP;3601;08:40:03;0;50	0576;8	61438;0;0;59;
$GPXUP;3601;08:40:04;0;50	05774;8	61447;0;0;60;
$GPXUP;3601;08:40:05;0;50	05788;8	61457;0;0;61;
$GPXUP;3601;08:40:06;0;50	05802;8	61467;0;0;62;
$GPXUP;3601;08:40:07;0;50	05816;8	61477;0;0;60;
$GPXUP;3601;08:40:08;0;50	05829;8	61487;0;0;59;
$GPXUP;3601;08:40:09;0;50	05842;8	61496;0;0;56;
$GPXUP;3601;08:40:10;0;50	05856;8	61504;0;0;57;
$GPXUP;3601;08:40:11;0;50	05869;8	61513;0;0;56;
$GPXUP;3601;08:40:12;0;50	05881;8	61524;0;0;56;
$GPXUP;3601;08:40:13;0;50	05892;8	61537;0;0;55;
$GPXUP;3601;08:40:14;0;50	05903;8	6155;0;0;53;
$GPXUP;3601;08:40:15;0;50	05913;8	61563;0;0;52;
$GPXUP;3601;08:40:16;0;50	05925;8	61572;0;0;53;
$GPXUP;3601;08:40:17;0;50	05938;8	61576;0;0;57;
$GPXUP;3601;08:40:18;0;50	05952;8	61582;0;0;57;
$GPXUP;3601;08:40:19;0;50	05966;8	61588;0;0;58;
$GPXUP;3601;08:40:20;0;50	0598;8	61596;0;0;59;
$GPXUP;3601;08:40:21;0;50	05994;8	61602;0;0;58;
$GPXUP;3601;08:40:22;0;50	06008;8	61608;0;0;58;
$GPXUP;3601;08:40:23;0;50	06021;8	61618;0;0;61;
$GPXUP;3601;08:40:24;0;50	06035;8	61628;0;0;60;
$GPXUP;3601;08:40:25;0;50	06049;8	61638;0;0;62;
$GPXUP;3601;08:40:26;0;50	06063;8	61646;0;0;61;
$GPXUP;3601;08:40:27;0;50	06077;8	61654;0;0;60;
$GPXUP;3601;08:40:28;0;50	06091;8	61661;0;0;61;
$GPXUP;3601;08:40:29;0;50	06106;8	61669;0;0;61;
$GPXUP;3601;08:40:30;0;50	0612;8	61676;0;0;60;
$GPXUP;3601;08:40:31;0;50	06134;8	61684;0;0;58;
$GPXUP;3601;08:40:32;0;50	06148;8	61691;0;0;58;
$GPXUP;3601;08:40:33;0;50	06162;8	61696;0;0;58;
$GPXUP;3601;08:40:34;0;50	06176;8	61703;0;0;58;
$GPXUP;3601;08:40:35;0;50	0619;8	61709;0;0;59;
$GPXUP;3601;08:40:36;0;50	06205;8	61712;0;0;60;
[truncated: 1,527 more rows]
