# Supplementary material for: Pigeon Navigation: Different Routes Lead to Frankfurt
Source: PLoS One. 2014 Nov 12;9(11):e112439. doi: 10.1371/journal.pone.0112439 (PMC4229201; doi:10.1371/journal.pone.0112439)
Supplement: File S4 — Files containing the original track data and a ‘Read me’ explaining the data format. (ZIP) [file pone.0112439.s004.zip › S-GRH/090713xup08_752.log]

$GPXUP;3613;10:19:18;0;49	87268;8	56797;0;0;1;
$GPXUP;3613;10:19:19;0;49	87267;8	56795;0;0;16;
$GPXUP;3613;10:19:20;0;49	87264;8	56785;0;0;34;
$GPXUP;3613;10:19:21;0;49	87262;8	56772;0;0;36;
$GPXUP;3613;10:19:22;0;49	87262;8	56757;0;0;37;
$GPXUP;3613;10:19:23;0;49	87262;8	56742;0;0;37;
$GPXUP;3613;10:19:24;0;49	87263;8	56727;0;0;35;
$GPXUP;3613;10:19:25;0;49	87266;8	56713;0;0;37;
$GPXUP;3613;10:19:26;0;49	87271;8	567;0;0;39;
$GPXUP;3613;10:19:27;0;49	87277;8	56686;0;0;41;
$GPXUP;3613;10:19:28;0;49	87283;8	56673;0;0;42;
$GPXUP;3613;10:19:29;0;49	87291;8	56659;0;0;46;
$GPXUP;3613;10:19:30;0;49	873;8	56647;0;0;47;
$GPXUP;3613;10:19:31;0;49	87308;8	56634;0;0;48;
$GPXUP;3613;10:19:32;0;49	87314;8	56619;0;0;47;
$GPXUP;3613;10:19:33;0;49	87317;8	56601;0;0;47;
$GPXUP;3613;10:19:34;0;49	87321;8	56583;0;0;46;
$GPXUP;3613;10:19:35;0;49	87328;8	56567;0;0;49;
$GPXUP;3613;10:19:36;0;49	87336;8	56553;0;0;50;
$GPXUP;3613;10:19:37;0;49	87347;8	56542;0;0;53;
$GPXUP;3613;10:19:38;0;49	87358;8	56531;0;0;51;
$GPXUP;3613;10:19:39;0;49	87368;8	56518;0;0;51;
$GPXUP;3613;10:19:40;0;49	87374;8	56501;0;0;48;
$GPXUP;3613;10:19:41;0;49	87372;8	56483;0;0;46;
$GPXUP;3613;10:19:42;0;49	87366;8	56468;0;0;45;
$GPXUP;3613;10:19:43;0;49	87358;8	56457;0;0;47;
$GPXUP;3613;10:19:44;0;49	87347;8	56448;0;0;46;
$GPXUP;3613;10:19:45;0;49	87337;8	56442;0;0;44;
$GPXUP;3613;10:19:46;0;49	87326;8	56438;0;0;44;
$GPXUP;3613;10:19:47;0;49	87315;8	56434;0;0;42;
$GPXUP;3613;10:19:48;0;49	87305;8	5643;0;0;41;
$GPXUP;3613;10:19:49;0;49	87295;8	56431;0;0;41;
$GPXUP;3613;10:19:50;0;49	87285;8	56437;0;0;42;
$GPXUP;3613;10:19:51;0;49	87276;8	56447;0;0;48;
$GPXUP;3613;10:19:52;0;49	87267;8	56458;0;0;45;
$GPXUP;3613;10:19:53;0;49	87257;8	56467;0;0;45;
$GPXUP;3613;10:19:54;0;49	87247;8	56474;0;0;43;
$GPXUP;3613;10:19:55;0;49	87236;8	5648;0;0;43;
$GPXUP;3613;10:19:56;0;49	87226;8	56486;0;0;45;
$GPXUP;3613;10:19:57;0;49	87215;8	56491;0;0;47;
$GPXUP;3613;10:19:58;0;49	87203;8	56495;0;0;48;
$GPXUP;3613;10:19:59;0;49	87192;8	56497;0;0;44;
$GPXUP;3613;10:20:00;0;49	87181;8	56496;0;0;43;
$GPXUP;3613;10:20:01;0;49	87171;8	56492;0;0;42;
$GPXUP;3613;10:20:02;0;49	8716;8	56488;0;0;43;
$GPXUP;3613;10:20:03;0;49	8715;8	56482;0;0;41;
$GPXUP;3613;10:20:04;0;49	8714;8	5648;0;0;45;
$GPXUP;3613;10:20:05;0;49	87129;8	5648;0;0;41;
$GPXUP;3613;10:20:06;0;49	87118;8	56479;0;0;41;
$GPXUP;3613;10:20:07;0;49	87107;8	56476;0;0;43;
$GPXUP;3613;10:20:08;0;49	87096;8	56471;0;0;45;
$GPXUP;3613;10:20:09;0;49	87085;8	56464;0;0;49;
$GPXUP;3613;10:20:10;0;49	87074;8	56457;0;0;49;
$GPXUP;3613;10:20:11;0;49	87062;8	56453;0;0;49;
$GPXUP;3613;10:20:12;0;49	8705;8	56451;0;0;49;
$GPXUP;3613;10:20:13;0;49	87037;8	5645;0;0;49;
$GPXUP;3613;10:20:14;0;49	87024;8	56448;0;0;51;
$GPXUP;3613;10:20:15;0;49	87013;8	56442;0;0;48;
$GPXUP;3613;10:20:16;0;49	87003;8	56431;0;0;48;
$GPXUP;3613;10:20:17;0;49	86994;8	56419;0;0;47;
$GPXUP;3613;10:20:18;0;49	86984;8	56408;0;0;47;
$GPXUP;3613;10:20:19;0;49	86974;8	56398;0;0;46;
$GPXUP;3613;10:20:20;0;49	86964;8	56388;0;0;47;
$GPXUP;3613;10:20:21;0;49	86953;8	56378;0;0;50;
$GPXUP;3613;10:20:22;0;49	86944;8	56366;0;0;49;
$GPXUP;3613;10:20:23;0;49	86934;8	56353;0;0;50;
$GPXUP;3613;10:20:24;0;49	86926;8	56338;0;0;49;
$GPXUP;3613;10:20:25;0;49	8692;8	56321;0;0;50;
$GPXUP;3613;10:20:26;0;49	86916;8	56303;0;0;49;
$GPXUP;3613;10:20:27;0;49	8691;8	56287;0;0;49;
$GPXUP;3613;10:20:28;0;49	86902;8	56271;0;0;50;
$GPXUP;3613;10:20:29;0;49	86895;8	56256;0;0;49;
$GPXUP;3613;10:20:30;0;49	8689;8	56238;0;0;50;
$GPXUP;3613;10:20:31;0;49	8689;8	5622;0;0;48;
$GPXUP;3613;10:20:32;0;49	86894;8	56202;0;0;50;
$GPXUP;3613;10:20:33;0;49	86902;8	56186;0;0;51;
$GPXUP;3613;10:20:34;0;49	86913;8	56175;0;0;55;
$GPXUP;3613;10:20:35;0;49	86926;8	56169;0;0;55;
$GPXUP;3613;10:20:36;0;49	8694;8	56168;0;0;58;
$GPXUP;3613;10:20:37;0;49	86954;8	56175;0;0;58;
$GPXUP;3613;10:20:38;0;49	86966;8	56188;0;0;58;
$GPXUP;3613;10:20:39;0;49	86976;8	56204;0;0;56;
$GPXUP;3613;10:20:40;0;49	86986;8	56219;0;0;56;
$GPXUP;3613;10:20:41;0;49	86997;8	56234;0;0;57;
$GPXUP;3613;10:20:42;0;49	87007;8	56249;0;0;59;
$GPXUP;3613;10:20:43;0;49	87021;8	56261;0;0;59;
$GPXUP;3613;10:20:44;0;49	87034;8	56272;0;0;60;
$GPXUP;3613;10:20:45;0;49	87047;8	56284;0;0;58;
$GPXUP;3613;10:20:46;0;49	8706;8	56297;0;0;58;
$GPXUP;3613;10:20:47;0;49	87073;8	56309;0;0;61;
$GPXUP;3613;10:20:48;0;49	87086;8	56322;0;0;58;
$GPXUP;3613;10:20:49;0;49	87096;8	56338;0;0;59;
$GPXUP;3613;10:20:50;0;49	87104;8	56357;0;0;56;
$GPXUP;3613;10:20:51;0;49	8711;8	56377;0;0;57;
$GPXUP;3613;10:20:52;0;49	87116;8	56397;0;0;59;
$GPXUP;3613;10:20:53;0;49	87119;8	56419;0;0;57;
$GPXUP;3613;10:20:54;0;49	87119;8	56441;0;0;53;
$GPXUP;3613;10:20:55;0;49	87116;8	56461;0;0;53;
$GPXUP;3613;10:20:56;0;49	8711;8	56479;0;0;51;
$GPXUP;3613;10:20:57;0;49	87103;8	56496;0;0;50;
$GPXUP;3613;10:20:58;0;49	87095;8	56512;0;0;50;
$GPXUP;3613;10:20:59;0;49	87088;8	56528;0;0;49;
$GPXUP;3613;10:21:00;0;49	87083;8	56544;0;0;49;
$GPXUP;3613;10:21:01;0;49	87082;8	56563;0;0;53;
$GPXUP;3613;10:21:02;0;49	87083;8	56584;0;0;53;
$GPXUP;3613;10:21:03;0;49	87084;8	56605;0;0;52;
$GPXUP;3613;10:21:04;0;49	8709;8	56623;0;0;50;
$GPXUP;3613;10:21:05;0;49	87097;8	56638;0;0;47;
$GPXUP;3613;10:21:06;0;49	87106;8	56652;0;0;49;
$GPXUP;3613;10:21:07;0;49	87115;8	56665;0;0;51;
$GPXUP;3613;10:21:08;0;49	87126;8	56677;0;0;52;
$GPXUP;3613;10:21:09;0;49	87138;8	56688;0;0;53;
$GPXUP;3613;10:21:10;0;49	87149;8	56699;0;0;54;
$GPXUP;3613;10:21:11;0;49	8716;8	56712;0;0;58;
$GPXUP;3613;10:21:12;0;49	8717;8	56727;0;0;58;
$GPXUP;3613;10:21:13;0;49	87181;8	56743;0;0;58;
$GPXUP;3613;10:21:14;0;49	87191;8	56758;0;0;56;
$GPXUP;3613;10:21:15;0;49	87203;8	56771;0;0;57;
$GPXUP;3613;10:21:16;0;49	87217;8	5678;0;0;58;
$GPXUP;3613;10:21:17;0;49	87231;8	56785;0;0;59;
$GPXUP;3613;10:21:18;0;49	87246;8	56788;0;0;58;
$GPXUP;3613;10:21:19;0;49	87261;8	56788;0;0;60;
$GPXUP;3613;10:21:20;0;49	87276;8	5679;0;0;60;
$GPXUP;3613;10:21:21;0;49	87292;8	56795;0;0;59;
$GPXUP;3613;10:21:22;0;49	87306;8	56801;0;0;60;
$GPXUP;3613;10:21:23;0;49	8732;8	56808;0;0;60;
$GPXUP;3613;10:21:24;0;49	87335;8	56813;0;0;60;
$GPXUP;3613;10:21:25;0;49	8735;8	56817;0;0;60;
$GPXUP;3613;10:21:26;0;49	87365;8	56819;0;0;61;
$GPXUP;3613;10:21:27;0;49	8738;8	56816;0;0;58;
$GPXUP;3613;10:21:28;0;49	87394;8	5681;0;0;54;
$GPXUP;3613;10:21:29;0;49	87406;8	568;0;0;53;
$GPXUP;3613;10:21:30;0;49	87415;8	56788;0;0;49;
$GPXUP;3613;10:21:31;0;49	87422;8	56772;0;0;50;
$GPXUP;3613;10:21:32;0;49	87427;8	56754;0;0;51;
$GPXUP;3613;10:21:33;0;49	8743;8	56734;0;0;52;
$GPXUP;3613;10:21:34;0;49	87429;8	56715;0;0;48;
$GPXUP;3613;10:21:35;0;49	87422;8	567;0;0;48;
$GPXUP;3613;10:21:36;0;49	87413;8	56689;0;0;47;
$GPXUP;3613;10:21:37;0;49	87401;8	56685;0;0;49;
$GPXUP;3613;10:21:38;0;49	87388;8	56684;0;0;51;
$GPXUP;3613;10:21:39;0;49	87376;8	56688;0;0;47;
$GPXUP;3613;10:21:40;0;49	87364;8	56696;0;0;49;
$GPXUP;3613;10:21:41;0;49	87352;8	56704;0;0;53;
$GPXUP;3613;10:21:42;0;49	87339;8	56712;0;0;55;
$GPXUP;3613;10:21:43;0;49	87326;8	56719;0;0;56;
$GPXUP;3613;10:21:44;0;49	87312;8	56727;0;0;56;
$GPXUP;3613;10:21:45;0;49	87299;8	56737;0;0;59;
$GPXUP;3613;10:21:46;0;49	87286;8	56748;0;0;57;
$GPXUP;3613;10:21:47;0;49	87273;8	56758;0;0;57;
$GPXUP;3613;10:21:48;0;49	87259;8	56768;0;0;56;
$GPXUP;3613;10:21:49;0;49	87246;8	56775;0;0;56;
$GPXUP;3613;10:21:50;0;49	87232;8	5678;0;0;54;
$GPXUP;3613;10:21:51;0;49	87218;8	56781;0;0;54;
$GPXUP;3613;10:21:52;0;49	87205;8	56781;0;0;54;
$GPXUP;3613;10:21:53;0;49	87191;8	5678;0;0;54;
$GPXUP;3613;10:21:54;0;49	87177;8	56778;0;0;56;
$GPXUP;3613;10:21:55;0;49	87164;8	56773;0;0;53;
$GPXUP;3613;10:21:56;0;49	87152;8	56764;0;0;54;
$GPXUP;3613;10:21:57;0;49	87139;8	56754;0;0;55;
$GPXUP;3613;10:21:58;0;49	87127;8	56744;0;0;57;
$GPXUP;3613;10:21:59;0;49	87114;8	56732;0;0;58;
$GPXUP;3613;10:22:00;0;49	87101;8	56722;0;0;58;
$GPXUP;3613;10:22:01;0;49	87088;8	56711;0;0;57;
$GPXUP;3613;10:22:02;0;49	87076;8	567;0;0;56;
$GPXUP;3613;10:22:03;0;49	87064;8	56688;0;0;54;
$GPXUP;3613;10:22:04;0;49	87054;8	56675;0;0;53;
$GPXUP;3613;10:22:05;0;49	87043;8	56661;0;0;53;
$GPXUP;3613;10:22:06;0;49	87033;8	56648;0;0;52;
$GPXUP;3613;10:22:07;0;49	87023;8	56634;0;0;51;
$GPXUP;3613;10:22:08;0;49	87014;8	5662;0;0;51;
$GPXUP;3613;10:22:09;0;49	87005;8	56607;0;0;49;
$GPXUP;3613;10:22:10;0;49	86996;8	56597;0;0;45;
$GPXUP;3613;10:22:11;0;49	86985;8	56588;0;0;46;
$GPXUP;3613;10:22:12;0;49	86974;8	56584;0;0;47;
$GPXUP;3613;10:22:13;0;49	8696;8	56587;0;0;52;
$GPXUP;3613;10:22:14;0;49	86948;8	56592;0;0;51;
$GPXUP;3613;10:22:15;0;49	86936;8	56598;0;0;49;
$GPXUP;3613;10:22:16;0;49	86926;8	56607;0;0;46;
$GPXUP;3613;10:22:17;0;49	86918;8	5662;0;0;49;
$GPXUP;3613;10:22:18;0;49	86912;8	56636;0;0;51;
$GPXUP;3613;10:22:19;0;49	86908;8	56655;0;0;51;
$GPXUP;3613;10:22:20;0;49	86904;8	56673;0;0;51;
$GPXUP;3613;10:22:21;0;49	86901;8	56692;0;0;48;
$GPXUP;3613;10:22:22;0;49	86898;8	56711;0;0;49;
$GPXUP;3613;10:22:23;0;49	86896;8	5673;0;0;51;
$GPXUP;3613;10:22:24;0;49	86894;8	5675;0;0;50;
$GPXUP;3613;10:22:25;0;49	86892;8	56769;0;0;49;
$GPXUP;3613;10:22:26;0;49	86889;8	56786;0;0;43;
$GPXUP;3613;10:22:27;0;49	86882;8	56801;0;0;46;
$GPXUP;3613;10:22:28;0;49	86872;8	56812;0;0;51;
$GPXUP;3613;10:22:29;0;49	8686;8	56818;0;0;49;
$GPXUP;3613;10:22:30;0;49	86848;8	56815;0;0;50;
$GPXUP;3613;10:22:31;0;49	86836;8	56809;0;0;51;
$GPXUP;3613;10:22:32;0;49	86825;8	568;0;0;51;
$GPXUP;3613;10:22:33;0;49	86814;8	56788;0;0;50;
$GPXUP;3613;10:22:34;0;49	86806;8	56775;0;0;49;
$GPXUP;3613;10:22:35;0;49	86798;8	56759;0;0;50;
$GPXUP;3613;10:22:36;0;49	86792;8	56742;0;0;50;
$GPXUP;3613;10:22:37;0;49	86785;8	56725;0;0;50;
$GPXUP;3613;10:22:38;0;49	86779;8	56708;0;0;49;
$GPXUP;3613;10:22:39;0;49	86772;8	56692;0;0;50;
$GPXUP;3613;10:22:40;0;49	86764;8	56677;0;0;49;
$GPXUP;3613;10:22:41;0;49	86754;8	56664;0;0;50;
$GPXUP;3613;10:22:42;0;49	86746;8	56649;0;0;51;
$GPXUP;3613;10:22:43;0;49	86737;8	56634;0;0;50;
$GPXUP;3613;10:22:44;0;49	86729;8	5662;0;0;49;
$GPXUP;3613;10:22:45;0;49	86722;8	56604;0;0;48;
$GPXUP;3613;10:22:46;0;49	86715;8	56589;0;0;48;
$GPXUP;3613;10:22:47;0;49	86708;8	56575;0;0;44;
$GPXUP;3613;10:22:48;0;49	86701;8	56561;0;0;49;
$GPXUP;3613;10:22:49;0;49	86695;8	56544;0;0;51;
$GPXUP;3613;10:22:50;0;49	8669;8	56525;0;0;53;
$GPXUP;3613;10:22:51;0;49	86684;8	56506;0;0;54;
$GPXUP;3613;10:22:52;0;49	8668;8	56486;0;0;54;
$GPXUP;3613;10:22:53;0;49	86675;8	56467;0;0;54;
$GPXUP;3613;10:22:54;0;49	8667;8	56448;0;0;54;
$GPXUP;3613;10:22:55;0;49	86664;8	56429;0;0;53;
$GPXUP;3613;10:22:56;0;49	8666;8	5641;0;0;52;
$GPXUP;3613;10:22:57;0;49	86657;8	5639;0;0;52;
$GPXUP;3613;10:22:58;0;49	86654;8	5637;0;0;52;
$GPXUP;3613;10:22:59;0;49	86651;8	56351;0;0;52;
$GPXUP;3613;10:23:00;0;49	86645;8	56333;0;0;51;
$GPXUP;3613;10:23:01;0;49	86638;8	56317;0;0;51;
$GPXUP;3613;10:23:02;0;49	86629;8	56304;0;0;49;
$GPXUP;3613;10:23:03;0;49	86618;8	56294;0;0;50;
$GPXUP;3613;10:23:04;0;49	86606;8	56289;0;0;51;
$GPXUP;3613;10:23:05;0;49	86593;8	56288;0;0;50;
$GPXUP;3613;10:23:06;0;49	86581;8	56293;0;0;53;
$GPXUP;3613;10:23:07;0;49	8657;8	56303;0;0;50;
$GPXUP;3613;10:23:08;0;49	8656;8	56314;0;0;48;
$GPXUP;3613;10:23:09;0;49	86551;8	56327;0;0;50;
$GPXUP;3613;10:23:10;0;49	86543;8	56342;0;0;51;
$GPXUP;3613;10:23:11;0;49	86533;8	56357;0;0;51;
$GPXUP;3613;10:23:12;0;49	86524;8	5637;0;0;49;
$GPXUP;3613;10:23:13;0;49	86514;8	56382;0;0;50;
$GPXUP;3613;10:23:14;0;49	86503;8	56391;0;0;49;
$GPXUP;3613;10:23:15;0;49	86492;8	56392;0;0;45;
$GPXUP;3613;10:23:16;0;49	86483;8	56384;0;0;42;
$GPXUP;3613;10:23:17;0;49	86481;8	56369;0;0;41;
$GPXUP;3613;10:23:18;0;49	86486;8	56354;0;0;48;
$GPXUP;3613;10:23:19;0;49	86495;8	56342;0;0;48;
$GPXUP;3613;10:23:20;0;49	86506;8	56332;0;0;56;
$GPXUP;3613;10:23:21;0;49	8652;8	56325;0;0;56;
$GPXUP;3613;10:23:22;0;49	86534;8	5632;0;0;57;
$GPXUP;3613;10:23:23;0;49	86548;8	56314;0;0;57;
$GPXUP;3613;10:23:24;0;49	86562;8	5631;0;0;56;
$GPXUP;3613;10:23:25;0;49	86576;8	56303;0;0;54;
$GPXUP;3613;10:23:26;0;49	86588;8	56298;0;0;53;
$GPXUP;3613;10:23:27;0;49	86601;8	56292;0;0;52;
$GPXUP;3613;10:23:28;0;49	86612;8	56281;0;0;57;
$GPXUP;3613;10:23:29;0;49	86618;8	56262;0;0;54;
$GPXUP;3613;10:23:30;0;49	86619;8	56244;0;0;46;
$GPXUP;3613;10:23:31;0;49	86615;8	56228;0;0;44;
$GPXUP;3613;10:23:32;0;49	86606;8	56222;0;0;39;
$GPXUP;3613;10:23:33;0;49	86596;8	56221;0;0;36;
$GPXUP;3613;10:23:34;0;49	86586;8	56221;0;0;37;
$GPXUP;3613;10:23:35;0;49	86578;8	56214;0;0;40;
$GPXUP;3613;10:23:36;0;49	86571;8	56203;0;0;39;
$GPXUP;3613;10:23:37;0;49	8657;8	56189;0;0;38;
$GPXUP;3613;10:23:38;0;49	86576;8	56178;0;0;38;
$GPXUP;3613;10:23:39;0;49	86585;8	56177;0;0;41;
$GPXUP;3613;10:23:40;0;49	86592;8	56186;0;0;41;
$GPXUP;3613;10:23:41;0;49	86598;8	56201;0;0;43;
$GPXUP;3613;10:23:42;0;49	86603;8	56216;0;0;41;
$GPXUP;3613;10:23:43;0;49	86608;8	56228;0;0;32;
$GPXUP;3613;10:23:44;0;49	86613;8	56236;0;0;23;
$GPXUP;3613;10:23:45;0;49	86615;8	56244;0;0;24;
$GPXUP;3613;10:23:46;0;49	86614;8	56254;0;0;31;
$GPXUP;3613;10:23:47;0;49	86607;8	56264;0;0;37;
$GPXUP;3613;10:23:48;0;49	86597;8	56271;0;0;43;
$GPXUP;3613;10:23:49;0;49	86587;8	56273;0;0;42;
$GPXUP;3613;10:23:50;0;49	86578;8	56265;0;0;42;
$GPXUP;3613;10:23:51;0;49	86575;8	56251;0;0;40;
$GPXUP;3613;10:23:52;0;49	86574;8	56235;0;0;42;
$GPXUP;3613;10:23:53;0;49	86575;8	56218;0;0;43;
$GPXUP;3613;10:23:54;0;49	86577;8	56201;0;0;42;
$GPXUP;3613;10:23:55;0;49	86583;8	56187;0;0;42;
$GPXUP;3613;10:23:56;0;49	86591;8	56178;0;0;44;
$GPXUP;3613;10:23:57;0;49	86602;8	56174;0;0;48;
$GPXUP;3613;10:23:58;0;49	86614;8	56176;0;0;49;
$GPXUP;3613;10:23:59;0;49	86626;8	56181;0;0;49;
$GPXUP;3613;10:24:00;0;49	86637;8	56191;0;0;49;
$GPXUP;3613;10:24:01;0;49	86648;8	562;0;0;50;
$GPXUP;3613;10:24:02;0;49	8666;8	56208;0;0;54;
$GPXUP;3613;10:24:03;0;49	86672;8	56219;0;0;55;
$GPXUP;3613;10:24:04;0;49	86682;8	56233;0;0;53;
$GPXUP;3613;10:24:05;0;49	86688;8	5625;0;0;51;
$GPXUP;3613;10:24:06;0;49	86692;8	56269;0;0;50;
$GPXUP;3613;10:24:07;0;49	86696;8	56288;0;0;50;
$GPXUP;3613;10:24:08;0;49	86699;8	56307;0;0;49;
$GPXUP;3613;10:24:09;0;49	86703;8	56325;0;0;46;
$GPXUP;3613;10:24:10;0;49	86706;8	56342;0;0;47;
$GPXUP;3613;10:24:11;0;49	86709;8	5636;0;0;46;
$GPXUP;3613;10:24:12;0;49	86712;8	56378;0;0;48;
$GPXUP;3613;10:24:13;0;49	86714;8	56397;0;0;48;
$GPXUP;3613;10:24:14;0;49	86713;8	56415;0;0;47;
$GPXUP;3613;10:24:15;0;49	86709;8	56433;0;0;50;
$GPXUP;3613;10:24:16;0;49	86704;8	56452;0;0;51;
$GPXUP;3613;10:24:17;0;49	867;8	56471;0;0;51;
$GPXUP;3613;10:24:18;0;49	86698;8	5649;0;0;48;
$GPXUP;3613;10:24:19;0;49	86701;8	56508;0;0;49;
$GPXUP;3613;10:24:20;0;49	86709;8	56523;0;0;49;
$GPXUP;3613;10:24:21;0;49	86716;8	56537;0;0;47;
$GPXUP;3613;10:24:22;0;49	86725;8	56551;0;0;48;
$GPXUP;3613;10:24:23;0;49	86733;8	56565;0;0;49;
$GPXUP;3613;10:24:24;0;49	86742;8	56577;0;0;51;
$GPXUP;3613;10:24:25;0;49	86754;8	56585;0;0;53;
$GPXUP;3613;10:24:26;0;49	86768;8	56587;0;0;56;
$GPXUP;3613;10:24:27;0;49	86781;8	56589;0;0;54;
$GPXUP;3613;10:24:28;0;49	86795;8	5659;0;0;51;
$GPXUP;3613;10:24:29;0;49	86807;8	5659;0;0;45;
$GPXUP;3613;10:24:30;0;49	86818;8	56586;0;0;46;
$GPXUP;3613;10:24:31;0;49	86829;8	5658;0;0;47;
$GPXUP;3613;10:24:32;0;49	86839;8	5657;0;0;47;
$GPXUP;3613;10:24:33;0;49	86849;8	56558;0;0;47;
$GPXUP;3613;10:24:34;0;49	86858;8	56546;0;0;49;
$GPXUP;3613;10:24:35;0;49	86868;8	56533;0;0;50;
$GPXUP;3613;10:24:36;0;49	86877;8	56519;0;0;50;
$GPXUP;3613;10:24:37;0;49	86887;8	56505;0;0;53;
$GPXUP;3613;10:24:38;0;49	86898;8	56493;0;0;51;
$GPXUP;3613;10:24:39;0;49	86909;8	56484;0;0;51;
$GPXUP;3613;10:24:40;0;49	86922;8	5648;0;0;52;
$GPXUP;3613;10:24:41;0;49	86935;8	5648;0;0;52;
$GPXUP;3613;10:24:42;0;49	86948;8	56484;0;0;50;
$GPXUP;3613;10:24:43;0;49	86959;8	56491;0;0;51;
$GPXUP;3613;10:24:44;0;49	86971;8	565;0;0;53;
$GPXUP;3613;10:24:45;0;49	86982;8	5651;0;0;52;
$GPXUP;3613;10:24:46;0;49	86994;8	56519;0;0;51;
$GPXUP;3613;10:24:47;0;49	87006;8	56525;0;0;53;
$GPXUP;3613;10:24:48;0;49	87019;8	56532;0;0;55;
$GPXUP;3613;10:24:49;0;49	87032;8	56538;0;0;54;
$GPXUP;3613;10:24:50;0;49	87044;8	56546;0;0;53;
$GPXUP;3613;10:24:51;0;49	87057;8	56554;0;0;55;
$GPXUP;3613;10:24:52;0;49	87068;8	56566;0;0;54;
$GPXUP;3613;10:24:53;0;49	87079;8	56579;0;0;55;
$GPXUP;3613;10:24:54;0;49	87088;8	56594;0;0;55;
$GPXUP;3613;10:24:55;0;49	87098;8	5661;0;0;54;
$GPXUP;3613;10:24:56;0;49	87106;8	56629;0;0;54;
$GPXUP;3613;10:24:57;0;49	87113;8	56647;0;0;54;
$GPXUP;3613;10:24:58;0;49	8712;8	56666;0;0;54;
$GPXUP;3613;10:24:59;0;49	87126;8	56684;0;0;53;
$GPXUP;3613;10:25:00;0;49	87131;8	56703;0;0;54;
$GPXUP;3613;10:25:01;0;49	87134;8	56724;0;0;54;
$GPXUP;3613;10:25:02;0;49	87135;8	56744;0;0;55;
$GPXUP;3613;10:25:03;0;49	87132;8	56765;0;0;52;
$GPXUP;3613;10:25:04;0;49	87129;8	56785;0;0;50;
$GPXUP;3613;10:25:05;0;49	87124;8	56803;0;0;49;
$GPXUP;3613;10:25:06;0;49	87121;8	56821;0;0;47;
$GPXUP;3613;10:25:07;0;49	87119;8	56839;0;0;45;
$GPXUP;3613;10:25:08;0;49	87118;8	56856;0;0;45;
$GPXUP;3613;10:25:09;0;49	8712;8	56873;0;0;45;
$GPXUP;3613;10:25:10;0;49	87126;8	56888;0;0;46;
$GPXUP;3613;10:25:11;0;49	87135;8	56899;0;0;48;
$GPXUP;3613;10:25:12;0;49	87146;8	56905;0;0;51;
$GPXUP;3613;10:25:13;0;49	87159;8	56906;0;0;53;
$GPXUP;3613;10:25:14;0;49	87172;8	56897;0;0;55;
$GPXUP;3613;10:25:15;0;49	87182;8	56882;0;0;54;
$GPXUP;3613;10:25:16;0;49	87193;8	56868;0;0;53;
$GPXUP;3613;10:25:17;0;49	87204;8	56856;0;0;53;
$GPXUP;3613;10:25:18;0;49	87215;8	56847;0;0;51;
$GPXUP;3613;10:25:19;0;49	87228;8	56841;0;0;52;
$GPXUP;3613;10:25:20;0;49	87241;8	56838;0;0;56;
$GPXUP;3613;10:25:21;0;49	87255;8	56837;0;0;58;
$GPXUP;3613;10:25:22;0;49	8727;8	56839;0;0;58;
$GPXUP;3613;10:25:23;0;49	87284;8	56841;0;0;58;
$GPXUP;3613;10:25:24;0;49	87299;8	56843;0;0;58;
$GPXUP;3613;10:25:25;0;49	87313;8	56845;0;0;57;
$GPXUP;3613;10:25:26;0;49	87327;8	56846;0;0;57;
$GPXUP;3613;10:25:27;0;49	87341;8	56848;0;0;57;
$GPXUP;3613;10:25:28;0;49	87355;8	56852;0;0;57;
$GPXUP;3613;10:25:29;0;49	87369;8	56857;0;0;56;
$GPXUP;3613;10:25:30;0;49	87382;8	56862;0;0;55;
$GPXUP;3613;10:25:31;0;49	87395;8	56868;0;0;55;
$GPXUP;3613;10:25:32;0;49	87407;8	56878;0;0;54;
$GPXUP;3613;10:25:33;0;49	8742;8	56887;0;0;55;
$GPXUP;3613;10:25:34;0;49	87433;8	56894;0;0;57;
$GPXUP;3613;10:25:35;0;49	87446;8	56901;0;0;57;
$GPXUP;3613;10:25:36;0;49	8746;8	56907;0;0;57;
$GPXUP;3613;10:25:37;0;49	87473;8	56914;0;0;57;
$GPXUP;3613;10:25:38;0;49	87487;8	56922;0;0;59;
$GPXUP;3613;10:25:39;0;49	87501;8	56929;0;0;60;
$GPXUP;3613;10:25:40;0;49	87515;8	56937;0;0;58;
$GPXUP;3613;10:25:41;0;49	87528;8	56948;0;0;55;
$GPXUP;3613;10:25:42;0;49	87538;8	56962;0;0;54;
$GPXUP;3613;10:25:43;0;49	87547;8	56978;0;0;54;
$GPXUP;3613;10:25:44;0;49	87556;8	56994;0;0;54;
$GPXUP;3613;10:25:45;0;49	87562;8	57012;0;0;50;
$GPXUP;3613;10:25:46;0;49	8756;8	57029;0;0;44;
$GPXUP;3613;10:25:47;0;49	87554;8	57041;0;0;40;
$GPXUP;3613;10:25:48;0;49	87546;8	57041;0;0;33;
$GPXUP;3613;10:25:49;0;49	8754;8	57031;0;0;35;
$GPXUP;3613;10:25:50;0;49	87538;8	57017;0;0;38;
$GPXUP;3613;10:25:51;0;49	87536;8	57002;0;0;39;
$GPXUP;3613;10:25:52;0;49	87531;8	5699;0;0;35;
$GPXUP;3613;10:25:53;0;49	87526;8	56983;0;0;17;
$GPXUP;3613;10:25:54;0;49	87524;8	56981;0;0;9;
$GPXUP;3613;10:25:55;0;49	87522;8	5698;0;0;6;
$GPXUP;3613;10:25:56;0;49	87521;8	5698;0;0;0;
$GPXUP;3613;10:25:57;0;49	87521;8	5698;0;0;0;
$GPXUP;3613;10:25:58;0;49	87522;8	5698;0;0;0;
$GPXUP;3613;10:25:59;0;49	87522;8	56981;0;0;0;
$GPXUP;3613;10:26:00;0;49	87522;8	56981;0;0;0;
$GPXUP;3613;10:26:01;0;49	87522;8	56981;0;0;0;
$GPXUP;3613;10:26:02;0;49	87522;8	56981;0;0;0;
$GPXUP;3613;10:26:03;0;49	87522;8	56981;0;0;0;
$GPXUP;3613;10:26:04;0;49	87522;8	56981;0;0;0;
$GPXUP;3613;10:26:05;0;49	87522;8	56981;0;0;0;
$GPXUP;3613;10:26:06;0;49	87522;8	56981;0;0;0;
$GPXUP;3613;10:26:07;0;49	87521;8	56981;0;0;0;
$GPXUP;3613;10:26:08;0;49	87521;8	56981;0;0;0;
$GPXUP;3613;10:26:09;0;49	87521;8	56981;0;0;0;
$GPXUP;3613;10:26:10;0;49	87521;8	56981;0;0;0;
$GPXUP;3613;10:26:11;0;49	87521;8	56981;0;0;0;
$GPXUP;3613;10:26:12;0;49	87521;8	56981;0;0;0;
$GPXUP;3613;10:26:13;0;49	87521;8	56981;0;0;0;
$GPXUP;3613;10:26:14;0;49	87521;8	56981;0;0;0;
$GPXUP;3613;10:26:15;0;49	87521;8	56981;0;0;0;
$GPXUP;3613;10:26:16;0;49	87521;8	56981;0;0;0;
$GPXUP;3613;10:26:17;0;49	87521;8	56981;0;0;0;
$GPXUP;3613;10:26:18;0;49	87521;8	56981;0;0;0;
$GPXUP;3613;10:26:19;0;49	87521;8	56981;0;0;0;
$GPXUP;3613;10:26:20;0;49	87521;8	56981;0;0;0;
$GPXUP;3613;10:26:21;0;49	87521;8	56981;0;0;0;
$GPXUP;3613;10:26:22;0;49	87521;8	56981;0;0;0;
$GPXUP;3613;10:26:23;0;49	87521;8	56981;0;0;0;
$GPXUP;3613;10:26:24;0;49	87521;8	56981;0;0;0;
$GPXUP;3613;10:26:25;0;49	87521;8	56981;0;0;0;
$GPXUP;3613;10:26:26;0;49	87521;8	56981;0;0;0;
$GPXUP;3613;10:26:27;0;49	87521;8	56981;0;0;0;
$GPXUP;3613;10:26:28;0;49	87521;8	56981;0;0;0;
$GPXUP;3613;10:26:29;0;49	87521;8	56981;0;0;0;
$GPXUP;3613;10:26:30;0;49	87521;8	56981;0;0;0;
$GPXUP;3613;10:26:31;0;49	87521;8	56981;0;0;0;
$GPXUP;3613;10:26:32;0;49	87521;8	56981;0;0;0;
$GPXUP;3613;10:26:33;0;49	87521;8	56981;0;0;0;
$GPXUP;3613;10:26:34;0;49	87521;8	56981;0;0;0;
$GPXUP;3613;10:26:35;0;49	87521;8	56981;0;0;0;
$GPXUP;3613;10:26:36;0;49	87521;8	56981;0;0;0;
$GPXUP;3613;10:26:37;0;49	87521;8	56981;0;0;0;
$GPXUP;3613;10:26:38;0;49	87521;8	56981;0;0;0;
$GPXUP;3613;10:26:39;0;49	87521;8	56981;0;0;0;
$GPXUP;3613;10:26:40;0;49	87521;8	56981;0;0;0;
$GPXUP;3613;10:26:41;0;49	87521;8	56981;0;0;0;
$GPXUP;3613;10:26:42;0;49	87521;8	56981;0;0;0;
$GPXUP;3613;10:26:43;0;49	87521;8	56981;0;0;0;
$GPXUP;3613;10:26:44;0;49	87521;8	56981;0;0;0;
$GPXUP;3613;10:26:45;0;49	87521;8	56981;0;0;0;
$GPXUP;3613;10:26:46;0;49	87521;8	56981;0;0;0;
$GPXUP;3613;10:26:47;0;49	87521;8	56981;0;0;0;
$GPXUP;3613;10:26:48;0;49	87521;8	56981;0;0;0;
$GPXUP;3613;10:26:49;0;49	87521;8	56981;0;0;0;
$GPXUP;3613;10:26:50;0;49	87521;8	56981;0;0;0;
$GPXUP;3613;10:26:51;0;49	87521;8	56981;0;0;0;
$GPXUP;3613;10:26:52;0;49	87521;8	56981;0;0;0;
$GPXUP;3613;10:26:53;0;49	87521;8	56981;0;0;0;
$GPXUP;3613;10:26:54;0;49	87521;8	56981;0;0;0;
$GPXUP;3613;10:26:55;0;49	87521;8	56981;0;0;0;
$GPXUP;3613;10:26:56;0;49	87521;8	56981;0;0;0;
$GPXUP;3613;10:26:57;0;49	87521;8	56981;0;0;0;
$GPXUP;3613;10:26:58;0;49	87521;8	56981;0;0;0;
$GPXUP;3613;10:26:59;0;49	87521;8	56981;0;0;0;
$GPXUP;3613;10:27:00;0;49	87521;8	56981;0;0;0;
$GPXUP;3613;10:27:01;0;49	87521;8	56981;0;0;0;
$GPXUP;3613;10:27:02;0;49	87521;8	56981;0;0;0;
$GPXUP;3613;10:27:03;0;49	87521;8	56981;0;0;0;
$GPXUP;3613;10:27:04;0;49	87521;8	56981;0;0;0;
$GPXUP;3613;10:27:05;0;49	87521;8	56981;0;0;0;
$GPXUP;3613;10:27:06;0;49	87521;8	56981;0;0;0;
$GPXUP;3613;10:27:07;0;49	87521;8	56981;0;0;0;
$GPXUP;3613;10:27:08;0;49	87521;8	56981;0;0;0;
$GPXUP;3613;10:27:09;0;49	87521;8	56981;0;0;0;
$GPXUP;3613;10:27:10;0;49	87521;8	56981;0;0;0;
$GPXUP;3613;10:27:11;0;49	87521;8	56981;0;0;0;
$GPXUP;3613;10:27:12;0;49	87521;8	56981;0;0;0;
$GPXUP;3613;10:27:13;0;49	87521;8	56981;0;0;0;
$GPXUP;3613;10:27:14;0;49	87521;8	56981;0;0;0;
$GPXUP;3613;10:27:15;0;49	87521;8	56981;0;0;0;
$GPXUP;3613;10:27:16;0;49	87521;8	56981;0;0;0;
$GPXUP;3613;10:27:17;0;49	87521;8	56981;0;0;0;
$GPXUP;3613;10:27:18;0;49	87521;8	56981;0;0;0;
$GPXUP;3613;10:27:19;0;49	87521;8	56981;0;0;0;
$GPXUP;3613;10:27:20;0;49	87521;8	56981;0;0;0;
$GPXUP;3613;10:27:21;0;49	87521;8	56981;0;0;0;
$GPXUP;3613;10:27:22;0;49	87521;8	56981;0;0;0;
$GPXUP;3613;10:27:23;0;49	87521;8	56981;0;0;0;
$GPXUP;3613;10:27:24;0;49	87521;8	56981;0;0;0;
$GPXUP;3613;10:27:25;0;49	87521;8	56981;0;0;0;
$GPXUP;3613;10:27:26;0;49	87521;8	56981;0;0;0;
$GPXUP;3613;10:27:27;0;49	87521;8	56981;0;0;0;
$GPXUP;3613;10:27:28;0;49	87521;8	56981;0;0;0;
$GPXUP;3613;10:27:29;0;49	87521;8	56981;0;0;0;
$GPXUP;3613;10:27:30;0;49	87521;8	56981;0;0;0;
$GPXUP;3613;10:27:31;0;49	87521;8	56981;0;0;0;
$GPXUP;3613;10:27:32;0;49	87521;8	56981;0;0;0;
$GPXUP;3613;10:27:33;0;49	87521;8	56981;0;0;0;
$GPXUP;3613;10:27:34;0;49	87521;8	56981;0;0;0;
$GPXUP;3613;10:27:35;0;49	87521;8	56981;0;0;0;
$GPXUP;3613;10:27:36;0;49	87521;8	56981;0;0;0;
$GPXUP;3613;10:27:37;0;49	87521;8	56981;0;0;0;
$GPXUP;3613;10:27:38;0;49	87521;8	56981;0;0;0;
$GPXUP;3613;10:27:39;0;49	87521;8	56981;0;0;0;
$GPXUP;3613;10:27:40;0;49	87521;8	56981;0;0;0;
$GPXUP;3613;10:27:41;0;49	87521;8	56981;0;0;0;
$GPXUP;3613;10:27:42;0;49	87521;8	56981;0;0;0;
$GPXUP;3613;10:27:43;0;49	87521;8	56981;0;0;0;
$GPXUP;3613;10:27:44;0;49	87521;8	56981;0;0;0;
$GPXUP;3613;10:27:45;0;49	87521;8	56981;0;0;0;
$GPXUP;3613;10:27:46;0;49	87521;8	56981;0;0;0;
$GPXUP;3613;10:27:47;0;49	87521;8	56981;0;0;0;
$GPXUP;3613;10:27:48;0;49	87521;8	56981;0;0;0;
$GPXUP;3613;10:27:49;0;49	87521;8	56981;0;0;0;
$GPXUP;3613;10:27:50;0;49	87521;8	56981;0;0;0;
$GPXUP;3613;10:27:51;0;49	87521;8	56981;0;0;0;
$GPXUP;3613;10:27:52;0;49	87521;8	56981;0;0;0;
$GPXUP;3613;10:27:53;0;49	87521;8	56981;0;0;0;
$GPXUP;3613;10:27:54;0;49	87521;8	56981;0;0;0;
$GPXUP;3613;10:27:55;0;49	87521;8	56981;0;0;0;
$GPXUP;3613;10:27:56;0;49	87521;8	56981;0;0;0;
$GPXUP;3613;10:27:57;0;49	87521;8	56981;0;0;0;
$GPXUP;3613;10:27:58;0;49	87521;8	5698;0;0;0;
$GPXUP;3613;10:27:59;0;49	87521;8	5698;0;0;0;
$GPXUP;3613;10:28:00;0;49	87521;8	5698;0;0;0;
$GPXUP;3613;10:28:01;0;49	87521;8	5698;0;0;0;
$GPXUP;3613;10:28:02;0;49	87521;8	5698;0;0;0;
$GPXUP;3613;10:28:03;0;49	87521;8	5698;0;0;0;
$GPXUP;3613;10:28:04;0;49	87521;8	5698;0;0;0;
$GPXUP;3613;10:28:05;0;49	87521;8	5698;0;0;0;
$GPXUP;3613;10:28:06;0;49	87521;8	5698;0;0;0;
$GPXUP;3613;10:28:07;0;49	87521;8	5698;0;0;0;
$GPXUP;3613;10:28:08;0;49	87521;8	5698;0;0;0;
$GPXUP;3613;10:28:09;0;49	87521;8	5698;0;0;0;
$GPXUP;3613;10:28:10;0;49	87521;8	5698;0;0;0;
$GPXUP;3613;10:28:11;0;49	87521;8	5698;0;0;0;
$GPXUP;3613;10:28:12;0;49	87521;8	5698;0;0;0;
$GPXUP;3613;10:28:13;0;49	87521;8	5698;0;0;0;
$GPXUP;3613;10:28:14;0;49	87521;8	5698;0;0;0;
$GPXUP;3613;10:28:15;0;49	87521;8	5698;0;0;0;
$GPXUP;3613;10:28:16;0;49	87521;8	5698;0;0;0;
$GPXUP;3613;10:28:17;0;49	87521;8	5698;0;0;0;
$GPXUP;3613;10:28:18;0;49	87521;8	5698;0;0;0;
$GPXUP;3613;10:28:19;0;49	87521;8	5698;0;0;0;
$GPXUP;3613;10:28:20;0;49	87521;8	5698;0;0;0;
$GPXUP;3613;10:28:21;0;49	87521;8	5698;0;0;0;
$GPXUP;3613;10:28:22;0;49	87521;8	5698;0;0;0;
$GPXUP;3613;10:28:23;0;49	87521;8	5698;0;0;0;
$GPXUP;3613;10:28:24;0;49	87521;8	5698;0;0;0;
$GPXUP;3613;10:28:25;0;49	87521;8	5698;0;0;0;
$GPXUP;3613;10:28:26;0;49	87521;8	5698;0;0;0;
$GPXUP;3613;10:28:27;0;49	87521;8	5698;0;0;0;
$GPXUP;3613;10:28:28;0;49	87521;8	5698;0;0;0;
$GPXUP;3613;10:28:29;0;49	87521;8	5698;0;0;0;
$GPXUP;3613;10:28:30;0;49	87521;8	5698;0;0;0;
$GPXUP;3613;10:28:31;0;49	87521;8	5698;0;0;0;
$GPXUP;3613;10:28:32;0;49	87521;8	5698;0;0;0;
$GPXUP;3613;10:28:33;0;49	87521;8	5698;0;0;0;
$GPXUP;3613;10:28:34;0;49	87521;8	5698;0;0;0;
$GPXUP;3613;10:28:35;0;49	87521;8	5698;0;0;0;
$GPXUP;3613;10:28:36;0;49	87521;8	5698;0;0;0;
$GPXUP;3613;10:28:37;0;49	87521;8	5698;0;0;0;
$GPXUP;3613;10:28:38;0;49	87521;8	5698;0;0;0;
$GPXUP;3613;10:28:39;0;49	87521;8	5698;0;0;0;
$GPXUP;3613;10:28:40;0;49	87521;8	5698;0;0;0;
$GPXUP;3613;10:28:41;0;49	87521;8	5698;0;0;0;
$GPXUP;3613;10:28:42;0;49	87521;8	5698;0;0;0;
$GPXUP;3613;10:28:43;0;49	87521;8	5698;0;0;0;
$GPXUP;3613;10:28:44;0;49	87521;8	5698;0;0;0;
$GPXUP;3613;10:28:45;0;49	87521;8	5698;0;0;0;
$GPXUP;3613;10:28:46;0;49	87521;8	5698;0;0;0;
$GPXUP;3613;10:28:47;0;49	87521;8	5698;0;0;0;
$GPXUP;3613;10:28:48;0;49	87521;8	5698;0;0;0;
$GPXUP;3613;10:28:49;0;49	87521;8	5698;0;0;0;
$GPXUP;3613;10:28:50;0;49	87521;8	5698;0;0;0;
$GPXUP;3613;10:28:51;0;49	87521;8	5698;0;0;0;
$GPXUP;3613;10:28:52;0;49	87521;8	5698;0;0;0;
$GPXUP;3613;10:28:53;0;49	87521;8	5698;0;0;0;
$GPXUP;3613;10:28:54;0;49	87521;8	5698;0;0;0;
$GPXUP;3613;10:28:55;0;49	87521;8	5698;0;0;0;
$GPXUP;3613;10:28:56;0;49	87521;8	5698;0;0;0;
$GPXUP;3613;10:28:57;0;49	87521;8	5698;0;0;0;
$GPXUP;3613;10:28:58;0;49	87521;8	5698;0;0;0;
$GPXUP;3613;10:28:59;0;49	87521;8	5698;0;0;0;
$GPXUP;3613;10:29:00;0;49	87521;8	5698;0;0;0;
$GPXUP;3613;10:29:01;0;49	87521;8	5698;0;0;0;
$GPXUP;3613;10:29:02;0;49	87521;8	5698;0;0;0;
$GPXUP;3613;10:29:03;0;49	87521;8	5698;0;0;0;
$GPXUP;3613;10:29:04;0;49	87521;8	5698;0;0;0;
$GPXUP;3613;10:29:05;0;49	87521;8	5698;0;0;0;
$GPXUP;3613;10:29:06;0;49	87521;8	5698;0;0;0;
$GPXUP;3613;10:29:07;0;49	87521;8	5698;0;0;0;
$GPXUP;3613;10:29:08;0;49	87521;8	5698;0;0;0;
$GPXUP;3613;10:29:09;0;49	87521;8	5698;0;0;0;
$GPXUP;3613;10:29:10;0;49	87521;8	5698;0;0;0;
$GPXUP;3613;10:29:11;0;49	87521;8	5698;0;0;0;
$GPXUP;3613;10:29:12;0;49	87521;8	5698;0;0;0;
$GPXUP;3613;10:29:13;0;49	87521;8	5698;0;0;0;
$GPXUP;3613;10:29:14;0;49	87521;8	5698;0;0;0;
$GPXUP;3613;10:29:15;0;49	87521;8	5698;0;0;0;
$GPXUP;3613;10:29:16;0;49	87521;8	5698;0;0;0;
$GPXUP;3613;10:29:17;0;49	87521;8	5698;0;0;0;
$GPXUP;3613;10:29:18;0;49	87521;8	5698;0;0;0;
$GPXUP;3613;10:29:19;0;49	87521;8	5698;0;0;0;
$GPXUP;3613;10:29:20;0;49	87521;8	5698;0;0;0;
$GPXUP;3613;10:29:21;0;49	87521;8	5698;0;0;0;
$GPXUP;3613;10:29:22;0;49	87521;8	5698;0;0;0;
$GPXUP;3613;10:29:23;0;49	87521;8	5698;0;0;0;
$GPXUP;3613;10:29:24;0;49	87521;8	5698;0;0;0;
$GPXUP;3613;10:29:25;0;49	87521;8	5698;0;0;0;
$GPXUP;3613;10:29:26;0;49	87521;8	5698;0;0;0;
$GPXUP;3613;10:29:27;0;49	87521;8	5698;0;0;0;
$GPXUP;3613;10:29:28;0;49	87521;8	5698;0;0;0;
$GPXUP;3613;10:29:29;0;49	87521;8	5698;0;0;0;
$GPXUP;3613;10:29:30;0;49	87521;8	5698;0;0;0;
$GPXUP;3613;10:29:31;0;49	87521;8	5698;0;0;0;
$GPXUP;3613;10:29:32;0;49	87521;8	5698;0;0;0;
$GPXUP;3613;10:29:33;0;49	87521;8	5698;0;0;0;
$GPXUP;3613;10:29:34;0;49	87521;8	5698;0;0;0;
$GPXUP;3613;10:29:35;0;49	87521;8	5698;0;0;0;
$GPXUP;3613;10:29:36;0;49	87521;8	5698;0;0;0;
$GPXUP;3613;10:29:37;0;49	87521;8	5698;0;0;0;
$GPXUP;3613;10:29:38;0;49	87521;8	5698;0;0;0;
$GPXUP;3613;10:29:39;0;49	87521;8	5698;0;0;0;
$GPXUP;3613;10:29:40;0;49	87521;8	5698;0;0;0;
$GPXUP;3613;10:29:41;0;49	87521;8	5698;0;0;0;
$GPXUP;3613;10:29:42;0;49	87521;8	5698;0;0;0;
$GPXUP;3613;10:29:43;0;49	87521;8	5698;0;0;0;
$GPXUP;3613;10:29:44;0;49	87521;8	5698;0;0;0;
$GPXUP;3613;10:29:45;0;49	87521;8	5698;0;0;0;
$GPXUP;3613;10:29:46;0;49	87521;8	5698;0;0;0;
$GPXUP;3613;10:29:47;0;49	87521;8	5698;0;0;0;
$GPXUP;3613;10:29:48;0;49	87521;8	5698;0;0;0;
$GPXUP;3613;10:29:49;0;49	87521;8	5698;0;0;0;
$GPXUP;3613;10:29:50;0;49	87521;8	5698;0;0;0;
$GPXUP;3613;10:29:51;0;49	87521;8	5698;0;0;0;
$GPXUP;3613;10:29:52;0;49	87521;8	5698;0;0;0;
$GPXUP;3613;10:29:53;0;49	87521;8	5698;0;0;0;
$GPXUP;3613;10:29:54;0;49	87521;8	5698;0;0;0;
$GPXUP;3613;10:29:55;0;49	87521;8	5698;0;0;0;
$GPXUP;3613;10:29:56;0;49	87521;8	5698;0;0;0;
$GPXUP;3613;10:29:57;0;49	87521;8	5698;0;0;0;
$GPXUP;3613;10:29:58;0;49	87521;8	5698;0;0;0;
$GPXUP;3613;10:29:59;0;49	87521;8	5698;0;0;0;
$GPXUP;3613;10:30:00;0;49	87521;8	5698;0;0;0;
$GPXUP;3613;10:30:01;0;49	87521;8	5698;0;0;0;
$GPXUP;3613;10:30:02;0;49	87521;8	5698;0;0;0;
$GPXUP;3613;10:30:03;0;49	87521;8	5698;0;0;0;
$GPXUP;3613;10:30:04;0;49	87521;8	5698;0;0;0;
$GPXUP;3613;10:30:05;0;49	87521;8	5698;0;0;0;
$GPXUP;3613;10:30:06;0;49	87521;8	5698;0;0;0;
$GPXUP;3613;10:30:07;0;49	87521;8	5698;0;0;0;
$GPXUP;3613;10:30:08;0;49	87521;8	5698;0;0;0;
$GPXUP;3613;10:30:09;0;49	87521;8	5698;0;0;0;
$GPXUP;3613;10:30:10;0;49	87521;8	5698;0;0;0;
$GPXUP;3613;10:30:11;0;49	87521;8	5698;0;0;0;
$GPXUP;3613;10:30:12;0;49	87521;8	5698;0;0;0;
$GPXUP;3613;10:30:13;0;49	87521;8	5698;0;0;0;
$GPXUP;3613;10:30:14;0;49	87521;8	5698;0;0;0;
$GPXUP;3613;10:30:15;0;49	87521;8	5698;0;0;0;
$GPXUP;3613;10:30:16;0;49	87521;8	5698;0;0;0;
$GPXUP;3613;10:30:17;0;49	87521;8	5698;0;0;0;
$GPXUP;3613;10:30:18;0;49	87521;8	5698;0;0;0;
$GPXUP;3613;10:30:19;0;49	87521;8	5698;0;0;0;
$GPXUP;3613;10:30:20;0;49	87521;8	5698;0;0;0;
$GPXUP;3613;10:30:21;0;49	87521;8	5698;0;0;0;
$GPXUP;3613;10:30:22;0;49	87521;8	5698;0;0;0;
$GPXUP;3613;10:30:23;0;49	87521;8	5698;0;0;0;
$GPXUP;3613;10:30:24;0;49	87521;8	5698;0;0;0;
$GPXUP;3613;10:30:25;0;49	87521;8	5698;0;0;0;
$GPXUP;3613;10:30:26;0;49	87521;8	5698;0;0;0;
$GPXUP;3613;10:30:27;0;49	87521;8	5698;0;0;0;
$GPXUP;3613;10:30:28;0;49	87521;8	5698;0;0;0;
$GPXUP;3613;10:30:29;0;49	87521;8	5698;0;0;0;
$GPXUP;3613;10:30:30;0;49	87521;8	5698;0;0;0;
$GPXUP;3613;10:30:31;0;49	87521;8	5698;0;0;0;
$GPXUP;3613;10:30:32;0;49	87521;8	5698;0;0;0;
$GPXUP;3613;10:30:33;0;49	87521;8	5698;0;0;0;
$GPXUP;3613;10:30:34;0;49	87521;8	5698;0;0;0;
$GPXUP;3613;10:30:35;0;49	87521;8	5698;0;0;0;
$GPXUP;3613;10:30:36;0;49	87521;8	5698;0;0;0;
$GPXUP;3613;10:30:37;0;49	87521;8	5698;0;0;0;
$GPXUP;3613;10:30:38;0;49	87521;8	5698;0;0;0;
$GPXUP;3613;10:30:39;0;49	87521;8	5698;0;0;0;
$GPXUP;3613;10:30:40;0;49	87521;8	5698;0;0;0;
$GPXUP;3613;10:30:41;0;49	87521;8	5698;0;0;0;
$GPXUP;3613;10:30:42;0;49	87521;8	5698;0;0;0;
$GPXUP;3613;10:30:43;0;49	87521;8	5698;0;0;0;
$GPXUP;3613;10:30:44;0;49	87521;8	5698;0;0;0;
$GPXUP;3613;10:30:45;0;49	87521;8	5698;0;0;0;
$GPXUP;3613;10:30:46;0;49	87521;8	5698;0;0;0;
$GPXUP;3613;10:30:47;0;49	87521;8	5698;0;0;0;
$GPXUP;3613;10:30:48;0;49	87521;8	5698;0;0;0;
$GPXUP;3613;10:30:49;0;49	87521;8	5698;0;0;0;
$GPXUP;3613;10:30:50;0;49	87521;8	5698;0;0;0;
$GPXUP;3613;10:30:51;0;49	87521;8	5698;0;0;0;
$GPXUP;3613;10:30:52;0;49	87521;8	5698;0;0;0;
$GPXUP;3613;10:30:53;0;49	87521;8	5698;0;0;0;
$GPXUP;3613;10:30:54;0;49	87521;8	5698;0;0;0;
$GPXUP;3613;10:30:55;0;49	87521;8	5698;0;0;0;
$GPXUP;3613;10:30:56;0;49	87521;8	5698;0;0;0;
$GPXUP;3613;10:30:57;0;49	87521;8	5698;0;0;0;
$GPXUP;3613;10:30:58;0;49	87521;8	5698;0;0;0;
$GPXUP;3613;10:30:59;0;49	87521;8	5698;0;0;0;
$GPXUP;3613;10:31:00;0;49	87521;8	5698;0;0;0;
$GPXUP;3613;10:31:01;0;49	87521;8	5698;0;0;0;
$GPXUP;3613;10:31:02;0;49	87521;8	5698;0;0;0;
$GPXUP;3613;10:31:03;0;49	87521;8	5698;0;0;0;
$GPXUP;3613;10:31:04;0;49	87521;8	5698;0;0;0;
$GPXUP;3613;10:31:05;0;49	87521;8	5698;0;0;0;
$GPXUP;3613;10:31:06;0;49	87521;8	5698;0;0;0;
$GPXUP;3613;10:31:07;0;49	87521;8	5698;0;0;0;
$GPXUP;3613;10:31:08;0;49	87521;8	5698;0;0;0;
$GPXUP;3613;10:31:09;0;49	87521;8	5698;0;0;0;
$GPXUP;3613;10:31:10;0;49	87521;8	5698;0;0;0;
$GPXUP;3613;10:31:11;0;49	87521;8	5698;0;0;0;
$GPXUP;3613;10:31:12;0;49	87521;8	5698;0;0;0;
$GPXUP;3613;10:31:13;0;49	87521;8	5698;0;0;0;
$GPXUP;3613;10:31:14;0;49	87521;8	5698;0;0;0;
$GPXUP;3613;10:31:15;0;49	87521;8	5698;0;0;0;
$GPXUP;3613;10:31:16;0;49	87521;8	5698;0;0;0;
$GPXUP;3613;10:31:17;0;49	87521;8	5698;0;0;0;
$GPXUP;3613;10:31:18;0;49	87521;8	5698;0;0;0;
$GPXUP;3613;10:31:19;0;49	87521;8	5698;0;0;0;
$GPXUP;3613;10:31:20;0;49	87521;8	5698;0;0;0;
$GPXUP;3613;10:31:21;0;49	87521;8	5698;0;0;0;
$GPXUP;3613;10:31:22;0;49	87521;8	5698;0;0;0;
$GPXUP;3613;10:31:23;0;49	87521;8	5698;0;0;0;
$GPXUP;3613;10:31:24;0;49	87521;8	5698;0;0;0;
$GPXUP;3613;10:31:24;0;49	87521;8	5698;0;0;0;
$GPXUP;3613;10:31:25;0;49	8752;8	5698;0;0;0;
$GPXUP;3613;10:31:26;0;49	8752;8	56981;0;0;0;
$GPXUP;3613;10:31:27;0;49	8752;8	56981;0;0;0;
$GPXUP;3613;10:31:28;0;49	8752;8	56981;0;0;0;
$GPXUP;3613;10:31:29;0;49	8752;8	56981;0;0;0;
$GPXUP;3613;10:31:30;0;49	8752;8	56981;0;0;0;
$GPXUP;3613;10:31:31;0;49	8752;8	5698;0;0;0;
$GPXUP;3613;10:31:32;0;49	8752;8	5698;0;0;0;
$GPXUP;3613;10:31:33;0;49	8752;8	5698;0;0;0;
$GPXUP;3613;10:31:34;0;49	8752;8	5698;0;0;0;
$GPXUP;3613;10:31:35;0;49	87519;8	5698;0;0;0;
$GPXUP;3613;10:31:36;0;49	87519;8	5698;0;0;0;
$GPXUP;3613;10:31:37;0;49	87519;8	5698;0;0;0;
$GPXUP;3613;10:31:38;0;49	87519;8	5698;0;0;0;
$GPXUP;3613;10:31:39;0;49	87519;8	5698;0;0;0;
$GPXUP;3613;10:31:40;0;49	87519;8	5698;0;0;0;
$GPXUP;3613;10:31:41;0;49	87519;8	5698;0;0;0;
$GPXUP;3613;10:31:42;0;49	87519;8	5698;0;0;0;
$GPXUP;3613;10:31:43;0;49	87519;8	5698;0;0;0;
$GPXUP;3613;10:31:44;0;49	87519;8	5698;0;0;0;
$GPXUP;3613;10:31:45;0;49	87519;8	5698;0;0;0;
$GPXUP;3613;10:31:46;0;49	87519;8	5698;0;0;0;
$GPXUP;3613;10:31:47;0;49	87519;8	5698;0;0;0;
$GPXUP;3613;10:31:48;0;49	87519;8	5698;0;0;0;
$GPXUP;3613;10:31:49;0;49	87519;8	5698;0;0;0;
$GPXUP;3613;10:31:50;0;49	87519;8	5698;0;0;0;
$GPXUP;3613;10:31:51;0;49	87519;8	5698;0;0;0;
$GPXUP;3613;10:31:52;0;49	87519;8	5698;0;0;0;
$GPXUP;3613;10:31:53;0;49	87519;8	5698;0;0;0;
$GPXUP;3613;10:31:54;0;49	87519;8	5698;0;0;0;
$GPXUP;3613;10:31:55;0;49	87519;8	5698;0;0;0;
$GPXUP;3613;10:31:56;0;49	87519;8	5698;0;0;0;
$GPXUP;3613;10:31:57;0;49	87519;8	5698;0;0;0;
$GPXUP;3613;10:31:58;0;49	87519;8	5698;0;0;0;
$GPXUP;3613;10:31:59;0;49	87519;8	5698;0;0;0;
$GPXUP;3613;10:32:00;0;49	87519;8	56981;0;0;0;
$GPXUP;3613;10:32:01;0;49	87519;8	56981;0;0;0;
$GPXUP;3613;10:32:02;0;49	87519;8	56981;0;0;0;
$GPXUP;3613;10:32:03;0;49	87519;8	56981;0;0;0;
$GPXUP;3613;10:32:04;0;49	87519;8	56981;0;0;0;
$GPXUP;3613;10:32:05;0;49	87519;8	56981;0;0;0;
$GPXUP;3613;10:32:06;0;49	87519;8	56981;0;0;0;
$GPXUP;3613;10:32:07;0;49	87519;8	56981;0;0;0;
$GPXUP;3613;10:32:08;0;49	87519;8	56981;0;0;0;
$GPXUP;3613;10:32:09;0;49	87519;8	56981;0;0;0;
$GPXUP;3613;10:32:10;0;49	87519;8	56981;0;0;0;
$GPXUP;3613;10:32:11;0;49	87519;8	56981;0;0;0;
$GPXUP;3613;10:32:12;0;49	87519;8	56981;0;0;0;
$GPXUP;3613;10:32:13;0;49	87519;8	56981;0;0;0;
$GPXUP;3613;10:32:14;0;49	87519;8	56981;0;0;0;
$GPXUP;3613;10:32:15;0;49	87519;8	56981;0;0;0;
$GPXUP;3613;10:32:16;0;49	87519;8	56981;0;0;0;
$GPXUP;3613;10:32:17;0;49	87519;8	56981;0;0;0;
$GPXUP;3613;10:32:18;0;49	87519;8	56981;0;0;0;
$GPXUP;3613;10:32:19;0;49	87519;8	56981;0;0;0;
$GPXUP;3613;10:32:20;0;49	87519;8	56981;0;0;0;
$GPXUP;3613;10:32:21;0;49	87519;8	56981;0;0;0;
$GPXUP;3613;10:32:22;0;49	87519;8	56981;0;0;0;
$GPXUP;3613;10:32:23;0;49	87519;8	56981;0;0;0;
$GPXUP;3613;10:32:24;0;49	87519;8	56981;0;0;0;
$GPXUP;3613;10:32:25;0;49	87519;8	56981;0;0;0;
$GPXUP;3613;10:32:26;0;49	87519;8	56981;0;0;0;
$GPXUP;3613;10:32:27;0;49	87519;8	56981;0;0;0;
$GPXUP;3613;10:32:28;0;49	87519;8	56981;0;0;0;
$GPXUP;3613;10:32:29;0;49	87519;8	56981;0;0;0;
$GPXUP;3613;10:32:30;0;49	87519;8	56981;0;0;0;
$GPXUP;3613;10:32:31;0;49	87519;8	56981;0;0;0;
$GPXUP;3613;10:32:32;0;49	87519;8	56981;0;0;0;
$GPXUP;3613;10:32:33;0;49	87519;8	56981;0;0;0;
$GPXUP;3613;10:32:34;0;49	87519;8	56981;0;0;0;
$GPXUP;3613;10:32:35;0;49	87519;8	56981;0;0;0;
$GPXUP;3613;10:32:36;0;49	87519;8	56981;0;0;0;
$GPXUP;3613;10:32:37;0;49	87519;8	56981;0;0;0;
$GPXUP;3613;10:32:38;0;49	87519;8	56981;0;0;0;
$GPXUP;3613;10:32:39;0;49	87519;8	56981;0;0;0;
$GPXUP;3613;10:32:40;0;49	87519;8	56981;0;0;0;
$GPXUP;3613;10:32:41;0;49	87519;8	56981;0;0;0;
$GPXUP;3613;10:32:42;0;49	87519;8	56981;0;0;0;
$GPXUP;3613;10:32:43;0;49	87519;8	56981;0;0;0;
$GPXUP;3613;10:32:44;0;49	87519;8	56981;0;0;0;
$GPXUP;3613;10:32:45;0;49	87519;8	56981;0;0;0;
$GPXUP;3613;10:32:46;0;49	87519;8	56981;0;0;0;
$GPXUP;3613;10:32:47;0;49	87519;8	56981;0;0;0;
$GPXUP;3613;10:32:48;0;49	87519;8	56981;0;0;0;
$GPXUP;3613;10:32:49;0;49	87519;8	56981;0;0;0;
$GPXUP;3613;10:32:50;0;49	87519;8	56981;0;0;0;
$GPXUP;3613;10:32:51;0;49	87519;8	56981;0;0;0;
$GPXUP;3613;10:32:52;0;49	87519;8	56981;0;0;0;
$GPXUP;3613;10:32:53;0;49	87519;8	56981;0;0;0;
$GPXUP;3613;10:32:54;0;49	87519;8	56981;0;0;0;
$GPXUP;3613;10:32:55;0;49	87519;8	56981;0;0;0;
$GPXUP;3613;10:32:56;0;49	87519;8	56981;0;0;0;
$GPXUP;3613;10:32:57;0;49	87519;8	56981;0;0;0;
$GPXUP;3613;10:32:58;0;49	87519;8	56981;0;0;0;
$GPXUP;3613;10:32:59;0;49	87519;8	56981;0;0;0;
$GPXUP;3613;10:33:00;0;49	87519;8	56981;0;0;0;
$GPXUP;3613;10:33:01;0;49	87519;8	56981;0;0;0;
$GPXUP;3613;10:33:02;0;49	87519;8	56981;0;0;0;
$GPXUP;3613;10:33:03;0;49	87519;8	56981;0;0;0;
$GPXUP;3613;10:33:04;0;49	87519;8	56981;0;0;0;
$GPXUP;3613;10:33:05;0;49	87519;8	56981;0;0;0;
$GPXUP;3613;10:33:06;0;49	87519;8	56981;0;0;0;
$GPXUP;3613;10:33:07;0;49	87519;8	56981;0;0;0;
$GPXUP;3613;10:33:08;0;49	87519;8	56981;0;0;0;
$GPXUP;3613;10:33:09;0;49	87519;8	56981;0;0;0;
$GPXUP;3613;10:33:10;0;49	87519;8	56981;0;0;0;
$GPXUP;3613;10:33:11;0;49	87519;8	56981;0;0;0;
$GPXUP;3613;10:33:12;0;49	87519;8	56981;0;0;0;
$GPXUP;3613;10:33:13;0;49	87519;8	56981;0;0;0;
$GPXUP;3613;10:33:14;0;49	87519;8	56981;0;0;0;
$GPXUP;3613;10:33:15;0;49	87519;8	56981;0;0;0;
$GPXUP;3613;10:33:16;0;49	87519;8	56981;0;0;0;
$GPXUP;3613;10:33:17;0;49	87519;8	56981;0;0;0;
$GPXUP;3613;10:33:18;0;49	87519;8	56981;0;0;0;
$GPXUP;3613;10:33:19;0;49	87519;8	56981;0;0;0;
$GPXUP;3613;10:33:20;0;49	87519;8	56981;0;0;0;
$GPXUP;3613;10:33:21;0;49	87519;8	56981;0;0;0;
$GPXUP;3613;10:33:22;0;49	87519;8	56981;0;0;0;
$GPXUP;3613;10:33:23;0;49	87519;8	56981;0;0;0;
$GPXUP;3613;10:33:24;0;49	87519;8	56981;0;0;0;
$GPXUP;3613;10:33:25;0;49	87519;8	56981;0;0;0;
$GPXUP;3613;10:33:26;0;49	87519;8	56981;0;0;0;
$GPXUP;3613;10:33:27;0;49	87519;8	56981;0;0;0;
$GPXUP;3613;10:33:28;0;49	87519;8	56981;0;0;0;
$GPXUP;3613;10:33:29;0;49	87519;8	56981;0;0;0;
$GPXUP;3613;10:33:30;0;49	87519;8	56981;0;0;0;
$GPXUP;3613;10:33:31;0;49	87519;8	56981;0;0;0;
$GPXUP;3613;10:33:32;0;49	87519;8	56981;0;0;0;
$GPXUP;3613;10:33:33;0;49	87519;8	56981;0;0;0;
$GPXUP;3613;10:33:34;0;49	87519;8	56981;0;0;0;
$GPXUP;3613;10:33:35;0;49	87519;8	56981;0;0;0;
$GPXUP;3613;10:33:36;0;49	87519;8	56981;0;0;0;
$GPXUP;3613;10:33:37;0;49	87519;8	56981;0;0;0;
$GPXUP;3613;10:33:38;0;49	87519;8	56981;0;0;0;
$GPXUP;3613;10:33:39;0;49	87519;8	56981;0;0;0;
$GPXUP;3613;10:33:40;0;49	87519;8	56981;0;0;0;
$GPXUP;3613;10:33:41;0;49	87519;8	56981;0;0;0;
$GPXUP;3613;10:33:42;0;49	87519;8	56981;0;0;0;
$GPXUP;3613;10:33:43;0;49	87519;8	56981;0;0;0;
$GPXUP;3613;10:33:44;0;49	87519;8	56981;0;0;0;
$GPXUP;3613;10:33:45;0;49	87519;8	56981;0;0;0;
$GPXUP;3613;10:33:46;0;49	87519;8	56981;0;0;0;
$GPXUP;3613;10:33:47;0;49	87519;8	56981;0;0;0;
$GPXUP;3613;10:33:48;0;49	87519;8	56981;0;0;0;
$GPXUP;3613;10:33:49;0;49	87519;8	56981;0;0;0;
$GPXUP;3613;10:33:50;0;49	87519;8	56981;0;0;0;
$GPXUP;3613;10:33:51;0;49	87519;8	56981;0;0;0;
$GPXUP;3613;10:33:52;0;49	87519;8	56981;0;0;0;
$GPXUP;3613;10:33:53;0;49	87519;8	56981;0;0;0;
$GPXUP;3613;10:33:54;0;49	87519;8	56981;0;0;0;
$GPXUP;3613;10:33:55;0;49	87519;8	56981;0;0;0;
$GPXUP;3613;10:33:56;0;49	87519;8	56981;0;0;0;
$GPXUP;3613;10:33:57;0;49	87519;8	56981;0;0;0;
$GPXUP;3613;10:33:58;0;49	87519;8	56981;0;0;0;
$GPXUP;3613;10:33:59;0;49	87519;8	56981;0;0;0;
$GPXUP;3613;10:34:00;0;49	87519;8	56981;0;0;0;
$GPXUP;3613;10:34:01;0;49	87519;8	56981;0;0;0;
$GPXUP;3613;10:34:02;0;49	87519;8	56981;0;0;0;
$GPXUP;3613;10:34:03;0;49	87519;8	56981;0;0;0;
$GPXUP;3613;10:34:04;0;49	87519;8	56981;0;0;0;
$GPXUP;3613;10:34:05;0;49	87519;8	56981;0;0;0;
$GPXUP;3613;10:34:06;0;49	87519;8	56981;0;0;0;
$GPXUP;3613;10:34:07;0;49	87519;8	56981;0;0;0;
$GPXUP;3613;10:34:08;0;49	87519;8	56981;0;0;0;
$GPXUP;3613;10:34:09;0;49	87519;8	56981;0;0;0;
$GPXUP;3613;10:34:10;0;49	87519;8	56981;0;0;0;
$GPXUP;3613;10:34:11;0;49	87519;8	56981;0;0;0;
$GPXUP;3613;10:34:12;0;49	87519;8	56981;0;0;0;
$GPXUP;3613;10:34:13;0;49	87519;8	56981;0;0;0;
$GPXUP;3613;10:34:14;0;49	87519;8	56981;0;0;0;
$GPXUP;3613;10:34:15;0;49	87519;8	56981;0;0;0;
$GPXUP;3613;10:34:16;0;49	87519;8	56981;0;0;0;
$GPXUP;3613;10:34:17;0;49	87519;8	56981;0;0;0;
$GPXUP;3613;10:34:18;0;49	87519;8	56982;0;0;0;
$GPXUP;3613;10:34:19;0;49	87519;8	56982;0;0;0;
$GPXUP;3613;10:34:20;0;49	87519;8	56983;0;0;0;
$GPXUP;3613;10:34:21;0;49	87519;8	56983;0;0;0;
$GPXUP;3613;10:34:22;0;49	87519;8	56984;0;0;0;
$GPXUP;3613;10:34:23;0;49	87519;8	56984;0;0;0;
$GPXUP;3613;10:34:24;0;49	87519;8	56983;0;0;0;
$GPXUP;3613;10:34:25;0;49	87518;8	56983;0;0;0;
$GPXUP;3613;10:34:26;0;49	87518;8	56983;0;0;0;
$GPXUP;3613;10:34:27;0;49	87518;8	56984;0;0;0;
$GPXUP;3613;10:34:28;0;49	87518;8	56984;0;0;0;
$GPXUP;3613;10:34:29;0;49	87518;8	56984;0;0;0;
$GPXUP;3613;10:34:30;0;49	87518;8	56984;0;0;0;
$GPXUP;3613;10:34:31;0;49	87517;8	56984;0;0;0;
$GPXUP;3613;10:34:32;0;49	87517;8	56984;0;0;0;
$GPXUP;3613;10:34:33;0;49	87517;8	56984;0;0;0;
$GPXUP;3613;10:34:34;0;49	87516;8	56984;0;0;0;
$GPXUP;3613;10:34:35;0;49	87516;8	56984;0;0;0;
$GPXUP;3613;10:34:36;0;49	87517;8	56984;0;0;0;
$GPXUP;3613;10:34:37;0;49	87517;8	56984;0;0;0;
$GPXUP;3613;10:34:38;0;49	87517;8	56985;0;0;0;
$GPXUP;3613;10:34:39;0;49	87518;8	56985;0;0;0;
$GPXUP;3613;10:34:40;0;49	87518;8	56984;0;0;0;
$GPXUP;3613;10:34:41;0;49	87518;8	56984;0;0;0;
$GPXUP;3613;10:34:42;0;49	87518;8	56983;0;0;0;
$GPXUP;3613;10:34:43;0;49	87518;8	56984;0;0;0;
$GPXUP;3613;10:34:44;0;49	87518;8	56983;0;0;0;
$GPXUP;3613;10:34:45;0;49	87519;8	56983;0;0;0;
$GPXUP;3613;10:34:46;0;49	87519;8	56983;0;0;0;
$GPXUP;3613;10:34:47;0;49	87519;8	56983;0;0;0;
$GPXUP;3613;10:34:48;0;49	87519;8	56982;0;0;0;
$GPXUP;3613;10:34:49;0;49	87518;8	56983;0;0;0;
$GPXUP;3613;10:34:50;0;49	87518;8	56983;0;0;0;
$GPXUP;3613;10:34:51;0;49	87518;8	56983;0;0;0;
$GPXUP;3613;10:34:52;0;49	87519;8	56982;0;0;0;
$GPXUP;3613;10:34:53;0;49	87519;8	56983;0;0;0;
$GPXUP;3613;10:34:54;0;49	87519;8	56983;0;0;0;
$GPXUP;3613;10:34:55;0;49	87519;8	56982;0;0;0;
$GPXUP;3613;10:34:56;0;49	87519;8	56983;0;0;0;
$GPXUP;3613;10:34:57;0;49	87519;8	56984;0;0;0;
$GPXUP;3613;10:34:58;0;49	87519;8	56984;0;0;0;
$GPXUP;3613;10:34:59;0;49	87518;8	56985;0;0;0;
$GPXUP;3613;10:35:00;0;49	87518;8	56984;0;0;0;
$GPXUP;3613;10:35:01;0;49	87518;8	56984;0;0;0;
$GPXUP;3613;10:35:02;0;49	87518;8	56984;0;0;0;
$GPXUP;3613;10:35:03;0;49	87518;8	56984;0;0;0;
$GPXUP;3613;10:35:04;0;49	87518;8	56984;0;0;0;
$GPXUP;3613;10:35:05;0;49	87518;8	56984;0;0;0;
$GPXUP;3613;10:35:06;0;49	87518;8	56984;0;0;0;
$GPXUP;3613;10:35:07;0;49	87518;8	56984;0;0;0;
$GPXUP;3613;10:35:08;0;49	87518;8	56984;0;0;0;
$GPXUP;3613;10:35:09;0;49	87518;8	56984;0;0;0;
$GPXUP;3613;10:35:10;0;49	87518;8	56984;0;0;0;
$GPXUP;3613;10:35:11;0;49	87518;8	56984;0;0;0;
$GPXUP;3613;10:35:12;0;49	87518;8	56984;0;0;0;
$GPXUP;3613;10:35:13;0;49	87518;8	56984;0;0;0;
$GPXUP;3613;10:35:14;0;49	87518;8	56984;0;0;0;
$GPXUP;3613;10:35:15;0;49	87518;8	56984;0;0;0;
$GPXUP;3613;10:35:16;0;49	87518;8	56984;0;0;0;
$GPXUP;3613;10:35:17;0;49	87518;8	56984;0;0;0;
$GPXUP;3613;10:35:18;0;49	87518;8	56984;0;0;0;
$GPXUP;3613;10:35:19;0;49	87518;8	56984;0;0;0;
$GPXUP;3613;10:35:20;0;49	87518;8	56984;0;0;0;
$GPXUP;3613;10:35:21;0;49	87518;8	56984;0;0;0;
$GPXUP;3613;10:35:22;0;49	87518;8	56984;0;0;0;
$GPXUP;3613;10:35:23;0;49	87518;8	56984;0;0;0;
$GPXUP;3613;10:35:24;0;49	87518;8	56984;0;0;0;
$GPXUP;3613;10:35:25;0;49	87518;8	56984;0;0;0;
$GPXUP;3613;10:35:26;0;49	87518;8	56984;0;0;0;
$GPXUP;3613;10:35:27;0;49	87518;8	56984;0;0;0;
$GPXUP;3613;10:35:28;0;49	87518;8	56984;0;0;0;
$GPXUP;3613;10:35:29;0;49	87518;8	56984;0;0;0;
$GPXUP;3613;10:35:30;0;49	87518;8	56984;0;0;0;
$GPXUP;3613;10:35:31;0;49	87518;8	56984;0;0;0;
$GPXUP;3613;10:35:32;0;49	87518;8	56984;0;0;0;
$GPXUP;3613;10:35:33;0;49	87518;8	56984;0;0;0;
$GPXUP;3613;10:35:34;0;49	87518;8	56984;0;0;0;
$GPXUP;3613;10:35:35;0;49	87518;8	56984;0;0;0;
$GPXUP;3613;10:35:36;0;49	87518;8	56984;0;0;0;
$GPXUP;3613;10:35:37;0;49	87518;8	56984;0;0;0;
$GPXUP;3613;10:35:38;0;49	87518;8	56984;0;0;0;
$GPXUP;3613;10:35:39;0;49	87518;8	56984;0;0;0;
$GPXUP;3613;10:35:40;0;49	87518;8	56984;0;0;0;
$GPXUP;3613;10:35:41;0;49	87518;8	56984;0;0;0;
$GPXUP;3613;10:35:42;0;49	87518;8	56984;0;0;0;
$GPXUP;3613;10:35:43;0;49	87518;8	56984;0;0;0;
$GPXUP;3613;10:35:44;0;49	87518;8	56984;0;0;0;
$GPXUP;3613;10:35:45;0;49	87518;8	56984;0;0;0;
$GPXUP;3613;10:35:46;0;49	87518;8	56984;0;0;0;
$GPXUP;3613;10:35:47;0;49	87518;8	56984;0;0;0;
$GPXUP;3613;10:35:48;0;49	87518;8	56984;0;0;0;
$GPXUP;3613;10:35:49;0;49	87518;8	56984;0;0;0;
$GPXUP;3613;10:35:50;0;49	87518;8	56984;0;0;0;
$GPXUP;3613;10:35:51;0;49	87518;8	56984;0;0;0;
$GPXUP;3613;10:35:52;0;49	87518;8	56984;0;0;0;
$GPXUP;3613;10:35:53;0;49	87518;8	56984;0;0;0;
$GPXUP;3613;10:35:54;0;49	87518;8	56984;0;0;0;
$GPXUP;3613;10:35:55;0;49	87518;8	56984;0;0;0;
$GPXUP;3613;10:35:56;0;49	87518;8	56984;0;0;0;
$GPXUP;3613;10:35:57;0;49	87518;8	56984;0;0;0;
$GPXUP;3613;10:35:58;0;49	87518;8	56984;0;0;0;
$GPXUP;3613;10:35:59;0;49	87518;8	56984;0;0;0;
$GPXUP;3613;10:36:00;0;49	87519;8	56984;0;0;0;
$GPXUP;3613;10:36:01;0;49	87519;8	56984;0;0;0;
$GPXUP;3613;10:36:02;0;49	87519;8	56984;0;0;0;
$GPXUP;3613;10:36:03;0;49	87519;8	56984;0;0;0;
$GPXUP;3613;10:36:04;0;49	87519;8	56984;0;0;0;
$GPXUP;3613;10:36:05;0;49	87519;8	56984;0;0;0;
$GPXUP;3613;10:36:06;0;49	87519;8	56984;0;0;0;
$GPXUP;3613;10:36:07;0;49	87519;8	56984;0;0;0;
$GPXUP;3613;10:36:08;0;49	87519;8	56984;0;0;0;
$GPXUP;3613;10:36:09;0;49	87519;8	56984;0;0;0;
$GPXUP;3613;10:36:10;0;49	87519;8	56984;0;0;0;
$GPXUP;3613;10:36:11;0;49	87519;8	56984;0;0;0;
$GPXUP;3613;10:36:12;0;49	87519;8	56984;0;0;0;
$GPXUP;3613;10:36:13;0;49	87519;8	56984;0;0;0;
$GPXUP;3613;10:36:14;0;49	87519;8	56984;0;0;0;
$GPXUP;3613;10:36:15;0;49	87519;8	56984;0;0;0;
$GPXUP;3613;10:36:16;0;49	87519;8	56984;0;0;0;
$GPXUP;3613;10:36:17;0;49	87519;8	56984;0;0;0;
$GPXUP;3613;10:36:18;0;49	87519;8	56984;0;0;0;
$GPXUP;3613;10:36:19;0;49	87519;8	56984;0;0;0;
$GPXUP;3613;10:36:20;0;49	87519;8	56984;0;0;0;
$GPXUP;3613;10:36:21;0;49	87519;8	56984;0;0;0;
$GPXUP;3613;10:36:22;0;49	87519;8	56984;0;0;0;
$GPXUP;3613;10:36:23;0;49	87519;8	56984;0;0;0;
$GPXUP;3613;10:36:24;0;49	87519;8	56984;0;0;0;
$GPXUP;3613;10:36:25;0;49	87519;8	56984;0;0;0;
$GPXUP;3613;10:36:26;0;49	87519;8	56984;0;0;0;
$GPXUP;3613;10:36:27;0;49	87519;8	56984;0;0;0;
$GPXUP;3613;10:36:28;0;49	87519;8	56984;0;0;0;
$GPXUP;3613;10:36:29;0;49	87519;8	56984;0;0;0;
$GPXUP;3613;10:36:30;0;49	87519;8	56984;0;0;0;
$GPXUP;3613;10:36:31;0;49	87519;8	56984;0;0;0;
$GPXUP;3613;10:36:32;0;49	87519;8	56984;0;0;0;
$GPXUP;3613;10:36:33;0;49	87519;8	56984;0;0;0;
$GPXUP;3613;10:36:34;0;49	87519;8	56984;0;0;0;
$GPXUP;3613;10:36:35;0;49	87519;8	56984;0;0;0;
$GPXUP;3613;10:36:36;0;49	87519;8	56984;0;0;0;
$GPXUP;3613;10:36:37;0;49	87519;8	56984;0;0;0;
$GPXUP;3613;10:36:38;0;49	87519;8	56984;0;0;0;
$GPXUP;3613;10:36:39;0;49	87519;8	56984;0;0;0;
$GPXUP;3613;10:36:40;0;49	87519;8	56984;0;0;0;
$GPXUP;3613;10:36:41;0;49	87519;8	56984;0;0;0;
$GPXUP;3613;10:36:42;0;49	87519;8	56984;0;0;0;
$GPXUP;3613;10:36:43;0;49	87519;8	56984;0;0;0;
$GPXUP;3613;10:36:44;0;49	87519;8	56984;0;0;0;
$GPXUP;3613;10:36:45;0;49	87519;8	56984;0;0;0;
$GPXUP;3613;10:36:46;0;49	87519;8	56984;0;0;0;
$GPXUP;3613;10:36:47;0;49	87519;8	56984;0;0;0;
$GPXUP;3613;10:36:48;0;49	87519;8	56984;0;0;0;
$GPXUP;3613;10:36:49;0;49	87519;8	56984;0;0;0;
$GPXUP;3613;10:36:50;0;49	87519;8	56984;0;0;0;
$GPXUP;3613;10:36:51;0;49	87519;8	56984;0;0;0;
$GPXUP;3613;10:36:52;0;49	87519;8	56984;0;0;0;
$GPXUP;3613;10:36:53;0;49	87519;8	56984;0;0;0;
$GPXUP;3613;10:36:54;0;49	87519;8	56985;0;0;0;
$GPXUP;3613;10:36:55;0;49	87519;8	56985;0;0;0;
$GPXUP;3613;10:36:56;0;49	87519;8	56985;0;0;0;
$GPXUP;3613;10:36:57;0;49	87519;8	56985;0;0;0;
$GPXUP;3613;10:36:58;0;49	8752;8	56985;0;0;0;
$GPXUP;3613;10:36:59;0;49	8752;8	56985;0;0;0;
$GPXUP;3613;10:37:00;0;49	8752;8	56986;0;0;0;
$GPXUP;3613;10:37:01;0;49	8752;8	56985;0;0;0;
$GPXUP;3613;10:37:02;0;49	8752;8	56985;0;0;0;
$GPXUP;3613;10:37:03;0;49	8752;8	56985;0;0;0;
$GPXUP;3613;10:37:04;0;49	8752;8	56985;0;0;0;
$GPXUP;3613;10:37:05;0;49	8752;8	56984;0;0;0;
$GPXUP;3613;10:37:06;0;49	8752;8	56984;0;0;0;
$GPXUP;3613;10:37:07;0;49	8752;8	56984;0;0;0;
$GPXUP;3613;10:37:08;0;49	8752;8	56984;0;0;0;
$GPXUP;3613;10:37:09;0;49	87519;8	56984;0;0;0;
$GPXUP;3613;10:37:10;0;49	87519;8	56984;0;0;0;
$GPXUP;3613;10:37:11;0;49	87518;8	56984;0;0;0;
$GPXUP;3613;10:37:12;0;49	87518;8	56983;0;0;0;
$GPXUP;3613;10:37:13;0;49	87518;8	56983;0;0;0;
$GPXUP;3613;10:37:14;0;49	87518;8	56982;0;0;0;
$GPXUP;3613;10:37:15;0;49	87517;8	56982;0;0;0;
$GPXUP;3613;10:37:16;0;49	87517;8	56982;0;0;0;
$GPXUP;3613;10:37:17;0;49	87517;8	56982;0;0;0;
$GPXUP;3613;10:37:18;0;49	87517;8	56981;0;0;0;
$GPXUP;3613;10:37:19;0;49	87516;8	56981;0;0;0;
$GPXUP;3613;10:37:20;0;49	87516;8	56981;0;0;0;
$GPXUP;3613;10:37:21;0;49	87517;8	5698;0;0;0;
$GPXUP;3613;10:37:22;0;49	87517;8	5698;0;0;0;
$GPXUP;3613;10:37:23;0;49	87517;8	5698;0;0;0;
$GPXUP;3613;10:37:24;0;49	87517;8	5698;0;0;0;
$GPXUP;3613;10:37:25;0;49	87518;8	5698;0;0;0;
$GPXUP;3613;10:37:26;0;49	87518;8	56981;0;0;0;
$GPXUP;3613;10:37:27;0;49	87518;8	5698;0;0;0;
$GPXUP;3613;10:37:28;0;49	87518;8	5698;0;0;0;
$GPXUP;3613;10:37:29;0;49	87518;8	5698;0;0;0;
$GPXUP;3613;10:37:30;0;49	87519;8	5698;0;0;0;
$GPXUP;3613;10:37:31;0;49	87519;8	56981;0;0;0;
$GPXUP;3613;10:37:32;0;49	87519;8	5698;0;0;0;
$GPXUP;3613;10:37:33;0;49	87519;8	5698;0;0;0;
$GPXUP;3613;10:37:34;0;49	87519;8	5698;0;0;0;
$GPXUP;3613;10:37:35;0;49	8752;8	5698;0;0;0;
$GPXUP;3613;10:37:36;0;49	87519;8	5698;0;0;0;
$GPXUP;3613;10:37:37;0;49	87519;8	5698;0;0;0;
$GPXUP;3613;10:37:38;0;49	87519;8	5698;0;0;0;
$GPXUP;3613;10:37:39;0;49	87519;8	5698;0;0;0;
$GPXUP;3613;10:37:40;0;49	87519;8	5698;0;0;0;
$GPXUP;3613;10:37:41;0;49	87519;8	5698;0;0;0;
$GPXUP;3613;10:37:42;0;49	8752;8	5698;0;0;0;
$GPXUP;3613;10:37:43;0;49	8752;8	5698;0;0;0;
$GPXUP;3613;10:37:44;0;49	8752;8	56981;0;0;0;
$GPXUP;3613;10:37:45;0;49	8752;8	56981;0;0;0;
$GPXUP;3613;10:37:46;0;49	8752;8	56981;0;0;0;
$GPXUP;3613;10:37:47;0;49	87521;8	56981;0;0;0;
$GPXUP;3613;10:37:48;0;49	8752;8	56981;0;0;0;
$GPXUP;3613;10:37:49;0;49	8752;8	56982;0;0;0;
$GPXUP;3613;10:37:50;0;49	8752;8	56982;0;0;0;
$GPXUP;3613;10:37:51;0;49	87521;8	56983;0;0;0;
$GPXUP;3613;10:37:52;0;49	87521;8	56983;0;0;0;
$GPXUP;3613;10:37:53;0;49	87521;8	56984;0;0;0;
$GPXUP;3613;10:37:54;0;49	87521;8	56984;0;0;0;
$GPXUP;3613;10:37:55;0;49	87521;8	56985;0;0;0;
$GPXUP;3613;10:37:56;0;49	87521;8	56985;0;0;0;
$GPXUP;3613;10:37:57;0;49	87521;8	56984;0;0;0;
$GPXUP;3613;10:37:58;0;49	87521;8	56984;0;0;0;
$GPXUP;3613;10:37:59;0;49	87522;8	56984;0;0;0;
$GPXUP;3613;10:38:00;0;49	87522;8	56984;0;0;0;
$GPXUP;3613;10:38:01;0;49	87522;8	56984;0;0;0;
$GPXUP;3613;10:38:02;0;49	87522;8	56984;0;0;0;
$GPXUP;3613;10:38:03;0;49	87522;8	56984;0;0;0;
$GPXUP;3613;10:38:04;0;49	87522;8	56984;0;0;0;
$GPXUP;3613;10:38:05;0;49	87522;8	56984;0;0;0;
$GPXUP;3613;10:38:06;0;49	87522;8	56984;0;0;0;
$GPXUP;3613;10:38:07;0;49	87522;8	56984;0;0;0;
$GPXUP;3613;10:38:08;0;49	87521;8	56983;0;0;0;
$GPXUP;3613;10:38:09;0;49	87521;8	56983;0;0;0;
$GPXUP;3613;10:38:10;0;49	87521;8	56983;0;0;0;
$GPXUP;3613;10:38:11;0;49	87521;8	56983;0;0;0;
$GPXUP;3613;10:38:12;0;49	8752;8	56984;0;0;0;
$GPXUP;3613;10:38:13;0;49	8752;8	56984;0;0;0;
$GPXUP;3613;10:38:14;0;49	87521;8	56983;0;0;0;
$GPXUP;3613;10:38:15;0;49	8752;8	56984;0;0;0;
$GPXUP;3613;10:38:16;0;49	8752;8	56984;0;0;0;
$GPXUP;3613;10:38:17;0;49	8752;8	56984;0;0;0;
$GPXUP;3613;10:38:18;0;49	8752;8	56984;0;0;0;
$GPXUP;3613;10:38:19;0;49	8752;8	56983;0;0;0;
$GPXUP;3613;10:38:20;0;49	8752;8	56983;0;0;0;
$GPXUP;3613;10:38:21;0;49	8752;8	56984;0;0;0;
$GPXUP;3613;10:38:22;0;49	87521;8	56984;0;0;0;
$GPXUP;3613;10:38:23;0;49	87521;8	56984;0;0;0;
$GPXUP;3613;10:38:24;0;49	87521;8	56984;0;0;0;
$GPXUP;3613;10:38:25;0;49	87521;8	56984;0;0;0;
$GPXUP;3613;10:38:26;0;49	8752;8	56984;0;0;0;
$GPXUP;3613;10:38:27;0;49	87521;8	56983;0;0;0;
$GPXUP;3613;10:38:28;0;49	87521;8	56983;0;0;0;
$GPXUP;3613;10:38:29;0;49	87521;8	56984;0;0;0;
$GPXUP;3613;10:38:30;0;49	87521;8	56983;0;0;0;
$GPXUP;3613;10:38:31;0;49	8752;8	56983;0;0;0;
$GPXUP;3613;10:38:32;0;49	87521;8	56983;0;0;0;
$GPXUP;3613;10:38:33;0;49	87521;8	56983;0;0;0;
$GPXUP;3613;10:38:34;0;49	87521;8	56983;0;0;0;
$GPXUP;3613;10:38:35;0;49	87521;8	56982;0;0;0;
$GPXUP;3613;10:38:36;0;49	87521;8	56982;0;0;0;
$GPXUP;3613;10:38:37;0;49	87522;8	56982;0;0;0;
$GPXUP;3613;10:38:38;0;49	87522;8	56982;0;0;0;
$GPXUP;3613;10:38:39;0;49	87523;8	56981;0;0;0;
$GPXUP;3613;10:38:40;0;49	87523;8	56981;0;0;0;
$GPXUP;3613;10:38:41;0;49	87523;8	56981;0;0;0;
$GPXUP;3613;10:38:42;0;49	87523;8	5698;0;0;0;
$GPXUP;3613;10:38:43;0;49	87523;8	56981;0;0;0;
$GPXUP;3613;10:38:44;0;49	87522;8	56981;0;0;0;
$GPXUP;3613;10:38:45;0;49	87522;8	56981;0;0;0;
$GPXUP;3613;10:38:46;0;49	87523;8	5698;0;0;0;
$GPXUP;3613;10:38:47;0;49	87522;8	5698;0;0;0;
$GPXUP;3613;10:38:48;0;49	87522;8	56981;0;0;0;
$GPXUP;3613;10:38:49;0;49	87522;8	56981;0;0;0;
$GPXUP;3613;10:38:50;0;49	87522;8	56981;0;0;0;
$GPXUP;3613;10:38:51;0;49	87522;8	56981;0;0;0;
$GPXUP;3613;10:38:52;0;49	87522;8	56981;0;0;0;
$GPXUP;3613;10:38:53;0;49	87522;8	56981;0;0;0;
$GPXUP;3613;10:38:54;0;49	87521;8	56981;0;0;0;
$GPXUP;3613;10:38:55;0;49	87522;8	56981;0;0;0;
$GPXUP;3613;10:38:56;0;49	87522;8	56981;0;0;0;
$GPXUP;3613;10:38:57;0;49	87522;8	5698;0;0;0;
$GPXUP;3613;10:38:58;0;49	87522;8	5698;0;0;0;
$GPXUP;3613;10:38:59;0;49	87522;8	5698;0;0;0;
$GPXUP;3613;10:39:00;0;49	87521;8	5698;0;0;0;
$GPXUP;3613;10:39:01;0;49	87521;8	5698;0;0;0;
$GPXUP;3613;10:39:02;0;49	87521;8	5698;0;0;0;
$GPXUP;3613;10:39:03;0;49	87521;8	5698;0;0;0;
$GPXUP;3613;10:39:04;0;49	8752;8	5698;0;0;0;
$GPXUP;3613;10:39:05;0;49	8752;8	5698;0;0;0;
$GPXUP;3613;10:39:06;0;49	87519;8	5698;0;0;0;
$GPXUP;3613;10:39:07;0;49	87518;8	5698;0;0;0;
$GPXUP;3613;10:39:08;0;49	87518;8	5698;0;0;0;
$GPXUP;3613;10:39:09;0;49	87517;8	5698;0;0;0;
$GPXUP;3613;10:39:10;0;49	87517;8	5698;0;0;0;
$GPXUP;3613;10:39:11;0;49	87517;8	5698;0;0;0;
$GPXUP;3613;10:39:12;0;49	87516;8	5698;0;0;0;
$GPXUP;3613;10:39:13;0;49	87516;8	5698;0;0;0;
$GPXUP;3613;10:39:14;0;49	87516;8	56981;0;0;0;
$GPXUP;3613;10:39:15;0;49	87516;8	56981;0;0;0;
$GPXUP;3613;10:39:16;0;49	87516;8	56981;0;0;0;
$GPXUP;3613;10:39:17;0;49	87516;8	56981;0;0;0;
$GPXUP;3613;10:39:18;0;49	87516;8	56982;0;0;0;
$GPXUP;3613;10:39:19;0;49	87515;8	56982;0;0;0;
$GPXUP;3613;10:39:20;0;49	87515;8	56983;0;0;0;
$GPXUP;3613;10:39:21;0;49	87515;8	56983;0;0;0;
$GPXUP;3613;10:39:22;0;49	87514;8	56984;0;0;1;
$GPXUP;3613;10:39:23;0;49	87515;8	56985;0;0;0;
$GPXUP;3613;10:39:24;0;49	87515;8	56985;0;0;0;
$GPXUP;3613;10:39:25;0;49	87515;8	56985;0;0;0;
$GPXUP;3613;10:39:26;0;49	87516;8	56985;0;0;0;
$GPXUP;3613;10:39:27;0;49	87516;8	56985;0;0;0;
$GPXUP;3613;10:39:28;0;49	87516;8	56985;0;0;0;
$GPXUP;3613;10:39:29;0;49	87517;8	56986;0;0;0;
$GPXUP;3613;10:39:30;0;49	87518;8	56986;0;0;0;
$GPXUP;3613;10:39:31;0;49	87519;8	56986;0;0;0;
$GPXUP;3613;10:39:32;0;49	8752;8	56986;0;0;0;
$GPXUP;3613;10:39:33;0;49	8752;8	56986;0;0;0;
$GPXUP;3613;10:39:34;0;49	8752;8	56986;0;0;0;
$GPXUP;3613;10:39:35;0;49	8752;8	56986;0;0;0;
$GPXUP;3613;10:39:36;0;49	8752;8	56986;0;0;0;
$GPXUP;3613;10:39:37;0;49	8752;8	56985;0;0;0;
$GPXUP;3613;10:39:38;0;49	8752;8	56985;0;0;0;
$GPXUP;3613;10:39:39;0;49	8752;8	56985;0;0;0;
$GPXUP;3613;10:39:40;0;49	87519;8	56985;0;0;0;
$GPXUP;3613;10:39:41;0;49	87519;8	56985;0;0;0;
$GPXUP;3613;10:39:42;0;49	87519;8	56985;0;0;0;
$GPXUP;3613;10:39:43;0;49	87518;8	56986;0;0;0;
$GPXUP;3613;10:39:44;0;49	87518;8	56986;0;0;0;
$GPXUP;3613;10:39:45;0;49	87518;8	56986;0;0;0;
$GPXUP;3613;10:39:46;0;49	87518;8	56986;0;0;0;
$GPXUP;3613;10:39:47;0;49	87518;8	56985;0;0;0;
$GPXUP;3613;10:39:48;0;49	87517;8	56985;0;0;0;
$GPXUP;3613;10:39:49;0;49	87518;8	56985;0;0;0;
$GPXUP;3613;10:39:50;0;49	87517;8	56985;0;0;0;
$GPXUP;3613;10:39:51;0;49	87517;8	56985;0;0;0;
$GPXUP;3613;10:39:52;0;49	87517;8	56985;0;0;0;
$GPXUP;3613;10:39:53;0;49	87517;8	56985;0;0;0;
$GPXUP;3613;10:39:54;0;49	87516;8	56986;0;0;0;
$GPXUP;3613;10:39:55;0;49	87516;8	56986;0;0;0;
$GPXUP;3613;10:39:56;0;49	87515;8	56986;0;0;0;
$GPXUP;3613;10:39:57;0;49	87515;8	56986;0;0;0;
$GPXUP;3613;10:39:58;0;49	87515;8	56986;0;0;0;
$GPXUP;3613;10:39:59;0;49	87514;8	56986;0;0;0;
$GPXUP;3613;10:40:00;0;49	87514;8	56986;0;0;0;
$GPXUP;3613;10:40:01;0;49	87514;8	56986;0;0;0;
$GPXUP;3613;10:40:02;0;49	87514;8	56986;0;0;0;
$GPXUP;3613;10:40:03;0;49	87516;8	56985;0;0;0;
$GPXUP;3613;10:40:04;0;49	87516;8	56985;0;0;0;
$GPXUP;3613;10:40:05;0;49	87516;8	56985;0;0;0;
$GPXUP;3613;10:40:06;0;49	87517;8	56985;0;0;0;
$GPXUP;3613;10:40:07;0;49	87517;8	56985;0;0;0;
$GPXUP;3613;10:40:08;0;49	87518;8	56984;0;0;0;
$GPXUP;3613;10:40:09;0;49	87519;8	56984;0;0;0;
$GPXUP;3613;10:40:10;0;49	8752;8	56984;0;0;0;
$GPXUP;3613;10:40:11;0;49	8752;8	56984;0;0;0;
$GPXUP;3613;10:40:12;0;49	8752;8	56984;0;0;0;
$GPXUP;3613;10:40:13;0;49	8752;8	56984;0;0;0;
$GPXUP;3613;10:40:14;0;49	8752;8	56983;0;0;0;
$GPXUP;3613;10:40:15;0;49	8752;8	56984;0;0;0;
$GPXUP;3613;10:40:16;0;49	8752;8	56984;0;0;0;
$GPXUP;3613;10:40:17;0;49	8752;8	56984;0;0;0;
$GPXUP;3613;10:40:18;0;49	87519;8	56984;0;0;0;
$GPXUP;3613;10:40:19;0;49	8752;8	56984;0;0;0;
$GPXUP;3613;10:40:20;0;49	8752;8	56985;0;0;0;
$GPXUP;3613;10:40:21;0;49	8752;8	56984;0;0;0;
$GPXUP;3613;10:40:22;0;49	8752;8	56985;0;0;0;
$GPXUP;3613;10:40:23;0;49	8752;8	56984;0;0;0;
$GPXUP;3613;10:40:24;0;49	8752;8	56984;0;0;0;
$GPXUP;3613;10:40:25;0;49	8752;8	56984;0;0;0;
$GPXUP;3613;10:40:26;0;49	8752;8	56984;0;0;0;
$GPXUP;3613;10:40:27;0;49	8752;8	56984;0;0;0;
$GPXUP;3613;10:40:28;0;49	8752;8	56984;0;0;0;
$GPXUP;3613;10:40:29;0;49	8752;8	56985;0;0;0;
$GPXUP;3613;10:40:30;0;49	8752;8	56985;0;0;0;
$GPXUP;3613;10:40:31;0;49	87521;8	56984;0;0;0;
$GPXUP;3613;10:40:32;0;49	87522;8	56985;0;0;0;
$GPXUP;3613;10:40:33;0;49	87522;8	56985;0;0;0;
$GPXUP;3613;10:40:34;0;49	87522;8	56985;0;0;0;
$GPXUP;3613;10:40:35;0;49	87523;8	56984;0;0;0;
$GPXUP;3613;10:40:36;0;49	87523;8	56985;0;0;0;
$GPXUP;3613;10:40:37;0;49	87523;8	56984;0;0;0;
$GPXUP;3613;10:40:38;0;49	87523;8	56984;0;0;0;
$GPXUP;3613;10:40:39;0;49	87523;8	56984;0;0;0;
$GPXUP;3613;10:40:40;0;49	87523;8	56984;0;0;0;
$GPXUP;3613;10:40:41;0;49	87523;8	56984;0;0;0;
$GPXUP;3613;10:40:42;0;49	87523;8	56984;0;0;0;
$GPXUP;3613;10:40:43;0;49	87522;8	56984;0;0;0;
$GPXUP;3613;10:40:44;0;49	87522;8	56985;0;0;0;
$GPXUP;3613;10:40:45;0;49	87522;8	56985;0;0;0;
$GPXUP;3613;10:40:46;0;49	87522;8	56984;0;0;0;
$GPXUP;3613;10:40:47;0;49	87522;8	56984;0;0;0;
$GPXUP;3613;10:40:48;0;49	87522;8	56983;0;0;0;
$GPXUP;3613;10:40:49;0;49	87522;8	56983;0;0;0;
$GPXUP;3613;10:40:50;0;49	87522;8	56983;0;0;0;
$GPXUP;3613;10:40:51;0;49	87522;8	56983;0;0;0;
$GPXUP;3613;10:40:52;0;49	87521;8	56983;0;0;0;
$GPXUP;3613;10:40:53;0;49	87521;8	56983;0;0;0;
$GPXUP;3613;10:40:54;0;49	87522;8	56984;0;0;0;
$GPXUP;3613;10:40:55;0;49	87521;8	56984;0;0;0;
$GPXUP;3613;10:40:56;0;49	87521;8	56984;0;0;0;
$GPXUP;3613;10:40:57;0;49	87521;8	56983;0;0;0;
$GPXUP;3613;10:40:58;0;49	87521;8	56983;0;0;0;
$GPXUP;3613;10:40:59;0;49	87521;8	56983;0;0;0;
$GPXUP;3613;10:41:00;0;49	87521;8	56983;0;0;0;
$GPXUP;3613;10:41:01;0;49	87521;8	56984;0;0;0;
$GPXUP;3613;10:41:02;0;49	87521;8	56984;0;0;0;
$GPXUP;3613;10:41:03;0;49	8752;8	56984;0;0;0;
$GPXUP;3613;10:41:04;0;49	8752;8	56984;0;0;0;
$GPXUP;3613;10:41:05;0;49	8752;8	56983;0;0;0;
$GPXUP;3613;10:41:06;0;49	8752;8	56983;0;0;0;
$GPXUP;3613;10:41:07;0;49	8752;8	56982;0;0;0;
$GPXUP;3613;10:41:08;0;49	8752;8	56982;0;0;0;
$GPXUP;3613;10:41:09;0;49	87519;8	56982;0;0;0;
$GPXUP;3613;10:41:10;0;49	87518;8	56981;0;0;0;
$GPXUP;3613;10:41:11;0;49	87518;8	56982;0;0;0;
$GPXUP;3613;10:41:12;0;49	87517;8	56982;0;0;0;
$GPXUP;3613;10:41:13;0;49	87516;8	56982;0;0;0;
$GPXUP;3613;10:41:14;0;49	87516;8	56983;0;0;0;
$GPXUP;3613;10:41:15;0;49	87516;8	56983;0;0;0;
$GPXUP;3613;10:41:16;0;49	87516;8	56983;0;0;0;
$GPXUP;3613;10:41:17;0;49	87516;8	56983;0;0;0;
$GPXUP;3613;10:41:18;0;49	87517;8	56984;0;0;0;
$GPXUP;3613;10:41:19;0;49	87517;8	56983;0;0;0;
$GPXUP;3613;10:41:20;0;49	87517;8	56983;0;0;0;
$GPXUP;3613;10:41:21;0;49	87518;8	56983;0;0;0;
$GPXUP;3613;10:41:22;0;49	87518;8	56983;0;0;0;
$GPXUP;3613;10:41:23;0;49	87519;8	56983;0;0;0;
$GPXUP;3613;10:41:24;0;49	87519;8	56983;0;0;0;
$GPXUP;3613;10:41:25;0;49	8752;8	56983;0;0;0;
$GPXUP;3613;10:41:26;0;49	8752;8	56983;0;0;0;
$GPXUP;3613;10:41:27;0;49	8752;8	56984;0;0;0;
$GPXUP;3613;10:41:28;0;49	8752;8	56985;0;0;0;
$GPXUP;3613;10:41:29;0;49	8752;8	56985;0;0;0;
$GPXUP;3613;10:41:30;0;49	8752;8	56985;0;0;0;
$GPXUP;3613;10:41:31;0;49	8752;8	56985;0;0;0;
$GPXUP;3613;10:41:32;0;49	8752;8	56985;0;0;0;
$GPXUP;3613;10:41:33;0;49	8752;8	56985;0;0;0;
$GPXUP;3613;10:41:34;0;49	87521;8	56985;0;0;0;
$GPXUP;3613;10:41:35;0;49	8752;8	56986;0;0;0;
$GPXUP;3613;10:41:36;0;49	8752;8	56985;0;0;0;
$GPXUP;3613;10:41:37;0;49	87521;8	56984;0;0;0;
$GPXUP;3613;10:41:38;0;49	87521;8	56984;0;0;0;
$GPXUP;3613;10:41:39;0;49	87521;8	56983;0;0;0;
$GPXUP;3613;10:41:40;0;49	87521;8	56983;0;0;0;
$GPXUP;3613;10:41:41;0;49	87521;8	56982;0;0;0;
$GPXUP;3613;10:41:42;0;49	87522;8	56982;0;0;0;
$GPXUP;3613;10:41:43;0;49	87522;8	56982;0;0;0;
$GPXUP;3613;10:41:44;0;49	87521;8	56982;0;0;0;
$GPXUP;3613;10:41:45;0;49	87521;8	56982;0;0;0;
$GPXUP;3613;10:41:46;0;49	87521;8	56982;0;0;0;
$GPXUP;3613;10:41:47;0;49	87521;8	56982;0;0;0;
$GPXUP;3613;10:41:48;0;49	8752;8	56983;0;0;0;
$GPXUP;3613;10:41:49;0;49	8752;8	56982;0;0;0;
$GPXUP;3613;10:41:50;0;49	8752;8	56982;0;0;0;
$GPXUP;3613;10:41:51;0;49	8752;8	56982;0;0;0;
$GPXUP;3613;10:41:52;0;49	87519;8	56982;0;0;0;
$GPXUP;3613;10:41:53;0;49	87519;8	56981;0;0;0;
$GPXUP;3613;10:41:54;0;49	87519;8	56981;0;0;0;
$GPXUP;3613;10:41:55;0;49	87519;8	56982;0;0;0;
$GPXUP;3613;10:41:56;0;49	8752;8	56982;0;0;0;
$GPXUP;3613;10:41:57;0;49	8752;8	56982;0;0;0;
$GPXUP;3613;10:41:58;0;49	8752;8	56982;0;0;0;
$GPXUP;3613;10:41:59;0;49	87519;8	56983;0;0;0;
$GPXUP;3613;10:42:00;0;49	87519;8	56984;0;0;0;
$GPXUP;3613;10:42:01;0;49	87519;8	56984;0;0;0;
$GPXUP;3613;10:42:02;0;49	87518;8	56984;0;0;0;
$GPXUP;3613;10:42:03;0;49	87519;8	56984;0;0;0;
$GPXUP;3613;10:42:04;0;49	8752;8	56983;0;0;0;
$GPXUP;3613;10:42:05;0;49	8752;8	56983;0;0;0;
$GPXUP;3613;10:42:06;0;49	87521;8	56984;0;0;0;
$GPXUP;3613;10:42:07;0;49	87521;8	56983;0;0;0;
$GPXUP;3613;10:42:08;0;49	87521;8	56983;0;0;0;
$GPXUP;3613;10:42:09;0;49	87522;8	56983;0;0;0;
$GPXUP;3613;10:42:10;0;49	87521;8	56984;0;0;0;
$GPXUP;3613;10:42:11;0;49	87521;8	56984;0;0;0;
$GPXUP;3613;10:42:12;0;49	87522;8	56984;0;0;0;
$GPXUP;3613;10:42:13;0;49	87522;8	56984;0;0;0;
$GPXUP;3613;10:42:14;0;49	87522;8	56983;0;0;0;
$GPXUP;3613;10:42:15;0;49	87522;8	56983;0;0;0;
$GPXUP;3613;10:42:16;0;49	87522;8	56983;0;0;0;
$GPXUP;3613;10:42:17;0;49	87523;8	56983;0;0;0;
$GPXUP;3613;10:42:18;0;49	87523;8	56984;0;0;0;
$GPXUP;3613;10:42:19;0;49	87522;8	56984;0;0;0;
$GPXUP;3613;10:42:20;0;49	87523;8	56985;0;0;0;
$GPXUP;3613;10:42:21;0;49	87523;8	56985;0;0;0;
$GPXUP;3613;10:42:22;0;49	87523;8	56985;0;0;0;
$GPXUP;3613;10:42:23;0;49	87524;8	56985;0;0;0;
$GPXUP;3613;10:42:24;0;49	87524;8	56985;0;0;0;
$GPXUP;3613;10:42:25;0;49	87524;8	56985;0;0;0;
$GPXUP;3613;10:42:26;0;49	87524;8	56985;0;0;0;
$GPXUP;3613;10:42:27;0;49	87524;8	56985;0;0;0;
$GPXUP;3613;10:42:28;0;49	87524;8	56985;0;0;0;
$GPXUP;3613;10:42:29;0;49	87524;8	56985;0;0;0;
$GPXUP;3613;10:42:30;0;49	87524;8	56985;0;0;0;
$GPXUP;3613;10:42:31;0;49	87524;8	56985;0;0;0;
$GPXUP;3613;10:42:32;0;49	87524;8	56985;0;0;0;
$GPXUP;3613;10:42:33;0;49	87524;8	56985;0;0;0;
$GPXUP;3613;10:42:34;0;49	87524;8	56985;0;0;0;
$GPXUP;3613;10:42:35;0;49	87524;8	56985;0;0;0;
$GPXUP;3613;10:42:36;0;49	87524;8	56985;0;0;0;
$GPXUP;3613;10:42:37;0;49	87524;8	56985;0;0;0;
$GPXUP;3613;10:42:38;0;49	87524;8	56985;0;0;0;
$GPXUP;3613;10:42:39;0;49	87524;8	56985;0;0;0;
$GPXUP;3613;10:42:40;0;49	87524;8	56985;0;0;0;
$GPXUP;3613;10:42:41;0;49	87524;8	56985;0;0;0;
$GPXUP;3613;10:42:42;0;49	87524;8	56985;0;0;0;
$GPXUP;3613;10:42:43;0;49	87524;8	56985;0;0;0;
$GPXUP;3613;10:42:44;0;49	87524;8	56985;0;0;0;
$GPXUP;3613;10:42:45;0;49	87524;8	56985;0;0;0;
$GPXUP;3613;10:42:46;0;49	87524;8	56985;0;0;0;
$GPXUP;3613;10:42:47;0;49	87524;8	56985;0;0;0;
$GPXUP;3613;10:42:48;0;49	87523;8	56984;0;0;0;
$GPXUP;3613;10:42:49;0;49	87523;8	56984;0;0;0;
$GPXUP;3613;10:42:50;0;49	87523;8	56984;0;0;0;
$GPXUP;3613;10:42:51;0;49	87522;8	56984;0;0;0;
$GPXUP;3613;10:42:52;0;49	87522;8	56984;0;0;0;
$GPXUP;3613;10:42:53;0;49	87522;8	56984;0;0;0;
$GPXUP;3613;10:42:54;0;49	87522;8	56984;0;0;0;
$GPXUP;3613;10:42:55;0;49	87522;8	56984;0;0;0;
$GPXUP;3613;10:42:56;0;49	87522;8	56983;0;0;0;
$GPXUP;3613;10:42:57;0;49	87522;8	56983;0;0;0;
$GPXUP;3613;10:42:58;0;49	87523;8	56983;0;0;0;
$GPXUP;3613;10:42:59;0;49	87523;8	56982;0;0;0;
$GPXUP;3613;10:43:00;0;49	87523;8	56982;0;0;0;
$GPXUP;3613;10:43:01;0;49	87524;8	56982;0;0;0;
$GPXUP;3613;10:43:02;0;49	87523;8	56982;0;0;0;
$GPXUP;3613;10:43:03;0;49	87524;8	56983;0;0;0;
$GPXUP;3613;10:43:04;0;49	87524;8	56983;0;0;0;
$GPXUP;3613;10:43:05;0;49	87523;8	56983;0;0;0;
$GPXUP;3613;10:43:06;0;49	87523;8	56984;0;0;0;
$GPXUP;3613;10:43:07;0;49	87523;8	56983;0;0;0;
$GPXUP;3613;10:43:08;0;49	87523;8	56983;0;0;0;
$GPXUP;3613;10:43:09;0;49	87523;8	56984;0;0;0;
$GPXUP;3613;10:43:10;0;49	87523;8	56984;0;0;0;
$GPXUP;3613;10:43:11;0;49	87522;8	56984;0;0;0;
$GPXUP;3613;10:43:12;0;49	87523;8	56984;0;0;0;
$GPXUP;3613;10:43:13;0;49	87523;8	56984;0;0;0;
$GPXUP;3613;10:43:14;0;49	87522;8	56984;0;0;0;
$GPXUP;3613;10:43:15;0;49	87523;8	56984;0;0;0;
$GPXUP;3613;10:43:16;0;49	87523;8	56984;0;0;0;
$GPXUP;3613;10:43:17;0;49	87522;8	56985;0;0;0;
$GPXUP;3613;10:43:18;0;49	87522;8	56986;0;0;0;
$GPXUP;3613;10:43:19;0;49	87522;8	56986;0;0;0;
$GPXUP;3613;10:43:20;0;49	87522;8	56986;0;0;0;
$GPXUP;3613;10:43:21;0;49	87522;8	56986;0;0;0;
$GPXUP;3613;10:43:22;0;49	87522;8	56986;0;0;0;
$GPXUP;3613;10:43:23;0;49	87521;8	56986;0;0;0;
$GPXUP;3613;10:43:24;0;49	87521;8	56986;0;0;0;
$GPXUP;3613;10:43:25;0;49	87521;8	56987;0;0;0;
$GPXUP;3613;10:43:26;0;49	8752;8	56987;0;0;0;
$GPXUP;3613;10:43:27;0;49	8752;8	56986;0;0;0;
$GPXUP;3613;10:43:28;0;49	87519;8	56987;0;0;0;
$GPXUP;3613;10:43:29;0;49	87519;8	56987;0;0;0;
$GPXUP;3613;10:43:30;0;49	87518;8	56986;0;0;0;
$GPXUP;3613;10:43:31;0;49	87519;8	56987;0;0;0;
$GPXUP;3613;10:43:32;0;49	87519;8	56986;0;0;0;
$GPXUP;3613;10:43:33;0;49	87519;8	56986;0;0;0;
$GPXUP;3613;10:43:34;0;49	87518;8	56986;0;0;0;
$GPXUP;3613;10:43:35;0;49	87518;8	56986;0;0;0;
$GPXUP;3613;10:43:36;0;49	87518;8	56985;0;0;0;
$GPXUP;3613;10:43:37;0;49	87518;8	56985;0;0;0;
$GPXUP;3613;10:43:38;0;49	87519;8	56985;0;0;0;
$GPXUP;3613;10:43:39;0;49	87519;8	56985;0;0;0;
$GPXUP;3613;10:43:40;0;49	87519;8	56985;0;0;0;
$GPXUP;3613;10:43:41;0;49	8752;8	56985;0;0;0;
$GPXUP;3613;10:43:42;0;49	8752;8	56985;0;0;0;
$GPXUP;3613;10:43:43;0;49	8752;8	56984;0;0;0;
$GPXUP;3613;10:43:44;0;49	8752;8	56984;0;0;0;
$GPXUP;3613;10:43:45;0;49	8752;8	56985;0;0;0;
$GPXUP;3613;10:43:46;0;49	87521;8	56984;0;0;0;
$GPXUP;3613;10:43:47;0;49	87521;8	56984;0;0;0;
$GPXUP;3613;10:43:48;0;49	8752;8	56984;0;0;0;
$GPXUP;3613;10:43:49;0;49	87521;8	56983;0;0;0;
$GPXUP;3613;10:43:50;0;49	87521;8	56983;0;0;0;
$GPXUP;3613;10:43:51;0;49	87521;8	56982;0;0;0;
$GPXUP;3613;10:43:52;0;49	87521;8	56981;0;0;0;
$GPXUP;3613;10:43:53;0;49	87522;8	56981;0;0;0;
$GPXUP;3613;10:43:54;0;49	87521;8	56981;0;0;0;
$GPXUP;3613;10:43:55;0;49	87521;8	56981;0;0;0;
$GPXUP;3613;10:43:56;0;49	87521;8	56981;0;0;0;
$GPXUP;3613;10:43:57;0;49	87521;8	56981;0;0;0;
$GPXUP;3613;10:43:58;0;49	87522;8	5698;0;0;0;
$GPXUP;3613;10:43:59;0;49	87522;8	5698;0;0;0;
$GPXUP;3613;10:44:00;0;49	87522;8	56981;0;0;0;
$GPXUP;3613;10:44:01;0;49	87521;8	56981;0;0;0;
$GPXUP;3613;10:44:02;0;49	8752;8	5698;0;0;43;
$GPXUP;3613;10:44:03;0;49	87509;8	5697;0;0;56;
$GPXUP;3613;10:44:04;0;49	87501;8	56952;0;0;56;
$GPXUP;3613;10:44:05;0;49	87496;8	5693;0;0;53;
$GPXUP;3613;10:44:06;0;49	87497;8	56909;0;0;52;
$GPXUP;3613;10:44:07;0;49	875;8	56889;0;0;50;
$GPXUP;3613;10:44:08;0;49	87502;8	56869;0;0;48;
$GPXUP;3613;10:44:09;0;49	87506;8	56852;0;0;44;
$GPXUP;3613;10:44:10;0;49	87509;8	56836;0;0;44;
$GPXUP;3613;10:44:11;0;49	87511;8	56821;0;0;44;
$GPXUP;3613;10:44:12;0;49	8751;8	56804;0;0;44;
$GPXUP;3613;10:44:13;0;49	87504;8	56791;0;0;42;
$GPXUP;3613;10:44:14;0;49	87494;8	56783;0;0;43;
$GPXUP;3613;10:44:15;0;49	87483;8	56778;0;0;43;
$GPXUP;3613;10:44:16;0;49	87472;8	56775;0;0;45;
$GPXUP;3613;10:44:17;0;49	8746;8	56772;0;0;45;
$GPXUP;3613;10:44:18;0;49	87448;8	56768;0;0;46;
$GPXUP;3613;10:44:19;0;49	87436;8	56765;0;0;46;
$GPXUP;3613;10:44:20;0;49	87423;8	56764;0;0;48;
$GPXUP;3613;10:44:21;0;49	87411;8	56762;0;0;48;
$GPXUP;3613;10:44:22;0;49	87398;8	5676;0;0;48;
$GPXUP;3613;10:44:23;0;49	87386;8	56758;0;0;48;
$GPXUP;3613;10:44:24;0;49	87374;8	56757;0;0;47;
$GPXUP;3613;10:44:25;0;49	87362;8	56755;0;0;49;
$GPXUP;3613;10:44:26;0;49	8735;8	5675;0;0;50;
$GPXUP;3613;10:44:27;0;49	87338;8	56744;0;0;50;
$GPXUP;3613;10:44:28;0;49	87326;8	56738;0;0;48;
$GPXUP;3613;10:44:29;0;49	87314;8	56736;0;0;45;
$GPXUP;3613;10:44:30;0;49	87302;8	5674;0;0;47;
$GPXUP;3613;10:44:31;0;49	8729;8	56747;0;0;54;
$GPXUP;3613;10:44:32;0;49	87277;8	56756;0;0;54;
$GPXUP;3613;10:44:33;0;49	87264;8	56763;0;0;56;
$GPXUP;3613;10:44:34;0;49	87251;8	56769;0;0;52;
$GPXUP;3613;10:44:35;0;49	87239;8	56771;0;0;49;
$GPXUP;3613;10:44:36;0;49	87227;8	5677;0;0;48;
$GPXUP;3613;10:44:37;0;49	87215;8	56768;0;0;50;
$GPXUP;3613;10:44:38;0;49	87202;8	56765;0;0;50;
$GPXUP;3613;10:44:39;0;49	8719;8	56761;0;0;51;
$GPXUP;3613;10:44:40;0;49	87177;8	56757;0;0;52;
$GPXUP;3613;10:44:41;0;49	87164;8	56753;0;0;50;
$GPXUP;3613;10:44:42;0;49	87152;8	56748;0;0;50;
$GPXUP;3613;10:44:43;0;49	87141;8	56741;0;0;49;
$GPXUP;3613;10:44:44;0;49	8713;8	56732;0;0;48;
$GPXUP;3613;10:44:45;0;49	8712;8	56721;0;0;48;
$GPXUP;3613;10:44:46;0;49	8711;8	56711;0;0;49;
$GPXUP;3613;10:44:47;0;49	87099;8	56701;0;0;51;
$GPXUP;3613;10:44:48;0;49	87088;8	5669;0;0;53;
$GPXUP;3613;10:44:49;0;49	87077;8	56679;0;0;53;
$GPXUP;3613;10:44:50;0;49	87067;8	56665;0;0;52;
$GPXUP;3613;10:44:51;0;49	87059;8	5665;0;0;50;
$GPXUP;3613;10:44:52;0;49	87051;8	56635;0;0;50;
$GPXUP;3613;10:44:53;0;49	87043;8	56619;0;0;49;
$GPXUP;3613;10:44:54;0;49	87037;8	56602;0;0;48;
$GPXUP;3613;10:44:55;0;49	87032;8	56585;0;0;46;
$GPXUP;3613;10:44:56;0;49	87028;8	56568;0;0;46;
$GPXUP;3613;10:44:57;0;49	87022;8	56552;0;0;48;
$GPXUP;3613;10:44:58;0;49	87017;8	56535;0;0;50;
$GPXUP;3613;10:44:59;0;49	87014;8	56516;0;0;51;
$GPXUP;3613;10:45:00;0;49	8701;8	56496;0;0;53;
$GPXUP;3613;10:45:01;0;49	87007;8	56476;0;0;54;
$GPXUP;3613;10:45:02;0;49	87002;8	56457;0;0;53;
$GPXUP;3613;10:45:03;0;49	86997;8	56438;0;0;52;
$GPXUP;3613;10:45:04;0;49	86992;8	56419;0;0;53;
$GPXUP;3613;10:45:05;0;49	86989;8	56399;0;0;51;
$GPXUP;3613;10:45:06;0;49	86987;8	56379;0;0;51;
$GPXUP;3613;10:45:07;0;49	86986;8	56359;0;0;51;
$GPXUP;3613;10:45:08;0;49	86987;8	56341;0;0;50;
$GPXUP;3613;10:45:09;0;49	86989;8	56321;0;0;52;
$GPXUP;3613;10:45:10;0;49	86989;8	56302;0;0;50;
$GPXUP;3613;10:45:11;0;49	86986;8	56282;0;0;51;
$GPXUP;3613;10:45:12;0;49	86981;8	56265;0;0;52;
$GPXUP;3613;10:45:13;0;49	86971;8	56251;0;0;55;
$GPXUP;3613;10:45:14;0;49	86958;8	5624;0;0;53;
$GPXUP;3613;10:45:15;0;49	86947;8	56231;0;0;52;
$GPXUP;3613;10:45:16;0;49	86936;8	5622;0;0;50;
$GPXUP;3613;10:45:17;0;49	86926;8	5621;0;0;46;
$GPXUP;3613;10:45:18;0;49	86917;8	56201;0;0;47;
$GPXUP;3613;10:45:19;0;49	86906;8	56193;0;0;49;
$GPXUP;3613;10:45:20;0;49	86894;8	56184;0;0;52;
$GPXUP;3613;10:45:21;0;49	86884;8	56171;0;0;53;
$GPXUP;3613;10:45:22;0;49	86876;8	56156;0;0;47;
$GPXUP;3613;10:45:23;0;49	86868;8	56143;0;0;46;
$GPXUP;3613;10:45:24;0;49	86861;8	56131;0;0;44;
$GPXUP;3613;10:45:25;0;49	86855;8	56118;0;0;44;
$GPXUP;3613;10:45:26;0;49	86852;8	56101;0;0;49;
$GPXUP;3613;10:45:27;0;49	86852;8	56083;0;0;53;
$GPXUP;3613;10:45:28;0;49	86857;8	56063;0;0;57;
$GPXUP;3613;10:45:29;0;49	86866;8	56045;0;0;56;
$GPXUP;3613;10:45:30;0;49	86877;8	56032;0;0;59;
$GPXUP;3613;10:45:31;0;49	86891;8	56024;0;0;58;
$GPXUP;3613;10:45:32;0;49	86906;8	56024;0;0;57;
$GPXUP;3613;10:45:33;0;49	86919;8	56031;0;0;56;
$GPXUP;3613;10:45:34;0;49	86931;8	56044;0;0;54;
$GPXUP;3613;10:45:35;0;49	86941;8	56057;0;0;52;
$GPXUP;3613;10:45:36;0;49	86951;8	56069;0;0;51;
$GPXUP;3613;10:45:37;0;49	86963;8	56079;0;0;50;
$GPXUP;3613;10:45:38;0;49	86973;8	5609;0;0;49;
$GPXUP;3613;10:45:39;0;49	86981;8	56103;0;0;49;
$GPXUP;3613;10:45:40;0;49	8699;8	56118;0;0;50;
$GPXUP;3613;10:45:41;0;49	86997;8	56133;0;0;50;
$GPXUP;3613;10:45:42;0;49	87005;8	56149;0;0;51;
$GPXUP;3613;10:45:43;0;49	87013;8	56164;0;0;52;
$GPXUP;3613;10:45:44;0;49	87022;8	56179;0;0;52;
$GPXUP;3613;10:45:45;0;49	87031;8	56193;0;0;52;
$GPXUP;3613;10:45:46;0;49	87039;8	56209;0;0;54;
$GPXUP;3613;10:45:47;0;49	87048;8	56226;0;0;55;
$GPXUP;3613;10:45:48;0;49	87058;8	56242;0;0;54;
$GPXUP;3613;10:45:49;0;49	87068;8	56255;0;0;55;
$GPXUP;3613;10:45:50;0;49	87079;8	56269;0;0;55;
$GPXUP;3613;10:45:51;0;49	8709;8	5628;0;0;52;
$GPXUP;3613;10:45:52;0;49	87104;8	56286;0;0;53;
$GPXUP;3613;10:45:53;0;49	87118;8	5629;0;0;54;
$GPXUP;3613;10:45:54;0;49	87132;8	56292;0;0;56;
$GPXUP;3613;10:45:55;0;49	87146;8	56291;0;0;55;
$GPXUP;3613;10:45:56;0;49	87158;8	56283;0;0;49;
$GPXUP;3613;10:45:57;0;49	87166;8	5627;0;0;46;
$GPXUP;3613;10:45:58;0;49	87172;8	56255;0;0;47;
$GPXUP;3613;10:45:59;0;49	87177;8	56238;0;0;49;
$GPXUP;3613;10:46:00;0;49	87184;8	56221;0;0;53;
$GPXUP;3613;10:46:01;0;49	87192;8	56203;0;0;58;
$GPXUP;3613;10:46:02;0;49	87201;8	56184;0;0;56;
$GPXUP;3613;10:46:03;0;49	8721;8	56166;0;0;55;
$GPXUP;3613;10:46:04;0;49	87218;8	5615;0;0;50;
$GPXUP;3613;10:46:05;0;49	87225;8	56134;0;0;45;
$GPXUP;3613;10:46:06;0;49	87228;8	56119;0;0;40;
$GPXUP;3613;10:46:07;0;49	87228;8	56104;0;0;40;
$GPXUP;3613;10:46:08;0;49	87224;8	5609;0;0;41;
$GPXUP;3613;10:46:09;0;49	87216;8	5608;0;0;41;
$GPXUP;3613;10:46:10;0;49	87206;8	56076;0;0;40;
$GPXUP;3613;10:46:11;0;49	87196;8	56078;0;0;40;
$GPXUP;3613;10:46:12;0;49	87188;8	56087;0;0;43;
$GPXUP;3613;10:46:13;0;49	87182;8	56102;0;0;48;
$GPXUP;3613;10:46:14;0;49	87178;8	5612;0;0;49;
$GPXUP;3613;10:46:15;0;49	87174;8	56138;0;0;50;
$GPXUP;3613;10:46:16;0;49	87173;8	56158;0;0;53;
$GPXUP;3613;10:46:17;0;49	87177;8	56178;0;0;51;
$GPXUP;3613;10:46:18;0;49	87184;8	56195;0;0;51;
$GPXUP;3613;10:46:19;0;49	87194;8	56207;0;0;50;
$GPXUP;3613;10:46:20;0;49	87205;8	56211;0;0;50;
$GPXUP;3613;10:46:21;0;49	87216;8	56203;0;0;47;
$GPXUP;3613;10:46:22;0;49	87222;8	56187;0;0;46;
$GPXUP;3613;10:46:23;0;49	87223;8	5617;0;0;42;
$GPXUP;3613;10:46:24;0;49	8722;8	56154;0;0;41;
$GPXUP;3613;10:46:25;0;49	87216;8	5614;0;0;42;
$GPXUP;3613;10:46:26;0;49	87209;8	56127;0;0;43;
$GPXUP;3613;10:46:27;0;49	87201;8	56116;0;0;45;
$GPXUP;3613;10:46:28;0;49	87192;8	56106;0;0;45;
$GPXUP;3613;10:46:29;0;49	87182;8	56098;0;0;45;
$GPXUP;3613;10:46:30;0;49	87172;8	56089;0;0;48;
$GPXUP;3613;10:46:31;0;49	87162;8	56079;0;0;47;
$GPXUP;3613;10:46:32;0;49	87155;8	56065;0;0;45;
$GPXUP;3613;10:46:33;0;49	87151;8	56048;0;0;47;
$GPXUP;3613;10:46:34;0;49	8715;8	56029;0;0;48;
$GPXUP;3613;10:46:35;0;49	87152;8	56012;0;0;52;
$GPXUP;3613;10:46:36;0;49	87159;8	55993;0;0;54;
$GPXUP;3613;10:46:37;0;49	8717;8	55979;0;0;58;
$GPXUP;3613;10:46:38;0;49	87183;8	55971;0;0;58;
$GPXUP;3613;10:46:39;0;49	87198;8	55966;0;0;61;
$GPXUP;3613;10:46:40;0;49	87214;8	55966;0;0;63;
$GPXUP;3613;10:46:41;0;49	87229;8	55972;0;0;62;
$GPXUP;3613;10:46:42;0;49	87244;8	55981;0;0;61;
$GPXUP;3613;10:46:43;0;49	87258;8	55991;0;0;61;
$GPXUP;3613;10:46:44;0;49	87272;8	56002;0;0;61;
$GPXUP;3613;10:46:45;0;49	87286;8	56011;0;0;62;
$GPXUP;3613;10:46:46;0;49	87301;8	56018;0;0;62;
$GPXUP;3613;10:46:47;0;49	87316;8	56022;0;0;63;
$GPXUP;3613;10:46:48;0;49	87332;8	56026;0;0;65;
$GPXUP;3613;10:46:49;0;49	87348;8	56031;0;0;67;
$GPXUP;3613;10:46:50;0;49	87364;8	56039;0;0;67;
$GPXUP;3613;10:46:51;0;49	87381;8	56046;0;0;67;
$GPXUP;3613;10:46:52;0;49	87397;8	56048;0;0;70;
$GPXUP;3613;10:46:53;0;49	87415;8	56045;0;0;73;
$GPXUP;3613;10:46:54;0;49	87433;8	5604;0;0;74;
$GPXUP;3613;10:46:55;0;49	87452;8	56037;0;0;78;
$GPXUP;3613;10:46:56;0;49	87472;8	56039;0;0;77;
$GPXUP;3613;10:46:57;0;49	8749;8	56048;0;0;78;
$GPXUP;3613;10:46:58;0;49	87509;8	56058;0;0;78;
$GPXUP;3613;10:46:59;0;49	87527;8	56068;0;0;77;
$GPXUP;3613;10:47:00;0;49	87544;8	56078;0;0;73;
$GPXUP;3613;10:47:01;0;49	87561;8	5609;0;0;67;
$GPXUP;3613;10:47:02;0;49	87577;8	56099;0;0;63;
$GPXUP;3613;10:47:03;0;49	87591;8	56107;0;0;61;
$GPXUP;3613;10:47:04;0;49	87605;8	56114;0;0;62;
$GPXUP;3613;10:47:05;0;49	8762;8	56121;0;0;62;
$GPXUP;3613;10:47:06;0;49	87636;8	56123;0;0;63;
$GPXUP;3613;10:47:07;0;49	87652;8	56125;0;0;63;
$GPXUP;3613;10:47:08;0;49	87668;8	56126;0;0;64;
$GPXUP;3613;10:47:09;0;49	87683;8	56126;0;0;64;
$GPXUP;3613;10:47:10;0;49	87699;8	56124;0;0;64;
$GPXUP;3613;10:47:11;0;49	87715;8	56121;0;0;66;
$GPXUP;3613;10:47:12;0;49	87732;8	56119;0;0;67;
$GPXUP;3613;10:47:13;0;49	87748;8	56117;0;0;68;
$GPXUP;3613;10:47:14;0;49	87765;8	56115;0;0;68;
$GPXUP;3613;10:47:15;0;49	87782;8	56112;0;0;67;
$GPXUP;3613;10:47:16;0;49	87799;8	5611;0;0;66;
$GPXUP;3613;10:47:17;0;49	87816;8	56109;0;0;69;
$GPXUP;3613;10:47:18;0;49	87834;8	56109;0;0;68;
$GPXUP;3613;10:47:19;0;49	87851;8	56108;0;0;69;
$GPXUP;3613;10:47:20;0;49	87868;8	56108;0;0;69;
$GPXUP;3613;10:47:21;0;49	87886;8	56107;0;0;70;
$GPXUP;3613;10:47:22;0;49	87903;8	56105;0;0;71;
$GPXUP;3613;10:47:23;0;49	8792;8	56104;0;0;72;
$GPXUP;3613;10:47:24;0;49	87939;8	56103;0;0;72;
$GPXUP;3613;10:47:25;0;49	87956;8	56102;0;0;67;
$GPXUP;3613;10:47:26;0;49	87972;8	56099;0;0;62;
$GPXUP;3613;10:47:27;0;49	87986;8	56092;0;0;60;
$GPXUP;3613;10:47:28;0;49	88;8	56084;0;0;60;
$GPXUP;3613;10:47:29;0;49	88014;8	56075;0;0;60;
$GPXUP;3613;10:47:30;0;49	88028;8	56066;0;0;61;
$GPXUP;3613;10:47:31;0;49	88042;8	56059;0;0;62;
$GPXUP;3613;10:47:32;0;49	88058;8	56053;0;0;63;
$GPXUP;3613;10:47:33;0;49	88072;8	56043;0;0;59;
$GPXUP;3613;10:47:34;0;49	88083;8	56028;0;0;56;
$GPXUP;3613;10:47:35;0;49	88092;8	56012;0;0;54;
$GPXUP;3613;10:47:36;0;49	88099;8	55994;0;0;54;
$GPXUP;3613;10:47:37;0;49	88107;8	55977;0;0;54;
$GPXUP;3613;10:47:38;0;49	88116;8	5596;0;0;56;
$GPXUP;3613;10:47:39;0;49	88126;8	55947;0;0;57;
$GPXUP;3613;10:47:40;0;49	88139;8	55936;0;0;57;
$GPXUP;3613;10:47:41;0;49	88152;8	55927;0;0;55;
$GPXUP;3613;10:47:42;0;49	88165;8	5592;0;0;54;
$GPXUP;3613;10:47:43;0;49	88178;8	55916;0;0;53;
$GPXUP;3613;10:47:44;0;49	88192;8	55914;0;0;56;
$GPXUP;3613;10:47:45;0;49	88206;8	55911;0;0;57;
$GPXUP;3613;10:47:46;0;49	8822;8	55908;0;0;60;
$GPXUP;3613;10:47:47;0;49	88236;8	55905;0;0;64;
$GPXUP;3613;10:47:48;0;49	88251;8	55908;0;0;64;
$GPXUP;3613;10:47:49;0;49	88267;8	55916;0;0;65;
$GPXUP;3613;10:47:50;0;49	88283;8	55925;0;0;64;
$GPXUP;3613;10:47:51;0;49	88298;8	55928;0;0;64;
$GPXUP;3613;10:47:52;0;49	88314;8	55924;0;0;66;
$GPXUP;3613;10:47:53;0;49	8833;8	55916;0;0;66;
$GPXUP;3613;10:47:54;0;49	88344;8	55903;0;0;66;
$GPXUP;3613;10:47:55;0;49	88359;8	55889;0;0;67;
$GPXUP;3613;10:47:56;0;49	88372;8	55873;0;0;67;
$GPXUP;3613;10:47:57;0;49	88385;8	55857;0;0;67;
$GPXUP;3613;10:47:58;0;49	88398;8	55841;0;0;67;
$GPXUP;3613;10:47:59;0;49	88412;8	55825;0;0;68;
$GPXUP;3613;10:48:00;0;49	88426;8	5581;0;0;68;
$GPXUP;3613;10:48:01;0;49	88441;8	55798;0;0;69;
$GPXUP;3613;10:48:02;0;49	88458;8	55791;0;0;71;
$GPXUP;3613;10:48:03;0;49	88475;8	55788;0;0;71;
$GPXUP;3613;10:48:04;0;49	88493;8	55786;0;0;71;
$GPXUP;3613;10:48:05;0;49	8851;8	55781;0;0;68;
$GPXUP;3613;10:48:06;0;49	88527;8	55772;0;0;70;
$GPXUP;3613;10:48:07;0;49	88542;8	55761;0;0;71;
$GPXUP;3613;10:48:08;0;49	88557;8	55746;0;0;69;
$GPXUP;3613;10:48:09;0;49	88571;8	55728;0;0;71;
$GPXUP;3613;10:48:10;0;49	88586;8	55712;0;0;70;
$GPXUP;3613;10:48:11;0;49	886;8	55696;0;0;72;
$GPXUP;3613;10:48:12;0;49	88615;8	5568;0;0;71;
$GPXUP;3613;10:48:13;0;49	88629;8	55663;0;0;70;
$GPXUP;3613;10:48:14;0;49	88643;8	55647;0;0;69;
$GPXUP;3613;10:48:15;0;49	88658;8	55632;0;0;72;
$GPXUP;3613;10:48:16;0;49	88674;8	5562;0;0;73;
$GPXUP;3613;10:48:17;0;49	88691;8	55611;0;0;72;
$GPXUP;3613;10:48:18;0;49	88709;8	556;0;0;75;
$GPXUP;3613;10:48:19;0;49	88725;8	55586;0;0;74;
$GPXUP;3613;10:48:20;0;49	8874;8	55568;0;0;75;
$GPXUP;3613;10:48:21;0;49	88756;8	55551;0;0;76;
$GPXUP;3613;10:48:22;0;49	88772;8	55535;0;0;76;
$GPXUP;3613;10:48:23;0;49	88788;8	55517;0;0;77;
$GPXUP;3613;10:48:24;0;49	88803;8	55498;0;0;78;
$GPXUP;3613;10:48:25;0;49	88818;8	5548;0;0;77;
$GPXUP;3613;10:48:26;0;49	88833;8	55462;0;0;75;
$GPXUP;3613;10:48:27;0;49	88849;8	55446;0;0;76;
$GPXUP;3613;10:48:28;0;49	88865;8	55431;0;0;73;
$GPXUP;3613;10:48:29;0;49	88882;8	5542;0;0;73;
$GPXUP;3613;10:48:30;0;49	88899;8	55412;0;0;72;
$GPXUP;3613;10:48:31;0;49	88915;8	55401;0;0;70;
$GPXUP;3613;10:48:32;0;49	8893;8	55387;0;0;69;
$GPXUP;3613;10:48:33;0;49	88944;8	5537;0;0;68;
$GPXUP;3613;10:48:34;0;49	88956;8	55352;0;0;68;
$GPXUP;3613;10:48:35;0;49	88967;8	55332;0;0;68;
$GPXUP;3613;10:48:36;0;49	88978;8	55312;0;0;68;
$GPXUP;3613;10:48:37;0;49	88989;8	55292;0;0;68;
$GPXUP;3613;10:48:38;0;49	89002;8	55273;0;0;70;
$GPXUP;3613;10:48:39;0;49	89016;8	55257;0;0;70;
$GPXUP;3613;10:48:40;0;49	8903;8	55241;0;0;70;
$GPXUP;3613;10:48:41;0;49	89045;8	55229;0;0;68;
$GPXUP;3613;10:48:42;0;49	8906;8	55217;0;0;68;
$GPXUP;3613;10:48:43;0;49	89074;8	55205;0;0;65;
$GPXUP;3613;10:48:44;0;49	89088;8	55195;0;0;63;
$GPXUP;3613;10:48:45;0;49	89103;8	55186;0;0;62;
$GPXUP;3613;10:48:46;0;49	89118;8	55177;0;0;66;
$GPXUP;3613;10:48:47;0;49	89134;8	55169;0;0;67;
$GPXUP;3613;10:48:48;0;49	89149;8	55158;0;0;68;
$GPXUP;3613;10:48:49;0;49	89164;8	55144;0;0;68;
$GPXUP;3613;10:48:50;0;49	89178;8	55131;0;0;69;
$GPXUP;3613;10:48:51;0;49	89194;8	55119;0;0;70;
$GPXUP;3613;10:48:52;0;49	89211;8	5511;0;0;73;
$GPXUP;3613;10:48:53;0;49	89228;8	55102;0;0;73;
$GPXUP;3613;10:48:54;0;49	89247;8	55097;0;0;73;
$GPXUP;3613;10:48:55;0;49	89265;8	55093;0;0;71;
$GPXUP;3613;10:48:56;0;49	89282;8	55088;0;0;71;
$GPXUP;3613;10:48:57;0;49	893;8	55084;0;0;69;
$GPXUP;3613;10:48:58;0;49	89316;8	55077;0;0;67;
$GPXUP;3613;10:48:59;0;49	8933;8	55064;0;0;67;
$GPXUP;3613;10:49:00;0;49	89344;8	55049;0;0;68;
$GPXUP;3613;10:49:01;0;49	89356;8	55032;0;0;65;
$GPXUP;3613;10:49:02;0;49	89369;8	55016;0;0;66;
$GPXUP;3613;10:49:03;0;49	89382;8	55002;0;0;63;
$GPXUP;3613;10:49:04;0;49	89396;8	5499;0;0;63;
$GPXUP;3613;10:49:05;0;49	89412;8	54984;0;0;66;
$GPXUP;3613;10:49:06;0;49	89428;8	5498;0;0;68;
$GPXUP;3613;10:49:07;0;49	89445;8	54979;0;0;69;
$GPXUP;3613;10:49:08;0;49	89462;8	54977;0;0;69;
$GPXUP;3613;10:49:09;0;49	8948;8	54978;0;0;68;
$GPXUP;3613;10:49:10;0;49	89496;8	5498;0;0;65;
$GPXUP;3613;10:49:11;0;49	89513;8	54984;0;0;66;
$GPXUP;3613;10:49:12;0;49	89528;8	54989;0;0;64;
$GPXUP;3613;10:49:13;0;49	89544;8	54994;0;0;61;
$GPXUP;3613;10:49:14;0;49	89559;8	54995;0;0;58;
$GPXUP;3613;10:49:15;0;49	89573;8	54994;0;0;57;
$GPXUP;3613;10:49:16;0;49	89587;8	54993;0;0;54;
$GPXUP;3613;10:49:17;0;49	896;8	54988;0;0;52;
$GPXUP;3613;10:49:18;0;49	89612;8	5498;0;0;52;
$GPXUP;3613;10:49:19;0;49	89623;8	5497;0;0;51;
$GPXUP;3613;10:49:20;0;49	89635;8	54963;0;0;55;
$GPXUP;3613;10:49:21;0;49	89648;8	54956;0;0;54;
$GPXUP;3613;10:49:22;0;49	89661;8	54953;0;0;52;
$GPXUP;3613;10:49:23;0;49	89674;8	54947;0;0;52;
$GPXUP;3613;10:49:24;0;49	89685;8	5494;0;0;46;
$GPXUP;3613;10:49:25;0;49	89694;8	5493;0;0;47;
$GPXUP;3613;10:49:26;0;49	89706;8	54925;0;0;48;
$GPXUP;3613;10:49:27;0;49	89718;8	54927;0;0;52;
$GPXUP;3613;10:49:28;0;49	89729;8	54937;0;0;57;
$GPXUP;3613;10:49:29;0;49	89738;8	54955;0;0;56;
$GPXUP;3613;10:49:30;0;49	89744;8	54975;0;0;56;
$GPXUP;3613;10:49:31;0;49	89749;8	54994;0;0;53;
$GPXUP;3613;10:49:32;0;49	8975;8	55012;0;0;43;
$GPXUP;3613;10:49:33;0;49	89744;8	55023;0;0;28;
$GPXUP;3613;10:49:34;0;49	89739;8	55019;0;0;32;
$GPXUP;3613;10:49:35;0;49	89737;8	55004;0;0;42;
$GPXUP;3613;10:49:36;0;49	89738;8	54989;0;0;39;
$GPXUP;3613;10:49:37;0;49	8974;8	54975;0;0;37;
$GPXUP;3613;10:49:38;0;49	89746;8	54964;0;0;40;
$GPXUP;3613;10:49:39;0;49	89755;8	54956;0;0;44;
$GPXUP;3613;10:49:40;0;49	89765;8	54949;0;0;47;
$GPXUP;3613;10:49:41;0;49	89778;8	54944;0;0;50;
$GPXUP;3613;10:49:42;0;49	8979;8	54938;0;0;52;
$GPXUP;3613;10:49:43;0;49	89802;8	54932;0;0;51;
$GPXUP;3613;10:49:44;0;49	89815;8	54931;0;0;55;
$GPXUP;3613;10:49:45;0;49	89829;8	54934;0;0;58;
$GPXUP;3613;10:49:46;0;49	89843;8	5494;0;0;58;
$GPXUP;3613;10:49:47;0;49	89858;8	54946;0;0;62;
$GPXUP;3613;10:49:48;0;49	89873;8	54948;0;0;60;
$GPXUP;3613;10:49:49;0;49	89888;8	54944;0;0;61;
$GPXUP;3613;10:49:50;0;49	89902;8	54935;0;0;64;
$GPXUP;3613;10:49:51;0;49	89917;8	54925;0;0;65;
$GPXUP;3613;10:49:52;0;49	89933;8	54917;0;0;68;
$GPXUP;3613;10:49:53;0;49	8995;8	5491;0;0;70;
$GPXUP;3613;10:49:54;0;49	89968;8	54904;0;0;73;
$GPXUP;3613;10:49:55;0;49	89986;8	54901;0;0;75;
$GPXUP;3613;10:49:56;0;49	90005;8	54899;0;0;74;
$GPXUP;3613;10:49:57;0;49	90024;8	54894;0;0;72;
$GPXUP;3613;10:49:58;0;49	90041;8	54887;0;0;74;
$GPXUP;3613;10:49:59;0;49	90059;8	54879;0;0;75;
$GPXUP;3613;10:50:00;0;49	90078;8	54871;0;0;79;
$GPXUP;3613;10:50:01;0;49	90097;8	54862;0;0;79;
$GPXUP;3613;10:50:02;0;49	90116;8	54854;0;0;80;
$GPXUP;3613;10:50:03;0;49	90136;8	54846;0;0;79;
$GPXUP;3613;10:50:04;0;49	90155;8	54838;0;0;79;
$GPXUP;3613;10:50:05;0;49	90174;8	54828;0;0;78;
$GPXUP;3613;10:50:06;0;49	90192;8	54818;0;0;75;
$GPXUP;3613;10:50:07;0;49	9021;8	54808;0;0;75;
$GPXUP;3613;10:50:08;0;49	90228;8	54796;0;0;75;
$GPXUP;3613;10:50:09;0;49	90244;8	54785;0;0;75;
$GPXUP;3613;10:50:10;0;49	90262;8	54774;0;0;75;
$GPXUP;3613;10:50:11;0;49	90279;8	54763;0;0;75;
$GPXUP;3613;10:50:12;0;49	90297;8	54754;0;0;72;
$GPXUP;3613;10:50:13;0;49	90314;8	5475;0;0;70;
$GPXUP;3613;10:50:14;0;49	90332;8	5475;0;0;69;
$GPXUP;3613;10:50:15;0;49	90349;8	54751;0;0;69;
$GPXUP;3613;10:50:16;0;49	90366;8	5475;0;0;67;
$GPXUP;3613;10:50:17;0;49	90382;8	54743;0;0;66;
$GPXUP;3613;10:50:18;0;49	90396;8	54732;0;0;61;
$GPXUP;3613;10:50:19;0;49	90408;8	54719;0;0;60;
$GPXUP;3613;10:50:20;0;49	90421;8	54706;0;0;59;
$GPXUP;3613;10:50:21;0;49	90433;8	54693;0;0;59;
$GPXUP;3613;10:50:22;0;49	90445;8	54679;0;0;58;
$GPXUP;3613;10:50:23;0;49	90456;8	54666;0;0;59;
$GPXUP;3613;10:50:24;0;49	90467;8	54649;0;0;61;
$GPXUP;3613;10:50:25;0;49	90476;8	54631;0;0;60;
$GPXUP;3613;10:50:26;0;49	90486;8	54613;0;0;60;
$GPXUP;3613;10:50:27;0;49	90498;8	54599;0;0;61;
$GPXUP;3613;10:50:28;0;49	9051;8	54587;0;0;60;
$GPXUP;3613;10:50:29;0;49	90526;8	54582;0;0;69;
$GPXUP;3613;10:50:30;0;49	90542;8	54588;0;0;72;
$GPXUP;3613;10:50:31;0;49	90558;8	546;0;0;72;
$GPXUP;3613;10:50:32;0;49	90571;8	54618;0;0;72;
$GPXUP;3613;10:50:33;0;49	90584;8	54641;0;0;71;
$GPXUP;3613;10:50:34;0;49	90595;8	54664;0;0;71;
$GPXUP;3613;10:50:35;0;49	90607;8	54687;0;0;71;
$GPXUP;3613;10:50:36;0;49	9062;8	54706;0;0;73;
$GPXUP;3613;10:50:37;0;49	90633;8	54725;0;0;75;
$GPXUP;3613;10:50:38;0;49	90649;8	54744;0;0;75;
$GPXUP;3613;10:50:39;0;49	90663;8	54762;0;0;74;
$GPXUP;3613;10:50:40;0;49	90677;8	54782;0;0;74;
$GPXUP;3613;10:50:41;0;49	9069;8	54802;0;0;73;
$GPXUP;3613;10:50:42;0;49	90702;8	54823;0;0;73;
$GPXUP;3613;10:50:43;0;49	90714;8	54845;0;0;72;
$GPXUP;3613;10:50:44;0;49	90724;8	54868;0;0;71;
$GPXUP;3613;10:50:45;0;49	90731;8	54892;0;0;70;
$GPXUP;3613;10:50:46;0;49	90736;8	54917;0;0;68;
$GPXUP;3613;10:50:47;0;49	9074;8	54942;0;0;67;
$GPXUP;3613;10:50:48;0;49	90745;8	54967;0;0;67;
$GPXUP;3613;10:50:49;0;49	90751;8	5499;0;0;68;
$GPXUP;3613;10:50:50;0;49	90762;8	55011;0;0;70;
$GPXUP;3613;10:50:51;0;49	90774;8	5503;0;0;69;
$GPXUP;3613;10:50:52;0;49	90787;8	55047;0;0;69;
$GPXUP;3613;10:50:53;0;49	90801;8	55062;0;0;69;
$GPXUP;3613;10:50:54;0;49	90816;8	55076;0;0;71;
$GPXUP;3613;10:50:55;0;49	90831;8	5509;0;0;72;
$GPXUP;3613;10:50:56;0;49	90847;8	55104;0;0;73;
$GPXUP;3613;10:50:57;0;49	90863;8	55119;0;0;75;
$GPXUP;3613;10:50:58;0;49	90878;8	55136;0;0;77;
$GPXUP;3613;10:50:59;0;49	90895;8	55152;0;0;77;
$GPXUP;3613;10:51:00;0;49	90913;8	55165;0;0;77;
$GPXUP;3613;10:51:01;0;49	9093;8	55176;0;0;77;
$GPXUP;3613;10:51:02;0;49	90948;8	55188;0;0;76;
$GPXUP;3613;10:51:03;0;49	90965;8	55198;0;0;74;
$GPXUP;3613;10:51:04;0;49	9098;8	55215;0;0;74;
$GPXUP;3613;10:51:05;0;49	90994;8	55235;0;0;73;
$GPXUP;3613;10:51:06;0;49	91006;8	55254;0;0;73;
$GPXUP;3613;10:51:07;0;49	9102;8	55273;0;0;73;
$GPXUP;3613;10:51:08;0;49	91033;8	55292;0;0;73;
$GPXUP;3613;10:51:09;0;49	91048;8	55308;0;0;74;
$GPXUP;3613;10:51:10;0;49	91063;8	55324;0;0;73;
$GPXUP;3613;10:51:11;0;49	91078;8	55341;0;0;74;
$GPXUP;3613;10:51:12;0;49	91093;8	55358;0;0;73;
$GPXUP;3613;10:51:13;0;49	91107;8	55377;0;0;75;
$GPXUP;3613;10:51:14;0;49	9112;8	55398;0;0;74;
$GPXUP;3613;10:51:15;0;49	91134;8	55419;0;0;78;
$GPXUP;3613;10:51:16;0;49	91149;8	55439;0;0;80;
$GPXUP;3613;10:51:17;0;49	91163;8	5546;0;0;78;
$GPXUP;3613;10:51:18;0;49	91176;8	55483;0;0;76;
$GPXUP;3613;10:51:19;0;49	91186;8	55506;0;0;72;
$GPXUP;3613;10:51:20;0;49	91196;8	55529;0;0;69;
$GPXUP;3613;10:51:21;0;49	91205;8	55552;0;0;66;
$GPXUP;3613;10:51:22;0;49	91213;8	55573;0;0;62;
$GPXUP;3613;10:51:23;0;49	9122;8	55594;0;0;63;
$GPXUP;3613;10:51:24;0;49	91229;8	55614;0;0;64;
$GPXUP;3613;10:51:25;0;49	91239;8	55632;0;0;65;
$GPXUP;3613;10:51:26;0;49	91251;8	55649;0;0;65;
$GPXUP;3613;10:51:27;0;49	91263;8	55666;0;0;66;
$GPXUP;3613;10:51:28;0;49	91274;8	55686;0;0;69;
$GPXUP;3613;10:51:29;0;49	91283;8	55709;0;0;69;
$GPXUP;3613;10:51:30;0;49	91291;8	55733;0;0;69;
$GPXUP;3613;10:51:31;0;49	91299;8	55756;0;0;69;
$GPXUP;3613;10:51:32;0;49	91308;8	55779;0;0;71;
$GPXUP;3613;10:51:33;0;49	91318;8	55803;0;0;72;
$GPXUP;3613;10:51:34;0;49	91325;8	55829;0;0;77;
$GPXUP;3613;10:51:35;0;49	91332;8	55857;0;0;72;
$GPXUP;3613;10:51:36;0;49	91336;8	55882;0;0;63;
$GPXUP;3613;10:51:37;0;49	91342;8	55904;0;0;63;
$GPXUP;3613;10:51:38;0;49	91349;8	55925;0;0;63;
$GPXUP;3613;10:51:39;0;49	91356;8	55946;0;0;63;
$GPXUP;3613;10:51:40;0;49	91365;8	55965;0;0;62;
$GPXUP;3613;10:51:41;0;49	91375;8	55984;0;0;61;
$GPXUP;3613;10:51:42;0;49	91385;8	56001;0;0;59;
$GPXUP;3613;10:51:43;0;49	91396;8	56017;0;0;58;
$GPXUP;3613;10:51:44;0;49	91408;8	56029;0;0;58;
$GPXUP;3613;10:51:45;0;49	9142;8	56042;0;0;58;
$GPXUP;3613;10:51:46;0;49	9143;8	56057;0;0;59;
$GPXUP;3613;10:51:47;0;49	91441;8	56076;0;0;62;
$GPXUP;3613;10:51:48;0;49	9145;8	56094;0;0;56;
$GPXUP;3613;10:51:49;0;49	91458;8	56113;0;0;54;
$GPXUP;3613;10:51:50;0;49	91462;8	56133;0;0;54;
$GPXUP;3613;10:51:51;0;49	91465;8	56153;0;0;54;
$GPXUP;3613;10:51:52;0;49	91469;8	56172;0;0;55;
$GPXUP;3613;10:51:53;0;49	91475;8	56191;0;0;57;
$GPXUP;3613;10:51:54;0;49	91482;8	5621;0;0;57;
$GPXUP;3613;10:51:55;0;49	91493;8	56224;0;0;62;
$GPXUP;3613;10:51:56;0;49	91506;8	56237;0;0;63;
$GPXUP;3613;10:51:57;0;49	9152;8	5625;0;0;63;
$GPXUP;3613;10:51:58;0;49	91532;8	56263;0;0;65;
$GPXUP;3613;10:51:59;0;49	91545;8	5628;0;0;68;
$GPXUP;3613;10:52:00;0;49	91557;8	56299;0;0;68;
$GPXUP;3613;10:52:01;0;49	91569;8	56318;0;0;70;
$GPXUP;3613;10:52:02;0;49	91581;8	56338;0;0;68;
$GPXUP;3613;10:52:03;0;49	91591;8	56359;0;0;66;
$GPXUP;3613;10:52:04;0;49	916;8	5638;0;0;63;
$GPXUP;3613;10:52:05;0;49	91608;8	56401;0;0;61;
$GPXUP;3613;10:52:06;0;49	91615;8	56423;0;0;63;
$GPXUP;3613;10:52:07;0;49	91624;8	56444;0;0;67;
$GPXUP;3613;10:52:08;0;49	91633;8	56465;0;0;71;
$GPXUP;3613;10:52:09;0;49	91645;8	56488;0;0;80;
$GPXUP;3613;10:52:10;0;49	91656;8	56513;0;0;75;
$GPXUP;3613;10:52:11;0;49	91661;8	56541;0;0;74;
$GPXUP;3613;10:52:12;0;49	91664;8	56565;0;0;59;
$GPXUP;3613;10:52:13;0;49	91667;8	56585;0;0;57;
$GPXUP;3613;10:52:14;0;49	9167;8	56606;0;0;57;
$GPXUP;3613;10:52:15;0;49	91673;8	56628;0;0;58;
$GPXUP;3613;10:52:16;0;49	91675;8	56649;0;0;57;
$GPXUP;3613;10:52:17;0;49	91678;8	56671;0;0;57;
$GPXUP;3613;10:52:18;0;49	91685;8	56691;0;0;62;
$GPXUP;3613;10:52:19;0;49	91694;8	5671;0;0;63;
$GPXUP;3613;10:52:20;0;49	91704;8	56728;0;0;62;
$GPXUP;3613;10:52:21;0;49	91715;8	56746;0;0;64;
$GPXUP;3613;10:52:22;0;49	91726;8	56764;0;0;62;
$GPXUP;3613;10:52:23;0;49	91734;8	56783;0;0;56;
$GPXUP;3613;10:52:24;0;49	91738;8	56804;0;0;54;
$GPXUP;3613;10:52:25;0;49	9174;8	56825;0;0;55;
$GPXUP;3613;10:52:26;0;49	91739;8	56846;0;0;53;
$GPXUP;3613;10:52:27;0;49	91738;8	56865;0;0;49;
$GPXUP;3613;10:52:28;0;49	91736;8	56884;0;0;50;
$GPXUP;3613;10:52:29;0;49	91738;8	56904;0;0;58;
$GPXUP;3613;10:52:30;0;49	91741;8	56928;0;0;60;
$GPXUP;3613;10:52:31;0;49	91748;8	56949;0;0;64;
$GPXUP;3613;10:52:32;0;49	91759;8	56969;0;0;66;
$GPXUP;3613;10:52:33;0;49	91771;8	56988;0;0;66;
$GPXUP;3613;10:52:34;0;49	91784;8	57005;0;0;66;
$GPXUP;3613;10:52:35;0;49	91797;8	5702;0;0;64;
$GPXUP;3613;10:52:36;0;49	91812;8	57031;0;0;65;
[truncated: 14,672 more rows]
