# Supplementary material for: Pigeon Navigation: Different Routes Lead to Frankfurt
Source: PLoS One. 2014 Nov 12;9(11):e112439. doi: 10.1371/journal.pone.0112439 (PMC4229201; doi:10.1371/journal.pone.0112439)
Supplement: File S4 — Files containing the original track data and a ‘Read me’ explaining the data format. (ZIP) [file pone.0112439.s004.zip › S-GRH/090713xup08_765_GAP.log]

$GPXUP;3613;09:45:59;0;49	87264;8	56798;0;0;5;
$GPXUP;3613;09:46:00;0;49	87264;8	56794;0;0;10;
$GPXUP;3613;09:46:01;0;49	87263;8	56784;0;0;24;
$GPXUP;3613;09:46:02;0;49	87258;8	56767;0;0;39;
$GPXUP;3613;09:46:03;0;49	87251;8	56751;0;0;43;
$GPXUP;3613;09:46:04;0;49	87244;8	56738;0;0;41;
$GPXUP;3613;09:46:05;0;49	87232;8	56732;0;0;42;
$GPXUP;3613;09:46:06;0;49	87218;8	56733;0;0;49;
$GPXUP;3613;09:46:07;0;49	87202;8	56738;0;0;55;
$GPXUP;3613;09:46:08;0;49	87189;8	56748;0;0;53;
$GPXUP;3613;09:46:09;0;49	87181;8	56764;0;0;51;
$GPXUP;3613;09:46:10;0;49	87181;8	5678;0;0;41;
$GPXUP;3613;09:46:11;0;49	87187;8	56788;0;0;17;
$GPXUP;3613;09:46:12;0;49	87202;8	5678;0;0;30;
$GPXUP;3613;09:46:13;0;49	87212;8	56763;0;0;34;
$GPXUP;3613;09:46:14;0;49	87215;8	56743;0;0;41;
$GPXUP;3613;09:46:15;0;49	87215;8	56724;0;0;42;
$GPXUP;3613;09:46:16;0;49	87215;8	56706;0;0;42;
$GPXUP;3613;09:46:17;0;49	87217;8	5669;0;0;38;
$GPXUP;3613;09:46:18;0;49	87222;8	56678;0;0;35;
$GPXUP;3613;09:46:19;0;49	87231;8	56675;0;0;24;
$GPXUP;3613;09:46:20;0;49	87242;8	56687;0;0;31;
$GPXUP;3613;09:46:21;0;49	87251;8	56709;0;0;50;
$GPXUP;3613;09:46:22;0;49	87256;8	56736;0;0;59;
$GPXUP;3613;09:46:23;0;49	87254;8	5676;0;0;55;
$GPXUP;3613;09:46:24;0;49	87245;8	5678;0;0;53;
$GPXUP;3613;09:46:25;0;49	87231;8	56794;0;0;51;
$GPXUP;3613;09:46:26;0;49	87216;8	56798;0;0;48;
$GPXUP;3613;09:46:27;0;49	87199;8	56787;0;0;49;
$GPXUP;3613;09:46:28;0;49	8719;8	56769;0;0;41;
$GPXUP;3613;09:46:29;0;49	87191;8	56747;0;0;43;
$GPXUP;3613;09:46:30;0;49	87197;8	5673;0;0;35;
$GPXUP;3613;09:46:31;0;49	87207;8	5672;0;0;34;
$GPXUP;3613;09:46:32;0;49	8722;8	56719;0;0;36;
$GPXUP;3613;09:46:33;0;49	87234;8	56725;0;0;44;
$GPXUP;3613;09:46:34;0;49	87246;8	56737;0;0;47;
$GPXUP;3613;09:46:35;0;49	87255;8	56752;0;0;49;
$GPXUP;3613;09:46:36;0;49	87258;8	56771;0;0;44;
$GPXUP;3613;09:46:37;0;49	87256;8	56792;0;0;48;
$GPXUP;3613;09:46:38;0;49	87247;8	56808;0;0;44;
$GPXUP;3613;09:46:39;0;49	87234;8	5681;0;0;36;
$GPXUP;3613;09:46:40;0;49	87218;8	56798;0;0;45;
$GPXUP;3613;09:46:41;0;49	87205;8	56778;0;0;54;
$GPXUP;3613;09:46:42;0;49	87198;8	56759;0;0;47;
$GPXUP;3613;09:46:43;0;49	87195;8	5674;0;0;46;
$GPXUP;3613;09:46:44;0;49	87197;8	56723;0;0;39;
$GPXUP;3613;09:46:45;0;49	87203;8	56711;0;0;33;
$GPXUP;3613;09:46:46;0;49	87213;8	56706;0;0;29;
$GPXUP;3613;09:46:47;0;49	87226;8	56711;0;0;36;
$GPXUP;3613;09:46:48;0;49	87239;8	56721;0;0;48;
$GPXUP;3613;09:46:49;0;49	87252;8	56727;0;0;48;
$GPXUP;3613;09:46:50;0;49	87264;8	56731;0;0;49;
$GPXUP;3613;09:46:51;0;49	87277;8	56732;0;0;49;
$GPXUP;3613;09:46:52;0;49	87289;8	5673;0;0;48;
$GPXUP;3613;09:46:53;0;49	873;8	56722;0;0;46;
$GPXUP;3613;09:46:54;0;49	87306;8	56708;0;0;45;
$GPXUP;3613;09:46:55;0;49	87314;8	56695;0;0;45;
$GPXUP;3613;09:46:56;0;49	87324;8	56686;0;0;41;
$GPXUP;3613;09:46:57;0;49	87333;8	56686;0;0;29;
$GPXUP;3613;09:46:58;0;49	87343;8	56703;0;0;45;
$GPXUP;3613;09:46:59;0;49	87352;8	56728;0;0;59;
$GPXUP;3613;09:47:00;0;49	87356;8	56754;0;0;62;
$GPXUP;3613;09:47:01;0;49	87359;8	56779;0;0;61;
$GPXUP;3613;09:47:02;0;49	8736;8	56804;0;0;61;
$GPXUP;3613;09:47:03;0;49	87357;8	56827;0;0;58;
$GPXUP;3613;09:47:04;0;49	87348;8	56846;0;0;55;
$GPXUP;3613;09:47:05;0;49	87334;8	56858;0;0;55;
$GPXUP;3613;09:47:06;0;49	87318;8	56865;0;0;59;
$GPXUP;3613;09:47:07;0;49	87303;8	56874;0;0;59;
$GPXUP;3613;09:47:08;0;49	87289;8	56885;0;0;59;
$GPXUP;3613;09:47:09;0;49	87274;8	56893;0;0;59;
$GPXUP;3613;09:47:10;0;49	8726;8	56898;0;0;55;
$GPXUP;3613;09:47:11;0;49	87246;8	56895;0;0;54;
$GPXUP;3613;09:47:12;0;49	87233;8	56886;0;0;54;
$GPXUP;3613;09:47:13;0;49	87222;8	56872;0;0;52;
$GPXUP;3613;09:47:14;0;49	87214;8	56856;0;0;50;
$GPXUP;3613;09:47:15;0;49	87205;8	5684;0;0;51;
$GPXUP;3613;09:47:16;0;49	87196;8	56825;0;0;52;
$GPXUP;3613;09:47:17;0;49	87185;8	56813;0;0;51;
$GPXUP;3613;09:47:18;0;49	87175;8	568;0;0;50;
$GPXUP;3613;09:47:19;0;49	87167;8	56785;0;0;50;
$GPXUP;3613;09:47:20;0;49	87159;8	56769;0;0;51;
$GPXUP;3613;09:47:21;0;49	87154;8	56752;0;0;48;
$GPXUP;3613;09:47:22;0;49	87151;8	56733;0;0;48;
$GPXUP;3613;09:47:23;0;49	87152;8	56716;0;0;42;
$GPXUP;3613;09:47:24;0;49	87162;8	56705;0;0;40;
$GPXUP;3613;09:47:25;0;49	87176;8	56702;0;0;39;
$GPXUP;3613;09:47:26;0;49	87192;8	5671;0;0;46;
$GPXUP;3613;09:47:27;0;49	87206;8	56725;0;0;52;
$GPXUP;3613;09:47:28;0;49	87216;8	56744;0;0;53;
$GPXUP;3613;09:47:29;0;49	87226;8	56759;0;0;51;
$GPXUP;3613;09:47:30;0;49	87238;8	56771;0;0;51;
$GPXUP;3613;09:47:31;0;49	8725;8	56772;0;0;50;
$GPXUP;3613;09:47:32;0;49	87263;8	5676;0;0;53;
$GPXUP;3613;09:47:33;0;49	87271;8	56738;0;0;53;
$GPXUP;3613;09:47:34;0;49	87278;8	56718;0;0;52;
$GPXUP;3613;09:47:35;0;49	87286;8	56702;0;0;47;
$GPXUP;3613;09:47:36;0;49	87295;8	56689;0;0;47;
$GPXUP;3613;09:47:37;0;49	87304;8	56677;0;0;46;
$GPXUP;3613;09:47:38;0;49	87312;8	56664;0;0;47;
$GPXUP;3613;09:47:39;0;49	87321;8	56652;0;0;48;
$GPXUP;3613;09:47:40;0;49	87331;8	56641;0;0;49;
$GPXUP;3613;09:47:41;0;49	87342;8	56633;0;0;48;
$GPXUP;3613;09:47:42;0;49	87354;8	56631;0;0;47;
$GPXUP;3613;09:47:43;0;49	87367;8	56641;0;0;50;
$GPXUP;3613;09:47:44;0;49	87379;8	56658;0;0;58;
$GPXUP;3613;09:47:45;0;49	87391;8	56674;0;0;58;
$GPXUP;3613;09:47:46;0;49	87404;8	56687;0;0;57;
$GPXUP;3613;09:47:47;0;49	87416;8	56698;0;0;56;
$GPXUP;3613;09:47:48;0;49	87429;8	56705;0;0;54;
$GPXUP;3613;09:47:49;0;49	87442;8	56709;0;0;53;
$GPXUP;3613;09:47:50;0;49	87455;8	56708;0;0;53;
$GPXUP;3613;09:47:51;0;49	87467;8	56699;0;0;52;
$GPXUP;3613;09:47:52;0;49	87475;8	56684;0;0;49;
$GPXUP;3613;09:47:53;0;49	87482;8	56668;0;0;47;
$GPXUP;3613;09:47:54;0;49	87489;8	56655;0;0;45;
$GPXUP;3613;09:47:55;0;49	875;8	56647;0;0;45;
$GPXUP;3613;09:47:56;0;49	87512;8	56646;0;0;49;
$GPXUP;3613;09:47:57;0;49	87525;8	56647;0;0;50;
$GPXUP;3613;09:47:58;0;49	87538;8	56649;0;0;50;
$GPXUP;3613;09:47:59;0;49	8755;8	56652;0;0;51;
$GPXUP;3613;09:48:00;0;49	87563;8	56654;0;0;52;
$GPXUP;3613;09:48:01;0;49	87576;8	56653;0;0;52;
$GPXUP;3613;09:48:02;0;49	87589;8	56648;0;0;52;
$GPXUP;3613;09:48:03;0;49	87601;8	56642;0;0;52;
$GPXUP;3613;09:48:04;0;49	87614;8	56637;0;0;53;
$GPXUP;3613;09:48:05;0;49	87627;8	56635;0;0;54;
$GPXUP;3613;09:48:06;0;49	87641;8	56634;0;0;55;
$GPXUP;3613;09:48:07;0;49	87655;8	56635;0;0;55;
$GPXUP;3613;09:48:08;0;49	87668;8	56637;0;0;56;
$GPXUP;3613;09:48:09;0;49	87682;8	56642;0;0;56;
$GPXUP;3613;09:48:10;0;49	87695;8	5665;0;0;56;
$GPXUP;3613;09:48:11;0;49	87708;8	56661;0;0;57;
$GPXUP;3613;09:48:12;0;49	8772;8	56673;0;0;57;
$GPXUP;3613;09:48:13;0;49	87732;8	56684;0;0;56;
$GPXUP;3613;09:48:14;0;49	87744;8	56694;0;0;56;
$GPXUP;3613;09:48:15;0;49	87758;8	56702;0;0;57;
$GPXUP;3613;09:48:16;0;49	87771;8	56709;0;0;57;
$GPXUP;3613;09:48:17;0;49	87785;8	56715;0;0;59;
$GPXUP;3613;09:49:19;62;49	88629;8	56244;0;0;62;
$GPXUP;3613;09:49:20;0;49	88644;8	56238;0;0;63;
$GPXUP;3613;09:49:21;0;49	8866;8	56231;0;0;63;
$GPXUP;3613;09:49:22;0;49	88675;8	56225;0;0;63;
$GPXUP;3613;09:51:45;143;49	90979;8	57625;0;0;78;
$GPXUP;3613;09:51:46;0;49	90998;8	57634;0;0;77;
$GPXUP;3613;09:51:47;0;49	91016;8	57642;0;0;75;
$GPXUP;3613;09:51:48;0;49	91034;8	57647;0;0;74;
$GPXUP;3613;09:51:49;0;49	91052;8	57651;0;0;73;
$GPXUP;3613;09:51:50;0;49	9107;8	57655;0;0;73;
$GPXUP;3613;09:51:51;0;49	91089;8	57658;0;0;74;
$GPXUP;3613;09:51:52;0;49	91107;8	57659;0;0;74;
$GPXUP;3613;09:51:53;0;49	91126;8	5766;0;0;73;
$GPXUP;3613;09:51:54;0;49	91144;8	57661;0;0;72;
$GPXUP;3613;09:51:55;0;49	91162;8	57661;0;0;71;
$GPXUP;3613;09:51:56;0;49	91179;8	57662;0;0;72;
$GPXUP;3613;09:51:57;0;49	91197;8	57666;0;0;73;
$GPXUP;3613;09:51:58;0;49	91215;8	5767;0;0;74;
$GPXUP;3613;09:51:59;0;49	91234;8	57675;0;0;75;
$GPXUP;3613;09:52:00;0;49	91252;8	57677;0;0;73;
$GPXUP;3613;09:52:01;0;49	9127;8	57677;0;0;72;
$GPXUP;3613;09:52:02;0;49	91288;8	57676;0;0;73;
$GPXUP;3613;09:52:03;0;49	91307;8	57676;0;0;73;
$GPXUP;3613;09:52:04;0;49	91325;8	57675;0;0;71;
$GPXUP;3613;09:52:05;0;49	91343;8	57674;0;0;70;
$GPXUP;3613;09:52:06;0;49	9136;8	57674;0;0;66;
$GPXUP;3613;09:52:07;0;49	91376;8	57676;0;0;68;
$GPXUP;3613;09:52:08;0;49	91393;8	57678;0;0;68;
$GPXUP;3613;09:52:09;0;49	9141;8	57678;0;0;69;
$GPXUP;3613;09:52:10;0;49	91427;8	57676;0;0;69;
$GPXUP;3613;09:52:11;0;49	91445;8	57676;0;0;71;
$GPXUP;3613;09:52:12;0;49	91462;8	57676;0;0;70;
$GPXUP;3613;09:52:13;0;49	91479;8	57674;0;0;62;
$GPXUP;3613;09:52:14;0;49	91494;8	5767;0;0;60;
$GPXUP;3613;09:52:15;0;49	91509;8	57665;0;0;63;
$GPXUP;3613;09:52:16;0;49	91525;8	57659;0;0;67;
$GPXUP;3613;09:52:17;0;49	91542;8	57654;0;0;69;
$GPXUP;3613;09:52:18;0;49	91558;8	57649;0;0;69;
$GPXUP;3613;09:52:19;0;49	91576;8	57646;0;0;69;
$GPXUP;3613;09:52:20;0;49	91593;8	57643;0;0;70;
$GPXUP;3613;09:52:21;0;49	9161;8	57639;0;0;72;
$GPXUP;3613;09:52:22;0;49	91628;8	57634;0;0;71;
$GPXUP;3613;09:52:23;0;49	91644;8	57627;0;0;66;
$GPXUP;3613;09:52:24;0;49	9166;8	57617;0;0;65;
$GPXUP;3613;09:52:25;0;49	91672;8	57604;0;0;60;
$GPXUP;3613;09:52:26;0;49	91685;8	5759;0;0;62;
$GPXUP;3613;09:52:27;0;49	91699;8	57578;0;0;65;
$GPXUP;3613;09:52:28;0;49	91713;8	57568;0;0;65;
$GPXUP;3613;09:52:29;0;49	91728;8	57557;0;0;67;
$GPXUP;3613;09:52:30;0;49	91744;8	5755;0;0;67;
$GPXUP;3613;09:52:31;0;49	91761;8	57546;0;0;69;
$GPXUP;3613;09:52:32;0;49	91778;8	57543;0;0;72;
$GPXUP;3613;09:52:33;0;49	91796;8	57537;0;0;74;
$GPXUP;3613;09:52:34;0;49	91814;8	5753;0;0;73;
$GPXUP;3613;09:52:35;0;49	91832;8	57524;0;0;68;
$GPXUP;3613;09:52:36;0;49	91848;8	57522;0;0;67;
$GPXUP;3613;09:52:37;0;49	91865;8	57524;0;0;63;
$GPXUP;3613;09:52:38;0;49	91881;8	5753;0;0;67;
$GPXUP;3613;09:52:39;0;49	91897;8	57538;0;0;68;
$GPXUP;3613;09:52:40;0;49	91913;8	57546;0;0;69;
$GPXUP;3613;09:52:41;0;49	9193;8	57552;0;0;71;
$GPXUP;3613;09:52:42;0;49	91948;8	57558;0;0;72;
$GPXUP;3613;09:52:43;0;49	91966;8	57564;0;0;74;
$GPXUP;3613;09:52:44;0;49	91984;8	5757;0;0;76;
$GPXUP;3613;09:52:45;0;49	92002;8	5758;0;0;74;
$GPXUP;3613;09:52:46;0;49	92019;8	57592;0;0;75;
$GPXUP;3613;09:52:47;0;49	92036;8	57604;0;0;74;
$GPXUP;3613;09:52:48;0;49	92053;8	57616;0;0;75;
$GPXUP;3613;09:52:49;0;49	92071;8	57626;0;0;75;
$GPXUP;3613;09:52:50;0;49	92088;8	57637;0;0;74;
$GPXUP;3613;09:52:51;0;49	92105;8	57648;0;0;73;
$GPXUP;3613;09:52:52;0;49	92122;8	57657;0;0;72;
$GPXUP;3613;09:52:53;0;49	9214;8	57665;0;0;69;
$GPXUP;3613;09:52:54;0;49	92157;8	57671;0;0;70;
$GPXUP;3613;09:52:55;0;49	92174;8	57676;0;0;70;
$GPXUP;3613;09:52:56;0;49	92192;8	57678;0;0;68;
$GPXUP;3613;09:52:57;0;49	92208;8	57676;0;0;66;
$GPXUP;3613;09:52:58;0;49	92224;8	5767;0;0;65;
$GPXUP;3613;09:52:59;0;49	9224;8	57662;0;0;65;
$GPXUP;3613;09:53:00;0;49	92255;8	57654;0;0;65;
$GPXUP;3613;09:53:01;0;49	9227;8	57646;0;0;64;
$GPXUP;3613;09:53:02;0;49	92286;8	57638;0;0;66;
$GPXUP;3613;09:53:03;0;49	92302;8	57631;0;0;68;
$GPXUP;3613;09:53:04;0;49	92319;8	57627;0;0;72;
$GPXUP;3613;09:53:05;0;49	92337;8	57624;0;0;72;
$GPXUP;3613;09:53:06;0;49	92354;8	57619;0;0;71;
$GPXUP;3613;09:53:07;0;49	92372;8	57612;0;0;71;
$GPXUP;3613;09:53:08;0;49	92389;8	57607;0;0;71;
$GPXUP;3613;09:53:09;0;49	92407;8	57602;0;0;70;
$GPXUP;3613;09:53:10;0;49	92424;8	57599;0;0;70;
$GPXUP;3613;09:53:11;0;49	92441;8	57595;0;0;69;
$GPXUP;3613;09:53:12;0;49	92458;8	57594;0;0;67;
$GPXUP;3613;09:53:13;0;49	92475;8	57596;0;0;70;
$GPXUP;3613;09:53:14;0;49	92493;8	57602;0;0;75;
$GPXUP;3613;09:53:15;0;49	92511;8	57607;0;0;75;
$GPXUP;3613;09:53:16;0;49	9253;8	57609;0;0;72;
$GPXUP;3613;09:53:17;0;49	92548;8	57609;0;0;71;
$GPXUP;3613;09:53:18;0;49	92565;8	57608;0;0;71;
$GPXUP;3613;09:53:19;0;49	92583;8	57608;0;0;75;
$GPXUP;3613;09:53:20;0;49	92602;8	57609;0;0;77;
$GPXUP;3613;09:53:21;0;49	92621;8	57614;0;0;73;
$GPXUP;3613;09:53:22;0;49	92638;8	57624;0;0;74;
$GPXUP;3613;09:53:23;0;49	92655;8	57635;0;0;74;
$GPXUP;3613;09:53:24;0;49	92673;8	57646;0;0;76;
$GPXUP;3613;09:53:25;0;49	92692;8	57655;0;0;80;
$GPXUP;3613;09:53:26;0;49	92711;8	57661;0;0;80;
$GPXUP;3613;09:53:27;0;49	9273;8	57666;0;0;78;
$GPXUP;3613;09:53:28;0;49	92749;8	57675;0;0;77;
$GPXUP;3613;09:53:29;0;49	92768;8	57684;0;0;76;
$GPXUP;3613;09:53:30;0;49	92786;8	57692;0;0;71;
$GPXUP;3613;09:53:31;0;49	92803;8	57697;0;0;71;
$GPXUP;3613;09:53:32;0;49	9282;8	577;0;0;71;
$GPXUP;3613;09:53:33;0;49	92838;8	577;0;0;71;
$GPXUP;3613;09:53:34;0;49	92856;8	57699;0;0;68;
$GPXUP;3613;09:53:35;0;49	92872;8	57704;0;0;67;
$GPXUP;3613;09:53:36;0;49	92888;8	57713;0;0;67;
$GPXUP;3613;09:53:37;0;49	92903;8	57722;0;0;66;
$GPXUP;3613;09:53:38;0;49	92919;8	57728;0;0;64;
$GPXUP;3613;09:53:39;0;49	92935;8	57732;0;0;65;
$GPXUP;3613;09:53:40;0;49	9295;8	57737;0;0;64;
$GPXUP;3613;09:53:41;0;49	92966;8	57744;0;0;62;
$GPXUP;3613;09:53:42;0;49	9298;8	57752;0;0;62;
$GPXUP;3613;09:53:43;0;49	92996;8	57756;0;0;63;
$GPXUP;3613;09:53:44;0;49	93011;8	57753;0;0;63;
$GPXUP;3613;09:53:45;0;49	93026;8	57746;0;0;63;
$GPXUP;3613;09:53:46;0;49	9304;8	57736;0;0;64;
$GPXUP;3613;09:53:47;0;49	93054;8	57725;0;0;65;
$GPXUP;3613;09:53:48;0;49	93069;8	57712;0;0;67;
$GPXUP;3613;09:53:49;0;49	93083;8	57698;0;0;67;
$GPXUP;3613;09:53:50;0;49	93097;8	57684;0;0;64;
$GPXUP;3613;09:53:51;0;49	9311;8	57673;0;0;59;
$GPXUP;3613;09:53:52;0;49	93124;8	57665;0;0;61;
$GPXUP;3613;09:53:53;0;49	93139;8	5766;0;0;63;
$GPXUP;3613;09:53:53;0;49	93154;8	57656;0;0;63;
$GPXUP;3613;09:53:54;0;49	93169;8	57655;0;0;57;
$GPXUP;3613;09:53:55;0;49	93183;8	57657;0;0;57;
$GPXUP;3613;09:53:56;0;49	93196;8	57666;0;0;58;
$GPXUP;3613;09:53:57;0;49	93209;8	57676;0;0;58;
$GPXUP;3613;09:53:58;0;49	93221;8	5769;0;0;58;
$GPXUP;3613;09:53:59;0;49	9323;8	57707;0;0;56;
$GPXUP;3613;09:54:00;0;49	93235;8	57728;0;0;59;
$GPXUP;3613;09:54:01;0;49	93235;8	57749;0;0;53;
$GPXUP;3613;09:54:02;0;49	9323;8	57768;0;0;49;
$GPXUP;3613;09:54:03;0;49	93221;8	57782;0;0;50;
$GPXUP;3613;09:54:04;0;49	93209;8	57789;0;0;47;
$GPXUP;3613;09:54:05;0;49	93196;8	57786;0;0;49;
$GPXUP;3613;09:54:06;0;49	93186;8	57772;0;0;44;
$GPXUP;3613;09:54:07;0;49	93183;8	57753;0;0;37;
$GPXUP;3613;09:54:08;0;49	93186;8	57733;0;0;40;
$GPXUP;3613;09:54:09;0;49	93193;8	57716;0;0;42;
$GPXUP;3613;09:54:10;0;49	93202;8	57704;0;0;43;
$GPXUP;3613;09:54:11;0;49	93215;8	57699;0;0;45;
$GPXUP;3613;09:54:12;0;49	9323;8	57701;0;0;51;
$GPXUP;3613;09:54:13;0;49	93244;8	57704;0;0;54;
$GPXUP;3613;09:54:14;0;49	93258;8	57706;0;0;54;
$GPXUP;3613;09:54:15;0;49	93272;8	57705;0;0;55;
$GPXUP;3613;09:54:16;0;49	93286;8	57702;0;0;56;
$GPXUP;3613;09:54:17;0;49	933;8	57701;0;0;60;
$GPXUP;3613;09:54:18;0;49	93316;8	57702;0;0;63;
$GPXUP;3613;09:54:19;0;49	93332;8	57703;0;0;62;
$GPXUP;3613;09:54:20;0;49	93347;8	57701;0;0;60;
$GPXUP;3613;09:54:21;0;49	93362;8	57694;0;0;59;
$GPXUP;3613;09:54:22;0;49	93376;8	57688;0;0;59;
$GPXUP;3613;09:54:23;0;49	9339;8	57682;0;0;60;
$GPXUP;3613;09:54:24;0;49	93405;8	57677;0;0;62;
$GPXUP;3613;09:54:25;0;49	9342;8	57668;0;0;64;
$GPXUP;3613;09:54:26;0;49	93434;8	57657;0;0;62;
$GPXUP;3613;09:54:27;0;49	93447;8	57645;0;0;61;
$GPXUP;3613;09:54:28;0;49	9346;8	57632;0;0;61;
$GPXUP;3613;09:54:29;0;49	93474;8	57621;0;0;61;
$GPXUP;3613;09:54:30;0;49	93488;8	5761;0;0;62;
$GPXUP;3613;09:54:31;0;49	93502;8	57602;0;0;62;
$GPXUP;3613;09:54:32;0;49	93518;8	57596;0;0;65;
$GPXUP;3613;09:54:33;0;49	93534;8	5759;0;0;68;
$GPXUP;3613;09:54:34;0;49	93552;8	57586;0;0;74;
$GPXUP;3613;09:54:35;0;49	93571;8	57583;0;0;75;
$GPXUP;3613;09:54:36;0;49	93589;8	5758;0;0;72;
$GPXUP;3613;09:54:37;0;49	93607;8	57576;0;0;72;
$GPXUP;3613;09:54:38;0;49	93624;8	57571;0;0;66;
$GPXUP;3613;09:54:39;0;49	93639;8	57566;0;0;63;
$GPXUP;3613;09:54:40;0;49	93655;8	57561;0;0;65;
$GPXUP;3613;09:54:41;0;49	93672;8	57558;0;0;67;
$GPXUP;3613;09:54:42;0;49	93688;8	57558;0;0;69;
$GPXUP;3613;09:54:43;0;49	93706;8	57559;0;0;71;
$GPXUP;3613;09:54:44;0;49	93723;8	57562;0;0;69;
$GPXUP;3613;09:54:45;0;49	9374;8	57566;0;0;68;
$GPXUP;3613;09:54:46;0;49	93757;8	5757;0;0;68;
$GPXUP;3613;09:54:47;0;49	93774;8	57572;0;0;70;
$GPXUP;3613;09:54:48;0;49	93792;8	57575;0;0;72;
$GPXUP;3613;09:54:49;0;49	9381;8	5758;0;0;73;
$GPXUP;3613;09:54:50;0;49	93828;8	57588;0;0;72;
$GPXUP;3613;09:54:51;0;49	93845;8	57597;0;0;72;
$GPXUP;3613;09:54:52;0;49	93862;8	57607;0;0;72;
$GPXUP;3613;09:54:53;0;49	93878;8	57618;0;0;73;
$GPXUP;3613;09:54:54;0;49	93895;8	5763;0;0;74;
$GPXUP;3613;09:54:55;0;49	93913;8	57639;0;0;74;
$GPXUP;3613;09:54:56;0;49	9393;8	57648;0;0;74;
$GPXUP;3613;09:54:57;0;49	93948;8	57656;0;0;72;
$GPXUP;3613;09:54:58;0;49	93966;8	57663;0;0;71;
$GPXUP;3613;09:54:59;0;49	93983;8	57666;0;0;70;
$GPXUP;3613;09:55:00;0;49	94;8	57666;0;0;69;
$GPXUP;3613;09:55:01;0;49	94017;8	57664;0;0;69;
$GPXUP;3613;09:55:02;0;49	94035;8	57662;0;0;70;
$GPXUP;3613;09:55:03;0;49	94052;8	5766;0;0;72;
$GPXUP;3613;09:55:04;0;49	9407;8	57656;0;0;70;
$GPXUP;3613;09:55:05;0;49	94087;8	57649;0;0;69;
$GPXUP;3613;09:55:06;0;49	94103;8	57639;0;0;69;
$GPXUP;3613;09:55:07;0;49	94119;8	57629;0;0;69;
$GPXUP;3613;09:55:08;0;49	94135;8	57621;0;0;69;
$GPXUP;3613;09:55:09;0;49	94152;8	57613;0;0;69;
$GPXUP;3613;09:55:10;0;49	94168;8	57607;0;0;69;
$GPXUP;3613;09:55:11;0;49	94185;8	57601;0;0;70;
$GPXUP;3613;09:55:12;0;49	94203;8	57598;0;0;69;
$GPXUP;3613;09:55:13;0;49	9422;8	57597;0;0;70;
$GPXUP;3613;09:55:14;0;49	94238;8	57595;0;0;70;
$GPXUP;3613;09:55:15;0;49	94255;8	57595;0;0;71;
$GPXUP;3613;09:55:16;0;49	94273;8	57596;0;0;72;
$GPXUP;3613;09:55:17;0;49	94291;8	57598;0;0;73;
$GPXUP;3613;09:55:18;0;49	94309;8	57601;0;0;74;
$GPXUP;3613;09:55:19;0;49	94328;8	57604;0;0;74;
$GPXUP;3613;09:55:20;0;49	94346;8	5761;0;0;73;
$GPXUP;3613;09:55:21;0;49	94364;8	57618;0;0;74;
$GPXUP;3613;09:55:22;0;49	94381;8	57628;0;0;75;
$GPXUP;3613;09:55:23;0;49	94399;8	57638;0;0;76;
$GPXUP;3613;09:55:24;0;49	94416;8	5765;0;0;77;
$GPXUP;3613;09:55:25;0;49	94433;8	57663;0;0;76;
$GPXUP;3613;09:55:26;0;49	94451;8	57674;0;0;74;
$GPXUP;3613;09:55:27;0;49	94468;8	57683;0;0;74;
$GPXUP;3613;09:55:28;0;49	94486;8	57689;0;0;74;
$GPXUP;3613;09:55:29;0;49	94504;8	57695;0;0;74;
$GPXUP;3613;09:55:30;0;49	94523;8	57699;0;0;74;
$GPXUP;3613;09:55:31;0;49	94541;8	57701;0;0;73;
$GPXUP;3613;09:55:32;0;49	9456;8	57703;0;0;73;
$GPXUP;3613;09:55:33;0;49	94578;8	57704;0;0;73;
$GPXUP;3613;09:55:34;0;49	94596;8	57707;0;0;74;
$GPXUP;3613;09:55:35;0;49	94614;8	5771;0;0;75;
$GPXUP;3613;09:55:36;0;49	94633;8	57714;0;0;73;
$GPXUP;3613;09:55:37;0;49	94651;8	57718;0;0;72;
$GPXUP;3613;09:55:38;0;49	94669;8	5772;0;0;69;
$GPXUP;3613;09:55:39;0;49	94686;8	57723;0;0;69;
$GPXUP;3613;09:55:40;0;49	94703;8	57726;0;0;69;
$GPXUP;3613;09:55:41;0;49	9472;8	57728;0;0;70;
$GPXUP;3613;09:55:42;0;49	94738;8	57732;0;0;71;
$GPXUP;3613;09:55:43;0;49	94755;8	57737;0;0;70;
$GPXUP;3613;09:55:44;0;49	94772;8	5774;0;0;70;
$GPXUP;3613;09:55:45;0;49	9479;8	57742;0;0;71;
$GPXUP;3613;09:55:46;0;49	94808;8	57743;0;0;71;
$GPXUP;3613;09:55:47;0;49	94825;8	57746;0;0;72;
$GPXUP;3613;09:55:48;0;49	94843;8	57751;0;0;72;
$GPXUP;3613;09:55:49;0;49	9486;8	57757;0;0;72;
$GPXUP;3613;09:55:50;0;49	94878;8	57764;0;0;73;
$GPXUP;3613;09:55:51;0;49	94896;8	5777;0;0;72;
$GPXUP;3613;09:55:52;0;49	94914;8	57776;0;0;72;
$GPXUP;3613;09:55:53;0;49	94931;8	5778;0;0;71;
$GPXUP;3613;09:55:54;0;49	94949;8	57783;0;0;70;
$GPXUP;3613;09:55:55;0;49	94966;8	57783;0;0;67;
$GPXUP;3613;09:55:56;0;49	94982;8	5778;0;0;67;
$GPXUP;3613;09:55:57;0;49	94998;8	57774;0;0;64;
$GPXUP;3613;09:55:58;0;49	95013;8	57765;0;0;63;
$GPXUP;3613;09:55:59;0;49	95028;8	57756;0;0;65;
$GPXUP;3613;09:56:00;0;49	95044;8	5775;0;0;68;
$GPXUP;3613;09:56:01;0;49	95061;8	57748;0;0;69;
$GPXUP;3613;09:56:02;0;49	95078;8	5775;0;0;71;
$GPXUP;3613;09:56:03;0;49	95096;8	57755;0;0;75;
$GPXUP;3613;09:56:04;0;49	95114;8	57762;0;0;74;
$GPXUP;3613;09:56:05;0;49	95132;8	5777;0;0;74;
$GPXUP;3613;09:56:06;0;49	95151;8	57775;0;0;74;
$GPXUP;3613;09:56:07;0;49	95169;8	57776;0;0;73;
$GPXUP;3613;09:56:08;0;49	95187;8	57773;0;0;73;
$GPXUP;3613;09:56:09;0;49	95205;8	57768;0;0;72;
$GPXUP;3613;09:56:10;0;49	95223;8	57763;0;0;72;
$GPXUP;3613;09:56:11;0;49	95241;8	5776;0;0;72;
$GPXUP;3613;09:56:12;0;49	95259;8	57758;0;0;72;
$GPXUP;3613;09:56:13;0;49	95277;8	57756;0;0;72;
$GPXUP;3613;09:56:14;0;49	95295;8	57753;0;0;73;
$GPXUP;3613;09:56:15;0;49	95313;8	57751;0;0;74;
$GPXUP;3613;09:56:16;0;49	95332;8	57751;0;0;74;
$GPXUP;3613;09:56:17;0;49	9535;8	5775;0;0;75;
$GPXUP;3613;09:56:18;0;49	95369;8	57747;0;0;75;
$GPXUP;3613;09:56:19;0;49	95388;8	57744;0;0;75;
$GPXUP;3613;09:56:20;0;49	95406;8	57741;0;0;76;
$GPXUP;3613;09:56:21;0;49	95425;8	5774;0;0;75;
$GPXUP;3613;09:56:22;0;49	95444;8	5774;0;0;75;
$GPXUP;3613;09:56:23;0;49	95463;8	57741;0;0;73;
$GPXUP;3613;09:56:24;0;49	95481;8	57743;0;0;71;
$GPXUP;3613;09:56:25;0;49	95498;8	57744;0;0;69;
$GPXUP;3613;09:56:26;0;49	95516;8	57745;0;0;67;
$GPXUP;3613;09:56:27;0;49	95532;8	57744;0;0;65;
$GPXUP;3613;09:56:28;0;49	95548;8	57742;0;0;64;
$GPXUP;3613;09:56:29;0;49	95564;8	57738;0;0;63;
$GPXUP;3613;09:56:30;0;49	9558;8	57733;0;0;70;
$GPXUP;3613;09:56:31;0;49	95596;8	57722;0;0;68;
$GPXUP;3613;09:56:32;0;49	9561;8	5771;0;0;63;
$GPXUP;3613;09:56:33;0;49	95625;8	57702;0;0;62;
$GPXUP;3613;09:56:34;0;49	9564;8	57698;0;0;63;
$GPXUP;3613;09:56:35;0;49	95656;8	57694;0;0;65;
$GPXUP;3613;09:56:36;0;49	95672;8	57689;0;0;66;
$GPXUP;3613;09:56:37;0;49	95688;8	57686;0;0;67;
$GPXUP;3613;09:56:38;0;49	95704;8	57682;0;0;69;
$GPXUP;3613;09:56:39;0;49	95722;8	57678;0;0;72;
$GPXUP;3613;09:56:40;0;49	95739;8	57673;0;0;72;
$GPXUP;3613;09:56:41;0;49	95757;8	5767;0;0;73;
$GPXUP;3613;09:56:42;0;49	95775;8	57671;0;0;73;
$GPXUP;3613;09:56:43;0;49	95793;8	57676;0;0;70;
$GPXUP;3613;09:56:44;0;49	9581;8	57682;0;0;71;
$GPXUP;3613;09:56:45;0;49	95828;8	57689;0;0;71;
$GPXUP;3613;09:56:46;0;49	95845;8	57695;0;0;71;
$GPXUP;3613;09:56:47;0;49	95862;8	57701;0;0;74;
$GPXUP;3613;09:56:48;0;49	95881;8	57708;0;0;78;
$GPXUP;3613;09:56:49;0;49	959;8	57714;0;0;81;
$GPXUP;3613;09:56:50;0;49	9592;8	57717;0;0;81;
$GPXUP;3613;09:56:51;0;49	9594;8	57716;0;0;78;
$GPXUP;3613;09:56:52;0;49	95959;8	57712;0;0;76;
$GPXUP;3613;09:56:53;0;49	95978;8	57706;0;0;76;
$GPXUP;3613;09:56:54;0;49	95996;8	577;0;0;75;
$GPXUP;3613;09:56:55;0;49	96014;8	57693;0;0;73;
$GPXUP;3613;09:56:56;0;49	96033;8	57686;0;0;79;
$GPXUP;3613;09:56:57;0;49	96053;8	57684;0;0;80;
$GPXUP;3613;09:56:58;0;49	96072;8	57682;0;0;79;
$GPXUP;3613;09:56:59;0;49	96092;8	5768;0;0;74;
$GPXUP;3613;09:57:00;0;49	9611;8	5768;0;0;68;
$GPXUP;3613;09:57:01;0;49	96126;8	57683;0;0;66;
$GPXUP;3613;09:57:02;0;49	96143;8	57686;0;0;66;
$GPXUP;3613;09:57:03;0;49	96159;8	57688;0;0;66;
$GPXUP;3613;09:57:04;0;49	96175;8	57694;0;0;67;
$GPXUP;3613;09:57:05;0;49	96191;8	57703;0;0;70;
$GPXUP;3613;09:57:06;0;49	96208;8	5771;0;0;72;
$GPXUP;3613;09:57:07;0;49	96226;8	57716;0;0;72;
$GPXUP;3613;09:57:08;0;49	96244;8	57721;0;0;73;
$GPXUP;3613;09:57:09;0;49	96262;8	57724;0;0;73;
$GPXUP;3613;09:57:10;0;49	9628;8	57725;0;0;73;
$GPXUP;3613;09:57:11;0;49	96298;8	57725;0;0;73;
$GPXUP;3613;09:57:12;0;49	96317;8	57725;0;0;73;
$GPXUP;3613;09:57:13;0;49	96335;8	57726;0;0;72;
$GPXUP;3613;09:57:14;0;49	96353;8	57727;0;0;74;
$GPXUP;3613;09:57:15;0;49	96372;8	57728;0;0;77;
$GPXUP;3613;09:57:16;0;49	96391;8	57726;0;0;77;
$GPXUP;3613;09:57:17;0;49	9641;8	57724;0;0;78;
$GPXUP;3613;09:57:18;0;49	9643;8	57721;0;0;77;
$GPXUP;3613;09:57:19;0;49	96449;8	57718;0;0;75;
$GPXUP;3613;09:57:20;0;49	96467;8	57715;0;0;75;
$GPXUP;3613;09:57:21;0;49	96486;8	57712;0;0;74;
$GPXUP;3613;09:57:22;0;49	96504;8	57708;0;0;73;
$GPXUP;3613;09:57:23;0;49	96523;8	57706;0;0;73;
$GPXUP;3613;09:57:24;0;49	96541;8	57702;0;0;72;
$GPXUP;3613;09:57:25;0;49	96559;8	57697;0;0;72;
$GPXUP;3613;09:57:26;0;49	96576;8	57694;0;0;68;
$GPXUP;3613;09:57:27;0;49	96593;8	57695;0;0;68;
$GPXUP;3613;09:57:28;0;49	9661;8	577;0;0;69;
$GPXUP;3613;09:57:29;0;49	96627;8	57704;0;0;68;
$GPXUP;3613;09:57:30;0;49	96644;8	57708;0;0;66;
$GPXUP;3613;09:57:31;0;49	9666;8	57706;0;0;63;
$GPXUP;3613;09:57:32;0;49	96675;8	577;0;0;62;
$GPXUP;3613;09:57:33;0;49	9669;8	57693;0;0;62;
$GPXUP;3613;09:57:34;0;49	96704;8	57685;0;0;60;
$GPXUP;3613;09:57:35;0;49	96717;8	57674;0;0;57;
$GPXUP;3613;09:57:36;0;49	96728;8	57661;0;0;54;
$GPXUP;3613;09:57:37;0;49	96738;8	57646;0;0;54;
$GPXUP;3613;09:57:38;0;49	96747;8	57632;0;0;52;
$GPXUP;3613;09:57:39;0;49	96759;8	57624;0;0;51;
$GPXUP;3613;09:57:40;0;49	96772;8	5762;0;0;54;
$GPXUP;3613;09:57:41;0;49	96785;8	57618;0;0;57;
$GPXUP;3613;09:57:42;0;49	968;8	57619;0;0;63;
$GPXUP;3613;09:57:43;0;49	96816;8	5762;0;0;62;
$GPXUP;3613;09:57:44;0;49	96831;8	57624;0;0;64;
$GPXUP;3613;09:57:45;0;49	96846;8	57629;0;0;62;
$GPXUP;3613;09:57:46;0;49	96861;8	57634;0;0;62;
$GPXUP;3613;09:57:47;0;49	96876;8	57638;0;0;62;
$GPXUP;3613;09:57:48;0;49	96892;8	5764;0;0;61;
$GPXUP;3613;09:57:49;0;49	96907;8	57639;0;0;60;
$GPXUP;3613;09:57:50;0;49	96922;8	57637;0;0;61;
$GPXUP;3613;09:57:51;0;49	96937;8	57634;0;0;61;
$GPXUP;3613;09:57:52;0;49	96952;8	57629;0;0;62;
$GPXUP;3613;09:57:53;0;49	96966;8	57621;0;0;64;
$GPXUP;3613;09:57:54;0;49	96981;8	57611;0;0;66;
$GPXUP;3613;09:57:55;0;49	96996;8	57601;0;0;68;
$GPXUP;3613;09:57:56;0;49	97013;8	57592;0;0;70;
$GPXUP;3613;09:57:57;0;49	9703;8	57583;0;0;73;
$GPXUP;3613;09:57:58;0;49	97048;8	57576;0;0;78;
$GPXUP;3613;09:57:59;0;49	97068;8	5757;0;0;85;
$GPXUP;3613;09:58:00;0;49	97089;8	57568;0;0;83;
$GPXUP;3613;09:58:01;0;49	9711;8	5757;0;0;83;
$GPXUP;3613;09:58:02;0;49	9713;8	57576;0;0;82;
$GPXUP;3613;09:58:03;0;49	9715;8	57582;0;0;82;
$GPXUP;3613;09:58:04;0;49	9717;8	57587;0;0;82;
$GPXUP;3613;09:58:05;0;49	9719;8	57593;0;0;82;
$GPXUP;3613;09:58:06;0;49	9721;8	57601;0;0;83;
$GPXUP;3613;09:58:07;0;49	97229;8	57612;0;0;83;
$GPXUP;3613;09:58:08;0;49	97248;8	57625;0;0;83;
$GPXUP;3613;09:58:09;0;49	97267;8	57636;0;0;82;
$GPXUP;3613;09:58:10;0;49	97287;8	57647;0;0;84;
$GPXUP;3613;09:58:11;0;49	97307;8	57657;0;0;85;
$GPXUP;3613;09:58:12;0;49	97327;8	57667;0;0;84;
$GPXUP;3613;09:58:13;0;49	97348;8	57676;0;0;84;
$GPXUP;3613;09:58:14;0;49	97368;8	57686;0;0;83;
$GPXUP;3613;09:58:15;0;49	97388;8	57692;0;0;81;
$GPXUP;3613;09:58:16;0;49	97408;8	57697;0;0;81;
$GPXUP;3613;09:58:17;0;49	97428;8	57701;0;0;81;
$GPXUP;3613;09:58:18;0;49	97448;8	57706;0;0;81;
$GPXUP;3613;09:58:19;0;49	97468;8	57712;0;0;81;
$GPXUP;3613;09:58:20;0;49	97488;8	57717;0;0;78;
$GPXUP;3613;09:58:21;0;49	97507;8	5772;0;0;79;
$GPXUP;3613;09:58:22;0;49	97526;8	57723;0;0;79;
$GPXUP;3613;09:58:23;0;49	97546;8	57728;0;0;79;
$GPXUP;3613;09:58:24;0;49	97566;8	57733;0;0;78;
$GPXUP;3613;09:58:25;0;49	97584;8	57741;0;0;76;
$GPXUP;3613;09:58:26;0;49	97602;8	5775;0;0;75;
$GPXUP;3613;09:58:27;0;49	9762;8	57759;0;0;75;
$GPXUP;3613;09:58:28;0;49	97638;8	57766;0;0;74;
$GPXUP;3613;09:58:29;0;49	97656;8	57771;0;0;72;
$GPXUP;3613;09:58:30;0;49	97674;8	57773;0;0;72;
$GPXUP;3613;09:58:31;0;49	97692;8	57772;0;0;74;
$GPXUP;3613;09:58:32;0;49	9771;8	57771;0;0;73;
$GPXUP;3613;09:58:33;0;49	97729;8	57769;0;0;72;
$GPXUP;3613;09:58:34;0;49	97746;8	57767;0;0;70;
$GPXUP;3613;09:58:35;0;49	97764;8	57765;0;0;70;
$GPXUP;3613;09:58:36;0;49	97781;8	57765;0;0;70;
$GPXUP;3613;09:58:37;0;49	97798;8	57764;0;0;71;
$GPXUP;3613;09:58:38;0;49	97816;8	57762;0;0;71;
$GPXUP;3613;09:58:39;0;49	97834;8	57757;0;0;71;
$GPXUP;3613;09:58:40;0;49	97851;8	57751;0;0;72;
$GPXUP;3613;09:58:41;0;49	97868;8	57744;0;0;72;
$GPXUP;3613;09:58:42;0;49	97886;8	57737;0;0;72;
$GPXUP;3613;09:58:43;0;49	97903;8	5773;0;0;73;
$GPXUP;3613;09:58:44;0;49	97921;8	57725;0;0;75;
$GPXUP;3613;09:58:45;0;49	9794;8	57722;0;0;75;
$GPXUP;3613;09:58:46;0;49	97958;8	57719;0;0;76;
$GPXUP;3613;09:58:47;0;49	97977;8	57715;0;0;76;
$GPXUP;3613;09:58:48;0;49	97996;8	5771;0;0;71;
$GPXUP;3613;09:58:49;0;49	98012;8	57704;0;0;66;
$GPXUP;3613;09:58:50;0;49	98026;8	57696;0;0;58;
$GPXUP;3613;09:58:51;0;49	98039;8	57683;0;0;61;
$GPXUP;3613;09:58:52;0;49	98051;8	57668;0;0;62;
$GPXUP;3613;09:58:53;0;49	98063;8	57653;0;0;64;
$GPXUP;3613;09:58:54;0;49	98078;8	5764;0;0;70;
$GPXUP;3613;09:58:55;0;49	98094;8	57629;0;0;72;
$GPXUP;3613;09:58:56;0;49	98111;8	5762;0;0;72;
$GPXUP;3613;09:58:57;0;49	98128;8	57613;0;0;72;
$GPXUP;3613;09:58:58;0;49	98145;8	57606;0;0;71;
$GPXUP;3613;09:58:59;0;49	98163;8	576;0;0;71;
$GPXUP;3613;09:59:00;0;49	98181;8	57597;0;0;73;
$GPXUP;3613;09:59:01;0;49	98199;8	57594;0;0;73;
$GPXUP;3613;09:59:02;0;49	98217;8	5759;0;0;73;
$GPXUP;3613;09:59:03;0;49	98235;8	57584;0;0;75;
$GPXUP;3613;09:59:04;0;49	98254;8	57576;0;0;76;
$GPXUP;3613;09:59:05;0;49	98272;8	57569;0;0;74;
$GPXUP;3613;09:59:06;0;49	9829;8	57566;0;0;74;
$GPXUP;3613;09:59:07;0;49	98309;8	57565;0;0;75;
$GPXUP;3613;09:59:08;0;49	98328;8	57566;0;0;75;
$GPXUP;3613;09:59:09;0;49	98346;8	57569;0;0;70;
$GPXUP;3613;09:59:10;0;49	98363;8	57576;0;0;69;
$GPXUP;3613;09:59:11;0;49	98379;8	57581;0;0;68;
$GPXUP;3613;09:59:12;0;49	98396;8	57586;0;0;70;
$GPXUP;3613;09:59:13;0;49	98413;8	57592;0;0;70;
$GPXUP;3613;09:59:14;0;49	9843;8	57602;0;0;75;
$GPXUP;3613;09:59:15;0;49	98448;8	57614;0;0;76;
$GPXUP;3613;09:59:16;0;49	98465;8	57626;0;0;77;
$GPXUP;3613;09:59:17;0;49	98483;8	57635;0;0;72;
$GPXUP;3613;09:59:18;0;49	985;8	57642;0;0;68;
$GPXUP;3613;09:59:19;0;49	98515;8	5765;0;0;64;
$GPXUP;3613;09:59:20;0;49	9853;8	5766;0;0;62;
$GPXUP;3613;09:59:21;0;49	98544;8	57671;0;0;63;
$GPXUP;3613;09:59:22;0;49	98558;8	57681;0;0;63;
$GPXUP;3613;09:59:23;0;49	98572;8	57692;0;0;62;
$GPXUP;3613;09:59:24;0;49	98585;8	57706;0;0;62;
$GPXUP;3613;09:59:25;0;49	98596;8	57722;0;0;61;
$GPXUP;3613;09:59:26;0;49	98607;8	57739;0;0;61;
$GPXUP;3613;09:59:27;0;49	98616;8	57758;0;0;60;
$GPXUP;3613;09:59:28;0;49	98624;8	57778;0;0;59;
$GPXUP;3613;09:59:29;0;49	98631;8	57798;0;0;60;
$GPXUP;3613;09:59:30;0;49	9864;8	57817;0;0;61;
$GPXUP;3613;09:59:31;0;49	9865;8	57835;0;0;61;
$GPXUP;3613;09:59:32;0;49	98661;8	57851;0;0;59;
$GPXUP;3613;09:59:33;0;49	98673;8	57865;0;0;60;
$GPXUP;3613;09:59:34;0;49	98685;8	5788;0;0;62;
$GPXUP;3613;09:59:35;0;49	98698;8	57893;0;0;64;
$GPXUP;3613;09:59:36;0;49	98711;8	57906;0;0;63;
$GPXUP;3613;09:59:37;0;49	98725;8	57918;0;0;63;
$GPXUP;3613;09:59:38;0;49	98738;8	57932;0;0;63;
$GPXUP;3613;09:59:39;0;49	98751;8	57946;0;0;63;
$GPXUP;3613;09:59:40;0;49	98764;8	5796;0;0;64;
$GPXUP;3613;09:59:41;0;49	98777;8	57974;0;0;64;
$GPXUP;3613;09:59:42;0;49	98789;8	5799;0;0;65;
$GPXUP;3613;09:59:43;0;49	98801;8	58008;0;0;67;
$GPXUP;3613;09:59:44;0;49	98814;8	58024;0;0;66;
$GPXUP;3613;09:59:45;0;49	98828;8	58038;0;0;64;
$GPXUP;3613;09:59:46;0;49	98842;8	58048;0;0;65;
$GPXUP;3613;09:59:47;0;49	98856;8	58057;0;0;59;
$GPXUP;3613;09:59:48;0;49	9887;8	58065;0;0;60;
$GPXUP;3613;09:59:49;0;49	98885;8	58072;0;0;63;
$GPXUP;3613;09:59:50;0;49	989;8	5808;0;0;66;
$GPXUP;3613;09:59:51;0;49	98916;8	58088;0;0;66;
$GPXUP;3613;09:59:52;0;49	98931;8	58097;0;0;66;
$GPXUP;3613;09:59:53;0;49	98946;8	58109;0;0;66;
$GPXUP;3613;09:59:54;0;49	9896;8	58122;0;0;67;
$GPXUP;3613;09:59:55;0;49	98973;8	58138;0;0;69;
$GPXUP;3613;09:59:56;0;49	98986;8	58156;0;0;70;
$GPXUP;3613;09:59:57;0;49	98999;8	58174;0;0;67;
$GPXUP;3613;09:59:58;0;49	99011;8	58191;0;0;65;
$GPXUP;3613;09:59:59;0;49	99024;8	58207;0;0;63;
$GPXUP;3613;10:00:00;0;49	99036;8	58222;0;0;60;
$GPXUP;3613;10:00:01;0;49	99049;8	58234;0;0;60;
$GPXUP;3613;10:00:02;0;49	99063;8	58242;0;0;59;
$GPXUP;3613;10:00:03;0;49	99076;8	58249;0;0;58;
$GPXUP;3613;10:00:04;0;49	99091;8	58255;0;0;59;
$GPXUP;3613;10:00:05;0;49	99105;8	58262;0;0;58;
$GPXUP;3613;10:00:06;0;49	99118;8	58268;0;0;57;
$GPXUP;3613;10:00:07;0;49	99132;8	58274;0;0;58;
$GPXUP;3613;10:00:08;0;49	99146;8	58284;0;0;60;
$GPXUP;3613;10:00:09;0;49	99159;8	58294;0;0;60;
$GPXUP;3613;10:00:10;0;49	99173;8	58301;0;0;55;
$GPXUP;3613;10:00:11;0;49	99186;8	58307;0;0;53;
$GPXUP;3613;10:00:12;0;49	99199;8	58311;0;0;55;
$GPXUP;3613;10:00:13;0;49	99212;8	58315;0;0;57;
$GPXUP;3613;10:00:14;0;49	99227;8	58318;0;0;61;
$GPXUP;3613;10:00:15;0;49	99242;8	58319;0;0;61;
$GPXUP;3613;10:00:16;0;49	99256;8	58316;0;0;59;
$GPXUP;3613;10:00:17;0;49	99271;8	58315;0;0;60;
$GPXUP;3613;10:00:18;0;49	99286;8	58317;0;0;62;
$GPXUP;3613;10:00:19;0;49	993;8	58323;0;0;63;
$GPXUP;3613;10:00:20;0;49	99315;8	58332;0;0;64;
$GPXUP;3613;10:00:21;0;49	9933;8	58341;0;0;66;
$GPXUP;3613;10:00:22;0;49	99346;8	58349;0;0;66;
$GPXUP;3613;10:00:23;0;49	99362;8	58355;0;0;66;
$GPXUP;3613;10:00:24;0;49	99378;8	5836;0;0;66;
$GPXUP;3613;10:00:25;0;49	99394;8	58364;0;0;65;
$GPXUP;3613;10:00:26;0;49	99409;8	58364;0;0;60;
$GPXUP;3613;10:00:27;0;49	99422;8	5836;0;0;55;
$GPXUP;3613;10:00:28;0;49	99435;8	58355;0;0;52;
$GPXUP;3613;10:00:29;0;49	99447;8	58349;0;0;52;
$GPXUP;3613;10:00:30;0;49	99459;8	58344;0;0;52;
$GPXUP;3613;10:00:31;0;49	99471;8	58339;0;0;51;
$GPXUP;3613;10:00:32;0;49	99483;8	58333;0;0;50;
$GPXUP;3613;10:00:33;0;49	99495;8	58325;0;0;50;
$GPXUP;3613;10:00:34;0;49	99506;8	58316;0;0;51;
$GPXUP;3613;10:00:35;0;49	99518;8	58309;0;0;51;
$GPXUP;3613;10:00:36;0;49	9953;8	58304;0;0;52;
$GPXUP;3613;10:00:37;0;49	99543;8	583;0;0;53;
$GPXUP;3613;10:00:38;0;49	99556;8	58298;0;0;55;
$GPXUP;3613;10:00:39;0;49	9957;8	58296;0;0;57;
$GPXUP;3613;10:00:40;0;49	99584;8	58295;0;0;58;
$GPXUP;3613;10:00:41;0;49	99598;8	58295;0;0;57;
$GPXUP;3613;10:00:42;0;49	99613;8	58293;0;0;58;
$GPXUP;3613;10:00:43;0;49	99627;8	58289;0;0;59;
$GPXUP;3613;10:00:44;0;49	99641;8	58284;0;0;59;
$GPXUP;3613;10:00:45;0;49	99656;8	58278;0;0;59;
$GPXUP;3613;10:00:46;0;49	9967;8	58275;0;0;58;
$GPXUP;3613;10:00:47;0;49	99684;8	58275;0;0;59;
$GPXUP;3613;10:00:48;0;49	99699;8	5828;0;0;60;
$GPXUP;3613;10:00:49;0;49	99713;8	58287;0;0;61;
$GPXUP;3613;10:00:50;0;49	99728;8	58292;0;0;62;
$GPXUP;3613;10:00:51;0;49	99743;8	58296;0;0;63;
$GPXUP;3613;10:00:52;0;49	99759;8	58297;0;0;65;
$GPXUP;3613;10:00:53;0;49	99776;8	58297;0;0;68;
$GPXUP;3613;10:00:54;0;49	99792;8	58295;0;0;68;
$GPXUP;3613;10:00:55;0;49	99808;8	58292;0;0;68;
$GPXUP;3613;10:00:56;0;49	99826;8	58291;0;0;69;
$GPXUP;3613;10:00:57;0;49	99843;8	58292;0;0;70;
$GPXUP;3613;10:00:58;0;49	9986;8	58295;0;0;71;
$GPXUP;3613;10:00:59;0;49	99878;8	58298;0;0;71;
$GPXUP;3613;10:01:00;0;49	99896;8	58299;0;0;71;
$GPXUP;3613;10:01:01;0;49	99913;8	583;0;0;69;
$GPXUP;3613;10:01:02;0;49	9993;8	58302;0;0;68;
$GPXUP;3613;10:01:03;0;49	99947;8	58304;0;0;69;
$GPXUP;3613;10:01:04;0;49	99964;8	58308;0;0;69;
$GPXUP;3613;10:01:05;0;49	99981;8	5831;0;0;66;
$GPXUP;3613;10:01:06;0;49	99998;8	58309;0;0;65;
$GPXUP;3613;10:01:07;0;50	00014;8	58306;0;0;65;
$GPXUP;3613;10:01:08;0;50	0003;8	58302;0;0;65;
$GPXUP;3613;10:01:09;0;50	00046;8	58298;0;0;66;
$GPXUP;3613;10:01:10;0;50	00063;8	58295;0;0;67;
$GPXUP;3613;10:01:11;0;50	00079;8	58292;0;0;67;
$GPXUP;3613;10:01:12;0;50	00096;8	5829;0;0;68;
$GPXUP;3613;10:01:13;0;50	00113;8	58292;0;0;70;
$GPXUP;3613;10:01:14;0;50	0013;8	58296;0;0;70;
$GPXUP;3613;10:01:15;0;50	00147;8	583;0;0;72;
$GPXUP;3613;10:01:16;0;50	00165;8	58304;0;0;73;
$GPXUP;3613;10:01:17;0;50	00184;8	58307;0;0;74;
$GPXUP;3613;10:01:18;0;50	00202;8	58308;0;0;75;
$GPXUP;3613;10:01:19;0;50	00221;8	5831;0;0;75;
$GPXUP;3613;10:01:20;0;50	00239;8	58313;0;0;71;
$GPXUP;3613;10:01:21;0;50	00257;8	58315;0;0;68;
$GPXUP;3613;10:01:22;0;50	00274;8	58318;0;0;67;
$GPXUP;3613;10:01:23;0;50	00291;8	5832;0;0;68;
$GPXUP;3613;10:01:24;0;50	00308;8	58322;0;0;68;
$GPXUP;3613;10:01:25;0;50	00325;8	58323;0;0;67;
$GPXUP;3613;10:01:26;0;50	00342;8	58323;0;0;67;
$GPXUP;3613;10:01:27;0;50	00359;8	58322;0;0;67;
$GPXUP;3613;10:01:28;0;50	00376;8	58319;0;0;68;
$GPXUP;3613;10:01:29;0;50	00393;8	58318;0;0;68;
$GPXUP;3613;10:01:30;0;50	0041;8	5832;0;0;70;
$GPXUP;3613;10:01:31;0;50	00427;8	58325;0;0;71;
$GPXUP;3613;10:01:32;0;50	00444;8	58332;0;0;69;
$GPXUP;3613;10:01:33;0;50	00461;8	5834;0;0;69;
$GPXUP;3613;10:01:34;0;50	00478;8	58346;0;0;69;
$GPXUP;3613;10:01:35;0;50	00494;8	58352;0;0;63;
$GPXUP;3613;10:01:36;0;50	00509;8	58358;0;0;62;
$GPXUP;3613;10:01:37;0;50	00524;8	58362;0;0;62;
$GPXUP;3613;10:01:38;0;50	0054;8	58365;0;0;65;
$GPXUP;3613;10:01:39;0;50	00556;8	58365;0;0;66;
$GPXUP;3613;10:01:40;0;50	00573;8	58365;0;0;65;
$GPXUP;3613;10:01:41;0;50	00589;8	58366;0;0;64;
$GPXUP;3613;10:01:42;0;50	00605;8	58364;0;0;64;
$GPXUP;3613;10:01:43;0;50	00621;8	58361;0;0;65;
$GPXUP;3613;10:01:44;0;50	00637;8	5836;0;0;66;
$GPXUP;3613;10:01:45;0;50	00654;8	58359;0;0;66;
$GPXUP;3613;10:01:46;0;50	0067;8	58359;0;0;64;
$GPXUP;3613;10:01:47;0;50	00686;8	58358;0;0;63;
$GPXUP;3613;10:01:48;0;50	00702;8	5836;0;0;64;
$GPXUP;3613;10:01:49;0;50	00717;8	58367;0;0;65;
$GPXUP;3613;10:01:50;0;50	00732;8	58376;0;0;66;
$GPXUP;3613;10:01:51;0;50	00747;8	58388;0;0;66;
$GPXUP;3613;10:01:52;0;50	00761;8	584;0;0;66;
$GPXUP;3613;10:01:53;0;50	00776;8	58413;0;0;67;
$GPXUP;3613;10:01:54;0;50	00791;8	58423;0;0;68;
$GPXUP;3613;10:01:55;0;50	00808;8	58432;0;0;70;
$GPXUP;3613;10:01:56;0;50	00825;8	5844;0;0;72;
$GPXUP;3613;10:01:57;0;50	00842;8	58446;0;0;71;
$GPXUP;3613;10:01:58;0;50	00859;8	58454;0;0;71;
$GPXUP;3613;10:01:59;0;50	00876;8	58462;0;0;72;
$GPXUP;3613;10:02:00;0;50	00892;8	58473;0;0;73;
$GPXUP;3613;10:02:01;0;50	00909;8	58485;0;0;73;
$GPXUP;3613;10:02:02;0;50	00926;8	58496;0;0;73;
$GPXUP;3613;10:02:03;0;50	00943;8	58505;0;0;70;
$GPXUP;3613;10:02:04;0;50	0096;8	58509;0;0;69;
$GPXUP;3613;10:02:05;0;50	00977;8	58508;0;0;68;
$GPXUP;3613;10:02:06;0;50	00993;8	58505;0;0;68;
$GPXUP;3613;10:02:07;0;50	0101;8	585;0;0;69;
$GPXUP;3613;10:02:08;0;50	01027;8	58495;0;0;71;
$GPXUP;3613;10:02:09;0;50	01045;8	5849;0;0;72;
$GPXUP;3613;10:02:10;0;50	01062;8	58485;0;0;72;
$GPXUP;3613;10:02:11;0;50	0108;8	58479;0;0;73;
$GPXUP;3613;10:02:12;0;50	01097;8	5847;0;0;70;
$GPXUP;3613;10:02:13;0;50	01113;8	58459;0;0;68;
$GPXUP;3613;10:02:14;0;50	01128;8	58447;0;0;62;
$GPXUP;3613;10:02:15;0;50	0114;8	58436;0;0;56;
$GPXUP;3613;10:02:16;0;50	01152;8	58424;0;0;54;
$GPXUP;3613;10:02:17;0;50	01165;8	58416;0;0;58;
$GPXUP;3613;10:02:18;0;50	0118;8	58413;0;0;64;
$GPXUP;3613;10:02:19;0;50	01196;8	58413;0;0;69;
$GPXUP;3613;10:02:20;0;50	01214;8	58415;0;0;72;
$GPXUP;3613;10:02:21;0;50	01232;8	58419;0;0;73;
$GPXUP;3613;10:02:22;0;50	0125;8	58423;0;0;69;
$GPXUP;3613;10:02:23;0;50	01268;8	58426;0;0;71;
$GPXUP;3613;10:02:24;0;50	01285;8	58431;0;0;73;
$GPXUP;3613;10:02:25;0;50	01303;8	58439;0;0;76;
$GPXUP;3613;10:02:26;0;50	01321;8	58449;0;0;77;
$GPXUP;3613;10:02:27;0;50	01338;8	58463;0;0;78;
$GPXUP;3613;10:02:28;0;50	01355;8	58479;0;0;77;
$GPXUP;3613;10:02:29;0;50	01371;8	58495;0;0;75;
$GPXUP;3613;10:02:30;0;50	01387;8	58512;0;0;74;
$GPXUP;3613;10:02:31;0;50	01401;8	58531;0;0;75;
$GPXUP;3613;10:02:32;0;50	01414;8	58552;0;0;75;
$GPXUP;3613;10:02:33;0;50	01427;8	58573;0;0;72;
$GPXUP;3613;10:02:34;0;50	0144;8	58592;0;0;71;
$GPXUP;3613;10:02:35;0;50	01455;8	58608;0;0;72;
$GPXUP;3613;10:02:36;0;50	01471;8	58621;0;0;73;
$GPXUP;3613;10:02:37;0;50	01488;8	58632;0;0;75;
$GPXUP;3613;10:02:38;0;50	01505;8	58642;0;0;76;
$GPXUP;3613;10:02:39;0;50	01523;8	58651;0;0;76;
$GPXUP;3613;10:02:40;0;50	01541;8	58659;0;0;75;
$GPXUP;3613;10:02:41;0;50	0156;8	58666;0;0;73;
$GPXUP;3613;10:02:42;0;50	01578;8	58672;0;0;72;
$GPXUP;3613;10:02:43;0;50	01595;8	58676;0;0;67;
$GPXUP;3613;10:02:44;0;50	01612;8	5868;0;0;67;
$GPXUP;3613;10:02:45;0;50	01629;8	58683;0;0;67;
$GPXUP;3613;10:02:46;0;50	01646;8	58687;0;0;68;
$GPXUP;3613;10:02:47;0;50	01662;8	58692;0;0;68;
$GPXUP;3613;10:02:48;0;50	01679;8	587;0;0;68;
$GPXUP;3613;10:02:49;0;50	01695;8	58708;0;0;69;
$GPXUP;3613;10:02:50;0;50	01712;8	58716;0;0;69;
$GPXUP;3613;10:02:51;0;50	01728;8	58724;0;0;69;
$GPXUP;3613;10:02:52;0;50	01745;8	5873;0;0;68;
$GPXUP;3613;10:02:53;0;50	01762;8	58733;0;0;67;
$GPXUP;3613;10:02:54;0;50	01778;8	58736;0;0;66;
$GPXUP;3613;10:02:55;0;50	01795;8	58739;0;0;67;
$GPXUP;3613;10:02:56;0;50	01812;8	58743;0;0;68;
$GPXUP;3613;10:02:57;0;50	01828;8	5875;0;0;69;
$GPXUP;3613;10:02:58;0;50	01845;8	58756;0;0;67;
$GPXUP;3613;10:02:59;0;50	01861;8	58759;0;0;64;
$GPXUP;3613;10:03:00;0;50	01876;8	58754;0;0;61;
$GPXUP;3613;10:03:01;0;50	01891;8	58746;0;0;62;
$GPXUP;3613;10:03:02;0;50	01906;8	5874;0;0;66;
$GPXUP;3613;10:03:03;0;50	01923;8	58737;0;0;67;
$GPXUP;3613;10:03:04;0;50	01939;8	58735;0;0;66;
$GPXUP;3613;10:03:05;0;50	01955;8	58731;0;0;64;
$GPXUP;3613;10:03:06;0;50	0197;8	58724;0;0;63;
$GPXUP;3613;10:03:07;0;50	01986;8	58718;0;0;65;
$GPXUP;3613;10:03:08;0;50	02002;8	58714;0;0;65;
$GPXUP;3613;10:03:09;0;50	02017;8	58708;0;0;64;
$GPXUP;3613;10:03:10;0;50	02031;8	58698;0;0;56;
$GPXUP;3613;10:03:11;0;50	02042;8	58686;0;0;56;
$GPXUP;3613;10:03:12;0;50	02054;8	58672;0;0;59;
$GPXUP;3613;10:03:13;0;50	02066;8	58659;0;0;59;
$GPXUP;3613;10:03:14;0;50	02079;8	58648;0;0;61;
$GPXUP;3613;10:03:15;0;50	02094;8	5864;0;0;63;
$GPXUP;3613;10:03:16;0;50	02109;8	58634;0;0;66;
$GPXUP;3613;10:03:17;0;50	02124;8	58625;0;0;65;
$GPXUP;3613;10:03:18;0;50	02138;8	58613;0;0;64;
$GPXUP;3613;10:03:19;0;50	02152;8	586;0;0;62;
$GPXUP;3613;10:03:20;0;50	02163;8	58585;0;0;58;
$GPXUP;3613;10:03:21;0;50	02173;8	5857;0;0;53;
$GPXUP;3613;10:03:22;0;50	02183;8	58556;0;0;54;
$GPXUP;3613;10:03:23;0;50	02194;8	58543;0;0;56;
$GPXUP;3613;10:03:24;0;50	02205;8	5853;0;0;58;
$GPXUP;3613;10:03:25;0;50	02216;8	58516;0;0;58;
$GPXUP;3613;10:03:26;0;50	02227;8	58501;0;0;56;
$GPXUP;3613;10:03:27;0;50	02238;8	58488;0;0;56;
$GPXUP;3613;10:03:28;0;50	0225;8	58477;0;0;58;
$GPXUP;3613;10:03:29;0;50	02264;8	5847;0;0;61;
$GPXUP;3613;10:03:30;0;50	02279;8	58464;0;0;63;
$GPXUP;3613;10:03:31;0;50	02294;8	58456;0;0;63;
$GPXUP;3613;10:03:32;0;50	02308;8	58446;0;0;62;
$GPXUP;3613;10:03:33;0;50	02322;8	58436;0;0;60;
$GPXUP;3613;10:03:34;0;50	02335;8	58425;0;0;57;
$GPXUP;3613;10:03:35;0;50	02348;8	58415;0;0;55;
$GPXUP;3613;10:03:36;0;50	0236;8	58406;0;0;54;
$GPXUP;3613;10:03:37;0;50	02372;8	58397;0;0;55;
$GPXUP;3613;10:03:38;0;50	02386;8	58391;0;0;56;
$GPXUP;3613;10:03:39;0;50	024;8	58388;0;0;58;
$GPXUP;3613;10:03:40;0;50	02415;8	58386;0;0;67;
$GPXUP;3613;10:03:41;0;50	02432;8	58381;0;0;70;
$GPXUP;3613;10:03:42;0;50	02449;8	58376;0;0;67;
$GPXUP;3613;10:03:43;0;50	02465;8	58373;0;0;63;
$GPXUP;3613;10:03:44;0;50	02481;8	58373;0;0;61;
$GPXUP;3613;10:03:45;0;50	02496;8	58372;0;0;61;
$GPXUP;3613;10:03:46;0;50	02511;8	58369;0;0;58;
$GPXUP;3613;10:03:47;0;50	02524;8	58364;0;0;53;
$GPXUP;3613;10:03:48;0;50	02536;8	58356;0;0;51;
$GPXUP;3613;10:03:49;0;50	02548;8	5835;0;0;51;
$GPXUP;3613;10:03:50;0;50	02561;8	58345;0;0;56;
$GPXUP;3613;10:03:51;0;50	02576;8	58346;0;0;65;
$GPXUP;3613;10:03:52;0;50	02593;8	5835;0;0;74;
$GPXUP;3613;10:03:53;0;50	02612;8	58352;0;0;74;
$GPXUP;3613;10:03:54;0;50	02629;8	58353;0;0;66;
$GPXUP;3613;10:03:55;0;50	02646;8	5835;0;0;65;
$GPXUP;3613;10:03:56;0;50	0266;8	58343;0;0;57;
$GPXUP;3613;10:03:57;0;50	02673;8	58338;0;0;53;
$GPXUP;3613;10:03:58;0;50	02686;8	58339;0;0;55;
$GPXUP;3613;10:03:59;0;50	027;8	58344;0;0;58;
$GPXUP;3613;10:04:00;0;50	02714;8	58351;0;0;61;
$GPXUP;3613;10:04:01;0;50	02728;8	58356;0;0;60;
$GPXUP;3613;10:04:02;0;50	02743;8	58362;0;0;61;
$GPXUP;3613;10:04:03;0;50	02757;8	58369;0;0;59;
$GPXUP;3613;10:04:04;0;50	0277;8	58377;0;0;56;
$GPXUP;3613;10:04:05;0;50	02783;8	58386;0;0;55;
$GPXUP;3613;10:04:06;0;50	02796;8	58395;0;0;56;
$GPXUP;3613;10:04:07;0;50	02809;8	584;0;0;55;
$GPXUP;3613;10:04:08;0;50	02823;8	58404;0;0;57;
$GPXUP;3613;10:04:09;0;50	02837;8	58408;0;0;59;
$GPXUP;3613;10:04:10;0;50	02852;8	58413;0;0;61;
$GPXUP;3613;10:04:11;0;50	02866;8	58422;0;0;65;
$GPXUP;3613;10:04:12;0;50	02879;8	58437;0;0;69;
$GPXUP;3613;10:04:13;0;50	02892;8	58454;0;0;69;
$GPXUP;3613;10:04:14;0;50	02905;8	5847;0;0;67;
$GPXUP;3613;10:04:15;0;50	02918;8	58486;0;0;68;
$GPXUP;3613;10:04:16;0;50	02932;8	58502;0;0;69;
$GPXUP;3613;10:04:17;0;50	02944;8	5852;0;0;71;
$GPXUP;3613;10:04:18;0;50	02957;8	58539;0;0;69;
$GPXUP;3613;10:04:19;0;50	0297;8	58557;0;0;67;
$GPXUP;3613;10:04:20;0;50	02982;8	58573;0;0;61;
$GPXUP;3613;10:04:21;0;50	02994;8	58586;0;0;58;
$GPXUP;3613;10:04:22;0;50	03007;8	58596;0;0;58;
$GPXUP;3613;10:04:23;0;50	03021;8	58604;0;0;57;
$GPXUP;3613;10:04:24;0;50	03034;8	58615;0;0;59;
$GPXUP;3613;10:04:25;0;50	03046;8	58627;0;0;61;
$GPXUP;3613;10:04:26;0;50	0306;8	5864;0;0;64;
$GPXUP;3613;10:04:27;0;50	03074;8	58651;0;0;64;
$GPXUP;3613;10:04:28;0;50	03089;8	58659;0;0;63;
$GPXUP;3613;10:04:29;0;50	03104;8	58667;0;0;62;
$GPXUP;3613;10:04:30;0;50	03118;8	58677;0;0;63;
$GPXUP;3613;10:04:31;0;50	03133;8	58686;0;0;66;
$GPXUP;3613;10:04:32;0;50	03149;8	58695;0;0;67;
$GPXUP;3613;10:04:33;0;50	03164;8	58703;0;0;68;
$GPXUP;3613;10:04:34;0;50	0318;8	58712;0;0;69;
$GPXUP;3613;10:04:35;0;50	03196;8	58723;0;0;69;
$GPXUP;3613;10:04:36;0;50	03212;8	58734;0;0;68;
$GPXUP;3613;10:04:37;0;50	03227;8	58746;0;0;69;
$GPXUP;3613;10:04:38;0;50	03242;8	58761;0;0;70;
$GPXUP;3613;10:04:39;0;50	03257;8	58776;0;0;72;
$GPXUP;3613;10:04:40;0;50	03272;8	58791;0;0;72;
$GPXUP;3613;10:04:41;0;50	03287;8	58805;0;0;70;
$GPXUP;3613;10:04:42;0;50	03302;8	58818;0;0;65;
$GPXUP;3613;10:04:43;0;50	03315;8	58832;0;0;62;
$GPXUP;3613;10:04:44;0;50	03328;8	58845;0;0;61;
$GPXUP;3613;10:04:45;0;50	03342;8	58856;0;0;60;
$GPXUP;3613;10:04:46;0;50	03356;8	58867;0;0;61;
$GPXUP;3613;10:04:47;0;50	03369;8	58879;0;0;62;
$GPXUP;3613;10:04:48;0;50	03381;8	58894;0;0;60;
$GPXUP;3613;10:04:49;0;50	03393;8	58908;0;0;57;
$GPXUP;3613;10:04:50;0;50	03404;8	58923;0;0;57;
$GPXUP;3613;10:04:51;0;50	03414;8	58938;0;0;57;
$GPXUP;3613;10:04:52;0;50	03424;8	58954;0;0;58;
$GPXUP;3613;10:04:53;0;50	03434;8	58971;0;0;58;
$GPXUP;3613;10:04:54;0;50	03444;8	58988;0;0;55;
$GPXUP;3613;10:04:55;0;50	03452;8	59005;0;0;57;
$GPXUP;3613;10:04:56;0;50	03461;8	59024;0;0;60;
$GPXUP;3613;10:04:57;0;50	03472;8	5904;0;0;64;
$GPXUP;3613;10:04:58;0;50	03487;8	59051;0;0;67;
$GPXUP;3613;10:04:59;0;50	03503;8	59058;0;0;71;
$GPXUP;3613;10:05:00;0;50	03522;8	59057;0;0;77;
$GPXUP;3613;10:05:01;0;50	0354;8	5905;0;0;70;
$GPXUP;3613;10:05:02;0;50	03556;8	5904;0;0;70;
$GPXUP;3613;10:05:03;0;50	03571;8	59028;0;0;61;
$GPXUP;3613;10:05:04;0;50	03583;8	59014;0;0;56;
$GPXUP;3613;10:05:05;0;50	03592;8	59;0;0;54;
$GPXUP;3613;10:05:06;0;50	03602;8	58985;0;0;52;
$GPXUP;3613;10:05:07;0;50	03612;8	58972;0;0;51;
$GPXUP;3613;10:05:08;0;50	03623;8	58964;0;0;50;
$GPXUP;3613;10:05:09;0;50	03636;8	58963;0;0;49;
$GPXUP;3613;10:05:10;0;50	03648;8	58965;0;0;50;
$GPXUP;3613;10:05:11;0;50	0366;8	5897;0;0;51;
$GPXUP;3613;10:05:12;0;50	03672;8	58975;0;0;49;
$GPXUP;3613;10:05:13;0;50	03684;8	58981;0;0;48;
$GPXUP;3613;10:05:14;0;50	03695;8	58986;0;0;49;
$GPXUP;3613;10:05:15;0;50	03708;8	58988;0;0;52;
$GPXUP;3613;10:05:16;0;50	03721;8	58988;0;0;53;
$GPXUP;3613;10:05:17;0;50	03734;8	5899;0;0;51;
$GPXUP;3613;10:05:18;0;50	03745;8	58998;0;0;51;
$GPXUP;3613;10:05:19;0;50	03756;8	59007;0;0;51;
$GPXUP;3613;10:05:20;0;50	03767;8	59018;0;0;52;
$GPXUP;3613;10:05:21;0;50	03777;8	59032;0;0;54;
$GPXUP;3613;10:05:22;0;50	03787;8	59046;0;0;51;
$GPXUP;3613;10:05:23;0;50	03796;8	59059;0;0;49;
$GPXUP;3613;10:05:24;0;50	03805;8	59072;0;0;49;
$GPXUP;3613;10:05:25;0;50	03815;8	59083;0;0;49;
$GPXUP;3613;10:05:26;0;50	03826;8	59092;0;0;48;
$GPXUP;3613;10:05:27;0;50	03836;8	59101;0;0;47;
$GPXUP;3613;10:05:28;0;50	03846;8	59111;0;0;48;
$GPXUP;3613;10:05:29;0;50	03854;8	59125;0;0;48;
$GPXUP;3613;10:05:30;0;50	03861;8	5914;0;0;49;
$GPXUP;3613;10:05:31;0;50	03868;8	59156;0;0;48;
$GPXUP;3613;10:05:32;0;50	03875;8	59171;0;0;48;
$GPXUP;3613;10:05:33;0;50	03884;8	59184;0;0;50;
$GPXUP;3613;10:05:34;0;50	03894;8	59195;0;0;51;
$GPXUP;3613;10:05:35;0;50	03906;8	59202;0;0;50;
$GPXUP;3613;10:05:36;0;50	03918;8	59206;0;0;51;
$GPXUP;3613;10:05:37;0;50	03931;8	59209;0;0;52;
$GPXUP;3613;10:05:38;0;50	03943;8	59215;0;0;51;
$GPXUP;3613;10:05:39;0;50	03955;8	59222;0;0;51;
$GPXUP;3613;10:05:40;0;50	03967;8	5923;0;0;54;
$GPXUP;3613;10:05:41;0;50	0398;8	59239;0;0;56;
$GPXUP;3613;10:05:42;0;50	03992;8	5925;0;0;58;
$GPXUP;3613;10:05:43;0;50	04004;8	59262;0;0;58;
$GPXUP;3613;10:05:44;0;50	04016;8	59276;0;0;58;
$GPXUP;3613;10:05:45;0;50	04027;8	5929;0;0;56;
$GPXUP;3613;10:05:46;0;50	04038;8	59304;0;0;54;
$GPXUP;3613;10:05:47;0;50	04046;8	5932;0;0;56;
$GPXUP;3613;10:05:48;0;50	04053;8	59339;0;0;58;
$GPXUP;3613;10:05:49;0;50	04058;8	59362;0;0;63;
$GPXUP;3613;10:05:50;0;50	04063;8	59386;0;0;65;
$GPXUP;3613;10:05:51;0;50	04069;8	59408;0;0;61;
$GPXUP;3613;10:05:52;0;50	04078;8	59427;0;0;59;
$GPXUP;3613;10:05:53;0;50	04089;8	59442;0;0;57;
$GPXUP;3613;10:05:54;0;50	04103;8	5945;0;0;58;
$GPXUP;3613;10:05:55;0;50	04117;8	59452;0;0;58;
$GPXUP;3613;10:05:56;0;50	04132;8	59451;0;0;58;
$GPXUP;3613;10:05:57;0;50	04146;8	59447;0;0;57;
$GPXUP;3613;10:05:58;0;50	0416;8	59445;0;0;57;
$GPXUP;3613;10:05:59;0;50	04175;8	59444;0;0;60;
$GPXUP;3613;10:06:00;0;50	0419;8	59444;0;0;61;
$GPXUP;3613;10:06:01;0;50	04205;8	59445;0;0;62;
$GPXUP;3613;10:06:02;0;50	04221;8	5945;0;0;63;
$GPXUP;3613;10:06:03;0;50	04235;8	59458;0;0;62;
$GPXUP;3613;10:06:04;0;50	04248;8	5947;0;0;59;
$GPXUP;3613;10:06:05;0;50	04261;8	59482;0;0;57;
$GPXUP;3613;10:06:06;0;50	04273;8	59495;0;0;59;
$GPXUP;3613;10:06:07;0;50	04286;8	59508;0;0;61;
$GPXUP;3613;10:06:08;0;50	04299;8	5952;0;0;63;
$GPXUP;3613;10:06:09;0;50	04312;8	59533;0;0;63;
$GPXUP;3613;10:06:10;0;50	04325;8	59547;0;0;61;
$GPXUP;3613;10:06:11;0;50	04338;8	59562;0;0;61;
$GPXUP;3613;10:06:12;0;50	0435;8	59576;0;0;61;
$GPXUP;3613;10:06:13;0;50	04362;8	59592;0;0;62;
$GPXUP;3613;10:06:14;0;50	04374;8	59607;0;0;61;
$GPXUP;3613;10:06:15;0;50	04386;8	5962;0;0;63;
$GPXUP;3613;10:06:16;0;50	044;8	59634;0;0;63;
$GPXUP;3613;10:06:17;0;50	04413;8	59648;0;0;65;
$GPXUP;3613;10:06:18;0;50	04427;8	59661;0;0;66;
$GPXUP;3613;10:06:19;0;50	04442;8	59672;0;0;66;
$GPXUP;3613;10:06:20;0;50	04457;8	59683;0;0;66;
$GPXUP;3613;10:06:21;0;50	04472;8	59693;0;0;67;
$GPXUP;3613;10:06:22;0;50	04487;8	59704;0;0;68;
$GPXUP;3613;10:06:23;0;50	04503;8	59714;0;0;69;
$GPXUP;3613;10:06:24;0;50	0452;8	59721;0;0;69;
$GPXUP;3613;10:06:25;0;50	04537;8	59726;0;0;70;
$GPXUP;3613;10:06:26;0;50	04554;8	59732;0;0;72;
$GPXUP;3613;10:06:27;0;50	04572;8	5974;0;0;75;
$GPXUP;3613;10:06:28;0;50	0459;8	59748;0;0;76;
$GPXUP;3613;10:06:29;0;50	04608;8	59754;0;0;75;
$GPXUP;3613;10:06:30;0;50	04627;8	59759;0;0;75;
$GPXUP;3613;10:06:31;0;50	04645;8	59765;0;0;75;
$GPXUP;3613;10:06:32;0;50	04664;8	5977;0;0;74;
$GPXUP;3613;10:06:33;0;50	04682;8	59774;0;0;73;
$GPXUP;3613;10:06:34;0;50	047;8	59777;0;0;73;
$GPXUP;3613;10:06:35;0;50	04719;8	59781;0;0;75;
$GPXUP;3613;10:06:36;0;50	04738;8	59784;0;0;76;
$GPXUP;3613;10:06:37;0;50	04756;8	59786;0;0;73;
$GPXUP;3613;10:06:38;0;50	04774;8	59788;0;0;69;
$GPXUP;3613;10:06:39;0;50	04791;8	5979;0;0;65;
$GPXUP;3613;10:06:40;0;50	04808;8	59792;0;0;65;
$GPXUP;3613;10:06:41;0;50	04824;8	59794;0;0;65;
$GPXUP;3613;10:06:42;0;50	04841;8	59796;0;0;66;
$GPXUP;3613;10:06:43;0;50	04858;8	59799;0;0;68;
$GPXUP;3613;10:06:44;0;50	04875;8	59803;0;0;69;
$GPXUP;3613;10:06:45;0;50	04892;8	59807;0;0;68;
$GPXUP;3613;10:06:46;0;50	04909;8	59808;0;0;64;
$GPXUP;3613;10:06:47;0;50	04925;8	59805;0;0;65;
$GPXUP;3613;10:06:48;0;50	04942;8	598;0;0;65;
$GPXUP;3613;10:06:49;0;50	04958;8	59796;0;0;63;
$GPXUP;3613;10:06:50;0;50	04974;8	59795;0;0;65;
$GPXUP;3613;10:06:51;0;50	0499;8	59796;0;0;65;
$GPXUP;3613;10:06:52;0;50	05006;8	59799;0;0;66;
$GPXUP;3613;10:06:53;0;50	05023;8	59805;0;0;66;
$GPXUP;3613;10:06:54;0;50	05038;8	59812;0;0;66;
$GPXUP;3613;10:06:55;0;50	05054;8	5982;0;0;68;
$GPXUP;3613;10:06:56;0;50	05071;8	59827;0;0;72;
$GPXUP;3613;10:06:57;0;50	05089;8	59832;0;0;74;
$GPXUP;3613;10:06:58;0;50	05107;8	59839;0;0;73;
$GPXUP;3613;10:06:59;0;50	05124;8	59846;0;0;72;
$GPXUP;3613;10:07:00;0;50	05141;8	59854;0;0;71;
$GPXUP;3613;10:07:01;0;50	05158;8	59863;0;0;72;
$GPXUP;3613;10:07:02;0;50	05174;8	59875;0;0;73;
$GPXUP;3613;10:07:03;0;50	0519;8	59887;0;0;70;
$GPXUP;3613;10:07:04;0;50	05207;8	59895;0;0;69;
$GPXUP;3613;10:07:05;0;50	05224;8	59901;0;0;69;
$GPXUP;3613;10:07:06;0;50	05241;8	59905;0;0;69;
$GPXUP;3613;10:07:07;0;50	05258;8	59905;0;0;66;
$GPXUP;3613;10:07:08;0;50	05274;8	59903;0;0;64;
$GPXUP;3613;10:07:09;0;50	0529;8	59901;0;0;63;
$GPXUP;3613;10:07:10;0;50	05306;8	59902;0;0;62;
$GPXUP;3613;10:07:11;0;50	05322;8	59902;0;0;62;
$GPXUP;3613;10:07:12;0;50	05338;8	59902;0;0;63;
$GPXUP;3613;10:07:13;0;50	05353;8	59907;0;0;64;
$GPXUP;3613;10:07:14;0;50	05368;8	59917;0;0;66;
$GPXUP;3613;10:07:15;0;50	05384;8	59927;0;0;68;
$GPXUP;3613;10:07:16;0;50	054;8	59934;0;0;63;
$GPXUP;3613;10:07:17;0;50	05415;8	5994;0;0;61;
$GPXUP;3613;10:07:18;0;50	0543;8	59946;0;0;64;
$GPXUP;3613;10:07:19;0;50	05445;8	59957;0;0;67;
$GPXUP;3613;10:07:20;0;50	05459;8	59969;0;0;61;
$GPXUP;3613;10:07:21;0;50	05472;8	5998;0;0;55;
$GPXUP;3613;10:07:22;0;50	05484;8	59989;0;0;51;
$GPXUP;3613;10:07:23;0;50	05496;8	59996;0;0;52;
$GPXUP;3613;10:07:24;0;50	05509;8	60003;0;0;54;
$GPXUP;3613;10:07:25;0;50	05522;8	60008;0;0;54;
$GPXUP;3613;10:07:26;0;50	05536;8	60009;0;0;53;
$GPXUP;3613;10:07:27;0;50	05549;8	60009;0;0;54;
$GPXUP;3613;10:07:28;0;50	05563;8	60008;0;0;55;
$GPXUP;3613;10:07:29;0;50	05576;8	6001;0;0;56;
$GPXUP;3613;10:07:30;0;50	0559;8	60018;0;0;58;
$GPXUP;3613;10:07:31;0;50	05603;8	60029;0;0;58;
$GPXUP;3613;10:07:32;0;50	05615;8	60041;0;0;59;
$GPXUP;3613;10:07:33;0;50	05628;8	60051;0;0;57;
$GPXUP;3613;10:07:34;0;50	05641;8	6006;0;0;55;
$GPXUP;3613;10:07:35;0;50	05654;8	6007;0;0;59;
$GPXUP;3613;10:07:36;0;50	05668;8	60078;0;0;61;
$GPXUP;3613;10:07:37;0;50	05682;8	60084;0;0;60;
$GPXUP;3613;10:07:38;0;50	05697;8	60084;0;0;59;
$GPXUP;3613;10:07:39;0;50	05711;8	60081;0;0;57;
$GPXUP;3613;10:07:40;0;50	05724;8	60076;0;0;55;
$GPXUP;3613;10:07:41;0;50	05738;8	60071;0;0;55;
$GPXUP;3613;10:07:42;0;50	05752;8	60071;0;0;56;
$GPXUP;3613;10:07:43;0;50	05765;8	60077;0;0;59;
$GPXUP;3613;10:07:44;0;50	05779;8	60088;0;0;62;
$GPXUP;3613;10:07:45;0;50	05792;8	60099;0;0;62;
$GPXUP;3613;10:07:46;0;50	05806;8	60111;0;0;60;
$GPXUP;3613;10:07:47;0;50	05819;8	60122;0;0;61;
$GPXUP;3613;10:07:48;0;50	05833;8	60132;0;0;64;
$GPXUP;3613;10:07:49;0;50	05847;8	60144;0;0;67;
$GPXUP;3613;10:07:50;0;50	05861;8	6016;0;0;70;
$GPXUP;3613;10:07:51;0;50	05874;8	60178;0;0;71;
$GPXUP;3613;10:07:52;0;50	05888;8	60197;0;0;72;
$GPXUP;3613;10:07:53;0;50	05901;8	60216;0;0;73;
$GPXUP;3613;10:07:54;0;50	05913;8	60237;0;0;71;
$GPXUP;3613;10:07:55;0;50	05926;8	60255;0;0;67;
$GPXUP;3613;10:07:56;0;50	0594;8	6027;0;0;64;
$GPXUP;3613;10:07:57;0;50	05953;8	60284;0;0;64;
$GPXUP;3613;10:07:58;0;50	05968;8	60296;0;0;64;
$GPXUP;3613;10:07:59;0;50	05982;8	60307;0;0;65;
$GPXUP;3613;10:08:00;0;50	05997;8	60318;0;0;67;
$GPXUP;3613;10:08:01;0;50	06013;8	60329;0;0;67;
$GPXUP;3613;10:08:02;0;50	06028;8	60338;0;0;66;
$GPXUP;3613;10:08:03;0;50	06044;8	60346;0;0;65;
$GPXUP;3613;10:08:04;0;50	0606;8	60353;0;0;64;
$GPXUP;3613;10:08:05;0;50	06075;8	6036;0;0;64;
$GPXUP;3613;10:08:06;0;50	0609;8	60368;0;0;67;
$GPXUP;3613;10:08:07;0;50	06107;8	60376;0;0;69;
$GPXUP;3613;10:08:08;0;50	06124;8	60382;0;0;71;
$GPXUP;3613;10:08:09;0;50	06141;8	60391;0;0;72;
$GPXUP;3613;10:08:10;0;50	06157;8	60402;0;0;72;
$GPXUP;3613;10:08:11;0;50	06174;8	60414;0;0;72;
$GPXUP;3613;10:08:12;0;50	0619;8	60427;0;0;72;
$GPXUP;3613;10:08:13;0;50	06206;8	6044;0;0;73;
$GPXUP;3613;10:08:14;0;50	06221;8	60456;0;0;74;
$GPXUP;3613;10:08:15;0;50	06236;8	60472;0;0;72;
$GPXUP;3613;10:08:16;0;50	06251;8	60486;0;0;70;
$GPXUP;3613;10:08:17;0;50	06266;8	60498;0;0;65;
$GPXUP;3613;10:08:18;0;50	06282;8	60507;0;0;62;
$GPXUP;3613;10:08:19;0;50	06296;8	60512;0;0;59;
$GPXUP;3613;10:08:20;0;50	06311;8	60516;0;0;58;
$GPXUP;3613;10:08:21;0;50	06326;8	6052;0;0;63;
$GPXUP;3613;10:08:22;0;50	06341;8	60523;0;0;63;
$GPXUP;3613;10:08:23;0;50	06357;8	6053;0;0;69;
$GPXUP;3613;10:08:24;0;50	06373;8	6054;0;0;70;
$GPXUP;3613;10:08:25;0;50	06389;8	60549;0;0;65;
$GPXUP;3613;10:08:26;0;50	06405;8	60552;0;0;63;
$GPXUP;3613;10:08:27;0;50	0642;8	60553;0;0;60;
$GPXUP;3613;10:08:28;0;50	06435;8	60553;0;0;62;
$GPXUP;3613;10:08:29;0;50	06451;8	60554;0;0;67;
$GPXUP;3613;10:08:30;0;50	06468;8	60557;0;0;72;
$GPXUP;3613;10:08:31;0;50	06486;8	6056;0;0;75;
$GPXUP;3613;10:08:32;0;50	06504;8	60562;0;0;75;
$GPXUP;3613;10:08:33;0;50	06523;8	60565;0;0;72;
$GPXUP;3613;10:08:34;0;50	0654;8	60568;0;0;70;
$GPXUP;3613;10:08:35;0;50	06557;8	6057;0;0;65;
$GPXUP;3613;10:08:36;0;50	06572;8	60573;0;0;57;
$GPXUP;3613;10:08:37;0;50	06586;8	60577;0;0;56;
$GPXUP;3613;10:08:38;0;50	066;8	60581;0;0;58;
$GPXUP;3613;10:08:39;0;50	06615;8	60581;0;0;58;
$GPXUP;3613;10:08:40;0;50	06629;8	60579;0;0;58;
$GPXUP;3613;10:08:41;0;50	06643;8	60576;0;0;60;
$GPXUP;3613;10:08:42;0;50	06659;8	60575;0;0;64;
$GPXUP;3613;10:08:43;0;50	06675;8	60577;0;0;65;
$GPXUP;3613;10:08:44;0;50	06691;8	60584;0;0;65;
$GPXUP;3613;10:08:45;0;50	06707;8	60591;0;0;65;
$GPXUP;3613;10:08:46;0;50	06723;8	60594;0;0;63;
$GPXUP;3613;10:08:47;0;50	06738;8	60596;0;0;63;
$GPXUP;3613;10:08:48;0;50	06754;8	60599;0;0;66;
$GPXUP;3613;10:08:49;0;50	06771;8	60603;0;0;68;
$GPXUP;3613;10:08:50;0;50	06788;8	60609;0;0;70;
$GPXUP;3613;10:08:51;0;50	06805;8	60616;0;0;74;
$GPXUP;3613;10:08:52;0;50	06822;8	60627;0;0;75;
$GPXUP;3613;10:08:53;0;50	06838;8	60642;0;0;74;
$GPXUP;3613;10:08:54;0;50	06854;8	60658;0;0;72;
$GPXUP;3613;10:08:55;0;50	06869;8	60672;0;0;72;
$GPXUP;3613;10:08:56;0;50	06886;8	60684;0;0;73;
$GPXUP;3613;10:08:57;0;50	06903;8	60695;0;0;75;
$GPXUP;3613;10:08:58;0;50	06921;8	60704;0;0;76;
$GPXUP;3613;10:08:59;0;50	06939;8	60714;0;0;76;
$GPXUP;3613;10:09:00;0;50	06956;8	60727;0;0;73;
$GPXUP;3613;10:09:01;0;50	06971;8	60741;0;0;69;
$GPXUP;3613;10:09:02;0;50	06986;8	60753;0;0;67;
$GPXUP;3613;10:09:03;0;50	07002;8	60764;0;0;68;
$GPXUP;3613;10:09:04;0;50	07018;8	60775;0;0;69;
$GPXUP;3613;10:09:05;0;50	07034;8	60785;0;0;68;
$GPXUP;3613;10:09:06;0;50	0705;8	60795;0;0;69;
$GPXUP;3613;10:09:07;0;50	07066;8	60806;0;0;70;
$GPXUP;3613;10:09:08;0;50	07082;8	60818;0;0;71;
$GPXUP;3613;10:09:09;0;50	07099;8	60828;0;0;73;
$GPXUP;3613;10:09:10;0;50	07116;8	60836;0;0;74;
$GPXUP;3613;10:09:11;0;50	07134;8	60845;0;0;74;
$GPXUP;3613;10:09:12;0;50	07151;8	60856;0;0;75;
$GPXUP;3613;10:09:13;0;50	07168;8	60869;0;0;76;
$GPXUP;3613;10:09:14;0;50	07185;8	60884;0;0;75;
$GPXUP;3613;10:09:15;0;50	072;8	60898;0;0;72;
$GPXUP;3613;10:09:16;0;50	07216;8	60913;0;0;70;
$GPXUP;3613;10:09:17;0;50	07231;8	60926;0;0;71;
$GPXUP;3613;10:09:18;0;50	07246;8	60941;0;0;73;
$GPXUP;3613;10:09:19;0;50	07262;8	60956;0;0;74;
$GPXUP;3613;10:09:20;0;50	07278;8	60971;0;0;74;
$GPXUP;3613;10:09:21;0;50	07294;8	60985;0;0;73;
$GPXUP;3613;10:09:22;0;50	0731;8	60999;0;0;76;
$GPXUP;3613;10:09:23;0;50	07327;8	61013;0;0;76;
$GPXUP;3613;10:09:24;0;50	07343;8	61029;0;0;76;
$GPXUP;3613;10:09:25;0;50	07359;8	61045;0;0;76;
$GPXUP;3613;10:09:26;0;50	07375;8	61062;0;0;77;
$GPXUP;3613;10:09:27;0;50	07391;8	61078;0;0;78;
$GPXUP;3613;10:09:28;0;50	07408;8	61093;0;0;79;
$GPXUP;3613;10:09:29;0;50	07426;8	61107;0;0;80;
$GPXUP;3613;10:09:30;0;50	07444;8	6112;0;0;78;
$GPXUP;3613;10:09:31;0;50	07462;8	61132;0;0;77;
$GPXUP;3613;10:09:32;0;50	0748;8	61143;0;0;76;
$GPXUP;3613;10:09:33;0;50	07498;8	61155;0;0;77;
$GPXUP;3613;10:09:34;0;50	07516;8	61167;0;0;78;
$GPXUP;3613;10:09:35;0;50	07533;8	6118;0;0;77;
$GPXUP;3613;10:09:36;0;50	07551;8	61193;0;0;74;
$GPXUP;3613;10:09:37;0;50	07568;8	61205;0;0;74;
$GPXUP;3613;10:09:38;0;50	07584;8	61218;0;0;73;
$GPXUP;3613;10:09:39;0;50	07601;8	6123;0;0;70;
$GPXUP;3613;10:09:40;0;50	07617;8	61241;0;0;71;
$GPXUP;3613;10:09:41;0;50	07634;8	61249;0;0;71;
$GPXUP;3613;10:09:42;0;50	07652;8	61252;0;0;72;
$GPXUP;3613;10:09:43;0;50	0767;8	6125;0;0;71;
$GPXUP;3613;10:09:44;0;50	07687;8	6125;0;0;71;
$GPXUP;3613;10:09:45;0;50	07705;8	61254;0;0;73;
$GPXUP;3613;10:09:46;0;50	07723;8	61261;0;0;73;
$GPXUP;3613;10:09:47;0;50	0774;8	6127;0;0;74;
$GPXUP;3613;10:09:48;0;50	07758;8	61278;0;0;71;
$GPXUP;3613;10:09:49;0;50	07774;8	61284;0;0;65;
$GPXUP;3613;10:09:50;0;50	07791;8	61288;0;0;66;
$GPXUP;3613;10:09:51;0;50	07808;8	61288;0;0;66;
$GPXUP;3613;10:09:52;0;50	07824;8	61287;0;0;67;
$GPXUP;3613;10:09:53;0;50	07841;8	61286;0;0;70;
$GPXUP;3613;10:09:54;0;50	07859;8	61286;0;0;71;
$GPXUP;3613;10:09:55;0;50	07877;8	61288;0;0;71;
$GPXUP;3613;10:09:56;0;50	07894;8	61293;0;0;70;
$GPXUP;3613;10:09:57;0;50	07911;8	61299;0;0;69;
$GPXUP;3613;10:09:58;0;50	07928;8	61307;0;0;70;
$GPXUP;3613;10:09:59;0;50	07945;8	61315;0;0;72;
$GPXUP;3613;10:10:00;0;50	07963;8	61321;0;0;73;
$GPXUP;3613;10:10:01;0;50	0798;8	61329;0;0;72;
$GPXUP;3613;10:10:02;0;50	07996;8	61341;0;0;71;
$GPXUP;3613;10:10:03;0;50	08011;8	61358;0;0;73;
$GPXUP;3613;10:10:04;0;50	08025;8	61378;0;0;80;
$GPXUP;3613;10:10:05;0;50	08038;8	61401;0;0;79;
$GPXUP;3613;10:10:06;0;50	08053;8	61422;0;0;79;
$GPXUP;3613;10:10:07;0;50	08067;8	61443;0;0;78;
$GPXUP;3613;10:10:08;0;50	08082;8	61462;0;0;78;
$GPXUP;3613;10:10:09;0;50	08098;8	6148;0;0;77;
$GPXUP;3613;10:10:10;0;50	08114;8	61496;0;0;75;
$GPXUP;3613;10:10:11;0;50	0813;8	6151;0;0;74;
$GPXUP;3613;10:10:12;0;50	08147;8	61523;0;0;72;
$GPXUP;3613;10:10:13;0;50	08163;8	61534;0;0;71;
$GPXUP;3613;10:10:14;0;50	0818;8	61543;0;0;71;
$GPXUP;3613;10:10:15;0;50	08196;8	61554;0;0;72;
$GPXUP;3613;10:10:16;0;50	08213;8	61565;0;0;73;
$GPXUP;3613;10:10:17;0;50	08229;8	61578;0;0;74;
$GPXUP;3613;10:10:18;0;50	08245;8	61592;0;0;75;
$GPXUP;3613;10:10:19;0;50	08262;8	61605;0;0;75;
$GPXUP;3613;10:10:20;0;50	08279;8	61616;0;0;72;
$GPXUP;3613;10:10:21;0;50	08295;8	61627;0;0;68;
$GPXUP;3613;10:10:22;0;50	08311;8	61636;0;0;63;
$GPXUP;3613;10:10:23;0;50	08326;8	61643;0;0;63;
$GPXUP;3613;10:10:24;0;50	08342;8	6165;0;0;62;
$GPXUP;3613;10:10:25;0;50	08357;8	61656;0;0;64;
$GPXUP;3613;10:10:26;0;50	08373;8	61661;0;0;68;
$GPXUP;3613;10:10:27;0;50	08391;8	61665;0;0;74;
$GPXUP;3613;10:10:28;0;50	08409;8	61672;0;0;75;
$GPXUP;3613;10:10:29;0;50	08426;8	61683;0;0;74;
$GPXUP;3613;10:10:30;0;50	08443;8	61696;0;0;76;
$GPXUP;3613;10:10:31;0;50	0846;8	61709;0;0;79;
$GPXUP;3613;10:10:32;0;50	08478;8	61722;0;0;80;
$GPXUP;3613;10:10:33;0;50	08497;8	61734;0;0;80;
$GPXUP;3613;10:10:34;0;50	08515;8	61748;0;0;77;
$GPXUP;3613;10:10:35;0;50	08531;8	61765;0;0;75;
$GPXUP;3613;10:10:36;0;50	08545;8	61784;0;0;74;
$GPXUP;3613;10:10:37;0;50	08557;8	61805;0;0;74;
$GPXUP;3613;10:10:38;0;50	0857;8	61827;0;0;76;
$GPXUP;3613;10:10:39;0;50	08585;8	61845;0;0;76;
$GPXUP;3613;10:10:40;0;50	086;8	6186;0;0;69;
$GPXUP;3613;10:10:41;0;50	08615;8	61872;0;0;65;
$GPXUP;3613;10:10:42;0;50	0863;8	61882;0;0;64;
$GPXUP;3613;10:10:43;0;50	08645;8	61893;0;0;64;
$GPXUP;3613;10:10:44;0;50	0866;8	61901;0;0;65;
$GPXUP;3613;10:10:45;0;50	08676;8	61909;0;0;67;
$GPXUP;3613;10:10:46;0;50	08692;8	61916;0;0;70;
$GPXUP;3613;10:10:47;0;50	0871;8	61921;0;0;71;
$GPXUP;3613;10:10:48;0;50	08727;8	61928;0;0;71;
$GPXUP;3613;10:10:49;0;50	08744;8	61938;0;0;72;
$GPXUP;3613;10:10:50;0;50	0876;8	61952;0;0;74;
$GPXUP;3613;10:10:51;0;50	08776;8	61965;0;0;76;
$GPXUP;3613;10:10:52;0;50	08794;8	61978;0;0;76;
$GPXUP;3613;10:10:53;0;50	08811;8	61989;0;0;76;
$GPXUP;3613;10:10:54;0;50	08829;8	62;0;0;74;
$GPXUP;3613;10:10:55;0;50	08845;8	62008;0;0;65;
$GPXUP;3613;10:10:56;0;50	08861;8	62009;0;0;60;
$GPXUP;3613;10:10:57;0;50	08876;8	62009;0;0;61;
$GPXUP;3613;10:10:58;0;50	08892;8	62011;0;0;68;
$GPXUP;3613;10:10:59;0;50	0891;8	62011;0;0;74;
$GPXUP;3613;10:11:00;0;50	08928;8	62011;0;0;76;
$GPXUP;3613;10:11:01;0;50	08948;8	62012;0;0;74;
$GPXUP;3613;10:11:02;0;50	08965;8	62015;0;0;64;
$GPXUP;3613;10:11:03;0;50	0898;8	62021;0;0;55;
$GPXUP;3613;10:11:04;0;50	08992;8	62028;0;0;49;
$GPXUP;3613;10:11:05;0;50	09004;8	62035;0;0;52;
$GPXUP;3613;10:11:06;0;50	09016;8	62044;0;0;55;
$GPXUP;3613;10:11:07;0;50	09028;8	62054;0;0;57;
$GPXUP;3613;10:11:08;0;50	09042;8	62062;0;0;58;
$GPXUP;3613;10:11:09;0;50	09056;8	62068;0;0;59;
$GPXUP;3613;10:11:10;0;50	0907;8	62075;0;0;59;
$GPXUP;3613;10:11:11;0;50	09085;8	62083;0;0;60;
$GPXUP;3613;10:11:12;0;50	09099;8	62089;0;0;62;
$GPXUP;3613;10:11:13;0;50	09114;8	62096;0;0;60;
$GPXUP;3613;10:11:14;0;50	09128;8	62103;0;0;59;
$GPXUP;3613;10:11:15;0;50	09143;8	6211;0;0;60;
$GPXUP;3613;10:11:16;0;50	09157;8	62118;0;0;61;
$GPXUP;3613;10:11:17;0;50	09171;8	62128;0;0;63;
$GPXUP;3613;10:11:18;0;50	09185;8	6214;0;0;65;
$GPXUP;3613;10:11:19;0;50	092;8	62153;0;0;66;
$GPXUP;3613;10:11:20;0;50	09215;8	62162;0;0;66;
$GPXUP;3613;10:11:21;0;50	09231;8	62167;0;0;65;
$GPXUP;3613;10:11:22;0;50	09247;8	6217;0;0;64;
$GPXUP;3613;10:11:23;0;50	09263;8	62174;0;0;64;
$GPXUP;3613;10:11:24;0;50	09278;8	62179;0;0;64;
$GPXUP;3613;10:11:25;0;50	09294;8	62187;0;0;65;
$GPXUP;3613;10:11:26;0;50	09308;8	622;0;0;68;
$GPXUP;3613;10:11:27;0;50	09322;8	62215;0;0;68;
$GPXUP;3613;10:11:28;0;50	09335;8	62232;0;0;68;
$GPXUP;3613;10:11:29;0;50	09348;8	62249;0;0;68;
$GPXUP;3613;10:11:30;0;50	09362;8	62263;0;0;66;
$GPXUP;3613;10:11:31;0;50	09377;8	62276;0;0;64;
$GPXUP;3613;10:11:32;0;50	0939;8	6229;0;0;64;
$GPXUP;3613;10:11:33;0;50	09403;8	62304;0;0;65;
$GPXUP;3613;10:11:34;0;50	09416;8	62319;0;0;65;
$GPXUP;3613;10:11:35;0;50	0943;8	62332;0;0;65;
$GPXUP;3613;10:11:36;0;50	09445;8	62343;0;0;65;
$GPXUP;3613;10:11:37;0;50	0946;8	62351;0;0;64;
$GPXUP;3613;10:11:38;0;50	09476;8	62357;0;0;64;
$GPXUP;3613;10:11:39;0;50	09492;8	62363;0;0;65;
$GPXUP;3613;10:11:40;0;50	09507;8	6237;0;0;65;
$GPXUP;3613;10:11:41;0;50	09522;8	6238;0;0;64;
$GPXUP;3613;10:11:42;0;50	09537;8	62389;0;0;64;
$GPXUP;3613;10:11:43;0;50	09553;8	62395;0;0;63;
$GPXUP;3613;10:11:44;0;50	09568;8	62397;0;0;63;
$GPXUP;3613;10:11:45;0;50	09584;8	624;0;0;65;
$GPXUP;3613;10:11:46;0;50	096;8	62407;0;0;67;
$GPXUP;3613;10:11:47;0;50	09617;8	62415;0;0;70;
$GPXUP;3613;10:11:48;0;50	09634;8	62424;0;0;72;
$GPXUP;3613;10:11:49;0;50	0965;8	62432;0;0;67;
$GPXUP;3613;10:11:50;0;50	09666;8	6244;0;0;66;
$GPXUP;3613;10:11:51;0;50	09682;8	62444;0;0;66;
$GPXUP;3613;10:11:52;0;50	09699;8	62444;0;0;64;
$GPXUP;3613;10:11:53;0;50	09714;8	62445;0;0;62;
$GPXUP;3613;10:11:54;0;50	0973;8	62448;0;0;60;
$GPXUP;3613;10:11:55;0;50	09744;8	62453;0;0;59;
$GPXUP;3613;10:11:56;0;50	09759;8	62459;0;0;57;
$GPXUP;3613;10:11:57;0;50	09772;8	62464;0;0;56;
$GPXUP;3613;10:11:58;0;50	09786;8	62469;0;0;57;
$GPXUP;3613;10:11:59;0;50	098;8	62472;0;0;58;
$GPXUP;3613;10:12:00;0;50	09815;8	62472;0;0;59;
$GPXUP;3613;10:12:01;0;50	0983;8	62469;0;0;58;
$GPXUP;3613;10:12:02;0;50	09844;8	62465;0;0;57;
$GPXUP;3613;10:12:03;0;50	09858;8	62464;0;0;57;
$GPXUP;3613;10:12:04;0;50	09872;8	62465;0;0;58;
$GPXUP;3613;10:12:05;0;50	09887;8	62464;0;0;57;
$GPXUP;3613;10:12:06;0;50	09901;8	62459;0;0;57;
$GPXUP;3613;10:12:07;0;50	09914;8	62452;0;0;56;
$GPXUP;3613;10:12:08;0;50	09926;8	62443;0;0;53;
$GPXUP;3613;10:12:09;0;50	09939;8	62437;0;0;54;
$GPXUP;3613;10:12:10;0;50	09953;8	62436;0;0;59;
$GPXUP;3613;10:12:11;0;50	09968;8	62437;0;0;62;
$GPXUP;3613;10:12:12;0;50	09984;8	6244;0;0;61;
$GPXUP;3613;10:12:13;0;50	09999;8	62444;0;0;63;
$GPXUP;3613;10:12:14;0;50	10014;8	62449;0;0;64;
$GPXUP;3613;10:12:15;0;50	1003;8	62454;0;0;65;
$GPXUP;3613;10:12:16;0;50	10046;8	6246;0;0;64;
$GPXUP;3613;10:12:17;0;50	10062;8	62464;0;0;66;
$GPXUP;3613;10:12:18;0;50	10078;8	62465;0;0;69;
$GPXUP;3613;10:12:19;0;50	10096;8	62464;0;0;69;
$GPXUP;3613;10:12:20;0;50	10113;8	62469;0;0;72;
$GPXUP;3613;10:12:21;0;50	1013;8	6248;0;0;76;
$GPXUP;3613;10:12:22;0;50	10146;8	62494;0;0;78;
$GPXUP;3613;10:12:23;0;50	10164;8	62509;0;0;78;
$GPXUP;3613;10:12:24;0;50	10182;8	62522;0;0;78;
$GPXUP;3613;10:12:25;0;50	10199;8	62534;0;0;74;
$GPXUP;3613;10:12:26;0;50	10215;8	62542;0;0;63;
$GPXUP;3613;10:12:27;0;50	1023;8	62541;0;0;59;
$GPXUP;3613;10:12:28;0;50	10244;8	62535;0;0;54;
$GPXUP;3613;10:12:29;0;50	10257;8	6253;0;0;51;
$GPXUP;3613;10:12:30;0;50	1027;8	62524;0;0;50;
$GPXUP;3613;10:12:31;0;50	10282;8	62519;0;0;50;
$GPXUP;3613;10:12:32;0;50	10296;8	62516;0;0;54;
$GPXUP;3613;10:12:33;0;50	1031;8	62512;0;0;55;
$GPXUP;3613;10:12:34;0;50	10324;8	62508;0;0;56;
$GPXUP;3613;10:12:35;0;50	10337;8	62504;0;0;56;
$GPXUP;3613;10:12:36;0;50	10352;8	62505;0;0;60;
$GPXUP;3613;10:12:37;0;50	10366;8	62516;0;0;69;
$GPXUP;3613;10:12:38;0;50	1038;8	62535;0;0;74;
$GPXUP;3613;10:12:39;0;50	10391;8	62557;0;0;72;
$GPXUP;3613;10:12:40;0;50	104;8	62582;0;0;69;
$GPXUP;3613;10:12:41;0;50	10405;8	62606;0;0;62;
$GPXUP;3613;10:12:42;0;50	10409;8	62628;0;0;55;
$GPXUP;3613;10:12:43;0;50	10414;8	62648;0;0;52;
$GPXUP;3613;10:12:44;0;50	1042;8	62666;0;0;52;
$GPXUP;3613;10:12:45;0;50	10428;8	62683;0;0;55;
$GPXUP;3613;10:12:46;0;50	10438;8	62699;0;0;56;
$GPXUP;3613;10:12:47;0;50	10448;8	62714;0;0;52;
$GPXUP;3613;10:12:48;0;50	10459;8	62725;0;0;53;
$GPXUP;3613;10:12:49;0;50	10472;8	62729;0;0;51;
$GPXUP;3613;10:12:50;0;50	10484;8	62731;0;0;51;
$GPXUP;3613;10:12:51;0;50	10497;8	62732;0;0;52;
$GPXUP;3613;10:12:52;0;50	1051;8	62736;0;0;54;
$GPXUP;3613;10:12:53;0;50	10524;8	62737;0;0;55;
$GPXUP;3613;10:12:54;0;50	10537;8	62733;0;0;52;
$GPXUP;3613;10:12:55;0;50	10548;8	62723;0;0;54;
$GPXUP;3613;10:12:56;0;50	10559;8	6271;0;0;55;
$GPXUP;3613;10:12:57;0;50	10571;8	62698;0;0;58;
$GPXUP;3613;10:12:58;0;50	10584;8	62689;0;0;58;
$GPXUP;3613;10:12:59;0;50	10598;8	62684;0;0;58;
$GPXUP;3613;10:13:00;0;50	10613;8	62684;0;0;60;
$GPXUP;3613;10:13:01;0;50	10628;8	6269;0;0;62;
$GPXUP;3613;10:13:02;0;50	10642;8	62698;0;0;62;
$GPXUP;3613;10:13:03;0;50	10656;8	62708;0;0;62;
$GPXUP;3613;10:13:04;0;50	10671;8	62716;0;0;61;
$GPXUP;3613;10:13:05;0;50	10686;8	62722;0;0;60;
$GPXUP;3613;10:13:06;0;50	107;8	62728;0;0;60;
$GPXUP;3613;10:13:07;0;50	10715;8	62732;0;0;60;
$GPXUP;3613;10:13:08;0;50	1073;8	62734;0;0;59;
$GPXUP;3613;10:13:09;0;50	10744;8	62733;0;0;58;
$GPXUP;3613;10:13:10;0;50	10759;8	62732;0;0;57;
$GPXUP;3613;10:13:11;0;50	10773;8	62731;0;0;57;
$GPXUP;3613;10:13:12;0;50	10788;8	6273;0;0;58;
$GPXUP;3613;10:13:13;0;50	10802;8	62727;0;0;58;
$GPXUP;3613;10:13:14;0;50	10816;8	62725;0;0;57;
$GPXUP;3613;10:13:15;0;50	1083;8	62724;0;0;58;
$GPXUP;3613;10:13:16;0;50	10845;8	62723;0;0;60;
$GPXUP;3613;10:13:17;0;50	1086;8	62722;0;0;63;
$GPXUP;3613;10:13:18;0;50	10876;8	62721;0;0;66;
$GPXUP;3613;10:13:19;0;50	10894;8	62722;0;0;70;
$GPXUP;3613;10:13:20;0;50	10911;8	62724;0;0;69;
$GPXUP;3613;10:13:21;0;50	10928;8	62722;0;0;66;
$GPXUP;3613;10:13:22;0;50	10944;8	62717;0;0;65;
$GPXUP;3613;10:13:23;0;50	1096;8	62712;0;0;65;
$GPXUP;3613;10:13:24;0;50	10976;8	62707;0;0;67;
$GPXUP;3613;10:13:25;0;50	10993;8	62705;0;0;68;
$GPXUP;3613;10:13:26;0;50	1101;8	62701;0;0;68;
$GPXUP;3613;10:13:27;0;50	11027;8	62694;0;0;68;
$GPXUP;3613;10:13:28;0;50	11043;8	62687;0;0;69;
$GPXUP;3613;10:13:29;0;50	1106;8	62686;0;0;72;
$GPXUP;3613;10:13:30;0;50	11079;8	62688;0;0;77;
$GPXUP;3613;10:13:31;0;50	11098;8	6269;0;0;74;
$GPXUP;3613;10:13:32;0;50	11116;8	62692;0;0;68;
$GPXUP;3613;10:13:33;0;50	11132;8	62693;0;0;62;
$GPXUP;3613;10:13:34;0;50	11148;8	62694;0;0;59;
$GPXUP;3613;10:13:35;0;50	11162;8	62698;0;0;60;
$GPXUP;3613;10:13:36;0;50	11176;8	62707;0;0;59;
$GPXUP;3613;10:13:37;0;50	1119;8	62718;0;0;60;
$GPXUP;3613;10:13:38;0;50	11203;8	62728;0;0;59;
$GPXUP;3613;10:13:39;0;50	11217;8	62739;0;0;58;
$GPXUP;3613;10:13:40;0;50	1123;8	62746;0;0;57;
$GPXUP;3613;10:13:41;0;50	11244;8	62751;0;0;56;
$GPXUP;3613;10:13:42;0;50	11258;8	62754;0;0;53;
$GPXUP;3613;10:13:43;0;50	11271;8	62755;0;0;52;
$GPXUP;3613;10:13:44;0;50	11284;8	62756;0;0;53;
$GPXUP;3613;10:13:45;0;50	11298;8	62757;0;0;54;
$GPXUP;3613;10:13:46;0;50	11311;8	62763;0;0;57;
$GPXUP;3613;10:13:47;0;50	11324;8	62772;0;0;60;
$GPXUP;3613;10:13:48;0;50	11338;8	62785;0;0;65;
$GPXUP;3613;10:13:49;0;50	11351;8	628;0;0;65;
$GPXUP;3613;10:13:50;0;50	11365;8	62812;0;0;61;
$GPXUP;3613;10:13:51;0;50	11379;8	62821;0;0;59;
$GPXUP;3613;10:13:52;0;50	11393;8	62828;0;0;59;
$GPXUP;3613;10:13:53;0;50	11407;8	62836;0;0;61;
$GPXUP;3613;10:13:54;0;50	11422;8	62845;0;0;64;
$GPXUP;3613;10:13:55;0;50	11437;8	62853;0;0;67;
$GPXUP;3613;10:13:56;0;50	11453;8	62863;0;0;66;
$GPXUP;3613;10:13:57;0;50	11467;8	62876;0;0;61;
$GPXUP;3613;10:13:58;0;50	11479;8	6289;0;0;59;
$GPXUP;3613;10:13:59;0;50	11491;8	62905;0;0;62;
$GPXUP;3613;10:14:00;0;50	11504;8	6292;0;0;64;
$GPXUP;3613;10:14:01;0;50	11517;8	62935;0;0;68;
$GPXUP;3613;10:14:02;0;50	1153;8	62952;0;0;71;
$GPXUP;3613;10:14:03;0;50	11544;8	62971;0;0;74;
$GPXUP;3613;10:14:04;0;50	11558;8	62988;0;0;73;
$GPXUP;3613;10:14:05;0;50	11572;8	63007;0;0;73;
$GPXUP;3613;10:14:06;0;50	11585;8	63027;0;0;72;
$GPXUP;3613;10:14:07;0;50	11596;8	63048;0;0;64;
$GPXUP;3613;10:14:08;0;50	116;8	63069;0;0;56;
$GPXUP;3613;10:14:09;0;50	11601;8	63088;0;0;43;
$GPXUP;3613;10:14:10;0;50	11602;8	63101;0;0;33;
$GPXUP;3613;10:14:11;0;50	11604;8	63111;0;0;26;
$GPXUP;3613;10:14:12;0;50	11603;8	6311;0;0;7;
$GPXUP;3613;10:14:13;0;50	11604;8	6311;0;0;3;
$GPXUP;3613;10:14:14;0;50	11604;8	63109;0;0;2;
$GPXUP;3613;10:14:15;0;50	11604;8	63108;0;0;1;
$GPXUP;3613;10:14:16;0;50	11603;8	63108;0;0;0;
$GPXUP;3613;10:14:17;0;50	11603;8	63108;0;0;0;
$GPXUP;3613;10:14:18;0;50	11603;8	63107;0;0;3;
$GPXUP;3613;10:14:19;0;50	11602;8	63105;0;0;5;
$GPXUP;3613;10:14:20;0;50	11599;8	63094;0;0;2;
$GPXUP;3613;10:14:21;0;50	11612;8	63091;0;0;24;
$GPXUP;3613;10:14:22;0;50	11636;8	63092;0;0;56;
$GPXUP;3613;10:14:23;0;50	11662;8	63085;0;0;72;
$GPXUP;3613;10:14:24;0;50	11684;8	63074;0;0;65;
$GPXUP;3613;10:14:25;0;50	117;8	63058;0;0;58;
$GPXUP;3613;10:14:26;0;50	11713;8	63042;0;0;51;
$GPXUP;3613;10:14:27;0;50	11727;8	63032;0;0;52;
$GPXUP;3613;10:14:28;0;50	11739;8	63032;0;0;42;
$GPXUP;3613;10:14:29;0;50	11753;8	63046;0;0;59;
$GPXUP;3613;10:14:30;0;50	11764;8	63062;0;0;62;
$GPXUP;3613;10:14:31;0;50	11774;8	63082;0;0;61;
$GPXUP;3613;10:14:32;0;50	11784;8	631;0;0;60;
$GPXUP;3613;10:14:33;0;50	11795;8	63117;0;0;64;
$GPXUP;3613;10:14:34;0;50	11807;8	63135;0;0;66;
$GPXUP;3613;10:14:35;0;50	11817;8	63156;0;0;68;
$GPXUP;3613;10:14:36;0;50	11824;8	6318;0;0;69;
$GPXUP;3613;10:14:37;0;50	1183;8	63206;0;0;65;
$GPXUP;3613;10:14:38;0;50	11836;8	63228;0;0;63;
$GPXUP;3613;10:14:39;0;50	11846;8	63248;0;0;65;
$GPXUP;3613;10:14:40;0;50	11858;8	63266;0;0;67;
$GPXUP;3613;10:14:41;0;50	11868;8	63286;0;0;63;
$GPXUP;3613;10:14:42;0;50	11877;8	63306;0;0;60;
$GPXUP;3613;10:14:43;0;50	11887;8	63324;0;0;63;
$GPXUP;3613;10:14:44;0;50	11899;8	6334;0;0;64;
$GPXUP;3613;10:14:45;0;50	11908;8	63361;0;0;66;
$GPXUP;3613;10:14:46;0;50	11914;8	63384;0;0;63;
$GPXUP;3613;10:14:47;0;50	11915;8	63407;0;0;59;
$GPXUP;3613;10:14:48;0;50	11913;8	63426;0;0;42;
$GPXUP;3613;10:14:49;0;50	11912;8	63438;0;0;31;
$GPXUP;3613;10:14:50;0;50	11912;8	63434;0;0;1;
$GPXUP;3613;10:14:51;0;50	11911;8	63431;0;0;1;
$GPXUP;3613;10:14:52;0;50	11911;8	63429;0;0;0;
$GPXUP;3613;10:14:53;0;50	11911;8	63429;0;0;0;
$GPXUP;3613;10:14:54;0;50	11911;8	63429;0;0;0;
$GPXUP;3613;10:14:55;0;50	11911;8	63429;0;0;0;
$GPXUP;3613;10:14:56;0;50	11911;8	63429;0;0;0;
$GPXUP;3613;10:14:57;0;50	11911;8	63429;0;0;0;
$GPXUP;3613;10:14:58;0;50	11911;8	63429;0;0;0;
$GPXUP;3613;10:14:59;0;50	11911;8	63429;0;0;0;
$GPXUP;3613;10:15:00;0;50	11911;8	63429;0;0;0;
$GPXUP;3613;10:15:01;0;50	11911;8	63429;0;0;0;
$GPXUP;3613;10:15:02;0;50	11911;8	63429;0;0;0;
$GPXUP;3613;10:15:03;0;50	11911;8	63429;0;0;0;
$GPXUP;3613;10:15:04;0;50	11911;8	63429;0;0;0;
$GPXUP;3613;10:15:05;0;50	11911;8	63429;0;0;0;
$GPXUP;3613;10:15:06;0;50	11911;8	63429;0;0;0;
$GPXUP;3613;10:15:07;0;50	11911;8	63429;0;0;0;
$GPXUP;3613;10:15:08;0;50	11911;8	63429;0;0;0;
$GPXUP;3613;10:15:09;0;50	11911;8	63429;0;0;0;
$GPXUP;3613;10:15:10;0;50	11911;8	63429;0;0;0;
$GPXUP;3613;10:15:11;0;50	11911;8	63429;0;0;0;
$GPXUP;3613;10:15:12;0;50	11911;8	63429;0;0;0;
$GPXUP;3613;10:15:13;0;50	11911;8	63429;0;0;0;
$GPXUP;3613;10:15:14;0;50	11911;8	63429;0;0;0;
$GPXUP;3613;10:15:15;0;50	11911;8	63429;0;0;0;
$GPXUP;3613;10:15:16;0;50	11911;8	63429;0;0;0;
$GPXUP;3613;10:15:17;0;50	11911;8	63429;0;0;0;
$GPXUP;3613;10:15:18;0;50	11911;8	63429;0;0;0;
$GPXUP;3613;10:15:19;0;50	11911;8	63429;0;0;0;
$GPXUP;3613;10:15:20;0;50	11911;8	63429;0;0;0;
$GPXUP;3613;10:15:21;0;50	11905;8	63419;0;0;0;
$GPXUP;3613;10:15:22;0;50	11905;8	63419;0;0;0;
$GPXUP;3613;10:15:23;0;50	11905;8	63419;0;0;0;
$GPXUP;3613;10:15:24;0;50	11905;8	63418;0;0;0;
$GPXUP;3613;10:15:25;0;50	11905;8	63418;0;0;0;
$GPXUP;3613;10:15:26;0;50	11905;8	63418;0;0;0;
$GPXUP;3613;10:15:27;0;50	11905;8	63418;0;0;0;
$GPXUP;3613;10:15:28;0;50	11905;8	63418;0;0;0;
$GPXUP;3613;10:15:29;0;50	11905;8	63418;0;0;0;
$GPXUP;3613;10:15:30;0;50	11905;8	63418;0;0;0;
$GPXUP;3613;10:15:31;0;50	11905;8	63418;0;0;0;
$GPXUP;3613;10:15:32;0;50	11905;8	63418;0;0;0;
$GPXUP;3613;10:15:33;0;50	11905;8	63418;0;0;0;
$GPXUP;3613;10:15:34;0;50	11905;8	63418;0;0;0;
$GPXUP;3613;10:15:35;0;50	11905;8	63418;0;0;0;
$GPXUP;3613;10:15:36;0;50	11905;8	63418;0;0;0;
$GPXUP;3613;10:15:37;0;50	11905;8	63418;0;0;0;
$GPXUP;3613;10:15:38;0;50	11905;8	63418;0;0;0;
$GPXUP;3613;10:15:39;0;50	11905;8	63418;0;0;0;
$GPXUP;3613;10:15:40;0;50	11905;8	63418;0;0;0;
$GPXUP;3613;10:15:41;0;50	11905;8	63418;0;0;0;
$GPXUP;3613;10:15:42;0;50	11905;8	63418;0;0;0;
$GPXUP;3613;10:15:43;0;50	11905;8	63418;0;0;0;
$GPXUP;3613;10:15:44;0;50	11905;8	63418;0;0;0;
$GPXUP;3613;10:15:45;0;50	11905;8	63418;0;0;0;
$GPXUP;3613;10:15:46;0;50	11905;8	63418;0;0;0;
$GPXUP;3613;10:15:47;0;50	11905;8	63418;0;0;0;
$GPXUP;3613;10:15:48;0;50	11905;8	63418;0;0;0;
$GPXUP;3613;10:15:49;0;50	11905;8	63418;0;0;0;
$GPXUP;3613;10:15:50;0;50	11905;8	63418;0;0;0;
$GPXUP;3613;10:15:51;0;50	11905;8	63418;0;0;0;
$GPXUP;3613;10:15:52;0;50	11905;8	63418;0;0;0;
$GPXUP;3613;10:15:53;0;50	11905;8	63418;0;0;0;
$GPXUP;3613;10:15:54;0;50	11905;8	63418;0;0;0;
$GPXUP;3613;10:15:55;0;50	11905;8	63418;0;0;0;
$GPXUP;3613;10:15:56;0;50	11905;8	63418;0;0;0;
$GPXUP;3613;10:15:57;0;50	11905;8	63418;0;0;0;
$GPXUP;3613;10:15:58;0;50	11905;8	63418;0;0;0;
$GPXUP;3613;10:15:59;0;50	11905;8	63418;0;0;0;
$GPXUP;3613;10:16:00;0;50	11905;8	63418;0;0;0;
$GPXUP;3613;10:16:01;0;50	11905;8	63418;0;0;0;
$GPXUP;3613;10:16:02;0;50	11905;8	63418;0;0;0;
$GPXUP;3613;10:16:03;0;50	11905;8	63418;0;0;0;
$GPXUP;3613;10:16:04;0;50	11905;8	63418;0;0;0;
$GPXUP;3613;10:16:05;0;50	11905;8	63418;0;0;0;
$GPXUP;3613;10:16:06;0;50	11905;8	63418;0;0;0;
$GPXUP;3613;10:16:07;0;50	11905;8	63418;0;0;0;
$GPXUP;3613;10:16:08;0;50	11905;8	63418;0;0;0;
$GPXUP;3613;10:16:09;0;50	11905;8	63418;0;0;0;
$GPXUP;3613;10:16:10;0;50	11905;8	63418;0;0;0;
$GPXUP;3613;10:16:11;0;50	11905;8	63418;0;0;0;
$GPXUP;3613;10:16:12;0;50	11905;8	63418;0;0;0;
$GPXUP;3613;10:16:13;0;50	11905;8	63418;0;0;0;
$GPXUP;3613;10:16:14;0;50	11905;8	63418;0;0;0;
$GPXUP;3613;10:16:15;0;50	11905;8	63418;0;0;0;
$GPXUP;3613;10:16:16;0;50	11905;8	63418;0;0;0;
$GPXUP;3613;10:16:17;0;50	11905;8	63418;0;0;0;
$GPXUP;3613;10:16:18;0;50	11905;8	63418;0;0;0;
$GPXUP;3613;10:16:19;0;50	11905;8	63418;0;0;0;
$GPXUP;3613;10:16:20;0;50	11905;8	63418;0;0;0;
$GPXUP;3613;10:16:21;0;50	11905;8	63418;0;0;0;
$GPXUP;3613;10:16:22;0;50	11905;8	63418;0;0;0;
$GPXUP;3613;10:16:23;0;50	11905;8	63418;0;0;0;
$GPXUP;3613;10:16:24;0;50	11905;8	63418;0;0;0;
$GPXUP;3613;10:16:25;0;50	11905;8	63418;0;0;0;
$GPXUP;3613;10:16:26;0;50	11905;8	63418;0;0;0;
$GPXUP;3613;10:16:27;0;50	11905;8	63418;0;0;0;
$GPXUP;3613;10:16:28;0;50	11905;8	63418;0;0;0;
$GPXUP;3613;10:16:29;0;50	11905;8	63418;0;0;0;
$GPXUP;3613;10:16:30;0;50	11905;8	63418;0;0;0;
$GPXUP;3613;10:16:31;0;50	11905;8	63418;0;0;0;
$GPXUP;3613;10:16:32;0;50	11905;8	63418;0;0;0;
$GPXUP;3613;10:16:33;0;50	11905;8	63418;0;0;0;
$GPXUP;3613;10:16:34;0;50	11905;8	63418;0;0;0;
$GPXUP;3613;10:16:35;0;50	11905;8	63418;0;0;0;
$GPXUP;3613;10:16:36;0;50	11905;8	63418;0;0;0;
$GPXUP;3613;10:16:37;0;50	11905;8	63418;0;0;0;
$GPXUP;3613;10:16:38;0;50	11905;8	63418;0;0;0;
$GPXUP;3613;10:16:39;0;50	11905;8	63418;0;0;0;
$GPXUP;3613;10:16:40;0;50	11905;8	63418;0;0;0;
$GPXUP;3613;10:16:41;0;50	11905;8	63418;0;0;0;
$GPXUP;3613;10:16:42;0;50	11905;8	63418;0;0;0;
$GPXUP;3613;10:16:43;0;50	11905;8	63418;0;0;0;
$GPXUP;3613;10:16:44;0;50	11905;8	63418;0;0;0;
$GPXUP;3613;10:16:45;0;50	11905;8	63418;0;0;0;
$GPXUP;3613;10:16:46;0;50	11905;8	63418;0;0;0;
$GPXUP;3613;10:16:47;0;50	11905;8	63418;0;0;0;
$GPXUP;3613;10:16:48;0;50	11905;8	63418;0;0;0;
$GPXUP;3613;10:16:49;0;50	11905;8	63418;0;0;0;
$GPXUP;3613;10:16:50;0;50	11905;8	63418;0;0;0;
$GPXUP;3613;10:16:51;0;50	11905;8	63418;0;0;0;
$GPXUP;3613;10:16:52;0;50	11905;8	63418;0;0;0;
$GPXUP;3613;10:16:53;0;50	11905;8	63418;0;0;0;
$GPXUP;3613;10:16:54;0;50	11905;8	63418;0;0;0;
$GPXUP;3613;10:16:55;0;50	11905;8	63418;0;0;0;
$GPXUP;3613;10:16:56;0;50	11905;8	63418;0;0;0;
$GPXUP;3613;10:16:57;0;50	11905;8	63418;0;0;0;
$GPXUP;3613;10:16:58;0;50	11905;8	63418;0;0;0;
$GPXUP;3613;10:16:59;0;50	11905;8	63418;0;0;0;
$GPXUP;3613;10:17:00;0;50	11905;8	63418;0;0;0;
$GPXUP;3613;10:17:01;0;50	11905;8	63418;0;0;0;
$GPXUP;3613;10:17:02;0;50	11905;8	63418;0;0;0;
$GPXUP;3613;10:17:03;0;50	11905;8	63418;0;0;0;
$GPXUP;3613;10:17:04;0;50	11905;8	63418;0;0;0;
$GPXUP;3613;10:17:05;0;50	11905;8	63418;0;0;0;
$GPXUP;3613;10:17:06;0;50	11905;8	63418;0;0;0;
$GPXUP;3613;10:17:07;0;50	11905;8	63418;0;0;0;
$GPXUP;3613;10:17:08;0;50	11905;8	63418;0;0;0;
$GPXUP;3613;10:17:09;0;50	11905;8	63418;0;0;0;
$GPXUP;3613;10:17:10;0;50	11905;8	63418;0;0;0;
$GPXUP;3613;10:17:11;0;50	11905;8	63418;0;0;0;
$GPXUP;3613;10:17:12;0;50	11905;8	63418;0;0;0;
$GPXUP;3613;10:17:13;0;50	11905;8	63418;0;0;0;
$GPXUP;3613;10:17:14;0;50	11905;8	63418;0;0;0;
$GPXUP;3613;10:17:15;0;50	11905;8	63418;0;0;0;
$GPXUP;3613;10:17:16;0;50	11905;8	63418;0;0;0;
$GPXUP;3613;10:17:17;0;50	11905;8	63418;0;0;0;
$GPXUP;3613;10:17:18;0;50	11905;8	63418;0;0;0;
$GPXUP;3613;10:17:19;0;50	11905;8	63418;0;0;0;
$GPXUP;3613;10:17:20;0;50	11905;8	63418;0;0;0;
$GPXUP;3613;10:17:21;0;50	11905;8	63418;0;0;0;
$GPXUP;3613;10:17:22;0;50	11905;8	63418;0;0;0;
$GPXUP;3613;10:17:23;0;50	11905;8	63418;0;0;0;
$GPXUP;3613;10:17:24;0;50	11905;8	63418;0;0;0;
$GPXUP;3613;10:17:25;0;50	11905;8	63418;0;0;0;
$GPXUP;3613;10:17:26;0;50	11905;8	63418;0;0;0;
$GPXUP;3613;10:17:27;0;50	11905;8	63418;0;0;0;
$GPXUP;3613;10:17:28;0;50	11905;8	63418;0;0;0;
$GPXUP;3613;10:17:29;0;50	11905;8	63418;0;0;0;
$GPXUP;3613;10:17:30;0;50	11905;8	63418;0;0;0;
$GPXUP;3613;10:17:31;0;50	11905;8	63418;0;0;0;
$GPXUP;3613;10:17:32;0;50	11905;8	63418;0;0;0;
$GPXUP;3613;10:17:33;0;50	11905;8	63418;0;0;0;
$GPXUP;3613;10:17:34;0;50	11905;8	63418;0;0;0;
$GPXUP;3613;10:17:35;0;50	11905;8	63418;0;0;0;
$GPXUP;3613;10:17:36;0;50	11905;8	63418;0;0;0;
$GPXUP;3613;10:17:37;0;50	11905;8	63418;0;0;0;
$GPXUP;3613;10:17:38;0;50	11905;8	63418;0;0;0;
$GPXUP;3613;10:17:39;0;50	11905;8	63418;0;0;0;
$GPXUP;3613;10:17:40;0;50	11905;8	63418;0;0;0;
$GPXUP;3613;10:17:41;0;50	11905;8	63418;0;0;0;
$GPXUP;3613;10:17:42;0;50	11905;8	63418;0;0;0;
$GPXUP;3613;10:17:43;0;50	11905;8	63418;0;0;0;
$GPXUP;3613;10:17:44;0;50	11905;8	63418;0;0;0;
$GPXUP;3613;10:17:45;0;50	11905;8	63418;0;0;0;
$GPXUP;3613;10:17:46;0;50	11905;8	63418;0;0;0;
$GPXUP;3613;10:17:47;0;50	11905;8	63418;0;0;0;
$GPXUP;3613;10:17:48;0;50	11905;8	63418;0;0;0;
$GPXUP;3613;10:17:49;0;50	11905;8	63418;0;0;0;
$GPXUP;3613;10:17:50;0;50	11905;8	63418;0;0;0;
$GPXUP;3613;10:17:51;0;50	11905;8	63418;0;0;0;
$GPXUP;3613;10:17:52;0;50	11905;8	63418;0;0;0;
$GPXUP;3613;10:17:53;0;50	11905;8	63418;0;0;0;
$GPXUP;3613;10:17:54;0;50	11905;8	63418;0;0;0;
$GPXUP;3613;10:17:55;0;50	11905;8	63418;0;0;0;
$GPXUP;3613;10:17:56;0;50	11905;8	63418;0;0;0;
$GPXUP;3613;10:17:57;0;50	11905;8	63418;0;0;0;
$GPXUP;3613;10:17:58;0;50	11905;8	63418;0;0;0;
$GPXUP;3613;10:17:59;0;50	11905;8	63418;0;0;0;
$GPXUP;3613;10:18:00;0;50	11905;8	63418;0;0;0;
$GPXUP;3613;10:18:01;0;50	11905;8	63418;0;0;0;
$GPXUP;3613;10:18:02;0;50	11905;8	63418;0;0;0;
$GPXUP;3613;10:18:03;0;50	11905;8	63418;0;0;0;
$GPXUP;3613;10:18:04;0;50	11905;8	63418;0;0;0;
$GPXUP;3613;10:18:05;0;50	11905;8	63418;0;0;0;
$GPXUP;3613;10:18:06;0;50	11905;8	63418;0;0;0;
$GPXUP;3613;10:18:07;0;50	11905;8	63418;0;0;0;
$GPXUP;3613;10:18:08;0;50	11905;8	63418;0;0;0;
$GPXUP;3613;10:18:09;0;50	11905;8	63418;0;0;0;
$GPXUP;3613;10:18:10;0;50	11905;8	63418;0;0;0;
$GPXUP;3613;10:18:11;0;50	11905;8	63418;0;0;0;
$GPXUP;3613;10:18:12;0;50	11905;8	63418;0;0;0;
$GPXUP;3613;10:18:13;0;50	11905;8	63418;0;0;0;
$GPXUP;3613;10:18:14;0;50	11905;8	63418;0;0;0;
$GPXUP;3613;10:18:15;0;50	11905;8	63418;0;0;0;
$GPXUP;3613;10:18:16;0;50	11905;8	63418;0;0;0;
$GPXUP;3613;10:18:17;0;50	11905;8	63418;0;0;0;
$GPXUP;3613;10:18:18;0;50	11905;8	63418;0;0;0;
$GPXUP;3613;10:18:19;0;50	11905;8	63418;0;0;0;
$GPXUP;3613;10:18:20;0;50	11905;8	63418;0;0;0;
$GPXUP;3613;10:18:21;0;50	11905;8	63418;0;0;0;
$GPXUP;3613;10:18:22;0;50	11905;8	63418;0;0;0;
$GPXUP;3613;10:18:23;0;50	11905;8	63418;0;0;0;
$GPXUP;3613;10:18:24;0;50	11905;8	63418;0;0;0;
$GPXUP;3613;10:18:25;0;50	11905;8	63418;0;0;0;
$GPXUP;3613;10:18:26;0;50	11905;8	63418;0;0;0;
$GPXUP;3613;10:18:27;0;50	11905;8	63418;0;0;0;
$GPXUP;3613;10:18:28;0;50	11905;8	63418;0;0;0;
$GPXUP;3613;10:18:29;0;50	11905;8	63418;0;0;0;
$GPXUP;3613;10:18:30;0;50	11905;8	63418;0;0;0;
$GPXUP;3613;10:18:31;0;50	11905;8	63418;0;0;0;
$GPXUP;3613;10:18:32;0;50	11905;8	63418;0;0;0;
$GPXUP;3613;10:18:33;0;50	11905;8	63418;0;0;0;
$GPXUP;3613;10:18:34;0;50	11905;8	63418;0;0;0;
$GPXUP;3613;10:18:35;0;50	11905;8	63418;0;0;0;
$GPXUP;3613;10:18:36;0;50	11905;8	63418;0;0;0;
$GPXUP;3613;10:18:37;0;50	11905;8	63418;0;0;0;
$GPXUP;3613;10:18:38;0;50	11905;8	63418;0;0;0;
$GPXUP;3613;10:18:39;0;50	11905;8	63418;0;0;0;
$GPXUP;3613;10:18:40;0;50	11905;8	63418;0;0;0;
$GPXUP;3613;10:18:41;0;50	11905;8	63418;0;0;0;
$GPXUP;3613;10:18:42;0;50	11905;8	63418;0;0;0;
$GPXUP;3613;10:18:43;0;50	11905;8	63418;0;0;0;
$GPXUP;3613;10:18:44;0;50	11905;8	63418;0;0;0;
$GPXUP;3613;10:18:45;0;50	11905;8	63418;0;0;0;
$GPXUP;3613;10:18:46;0;50	11905;8	63418;0;0;0;
$GPXUP;3613;10:18:47;0;50	11905;8	63418;0;0;0;
$GPXUP;3613;10:18:48;0;50	11905;8	63418;0;0;0;
$GPXUP;3613;10:18:49;0;50	11905;8	63418;0;0;0;
$GPXUP;3613;10:18:50;0;50	11905;8	63418;0;0;0;
$GPXUP;3613;10:18:51;0;50	11905;8	63418;0;0;0;
$GPXUP;3613;10:18:52;0;50	11905;8	63418;0;0;0;
$GPXUP;3613;10:18:53;0;50	11905;8	63418;0;0;0;
$GPXUP;3613;10:18:54;0;50	11905;8	63418;0;0;0;
$GPXUP;3613;10:18:55;0;50	11905;8	63418;0;0;0;
$GPXUP;3613;10:18:56;0;50	11905;8	63418;0;0;0;
$GPXUP;3613;10:18:57;0;50	11905;8	63418;0;0;0;
$GPXUP;3613;10:18:58;0;50	11905;8	63418;0;0;0;
$GPXUP;3613;10:18:59;0;50	11905;8	63418;0;0;0;
$GPXUP;3613;10:19:00;0;50	11905;8	63418;0;0;0;
$GPXUP;3613;10:19:01;0;50	11905;8	63418;0;0;0;
$GPXUP;3613;10:19:02;0;50	11905;8	63418;0;0;0;
$GPXUP;3613;10:19:03;0;50	11905;8	63418;0;0;0;
$GPXUP;3613;10:19:04;0;50	11905;8	63418;0;0;0;
$GPXUP;3613;10:19:05;0;50	11905;8	63418;0;0;0;
$GPXUP;3613;10:19:06;0;50	11905;8	63418;0;0;0;
$GPXUP;3613;10:19:07;0;50	11905;8	63418;0;0;0;
$GPXUP;3613;10:19:08;0;50	11905;8	63418;0;0;0;
$GPXUP;3613;10:19:09;0;50	11905;8	63418;0;0;0;
$GPXUP;3613;10:19:10;0;50	11905;8	63418;0;0;0;
$GPXUP;3613;10:19:11;0;50	11905;8	63418;0;0;0;
$GPXUP;3613;10:19:12;0;50	11905;8	63418;0;0;0;
$GPXUP;3613;10:19:13;0;50	11905;8	63418;0;0;0;
$GPXUP;3613;10:19:14;0;50	11905;8	63418;0;0;0;
$GPXUP;3613;10:19:15;0;50	11905;8	63418;0;0;0;
$GPXUP;3613;10:19:16;0;50	11905;8	63418;0;0;0;
$GPXUP;3613;10:19:17;0;50	11905;8	63418;0;0;0;
$GPXUP;3613;10:19:18;0;50	11905;8	63418;0;0;0;
$GPXUP;3613;10:19:19;0;50	11905;8	63418;0;0;0;
$GPXUP;3613;10:19:20;0;50	11905;8	63418;0;0;0;
$GPXUP;3613;10:19:21;0;50	11905;8	63418;0;0;0;
$GPXUP;3613;10:19:22;0;50	11905;8	63418;0;0;0;
$GPXUP;3613;10:19:23;0;50	11905;8	63418;0;0;0;
$GPXUP;3613;10:19:24;0;50	11905;8	63418;0;0;0;
$GPXUP;3613;10:19:25;0;50	11905;8	63418;0;0;0;
$GPXUP;3613;10:19:26;0;50	11905;8	63418;0;0;0;
$GPXUP;3613;10:19:27;0;50	11905;8	63418;0;0;0;
$GPXUP;3613;10:19:28;0;50	11905;8	63418;0;0;0;
$GPXUP;3613;10:19:29;0;50	11905;8	63418;0;0;0;
$GPXUP;3613;10:19:30;0;50	11905;8	63418;0;0;0;
$GPXUP;3613;10:19:31;0;50	11905;8	63418;0;0;0;
$GPXUP;3613;10:19:32;0;50	11905;8	63418;0;0;0;
$GPXUP;3613;10:19:33;0;50	11905;8	63418;0;0;0;
$GPXUP;3613;10:19:34;0;50	11905;8	63418;0;0;0;
$GPXUP;3613;10:19:35;0;50	11905;8	63418;0;0;0;
$GPXUP;3613;10:19:36;0;50	11905;8	63418;0;0;0;
$GPXUP;3613;10:19:37;0;50	11905;8	63418;0;0;0;
$GPXUP;3613;10:19:38;0;50	11905;8	63418;0;0;0;
$GPXUP;3613;10:19:39;0;50	11905;8	63418;0;0;0;
$GPXUP;3613;10:19:40;0;50	11905;8	63418;0;0;0;
$GPXUP;3613;10:19:41;0;50	11905;8	63418;0;0;0;
$GPXUP;3613;10:19:42;0;50	11905;8	63418;0;0;0;
$GPXUP;3613;10:19:43;0;50	11905;8	63418;0;0;0;
$GPXUP;3613;10:19:44;0;50	11905;8	63418;0;0;0;
$GPXUP;3613;10:19:45;0;50	11905;8	63418;0;0;0;
$GPXUP;3613;10:19:46;0;50	11905;8	63418;0;0;0;
$GPXUP;3613;10:19:47;0;50	11905;8	63418;0;0;0;
$GPXUP;3613;10:19:48;0;50	11905;8	63418;0;0;0;
$GPXUP;3613;10:19:49;0;50	11905;8	63418;0;0;0;
$GPXUP;3613;10:19:50;0;50	11905;8	63418;0;0;0;
$GPXUP;3613;10:19:51;0;50	11905;8	63418;0;0;0;
$GPXUP;3613;10:19:52;0;50	11905;8	63418;0;0;0;
$GPXUP;3613;10:19:53;0;50	11905;8	63418;0;0;0;
$GPXUP;3613;10:19:54;0;50	11905;8	63418;0;0;0;
$GPXUP;3613;10:19:55;0;50	11905;8	63418;0;0;0;
$GPXUP;3613;10:19:56;0;50	11905;8	63418;0;0;0;
$GPXUP;3613;10:19:57;0;50	11905;8	63418;0;0;0;
$GPXUP;3613;10:19:58;0;50	11905;8	63418;0;0;0;
$GPXUP;3613;10:19:59;0;50	11905;8	63418;0;0;0;
$GPXUP;3613;10:20:00;0;50	11905;8	63418;0;0;0;
$GPXUP;3613;10:20:01;0;50	11905;8	63418;0;0;0;
$GPXUP;3613;10:20:02;0;50	11905;8	63418;0;0;0;
$GPXUP;3613;10:20:03;0;50	11905;8	63418;0;0;0;
$GPXUP;3613;10:20:04;0;50	11905;8	63418;0;0;0;
$GPXUP;3613;10:20:05;0;50	11905;8	63418;0;0;0;
$GPXUP;3613;10:20:06;0;50	11905;8	63418;0;0;0;
$GPXUP;3613;10:20:07;0;50	11905;8	63418;0;0;0;
$GPXUP;3613;10:20:08;0;50	11905;8	63418;0;0;0;
$GPXUP;3613;10:20:09;0;50	11905;8	63418;0;0;0;
$GPXUP;3613;10:20:10;0;50	11905;8	63418;0;0;0;
$GPXUP;3613;10:20:11;0;50	11905;8	63418;0;0;0;
$GPXUP;3613;10:20:12;0;50	11905;8	63418;0;0;0;
$GPXUP;3613;10:20:13;0;50	11905;8	63418;0;0;0;
$GPXUP;3613;10:20:14;0;50	11905;8	63418;0;0;0;
$GPXUP;3613;10:20:15;0;50	11905;8	63418;0;0;0;
$GPXUP;3613;10:20:16;0;50	11905;8	63418;0;0;0;
$GPXUP;3613;10:20:17;0;50	11905;8	63418;0;0;0;
$GPXUP;3613;10:20:18;0;50	11905;8	63418;0;0;0;
$GPXUP;3613;10:20:19;0;50	11905;8	63418;0;0;0;
$GPXUP;3613;10:20:20;0;50	11905;8	63418;0;0;0;
$GPXUP;3613;10:20:21;0;50	11905;8	63418;0;0;0;
$GPXUP;3613;10:20:22;0;50	11905;8	63418;0;0;0;
$GPXUP;3613;10:20:23;0;50	11905;8	63418;0;0;0;
$GPXUP;3613;10:20:24;0;50	11905;8	63418;0;0;0;
$GPXUP;3613;10:20:25;0;50	11905;8	63418;0;0;0;
$GPXUP;3613;10:20:26;0;50	11905;8	63418;0;0;0;
$GPXUP;3613;10:20:27;0;50	11905;8	63418;0;0;0;
$GPXUP;3613;10:20:28;0;50	11905;8	63418;0;0;0;
$GPXUP;3613;10:20:29;0;50	11905;8	63418;0;0;0;
$GPXUP;3613;10:20:30;0;50	11905;8	63418;0;0;0;
$GPXUP;3613;10:20:31;0;50	11905;8	63418;0;0;0;
$GPXUP;3613;10:20:32;0;50	11905;8	63418;0;0;0;
$GPXUP;3613;10:20:33;0;50	11905;8	63418;0;0;0;
$GPXUP;3613;10:20:34;0;50	11905;8	63418;0;0;0;
$GPXUP;3613;10:20:35;0;50	11905;8	63418;0;0;0;
$GPXUP;3613;10:20:36;0;50	11905;8	63418;0;0;0;
$GPXUP;3613;10:20:37;0;50	11905;8	63418;0;0;0;
$GPXUP;3613;10:20:38;0;50	11905;8	63418;0;0;0;
$GPXUP;3613;10:20:39;0;50	11905;8	63418;0;0;0;
$GPXUP;3613;10:20:40;0;50	11905;8	63418;0;0;0;
$GPXUP;3613;10:20:41;0;50	11905;8	63418;0;0;0;
$GPXUP;3613;10:20:42;0;50	11905;8	63418;0;0;0;
$GPXUP;3613;10:20:43;0;50	11905;8	63418;0;0;0;
$GPXUP;3613;10:20:44;0;50	11905;8	63418;0;0;0;
$GPXUP;3613;10:20:45;0;50	11905;8	63418;0;0;0;
$GPXUP;3613;10:20:46;0;50	11905;8	63418;0;0;0;
$GPXUP;3613;10:20:47;0;50	11905;8	63418;0;0;0;
$GPXUP;3613;10:20:48;0;50	11905;8	63418;0;0;0;
$GPXUP;3613;10:20:49;0;50	11905;8	63418;0;0;0;
$GPXUP;3613;10:20:50;0;50	11905;8	63418;0;0;0;
$GPXUP;3613;10:20:51;0;50	11905;8	63418;0;0;0;
$GPXUP;3613;10:20:52;0;50	11905;8	63418;0;0;0;
$GPXUP;3613;10:20:53;0;50	11905;8	63418;0;0;0;
$GPXUP;3613;10:20:54;0;50	11905;8	63418;0;0;0;
$GPXUP;3613;10:20:55;0;50	11905;8	63418;0;0;0;
$GPXUP;3613;10:20:56;0;50	11905;8	63418;0;0;0;
$GPXUP;3613;10:20:57;0;50	11905;8	63418;0;0;0;
$GPXUP;3613;10:20:58;0;50	11905;8	63418;0;0;0;
$GPXUP;3613;10:20:59;0;50	11905;8	63418;0;0;0;
$GPXUP;3613;10:21:00;0;50	11905;8	63418;0;0;0;
$GPXUP;3613;10:21:01;0;50	11905;8	63418;0;0;0;
$GPXUP;3613;10:21:02;0;50	11905;8	63418;0;0;0;
$GPXUP;3613;10:21:03;0;50	11905;8	63418;0;0;0;
$GPXUP;3613;10:21:04;0;50	11905;8	63418;0;0;0;
$GPXUP;3613;10:21:05;0;50	11905;8	63418;0;0;0;
$GPXUP;3613;10:21:06;0;50	11905;8	63418;0;0;0;
$GPXUP;3613;10:21:07;0;50	11905;8	63418;0;0;0;
$GPXUP;3613;10:21:08;0;50	11905;8	63418;0;0;0;
$GPXUP;3613;10:21:09;0;50	11905;8	63418;0;0;0;
$GPXUP;3613;10:21:10;0;50	11905;8	63418;0;0;0;
$GPXUP;3613;10:21:11;0;50	11905;8	63418;0;0;0;
$GPXUP;3613;10:21:12;0;50	11905;8	63418;0;0;0;
$GPXUP;3613;10:21:13;0;50	11905;8	63418;0;0;0;
$GPXUP;3613;10:21:14;0;50	11905;8	63418;0;0;0;
$GPXUP;3613;10:21:15;0;50	11905;8	63418;0;0;0;
$GPXUP;3613;10:21:16;0;50	11905;8	63418;0;0;0;
$GPXUP;3613;10:21:17;0;50	11905;8	63418;0;0;0;
$GPXUP;3613;10:21:18;0;50	11905;8	63418;0;0;0;
$GPXUP;3613;10:21:19;0;50	11905;8	63418;0;0;0;
$GPXUP;3613;10:21:20;0;50	11905;8	63418;0;0;0;
$GPXUP;3613;10:21:21;0;50	11905;8	63418;0;0;0;
$GPXUP;3613;10:21:22;0;50	11905;8	63418;0;0;0;
$GPXUP;3613;10:21:23;0;50	11905;8	63418;0;0;0;
$GPXUP;3613;10:21:24;0;50	11905;8	63418;0;0;0;
$GPXUP;3613;10:21:25;0;50	11905;8	63418;0;0;0;
$GPXUP;3613;10:21:26;0;50	11905;8	63418;0;0;0;
$GPXUP;3613;10:21:27;0;50	11905;8	63418;0;0;0;
$GPXUP;3613;10:21:28;0;50	11905;8	63418;0;0;0;
$GPXUP;3613;10:21:29;0;50	11905;8	63418;0;0;0;
$GPXUP;3613;10:21:30;0;50	11905;8	63418;0;0;0;
$GPXUP;3613;10:21:31;0;50	11905;8	63418;0;0;0;
$GPXUP;3613;10:21:32;0;50	11905;8	63418;0;0;0;
$GPXUP;3613;10:21:33;0;50	11905;8	63418;0;0;0;
$GPXUP;3613;10:21:34;0;50	11905;8	63418;0;0;0;
$GPXUP;3613;10:21:35;0;50	11905;8	63418;0;0;0;
$GPXUP;3613;10:21:36;0;50	11905;8	63418;0;0;0;
$GPXUP;3613;10:21:37;0;50	11905;8	63418;0;0;0;
$GPXUP;3613;10:21:38;0;50	11905;8	63418;0;0;0;
$GPXUP;3613;10:21:39;0;50	11905;8	63418;0;0;0;
$GPXUP;3613;10:21:40;0;50	11905;8	63418;0;0;0;
$GPXUP;3613;10:21:41;0;50	11905;8	63418;0;0;0;
$GPXUP;3613;10:21:42;0;50	11905;8	63418;0;0;0;
$GPXUP;3613;10:21:43;0;50	11905;8	63418;0;0;0;
$GPXUP;3613;10:21:44;0;50	11905;8	63418;0;0;0;
$GPXUP;3613;10:21:45;0;50	11905;8	63418;0;0;0;
$GPXUP;3613;10:21:46;0;50	11905;8	63418;0;0;0;
$GPXUP;3613;10:21:47;0;50	11905;8	63418;0;0;0;
$GPXUP;3613;10:21:48;0;50	11905;8	63418;0;0;0;
$GPXUP;3613;10:21:49;0;50	11905;8	63418;0;0;0;
$GPXUP;3613;10:21:50;0;50	11905;8	63418;0;0;0;
$GPXUP;3613;10:21:51;0;50	11905;8	63418;0;0;0;
$GPXUP;3613;10:21:52;0;50	11905;8	63418;0;0;0;
$GPXUP;3613;10:21:53;0;50	11905;8	63418;0;0;0;
$GPXUP;3613;10:21:54;0;50	11905;8	63418;0;0;0;
$GPXUP;3613;10:21:55;0;50	11905;8	63418;0;0;0;
$GPXUP;3613;10:21:56;0;50	11905;8	63418;0;0;0;
$GPXUP;3613;10:21:57;0;50	11905;8	63418;0;0;0;
$GPXUP;3613;10:21:58;0;50	11905;8	63418;0;0;0;
$GPXUP;3613;10:21:59;0;50	11905;8	63418;0;0;0;
$GPXUP;3613;10:22:00;0;50	11905;8	63418;0;0;0;
$GPXUP;3613;10:22:01;0;50	11905;8	63418;0;0;0;
$GPXUP;3613;10:22:02;0;50	11905;8	63418;0;0;0;
$GPXUP;3613;10:22:03;0;50	11905;8	63418;0;0;0;
$GPXUP;3613;10:22:04;0;50	11905;8	63418;0;0;0;
$GPXUP;3613;10:22:05;0;50	11905;8	63418;0;0;0;
$GPXUP;3613;10:22:06;0;50	11905;8	63418;0;0;0;
$GPXUP;3613;10:22:07;0;50	11905;8	63418;0;0;0;
$GPXUP;3613;10:22:08;0;50	11905;8	63418;0;0;0;
$GPXUP;3613;10:22:09;0;50	11905;8	63418;0;0;0;
$GPXUP;3613;10:22:10;0;50	11905;8	63418;0;0;0;
$GPXUP;3613;10:22:11;0;50	11905;8	63418;0;0;0;
$GPXUP;3613;10:22:12;0;50	11905;8	63418;0;0;0;
$GPXUP;3613;10:22:13;0;50	11905;8	63418;0;0;0;
$GPXUP;3613;10:22:14;0;50	11905;8	63418;0;0;0;
$GPXUP;3613;10:22:15;0;50	11905;8	63418;0;0;0;
$GPXUP;3613;10:22:16;0;50	11905;8	63418;0;0;0;
$GPXUP;3613;10:22:17;0;50	11905;8	63418;0;0;0;
$GPXUP;3613;10:22:18;0;50	11905;8	63418;0;0;0;
$GPXUP;3613;10:22:19;0;50	11905;8	63418;0;0;0;
$GPXUP;3613;10:22:20;0;50	11905;8	63418;0;0;0;
$GPXUP;3613;10:22:21;0;50	11905;8	63418;0;0;0;
$GPXUP;3613;10:22:22;0;50	11905;8	63418;0;0;0;
$GPXUP;3613;10:22:23;0;50	11905;8	63418;0;0;0;
$GPXUP;3613;10:22:24;0;50	11905;8	63418;0;0;0;
$GPXUP;3613;10:22:25;0;50	11905;8	63418;0;0;0;
$GPXUP;3613;10:22:26;0;50	11905;8	63418;0;0;0;
$GPXUP;3613;10:22:27;0;50	11905;8	63418;0;0;0;
$GPXUP;3613;10:22:28;0;50	11905;8	63418;0;0;0;
$GPXUP;3613;10:22:29;0;50	11905;8	63418;0;0;0;
$GPXUP;3613;10:22:30;0;50	11905;8	63418;0;0;0;
$GPXUP;3613;10:22:31;0;50	11905;8	63418;0;0;0;
$GPXUP;3613;10:22:32;0;50	11905;8	63418;0;0;0;
$GPXUP;3613;10:22:33;0;50	11905;8	63418;0;0;0;
$GPXUP;3613;10:22:34;0;50	11905;8	63418;0;0;0;
$GPXUP;3613;10:22:35;0;50	11905;8	63418;0;0;0;
$GPXUP;3613;10:22:36;0;50	11905;8	63418;0;0;0;
$GPXUP;3613;10:22:37;0;50	11905;8	63418;0;0;0;
$GPXUP;3613;10:22:38;0;50	11905;8	63418;0;0;0;
$GPXUP;3613;10:22:39;0;50	11905;8	63418;0;0;0;
$GPXUP;3613;10:22:40;0;50	11905;8	63418;0;0;0;
[truncated: 4,059 more rows]
