# Supplementary material for: Pigeon Navigation: Different Routes Lead to Frankfurt
Source: PLoS One. 2014 Nov 12;9(11):e112439. doi: 10.1371/journal.pone.0112439 (PMC4229201; doi:10.1371/journal.pone.0112439)
Supplement: File S4 — Files containing the original track data and a ‘Read me’ explaining the data format. (ZIP) [file pone.0112439.s004.zip › S-GRH/090713xup08_771_INC.log]

$GPXUP;3613;10:27:57;0;49	87264;8	568;0;0;0;
$GPXUP;3613;10:27:58;0;49	87264;8	568;0;0;3;
$GPXUP;3613;10:27:59;0;49	87264;8	56799;0;0;3;
$GPXUP;3613;10:28:00;0;49	87264;8	56798;0;0;2;
$GPXUP;3613;10:28:01;0;49	87264;8	56798;0;0;1;
$GPXUP;3613;10:28:02;0;49	87264;8	56796;0;0;7;
$GPXUP;3613;10:28:03;0;49	87264;8	5679;0;0;14;
$GPXUP;3613;10:28:04;0;49	87263;8	56775;0;0;31;
$GPXUP;3613;10:28:05;0;49	87258;8	56756;0;0;44;
$GPXUP;3613;10:28:06;0;49	87255;8	56737;0;0;46;
$GPXUP;3613;10:28:07;0;49	87254;8	56719;0;0;45;
$GPXUP;3613;10:28:08;0;49	87256;8	567;0;0;44;
$GPXUP;3613;10:28:09;0;49	87257;8	56682;0;0;46;
$GPXUP;3613;10:28:10;0;49	87257;8	56664;0;0;47;
$GPXUP;3613;10:28:11;0;49	8726;8	56646;0;0;46;
$GPXUP;3613;10:28:12;0;49	87265;8	56629;0;0;48;
$GPXUP;3613;10:28:13;0;49	8727;8	56611;0;0;51;
$GPXUP;3613;10:28:14;0;49	87274;8	56592;0;0;51;
$GPXUP;3613;10:28:15;0;49	87276;8	56573;0;0;49;
$GPXUP;3613;10:28:16;0;49	87277;8	56554;0;0;50;
$GPXUP;3613;10:28:17;0;49	8728;8	56534;0;0;51;
$GPXUP;3613;10:28:18;0;49	87282;8	56515;0;0;49;
$GPXUP;3613;10:28:19;0;49	87285;8	56497;0;0;46;
$GPXUP;3613;10:28:20;0;49	87291;8	5648;0;0;48;
$GPXUP;3613;10:28:21;0;49	87298;8	56466;0;0;50;
$GPXUP;3613;10:28:22;0;49	87306;8	5645;0;0;51;
$GPXUP;3613;10:28:23;0;49	87311;8	56432;0;0;50;
$GPXUP;3613;10:28:24;0;49	87314;8	56414;0;0;48;
$GPXUP;3613;10:28:25;0;49	87312;8	56395;0;0;48;
$GPXUP;3613;10:28:26;0;49	87306;8	5638;0;0;43;
$GPXUP;3613;10:28:27;0;49	87293;8	5637;0;0;43;
$GPXUP;3613;10:28:28;0;49	8728;8	56364;0;0;47;
$GPXUP;3613;10:28:29;0;49	87267;8	56357;0;0;48;
$GPXUP;3613;10:28:30;0;49	87255;8	5635;0;0;49;
$GPXUP;3613;10:28:31;0;49	87244;8	56343;0;0;47;
$GPXUP;3613;10:28:32;0;49	87233;8	56335;0;0;45;
$GPXUP;3613;10:28:33;0;49	87222;8	56328;0;0;44;
$GPXUP;3613;10:28:34;0;49	87212;8	56321;0;0;44;
$GPXUP;3613;10:28:35;0;49	87202;8	56315;0;0;41;
$GPXUP;3613;10:28:36;0;49	87192;8	56312;0;0;39;
$GPXUP;3613;10:28:37;0;49	87182;8	56311;0;0;39;
$GPXUP;3613;10:28:38;0;49	87171;8	56309;0;0;41;
$GPXUP;3613;10:28:39;0;49	8716;8	56307;0;0;46;
$GPXUP;3613;10:28:40;0;49	87148;8	56302;0;0;49;
$GPXUP;3613;10:28:41;0;49	87137;8	56293;0;0;51;
$GPXUP;3613;10:28:42;0;49	87126;8	56281;0;0;54;
$GPXUP;3613;10:28:43;0;49	87115;8	56269;0;0;53;
$GPXUP;3613;10:28:44;0;49	87103;8	5626;0;0;48;
$GPXUP;3613;10:28:45;0;49	87091;8	56258;0;0;44;
$GPXUP;3613;10:28:46;0;49	87078;8	56266;0;0;52;
$GPXUP;3613;10:28:47;0;49	87066;8	56279;0;0;51;
$GPXUP;3613;10:28:48;0;49	87054;8	56291;0;0;49;
$GPXUP;3613;10:28:49;0;49	87043;8	563;0;0;49;
$GPXUP;3613;10:28:50;0;49	87031;8	56308;0;0;50;
$GPXUP;3613;10:28:51;0;49	87019;8	56314;0;0;50;
$GPXUP;3613;10:28:52;0;49	87006;8	56313;0;0;53;
$GPXUP;3613;10:28:53;0;49	86994;8	56306;0;0;53;
$GPXUP;3613;10:28:54;0;49	86985;8	56294;0;0;47;
$GPXUP;3613;10:28:55;0;49	86979;8	56278;0;0;46;
$GPXUP;3613;10:28:56;0;49	86973;8	56263;0;0;46;
$GPXUP;3613;10:28:57;0;49	86965;8	5625;0;0;46;
$GPXUP;3613;10:28:58;0;49	86956;8	5624;0;0;46;
$GPXUP;3613;10:28:59;0;49	86946;8	56229;0;0;46;
$GPXUP;3613;10:29:00;0;49	86939;8	56216;0;0;45;
$GPXUP;3613;10:29:01;0;49	86933;8	56201;0;0;45;
$GPXUP;3613;10:29:02;0;49	86933;8	56183;0;0;42;
$GPXUP;3613;10:29:03;0;49	86941;8	56164;0;0;46;
$GPXUP;3613;10:29:04;0;49	86952;8	5615;0;0;45;
$GPXUP;3613;10:29:05;0;49	86966;8	56142;0;0;49;
$GPXUP;3613;10:29:06;0;49	86984;8	56141;0;0;57;
$GPXUP;3613;10:29:07;0;49	87001;8	56151;0;0;57;
$GPXUP;3613;10:29:08;0;49	87013;8	56171;0;0;59;
$GPXUP;3613;10:29:09;0;49	87022;8	56191;0;0;55;
$GPXUP;3613;10:29:10;0;49	87032;8	56207;0;0;52;
$GPXUP;3613;10:29:11;0;49	87042;8	56219;0;0;54;
$GPXUP;3613;10:29:12;0;49	87054;8	5623;0;0;55;
$GPXUP;3613;10:29:13;0;49	87065;8	56244;0;0;55;
$GPXUP;3613;10:29:14;0;49	87074;8	56261;0;0;55;
$GPXUP;3613;10:29:15;0;49	87079;8	56281;0;0;55;
$GPXUP;3613;10:29:16;0;49	87081;8	56303;0;0;56;
$GPXUP;3613;10:29:17;0;49	87082;8	56325;0;0;54;
$GPXUP;3613;10:29:18;0;49	8708;8	56346;0;0;54;
$GPXUP;3613;10:29:19;0;49	87073;8	56363;0;0;53;
$GPXUP;3613;10:29:20;0;49	87059;8	56368;0;0;45;
$GPXUP;3613;10:29:21;0;49	87042;8	56359;0;0;49;
$GPXUP;3613;10:29:22;0;49	87027;8	56352;0;0;51;
$GPXUP;3613;10:29:23;0;49	87014;8	56346;0;0;49;
$GPXUP;3613;10:29:24;0;49	87002;8	56338;0;0;47;
$GPXUP;3613;10:29:25;0;49	86991;8	56328;0;0;47;
$GPXUP;3613;10:29:26;0;49	86981;8	56315;0;0;49;
$GPXUP;3613;10:29:27;0;49	86971;8	56303;0;0;49;
$GPXUP;3613;10:29:28;0;49	86962;8	56289;0;0;49;
$GPXUP;3613;10:29:29;0;49	86953;8	56274;0;0;52;
$GPXUP;3613;10:29:30;0;49	86945;8	56258;0;0;50;
$GPXUP;3613;10:29:31;0;49	86936;8	56244;0;0;48;
$GPXUP;3613;10:29:32;0;49	8693;8	56228;0;0;49;
$GPXUP;3613;10:29:33;0;49	86927;8	56209;0;0;49;
$GPXUP;3613;10:29:34;0;49	86928;8	56189;0;0;49;
$GPXUP;3613;10:29:35;0;49	86931;8	5617;0;0;48;
$GPXUP;3613;10:29:36;0;49	86936;8	56152;0;0;48;
$GPXUP;3613;10:29:37;0;49	86938;8	56134;0;0;48;
$GPXUP;3613;10:29:38;0;49	86937;8	56115;0;0;48;
$GPXUP;3613;10:29:39;0;49	86933;8	56098;0;0;49;
$GPXUP;3613;10:29:40;0;49	86925;8	56082;0;0;48;
$GPXUP;3613;10:29:41;0;49	86914;8	56071;0;0;50;
$GPXUP;3613;10:29:42;0;49	86902;8	56061;0;0;51;
$GPXUP;3613;10:29:43;0;49	86891;8	56051;0;0;52;
$GPXUP;3613;10:29:44;0;49	8688;8	5604;0;0;52;
$GPXUP;3613;10:29:45;0;49	8687;8	56028;0;0;51;
$GPXUP;3613;10:29:46;0;49	8686;8	56016;0;0;49;
$GPXUP;3613;10:29:47;0;49	86852;8	56001;0;0;53;
$GPXUP;3613;10:29:48;0;49	86844;8	55983;0;0;56;
$GPXUP;3613;10:29:49;0;49	86838;8	55963;0;0;58;
$GPXUP;3613;10:29:50;0;49	86831;8	55944;0;0;56;
$GPXUP;3613;10:29:51;0;49	86823;8	55924;0;0;62;
$GPXUP;3613;10:29:52;0;49	86818;8	55899;0;0;64;
$GPXUP;3613;10:29:53;0;49	86816;8	55872;0;0;63;
$GPXUP;3613;10:29:54;0;49	86819;8	55846;0;0;61;
$GPXUP;3613;10:29:55;0;49	86823;8	55822;0;0;56;
$GPXUP;3613;10:29:56;0;49	86826;8	55801;0;0;53;
$GPXUP;3613;10:29:57;0;49	86826;8	5578;0;0;53;
$GPXUP;3613;10:29:58;0;49	86824;8	55759;0;0;54;
$GPXUP;3613;10:29:59;0;49	86822;8	55738;0;0;55;
$GPXUP;3613;10:30:00;0;49	86819;8	55718;0;0;52;
$GPXUP;3613;10:30:01;0;49	86816;8	55698;0;0;50;
$GPXUP;3613;10:30:02;0;49	86812;8	55681;0;0;47;
$GPXUP;3613;10:30:03;0;49	86805;8	55668;0;0;41;
$GPXUP;3613;10:30:04;0;49	86796;8	55661;0;0;37;
$GPXUP;3613;10:30:05;0;49	86784;8	55664;0;0;42;
$GPXUP;3613;10:30:06;0;49	86771;8	55674;0;0;48;
$GPXUP;3613;10:30:07;0;49	8676;8	55687;0;0;48;
$GPXUP;3613;10:30:08;0;49	8675;8	55702;0;0;48;
$GPXUP;3613;10:30:09;0;49	86742;8	55716;0;0;45;
$GPXUP;3613;10:30:10;0;49	86737;8	55732;0;0;44;
$GPXUP;3613;10:30:11;0;49	86732;8	55748;0;0;43;
$GPXUP;3613;10:30:12;0;49	86726;8	55763;0;0;43;
$GPXUP;3613;10:30:13;0;49	86717;8	55774;0;0;45;
$GPXUP;3613;10:30:14;0;49	86706;8	55784;0;0;50;
$GPXUP;3613;10:30:15;0;49	86694;8	55794;0;0;55;
$GPXUP;3613;10:30:16;0;49	86682;8	55804;0;0;55;
$GPXUP;3613;10:30:17;0;49	8667;8	55816;0;0;53;
$GPXUP;3613;10:30:18;0;49	86661;8	55829;0;0;49;
$GPXUP;3613;10:30:19;0;49	86652;8	55844;0;0;49;
$GPXUP;3613;10:30:20;0;49	86644;8	55859;0;0;50;
$GPXUP;3613;10:30:21;0;49	86636;8	55875;0;0;52;
$GPXUP;3613;10:30:22;0;49	86632;8	55893;0;0;51;
$GPXUP;3613;10:30:23;0;49	86633;8	55915;0;0;53;
$GPXUP;3613;10:30:24;0;49	86634;8	55937;0;0;58;
$GPXUP;3613;10:30:25;0;49	86634;8	55959;0;0;55;
$GPXUP;3613;10:30:26;0;49	8663;8	55979;0;0;54;
$GPXUP;3613;10:30:27;0;49	86623;8	55993;0;0;45;
$GPXUP;3613;10:30:28;0;49	86611;8	55995;0;0;37;
$GPXUP;3613;10:30:29;0;49	86599;8	55986;0;0;40;
$GPXUP;3613;10:30:30;0;49	8659;8	5597;0;0;46;
$GPXUP;3613;10:30:31;0;49	86584;8	55952;0;0;49;
$GPXUP;3613;10:30:32;0;49	86582;8	5593;0;0;51;
$GPXUP;3613;10:30:33;0;49	86583;8	55907;0;0;55;
$GPXUP;3613;10:30:34;0;49	86582;8	55885;0;0;52;
$GPXUP;3613;10:30:35;0;49	86577;8	55866;0;0;49;
$GPXUP;3613;10:30:36;0;49	8657;8	55849;0;0;50;
$GPXUP;3613;10:30:37;0;49	86566;8	55831;0;0;51;
$GPXUP;3613;10:30:38;0;49	86565;8	55811;0;0;50;
$GPXUP;3613;10:30:39;0;49	86568;8	55792;0;0;47;
$GPXUP;3613;10:30:40;0;49	86577;8	55774;0;0;50;
$GPXUP;3613;10:30:41;0;49	86589;8	55757;0;0;59;
$GPXUP;3613;10:30:42;0;49	86601;8	55741;0;0;58;
$GPXUP;3613;10:30:43;0;49	86612;8	55731;0;0;45;
$GPXUP;3613;10:30:44;0;49	86622;8	55727;0;0;43;
$GPXUP;3613;10:30:45;0;49	86627;8	55728;0;0;30;
$GPXUP;3613;10:30:46;0;49	86625;8	5573;0;0;9;
$GPXUP;3613;10:30:47;0;49	86622;8	55732;0;0;1;
$GPXUP;3613;10:30:48;0;49	8662;8	55733;0;0;1;
$GPXUP;3613;10:30:49;0;49	86619;8	55734;0;0;0;
$GPXUP;3613;10:30:50;0;49	86619;8	55734;0;0;0;
$GPXUP;3613;10:30:51;0;49	86619;8	55734;0;0;0;
$GPXUP;3613;10:30:52;0;49	86619;8	55734;0;0;0;
$GPXUP;3613;10:30:53;0;49	86619;8	55734;0;0;0;
$GPXUP;3613;10:30:54;0;49	86619;8	55734;0;0;0;
$GPXUP;3613;10:30:55;0;49	86619;8	55734;0;0;0;
$GPXUP;3613;10:30:56;0;49	86619;8	55734;0;0;0;
$GPXUP;3613;10:30:57;0;49	86619;8	55734;0;0;0;
$GPXUP;3613;10:30:58;0;49	86619;8	55734;0;0;0;
$GPXUP;3613;10:30:59;0;49	86619;8	55734;0;0;0;
$GPXUP;3613;10:31:00;0;49	86619;8	55734;0;0;0;
$GPXUP;3613;10:31:01;0;49	86619;8	55734;0;0;0;
$GPXUP;3613;10:31:02;0;49	86619;8	55734;0;0;0;
$GPXUP;3613;10:31:03;0;49	86619;8	55734;0;0;0;
$GPXUP;3613;10:31:04;0;49	86619;8	55734;0;0;0;
$GPXUP;3613;10:31:05;0;49	86619;8	55734;0;0;0;
$GPXUP;3613;10:31:06;0;49	86619;8	55734;0;0;0;
$GPXUP;3613;10:31:07;0;49	86619;8	55734;0;0;0;
$GPXUP;3613;10:31:08;0;49	86619;8	55734;0;0;0;
$GPXUP;3613;10:31:09;0;49	86619;8	55734;0;0;0;
$GPXUP;3613;10:31:10;0;49	86619;8	55734;0;0;0;
$GPXUP;3613;10:31:11;0;49	86619;8	55734;0;0;0;
$GPXUP;3613;10:31:12;0;49	86619;8	55734;0;0;0;
$GPXUP;3613;10:31:13;0;49	86619;8	55734;0;0;0;
$GPXUP;3613;10:31:14;0;49	86619;8	55734;0;0;0;
$GPXUP;3613;10:31:15;0;49	86619;8	55734;0;0;0;
$GPXUP;3613;10:31:16;0;49	86619;8	55734;0;0;0;
$GPXUP;3613;10:31:17;0;49	86619;8	55734;0;0;0;
$GPXUP;3613;10:31:18;0;49	86619;8	55734;0;0;0;
$GPXUP;3613;10:31:19;0;49	86619;8	55734;0;0;0;
$GPXUP;3613;10:31:20;0;49	86619;8	55734;0;0;0;
$GPXUP;3613;10:31:21;0;49	86619;8	55734;0;0;0;
$GPXUP;3613;10:31:22;0;49	86619;8	55734;0;0;0;
$GPXUP;3613;10:31:23;0;49	86619;8	55734;0;0;0;
$GPXUP;3613;10:31:23;0;49	86619;8	55734;0;0;0;
$GPXUP;3613;10:31:24;0;49	86619;8	55734;0;0;0;
$GPXUP;3613;10:31:25;0;49	86619;8	55734;0;0;0;
$GPXUP;3613;10:31:26;0;49	86619;8	55734;0;0;0;
$GPXUP;3613;10:31:27;0;49	86619;8	55734;0;0;0;
$GPXUP;3613;10:31:28;0;49	86619;8	55734;0;0;0;
$GPXUP;3613;10:31:29;0;49	86619;8	55734;0;0;0;
$GPXUP;3613;10:31:30;0;49	86619;8	55734;0;0;0;
$GPXUP;3613;10:31:31;0;49	86619;8	55734;0;0;0;
$GPXUP;3613;10:31:32;0;49	86619;8	55734;0;0;0;
$GPXUP;3613;10:31:33;0;49	86619;8	55734;0;0;0;
$GPXUP;3613;10:31:34;0;49	86619;8	55734;0;0;0;
$GPXUP;3613;10:31:35;0;49	86619;8	55734;0;0;0;
$GPXUP;3613;10:31:36;0;49	86619;8	55734;0;0;0;
$GPXUP;3613;10:31:37;0;49	86619;8	55734;0;0;0;
$GPXUP;3613;10:31:38;0;49	86619;8	55734;0;0;0;
$GPXUP;3613;10:31:39;0;49	86619;8	55734;0;0;0;
$GPXUP;3613;10:31:40;0;49	86619;8	55734;0;0;0;
$GPXUP;3613;10:31:41;0;49	86619;8	55734;0;0;0;
$GPXUP;3613;10:31:42;0;49	86619;8	55734;0;0;0;
$GPXUP;3613;10:31:43;0;49	86619;8	55734;0;0;0;
$GPXUP;3613;10:31:44;0;49	86619;8	55734;0;0;0;
$GPXUP;3613;10:31:45;0;49	86619;8	55734;0;0;0;
$GPXUP;3613;10:31:46;0;49	86619;8	55734;0;0;0;
$GPXUP;3613;10:31:47;0;49	86619;8	55734;0;0;0;
$GPXUP;3613;10:31:48;0;49	86619;8	55734;0;0;0;
$GPXUP;3613;10:31:49;0;49	86619;8	55734;0;0;0;
$GPXUP;3613;10:31:50;0;49	86619;8	55734;0;0;0;
$GPXUP;3613;10:31:51;0;49	86619;8	55734;0;0;0;
$GPXUP;3613;10:31:52;0;49	86619;8	55734;0;0;0;
$GPXUP;3613;10:31:53;0;49	86619;8	55734;0;0;0;
$GPXUP;3613;10:31:54;0;49	86619;8	55734;0;0;0;
$GPXUP;3613;10:31:55;0;49	86613;8	55742;0;0;0;
$GPXUP;3613;10:31:56;0;49	86613;8	55742;0;0;0;
$GPXUP;3613;10:31:57;0;49	86613;8	55742;0;0;0;
$GPXUP;3613;10:31:58;0;49	86613;8	55742;0;0;0;
$GPXUP;3613;10:31:59;0;49	86613;8	55742;0;0;0;
$GPXUP;3613;10:32:00;0;49	86613;8	55742;0;0;0;
$GPXUP;3613;10:32:01;0;49	86613;8	55742;0;0;0;
$GPXUP;3613;10:32:02;0;49	86613;8	55742;0;0;0;
$GPXUP;3613;10:32:03;0;49	86613;8	55742;0;0;0;
$GPXUP;3613;10:32:04;0;49	86613;8	55742;0;0;0;
$GPXUP;3613;10:32:05;0;49	86613;8	55742;0;0;0;
$GPXUP;3613;10:32:06;0;49	86613;8	55742;0;0;0;
$GPXUP;3613;10:32:07;0;49	86613;8	55742;0;0;0;
$GPXUP;3613;10:32:08;0;49	86613;8	55742;0;0;0;
$GPXUP;3613;10:32:09;0;49	86613;8	55742;0;0;0;
$GPXUP;3613;10:32:10;0;49	86613;8	55742;0;0;0;
$GPXUP;3613;10:32:11;0;49	86613;8	55742;0;0;0;
$GPXUP;3613;10:32:12;0;49	86613;8	55742;0;0;0;
$GPXUP;3613;10:32:13;0;49	86613;8	55742;0;0;0;
$GPXUP;3613;10:32:14;0;49	86613;8	55742;0;0;0;
$GPXUP;3613;10:32:15;0;49	86613;8	55742;0;0;0;
$GPXUP;3613;10:32:16;0;49	86613;8	55742;0;0;0;
$GPXUP;3613;10:32:17;0;49	86613;8	55742;0;0;0;
$GPXUP;3613;10:32:18;0;49	86613;8	55742;0;0;0;
$GPXUP;3613;10:32:19;0;49	86613;8	55742;0;0;0;
$GPXUP;3613;10:32:20;0;49	86613;8	55742;0;0;0;
$GPXUP;3613;10:32:21;0;49	86613;8	55742;0;0;0;
$GPXUP;3613;10:32:22;0;49	86613;8	55742;0;0;0;
$GPXUP;3613;10:32:23;0;49	86613;8	55742;0;0;0;
$GPXUP;3613;10:32:24;0;49	86613;8	55742;0;0;0;
$GPXUP;3613;10:32:25;0;49	86613;8	55742;0;0;0;
$GPXUP;3613;10:32:26;0;49	86613;8	55742;0;0;0;
$GPXUP;3613;10:32:27;0;49	86613;8	55742;0;0;0;
$GPXUP;3613;10:32:28;0;49	86613;8	55742;0;0;0;
$GPXUP;3613;10:32:29;0;49	86613;8	55742;0;0;0;
$GPXUP;3613;10:32:30;0;49	86613;8	55742;0;0;0;
$GPXUP;3613;10:32:31;0;49	86613;8	55742;0;0;0;
$GPXUP;3613;10:32:32;0;49	86613;8	55742;0;0;0;
$GPXUP;3613;10:32:33;0;49	86613;8	55742;0;0;0;
$GPXUP;3613;10:32:34;0;49	86613;8	55742;0;0;0;
$GPXUP;3613;10:32:35;0;49	86613;8	55742;0;0;0;
$GPXUP;3613;10:32:36;0;49	86613;8	55742;0;0;0;
$GPXUP;3613;10:32:37;0;49	86613;8	55742;0;0;0;
$GPXUP;3613;10:32:38;0;49	86613;8	55742;0;0;0;
$GPXUP;3613;10:32:39;0;49	86613;8	55742;0;0;0;
$GPXUP;3613;10:32:40;0;49	86613;8	55742;0;0;0;
$GPXUP;3613;10:32:41;0;49	86613;8	55742;0;0;0;
$GPXUP;3613;10:32:42;0;49	86613;8	55742;0;0;0;
$GPXUP;3613;10:32:43;0;49	86613;8	55742;0;0;0;
$GPXUP;3613;10:32:44;0;49	86613;8	55742;0;0;0;
$GPXUP;3613;10:32:45;0;49	86613;8	55742;0;0;0;
$GPXUP;3613;10:32:46;0;49	86613;8	55742;0;0;0;
$GPXUP;3613;10:32:47;0;49	86613;8	55742;0;0;0;
$GPXUP;3613;10:32:48;0;49	86613;8	55742;0;0;0;
$GPXUP;3613;10:32:49;0;49	86613;8	55742;0;0;0;
$GPXUP;3613;10:32:50;0;49	86613;8	55742;0;0;0;
$GPXUP;3613;10:32:51;0;49	86613;8	55742;0;0;0;
$GPXUP;3613;10:32:52;0;49	86613;8	55742;0;0;0;
$GPXUP;3613;10:32:53;0;49	86613;8	55742;0;0;0;
$GPXUP;3613;10:32:54;0;49	86613;8	55742;0;0;0;
$GPXUP;3613;10:32:55;0;49	86613;8	55742;0;0;0;
$GPXUP;3613;10:32:56;0;49	86613;8	55742;0;0;0;
$GPXUP;3613;10:32:57;0;49	86613;8	55742;0;0;0;
$GPXUP;3613;10:32:58;0;49	86613;8	55742;0;0;0;
$GPXUP;3613;10:32:59;0;49	86613;8	55742;0;0;0;
$GPXUP;3613;10:33:00;0;49	86613;8	55742;0;0;0;
$GPXUP;3613;10:33:01;0;49	86613;8	55742;0;0;0;
$GPXUP;3613;10:33:02;0;49	86613;8	55742;0;0;0;
$GPXUP;3613;10:33:03;0;49	86613;8	55742;0;0;0;
$GPXUP;3613;10:33:04;0;49	86613;8	55742;0;0;0;
$GPXUP;3613;10:33:05;0;49	86613;8	55742;0;0;0;
$GPXUP;3613;10:33:06;0;49	86613;8	55742;0;0;0;
$GPXUP;3613;10:33:07;0;49	86613;8	55742;0;0;0;
$GPXUP;3613;10:33:08;0;49	86613;8	55742;0;0;0;
$GPXUP;3613;10:33:09;0;49	86613;8	55742;0;0;0;
$GPXUP;3613;10:33:10;0;49	86613;8	55742;0;0;0;
$GPXUP;3613;10:33:11;0;49	86613;8	55742;0;0;0;
$GPXUP;3613;10:33:12;0;49	86613;8	55742;0;0;0;
$GPXUP;3613;10:33:13;0;49	86613;8	55742;0;0;0;
$GPXUP;3613;10:33:14;0;49	86613;8	55742;0;0;0;
$GPXUP;3613;10:33:15;0;49	86613;8	55742;0;0;0;
$GPXUP;3613;10:33:16;0;49	86613;8	55742;0;0;0;
$GPXUP;3613;10:33:17;0;49	86613;8	55742;0;0;0;
$GPXUP;3613;10:33:18;0;49	86613;8	55742;0;0;0;
$GPXUP;3613;10:33:19;0;49	86613;8	55742;0;0;0;
$GPXUP;3613;10:33:20;0;49	86613;8	55742;0;0;0;
$GPXUP;3613;10:33:21;0;49	86613;8	55742;0;0;0;
$GPXUP;3613;10:33:22;0;49	86613;8	55742;0;0;0;
$GPXUP;3613;10:33:23;0;49	86613;8	55742;0;0;0;
$GPXUP;3613;10:33:24;0;49	86613;8	55742;0;0;0;
$GPXUP;3613;10:33:25;0;49	86613;8	55742;0;0;0;
$GPXUP;3613;10:33:26;0;49	86613;8	55742;0;0;0;
$GPXUP;3613;10:33:27;0;49	86613;8	55742;0;0;0;
$GPXUP;3613;10:33:28;0;49	86613;8	55742;0;0;0;
$GPXUP;3613;10:33:29;0;49	86613;8	55742;0;0;0;
$GPXUP;3613;10:33:30;0;49	86613;8	55742;0;0;0;
$GPXUP;3613;10:33:31;0;49	86613;8	55742;0;0;0;
$GPXUP;3613;10:33:32;0;49	86613;8	55742;0;0;0;
$GPXUP;3613;10:33:33;0;49	86613;8	55742;0;0;0;
$GPXUP;3613;10:33:34;0;49	86613;8	55742;0;0;0;
$GPXUP;3613;10:33:35;0;49	86613;8	55742;0;0;0;
$GPXUP;3613;10:33:36;0;49	86613;8	55742;0;0;0;
$GPXUP;3613;10:33:37;0;49	86613;8	55742;0;0;0;
$GPXUP;3613;10:33:38;0;49	86613;8	55742;0;0;0;
$GPXUP;3613;10:33:39;0;49	86613;8	55742;0;0;0;
$GPXUP;3613;10:33:40;0;49	86613;8	55742;0;0;0;
$GPXUP;3613;10:33:41;0;49	86613;8	55742;0;0;0;
$GPXUP;3613;10:33:42;0;49	86613;8	55742;0;0;0;
$GPXUP;3613;10:33:43;0;49	86613;8	55742;0;0;0;
$GPXUP;3613;10:33:44;0;49	86613;8	55742;0;0;0;
$GPXUP;3613;10:33:45;0;49	86613;8	55742;0;0;0;
$GPXUP;3613;10:33:46;0;49	86613;8	55742;0;0;0;
$GPXUP;3613;10:33:47;0;49	86613;8	55742;0;0;0;
$GPXUP;3613;10:33:48;0;49	86613;8	55742;0;0;0;
$GPXUP;3613;10:33:49;0;49	86613;8	55742;0;0;0;
$GPXUP;3613;10:33:50;0;49	86613;8	55742;0;0;0;
$GPXUP;3613;10:33:51;0;49	86613;8	55742;0;0;0;
$GPXUP;3613;10:33:52;0;49	86613;8	55742;0;0;0;
$GPXUP;3613;10:33:53;0;49	86613;8	55742;0;0;0;
$GPXUP;3613;10:33:54;0;49	86613;8	55742;0;0;0;
$GPXUP;3613;10:33:55;0;49	86613;8	55742;0;0;0;
$GPXUP;3613;10:33:56;0;49	86613;8	55742;0;0;0;
$GPXUP;3613;10:33:57;0;49	86613;8	55742;0;0;0;
$GPXUP;3613;10:33:58;0;49	86613;8	55742;0;0;0;
$GPXUP;3613;10:33:59;0;49	86613;8	55742;0;0;0;
$GPXUP;3613;10:34:00;0;49	86613;8	55742;0;0;0;
$GPXUP;3613;10:34:01;0;49	86613;8	55742;0;0;0;
$GPXUP;3613;10:34:02;0;49	86613;8	55742;0;0;0;
$GPXUP;3613;10:34:03;0;49	86613;8	55742;0;0;0;
$GPXUP;3613;10:34:04;0;49	86613;8	55742;0;0;0;
$GPXUP;3613;10:34:05;0;49	86613;8	55742;0;0;0;
$GPXUP;3613;10:34:06;0;49	86613;8	55742;0;0;0;
$GPXUP;3613;10:34:07;0;49	86613;8	55742;0;0;0;
$GPXUP;3613;10:34:08;0;49	86613;8	55742;0;0;0;
$GPXUP;3613;10:34:09;0;49	86613;8	55742;0;0;0;
$GPXUP;3613;10:34:10;0;49	86613;8	55742;0;0;0;
$GPXUP;3613;10:34:11;0;49	86613;8	55742;0;0;0;
$GPXUP;3613;10:34:12;0;49	86613;8	55742;0;0;0;
$GPXUP;3613;10:34:13;0;49	86613;8	55742;0;0;0;
$GPXUP;3613;10:34:14;0;49	86613;8	55742;0;0;0;
$GPXUP;3613;10:34:15;0;49	86613;8	55742;0;0;0;
$GPXUP;3613;10:34:16;0;49	86613;8	55742;0;0;0;
$GPXUP;3613;10:34:17;0;49	86613;8	55742;0;0;0;
$GPXUP;3613;10:34:18;0;49	86613;8	55742;0;0;0;
$GPXUP;3613;10:34:19;0;49	86613;8	55742;0;0;0;
$GPXUP;3613;10:34:20;0;49	86613;8	55742;0;0;0;
$GPXUP;3613;10:34:21;0;49	86613;8	55742;0;0;0;
$GPXUP;3613;10:34:22;0;49	86613;8	55742;0;0;0;
$GPXUP;3613;10:34:23;0;49	86613;8	55742;0;0;0;
$GPXUP;3613;10:34:24;0;49	86613;8	55742;0;0;0;
$GPXUP;3613;10:34:25;0;49	86613;8	55742;0;0;0;
$GPXUP;3613;10:34:26;0;49	86613;8	55742;0;0;0;
$GPXUP;3613;10:34:27;0;49	86613;8	55742;0;0;0;
$GPXUP;3613;10:34:28;0;49	86613;8	55742;0;0;0;
$GPXUP;3613;10:34:29;0;49	86613;8	55742;0;0;0;
$GPXUP;3613;10:34:30;0;49	86613;8	55742;0;0;0;
$GPXUP;3613;10:34:31;0;49	86613;8	55742;0;0;0;
$GPXUP;3613;10:34:32;0;49	86613;8	55742;0;0;0;
$GPXUP;3613;10:34:33;0;49	86613;8	55742;0;0;0;
$GPXUP;3613;10:34:34;0;49	86613;8	55742;0;0;0;
$GPXUP;3613;10:34:35;0;49	86613;8	55742;0;0;0;
$GPXUP;3613;10:34:36;0;49	86613;8	55742;0;0;0;
$GPXUP;3613;10:34:37;0;49	86613;8	55742;0;0;0;
$GPXUP;3613;10:34:38;0;49	86613;8	55742;0;0;0;
$GPXUP;3613;10:34:39;0;49	86613;8	55742;0;0;0;
$GPXUP;3613;10:34:40;0;49	86613;8	55742;0;0;0;
$GPXUP;3613;10:34:41;0;49	86613;8	55742;0;0;0;
$GPXUP;3613;10:34:42;0;49	86613;8	55742;0;0;0;
$GPXUP;3613;10:34:43;0;49	86613;8	55742;0;0;0;
$GPXUP;3613;10:34:44;0;49	86613;8	55742;0;0;0;
$GPXUP;3613;10:34:45;0;49	86613;8	55742;0;0;0;
$GPXUP;3613;10:34:46;0;49	86613;8	55742;0;0;0;
$GPXUP;3613;10:34:47;0;49	86613;8	55742;0;0;0;
$GPXUP;3613;10:34:48;0;49	86613;8	55742;0;0;0;
$GPXUP;3613;10:34:49;0;49	86613;8	55742;0;0;0;
$GPXUP;3613;10:34:50;0;49	86613;8	55742;0;0;0;
$GPXUP;3613;10:34:51;0;49	86613;8	55742;0;0;0;
$GPXUP;3613;10:34:52;0;49	86613;8	55742;0;0;0;
$GPXUP;3613;10:34:53;0;49	86613;8	55742;0;0;0;
$GPXUP;3613;10:34:54;0;49	86613;8	55742;0;0;0;
$GPXUP;3613;10:34:55;0;49	86613;8	55742;0;0;0;
$GPXUP;3613;10:34:56;0;49	86613;8	55742;0;0;0;
$GPXUP;3613;10:34:57;0;49	86613;8	55742;0;0;0;
$GPXUP;3613;10:34:58;0;49	86613;8	55742;0;0;0;
$GPXUP;3613;10:34:59;0;49	86613;8	55742;0;0;0;
$GPXUP;3613;10:35:00;0;49	86613;8	55742;0;0;0;
$GPXUP;3613;10:35:01;0;49	86613;8	55742;0;0;0;
$GPXUP;3613;10:35:02;0;49	86613;8	55742;0;0;0;
$GPXUP;3613;10:35:03;0;49	86613;8	55742;0;0;0;
$GPXUP;3613;10:35:04;0;49	86613;8	55742;0;0;0;
$GPXUP;3613;10:35:05;0;49	86613;8	55742;0;0;0;
$GPXUP;3613;10:35:06;0;49	86613;8	55742;0;0;0;
$GPXUP;3613;10:35:07;0;49	86613;8	55742;0;0;0;
$GPXUP;3613;10:35:08;0;49	86613;8	55742;0;0;0;
$GPXUP;3613;10:35:09;0;49	86613;8	55742;0;0;0;
$GPXUP;3613;10:35:10;0;49	86613;8	55742;0;0;0;
$GPXUP;3613;10:35:11;0;49	86613;8	55742;0;0;0;
$GPXUP;3613;10:35:12;0;49	86613;8	55742;0;0;0;
$GPXUP;3613;10:35:13;0;49	86613;8	55742;0;0;0;
$GPXUP;3613;10:35:14;0;49	86613;8	55742;0;0;0;
$GPXUP;3613;10:35:15;0;49	86613;8	55742;0;0;0;
$GPXUP;3613;10:35:16;0;49	86613;8	55742;0;0;0;
$GPXUP;3613;10:35:17;0;49	86613;8	55742;0;0;0;
$GPXUP;3613;10:35:18;0;49	86613;8	55742;0;0;0;
$GPXUP;3613;10:35:19;0;49	86613;8	55742;0;0;0;
$GPXUP;3613;10:35:20;0;49	86613;8	55742;0;0;0;
$GPXUP;3613;10:35:21;0;49	86613;8	55742;0;0;0;
$GPXUP;3613;10:35:22;0;49	86613;8	55742;0;0;0;
$GPXUP;3613;10:35:23;0;49	86613;8	55742;0;0;0;
$GPXUP;3613;10:35:24;0;49	86613;8	55742;0;0;0;
$GPXUP;3613;10:35:25;0;49	86613;8	55742;0;0;0;
$GPXUP;3613;10:35:26;0;49	86613;8	55742;0;0;0;
$GPXUP;3613;10:35:27;0;49	86613;8	55742;0;0;0;
$GPXUP;3613;10:35:28;0;49	86613;8	55742;0;0;0;
$GPXUP;3613;10:35:29;0;49	86613;8	55742;0;0;0;
$GPXUP;3613;10:35:30;0;49	86613;8	55742;0;0;0;
$GPXUP;3613;10:35:31;0;49	86613;8	55742;0;0;0;
$GPXUP;3613;10:35:32;0;49	86613;8	55742;0;0;0;
$GPXUP;3613;10:35:33;0;49	86613;8	55742;0;0;0;
$GPXUP;3613;10:35:34;0;49	86613;8	55742;0;0;0;
$GPXUP;3613;10:35:35;0;49	86613;8	55742;0;0;0;
$GPXUP;3613;10:35:36;0;49	86613;8	55742;0;0;0;
$GPXUP;3613;10:35:37;0;49	86613;8	55742;0;0;0;
$GPXUP;3613;10:35:38;0;49	86613;8	55742;0;0;0;
$GPXUP;3613;10:35:39;0;49	86613;8	55742;0;0;0;
$GPXUP;3613;10:35:40;0;49	86613;8	55742;0;0;0;
$GPXUP;3613;10:35:41;0;49	86613;8	55742;0;0;0;
$GPXUP;3613;10:35:42;0;49	86613;8	55742;0;0;0;
$GPXUP;3613;10:35:43;0;49	86613;8	55742;0;0;0;
$GPXUP;3613;10:35:44;0;49	86613;8	55742;0;0;0;
$GPXUP;3613;10:35:45;0;49	86613;8	55742;0;0;0;
$GPXUP;3613;10:35:46;0;49	86613;8	55742;0;0;0;
$GPXUP;3613;10:35:47;0;49	86613;8	55742;0;0;0;
$GPXUP;3613;10:35:48;0;49	86613;8	55742;0;0;0;
$GPXUP;3613;10:35:49;0;49	86613;8	55742;0;0;0;
$GPXUP;3613;10:35:50;0;49	86613;8	55742;0;0;0;
$GPXUP;3613;10:35:51;0;49	86613;8	55742;0;0;0;
$GPXUP;3613;10:35:52;0;49	86613;8	55742;0;0;0;
$GPXUP;3613;10:35:53;0;49	86613;8	55742;0;0;0;
$GPXUP;3613;10:35:54;0;49	86613;8	55742;0;0;0;
$GPXUP;3613;10:35:55;0;49	86613;8	55742;0;0;0;
$GPXUP;3613;10:35:56;0;49	86613;8	55742;0;0;0;
$GPXUP;3613;10:35:57;0;49	86613;8	55742;0;0;0;
$GPXUP;3613;10:35:58;0;49	86613;8	55742;0;0;0;
$GPXUP;3613;10:35:59;0;49	86613;8	55742;0;0;0;
$GPXUP;3613;10:36:00;0;49	86613;8	55742;0;0;0;
$GPXUP;3613;10:36:01;0;49	86613;8	55742;0;0;0;
$GPXUP;3613;10:36:02;0;49	86613;8	55742;0;0;0;
$GPXUP;3613;10:36:03;0;49	86613;8	55742;0;0;0;
$GPXUP;3613;10:36:04;0;49	86613;8	55742;0;0;0;
$GPXUP;3613;10:36:05;0;49	86613;8	55742;0;0;0;
$GPXUP;3613;10:36:06;0;49	86613;8	55742;0;0;0;
$GPXUP;3613;10:36:07;0;49	86613;8	55742;0;0;0;
$GPXUP;3613;10:36:08;0;49	86613;8	55742;0;0;0;
$GPXUP;3613;10:36:09;0;49	86613;8	55742;0;0;0;
$GPXUP;3613;10:36:10;0;49	86613;8	55742;0;0;0;
$GPXUP;3613;10:36:11;0;49	86613;8	55742;0;0;0;
$GPXUP;3613;10:36:12;0;49	86613;8	55742;0;0;0;
$GPXUP;3613;10:36:13;0;49	86613;8	55742;0;0;0;
$GPXUP;3613;10:36:14;0;49	86613;8	55742;0;0;0;
$GPXUP;3613;10:36:15;0;49	86613;8	55742;0;0;0;
$GPXUP;3613;10:36:16;0;49	86613;8	55742;0;0;0;
$GPXUP;3613;10:36:17;0;49	86613;8	55742;0;0;0;
$GPXUP;3613;10:36:18;0;49	86613;8	55742;0;0;0;
$GPXUP;3613;10:36:19;0;49	86613;8	55742;0;0;0;
$GPXUP;3613;10:36:20;0;49	86613;8	55742;0;0;0;
$GPXUP;3613;10:36:21;0;49	86613;8	55742;0;0;0;
$GPXUP;3613;10:36:22;0;49	86613;8	55742;0;0;0;
$GPXUP;3613;10:36:23;0;49	86613;8	55742;0;0;0;
$GPXUP;3613;10:36:24;0;49	86613;8	55742;0;0;0;
$GPXUP;3613;10:36:25;0;49	86613;8	55742;0;0;0;
$GPXUP;3613;10:36:26;0;49	86613;8	55742;0;0;0;
$GPXUP;3613;10:36:27;0;49	86613;8	55742;0;0;0;
$GPXUP;3613;10:36:28;0;49	86613;8	55742;0;0;0;
$GPXUP;3613;10:36:29;0;49	86613;8	55742;0;0;0;
$GPXUP;3613;10:36:30;0;49	86613;8	55742;0;0;0;
$GPXUP;3613;10:36:31;0;49	86613;8	55742;0;0;0;
$GPXUP;3613;10:36:32;0;49	86613;8	55742;0;0;0;
$GPXUP;3613;10:36:33;0;49	86613;8	55742;0;0;0;
$GPXUP;3613;10:36:34;0;49	86613;8	55742;0;0;0;
$GPXUP;3613;10:36:35;0;49	86613;8	55742;0;0;0;
$GPXUP;3613;10:36:36;0;49	86613;8	55742;0;0;0;
$GPXUP;3613;10:36:37;0;49	86613;8	55742;0;0;0;
$GPXUP;3613;10:36:38;0;49	86613;8	55742;0;0;0;
$GPXUP;3613;10:36:39;0;49	86613;8	55742;0;0;0;
$GPXUP;3613;10:36:40;0;49	86613;8	55742;0;0;0;
$GPXUP;3613;10:36:41;0;49	86613;8	55742;0;0;0;
$GPXUP;3613;10:36:42;0;49	86613;8	55742;0;0;0;
$GPXUP;3613;10:36:43;0;49	86613;8	55742;0;0;0;
$GPXUP;3613;10:36:44;0;49	86613;8	55742;0;0;0;
$GPXUP;3613;10:36:45;0;49	86613;8	55742;0;0;0;
$GPXUP;3613;10:36:46;0;49	86613;8	55742;0;0;0;
$GPXUP;3613;10:36:47;0;49	86613;8	55742;0;0;0;
$GPXUP;3613;10:36:48;0;49	86613;8	55742;0;0;0;
$GPXUP;3613;10:36:49;0;49	86613;8	55742;0;0;0;
$GPXUP;3613;10:36:50;0;49	86613;8	55742;0;0;0;
$GPXUP;3613;10:36:51;0;49	86613;8	55742;0;0;0;
$GPXUP;3613;10:36:52;0;49	86613;8	55742;0;0;0;
$GPXUP;3613;10:36:53;0;49	86613;8	55742;0;0;0;
$GPXUP;3613;10:36:54;0;49	86613;8	55742;0;0;0;
$GPXUP;3613;10:36:55;0;49	86613;8	55742;0;0;0;
$GPXUP;3613;10:36:56;0;49	86613;8	55742;0;0;0;
$GPXUP;3613;10:36:57;0;49	86613;8	55742;0;0;0;
$GPXUP;3613;10:36:58;0;49	86613;8	55742;0;0;0;
$GPXUP;3613;10:36:59;0;49	86613;8	55742;0;0;0;
$GPXUP;3613;10:37:00;0;49	86613;8	55742;0;0;0;
$GPXUP;3613;10:37:01;0;49	86613;8	55742;0;0;0;
$GPXUP;3613;10:37:02;0;49	86613;8	55742;0;0;0;
$GPXUP;3613;10:37:03;0;49	86613;8	55742;0;0;0;
$GPXUP;3613;10:37:04;0;49	86613;8	55742;0;0;0;
$GPXUP;3613;10:37:05;0;49	86613;8	55742;0;0;0;
$GPXUP;3613;10:37:06;0;49	86613;8	55742;0;0;0;
$GPXUP;3613;10:37:07;0;49	86613;8	55742;0;0;0;
$GPXUP;3613;10:37:08;0;49	86613;8	55742;0;0;0;
$GPXUP;3613;10:37:09;0;49	86613;8	55742;0;0;0;
$GPXUP;3613;10:37:10;0;49	86613;8	55742;0;0;0;
$GPXUP;3613;10:37:11;0;49	86613;8	55742;0;0;0;
$GPXUP;3613;10:37:12;0;49	86613;8	55742;0;0;0;
$GPXUP;3613;10:37:13;0;49	86613;8	55742;0;0;0;
$GPXUP;3613;10:37:14;0;49	86613;8	55742;0;0;0;
$GPXUP;3613;10:37:15;0;49	86613;8	55742;0;0;0;
$GPXUP;3613;10:37:16;0;49	86613;8	55742;0;0;0;
$GPXUP;3613;10:37:17;0;49	86613;8	55742;0;0;0;
$GPXUP;3613;10:37:18;0;49	86613;8	55742;0;0;0;
$GPXUP;3613;10:37:19;0;49	86613;8	55742;0;0;0;
$GPXUP;3613;10:37:20;0;49	86613;8	55742;0;0;0;
$GPXUP;3613;10:37:21;0;49	86613;8	55742;0;0;0;
$GPXUP;3613;10:37:22;0;49	86613;8	55742;0;0;0;
$GPXUP;3613;10:37:23;0;49	86613;8	55742;0;0;0;
$GPXUP;3613;10:37:24;0;49	86613;8	55742;0;0;0;
$GPXUP;3613;10:37:25;0;49	86613;8	55742;0;0;0;
$GPXUP;3613;10:37:26;0;49	86613;8	55742;0;0;0;
$GPXUP;3613;10:37:27;0;49	86613;8	55742;0;0;0;
$GPXUP;3613;10:37:28;0;49	86613;8	55742;0;0;0;
$GPXUP;3613;10:37:29;0;49	86613;8	55742;0;0;0;
$GPXUP;3613;10:37:30;0;49	86613;8	55742;0;0;0;
$GPXUP;3613;10:37:31;0;49	86613;8	55742;0;0;0;
$GPXUP;3613;10:37:32;0;49	86613;8	55742;0;0;0;
$GPXUP;3613;10:37:33;0;49	86613;8	55742;0;0;0;
$GPXUP;3613;10:37:34;0;49	86613;8	55742;0;0;0;
$GPXUP;3613;10:37:35;0;49	86613;8	55742;0;0;0;
$GPXUP;3613;10:37:36;0;49	86613;8	55742;0;0;0;
$GPXUP;3613;10:37:37;0;49	86613;8	55742;0;0;0;
$GPXUP;3613;10:37:38;0;49	86613;8	55742;0;0;0;
$GPXUP;3613;10:37:39;0;49	86613;8	55742;0;0;0;
$GPXUP;3613;10:37:40;0;49	86613;8	55742;0;0;0;
$GPXUP;3613;10:37:41;0;49	86613;8	55742;0;0;0;
$GPXUP;3613;10:37:42;0;49	86613;8	55742;0;0;0;
$GPXUP;3613;10:37:43;0;49	86613;8	55742;0;0;0;
$GPXUP;3613;10:37:44;0;49	86613;8	55742;0;0;0;
$GPXUP;3613;10:37:45;0;49	86613;8	55742;0;0;0;
$GPXUP;3613;10:37:46;0;49	86613;8	55742;0;0;0;
$GPXUP;3613;10:37:47;0;49	86613;8	55742;0;0;0;
$GPXUP;3613;10:37:48;0;49	86613;8	55742;0;0;0;
$GPXUP;3613;10:37:49;0;49	86613;8	55742;0;0;0;
$GPXUP;3613;10:37:50;0;49	86613;8	55742;0;0;0;
$GPXUP;3613;10:37:51;0;49	86613;8	55742;0;0;0;
$GPXUP;3613;10:37:52;0;49	86613;8	55742;0;0;0;
$GPXUP;3613;10:37:53;0;49	86613;8	55742;0;0;0;
$GPXUP;3613;10:37:54;0;49	86613;8	55742;0;0;0;
$GPXUP;3613;10:37:55;0;49	86613;8	55742;0;0;0;
$GPXUP;3613;10:37:56;0;49	86613;8	55742;0;0;0;
$GPXUP;3613;10:37:57;0;49	86613;8	55742;0;0;0;
$GPXUP;3613;10:37:58;0;49	86613;8	55742;0;0;0;
$GPXUP;3613;10:37:59;0;49	86613;8	55742;0;0;0;
$GPXUP;3613;10:38:00;0;49	86613;8	55742;0;0;0;
$GPXUP;3613;10:38:01;0;49	86613;8	55742;0;0;0;
$GPXUP;3613;10:38:02;0;49	86613;8	55742;0;0;0;
$GPXUP;3613;10:38:03;0;49	86613;8	55742;0;0;0;
$GPXUP;3613;10:38:04;0;49	86613;8	55742;0;0;0;
$GPXUP;3613;10:38:05;0;49	86613;8	55742;0;0;0;
$GPXUP;3613;10:38:06;0;49	86613;8	55742;0;0;0;
$GPXUP;3613;10:38:07;0;49	86613;8	55742;0;0;0;
$GPXUP;3613;10:38:08;0;49	86613;8	55742;0;0;0;
$GPXUP;3613;10:38:09;0;49	86613;8	55742;0;0;0;
$GPXUP;3613;10:38:10;0;49	86613;8	55742;0;0;0;
$GPXUP;3613;10:38:11;0;49	86613;8	55742;0;0;0;
$GPXUP;3613;10:38:12;0;49	86613;8	55742;0;0;0;
$GPXUP;3613;10:38:13;0;49	86613;8	55742;0;0;0;
$GPXUP;3613;10:38:14;0;49	86613;8	55742;0;0;0;
$GPXUP;3613;10:38:15;0;49	86613;8	55742;0;0;0;
$GPXUP;3613;10:38:16;0;49	86613;8	55742;0;0;0;
$GPXUP;3613;10:38:17;0;49	86613;8	55742;0;0;0;
$GPXUP;3613;10:38:18;0;49	86613;8	55742;0;0;0;
$GPXUP;3613;10:38:19;0;49	86613;8	55742;0;0;0;
$GPXUP;3613;10:38:20;0;49	86613;8	55742;0;0;0;
$GPXUP;3613;10:38:21;0;49	86613;8	55742;0;0;0;
$GPXUP;3613;10:38:22;0;49	86613;8	55742;0;0;0;
$GPXUP;3613;10:38:23;0;49	86613;8	55742;0;0;0;
$GPXUP;3613;10:38:24;0;49	86613;8	55742;0;0;0;
$GPXUP;3613;10:38:25;0;49	86613;8	55742;0;0;0;
$GPXUP;3613;10:38:26;0;49	86613;8	55742;0;0;0;
$GPXUP;3613;10:38:27;0;49	86613;8	55742;0;0;0;
$GPXUP;3613;10:38:28;0;49	86613;8	55742;0;0;0;
$GPXUP;3613;10:38:29;0;49	86613;8	55742;0;0;0;
$GPXUP;3613;10:38:30;0;49	86613;8	55742;0;0;0;
$GPXUP;3613;10:38:31;0;49	86613;8	55742;0;0;0;
$GPXUP;3613;10:38:32;0;49	86613;8	55742;0;0;0;
$GPXUP;3613;10:38:33;0;49	86613;8	55742;0;0;0;
$GPXUP;3613;10:38:34;0;49	86613;8	55742;0;0;0;
$GPXUP;3613;10:38:35;0;49	86613;8	55742;0;0;0;
$GPXUP;3613;10:38:36;0;49	86613;8	55742;0;0;0;
$GPXUP;3613;10:38:37;0;49	86613;8	55742;0;0;0;
$GPXUP;3613;10:38:38;0;49	86613;8	55742;0;0;0;
$GPXUP;3613;10:38:39;0;49	86613;8	55742;0;0;0;
$GPXUP;3613;10:38:40;0;49	86613;8	55742;0;0;0;
$GPXUP;3613;10:38:41;0;49	86613;8	55742;0;0;0;
$GPXUP;3613;10:38:42;0;49	86613;8	55742;0;0;0;
$GPXUP;3613;10:38:43;0;49	86613;8	55742;0;0;0;
$GPXUP;3613;10:38:44;0;49	86613;8	55742;0;0;0;
$GPXUP;3613;10:38:45;0;49	86613;8	55742;0;0;0;
$GPXUP;3613;10:38:46;0;49	86613;8	55742;0;0;0;
$GPXUP;3613;10:38:47;0;49	86613;8	55742;0;0;0;
$GPXUP;3613;10:38:48;0;49	86613;8	55742;0;0;0;
$GPXUP;3613;10:38:49;0;49	86613;8	55742;0;0;0;
$GPXUP;3613;10:38:50;0;49	86613;8	55742;0;0;0;
$GPXUP;3613;10:38:51;0;49	86613;8	55742;0;0;0;
$GPXUP;3613;10:38:52;0;49	86613;8	55742;0;0;0;
$GPXUP;3613;10:38:53;0;49	86613;8	55742;0;0;0;
$GPXUP;3613;10:38:54;0;49	86613;8	55742;0;0;0;
$GPXUP;3613;10:38:55;0;49	86613;8	55742;0;0;0;
$GPXUP;3613;10:38:56;0;49	86613;8	55742;0;0;0;
$GPXUP;3613;10:38:57;0;49	86613;8	55742;0;0;0;
$GPXUP;3613;10:38:58;0;49	86613;8	55742;0;0;0;
$GPXUP;3613;10:38:59;0;49	86613;8	55742;0;0;0;
$GPXUP;3613;10:39:00;0;49	86613;8	55742;0;0;0;
$GPXUP;3613;10:39:01;0;49	86613;8	55742;0;0;0;
$GPXUP;3613;10:39:02;0;49	86613;8	55742;0;0;0;
$GPXUP;3613;10:39:03;0;49	86613;8	55742;0;0;0;
$GPXUP;3613;10:39:04;0;49	86613;8	55742;0;0;0;
$GPXUP;3613;10:39:05;0;49	86613;8	55742;0;0;0;
$GPXUP;3613;10:39:06;0;49	86613;8	55742;0;0;0;
$GPXUP;3613;10:39:07;0;49	86613;8	55742;0;0;0;
$GPXUP;3613;10:39:08;0;49	86613;8	55742;0;0;0;
$GPXUP;3613;10:39:09;0;49	86613;8	55742;0;0;0;
$GPXUP;3613;10:39:10;0;49	86613;8	55742;0;0;0;
$GPXUP;3613;10:39:11;0;49	86613;8	55742;0;0;0;
$GPXUP;3613;10:39:12;0;49	86613;8	55742;0;0;0;
$GPXUP;3613;10:39:13;0;49	86613;8	55742;0;0;0;
$GPXUP;3613;10:39:14;0;49	86613;8	55742;0;0;0;
$GPXUP;3613;10:39:15;0;49	86613;8	55742;0;0;0;
$GPXUP;3613;10:39:16;0;49	86613;8	55742;0;0;0;
$GPXUP;3613;10:39:17;0;49	86613;8	55742;0;0;0;
$GPXUP;3613;10:39:18;0;49	86613;8	55742;0;0;0;
$GPXUP;3613;10:39:19;0;49	86613;8	55742;0;0;0;
$GPXUP;3613;10:39:20;0;49	86613;8	55742;0;0;0;
$GPXUP;3613;10:39:21;0;49	86613;8	55742;0;0;0;
$GPXUP;3613;10:39:22;0;49	86613;8	55742;0;0;0;
$GPXUP;3613;10:39:23;0;49	86613;8	55742;0;0;0;
$GPXUP;3613;10:39:24;0;49	86613;8	55742;0;0;0;
$GPXUP;3613;10:39:25;0;49	86613;8	55742;0;0;0;
$GPXUP;3613;10:39:26;0;49	86613;8	55742;0;0;0;
$GPXUP;3613;10:39:27;0;49	86613;8	55742;0;0;0;
$GPXUP;3613;10:39:28;0;49	86613;8	55742;0;0;0;
$GPXUP;3613;10:39:29;0;49	86613;8	55742;0;0;0;
$GPXUP;3613;10:39:30;0;49	86613;8	55742;0;0;0;
$GPXUP;3613;10:39:31;0;49	86613;8	55742;0;0;0;
$GPXUP;3613;10:39:32;0;49	86613;8	55742;0;0;0;
$GPXUP;3613;10:39:33;0;49	86613;8	55742;0;0;0;
$GPXUP;3613;10:39:34;0;49	86613;8	55742;0;0;0;
$GPXUP;3613;10:39:35;0;49	86613;8	55742;0;0;0;
$GPXUP;3613;10:39:36;0;49	86613;8	55742;0;0;0;
$GPXUP;3613;10:39:37;0;49	86613;8	55742;0;0;0;
$GPXUP;3613;10:39:38;0;49	86613;8	55742;0;0;0;
$GPXUP;3613;10:39:39;0;49	86613;8	55742;0;0;0;
$GPXUP;3613;10:39:40;0;49	86613;8	55742;0;0;0;
$GPXUP;3613;10:39:41;0;49	86613;8	55742;0;0;0;
$GPXUP;3613;10:39:42;0;49	86613;8	55742;0;0;0;
$GPXUP;3613;10:39:43;0;49	86613;8	55742;0;0;0;
$GPXUP;3613;10:39:44;0;49	86613;8	55742;0;0;0;
$GPXUP;3613;10:39:45;0;49	86613;8	55742;0;0;0;
$GPXUP;3613;10:39:46;0;49	86613;8	55742;0;0;0;
$GPXUP;3613;10:39:47;0;49	86613;8	55742;0;0;0;
$GPXUP;3613;10:39:48;0;49	86613;8	55742;0;0;0;
$GPXUP;3613;10:39:49;0;49	86613;8	55742;0;0;0;
$GPXUP;3613;10:39:50;0;49	86613;8	55742;0;0;0;
$GPXUP;3613;10:39:51;0;49	86613;8	55742;0;0;0;
$GPXUP;3613;10:39:52;0;49	86613;8	55742;0;0;0;
$GPXUP;3613;10:39:53;0;49	86613;8	55742;0;0;0;
$GPXUP;3613;10:39:54;0;49	86613;8	55742;0;0;0;
$GPXUP;3613;10:39:55;0;49	86613;8	55742;0;0;0;
$GPXUP;3613;10:39:56;0;49	86613;8	55742;0;0;0;
$GPXUP;3613;10:39:57;0;49	86613;8	55742;0;0;0;
$GPXUP;3613;10:39:58;0;49	86613;8	55742;0;0;0;
$GPXUP;3613;10:39:59;0;49	86613;8	55742;0;0;0;
$GPXUP;3613;10:40:00;0;49	86613;8	55742;0;0;0;
$GPXUP;3613;10:40:01;0;49	86613;8	55742;0;0;0;
$GPXUP;3613;10:40:02;0;49	86613;8	55742;0;0;0;
$GPXUP;3613;10:40:03;0;49	86613;8	55742;0;0;0;
$GPXUP;3613;10:40:04;0;49	86613;8	55742;0;0;0;
$GPXUP;3613;10:40:05;0;49	86613;8	55742;0;0;0;
$GPXUP;3613;10:40:06;0;49	86613;8	55742;0;0;0;
$GPXUP;3613;10:40:07;0;49	86613;8	55742;0;0;0;
$GPXUP;3613;10:40:08;0;49	86613;8	55742;0;0;0;
$GPXUP;3613;10:40:09;0;49	86613;8	55742;0;0;0;
$GPXUP;3613;10:40:10;0;49	86613;8	55742;0;0;0;
$GPXUP;3613;10:40:11;0;49	86613;8	55742;0;0;0;
$GPXUP;3613;10:40:12;0;49	86613;8	55742;0;0;0;
$GPXUP;3613;10:40:13;0;49	86613;8	55742;0;0;0;
$GPXUP;3613;10:40:14;0;49	86613;8	55742;0;0;0;
$GPXUP;3613;10:40:15;0;49	86613;8	55742;0;0;0;
$GPXUP;3613;10:40:16;0;49	86613;8	55742;0;0;0;
$GPXUP;3613;10:40:17;0;49	86613;8	55742;0;0;0;
$GPXUP;3613;10:40:18;0;49	86613;8	55742;0;0;0;
$GPXUP;3613;10:40:19;0;49	86613;8	55742;0;0;0;
$GPXUP;3613;10:40:20;0;49	86613;8	55742;0;0;0;
$GPXUP;3613;10:40:21;0;49	86613;8	55742;0;0;0;
$GPXUP;3613;10:40:22;0;49	86613;8	55742;0;0;0;
$GPXUP;3613;10:40:23;0;49	86613;8	55742;0;0;0;
$GPXUP;3613;10:40:24;0;49	86613;8	55742;0;0;0;
$GPXUP;3613;10:40:25;0;49	86613;8	55742;0;0;0;
$GPXUP;3613;10:40:26;0;49	86613;8	55742;0;0;0;
$GPXUP;3613;10:40:27;0;49	86613;8	55742;0;0;0;
$GPXUP;3613;10:40:28;0;49	86613;8	55742;0;0;0;
$GPXUP;3613;10:40:29;0;49	86613;8	55742;0;0;0;
$GPXUP;3613;10:40:30;0;49	86613;8	55742;0;0;0;
$GPXUP;3613;10:40:31;0;49	86613;8	55742;0;0;0;
$GPXUP;3613;10:40:32;0;49	86613;8	55742;0;0;0;
$GPXUP;3613;10:40:33;0;49	86613;8	55742;0;0;0;
$GPXUP;3613;10:40:34;0;49	86613;8	55742;0;0;0;
$GPXUP;3613;10:40:35;0;49	86613;8	55742;0;0;0;
$GPXUP;3613;10:40:36;0;49	86613;8	55742;0;0;0;
$GPXUP;3613;10:40:37;0;49	86613;8	55742;0;0;0;
$GPXUP;3613;10:40:38;0;49	86613;8	55742;0;0;0;
$GPXUP;3613;10:40:39;0;49	86613;8	55742;0;0;0;
$GPXUP;3613;10:40:40;0;49	86613;8	55742;0;0;0;
$GPXUP;3613;10:40:41;0;49	86613;8	55742;0;0;0;
$GPXUP;3613;10:40:42;0;49	86613;8	55742;0;0;0;
$GPXUP;3613;10:40:43;0;49	86613;8	55742;0;0;0;
$GPXUP;3613;10:40:44;0;49	86613;8	55742;0;0;0;
$GPXUP;3613;10:40:45;0;49	86613;8	55742;0;0;0;
$GPXUP;3613;10:40:46;0;49	86613;8	55742;0;0;0;
$GPXUP;3613;10:40:47;0;49	86613;8	55742;0;0;0;
$GPXUP;3613;10:40:48;0;49	86613;8	55742;0;0;0;
$GPXUP;3613;10:40:49;0;49	86613;8	55742;0;0;0;
$GPXUP;3613;10:40:50;0;49	86613;8	55742;0;0;0;
$GPXUP;3613;10:40:51;0;49	86613;8	55742;0;0;0;
$GPXUP;3613;10:40:52;0;49	86613;8	55742;0;0;0;
$GPXUP;3613;10:40:53;0;49	86613;8	55742;0;0;0;
$GPXUP;3613;10:40:54;0;49	86613;8	55742;0;0;0;
$GPXUP;3613;10:40:55;0;49	86613;8	55742;0;0;0;
$GPXUP;3613;10:40:56;0;49	86613;8	55742;0;0;0;
$GPXUP;3613;10:40:57;0;49	86613;8	55742;0;0;0;
$GPXUP;3613;10:40:58;0;49	86613;8	55742;0;0;0;
$GPXUP;3613;10:40:59;0;49	86613;8	55742;0;0;0;
$GPXUP;3613;10:41:00;0;49	86613;8	55742;0;0;0;
$GPXUP;3613;10:41:01;0;49	86613;8	55742;0;0;0;
$GPXUP;3613;10:41:02;0;49	86613;8	55742;0;0;0;
$GPXUP;3613;10:41:03;0;49	86613;8	55742;0;0;0;
$GPXUP;3613;10:41:04;0;49	86613;8	55742;0;0;0;
$GPXUP;3613;10:41:05;0;49	86613;8	55742;0;0;0;
$GPXUP;3613;10:41:06;0;49	86613;8	55742;0;0;0;
$GPXUP;3613;10:41:07;0;49	86613;8	55742;0;0;0;
$GPXUP;3613;10:41:08;0;49	86613;8	55742;0;0;0;
$GPXUP;3613;10:41:09;0;49	86613;8	55742;0;0;0;
$GPXUP;3613;10:41:10;0;49	86613;8	55742;0;0;0;
$GPXUP;3613;10:41:11;0;49	86613;8	55742;0;0;0;
$GPXUP;3613;10:41:12;0;49	86613;8	55742;0;0;0;
$GPXUP;3613;10:41:13;0;49	86613;8	55742;0;0;0;
$GPXUP;3613;10:41:14;0;49	86613;8	55742;0;0;0;
$GPXUP;3613;10:41:15;0;49	86613;8	55742;0;0;0;
$GPXUP;3613;10:41:16;0;49	86613;8	55742;0;0;0;
$GPXUP;3613;10:41:17;0;49	86613;8	55742;0;0;0;
$GPXUP;3613;10:41:18;0;49	86613;8	55742;0;0;0;
$GPXUP;3613;10:41:19;0;49	86613;8	55742;0;0;0;
$GPXUP;3613;10:41:20;0;49	86613;8	55742;0;0;0;
$GPXUP;3613;10:41:21;0;49	86613;8	55742;0;0;0;
$GPXUP;3613;10:41:22;0;49	86613;8	55742;0;0;0;
$GPXUP;3613;10:41:23;0;49	86613;8	55742;0;0;0;
$GPXUP;3613;10:41:24;0;49	86613;8	55742;0;0;0;
$GPXUP;3613;10:41:25;0;49	86613;8	55742;0;0;0;
$GPXUP;3613;10:41:26;0;49	86613;8	55742;0;0;0;
$GPXUP;3613;10:41:27;0;49	86613;8	55742;0;0;0;
$GPXUP;3613;10:41:28;0;49	86613;8	55742;0;0;0;
$GPXUP;3613;10:41:29;0;49	86613;8	55742;0;0;0;
$GPXUP;3613;10:41:30;0;49	86613;8	55742;0;0;0;
$GPXUP;3613;10:41:31;0;49	86613;8	55742;0;0;0;
$GPXUP;3613;10:41:32;0;49	86613;8	55742;0;0;0;
$GPXUP;3613;10:41:33;0;49	86613;8	55742;0;0;0;
$GPXUP;3613;10:41:34;0;49	86613;8	55742;0;0;0;
$GPXUP;3613;10:41:35;0;49	86613;8	55742;0;0;0;
$GPXUP;3613;10:41:36;0;49	86613;8	55742;0;0;0;
$GPXUP;3613;10:41:37;0;49	86613;8	55742;0;0;0;
$GPXUP;3613;10:41:38;0;49	86613;8	55742;0;0;0;
$GPXUP;3613;10:41:39;0;49	86613;8	55742;0;0;0;
$GPXUP;3613;10:41:40;0;49	86613;8	55742;0;0;0;
$GPXUP;3613;10:41:41;0;49	86613;8	55742;0;0;0;
$GPXUP;3613;10:41:42;0;49	86613;8	55742;0;0;0;
$GPXUP;3613;10:41:43;0;49	86613;8	55742;0;0;0;
$GPXUP;3613;10:41:44;0;49	86613;8	55742;0;0;0;
$GPXUP;3613;10:41:45;0;49	86613;8	55742;0;0;0;
$GPXUP;3613;10:41:46;0;49	86613;8	55742;0;0;0;
$GPXUP;3613;10:41:47;0;49	86613;8	55742;0;0;0;
$GPXUP;3613;10:41:48;0;49	86613;8	55742;0;0;0;
$GPXUP;3613;10:41:49;0;49	86613;8	55742;0;0;0;
$GPXUP;3613;10:41:50;0;49	86613;8	55742;0;0;0;
$GPXUP;3613;10:41:51;0;49	86613;8	55742;0;0;0;
$GPXUP;3613;10:41:52;0;49	86613;8	55742;0;0;0;
$GPXUP;3613;10:41:53;0;49	86613;8	55742;0;0;0;
$GPXUP;3613;10:41:54;0;49	86613;8	55742;0;0;0;
$GPXUP;3613;10:41:55;0;49	86613;8	55742;0;0;0;
$GPXUP;3613;10:41:56;0;49	86613;8	55742;0;0;0;
$GPXUP;3613;10:41:57;0;49	86613;8	55742;0;0;0;
$GPXUP;3613;10:41:58;0;49	86613;8	55742;0;0;0;
$GPXUP;3613;10:41:59;0;49	86613;8	55742;0;0;0;
$GPXUP;3613;10:42:00;0;49	86613;8	55742;0;0;0;
$GPXUP;3613;10:42:01;0;49	86613;8	55742;0;0;0;
$GPXUP;3613;10:42:02;0;49	86613;8	55742;0;0;0;
$GPXUP;3613;10:42:03;0;49	86613;8	55742;0;0;0;
$GPXUP;3613;10:42:04;0;49	86613;8	55742;0;0;0;
$GPXUP;3613;10:42:05;0;49	86613;8	55742;0;0;0;
$GPXUP;3613;10:42:06;0;49	86613;8	55742;0;0;0;
$GPXUP;3613;10:42:07;0;49	86613;8	55742;0;0;0;
$GPXUP;3613;10:42:08;0;49	86613;8	55742;0;0;0;
$GPXUP;3613;10:42:09;0;49	86613;8	55742;0;0;0;
$GPXUP;3613;10:42:10;0;49	86613;8	55742;0;0;0;
$GPXUP;3613;10:42:11;0;49	86613;8	55742;0;0;0;
$GPXUP;3613;10:42:12;0;49	86613;8	55742;0;0;0;
$GPXUP;3613;10:42:13;0;49	86613;8	55742;0;0;0;
$GPXUP;3613;10:42:14;0;49	86613;8	55742;0;0;0;
$GPXUP;3613;10:42:15;0;49	86613;8	55742;0;0;0;
$GPXUP;3613;10:42:16;0;49	86613;8	55742;0;0;0;
$GPXUP;3613;10:42:17;0;49	86613;8	55742;0;0;0;
$GPXUP;3613;10:42:18;0;49	86613;8	55742;0;0;0;
$GPXUP;3613;10:42:19;0;49	86613;8	55742;0;0;0;
$GPXUP;3613;10:42:20;0;49	86613;8	55742;0;0;0;
$GPXUP;3613;10:42:21;0;49	86613;8	55742;0;0;0;
$GPXUP;3613;10:42:22;0;49	86613;8	55742;0;0;0;
$GPXUP;3613;10:42:23;0;49	86613;8	55742;0;0;0;
$GPXUP;3613;10:42:24;0;49	86613;8	55742;0;0;0;
$GPXUP;3613;10:42:25;0;49	86613;8	55742;0;0;0;
$GPXUP;3613;10:42:26;0;49	86613;8	55742;0;0;0;
$GPXUP;3613;10:42:27;0;49	86613;8	55742;0;0;0;
$GPXUP;3613;10:42:28;0;49	86613;8	55742;0;0;0;
$GPXUP;3613;10:42:29;0;49	86613;8	55742;0;0;0;
$GPXUP;3613;10:42:30;0;49	86613;8	55742;0;0;0;
$GPXUP;3613;10:42:31;0;49	86613;8	55742;0;0;0;
$GPXUP;3613;10:42:32;0;49	86613;8	55742;0;0;0;
$GPXUP;3613;10:42:33;0;49	86613;8	55742;0;0;0;
$GPXUP;3613;10:42:34;0;49	86613;8	55742;0;0;0;
$GPXUP;3613;10:42:35;0;49	86613;8	55742;0;0;0;
$GPXUP;3613;10:42:36;0;49	86613;8	55742;0;0;0;
$GPXUP;3613;10:42:37;0;49	86613;8	55742;0;0;0;
$GPXUP;3613;10:42:38;0;49	86613;8	55742;0;0;0;
$GPXUP;3613;10:42:39;0;49	86613;8	55742;0;0;0;
$GPXUP;3613;10:42:40;0;49	86613;8	55742;0;0;0;
$GPXUP;3613;10:42:41;0;49	86613;8	55742;0;0;0;
$GPXUP;3613;10:42:42;0;49	86613;8	55742;0;0;0;
$GPXUP;3613;10:42:43;0;49	86613;8	55742;0;0;0;
$GPXUP;3613;10:42:44;0;49	86613;8	55742;0;0;0;
$GPXUP;3613;10:42:45;0;49	86613;8	55742;0;0;0;
$GPXUP;3613;10:42:46;0;49	86613;8	55742;0;0;0;
$GPXUP;3613;10:42:47;0;49	86613;8	55742;0;0;0;
$GPXUP;3613;10:42:48;0;49	86613;8	55742;0;0;0;
$GPXUP;3613;10:42:49;0;49	86613;8	55742;0;0;0;
$GPXUP;3613;10:42:50;0;49	86613;8	55742;0;0;0;
$GPXUP;3613;10:42:51;0;49	86613;8	55742;0;0;0;
$GPXUP;3613;10:42:52;0;49	86613;8	55742;0;0;0;
$GPXUP;3613;10:42:53;0;49	86613;8	55742;0;0;0;
$GPXUP;3613;10:42:54;0;49	86613;8	55742;0;0;0;
$GPXUP;3613;10:42:55;0;49	86613;8	55742;0;0;0;
$GPXUP;3613;10:42:56;0;49	86613;8	55742;0;0;0;
$GPXUP;3613;10:42:57;0;49	86613;8	55742;0;0;0;
$GPXUP;3613;10:42:58;0;49	86613;8	55742;0;0;0;
$GPXUP;3613;10:42:59;0;49	86613;8	55742;0;0;0;
$GPXUP;3613;10:43:00;0;49	86613;8	55742;0;0;0;
$GPXUP;3613;10:43:01;0;49	86613;8	55742;0;0;0;
$GPXUP;3613;10:43:02;0;49	86613;8	55742;0;0;0;
$GPXUP;3613;10:43:03;0;49	86613;8	55742;0;0;0;
$GPXUP;3613;10:43:04;0;49	86613;8	55742;0;0;0;
$GPXUP;3613;10:43:05;0;49	86613;8	55742;0;0;0;
$GPXUP;3613;10:43:06;0;49	86613;8	55742;0;0;0;
$GPXUP;3613;10:43:07;0;49	86613;8	55742;0;0;0;
$GPXUP;3613;10:43:08;0;49	86613;8	55742;0;0;0;
$GPXUP;3613;10:43:09;0;49	86613;8	55742;0;0;0;
$GPXUP;3613;10:43:10;0;49	86613;8	55742;0;0;0;
$GPXUP;3613;10:43:11;0;49	86613;8	55742;0;0;0;
$GPXUP;3613;10:43:12;0;49	86613;8	55742;0;0;0;
$GPXUP;3613;10:43:13;0;49	86613;8	55742;0;0;0;
$GPXUP;3613;10:43:14;0;49	86613;8	55742;0;0;0;
$GPXUP;3613;10:43:15;0;49	86613;8	55742;0;0;0;
$GPXUP;3613;10:43:16;0;49	86613;8	55742;0;0;0;
$GPXUP;3613;10:43:17;0;49	86613;8	55742;0;0;0;
$GPXUP;3613;10:43:18;0;49	86613;8	55742;0;0;0;
$GPXUP;3613;10:43:19;0;49	86613;8	55742;0;0;0;
$GPXUP;3613;10:43:20;0;49	86613;8	55742;0;0;0;
$GPXUP;3613;10:43:21;0;49	86613;8	55742;0;0;0;
$GPXUP;3613;10:43:22;0;49	86613;8	55742;0;0;0;
$GPXUP;3613;10:43:23;0;49	86613;8	55742;0;0;0;
$GPXUP;3613;10:43:24;0;49	86613;8	55742;0;0;0;
$GPXUP;3613;10:43:25;0;49	86613;8	55742;0;0;0;
$GPXUP;3613;10:43:26;0;49	86613;8	55742;0;0;0;
$GPXUP;3613;10:43:27;0;49	86613;8	55742;0;0;0;
$GPXUP;3613;10:43:28;0;49	86613;8	55742;0;0;0;
$GPXUP;3613;10:43:29;0;49	86613;8	55742;0;0;0;
$GPXUP;3613;10:43:30;0;49	86613;8	55742;0;0;0;
$GPXUP;3613;10:43:31;0;49	86613;8	55742;0;0;0;
$GPXUP;3613;10:43:32;0;49	86613;8	55742;0;0;0;
$GPXUP;3613;10:43:33;0;49	86613;8	55742;0;0;0;
$GPXUP;3613;10:43:34;0;49	86613;8	55742;0;0;0;
$GPXUP;3613;10:43:35;0;49	86613;8	55742;0;0;0;
$GPXUP;3613;10:43:36;0;49	86613;8	55742;0;0;0;
$GPXUP;3613;10:43:37;0;49	86613;8	55742;0;0;0;
$GPXUP;3613;10:43:38;0;49	86613;8	55742;0;0;0;
$GPXUP;3613;10:43:39;0;49	86613;8	55742;0;0;0;
$GPXUP;3613;10:43:40;0;49	86613;8	55742;0;0;0;
$GPXUP;3613;10:43:41;0;49	86613;8	55742;0;0;0;
$GPXUP;3613;10:43:42;0;49	86613;8	55742;0;0;0;
$GPXUP;3613;10:43:43;0;49	86613;8	55742;0;0;0;
$GPXUP;3613;10:43:44;0;49	86613;8	55742;0;0;0;
$GPXUP;3613;10:43:45;0;49	86613;8	55742;0;0;0;
$GPXUP;3613;10:43:46;0;49	86613;8	55742;0;0;0;
$GPXUP;3613;10:43:47;0;49	86613;8	55742;0;0;0;
$GPXUP;3613;10:43:48;0;49	86613;8	55742;0;0;0;
$GPXUP;3613;10:43:49;0;49	86613;8	55742;0;0;0;
$GPXUP;3613;10:43:50;0;49	86613;8	55742;0;0;0;
$GPXUP;3613;10:43:51;0;49	86613;8	55742;0;0;0;
$GPXUP;3613;10:43:52;0;49	86613;8	55742;0;0;0;
$GPXUP;3613;10:43:53;0;49	86613;8	55742;0;0;0;
$GPXUP;3613;10:43:54;0;49	86613;8	55742;0;0;0;
$GPXUP;3613;10:43:55;0;49	86613;8	55742;0;0;0;
$GPXUP;3613;10:43:56;0;49	86613;8	55742;0;0;0;
$GPXUP;3613;10:43:57;0;49	86613;8	55742;0;0;0;
$GPXUP;3613;10:43:58;0;49	86613;8	55742;0;0;0;
$GPXUP;3613;10:43:59;0;49	86613;8	55742;0;0;0;
$GPXUP;3613;10:44:00;0;49	86613;8	55742;0;0;0;
$GPXUP;3613;10:44:01;0;49	86613;8	55742;0;0;0;
$GPXUP;3613;10:44:02;0;49	86613;8	55742;0;0;0;
$GPXUP;3613;10:44:03;0;49	86613;8	55742;0;0;0;
$GPXUP;3613;10:44:04;0;49	86613;8	55742;0;0;0;
$GPXUP;3613;10:44:05;0;49	86613;8	55742;0;0;0;
$GPXUP;3613;10:44:06;0;49	86613;8	55742;0;0;0;
$GPXUP;3613;10:44:07;0;49	86613;8	55742;0;0;0;
$GPXUP;3613;10:44:08;0;49	86613;8	55742;0;0;0;
$GPXUP;3613;10:44:09;0;49	86613;8	55742;0;0;0;
$GPXUP;3613;10:44:10;0;49	86613;8	55742;0;0;0;
$GPXUP;3613;10:44:11;0;49	86613;8	55742;0;0;0;
$GPXUP;3613;10:44:12;0;49	86613;8	55742;0;0;0;
$GPXUP;3613;10:44:13;0;49	86613;8	55742;0;0;0;
$GPXUP;3613;10:44:14;0;49	86613;8	55742;0;0;0;
$GPXUP;3613;10:44:15;0;49	86613;8	55742;0;0;0;
$GPXUP;3613;10:44:16;0;49	86613;8	55742;0;0;0;
$GPXUP;3613;10:44:17;0;49	86613;8	55742;0;0;0;
$GPXUP;3613;10:44:18;0;49	86613;8	55742;0;0;0;
$GPXUP;3613;10:44:19;0;49	86613;8	55742;0;0;0;
$GPXUP;3613;10:44:20;0;49	86613;8	55742;0;0;0;
$GPXUP;3613;10:44:21;0;49	86613;8	55742;0;0;0;
$GPXUP;3613;10:44:22;0;49	86613;8	55742;0;0;0;
$GPXUP;3613;10:44:23;0;49	86613;8	55742;0;0;0;
$GPXUP;3613;10:44:24;0;49	86613;8	55742;0;0;0;
$GPXUP;3613;10:44:25;0;49	86613;8	55742;0;0;0;
$GPXUP;3613;10:44:26;0;49	86613;8	55742;0;0;0;
$GPXUP;3613;10:44:27;0;49	86613;8	55742;0;0;0;
$GPXUP;3613;10:44:28;0;49	86613;8	55742;0;0;0;
$GPXUP;3613;10:44:29;0;49	86613;8	55742;0;0;0;
$GPXUP;3613;10:44:30;0;49	86613;8	55742;0;0;0;
$GPXUP;3613;10:44:31;0;49	86613;8	55742;0;0;0;
$GPXUP;3613;10:44:32;0;49	86613;8	55742;0;0;0;
$GPXUP;3613;10:44:33;0;49	86613;8	55742;0;0;0;
$GPXUP;3613;10:44:34;0;49	86613;8	55742;0;0;0;
$GPXUP;3613;10:44:35;0;49	86613;8	55742;0;0;0;
$GPXUP;3613;10:44:36;0;49	86613;8	55742;0;0;0;
$GPXUP;3613;10:44:37;0;49	86613;8	55742;0;0;0;
$GPXUP;3613;10:44:38;0;49	86613;8	55742;0;0;0;
$GPXUP;3613;10:44:39;0;49	86613;8	55742;0;0;0;
$GPXUP;3613;10:44:40;0;49	86613;8	55742;0;0;0;
$GPXUP;3613;10:44:41;0;49	86613;8	55742;0;0;0;
$GPXUP;3613;10:44:42;0;49	86613;8	55742;0;0;0;
$GPXUP;3613;10:44:43;0;49	86613;8	55742;0;0;0;
$GPXUP;3613;10:44:44;0;49	86613;8	55742;0;0;0;
$GPXUP;3613;10:44:45;0;49	86613;8	55742;0;0;0;
$GPXUP;3613;10:44:46;0;49	86613;8	55742;0;0;0;
$GPXUP;3613;10:44:47;0;49	86613;8	55742;0;0;0;
$GPXUP;3613;10:44:48;0;49	86613;8	55742;0;0;0;
$GPXUP;3613;10:44:49;0;49	86613;8	55742;0;0;0;
$GPXUP;3613;10:44:50;0;49	86613;8	55742;0;0;0;
$GPXUP;3613;10:44:51;0;49	86613;8	55742;0;0;0;
$GPXUP;3613;10:44:52;0;49	86613;8	55742;0;0;0;
$GPXUP;3613;10:44:53;0;49	86613;8	55742;0;0;0;
$GPXUP;3613;10:44:54;0;49	86613;8	55742;0;0;0;
$GPXUP;3613;10:44:55;0;49	86613;8	55742;0;0;0;
$GPXUP;3613;10:44:56;0;49	86613;8	55742;0;0;0;
$GPXUP;3613;10:44:57;0;49	86613;8	55742;0;0;0;
$GPXUP;3613;10:44:58;0;49	86613;8	55742;0;0;0;
$GPXUP;3613;10:44:59;0;49	86613;8	55742;0;0;0;
$GPXUP;3613;10:45:00;0;49	86613;8	55742;0;0;0;
$GPXUP;3613;10:45:01;0;49	86613;8	55742;0;0;0;
$GPXUP;3613;10:45:02;0;49	86613;8	55742;0;0;0;
$GPXUP;3613;10:45:03;0;49	86613;8	55742;0;0;0;
$GPXUP;3613;10:45:04;0;49	86613;8	55742;0;0;0;
$GPXUP;3613;10:45:05;0;49	86613;8	55742;0;0;0;
$GPXUP;3613;10:45:06;0;49	86613;8	55742;0;0;0;
$GPXUP;3613;10:45:07;0;49	86613;8	55742;0;0;0;
$GPXUP;3613;10:45:08;0;49	86613;8	55742;0;0;0;
$GPXUP;3613;10:45:09;0;49	86613;8	55742;0;0;0;
$GPXUP;3613;10:45:10;0;49	86613;8	55742;0;0;0;
$GPXUP;3613;10:45:11;0;49	86613;8	55742;0;0;0;
$GPXUP;3613;10:45:12;0;49	86613;8	55742;0;0;0;
$GPXUP;3613;10:45:13;0;49	86613;8	55742;0;0;0;
$GPXUP;3613;10:45:14;0;49	86613;8	55742;0;0;0;
$GPXUP;3613;10:45:15;0;49	86613;8	55742;0;0;0;
$GPXUP;3613;10:45:16;0;49	86613;8	55742;0;0;0;
$GPXUP;3613;10:45:17;0;49	86613;8	55742;0;0;0;
$GPXUP;3613;10:45:18;0;49	86613;8	55742;0;0;0;
$GPXUP;3613;10:45:19;0;49	86613;8	55742;0;0;0;
$GPXUP;3613;10:45:20;0;49	86613;8	55742;0;0;0;
$GPXUP;3613;10:45:21;0;49	86613;8	55742;0;0;0;
$GPXUP;3613;10:45:22;0;49	86613;8	55742;0;0;0;
$GPXUP;3613;10:45:23;0;49	86613;8	55742;0;0;0;
$GPXUP;3613;10:45:24;0;49	86613;8	55742;0;0;0;
$GPXUP;3613;10:45:25;0;49	86613;8	55742;0;0;0;
$GPXUP;3613;10:45:26;0;49	86613;8	55742;0;0;0;
$GPXUP;3613;10:45:27;0;49	86613;8	55742;0;0;0;
$GPXUP;3613;10:45:28;0;49	86613;8	55742;0;0;0;
$GPXUP;3613;10:45:29;0;49	86613;8	55742;0;0;0;
$GPXUP;3613;10:45:30;0;49	86613;8	55742;0;0;0;
$GPXUP;3613;10:45:31;0;49	86613;8	55742;0;0;0;
$GPXUP;3613;10:45:32;0;49	86613;8	55742;0;0;0;
$GPXUP;3613;10:45:33;0;49	86613;8	55742;0;0;0;
$GPXUP;3613;10:45:34;0;49	86613;8	55742;0;0;0;
$GPXUP;3613;10:45:35;0;49	86613;8	55742;0;0;0;
$GPXUP;3613;10:45:36;0;49	86613;8	55742;0;0;0;
$GPXUP;3613;10:45:37;0;49	86613;8	55742;0;0;0;
$GPXUP;3613;10:45:38;0;49	86613;8	55742;0;0;0;
$GPXUP;3613;10:45:39;0;49	86613;8	55742;0;0;0;
$GPXUP;3613;10:45:40;0;49	86613;8	55742;0;0;0;
$GPXUP;3613;10:45:41;0;49	86613;8	55742;0;0;0;
$GPXUP;3613;10:45:42;0;49	86613;8	55742;0;0;0;
$GPXUP;3613;10:45:43;0;49	86613;8	55742;0;0;0;
$GPXUP;3613;10:45:44;0;49	86613;8	55742;0;0;0;
$GPXUP;3613;10:45:45;0;49	86613;8	55742;0;0;0;
$GPXUP;3613;10:45:46;0;49	86613;8	55742;0;0;0;
$GPXUP;3613;10:45:47;0;49	86613;8	55742;0;0;0;
$GPXUP;3613;10:45:48;0;49	86613;8	55742;0;0;0;
$GPXUP;3613;10:45:49;0;49	86613;8	55742;0;0;0;
$GPXUP;3613;10:45:50;0;49	86613;8	55742;0;0;0;
$GPXUP;3613;10:45:51;0;49	86613;8	55742;0;0;0;
$GPXUP;3613;10:45:52;0;49	86613;8	55742;0;0;0;
$GPXUP;3613;10:45:53;0;49	86613;8	55742;0;0;0;
$GPXUP;3613;10:45:54;0;49	86613;8	55742;0;0;0;
$GPXUP;3613;10:45:55;0;49	86613;8	55742;0;0;0;
$GPXUP;3613;10:45:56;0;49	86613;8	55742;0;0;0;
$GPXUP;3613;10:45:57;0;49	86613;8	55742;0;0;0;
$GPXUP;3613;10:45:58;0;49	86613;8	55742;0;0;0;
$GPXUP;3613;10:45:59;0;49	86613;8	55742;0;0;0;
$GPXUP;3613;10:46:00;0;49	86613;8	55742;0;0;0;
$GPXUP;3613;10:46:01;0;49	86613;8	55742;0;0;0;
$GPXUP;3613;10:46:02;0;49	86613;8	55742;0;0;0;
$GPXUP;3613;10:46:03;0;49	86613;8	55742;0;0;0;
$GPXUP;3613;10:46:04;0;49	86613;8	55742;0;0;0;
$GPXUP;3613;10:46:05;0;49	86613;8	55742;0;0;0;
$GPXUP;3613;10:46:06;0;49	86613;8	55742;0;0;0;
$GPXUP;3613;10:46:07;0;49	86613;8	55742;0;0;0;
$GPXUP;3613;10:46:08;0;49	86613;8	55742;0;0;0;
$GPXUP;3613;10:46:09;0;49	86613;8	55742;0;0;0;
$GPXUP;3613;10:46:10;0;49	86613;8	55742;0;0;0;
$GPXUP;3613;10:46:11;0;49	86613;8	55742;0;0;0;
$GPXUP;3613;10:46:12;0;49	86613;8	55742;0;0;0;
$GPXUP;3613;10:46:13;0;49	86613;8	55742;0;0;0;
$GPXUP;3613;10:46:14;0;49	86613;8	55742;0;0;0;
$GPXUP;3613;10:46:15;0;49	86613;8	55742;0;0;0;
$GPXUP;3613;10:46:16;0;49	86613;8	55742;0;0;0;
$GPXUP;3613;10:46:17;0;49	86613;8	55742;0;0;0;
$GPXUP;3613;10:46:18;0;49	86613;8	55742;0;0;0;
$GPXUP;3613;10:46:19;0;49	86613;8	55742;0;0;0;
$GPXUP;3613;10:46:20;0;49	86613;8	55742;0;0;0;
$GPXUP;3613;10:46:21;0;49	86613;8	55742;0;0;0;
$GPXUP;3613;10:46:22;0;49	86613;8	55742;0;0;0;
$GPXUP;3613;10:46:23;0;49	86613;8	55742;0;0;0;
$GPXUP;3613;10:46:24;0;49	86613;8	55742;0;0;0;
$GPXUP;3613;10:46:25;0;49	86613;8	55742;0;0;0;
$GPXUP;3613;10:46:26;0;49	86613;8	55742;0;0;0;
$GPXUP;3613;10:46:27;0;49	86613;8	55742;0;0;0;
$GPXUP;3613;10:46:28;0;49	86613;8	55742;0;0;0;
$GPXUP;3613;10:46:29;0;49	86613;8	55742;0;0;0;
$GPXUP;3613;10:46:30;0;49	86613;8	55742;0;0;0;
$GPXUP;3613;10:46:31;0;49	86613;8	55742;0;0;0;
$GPXUP;3613;10:46:32;0;49	86613;8	55742;0;0;0;
$GPXUP;3613;10:46:33;0;49	86613;8	55742;0;0;0;
$GPXUP;3613;10:46:34;0;49	86613;8	55742;0;0;0;
$GPXUP;3613;10:46:35;0;49	86613;8	55742;0;0;0;
$GPXUP;3613;10:46:36;0;49	86613;8	55742;0;0;0;
$GPXUP;3613;10:46:37;0;49	86613;8	55742;0;0;0;
$GPXUP;3613;10:46:38;0;49	86613;8	55742;0;0;0;
$GPXUP;3613;10:46:39;0;49	86613;8	55742;0;0;0;
$GPXUP;3613;10:46:40;0;49	86613;8	55742;0;0;0;
$GPXUP;3613;10:46:41;0;49	86613;8	55742;0;0;0;
$GPXUP;3613;10:46:42;0;49	86613;8	55742;0;0;0;
$GPXUP;3613;10:46:43;0;49	86613;8	55742;0;0;0;
$GPXUP;3613;10:46:44;0;49	86613;8	55742;0;0;0;
$GPXUP;3613;10:46:45;0;49	86613;8	55742;0;0;0;
$GPXUP;3613;10:46:46;0;49	86613;8	55742;0;0;0;
$GPXUP;3613;10:46:47;0;49	86613;8	55742;0;0;0;
$GPXUP;3613;10:46:48;0;49	86613;8	55742;0;0;0;
$GPXUP;3613;10:46:49;0;49	86613;8	55742;0;0;0;
$GPXUP;3613;10:46:50;0;49	86613;8	55742;0;0;0;
$GPXUP;3613;10:46:51;0;49	86613;8	55742;0;0;0;
$GPXUP;3613;10:46:52;0;49	86613;8	55742;0;0;0;
$GPXUP;3613;10:46:53;0;49	86613;8	55742;0;0;0;
$GPXUP;3613;10:46:54;0;49	86613;8	55742;0;0;0;
$GPXUP;3613;10:46:55;0;49	86613;8	55742;0;0;0;
$GPXUP;3613;10:46:56;0;49	86613;8	55742;0;0;0;
$GPXUP;3613;10:46:57;0;49	86613;8	55742;0;0;0;
$GPXUP;3613;10:46:58;0;49	86613;8	55742;0;0;0;
$GPXUP;3613;10:46:59;0;49	86613;8	55742;0;0;0;
$GPXUP;3613;10:47:00;0;49	86613;8	55742;0;0;0;
$GPXUP;3613;10:47:01;0;49	86613;8	55742;0;0;0;
$GPXUP;3613;10:47:02;0;49	86613;8	55742;0;0;0;
$GPXUP;3613;10:47:03;0;49	86613;8	55742;0;0;0;
$GPXUP;3613;10:47:04;0;49	86613;8	55742;0;0;0;
$GPXUP;3613;10:47:05;0;49	86613;8	55742;0;0;0;
$GPXUP;3613;10:47:06;0;49	86613;8	55742;0;0;0;
$GPXUP;3613;10:47:07;0;49	86613;8	55742;0;0;0;
$GPXUP;3613;10:47:08;0;49	86613;8	55742;0;0;0;
$GPXUP;3613;10:47:09;0;49	86613;8	55742;0;0;0;
$GPXUP;3613;10:47:10;0;49	86613;8	55742;0;0;0;
$GPXUP;3613;10:47:11;0;49	86613;8	55742;0;0;0;
$GPXUP;3613;10:47:12;0;49	86613;8	55742;0;0;0;
$GPXUP;3613;10:47:13;0;49	86613;8	55742;0;0;0;
$GPXUP;3613;10:47:14;0;49	86613;8	55742;0;0;0;
$GPXUP;3613;10:47:15;0;49	86613;8	55742;0;0;0;
$GPXUP;3613;10:47:16;0;49	86613;8	55742;0;0;0;
$GPXUP;3613;10:47:17;0;49	86613;8	55742;0;0;0;
$GPXUP;3613;10:47:18;0;49	86613;8	55742;0;0;0;
$GPXUP;3613;10:47:19;0;49	86613;8	55742;0;0;0;
$GPXUP;3613;10:47:20;0;49	86613;8	55742;0;0;0;
$GPXUP;3613;10:47:21;0;49	86613;8	55742;0;0;0;
$GPXUP;3613;10:47:22;0;49	86613;8	55742;0;0;0;
$GPXUP;3613;10:47:23;0;49	86613;8	55742;0;0;0;
$GPXUP;3613;10:47:24;0;49	86613;8	55742;0;0;0;
$GPXUP;3613;10:47:25;0;49	86613;8	55742;0;0;0;
$GPXUP;3613;10:47:26;0;49	86613;8	55742;0;0;0;
$GPXUP;3613;10:47:27;0;49	86613;8	55742;0;0;0;
$GPXUP;3613;10:47:28;0;49	86613;8	55742;0;0;0;
$GPXUP;3613;10:47:29;0;49	86613;8	55742;0;0;0;
$GPXUP;3613;10:47:30;0;49	86613;8	55742;0;0;0;
$GPXUP;3613;10:47:31;0;49	86613;8	55742;0;0;0;
$GPXUP;3613;10:47:32;0;49	86613;8	55742;0;0;0;
$GPXUP;3613;10:47:33;0;49	86613;8	55742;0;0;0;
$GPXUP;3613;10:47:34;0;49	86613;8	55742;0;0;0;
$GPXUP;3613;10:47:35;0;49	86613;8	55742;0;0;0;
$GPXUP;3613;10:47:36;0;49	86613;8	55742;0;0;0;
$GPXUP;3613;10:47:37;0;49	86613;8	55742;0;0;0;
$GPXUP;3613;10:47:38;0;49	86613;8	55742;0;0;0;
$GPXUP;3613;10:47:39;0;49	86613;8	55742;0;0;0;
$GPXUP;3613;10:47:40;0;49	86613;8	55742;0;0;0;
$GPXUP;3613;10:47:41;0;49	86613;8	55742;0;0;0;
$GPXUP;3613;10:47:42;0;49	86613;8	55742;0;0;0;
$GPXUP;3613;10:47:43;0;49	86613;8	55742;0;0;0;
$GPXUP;3613;10:47:44;0;49	86613;8	55742;0;0;0;
$GPXUP;3613;10:47:45;0;49	86613;8	55742;0;0;0;
$GPXUP;3613;10:47:46;0;49	86613;8	55742;0;0;0;
$GPXUP;3613;10:47:47;0;49	86613;8	55742;0;0;0;
$GPXUP;3613;10:47:48;0;49	86613;8	55742;0;0;0;
$GPXUP;3613;10:47:49;0;49	86613;8	55742;0;0;0;
$GPXUP;3613;10:47:50;0;49	86613;8	55742;0;0;0;
$GPXUP;3613;10:47:51;0;49	86613;8	55742;0;0;0;
$GPXUP;3613;10:47:52;0;49	86613;8	55742;0;0;0;
$GPXUP;3613;10:47:53;0;49	86613;8	55742;0;0;0;
$GPXUP;3613;10:47:54;0;49	86613;8	55742;0;0;0;
$GPXUP;3613;10:47:55;0;49	86613;8	55742;0;0;0;
$GPXUP;3613;10:47:56;0;49	86613;8	55742;0;0;0;
$GPXUP;3613;10:47:57;0;49	86613;8	55742;0;0;0;
$GPXUP;3613;10:47:58;0;49	86613;8	55742;0;0;0;
$GPXUP;3613;10:47:59;0;49	86613;8	55742;0;0;0;
$GPXUP;3613;10:48:00;0;49	86613;8	55742;0;0;0;
$GPXUP;3613;10:48:01;0;49	86613;8	55742;0;0;0;
$GPXUP;3613;10:48:02;0;49	86613;8	55742;0;0;0;
$GPXUP;3613;10:48:03;0;49	86613;8	55742;0;0;0;
$GPXUP;3613;10:48:04;0;49	86613;8	55742;0;0;0;
$GPXUP;3613;10:48:05;0;49	86613;8	55742;0;0;0;
$GPXUP;3613;10:48:06;0;49	86613;8	55742;0;0;0;
$GPXUP;3613;10:48:07;0;49	86613;8	55742;0;0;0;
$GPXUP;3613;10:48:08;0;49	86613;8	55742;0;0;0;
$GPXUP;3613;10:48:09;0;49	86613;8	55742;0;0;0;
$GPXUP;3613;10:48:10;0;49	86613;8	55742;0;0;0;
$GPXUP;3613;10:48:11;0;49	86613;8	55742;0;0;0;
$GPXUP;3613;10:48:12;0;49	86613;8	55742;0;0;0;
$GPXUP;3613;10:48:13;0;49	86613;8	55742;0;0;0;
$GPXUP;3613;10:48:14;0;49	86613;8	55742;0;0;0;
$GPXUP;3613;10:48:15;0;49	86613;8	55742;0;0;0;
$GPXUP;3613;10:48:16;0;49	86613;8	55742;0;0;0;
$GPXUP;3613;10:48:17;0;49	86613;8	55742;0;0;0;
$GPXUP;3613;10:48:18;0;49	86613;8	55742;0;0;0;
$GPXUP;3613;10:48:19;0;49	86613;8	55742;0;0;0;
$GPXUP;3613;10:48:20;0;49	86613;8	55742;0;0;0;
$GPXUP;3613;10:48:21;0;49	86613;8	55742;0;0;0;
$GPXUP;3613;10:48:22;0;49	86613;8	55742;0;0;0;
$GPXUP;3613;10:48:23;0;49	86613;8	55742;0;0;0;
$GPXUP;3613;10:48:24;0;49	86613;8	55742;0;0;0;
$GPXUP;3613;10:48:25;0;49	86613;8	55742;0;0;0;
$GPXUP;3613;10:48:26;0;49	86613;8	55742;0;0;0;
$GPXUP;3613;10:48:27;0;49	86613;8	55742;0;0;0;
$GPXUP;3613;10:48:28;0;49	86613;8	55742;0;0;0;
$GPXUP;3613;10:48:29;0;49	86613;8	55742;0;0;0;
$GPXUP;3613;10:48:30;0;49	86613;8	55742;0;0;0;
$GPXUP;3613;10:48:31;0;49	86613;8	55742;0;0;0;
$GPXUP;3613;10:48:32;0;49	86613;8	55742;0;0;0;
$GPXUP;3613;10:48:33;0;49	86613;8	55742;0;0;0;
$GPXUP;3613;10:48:34;0;49	86613;8	55742;0;0;0;
$GPXUP;3613;10:48:35;0;49	86613;8	55742;0;0;0;
$GPXUP;3613;10:48:36;0;49	86613;8	55742;0;0;0;
$GPXUP;3613;10:48:37;0;49	86613;8	55742;0;0;0;
$GPXUP;3613;10:48:38;0;49	86613;8	55742;0;0;0;
$GPXUP;3613;10:48:39;0;49	86613;8	55742;0;0;0;
$GPXUP;3613;10:48:40;0;49	86613;8	55742;0;0;0;
$GPXUP;3613;10:48:41;0;49	86613;8	55742;0;0;0;
$GPXUP;3613;10:48:42;0;49	86613;8	55742;0;0;0;
$GPXUP;3613;10:48:43;0;49	86613;8	55742;0;0;0;
$GPXUP;3613;10:48:44;0;49	86613;8	55742;0;0;0;
$GPXUP;3613;10:48:45;0;49	86613;8	55742;0;0;0;
$GPXUP;3613;10:48:46;0;49	86613;8	55742;0;0;0;
$GPXUP;3613;10:48:47;0;49	86613;8	55742;0;0;0;
$GPXUP;3613;10:48:48;0;49	86613;8	55742;0;0;0;
$GPXUP;3613;10:48:49;0;49	86613;8	55742;0;0;0;
$GPXUP;3613;10:48:50;0;49	86613;8	55742;0;0;0;
$GPXUP;3613;10:48:51;0;49	86613;8	55742;0;0;0;
$GPXUP;3613;10:48:52;0;49	86613;8	55742;0;0;0;
$GPXUP;3613;10:48:53;0;49	86613;8	55742;0;0;0;
$GPXUP;3613;10:48:54;0;49	86613;8	55742;0;0;0;
$GPXUP;3613;10:48:55;0;49	86613;8	55742;0;0;0;
$GPXUP;3613;10:48:56;0;49	86613;8	55742;0;0;0;
$GPXUP;3613;10:48:57;0;49	86613;8	55742;0;0;0;
$GPXUP;3613;10:48:58;0;49	86613;8	55742;0;0;0;
$GPXUP;3613;10:48:59;0;49	86613;8	55742;0;0;0;
$GPXUP;3613;10:49:00;0;49	86613;8	55742;0;0;0;
$GPXUP;3613;10:49:01;0;49	86613;8	55742;0;0;0;
$GPXUP;3613;10:49:02;0;49	86613;8	55742;0;0;0;
$GPXUP;3613;10:49:03;0;49	86613;8	55742;0;0;0;
$GPXUP;3613;10:49:04;0;49	86613;8	55742;0;0;0;
$GPXUP;3613;10:49:05;0;49	86613;8	55742;0;0;0;
$GPXUP;3613;10:49:06;0;49	86613;8	55742;0;0;0;
$GPXUP;3613;10:49:07;0;49	86613;8	55742;0;0;0;
$GPXUP;3613;10:49:08;0;49	86613;8	55742;0;0;0;
$GPXUP;3613;10:49:09;0;49	86613;8	55742;0;0;0;
$GPXUP;3613;10:49:10;0;49	86613;8	55742;0;0;0;
$GPXUP;3613;10:49:11;0;49	86613;8	55742;0;0;0;
$GPXUP;3613;10:49:12;0;49	86613;8	55742;0;0;0;
$GPXUP;3613;10:49:13;0;49	86613;8	55742;0;0;0;
$GPXUP;3613;10:49:14;0;49	86613;8	55742;0;0;0;
$GPXUP;3613;10:49:15;0;49	86613;8	55742;0;0;0;
$GPXUP;3613;10:49:16;0;49	86613;8	55742;0;0;0;
$GPXUP;3613;10:49:17;0;49	86613;8	55742;0;0;0;
$GPXUP;3613;10:49:18;0;49	86613;8	55742;0;0;0;
$GPXUP;3613;10:49:19;0;49	86613;8	55742;0;0;0;
$GPXUP;3613;10:49:20;0;49	86613;8	55742;0;0;0;
$GPXUP;3613;10:49:21;0;49	86613;8	55742;0;0;0;
$GPXUP;3613;10:49:22;0;49	86613;8	55742;0;0;0;
$GPXUP;3613;10:49:23;0;49	86613;8	55742;0;0;0;
$GPXUP;3613;10:49:24;0;49	86613;8	55742;0;0;0;
$GPXUP;3613;10:49:25;0;49	86613;8	55742;0;0;0;
$GPXUP;3613;10:49:26;0;49	86613;8	55742;0;0;0;
$GPXUP;3613;10:49:27;0;49	86613;8	55742;0;0;0;
$GPXUP;3613;10:49:28;0;49	86613;8	55742;0;0;0;
$GPXUP;3613;10:49:29;0;49	86613;8	55742;0;0;0;
$GPXUP;3613;10:49:30;0;49	86613;8	55742;0;0;0;
$GPXUP;3613;10:49:31;0;49	86613;8	55742;0;0;0;
$GPXUP;3613;10:49:32;0;49	86613;8	55742;0;0;0;
$GPXUP;3613;10:49:33;0;49	86613;8	55742;0;0;0;
$GPXUP;3613;10:49:34;0;49	86613;8	55742;0;0;0;
$GPXUP;3613;10:49:35;0;49	86613;8	55742;0;0;0;
$GPXUP;3613;10:49:36;0;49	86613;8	55742;0;0;0;
$GPXUP;3613;10:49:37;0;49	86613;8	55742;0;0;0;
$GPXUP;3613;10:49:38;0;49	86613;8	55742;0;0;0;
$GPXUP;3613;10:49:39;0;49	86613;8	55742;0;0;0;
$GPXUP;3613;10:49:40;0;49	86613;8	55742;0;0;0;
$GPXUP;3613;10:49:41;0;49	86613;8	55742;0;0;0;
$GPXUP;3613;10:49:42;0;49	86613;8	55742;0;0;0;
$GPXUP;3613;10:49:43;0;49	86613;8	55742;0;0;0;
$GPXUP;3613;10:49:44;0;49	86613;8	55742;0;0;0;
$GPXUP;3613;10:49:45;0;49	86613;8	55742;0;0;0;
$GPXUP;3613;10:49:46;0;49	86613;8	55742;0;0;0;
$GPXUP;3613;10:49:47;0;49	86613;8	55742;0;0;0;
$GPXUP;3613;10:49:48;0;49	86613;8	55742;0;0;0;
$GPXUP;3613;10:49:49;0;49	86613;8	55742;0;0;0;
$GPXUP;3613;10:49:50;0;49	86613;8	55742;0;0;0;
$GPXUP;3613;10:49:51;0;49	86613;8	55742;0;0;0;
$GPXUP;3613;10:49:52;0;49	86613;8	55742;0;0;0;
$GPXUP;3613;10:49:53;0;49	86613;8	55742;0;0;0;
$GPXUP;3613;10:49:54;0;49	86613;8	55742;0;0;0;
$GPXUP;3613;10:49:55;0;49	86613;8	55742;0;0;0;
$GPXUP;3613;10:49:56;0;49	86613;8	55742;0;0;0;
$GPXUP;3613;10:49:57;0;49	86613;8	55742;0;0;0;
$GPXUP;3613;10:49:58;0;49	86613;8	55742;0;0;0;
$GPXUP;3613;10:49:59;0;49	86613;8	55742;0;0;0;
$GPXUP;3613;10:50:00;0;49	86613;8	55742;0;0;0;
$GPXUP;3613;10:50:01;0;49	86613;8	55742;0;0;0;
$GPXUP;3613;10:50:02;0;49	86613;8	55742;0;0;0;
$GPXUP;3613;10:50:03;0;49	86613;8	55742;0;0;0;
$GPXUP;3613;10:50:04;0;49	86613;8	55742;0;0;0;
$GPXUP;3613;10:50:05;0;49	86613;8	55742;0;0;0;
$GPXUP;3613;10:50:06;0;49	86613;8	55742;0;0;0;
$GPXUP;3613;10:50:07;0;49	86613;8	55742;0;0;0;
$GPXUP;3613;10:50:08;0;49	86613;8	55742;0;0;0;
$GPXUP;3613;10:50:09;0;49	86613;8	55742;0;0;0;
$GPXUP;3613;10:50:10;0;49	86613;8	55742;0;0;0;
$GPXUP;3613;10:50:11;0;49	86613;8	55742;0;0;0;
$GPXUP;3613;10:50:12;0;49	86613;8	55742;0;0;0;
$GPXUP;3613;10:50:13;0;49	86613;8	55742;0;0;0;
$GPXUP;3613;10:50:14;0;49	86613;8	55742;0;0;0;
$GPXUP;3613;10:50:15;0;49	86613;8	55742;0;0;0;
$GPXUP;3613;10:50:16;0;49	86613;8	55742;0;0;0;
$GPXUP;3613;10:50:17;0;49	86613;8	55742;0;0;0;
$GPXUP;3613;10:50:18;0;49	86613;8	55742;0;0;0;
$GPXUP;3613;10:50:19;0;49	86613;8	55742;0;0;0;
$GPXUP;3613;10:50:20;0;49	86613;8	55742;0;0;0;
$GPXUP;3613;10:50:21;0;49	86613;8	55742;0;0;0;
$GPXUP;3613;10:50:22;0;49	86613;8	55742;0;0;0;
$GPXUP;3613;10:50:23;0;49	86613;8	55742;0;0;0;
$GPXUP;3613;10:50:24;0;49	86613;8	55742;0;0;0;
$GPXUP;3613;10:50:25;0;49	86613;8	55742;0;0;0;
$GPXUP;3613;10:50:26;0;49	86613;8	55742;0;0;0;
$GPXUP;3613;10:50:27;0;49	86613;8	55742;0;0;0;
$GPXUP;3613;10:50:28;0;49	86613;8	55742;0;0;0;
$GPXUP;3613;10:50:29;0;49	86613;8	55742;0;0;0;
$GPXUP;3613;10:50:30;0;49	86613;8	55742;0;0;0;
$GPXUP;3613;10:50:31;0;49	86613;8	55742;0;0;0;
$GPXUP;3613;10:50:32;0;49	86613;8	55742;0;0;0;
$GPXUP;3613;10:50:33;0;49	86613;8	55742;0;0;0;
$GPXUP;3613;10:50:34;0;49	86613;8	55742;0;0;0;
$GPXUP;3613;10:50:35;0;49	86613;8	55742;0;0;0;
$GPXUP;3613;10:50:36;0;49	86613;8	55742;0;0;0;
$GPXUP;3613;10:50:37;0;49	86613;8	55742;0;0;0;
$GPXUP;3613;10:50:38;0;49	86613;8	55742;0;0;0;
$GPXUP;3613;10:50:39;0;49	86613;8	55742;0;0;0;
$GPXUP;3613;10:50:40;0;49	86613;8	55742;0;0;0;
$GPXUP;3613;10:50:41;0;49	86613;8	55742;0;0;0;
$GPXUP;3613;10:50:42;0;49	86613;8	55742;0;0;0;
$GPXUP;3613;10:50:43;0;49	86613;8	55742;0;0;0;
$GPXUP;3613;10:50:44;0;49	86613;8	55742;0;0;0;
$GPXUP;3613;10:50:45;0;49	86613;8	55742;0;0;0;
$GPXUP;3613;10:50:46;0;49	86613;8	55742;0;0;0;
$GPXUP;3613;10:50:47;0;49	86613;8	55742;0;0;0;
$GPXUP;3613;10:50:48;0;49	86613;8	55742;0;0;0;
$GPXUP;3613;10:50:49;0;49	86613;8	55742;0;0;0;
$GPXUP;3613;10:50:50;0;49	86613;8	55742;0;0;0;
$GPXUP;3613;10:50:51;0;49	86613;8	55742;0;0;0;
$GPXUP;3613;10:50:52;0;49	86613;8	55742;0;0;0;
$GPXUP;3613;10:50:53;0;49	86613;8	55742;0;0;0;
$GPXUP;3613;10:50:54;0;49	86613;8	55742;0;0;0;
$GPXUP;3613;10:50:55;0;49	86613;8	55742;0;0;0;
$GPXUP;3613;10:50:56;0;49	86613;8	55742;0;0;0;
$GPXUP;3613;10:50:57;0;49	86613;8	55742;0;0;0;
$GPXUP;3613;10:50:58;0;49	86613;8	55742;0;0;0;
$GPXUP;3613;10:50:59;0;49	86613;8	55742;0;0;0;
$GPXUP;3613;10:51:00;0;49	86613;8	55742;0;0;0;
$GPXUP;3613;10:51:01;0;49	86613;8	55742;0;0;0;
$GPXUP;3613;10:51:02;0;49	86613;8	55742;0;0;0;
$GPXUP;3613;10:51:03;0;49	86613;8	55742;0;0;0;
$GPXUP;3613;10:51:04;0;49	86613;8	55742;0;0;0;
$GPXUP;3613;10:51:05;0;49	86613;8	55742;0;0;0;
$GPXUP;3613;10:51:06;0;49	86613;8	55742;0;0;0;
$GPXUP;3613;10:51:07;0;49	86613;8	55742;0;0;0;
$GPXUP;3613;10:51:08;0;49	86613;8	55742;0;0;0;
$GPXUP;3613;10:51:09;0;49	86613;8	55742;0;0;0;
$GPXUP;3613;10:51:10;0;49	86613;8	55742;0;0;0;
$GPXUP;3613;10:51:11;0;49	86613;8	55742;0;0;0;
$GPXUP;3613;10:51:12;0;49	86613;8	55742;0;0;0;
$GPXUP;3613;10:51:13;0;49	86613;8	55742;0;0;0;
$GPXUP;3613;10:51:14;0;49	86613;8	55742;0;0;0;
$GPXUP;3613;10:51:15;0;49	86613;8	55742;0;0;0;
$GPXUP;3613;10:51:16;0;49	86613;8	55742;0;0;0;
$GPXUP;3613;10:51:17;0;49	86613;8	55742;0;0;0;
$GPXUP;3613;10:51:18;0;49	86613;8	55742;0;0;0;
$GPXUP;3613;10:51:19;0;49	86613;8	55742;0;0;0;
$GPXUP;3613;10:51:20;0;49	86613;8	55742;0;0;0;
$GPXUP;3613;10:51:21;0;49	86613;8	55742;0;0;0;
$GPXUP;3613;10:51:22;0;49	86613;8	55742;0;0;0;
$GPXUP;3613;10:51:23;0;49	86613;8	55742;0;0;0;
$GPXUP;3613;10:51:24;0;49	86613;8	55742;0;0;0;
$GPXUP;3613;10:51:25;0;49	86613;8	55742;0;0;0;
$GPXUP;3613;10:51:26;0;49	86613;8	55742;0;0;0;
$GPXUP;3613;10:51:27;0;49	86613;8	55742;0;0;0;
$GPXUP;3613;10:51:28;0;49	86613;8	55742;0;0;0;
$GPXUP;3613;10:51:29;0;49	86613;8	55742;0;0;0;
$GPXUP;3613;10:51:30;0;49	86613;8	55742;0;0;0;
$GPXUP;3613;10:51:31;0;49	86613;8	55742;0;0;0;
$GPXUP;3613;10:51:32;0;49	86613;8	55742;0;0;0;
$GPXUP;3613;10:51:33;0;49	86613;8	55742;0;0;0;
$GPXUP;3613;10:51:34;0;49	86613;8	55742;0;0;0;
$GPXUP;3613;10:51:35;0;49	86613;8	55742;0;0;0;
$GPXUP;3613;10:51:36;0;49	86613;8	55742;0;0;0;
$GPXUP;3613;10:51:37;0;49	86613;8	55742;0;0;0;
$GPXUP;3613;10:51:38;0;49	86613;8	55742;0;0;0;
$GPXUP;3613;10:51:39;0;49	86613;8	55742;0;0;0;
$GPXUP;3613;10:51:40;0;49	86613;8	55742;0;0;0;
$GPXUP;3613;10:51:41;0;49	86613;8	55742;0;0;0;
$GPXUP;3613;10:51:42;0;49	86613;8	55742;0;0;0;
$GPXUP;3613;10:51:43;0;49	86613;8	55742;0;0;0;
$GPXUP;3613;10:51:44;0;49	86613;8	55742;0;0;0;
$GPXUP;3613;10:51:45;0;49	86613;8	55742;0;0;0;
$GPXUP;3613;10:51:46;0;49	86613;8	55742;0;0;0;
$GPXUP;3613;10:51:47;0;49	86613;8	55742;0;0;0;
$GPXUP;3613;10:51:48;0;49	86613;8	55742;0;0;0;
$GPXUP;3613;10:51:49;0;49	86613;8	55742;0;0;0;
$GPXUP;3613;10:51:50;0;49	86613;8	55742;0;0;0;
$GPXUP;3613;10:51:51;0;49	86613;8	55742;0;0;0;
$GPXUP;3613;10:51:52;0;49	86613;8	55742;0;0;0;
$GPXUP;3613;10:51:53;0;49	86613;8	55742;0;0;0;
$GPXUP;3613;10:51:54;0;49	86613;8	55742;0;0;0;
$GPXUP;3613;10:51:55;0;49	86613;8	55742;0;0;0;
$GPXUP;3613;10:51:56;0;49	86613;8	55742;0;0;0;
$GPXUP;3613;10:51:57;0;49	86613;8	55742;0;0;0;
$GPXUP;3613;10:51:58;0;49	86613;8	55742;0;0;0;
$GPXUP;3613;10:51:59;0;49	86613;8	55742;0;0;0;
$GPXUP;3613;10:52:00;0;49	86613;8	55742;0;0;0;
$GPXUP;3613;10:52:01;0;49	86613;8	55742;0;0;0;
$GPXUP;3613;10:52:02;0;49	86613;8	55742;0;0;0;
$GPXUP;3613;10:52:03;0;49	86613;8	55742;0;0;0;
$GPXUP;3613;10:52:04;0;49	86613;8	55742;0;0;0;
$GPXUP;3613;10:52:05;0;49	86613;8	55742;0;0;0;
$GPXUP;3613;10:52:06;0;49	86613;8	55742;0;0;0;
$GPXUP;3613;10:52:07;0;49	86613;8	55742;0;0;0;
$GPXUP;3613;10:52:08;0;49	86613;8	55742;0;0;0;
$GPXUP;3613;10:52:09;0;49	86613;8	55742;0;0;0;
$GPXUP;3613;10:52:10;0;49	86613;8	55742;0;0;0;
$GPXUP;3613;10:52:11;0;49	86613;8	55742;0;0;0;
$GPXUP;3613;10:52:12;0;49	86613;8	55742;0;0;0;
$GPXUP;3613;10:52:13;0;49	86613;8	55742;0;0;0;
$GPXUP;3613;10:52:14;0;49	86613;8	55742;0;0;0;
$GPXUP;3613;10:52:15;0;49	86613;8	55742;0;0;0;
$GPXUP;3613;10:52:16;0;49	86613;8	55742;0;0;0;
$GPXUP;3613;10:52:17;0;49	86613;8	55742;0;0;0;
$GPXUP;3613;10:52:18;0;49	86613;8	55742;0;0;0;
$GPXUP;3613;10:52:19;0;49	86613;8	55742;0;0;0;
$GPXUP;3613;10:52:20;0;49	86613;8	55742;0;0;0;
$GPXUP;3613;10:52:21;0;49	86613;8	55742;0;0;0;
$GPXUP;3613;10:52:22;0;49	86613;8	55742;0;0;0;
$GPXUP;3613;10:52:23;0;49	86613;8	55742;0;0;0;
$GPXUP;3613;10:52:24;0;49	86613;8	55742;0;0;0;
$GPXUP;3613;10:52:25;0;49	86613;8	55742;0;0;0;
$GPXUP;3613;10:52:26;0;49	86613;8	55742;0;0;0;
$GPXUP;3613;10:52:27;0;49	86613;8	55742;0;0;0;
$GPXUP;3613;10:52:28;0;49	86613;8	55742;0;0;0;
$GPXUP;3613;10:52:29;0;49	86613;8	55742;0;0;0;
$GPXUP;3613;10:52:30;0;49	86613;8	55742;0;0;0;
$GPXUP;3613;10:52:31;0;49	86613;8	55742;0;0;0;
$GPXUP;3613;10:52:32;0;49	86613;8	55742;0;0;0;
$GPXUP;3613;10:52:33;0;49	86613;8	55742;0;0;0;
$GPXUP;3613;10:52:34;0;49	86613;8	55742;0;0;0;
$GPXUP;3613;10:52:35;0;49	86613;8	55742;0;0;0;
$GPXUP;3613;10:52:36;0;49	86613;8	55742;0;0;0;
$GPXUP;3613;10:52:37;0;49	86613;8	55742;0;0;0;
$GPXUP;3613;10:52:38;0;49	86613;8	55742;0;0;0;
$GPXUP;3613;10:52:39;0;49	86613;8	55742;0;0;0;
$GPXUP;3613;10:52:40;0;49	86613;8	55742;0;0;0;
$GPXUP;3613;10:52:41;0;49	86613;8	55742;0;0;0;
$GPXUP;3613;10:52:42;0;49	86613;8	55742;0;0;0;
$GPXUP;3613;10:52:43;0;49	86613;8	55742;0;0;0;
$GPXUP;3613;10:52:44;0;49	86613;8	55742;0;0;0;
$GPXUP;3613;10:52:45;0;49	86613;8	55742;0;0;0;
$GPXUP;3613;10:52:46;0;49	86613;8	55742;0;0;0;
$GPXUP;3613;10:52:47;0;49	86613;8	55742;0;0;0;
$GPXUP;3613;10:52:48;0;49	86613;8	55742;0;0;0;
$GPXUP;3613;10:52:49;0;49	86613;8	55742;0;0;0;
$GPXUP;3613;10:52:50;0;49	86613;8	55742;0;0;0;
$GPXUP;3613;10:52:51;0;49	86613;8	55742;0;0;0;
$GPXUP;3613;10:52:52;0;49	86613;8	55742;0;0;0;
$GPXUP;3613;10:52:53;0;49	86613;8	55742;0;0;0;
$GPXUP;3613;10:52:54;0;49	86613;8	55742;0;0;0;
$GPXUP;3613;10:52:55;0;49	86613;8	55742;0;0;0;
$GPXUP;3613;10:52:56;0;49	86613;8	55742;0;0;0;
$GPXUP;3613;10:52:57;0;49	86613;8	55742;0;0;0;
$GPXUP;3613;10:52:58;0;49	86613;8	55742;0;0;0;
$GPXUP;3613;10:52:59;0;49	86613;8	55742;0;0;0;
$GPXUP;3613;10:53:00;0;49	86613;8	55742;0;0;0;
$GPXUP;3613;10:53:01;0;49	86613;8	55742;0;0;0;
$GPXUP;3613;10:53:02;0;49	86613;8	55742;0;0;0;
$GPXUP;3613;10:53:03;0;49	86613;8	55742;0;0;0;
$GPXUP;3613;10:53:04;0;49	86613;8	55742;0;0;0;
$GPXUP;3613;10:53:05;0;49	86613;8	55742;0;0;0;
$GPXUP;3613;10:53:06;0;49	86613;8	55742;0;0;0;
$GPXUP;3613;10:53:07;0;49	86613;8	55742;0;0;0;
$GPXUP;3613;10:53:08;0;49	86613;8	55742;0;0;0;
$GPXUP;3613;10:53:09;0;49	86613;8	55742;0;0;0;
$GPXUP;3613;10:53:10;0;49	86613;8	55742;0;0;0;
$GPXUP;3613;10:53:11;0;49	86613;8	55742;0;0;0;
$GPXUP;3613;10:53:12;0;49	86613;8	55742;0;0;0;
$GPXUP;3613;10:53:13;0;49	86613;8	55742;0;0;0;
$GPXUP;3613;10:53:14;0;49	86613;8	55742;0;0;0;
$GPXUP;3613;10:53:15;0;49	86613;8	55742;0;0;0;
$GPXUP;3613;10:53:16;0;49	86613;8	55742;0;0;0;
$GPXUP;3613;10:53:17;0;49	86613;8	55742;0;0;0;
$GPXUP;3613;10:53:18;0;49	86613;8	55742;0;0;0;
$GPXUP;3613;10:53:19;0;49	86613;8	55742;0;0;0;
$GPXUP;3613;10:53:20;0;49	86613;8	55742;0;0;0;
$GPXUP;3613;10:53:21;0;49	86613;8	55742;0;0;0;
$GPXUP;3613;10:53:22;0;49	86613;8	55742;0;0;0;
$GPXUP;3613;10:53:23;0;49	86613;8	55742;0;0;0;
$GPXUP;3613;10:53:24;0;49	86613;8	55742;0;0;0;
$GPXUP;3613;10:53:25;0;49	86613;8	55742;0;0;0;
$GPXUP;3613;10:53:26;0;49	86613;8	55742;0;0;0;
$GPXUP;3613;10:53:27;0;49	86613;8	55742;0;0;0;
$GPXUP;3613;10:53:28;0;49	86613;8	55742;0;0;0;
$GPXUP;3613;10:53:29;0;49	86613;8	55742;0;0;0;
$GPXUP;3613;10:53:30;0;49	86613;8	55742;0;0;0;
$GPXUP;3613;10:53:31;0;49	86613;8	55742;0;0;0;
$GPXUP;3613;10:53:32;0;49	86613;8	55742;0;0;0;
$GPXUP;3613;10:53:33;0;49	86613;8	55742;0;0;0;
$GPXUP;3613;10:53:34;0;49	86613;8	55742;0;0;0;
$GPXUP;3613;10:53:35;0;49	86613;8	55742;0;0;0;
$GPXUP;3613;10:53:36;0;49	86613;8	55742;0;0;0;
$GPXUP;3613;10:53:37;0;49	86613;8	55742;0;0;0;
$GPXUP;3613;10:53:38;0;49	86613;8	55742;0;0;0;
$GPXUP;3613;10:53:39;0;49	86613;8	55742;0;0;0;
$GPXUP;3613;10:53:40;0;49	86613;8	55742;0;0;0;
$GPXUP;3613;10:53:41;0;49	86613;8	55742;0;0;0;
$GPXUP;3613;10:53:42;0;49	86613;8	55742;0;0;0;
$GPXUP;3613;10:53:43;0;49	86613;8	55742;0;0;0;
$GPXUP;3613;10:53:44;0;49	86613;8	55742;0;0;0;
$GPXUP;3613;10:53:45;0;49	86613;8	55742;0;0;0;
$GPXUP;3613;10:53:46;0;49	86613;8	55742;0;0;0;
$GPXUP;3613;10:53:47;0;49	86613;8	55742;0;0;0;
$GPXUP;3613;10:53:48;0;49	86613;8	55742;0;0;0;
$GPXUP;3613;10:53:49;0;49	86613;8	55742;0;0;0;
$GPXUP;3613;10:53:50;0;49	86613;8	55742;0;0;0;
$GPXUP;3613;10:53:51;0;49	86613;8	55742;0;0;0;
$GPXUP;3613;10:53:52;0;49	86613;8	55742;0;0;0;
$GPXUP;3613;10:53:53;0;49	86613;8	55742;0;0;0;
$GPXUP;3613;10:53:54;0;49	86613;8	55742;0;0;0;
$GPXUP;3613;10:53:55;0;49	86613;8	55742;0;0;0;
$GPXUP;3613;10:53:56;0;49	86613;8	55742;0;0;0;
$GPXUP;3613;10:53:57;0;49	86613;8	55742;0;0;0;
$GPXUP;3613;10:53:58;0;49	86613;8	55742;0;0;0;
$GPXUP;3613;10:53:59;0;49	86613;8	55742;0;0;0;
$GPXUP;3613;10:54:00;0;49	86613;8	55742;0;0;0;
$GPXUP;3613;10:54:01;0;49	86613;8	55742;0;0;0;
$GPXUP;3613;10:54:02;0;49	86613;8	55742;0;0;0;
$GPXUP;3613;10:54:03;0;49	86613;8	55742;0;0;0;
$GPXUP;3613;10:54:04;0;49	86613;8	55742;0;0;0;
$GPXUP;3613;10:54:05;0;49	86613;8	55742;0;0;0;
$GPXUP;3613;10:54:06;0;49	86613;8	55742;0;0;0;
$GPXUP;3613;10:54:07;0;49	86613;8	55742;0;0;0;
$GPXUP;3613;10:54:08;0;49	86613;8	55742;0;0;0;
$GPXUP;3613;10:54:09;0;49	86613;8	55742;0;0;0;
$GPXUP;3613;10:54:10;0;49	86613;8	55742;0;0;0;
$GPXUP;3613;10:54:11;0;49	86613;8	55742;0;0;0;
$GPXUP;3613;10:54:12;0;49	86613;8	55742;0;0;0;
$GPXUP;3613;10:54:13;0;49	86613;8	55742;0;0;0;
$GPXUP;3613;10:54:14;0;49	86613;8	55742;0;0;0;
$GPXUP;3613;10:54:15;0;49	86613;8	55742;0;0;0;
$GPXUP;3613;10:54:16;0;49	86613;8	55742;0;0;0;
$GPXUP;3613;10:54:17;0;49	86613;8	55742;0;0;0;
$GPXUP;3613;10:54:18;0;49	86613;8	55742;0;0;0;
$GPXUP;3613;10:54:19;0;49	86613;8	55742;0;0;0;
$GPXUP;3613;10:54:20;0;49	86613;8	55742;0;0;0;
$GPXUP;3613;10:54:21;0;49	86613;8	55742;0;0;0;
$GPXUP;3613;10:54:22;0;49	86613;8	55742;0;0;0;
$GPXUP;3613;10:54:23;0;49	86613;8	55742;0;0;0;
$GPXUP;3613;10:54:24;0;49	86613;8	55742;0;0;0;
$GPXUP;3613;10:54:25;0;49	86613;8	55742;0;0;0;
$GPXUP;3613;10:54:26;0;49	86613;8	55742;0;0;0;
$GPXUP;3613;10:54:27;0;49	86613;8	55742;0;0;0;
$GPXUP;3613;10:54:28;0;49	86613;8	55742;0;0;0;
$GPXUP;3613;10:54:29;0;49	86613;8	55742;0;0;0;
$GPXUP;3613;10:54:30;0;49	86613;8	55742;0;0;0;
$GPXUP;3613;10:54:31;0;49	86613;8	55742;0;0;0;
$GPXUP;3613;10:54:32;0;49	86613;8	55742;0;0;0;
$GPXUP;3613;10:54:33;0;49	86613;8	55742;0;0;0;
$GPXUP;3613;10:54:34;0;49	86613;8	55742;0;0;0;
$GPXUP;3613;10:54:35;0;49	86613;8	55742;0;0;0;
$GPXUP;3613;10:54:36;0;49	86613;8	55742;0;0;0;
$GPXUP;3613;10:54:37;0;49	86613;8	55742;0;0;0;
$GPXUP;3613;10:54:38;0;49	86613;8	55742;0;0;0;
$GPXUP;3613;10:54:39;0;49	86613;8	55742;0;0;0;
$GPXUP;3613;10:54:40;0;49	86613;8	55742;0;0;0;
$GPXUP;3613;10:54:41;0;49	86613;8	55742;0;0;0;
$GPXUP;3613;10:54:42;0;49	86613;8	55742;0;0;0;
$GPXUP;3613;10:54:43;0;49	86613;8	55742;0;0;0;
$GPXUP;3613;10:54:44;0;49	86613;8	55742;0;0;0;
$GPXUP;3613;10:54:45;0;49	86613;8	55742;0;0;0;
$GPXUP;3613;10:54:46;0;49	86613;8	55742;0;0;0;
$GPXUP;3613;10:54:47;0;49	86613;8	55742;0;0;0;
$GPXUP;3613;10:54:48;0;49	86613;8	55742;0;0;0;
$GPXUP;3613;10:54:49;0;49	86613;8	55742;0;0;0;
$GPXUP;3613;10:54:50;0;49	86613;8	55742;0;0;0;
$GPXUP;3613;10:54:51;0;49	86613;8	55742;0;0;0;
$GPXUP;3613;10:54:52;0;49	86613;8	55742;0;0;0;
$GPXUP;3613;10:54:53;0;49	86613;8	55742;0;0;0;
$GPXUP;3613;10:54:54;0;49	86613;8	55742;0;0;0;
$GPXUP;3613;10:54:55;0;49	86613;8	55742;0;0;0;
$GPXUP;3613;10:54:56;0;49	86613;8	55742;0;0;0;
$GPXUP;3613;10:54:57;0;49	86613;8	55742;0;0;0;
$GPXUP;3613;10:54:58;0;49	86613;8	55742;0;0;0;
$GPXUP;3613;10:54:59;0;49	86613;8	55742;0;0;0;
$GPXUP;3613;10:55:00;0;49	86613;8	55742;0;0;0;
$GPXUP;3613;10:55:01;0;49	86613;8	55742;0;0;0;
$GPXUP;3613;10:55:02;0;49	86613;8	55742;0;0;0;
$GPXUP;3613;10:55:03;0;49	86613;8	55742;0;0;0;
$GPXUP;3613;10:55:04;0;49	86613;8	55742;0;0;0;
$GPXUP;3613;10:55:05;0;49	86613;8	55742;0;0;0;
$GPXUP;3613;10:55:06;0;49	86613;8	55742;0;0;0;
$GPXUP;3613;10:55:07;0;49	86613;8	55742;0;0;0;
$GPXUP;3613;10:55:08;0;49	86613;8	55742;0;0;0;
$GPXUP;3613;10:55:09;0;49	86613;8	55742;0;0;0;
$GPXUP;3613;10:55:10;0;49	86613;8	55742;0;0;0;
$GPXUP;3613;10:55:11;0;49	86613;8	55742;0;0;0;
$GPXUP;3613;10:55:12;0;49	86613;8	55742;0;0;0;
$GPXUP;3613;10:55:13;0;49	86613;8	55742;0;0;0;
$GPXUP;3613;10:55:14;0;49	86613;8	55742;0;0;0;
$GPXUP;3613;10:55:15;0;49	86613;8	55742;0;0;0;
$GPXUP;3613;10:55:16;0;49	86613;8	55742;0;0;0;
$GPXUP;3613;10:55:17;0;49	86613;8	55742;0;0;0;
$GPXUP;3613;10:55:18;0;49	86613;8	55742;0;0;0;
$GPXUP;3613;10:55:19;0;49	86613;8	55742;0;0;0;
$GPXUP;3613;10:55:20;0;49	86613;8	55742;0;0;0;
$GPXUP;3613;10:55:21;0;49	86613;8	55742;0;0;0;
$GPXUP;3613;10:55:22;0;49	86613;8	55742;0;0;0;
$GPXUP;3613;10:55:23;0;49	86613;8	55742;0;0;0;
$GPXUP;3613;10:55:24;0;49	86613;8	55742;0;0;0;
$GPXUP;3613;10:55:25;0;49	86613;8	55742;0;0;0;
$GPXUP;3613;10:55:26;0;49	86613;8	55742;0;0;0;
$GPXUP;3613;10:55:27;0;49	86613;8	55742;0;0;0;
$GPXUP;3613;10:55:28;0;49	86613;8	55742;0;0;0;
$GPXUP;3613;10:55:29;0;49	86613;8	55742;0;0;0;
$GPXUP;3613;10:55:30;0;49	86613;8	55742;0;0;0;
$GPXUP;3613;10:55:31;0;49	86613;8	55742;0;0;0;
$GPXUP;3613;10:55:32;0;49	86613;8	55742;0;0;0;
$GPXUP;3613;10:55:33;0;49	86613;8	55742;0;0;0;
$GPXUP;3613;10:55:34;0;49	86613;8	55742;0;0;0;
$GPXUP;3613;10:55:35;0;49	86613;8	55742;0;0;0;
$GPXUP;3613;10:55:36;0;49	86613;8	55742;0;0;0;
$GPXUP;3613;10:55:37;0;49	86613;8	55742;0;0;0;
$GPXUP;3613;10:55:38;0;49	86613;8	55742;0;0;0;
$GPXUP;3613;10:55:39;0;49	86613;8	55742;0;0;0;
$GPXUP;3613;10:55:40;0;49	86613;8	55742;0;0;0;
$GPXUP;3613;10:55:41;0;49	86613;8	55742;0;0;0;
$GPXUP;3613;10:55:42;0;49	86613;8	55742;0;0;0;
$GPXUP;3613;10:55:43;0;49	86613;8	55742;0;0;0;
$GPXUP;3613;10:55:44;0;49	86613;8	55742;0;0;0;
$GPXUP;3613;10:55:45;0;49	86613;8	55742;0;0;0;
$GPXUP;3613;10:55:46;0;49	86613;8	55742;0;0;0;
$GPXUP;3613;10:55:47;0;49	86613;8	55742;0;0;0;
$GPXUP;3613;10:55:48;0;49	86613;8	55742;0;0;0;
$GPXUP;3613;10:55:49;0;49	86613;8	55742;0;0;0;
$GPXUP;3613;10:55:50;0;49	86613;8	55742;0;0;0;
$GPXUP;3613;10:55:51;0;49	86613;8	55742;0;0;0;
$GPXUP;3613;10:55:52;0;49	86613;8	55742;0;0;0;
$GPXUP;3613;10:55:53;0;49	86613;8	55742;0;0;0;
$GPXUP;3613;10:55:54;0;49	86613;8	55742;0;0;0;
$GPXUP;3613;10:55:55;0;49	86613;8	55742;0;0;0;
$GPXUP;3613;10:55:56;0;49	86613;8	55742;0;0;0;
$GPXUP;3613;10:55:57;0;49	86613;8	55742;0;0;0;
$GPXUP;3613;10:55:58;0;49	86613;8	55742;0;0;0;
$GPXUP;3613;10:55:59;0;49	86613;8	55742;0;0;0;
$GPXUP;3613;10:56:00;0;49	86613;8	55742;0;0;0;
$GPXUP;3613;10:56:01;0;49	86613;8	55742;0;0;0;
$GPXUP;3613;10:56:02;0;49	86613;8	55742;0;0;0;
$GPXUP;3613;10:56:03;0;49	86613;8	55742;0;0;0;
$GPXUP;3613;10:56:04;0;49	86613;8	55742;0;0;0;
$GPXUP;3613;10:56:05;0;49	86613;8	55742;0;0;0;
$GPXUP;3613;10:56:06;0;49	86613;8	55742;0;0;0;
$GPXUP;3613;10:56:07;0;49	86613;8	55742;0;0;0;
$GPXUP;3613;10:56:08;0;49	86613;8	55742;0;0;0;
$GPXUP;3613;10:56:09;0;49	86613;8	55742;0;0;0;
$GPXUP;3613;10:56:10;0;49	86613;8	55742;0;0;0;
$GPXUP;3613;10:56:11;0;49	86613;8	55742;0;0;0;
$GPXUP;3613;10:56:12;0;49	86613;8	55742;0;0;0;
$GPXUP;3613;10:56:13;0;49	86613;8	55742;0;0;0;
$GPXUP;3613;10:56:14;0;49	86613;8	55742;0;0;0;
$GPXUP;3613;10:56:15;0;49	86613;8	55742;0;0;0;
$GPXUP;3613;10:56:16;0;49	86613;8	55742;0;0;0;
$GPXUP;3613;10:56:17;0;49	86613;8	55742;0;0;0;
$GPXUP;3613;10:56:18;0;49	86613;8	55742;0;0;0;
$GPXUP;3613;10:56:19;0;49	86613;8	55742;0;0;0;
$GPXUP;3613;10:56:20;0;49	86613;8	55742;0;0;0;
$GPXUP;3613;10:56:21;0;49	86613;8	55742;0;0;0;
$GPXUP;3613;10:56:22;0;49	86613;8	55742;0;0;0;
$GPXUP;3613;10:56:23;0;49	86613;8	55742;0;0;0;
$GPXUP;3613;10:56:24;0;49	86613;8	55742;0;0;0;
$GPXUP;3613;10:56:25;0;49	86613;8	55742;0;0;0;
$GPXUP;3613;10:56:26;0;49	86613;8	55742;0;0;0;
$GPXUP;3613;10:56:27;0;49	86613;8	55742;0;0;0;
$GPXUP;3613;10:56:28;0;49	86613;8	55742;0;0;0;
$GPXUP;3613;10:56:29;0;49	86613;8	55742;0;0;0;
$GPXUP;3613;10:56:30;0;49	86613;8	55742;0;0;0;
$GPXUP;3613;10:56:31;0;49	86613;8	55742;0;0;0;
$GPXUP;3613;10:56:32;0;49	86613;8	55742;0;0;0;
$GPXUP;3613;10:56:33;0;49	86613;8	55742;0;0;0;
$GPXUP;3613;10:56:34;0;49	86613;8	55742;0;0;0;
$GPXUP;3613;10:56:35;0;49	86613;8	55742;0;0;0;
$GPXUP;3613;10:56:36;0;49	86613;8	55742;0;0;0;
$GPXUP;3613;10:56:37;0;49	86613;8	55742;0;0;0;
$GPXUP;3613;10:56:38;0;49	86613;8	55742;0;0;0;
$GPXUP;3613;10:56:39;0;49	86613;8	55742;0;0;0;
$GPXUP;3613;10:56:40;0;49	86613;8	55742;0;0;0;
$GPXUP;3613;10:56:41;0;49	86613;8	55742;0;0;0;
$GPXUP;3613;10:56:42;0;49	86613;8	55742;0;0;0;
$GPXUP;3613;10:56:43;0;49	86613;8	55742;0;0;0;
$GPXUP;3613;10:56:44;0;49	86613;8	55742;0;0;0;
$GPXUP;3613;10:56:45;0;49	86613;8	55742;0;0;0;
$GPXUP;3613;10:56:46;0;49	86613;8	55742;0;0;0;
$GPXUP;3613;10:56:47;0;49	86613;8	55742;0;0;0;
$GPXUP;3613;10:56:48;0;49	86613;8	55742;0;0;0;
$GPXUP;3613;10:56:49;0;49	86613;8	55742;0;0;0;
$GPXUP;3613;10:56:50;0;49	86613;8	55742;0;0;0;
$GPXUP;3613;10:56:51;0;49	86613;8	55742;0;0;0;
$GPXUP;3613;10:56:52;0;49	86613;8	55742;0;0;0;
$GPXUP;3613;10:56:53;0;49	86613;8	55742;0;0;0;
$GPXUP;3613;10:56:54;0;49	86613;8	55742;0;0;0;
$GPXUP;3613;10:56:55;0;49	86613;8	55742;0;0;0;
$GPXUP;3613;10:56:56;0;49	86613;8	55742;0;0;0;
$GPXUP;3613;10:56:57;0;49	86613;8	55742;0;0;0;
$GPXUP;3613;10:56:58;0;49	86613;8	55742;0;0;0;
$GPXUP;3613;10:56:59;0;49	86613;8	55742;0;0;0;
$GPXUP;3613;10:57:00;0;49	86613;8	55742;0;0;0;
$GPXUP;3613;10:57:01;0;49	86613;8	55742;0;0;0;
$GPXUP;3613;10:57:02;0;49	86613;8	55742;0;0;0;
$GPXUP;3613;10:57:03;0;49	86613;8	55742;0;0;0;
$GPXUP;3613;10:57:04;0;49	86613;8	55742;0;0;0;
$GPXUP;3613;10:57:05;0;49	86613;8	55742;0;0;0;
$GPXUP;3613;10:57:06;0;49	86613;8	55742;0;0;0;
$GPXUP;3613;10:57:07;0;49	86613;8	55742;0;0;0;
$GPXUP;3613;10:57:08;0;49	86613;8	55742;0;0;0;
$GPXUP;3613;10:57:09;0;49	86613;8	55742;0;0;0;
$GPXUP;3613;10:57:10;0;49	86613;8	55742;0;0;0;
$GPXUP;3613;10:57:11;0;49	86613;8	55742;0;0;0;
$GPXUP;3613;10:57:12;0;49	86613;8	55742;0;0;0;
$GPXUP;3613;10:57:13;0;49	86613;8	55742;0;0;0;
$GPXUP;3613;10:57:14;0;49	86613;8	55742;0;0;0;
$GPXUP;3613;10:57:15;0;49	86613;8	55742;0;0;0;
$GPXUP;3613;10:57:16;0;49	86613;8	55742;0;0;0;
$GPXUP;3613;10:57:17;0;49	86613;8	55742;0;0;0;
$GPXUP;3613;10:57:18;0;49	86613;8	55742;0;0;0;
$GPXUP;3613;10:57:19;0;49	86613;8	55742;0;0;0;
$GPXUP;3613;10:57:20;0;49	86613;8	55742;0;0;0;
$GPXUP;3613;10:57:21;0;49	86613;8	55742;0;0;0;
$GPXUP;3613;10:57:22;0;49	86613;8	55742;0;0;0;
$GPXUP;3613;10:57:23;0;49	86613;8	55742;0;0;0;
$GPXUP;3613;10:57:24;0;49	86613;8	55742;0;0;0;
$GPXUP;3613;10:57:25;0;49	86613;8	55742;0;0;0;
$GPXUP;3613;10:57:26;0;49	86613;8	55742;0;0;0;
$GPXUP;3613;10:57:27;0;49	86613;8	55742;0;0;0;
$GPXUP;3613;10:57:28;0;49	86613;8	55742;0;0;0;
$GPXUP;3613;10:57:29;0;49	86613;8	55742;0;0;0;
$GPXUP;3613;10:57:30;0;49	86613;8	55742;0;0;0;
$GPXUP;3613;10:57:31;0;49	86613;8	55742;0;0;0;
$GPXUP;3613;10:57:32;0;49	86613;8	55742;0;0;0;
$GPXUP;3613;10:57:33;0;49	86613;8	55742;0;0;0;
$GPXUP;3613;10:57:34;0;49	86613;8	55742;0;0;0;
$GPXUP;3613;10:57:35;0;49	86613;8	55742;0;0;0;
$GPXUP;3613;10:57:36;0;49	86613;8	55742;0;0;0;
$GPXUP;3613;10:57:37;0;49	86613;8	55742;0;0;0;
$GPXUP;3613;10:57:38;0;49	86613;8	55742;0;0;0;
$GPXUP;3613;10:57:39;0;49	86613;8	55742;0;0;0;
$GPXUP;3613;10:57:40;0;49	86613;8	55742;0;0;0;
$GPXUP;3613;10:57:41;0;49	86613;8	55742;0;0;0;
$GPXUP;3613;10:57:42;0;49	86613;8	55742;0;0;0;
$GPXUP;3613;10:57:43;0;49	86613;8	55742;0;0;0;
$GPXUP;3613;10:57:44;0;49	86613;8	55742;0;0;0;
$GPXUP;3613;10:57:45;0;49	86613;8	55742;0;0;0;
$GPXUP;3613;10:57:46;0;49	86613;8	55742;0;0;0;
$GPXUP;3613;10:57:47;0;49	86613;8	55742;0;0;0;
$GPXUP;3613;10:57:48;0;49	86613;8	55742;0;0;0;
$GPXUP;3613;10:57:49;0;49	86613;8	55742;0;0;0;
$GPXUP;3613;10:57:50;0;49	86613;8	55742;0;0;0;
$GPXUP;3613;10:57:51;0;49	86613;8	55742;0;0;0;
$GPXUP;3613;10:57:52;0;49	86613;8	55742;0;0;0;
$GPXUP;3613;10:57:53;0;49	86613;8	55742;0;0;0;
$GPXUP;3613;10:57:54;0;49	86613;8	55742;0;0;0;
$GPXUP;3613;10:57:55;0;49	86613;8	55742;0;0;0;
$GPXUP;3613;10:57:56;0;49	86613;8	55742;0;0;0;
$GPXUP;3613;10:57:57;0;49	86613;8	55742;0;0;0;
$GPXUP;3613;10:57:58;0;49	86613;8	55742;0;0;0;
$GPXUP;3613;10:57:59;0;49	86613;8	55742;0;0;0;
$GPXUP;3613;10:58:00;0;49	86613;8	55742;0;0;0;
$GPXUP;3613;10:58:01;0;49	86613;8	55742;0;0;0;
$GPXUP;3613;10:58:02;0;49	86613;8	55742;0;0;0;
$GPXUP;3613;10:58:03;0;49	86613;8	55742;0;0;0;
$GPXUP;3613;10:58:04;0;49	86613;8	55742;0;0;0;
$GPXUP;3613;10:58:05;0;49	86613;8	55742;0;0;0;
$GPXUP;3613;10:58:06;0;49	86613;8	55742;0;0;0;
$GPXUP;3613;10:58:07;0;49	86613;8	55742;0;0;0;
$GPXUP;3613;10:58:08;0;49	86613;8	55742;0;0;0;
$GPXUP;3613;10:58:09;0;49	86613;8	55742;0;0;0;
$GPXUP;3613;10:58:10;0;49	86613;8	55742;0;0;0;
$GPXUP;3613;10:58:11;0;49	86613;8	55742;0;0;0;
$GPXUP;3613;10:58:12;0;49	86613;8	55742;0;0;0;
$GPXUP;3613;10:58:13;0;49	86613;8	55742;0;0;0;
$GPXUP;3613;10:58:14;0;49	86613;8	55742;0;0;0;
$GPXUP;3613;10:58:15;0;49	86613;8	55742;0;0;0;
$GPXUP;3613;10:58:16;0;49	86613;8	55742;0;0;0;
$GPXUP;3613;10:58:17;0;49	86613;8	55742;0;0;0;
$GPXUP;3613;10:58:18;0;49	86613;8	55742;0;0;0;
$GPXUP;3613;10:58:19;0;49	86613;8	55742;0;0;0;
$GPXUP;3613;10:58:20;0;49	86613;8	55742;0;0;0;
$GPXUP;3613;10:58:21;0;49	86613;8	55742;0;0;0;
$GPXUP;3613;10:58:22;0;49	86613;8	55742;0;0;0;
$GPXUP;3613;10:58:23;0;49	86613;8	55742;0;0;0;
$GPXUP;3613;10:58:24;0;49	86613;8	55742;0;0;0;
$GPXUP;3613;10:58:25;0;49	86613;8	55742;0;0;0;
$GPXUP;3613;10:58:26;0;49	86613;8	55742;0;0;0;
$GPXUP;3613;10:58:27;0;49	86613;8	55742;0;0;0;
$GPXUP;3613;10:58:28;0;49	86613;8	55742;0;0;0;
$GPXUP;3613;10:58:29;0;49	86613;8	55742;0;0;0;
$GPXUP;3613;10:58:30;0;49	86613;8	55742;0;0;0;
$GPXUP;3613;10:58:31;0;49	86613;8	55742;0;0;0;
$GPXUP;3613;10:58:32;0;49	86613;8	55742;0;0;0;
$GPXUP;3613;10:58:33;0;49	86613;8	55742;0;0;0;
$GPXUP;3613;10:58:34;0;49	86613;8	55742;0;0;0;
$GPXUP;3613;10:58:35;0;49	86613;8	55742;0;0;0;
$GPXUP;3613;10:58:36;0;49	86613;8	55742;0;0;0;
$GPXUP;3613;10:58:37;0;49	86613;8	55742;0;0;0;
$GPXUP;3613;10:58:38;0;49	86613;8	55742;0;0;0;
$GPXUP;3613;10:58:39;0;49	86613;8	55742;0;0;0;
$GPXUP;3613;10:58:40;0;49	86613;8	55742;0;0;0;
$GPXUP;3613;10:58:41;0;49	86613;8	55742;0;0;0;
$GPXUP;3613;10:58:42;0;49	86613;8	55742;0;0;0;
$GPXUP;3613;10:58:43;0;49	86613;8	55742;0;0;0;
$GPXUP;3613;10:58:44;0;49	86613;8	55742;0;0;0;
$GPXUP;3613;10:58:45;0;49	86613;8	55742;0;0;0;
$GPXUP;3613;10:58:46;0;49	86613;8	55742;0;0;0;
$GPXUP;3613;10:58:47;0;49	86613;8	55742;0;0;0;
$GPXUP;3613;10:58:48;0;49	86613;8	55742;0;0;0;
$GPXUP;3613;10:58:49;0;49	86613;8	55742;0;0;0;
$GPXUP;3613;10:58:50;0;49	86613;8	55742;0;0;0;
$GPXUP;3613;10:58:51;0;49	86613;8	55742;0;0;0;
$GPXUP;3613;10:58:52;0;49	86613;8	55742;0;0;0;
$GPXUP;3613;10:58:53;0;49	86613;8	55742;0;0;0;
$GPXUP;3613;10:58:54;0;49	86613;8	55742;0;0;0;
$GPXUP;3613;10:58:55;0;49	86613;8	55742;0;0;0;
$GPXUP;3613;10:58:56;0;49	86613;8	55742;0;0;0;
$GPXUP;3613;10:58:57;0;49	86613;8	55742;0;0;0;
$GPXUP;3613;10:58:58;0;49	86613;8	55742;0;0;0;
$GPXUP;3613;10:58:59;0;49	86613;8	55742;0;0;0;
$GPXUP;3613;10:59:00;0;49	86613;8	55742;0;0;0;
$GPXUP;3613;10:59:01;0;49	86613;8	55742;0;0;0;
$GPXUP;3613;10:59:02;0;49	86613;8	55742;0;0;0;
$GPXUP;3613;10:59:03;0;49	86613;8	55742;0;0;0;
$GPXUP;3613;10:59:04;0;49	86613;8	55742;0;0;0;
$GPXUP;3613;10:59:05;0;49	86613;8	55742;0;0;0;
$GPXUP;3613;10:59:06;0;49	86613;8	55742;0;0;0;
$GPXUP;3613;10:59:07;0;49	86613;8	55742;0;0;0;
$GPXUP;3613;10:59:08;0;49	86613;8	55742;0;0;0;
$GPXUP;3613;10:59:09;0;49	86613;8	55742;0;0;0;
$GPXUP;3613;10:59:10;0;49	86613;8	55742;0;0;0;
$GPXUP;3613;10:59:11;0;49	86613;8	55742;0;0;0;
$GPXUP;3613;10:59:12;0;49	86613;8	55742;0;0;0;
$GPXUP;3613;10:59:13;0;49	86613;8	55742;0;0;0;
$GPXUP;3613;10:59:14;0;49	86613;8	55742;0;0;0;
$GPXUP;3613;10:59:15;0;49	86613;8	55742;0;0;0;
$GPXUP;3613;10:59:16;0;49	86613;8	55742;0;0;0;
$GPXUP;3613;10:59:17;0;49	86613;8	55742;0;0;0;
$GPXUP;3613;10:59:18;0;49	86613;8	55742;0;0;0;
$GPXUP;3613;10:59:19;0;49	86613;8	55742;0;0;0;
$GPXUP;3613;10:59:20;0;49	86613;8	55742;0;0;0;
$GPXUP;3613;10:59:21;0;49	86613;8	55742;0;0;0;
$GPXUP;3613;10:59:22;0;49	86613;8	55742;0;0;0;
$GPXUP;3613;10:59:23;0;49	86613;8	55742;0;0;0;
$GPXUP;3613;10:59:24;0;49	86613;8	55742;0;0;0;
$GPXUP;3613;10:59:25;0;49	86613;8	55742;0;0;0;
$GPXUP;3613;10:59:26;0;49	86613;8	55742;0;0;0;
$GPXUP;3613;10:59:27;0;49	86613;8	55742;0;0;0;
$GPXUP;3613;10:59:28;0;49	86613;8	55742;0;0;0;
$GPXUP;3613;10:59:29;0;49	86613;8	55742;0;0;0;
$GPXUP;3613;10:59:30;0;49	86613;8	55742;0;0;0;
$GPXUP;3613;10:59:31;0;49	86613;8	55742;0;0;0;
$GPXUP;3613;10:59:32;0;49	86613;8	55742;0;0;0;
$GPXUP;3613;10:59:33;0;49	86613;8	55742;0;0;0;
$GPXUP;3613;10:59:34;0;49	86613;8	55742;0;0;0;
$GPXUP;3613;10:59:35;0;49	86613;8	55742;0;0;0;
$GPXUP;3613;10:59:36;0;49	86613;8	55742;0;0;0;
$GPXUP;3613;10:59:37;0;49	86613;8	55742;0;0;0;
$GPXUP;3613;10:59:38;0;49	86613;8	55742;0;0;0;
$GPXUP;3613;10:59:39;0;49	86613;8	55742;0;0;0;
$GPXUP;3613;10:59:40;0;49	86613;8	55742;0;0;0;
$GPXUP;3613;10:59:41;0;49	86613;8	55742;0;0;0;
$GPXUP;3613;10:59:42;0;49	86613;8	55742;0;0;0;
$GPXUP;3613;10:59:43;0;49	86613;8	55742;0;0;0;
$GPXUP;3613;10:59:44;0;49	86613;8	55742;0;0;0;
$GPXUP;3613;10:59:45;0;49	86613;8	55742;0;0;0;
$GPXUP;3613;10:59:46;0;49	86613;8	55742;0;0;0;
$GPXUP;3613;10:59:47;0;49	86613;8	55742;0;0;0;
$GPXUP;3613;10:59:48;0;49	86613;8	55742;0;0;0;
$GPXUP;3613;10:59:49;0;49	86613;8	55742;0;0;0;
$GPXUP;3613;10:59:50;0;49	86613;8	55742;0;0;0;
$GPXUP;3613;10:59:51;0;49	86613;8	55742;0;0;0;
$GPXUP;3613;10:59:52;0;49	86613;8	55742;0;0;0;
$GPXUP;3613;10:59:53;0;49	86613;8	55742;0;0;0;
$GPXUP;3613;10:59:54;0;49	86613;8	55742;0;0;0;
$GPXUP;3613;10:59:55;0;49	86613;8	55742;0;0;0;
$GPXUP;3613;10:59:56;0;49	86613;8	55742;0;0;0;
$GPXUP;3613;10:59:57;0;49	86613;8	55742;0;0;0;
$GPXUP;3613;10:59:58;0;49	86613;8	55742;0;0;0;
$GPXUP;3613;10:59:59;0;49	86613;8	55742;0;0;0;
$GPXUP;3613;11:00:00;0;49	86613;8	55742;0;0;0;
$GPXUP;3613;11:00:01;0;49	86613;8	55742;0;0;0;
$GPXUP;3613;11:00:02;0;49	86613;8	55742;0;0;0;
$GPXUP;3613;11:00:03;0;49	86613;8	55742;0;0;0;
$GPXUP;3613;11:00:04;0;49	86613;8	55742;0;0;0;
$GPXUP;3613;11:00:05;0;49	86613;8	55742;0;0;0;
$GPXUP;3613;11:00:06;0;49	86613;8	55742;0;0;0;
$GPXUP;3613;11:00:07;0;49	86613;8	55742;0;0;0;
$GPXUP;3613;11:00:08;0;49	86613;8	55742;0;0;0;
$GPXUP;3613;11:00:09;0;49	86613;8	55742;0;0;0;
$GPXUP;3613;11:00:10;0;49	86613;8	55742;0;0;0;
$GPXUP;3613;11:00:11;0;49	86613;8	55742;0;0;0;
$GPXUP;3613;11:00:12;0;49	86613;8	55742;0;0;0;
$GPXUP;3613;11:00:13;0;49	86613;8	55742;0;0;0;
$GPXUP;3613;11:00:14;0;49	86613;8	55742;0;0;0;
$GPXUP;3613;11:00:15;0;49	86613;8	55742;0;0;0;
$GPXUP;3613;11:00:16;0;49	86613;8	55742;0;0;0;
$GPXUP;3613;11:00:17;0;49	86613;8	55742;0;0;0;
$GPXUP;3613;11:00:18;0;49	86613;8	55742;0;0;0;
$GPXUP;3613;11:00:19;0;49	86613;8	55742;0;0;0;
$GPXUP;3613;11:00:20;0;49	86613;8	55742;0;0;0;
$GPXUP;3613;11:00:21;0;49	86613;8	55742;0;0;0;
$GPXUP;3613;11:00:22;0;49	86613;8	55742;0;0;0;
$GPXUP;3613;11:00:23;0;49	86613;8	55742;0;0;0;
$GPXUP;3613;11:00:24;0;49	86613;8	55742;0;0;0;
$GPXUP;3613;11:00:25;0;49	86613;8	55742;0;0;0;
$GPXUP;3613;11:00:26;0;49	86613;8	55742;0;0;0;
$GPXUP;3613;11:00:27;0;49	86613;8	55742;0;0;0;
$GPXUP;3613;11:00:28;0;49	86613;8	55742;0;0;0;
$GPXUP;3613;11:00:29;0;49	86613;8	55742;0;0;0;
$GPXUP;3613;11:00:30;0;49	86613;8	55742;0;0;0;
$GPXUP;3613;11:00:31;0;49	86613;8	55742;0;0;0;
$GPXUP;3613;11:00:32;0;49	86613;8	55742;0;0;0;
$GPXUP;3613;11:00:33;0;49	86613;8	55742;0;0;0;
$GPXUP;3613;11:00:34;0;49	86613;8	55742;0;0;0;
$GPXUP;3613;11:00:35;0;49	86613;8	55742;0;0;0;
$GPXUP;3613;11:00:36;0;49	86613;8	55742;0;0;0;
$GPXUP;3613;11:00:37;0;49	86613;8	55742;0;0;0;
$GPXUP;3613;11:00:38;0;49	86613;8	55742;0;0;0;
$GPXUP;3613;11:00:39;0;49	86613;8	55742;0;0;0;
$GPXUP;3613;11:00:40;0;49	86613;8	55742;0;0;0;
$GPXUP;3613;11:00:41;0;49	86613;8	55742;0;0;0;
$GPXUP;3613;11:00:42;0;49	86613;8	55742;0;0;0;
$GPXUP;3613;11:00:43;0;49	86613;8	55742;0;0;0;
$GPXUP;3613;11:00:44;0;49	86613;8	55742;0;0;0;
$GPXUP;3613;11:00:45;0;49	86613;8	55742;0;0;0;
$GPXUP;3613;11:00:46;0;49	86613;8	55742;0;0;0;
$GPXUP;3613;11:00:47;0;49	86613;8	55742;0;0;0;
$GPXUP;3613;11:00:48;0;49	86613;8	55742;0;0;0;
$GPXUP;3613;11:00:49;0;49	86613;8	55742;0;0;0;
$GPXUP;3613;11:00:50;0;49	86613;8	55742;0;0;0;
$GPXUP;3613;11:00:51;0;49	86613;8	55742;0;0;0;
$GPXUP;3613;11:00:52;0;49	86613;8	55742;0;0;0;
$GPXUP;3613;11:00:53;0;49	86613;8	55742;0;0;0;
$GPXUP;3613;11:00:54;0;49	86613;8	55742;0;0;0;
$GPXUP;3613;11:00:55;0;49	86613;8	55742;0;0;0;
$GPXUP;3613;11:00:56;0;49	86613;8	55742;0;0;0;
$GPXUP;3613;11:00:57;0;49	86613;8	55742;0;0;0;
$GPXUP;3613;11:00:58;0;49	86613;8	55742;0;0;0;
$GPXUP;3613;11:00:59;0;49	86613;8	55742;0;0;0;
$GPXUP;3613;11:01:00;0;49	86613;8	55742;0;0;0;
$GPXUP;3613;11:01:01;0;49	86613;8	55742;0;0;0;
$GPXUP;3613;11:01:02;0;49	86613;8	55742;0;0;0;
$GPXUP;3613;11:01:03;0;49	86613;8	55742;0;0;0;
$GPXUP;3613;11:01:04;0;49	86613;8	55742;0;0;0;
$GPXUP;3613;11:01:05;0;49	86613;8	55742;0;0;0;
$GPXUP;3613;11:01:06;0;49	86613;8	55742;0;0;0;
$GPXUP;3613;11:01:07;0;49	86613;8	55742;0;0;0;
$GPXUP;3613;11:01:08;0;49	86613;8	55742;0;0;0;
$GPXUP;3613;11:01:09;0;49	86613;8	55742;0;0;0;
$GPXUP;3613;11:01:10;0;49	86613;8	55742;0;0;0;
$GPXUP;3613;11:01:11;0;49	86613;8	55742;0;0;0;
$GPXUP;3613;11:01:12;0;49	86613;8	55742;0;0;0;
$GPXUP;3613;11:01:13;0;49	86613;8	55742;0;0;0;
$GPXUP;3613;11:01:14;0;49	86613;8	55742;0;0;0;
$GPXUP;3613;11:01:15;0;49	86613;8	55742;0;0;0;
[truncated: 23,858 more rows]
