# Supplementary material for: Pigeon Navigation: Different Routes Lead to Frankfurt
Source: PLoS One. 2014 Nov 12;9(11):e112439. doi: 10.1371/journal.pone.0112439 (PMC4229201; doi:10.1371/journal.pone.0112439)
Supplement: File S4 — Files containing the original track data and a ‘Read me’ explaining the data format. (ZIP) [file pone.0112439.s004.zip › S-GRH/090713xup08_789.log]

$GPXUP;3613;09:58:46;0;49	87263;8	56801;0;0;1;
$GPXUP;3613;09:58:47;0;49	87262;8	56803;0;0;20;
$GPXUP;3613;09:58:48;0;49	87257;8	56812;0;0;38;
$GPXUP;3613;09:58:49;0;49	87246;8	56819;0;0;51;
$GPXUP;3613;09:58:50;0;49	87234;8	56817;0;0;56;
$GPXUP;3613;09:58:51;0;49	87222;8	56806;0;0;58;
$GPXUP;3613;09:58:52;0;49	87212;8	56788;0;0;57;
$GPXUP;3613;09:58:53;0;49	87206;8	56769;0;0;56;
$GPXUP;3613;09:58:54;0;49	87198;8	56752;0;0;55;
$GPXUP;3613;09:58:55;0;49	87189;8	56735;0;0;54;
$GPXUP;3613;09:58:56;0;49	87184;8	56716;0;0;53;
$GPXUP;3613;09:58:57;0;49	87181;8	56696;0;0;53;
$GPXUP;3613;09:58:58;0;49	87173;8	56679;0;0;55;
$GPXUP;3613;09:58:59;0;49	87161;8	56668;0;0;55;
$GPXUP;3613;09:59:00;0;49	87148;8	56661;0;0;54;
$GPXUP;3613;09:59:01;0;49	87135;8	56659;0;0;55;
$GPXUP;3613;09:59:02;0;49	87121;8	56663;0;0;53;
$GPXUP;3613;09:59:03;0;49	87109;8	56668;0;0;52;
$GPXUP;3613;09:59:04;0;49	87096;8	56669;0;0;56;
$GPXUP;3613;09:59:05;0;49	87083;8	5666;0;0;54;
$GPXUP;3613;09:59:06;0;49	87075;8	56644;0;0;58;
$GPXUP;3613;09:59:07;0;49	87068;8	56624;0;0;57;
$GPXUP;3613;09:59:08;0;49	87067;8	56602;0;0;53;
$GPXUP;3613;09:59:09;0;49	87069;8	56581;0;0;63;
$GPXUP;3613;09:59:10;0;49	87077;8	56562;0;0;56;
$GPXUP;3613;09:59:11;0;49	8709;8	56552;0;0;52;
$GPXUP;3613;09:59:12;0;49	87102;8	56556;0;0;52;
$GPXUP;3613;09:59:13;0;49	87112;8	5657;0;0;53;
$GPXUP;3613;09:59:14;0;49	87117;8	5659;0;0;55;
$GPXUP;3613;09:59:15;0;49	8712;8	56611;0;0;56;
$GPXUP;3613;09:59:16;0;49	87122;8	56633;0;0;56;
$GPXUP;3613;09:59:17;0;49	87125;8	56655;0;0;56;
$GPXUP;3613;09:59:18;0;49	87131;8	56674;0;0;54;
$GPXUP;3613;09:59:19;0;49	87141;8	56688;0;0;54;
$GPXUP;3613;09:59:20;0;49	87153;8	56694;0;0;50;
$GPXUP;3613;09:59:21;0;49	87166;8	56692;0;0;51;
$GPXUP;3613;09:59:22;0;49	87177;8	56681;0;0;51;
$GPXUP;3613;09:59:23;0;49	8718;8	56662;0;0;53;
$GPXUP;3613;09:59:24;0;49	87178;8	56642;0;0;55;
$GPXUP;3613;09:59:25;0;49	8717;8	56624;0;0;57;
$GPXUP;3613;09:59:26;0;49	87159;8	5661;0;0;59;
$GPXUP;3613;09:59:27;0;49	87145;8	56604;0;0;60;
$GPXUP;3613;09:59:28;0;49	8713;8	56605;0;0;58;
$GPXUP;3613;09:59:29;0;49	87116;8	56614;0;0;56;
$GPXUP;3613;09:59:30;0;49	87106;8	56629;0;0;58;
$GPXUP;3613;09:59:31;0;49	87101;8	5665;0;0;57;
$GPXUP;3613;09:59:32;0;49	87103;8	56672;0;0;57;
$GPXUP;3613;09:59:33;0;49	87111;8	5669;0;0;57;
$GPXUP;3613;09:59:34;0;49	87123;8	56701;0;0;53;
$GPXUP;3613;09:59:35;0;49	87136;8	56708;0;0;52;
$GPXUP;3613;09:59:36;0;49	87148;8	56713;0;0;50;
$GPXUP;3613;09:59:37;0;49	87161;8	56714;0;0;52;
$GPXUP;3613;09:59:38;0;49	87174;8	56711;0;0;52;
$GPXUP;3613;09:59:39;0;49	87187;8	56706;0;0;54;
$GPXUP;3613;09:59:40;0;49	872;8	56701;0;0;53;
$GPXUP;3613;09:59:41;0;49	87213;8	56696;0;0;53;
$GPXUP;3613;09:59:42;0;49	87227;8	56693;0;0;57;
$GPXUP;3613;09:59:43;0;49	8724;8	56697;0;0;56;
$GPXUP;3613;09:59:44;0;49	87252;8	56709;0;0;56;
$GPXUP;3613;09:59:45;0;49	87259;8	56728;0;0;56;
$GPXUP;3613;09:59:46;0;49	87262;8	56748;0;0;56;
$GPXUP;3613;09:59:47;0;49	87261;8	56769;0;0;55;
$GPXUP;3613;09:59:48;0;49	87255;8	56789;0;0;54;
$GPXUP;3613;09:59:49;0;49	87245;8	56804;0;0;55;
$GPXUP;3613;09:59:50;0;49	87233;8	56814;0;0;56;
$GPXUP;3613;09:59:51;0;49	87219;8	56819;0;0;56;
$GPXUP;3613;09:59:52;0;49	87205;8	56818;0;0;56;
$GPXUP;3613;09:59:53;0;49	87192;8	56814;0;0;55;
$GPXUP;3613;09:59:54;0;49	87179;8	56807;0;0;50;
$GPXUP;3613;09:59:55;0;49	87168;8	56795;0;0;52;
$GPXUP;3613;09:59:56;0;49	87161;8	56778;0;0;54;
$GPXUP;3613;09:59:57;0;49	87153;8	5676;0;0;56;
$GPXUP;3613;09:59:58;0;49	87142;8	56744;0;0;59;
$GPXUP;3613;09:59:59;0;49	8713;8	5673;0;0;58;
$GPXUP;3613;10:00:00;0;49	87117;8	56719;0;0;58;
$GPXUP;3613;10:00:01;0;49	87104;8	5671;0;0;59;
$GPXUP;3613;10:00:02;0;49	87089;8	56702;0;0;61;
$GPXUP;3613;10:00:03;0;49	87075;8	56692;0;0;60;
$GPXUP;3613;10:00:04;0;49	87063;8	56681;0;0;59;
$GPXUP;3613;10:00:05;0;49	87052;8	56666;0;0;59;
$GPXUP;3613;10:00:06;0;49	8704;8	56649;0;0;61;
$GPXUP;3613;10:00:07;0;49	8703;8	56631;0;0;61;
$GPXUP;3613;10:00:08;0;49	8702;8	56613;0;0;62;
$GPXUP;3613;10:00:09;0;49	87014;8	56593;0;0;59;
$GPXUP;3613;10:00:10;0;49	87014;8	56571;0;0;55;
$GPXUP;3613;10:00:11;0;49	87022;8	56553;0;0;55;
$GPXUP;3613;10:00:12;0;49	87031;8	56536;0;0;52;
$GPXUP;3613;10:00:13;0;49	87034;8	56518;0;0;54;
$GPXUP;3613;10:00:14;0;49	87027;8	56499;0;0;59;
$GPXUP;3613;10:00:15;0;49	87015;8	56485;0;0;66;
$GPXUP;3613;10:00:16;0;49	86999;8	56477;0;0;68;
$GPXUP;3613;10:00:17;0;49	86983;8	56469;0;0;68;
$GPXUP;3613;10:00:18;0;49	86968;8	5646;0;0;64;
$GPXUP;3613;10:00:19;0;49	86954;8	56448;0;0;63;
$GPXUP;3613;10:00:20;0;49	8694;8	56436;0;0;61;
$GPXUP;3613;10:00:21;0;49	86926;8	56426;0;0;62;
$GPXUP;3613;10:00:22;0;49	86911;8	56421;0;0;63;
$GPXUP;3613;10:00:23;0;49	86895;8	56416;0;0;64;
$GPXUP;3613;10:00:24;0;49	86879;8	56411;0;0;66;
$GPXUP;3613;10:00:25;0;49	86863;8	56405;0;0;69;
$GPXUP;3613;10:00:26;0;49	86846;8	56398;0;0;67;
$GPXUP;3613;10:00:27;0;49	8683;8	56394;0;0;66;
$GPXUP;3613;10:00:28;0;49	86814;8	56394;0;0;67;
$GPXUP;3613;10:00:29;0;49	86797;8	56397;0;0;69;
$GPXUP;3613;10:00:30;0;49	86779;8	564;0;0;73;
$GPXUP;3613;10:00:31;0;49	86761;8	56403;0;0;70;
$GPXUP;3613;10:00:32;0;49	86743;8	56406;0;0;71;
$GPXUP;3613;10:00:33;0;49	86726;8	56409;0;0;69;
$GPXUP;3613;10:00:34;0;49	86708;8	56412;0;0;70;
$GPXUP;3613;10:00:35;0;49	8669;8	56413;0;0;74;
$GPXUP;3613;10:00:36;0;49	8667;8	56412;0;0;72;
$GPXUP;3613;10:00:37;0;49	86654;8	56404;0;0;67;
$GPXUP;3613;10:00:38;0;49	86641;8	56387;0;0;66;
$GPXUP;3613;10:00:39;0;49	86632;8	56365;0;0;67;
$GPXUP;3613;10:00:40;0;49	86626;8	56339;0;0;70;
$GPXUP;3613;10:00:41;0;49	86618;8	56314;0;0;72;
$GPXUP;3613;10:00:42;0;49	86609;8	5629;0;0;76;
$GPXUP;3613;10:00:43;0;49	86596;8	56266;0;0;79;
$GPXUP;3613;10:00:44;0;49	86582;8	56246;0;0;83;
$GPXUP;3613;10:00:45;0;49	86565;8	56232;0;0;73;
$GPXUP;3613;10:00:46;0;49	86547;8	56234;0;0;69;
$GPXUP;3613;10:00:47;0;49	86532;8	5625;0;0;70;
$GPXUP;3613;10:00:48;0;49	86521;8	56272;0;0;73;
$GPXUP;3613;10:00:49;0;49	86511;8	56297;0;0;74;
$GPXUP;3613;10:00:50;0;49	86504;8	56321;0;0;66;
$GPXUP;3613;10:00:51;0;49	86508;8	5634;0;0;57;
$GPXUP;3613;10:00:52;0;49	8652;8	56344;0;0;51;
$GPXUP;3613;10:00:53;0;49	86527;8	56327;0;0;63;
$GPXUP;3613;10:00:54;0;49	86532;8	56301;0;0;67;
$GPXUP;3613;10:00:55;0;49	86535;8	56275;0;0;65;
$GPXUP;3613;10:00:56;0;49	86536;8	5625;0;0;61;
$GPXUP;3613;10:00:57;0;49	86532;8	56229;0;0;57;
$GPXUP;3613;10:00:58;0;49	86523;8	56213;0;0;58;
$GPXUP;3613;10:00:59;0;49	86509;8	56209;0;0;59;
$GPXUP;3613;10:01:00;0;49	86496;8	5622;0;0;62;
$GPXUP;3613;10:01:01;0;49	86486;8	56241;0;0;67;
$GPXUP;3613;10:01:02;0;49	8648;8	56265;0;0;67;
$GPXUP;3613;10:01:03;0;49	86475;8	5629;0;0;64;
$GPXUP;3613;10:01:04;0;49	86476;8	56312;0;0;58;
$GPXUP;3613;10:01:05;0;49	86486;8	56326;0;0;60;
$GPXUP;3613;10:01:06;0;49	86499;8	56326;0;0;56;
$GPXUP;3613;10:01:07;0;49	86511;8	56312;0;0;61;
$GPXUP;3613;10:01:08;0;49	8652;8	56292;0;0;60;
$GPXUP;3613;10:01:09;0;49	86526;8	56272;0;0;58;
$GPXUP;3613;10:01:10;0;49	86532;8	56252;0;0;56;
$GPXUP;3613;10:01:11;0;49	86539;8	56233;0;0;53;
$GPXUP;3613;10:01:12;0;49	86545;8	56214;0;0;53;
$GPXUP;3613;10:01:13;0;49	86546;8	56194;0;0;51;
$GPXUP;3613;10:01:14;0;49	8654;8	56178;0;0;51;
$GPXUP;3613;10:01:15;0;49	86528;8	5617;0;0;52;
$GPXUP;3613;10:01:16;0;49	86515;8	56175;0;0;56;
$GPXUP;3613;10:01:17;0;49	86502;8	56187;0;0;63;
$GPXUP;3613;10:01:18;0;49	8649;8	56204;0;0;65;
$GPXUP;3613;10:01:19;0;49	86481;8	56224;0;0;63;
$GPXUP;3613;10:01:20;0;49	86475;8	56246;0;0;62;
$GPXUP;3613;10:01:21;0;49	86471;8	56271;0;0;63;
$GPXUP;3613;10:01:22;0;49	86469;8	56295;0;0;63;
$GPXUP;3613;10:01:23;0;49	86468;8	5632;0;0;62;
$GPXUP;3613;10:01:24;0;49	8647;8	56344;0;0;59;
$GPXUP;3613;10:01:25;0;49	86473;8	56365;0;0;55;
$GPXUP;3613;10:01:26;0;49	86482;8	5638;0;0;58;
$GPXUP;3613;10:01:27;0;49	86495;8	56382;0;0;56;
$GPXUP;3613;10:01:28;0;49	86507;8	56371;0;0;60;
$GPXUP;3613;10:01:29;0;49	86516;8	5635;0;0;64;
$GPXUP;3613;10:01:30;0;49	8652;8	56326;0;0;63;
$GPXUP;3613;10:01:31;0;49	86524;8	56302;0;0;61;
$GPXUP;3613;10:01:32;0;49	86526;8	56278;0;0;61;
$GPXUP;3613;10:01:33;0;49	86528;8	56254;0;0;59;
$GPXUP;3613;10:01:34;0;49	86529;8	56232;0;0;58;
$GPXUP;3613;10:01:35;0;49	86529;8	5621;0;0;54;
$GPXUP;3613;10:01:36;0;49	8653;8	5619;0;0;49;
$GPXUP;3613;10:01:37;0;49	86535;8	56176;0;0;45;
$GPXUP;3613;10:01:38;0;49	86545;8	56174;0;0;49;
$GPXUP;3613;10:01:39;0;49	86556;8	56184;0;0;55;
$GPXUP;3613;10:01:40;0;49	86565;8	562;0;0;58;
$GPXUP;3613;10:01:41;0;49	86571;8	56221;0;0;56;
$GPXUP;3613;10:01:42;0;49	8657;8	56242;0;0;57;
$GPXUP;3613;10:01:43;0;49	86561;8	5626;0;0;59;
$GPXUP;3613;10:01:44;0;49	86547;8	56268;0;0;60;
$GPXUP;3613;10:01:45;0;49	86531;8	56269;0;0;63;
$GPXUP;3613;10:01:46;0;49	86515;8	56265;0;0;65;
$GPXUP;3613;10:01:47;0;49	865;8	56256;0;0;62;
$GPXUP;3613;10:01:48;0;49	86487;8	56244;0;0;59;
$GPXUP;3613;10:01:49;0;49	86476;8	5623;0;0;55;
$GPXUP;3613;10:01:50;0;49	86468;8	56214;0;0;52;
$GPXUP;3613;10:01:51;0;49	86464;8	56196;0;0;52;
$GPXUP;3613;10:01:52;0;49	86466;8	56178;0;0;49;
$GPXUP;3613;10:01:53;0;49	86476;8	5617;0;0;54;
$GPXUP;3613;10:01:54;0;49	8649;8	56176;0;0;58;
$GPXUP;3613;10:01:55;0;49	865;8	56193;0;0;62;
$GPXUP;3613;10:01:56;0;49	86507;8	56215;0;0;61;
$GPXUP;3613;10:01:57;0;49	86513;8	56237;0;0;60;
$GPXUP;3613;10:01:58;0;49	86516;8	56258;0;0;56;
$GPXUP;3613;10:01:59;0;49	86511;8	56278;0;0;55;
$GPXUP;3613;10:02:00;0;49	865;8	5629;0;0;55;
$GPXUP;3613;10:02:01;0;49	86486;8	56292;0;0;54;
$GPXUP;3613;10:02:02;0;49	86474;8	56282;0;0;59;
$GPXUP;3613;10:02:03;0;49	86464;8	56265;0;0;59;
$GPXUP;3613;10:02:04;0;49	86459;8	56244;0;0;55;
$GPXUP;3613;10:02:05;0;49	86455;8	56223;0;0;51;
$GPXUP;3613;10:02:06;0;49	86454;8	56204;0;0;50;
$GPXUP;3613;10:02:07;0;49	86455;8	56186;0;0;48;
$GPXUP;3613;10:02:08;0;49	86458;8	56167;0;0;48;
$GPXUP;3613;10:02:09;0;49	86466;8	56154;0;0;48;
$GPXUP;3613;10:02:10;0;49	86477;8	56153;0;0;53;
$GPXUP;3613;10:02:11;0;49	86487;8	56167;0;0;60;
$GPXUP;3613;10:02:12;0;49	86491;8	56191;0;0;67;
$GPXUP;3613;10:02:13;0;49	86493;8	56218;0;0;68;
$GPXUP;3613;10:02:14;0;49	86494;8	56244;0;0;64;
$GPXUP;3613;10:02:15;0;49	86496;8	56268;0;0;60;
$GPXUP;3613;10:02:16;0;49	86498;8	56291;0;0;57;
$GPXUP;3613;10:02:17;0;49	86498;8	56313;0;0;56;
$GPXUP;3613;10:02:18;0;49	86498;8	56335;0;0;57;
$GPXUP;3613;10:02:19;0;49	86499;8	56357;0;0;57;
$GPXUP;3613;10:02:20;0;49	865;8	56379;0;0;57;
$GPXUP;3613;10:02:21;0;49	865;8	56401;0;0;56;
$GPXUP;3613;10:02:22;0;49	86495;8	5642;0;0;56;
$GPXUP;3613;10:02:23;0;49	86483;8	56434;0;0;62;
$GPXUP;3613;10:02:24;0;49	86468;8	56434;0;0;62;
$GPXUP;3613;10:02:25;0;49	86454;8	56423;0;0;67;
$GPXUP;3613;10:02:26;0;49	86442;8	56402;0;0;68;
$GPXUP;3613;10:02:27;0;49	86434;8	56379;0;0;68;
$GPXUP;3613;10:02:28;0;49	86427;8	56355;0;0;66;
$GPXUP;3613;10:02:29;0;49	86423;8	5633;0;0;64;
$GPXUP;3613;10:02:30;0;49	86424;8	56306;0;0;59;
$GPXUP;3613;10:02:31;0;49	86429;8	56284;0;0;58;
$GPXUP;3613;10:02:32;0;49	86436;8	56265;0;0;58;
$GPXUP;3613;10:02:33;0;49	86446;8	56249;0;0;55;
$GPXUP;3613;10:02:34;0;49	86459;8	56239;0;0;54;
$GPXUP;3613;10:02:35;0;49	86473;8	56235;0;0;57;
$GPXUP;3613;10:02:36;0;49	86487;8	56237;0;0;55;
$GPXUP;3613;10:02:37;0;49	86501;8	56242;0;0;58;
$GPXUP;3613;10:02:38;0;49	86515;8	56245;0;0;57;
$GPXUP;3613;10:02:39;0;49	8653;8	56245;0;0;58;
$GPXUP;3613;10:02:40;0;49	86545;8	56244;0;0;58;
$GPXUP;3613;10:02:41;0;49	86559;8	5624;0;0;54;
$GPXUP;3613;10:02:42;0;49	8657;8	5623;0;0;51;
$GPXUP;3613;10:02:43;0;49	86575;8	56214;0;0;52;
$GPXUP;3613;10:02:44;0;49	8657;8	56197;0;0;52;
$GPXUP;3613;10:02:45;0;49	86556;8	56185;0;0;68;
$GPXUP;3613;10:02:46;0;49	86539;8	56177;0;0;77;
$GPXUP;3613;10:02:47;0;49	86522;8	56177;0;0;68;
$GPXUP;3613;10:02:48;0;49	86507;8	56188;0;0;64;
$GPXUP;3613;10:02:49;0;49	86496;8	56206;0;0;63;
$GPXUP;3613;10:02:50;0;49	86488;8	56228;0;0;62;
$GPXUP;3613;10:02:51;0;49	86485;8	56251;0;0;61;
$GPXUP;3613;10:02:52;0;49	86483;8	56275;0;0;61;
$GPXUP;3613;10:02:53;0;49	86483;8	56298;0;0;60;
$GPXUP;3613;10:02:54;0;49	86488;8	5632;0;0;58;
$GPXUP;3613;10:02:55;0;49	86495;8	5634;0;0;58;
$GPXUP;3613;10:02:56;0;49	86506;8	56353;0;0;56;
$GPXUP;3613;10:02:57;0;49	86518;8	56352;0;0;49;
$GPXUP;3613;10:02:58;0;49	86526;8	56336;0;0;56;
$GPXUP;3613;10:02:59;0;49	86526;8	56314;0;0;60;
$GPXUP;3613;10:03:00;0;49	86521;8	56291;0;0;62;
$GPXUP;3613;10:03:01;0;49	86512;8	56272;0;0;60;
$GPXUP;3613;10:03:02;0;49	86504;8	56253;0;0;57;
$GPXUP;3613;10:03:03;0;49	86493;8	56238;0;0;57;
$GPXUP;3613;10:03:04;0;49	86481;8	56228;0;0;53;
$GPXUP;3613;10:03:05;0;49	86468;8	5623;0;0;52;
$GPXUP;3613;10:03:06;0;49	86459;8	56244;0;0;55;
$GPXUP;3613;10:03:07;0;49	86456;8	56266;0;0;61;
$GPXUP;3613;10:03:08;0;49	86462;8	56289;0;0;64;
$GPXUP;3613;10:03:09;0;49	86474;8	56305;0;0;61;
$GPXUP;3613;10:03:10;0;49	86488;8	5631;0;0;55;
$GPXUP;3613;10:03:11;0;49	865;8	56303;0;0;52;
$GPXUP;3613;10:03:12;0;49	8651;8	56289;0;0;52;
$GPXUP;3613;10:03:13;0;49	86517;8	56272;0;0;51;
$GPXUP;3613;10:03:14;0;49	86522;8	56253;0;0;52;
$GPXUP;3613;10:03:15;0;49	86527;8	56234;0;0;51;
$GPXUP;3613;10:03:16;0;49	86531;8	56216;0;0;50;
$GPXUP;3613;10:03:17;0;49	86534;8	56197;0;0;50;
$GPXUP;3613;10:03:18;0;49	86537;8	56179;0;0;49;
$GPXUP;3613;10:03:19;0;49	86545;8	56164;0;0;51;
$GPXUP;3613;10:03:20;0;49	86556;8	56156;0;0;51;
$GPXUP;3613;10:03:21;0;49	86569;8	56155;0;0;50;
$GPXUP;3613;10:03:22;0;49	8658;8	56162;0;0;51;
$GPXUP;3613;10:03:23;0;49	86588;8	56178;0;0;54;
$GPXUP;3613;10:03:24;0;49	8659;8	56198;0;0;58;
$GPXUP;3613;10:03:25;0;49	86584;8	56221;0;0;64;
$GPXUP;3613;10:03:26;0;49	86572;8	56238;0;0;71;
$GPXUP;3613;10:03:27;0;49	86554;8	56247;0;0;72;
$GPXUP;3613;10:03:28;0;49	86537;8	56243;0;0;69;
$GPXUP;3613;10:03:29;0;49	86522;8	5623;0;0;67;
$GPXUP;3613;10:03:30;0;49	86509;8	56214;0;0;63;
$GPXUP;3613;10:03:31;0;49	86497;8	56201;0;0;58;
$GPXUP;3613;10:03:32;0;49	86484;8	5619;0;0;53;
$GPXUP;3613;10:03:33;0;49	86472;8	56187;0;0;50;
$GPXUP;3613;10:03:34;0;49	86462;8	56199;0;0;51;
$GPXUP;3613;10:03:35;0;49	86457;8	5622;0;0;60;
$GPXUP;3613;10:03:36;0;49	86456;8	56244;0;0;68;
$GPXUP;3613;10:03:37;0;49	86452;8	5627;0;0;70;
$GPXUP;3613;10:03:38;0;49	86444;8	56294;0;0;68;
$GPXUP;3613;10:03:39;0;49	86436;8	56318;0;0;68;
$GPXUP;3613;10:03:40;0;49	86427;8	56339;0;0;64;
$GPXUP;3613;10:03:41;0;49	86416;8	56356;0;0;60;
$GPXUP;3613;10:03:42;0;49	86404;8	56362;0;0;52;
$GPXUP;3613;10:03:43;0;49	86392;8	56352;0;0;54;
$GPXUP;3613;10:03:44;0;49	86386;8	56332;0;0;60;
$GPXUP;3613;10:03:45;0;49	8638;8	56307;0;0;66;
$GPXUP;3613;10:03:46;0;49	86378;8	5628;0;0;65;
$GPXUP;3613;10:03:47;0;49	8638;8	56256;0;0;58;
$GPXUP;3613;10:03:48;0;49	86387;8	56238;0;0;53;
$GPXUP;3613;10:03:49;0;49	86399;8	56231;0;0;55;
$GPXUP;3613;10:03:50;0;49	86413;8	56235;0;0;58;
$GPXUP;3613;10:03:51;0;49	86427;8	56246;0;0;61;
$GPXUP;3613;10:03:52;0;49	8644;8	56259;0;0;60;
$GPXUP;3613;10:03:53;0;49	86454;8	5627;0;0;63;
$GPXUP;3613;10:03:54;0;49	86468;8	56279;0;0;62;
$GPXUP;3613;10:03:55;0;49	86484;8	56284;0;0;63;
$GPXUP;3613;10:03:56;0;49	86499;8	56278;0;0;65;
$GPXUP;3613;10:03:57;0;49	86511;8	56261;0;0;61;
$GPXUP;3613;10:03:58;0;49	86514;8	5624;0;0;58;
$GPXUP;3613;10:03:59;0;49	8651;8	56219;0;0;58;
$GPXUP;3613;10:04:00;0;49	865;8	56201;0;0;59;
$GPXUP;3613;10:04:01;0;49	86486;8	56191;0;0;58;
$GPXUP;3613;10:04:02;0;49	86472;8	56187;0;0;61;
$GPXUP;3613;10:04:03;0;49	86456;8	56188;0;0;65;
$GPXUP;3613;10:04:04;0;49	8644;8	56195;0;0;66;
$GPXUP;3613;10:04:05;0;49	86426;8	5621;0;0;66;
$GPXUP;3613;10:04:06;0;49	86418;8	56231;0;0;66;
$GPXUP;3613;10:04:07;0;49	86418;8	56256;0;0;67;
$GPXUP;3613;10:04:08;0;49	86426;8	56279;0;0;68;
$GPXUP;3613;10:04:09;0;49	86438;8	56298;0;0;67;
$GPXUP;3613;10:04:10;0;49	86452;8	56312;0;0;67;
$GPXUP;3613;10:04:11;0;49	86467;8	56321;0;0;61;
$GPXUP;3613;10:04:12;0;49	86482;8	56321;0;0;57;
$GPXUP;3613;10:04:13;0;49	86495;8	56311;0;0;58;
$GPXUP;3613;10:04:14;0;49	86506;8	56295;0;0;59;
$GPXUP;3613;10:04:15;0;49	86515;8	56278;0;0;57;
$GPXUP;3613;10:04:16;0;49	86521;8	56258;0;0;56;
$GPXUP;3613;10:04:17;0;49	86523;8	56236;0;0;59;
$GPXUP;3613;10:04:18;0;49	8652;8	56214;0;0;58;
$GPXUP;3613;10:04:19;0;49	86512;8	56196;0;0;59;
$GPXUP;3613;10:04:20;0;49	865;8	56184;0;0;57;
$GPXUP;3613;10:04:21;0;49	86486;8	5618;0;0;56;
$GPXUP;3613;10:04:22;0;49	86472;8	56188;0;0;61;
$GPXUP;3613;10:04:23;0;49	86461;8	56207;0;0;69;
$GPXUP;3613;10:04:24;0;49	86456;8	56233;0;0;72;
$GPXUP;3613;10:04:25;0;49	86456;8	5626;0;0;70;
$GPXUP;3613;10:04:26;0;49	86463;8	56284;0;0;65;
$GPXUP;3613;10:04:27;0;49	86475;8	56298;0;0;62;
$GPXUP;3613;10:04:28;0;49	86488;8	56301;0;0;53;
$GPXUP;3613;10:04:29;0;49	865;8	5629;0;0;59;
$GPXUP;3613;10:04:30;0;49	86507;8	56271;0;0;57;
$GPXUP;3613;10:04:31;0;49	86508;8	56249;0;0;55;
$GPXUP;3613;10:04:32;0;49	86506;8	56229;0;0;53;
$GPXUP;3613;10:04:33;0;49	865;8	56212;0;0;49;
$GPXUP;3613;10:04:34;0;49	8649;8	56201;0;0;52;
$GPXUP;3613;10:04:35;0;49	86476;8	56202;0;0;56;
$GPXUP;3613;10:04:36;0;49	86466;8	56216;0;0;61;
$GPXUP;3613;10:04:37;0;49	86462;8	5624;0;0;68;
$GPXUP;3613;10:04:38;0;49	86464;8	56267;0;0;71;
$GPXUP;3613;10:04:39;0;49	8647;8	56292;0;0;66;
$GPXUP;3613;10:04:40;0;49	86481;8	5631;0;0;60;
$GPXUP;3613;10:04:41;0;49	86494;8	56317;0;0;55;
$GPXUP;3613;10:04:42;0;49	86506;8	56311;0;0;53;
$GPXUP;3613;10:04:43;0;49	86514;8	56295;0;0;55;
$GPXUP;3613;10:04:44;0;49	86516;8	56273;0;0;59;
$GPXUP;3613;10:04:45;0;49	86511;8	56252;0;0;61;
$GPXUP;3613;10:04:46;0;49	86503;8	56232;0;0;59;
$GPXUP;3613;10:04:47;0;49	86495;8	56213;0;0;58;
$GPXUP;3613;10:04:48;0;49	86484;8	56198;0;0;56;
$GPXUP;3613;10:04:49;0;49	86471;8	56192;0;0;56;
$GPXUP;3613;10:04:50;0;49	86456;8	56195;0;0;57;
$GPXUP;3613;10:04:51;0;49	86445;8	56211;0;0;64;
$GPXUP;3613;10:04:52;0;49	86437;8	56235;0;0;70;
$GPXUP;3613;10:04:53;0;49	86434;8	56263;0;0;73;
$GPXUP;3613;10:04:54;0;49	86432;8	56292;0;0;74;
$GPXUP;3613;10:04:55;0;49	86431;8	56319;0;0;68;
$GPXUP;3613;10:04:56;0;49	86437;8	5634;0;0;66;
$GPXUP;3613;10:04:57;0;49	86452;8	5635;0;0;66;
$GPXUP;3613;10:04:58;0;49	86468;8	56343;0;0;68;
$GPXUP;3613;10:04:59;0;49	86481;8	56325;0;0;64;
$GPXUP;3613;10:05:00;0;49	8649;8	56307;0;0;56;
$GPXUP;3613;10:05:01;0;49	86496;8	56287;0;0;53;
$GPXUP;3613;10:05:02;0;49	86497;8	56267;0;0;53;
$GPXUP;3613;10:05:03;0;49	86496;8	56246;0;0;54;
$GPXUP;3613;10:05:04;0;49	86492;8	56225;0;0;58;
$GPXUP;3613;10:05:05;0;49	86484;8	56206;0;0;59;
$GPXUP;3613;10:05:06;0;49	86471;8	56195;0;0;58;
$GPXUP;3613;10:05:07;0;49	86456;8	5619;0;0;59;
$GPXUP;3613;10:05:08;0;49	86441;8	56193;0;0;63;
$GPXUP;3613;10:05:09;0;49	86428;8	56207;0;0;68;
$GPXUP;3613;10:05:10;0;49	86417;8	56228;0;0;69;
$GPXUP;3613;10:05:11;0;49	86413;8	56254;0;0;69;
$GPXUP;3613;10:05:12;0;49	86417;8	5628;0;0;72;
$GPXUP;3613;10:05:13;0;49	86428;8	56302;0;0;73;
$GPXUP;3613;10:05:14;0;49	86443;8	56317;0;0;70;
$GPXUP;3613;10:05:15;0;49	8646;8	56322;0;0;64;
$GPXUP;3613;10:05:16;0;49	86474;8	56317;0;0;60;
$GPXUP;3613;10:05:17;0;49	86487;8	56304;0;0;60;
$GPXUP;3613;10:05:18;0;49	86495;8	56286;0;0;59;
$GPXUP;3613;10:05:19;0;49	86501;8	56264;0;0;58;
$GPXUP;3613;10:05:20;0;49	86505;8	56242;0;0;57;
$GPXUP;3613;10:05:21;0;49	86508;8	56219;0;0;58;
$GPXUP;3613;10:05:22;0;49	86507;8	56196;0;0;59;
$GPXUP;3613;10:05:23;0;49	86505;8	56173;0;0;59;
$GPXUP;3613;10:05:24;0;49	86504;8	5615;0;0;57;
$GPXUP;3613;10:05:25;0;49	86506;8	56129;0;0;53;
$GPXUP;3613;10:05:26;0;49	86512;8	56112;0;0;47;
$GPXUP;3613;10:05:27;0;49	86522;8	56106;0;0;43;
$GPXUP;3613;10:05:28;0;49	8653;8	56115;0;0;54;
$GPXUP;3613;10:05:29;0;49	86536;8	56136;0;0;60;
$GPXUP;3613;10:05:30;0;49	86538;8	56161;0;0;64;
$GPXUP;3613;10:05:31;0;49	86537;8	56186;0;0;65;
$GPXUP;3613;10:05:32;0;49	86531;8	5621;0;0;65;
$GPXUP;3613;10:05:33;0;49	86521;8	56229;0;0;64;
$GPXUP;3613;10:05:34;0;49	86506;8	5624;0;0;63;
$GPXUP;3613;10:05:35;0;49	86492;8	56238;0;0;61;
$GPXUP;3613;10:05:36;0;49	86479;8	56222;0;0;66;
$GPXUP;3613;10:05:37;0;49	86469;8	562;0;0;68;
$GPXUP;3613;10:05:38;0;49	86459;8	56179;0;0;66;
$GPXUP;3613;10:05:39;0;49	86451;8	56158;0;0;63;
$GPXUP;3613;10:05:40;0;49	86448;8	56136;0;0;56;
$GPXUP;3613;10:05:41;0;49	86452;8	56116;0;0;54;
$GPXUP;3613;10:05:42;0;49	86462;8	56102;0;0;58;
$GPXUP;3613;10:05:43;0;49	86476;8	56095;0;0;61;
$GPXUP;3613;10:05:44;0;49	86492;8	56093;0;0;63;
$GPXUP;3613;10:05:45;0;49	86508;8	56096;0;0;61;
$GPXUP;3613;10:05:46;0;49	86522;8	56105;0;0;58;
$GPXUP;3613;10:05:47;0;49	86532;8	5612;0;0;58;
$GPXUP;3613;10:05:48;0;49	86539;8	5614;0;0;57;
$GPXUP;3613;10:05:49;0;49	86542;8	56161;0;0;58;
$GPXUP;3613;10:05:50;0;49	86541;8	56184;0;0;60;
$GPXUP;3613;10:05:51;0;49	86535;8	56207;0;0;62;
$GPXUP;3613;10:05:52;0;49	86523;8	56225;0;0;68;
$GPXUP;3613;10:05:53;0;49	86507;8	56237;0;0;71;
$GPXUP;3613;10:05:54;0;49	8649;8	56246;0;0;69;
$GPXUP;3613;10:05:55;0;49	86473;8	56252;0;0;68;
$GPXUP;3613;10:05:56;0;49	86456;8	56257;0;0;67;
$GPXUP;3613;10:05:57;0;49	8644;8	56259;0;0;65;
$GPXUP;3613;10:05:58;0;49	86424;8	56257;0;0;62;
$GPXUP;3613;10:05:59;0;49	86408;8	56252;0;0;62;
$GPXUP;3613;10:06:00;0;49	86394;8	56244;0;0;63;
$GPXUP;3613;10:06:01;0;49	86382;8	56228;0;0;61;
$GPXUP;3613;10:06:02;0;49	86379;8	56205;0;0;64;
$GPXUP;3613;10:06:03;0;49	86384;8	56181;0;0;67;
$GPXUP;3613;10:06:04;0;49	86396;8	5616;0;0;69;
$GPXUP;3613;10:06:05;0;49	86411;8	56145;0;0;69;
$GPXUP;3613;10:06:06;0;49	86426;8	56134;0;0;66;
$GPXUP;3613;10:06:07;0;49	86442;8	56128;0;0;65;
$GPXUP;3613;10:06:08;0;49	86458;8	56127;0;0;60;
$GPXUP;3613;10:06:09;0;49	86473;8	56131;0;0;58;
$GPXUP;3613;10:06:10;0;49	86486;8	56141;0;0;56;
$GPXUP;3613;10:06:11;0;49	86496;8	56155;0;0;56;
$GPXUP;3613;10:06:12;0;49	86504;8	56173;0;0;57;
$GPXUP;3613;10:06:13;0;49	86509;8	56194;0;0;58;
$GPXUP;3613;10:06:14;0;49	8651;8	56217;0;0;61;
$GPXUP;3613;10:06:15;0;49	86503;8	56237;0;0;63;
$GPXUP;3613;10:06:16;0;49	86488;8	56246;0;0;68;
$GPXUP;3613;10:06:17;0;49	86471;8	56242;0;0;69;
$GPXUP;3613;10:06:18;0;49	86458;8	56226;0;0;67;
$GPXUP;3613;10:06:19;0;49	86454;8	56201;0;0;67;
$GPXUP;3613;10:06:20;0;49	86458;8	56178;0;0;62;
$GPXUP;3613;10:06:21;0;49	86468;8	56161;0;0;60;
$GPXUP;3613;10:06:22;0;49	86481;8	56151;0;0;58;
$GPXUP;3613;10:06:23;0;49	86496;8	56146;0;0;58;
$GPXUP;3613;10:06:24;0;49	8651;8	5615;0;0;61;
$GPXUP;3613;10:06:25;0;49	86524;8	5616;0;0;61;
$GPXUP;3613;10:06:26;0;49	86534;8	56178;0;0;64;
$GPXUP;3613;10:06:27;0;49	8654;8	56202;0;0;65;
$GPXUP;3613;10:06:28;0;49	86539;8	56227;0;0;66;
$GPXUP;3613;10:06:29;0;49	86532;8	5625;0;0;65;
$GPXUP;3613;10:06:30;0;49	8652;8	56269;0;0;69;
$GPXUP;3613;10:06:31;0;49	86503;8	56282;0;0;69;
$GPXUP;3613;10:06:32;0;49	86486;8	5629;0;0;70;
$GPXUP;3613;10:06:33;0;49	86469;8	56297;0;0;70;
$GPXUP;3613;10:06:34;0;49	86451;8	56302;0;0;71;
$GPXUP;3613;10:06:35;0;49	86434;8	56304;0;0;70;
$GPXUP;3613;10:06:36;0;49	86418;8	56297;0;0;65;
$GPXUP;3613;10:06:37;0;49	86408;8	56277;0;0;65;
$GPXUP;3613;10:06:38;0;49	86408;8	56254;0;0;62;
$GPXUP;3613;10:06:39;0;49	86416;8	56232;0;0;64;
$GPXUP;3613;10:06:40;0;49	86427;8	56213;0;0;65;
$GPXUP;3613;10:06:41;0;49	86439;8	56193;0;0;66;
$GPXUP;3613;10:06:42;0;49	86448;8	56172;0;0;64;
$GPXUP;3613;10:06:43;0;49	86453;8	5615;0;0;59;
$GPXUP;3613;10:06:44;0;49	86456;8	56127;0;0;60;
$GPXUP;3613;10:06:45;0;49	86453;8	56106;0;0;57;
$GPXUP;3613;10:06:46;0;49	86442;8	56093;0;0;58;
$GPXUP;3613;10:06:47;0;49	86428;8	56088;0;0;61;
$GPXUP;3613;10:06:48;0;49	86412;8	56091;0;0;61;
$GPXUP;3613;10:06:49;0;49	86399;8	56102;0;0;63;
$GPXUP;3613;10:06:50;0;49	86389;8	56121;0;0;64;
$GPXUP;3613;10:06:51;0;49	86386;8	56144;0;0;61;
$GPXUP;3613;10:06:52;0;49	8639;8	56166;0;0;62;
$GPXUP;3613;10:06:53;0;49	86398;8	56186;0;0;64;
$GPXUP;3613;10:06:54;0;49	86409;8	56204;0;0;65;
$GPXUP;3613;10:06:55;0;49	86423;8	56218;0;0;63;
$GPXUP;3613;10:06:56;0;49	86437;8	56227;0;0;58;
$GPXUP;3613;10:06:57;0;49	8645;8	56235;0;0;54;
$GPXUP;3613;10:06:58;0;49	86463;8	56246;0;0;52;
$GPXUP;3613;10:06:59;0;49	86471;8	56259;0;0;53;
$GPXUP;3613;10:07:00;0;49	86474;8	56279;0;0;56;
$GPXUP;3613;10:07:01;0;49	86467;8	56298;0;0;60;
$GPXUP;3613;10:07:02;0;49	86455;8	56314;0;0;65;
$GPXUP;3613;10:07:03;0;49	86441;8	56328;0;0;68;
$GPXUP;3613;10:07:04;0;49	86425;8	56339;0;0;69;
$GPXUP;3613;10:07:05;0;49	86408;8	56343;0;0;66;
$GPXUP;3613;10:07:06;0;49	86393;8	56337;0;0;62;
$GPXUP;3613;10:07:07;0;49	8638;8	56324;0;0;61;
$GPXUP;3613;10:07:08;0;49	86373;8	56303;0;0;60;
$GPXUP;3613;10:07:09;0;49	86373;8	56279;0;0;63;
$GPXUP;3613;10:07:10;0;49	8638;8	56255;0;0;65;
$GPXUP;3613;10:07:11;0;49	8639;8	56235;0;0;67;
$GPXUP;3613;10:07:12;0;49	86403;8	56218;0;0;68;
$GPXUP;3613;10:07:13;0;49	86418;8	56203;0;0;66;
$GPXUP;3613;10:07:14;0;49	86432;8	56192;0;0;61;
$GPXUP;3613;10:07:15;0;49	86446;8	56182;0;0;60;
$GPXUP;3613;10:07:16;0;49	8646;8	56173;0;0;59;
$GPXUP;3613;10:07:17;0;49	86474;8	56166;0;0;57;
$GPXUP;3613;10:07:18;0;49	86487;8	56164;0;0;53;
$GPXUP;3613;10:07:19;0;49	865;8	56167;0;0;52;
$GPXUP;3613;10:07:20;0;49	86511;8	56178;0;0;54;
$GPXUP;3613;10:07:21;0;49	8652;8	56193;0;0;55;
$GPXUP;3613;10:07:22;0;49	86523;8	56214;0;0;56;
$GPXUP;3613;10:07:23;0;49	8652;8	56237;0;0;59;
$GPXUP;3613;10:07:24;0;49	8651;8	56256;0;0;62;
$GPXUP;3613;10:07:25;0;49	86496;8	56268;0;0;65;
$GPXUP;3613;10:07:26;0;49	86479;8	56269;0;0;64;
$GPXUP;3613;10:07:27;0;49	86466;8	56257;0;0;63;
$GPXUP;3613;10:07:28;0;49	86459;8	56235;0;0;64;
$GPXUP;3613;10:07:29;0;49	86459;8	5621;0;0;66;
$GPXUP;3613;10:07:30;0;49	86464;8	56186;0;0;63;
$GPXUP;3613;10:07:31;0;49	86473;8	56166;0;0;61;
$GPXUP;3613;10:07:32;0;49	86485;8	56152;0;0;57;
$GPXUP;3613;10:07:33;0;49	86497;8	56144;0;0;52;
$GPXUP;3613;10:07:34;0;49	86509;8	56147;0;0;53;
$GPXUP;3613;10:07:35;0;49	86518;8	56162;0;0;57;
$GPXUP;3613;10:07:36;0;49	86522;8	56183;0;0;58;
$GPXUP;3613;10:07:37;0;49	86519;8	56206;0;0;62;
$GPXUP;3613;10:07:38;0;49	86512;8	56228;0;0;63;
$GPXUP;3613;10:07:39;0;49	86502;8	56246;0;0;64;
$GPXUP;3613;10:07:40;0;49	86487;8	56256;0;0;63;
$GPXUP;3613;10:07:41;0;49	86471;8	56257;0;0;63;
$GPXUP;3613;10:07:42;0;49	86459;8	56244;0;0;60;
$GPXUP;3613;10:07:43;0;49	86454;8	56222;0;0;63;
$GPXUP;3613;10:07:44;0;49	86455;8	56197;0;0;63;
$GPXUP;3613;10:07:45;0;49	8646;8	56173;0;0;60;
$GPXUP;3613;10:07:46;0;49	86466;8	56152;0;0;58;
$GPXUP;3613;10:07:47;0;49	86472;8	56133;0;0;54;
$GPXUP;3613;10:07:48;0;49	86479;8	56115;0;0;50;
$GPXUP;3613;10:07:49;0;49	86486;8	56099;0;0;52;
$GPXUP;3613;10:07:50;0;49	86495;8	56084;0;0;52;
$GPXUP;3613;10:07:51;0;49	86505;8	5607;0;0;55;
$GPXUP;3613;10:07:52;0;49	86518;8	56058;0;0;59;
$GPXUP;3613;10:07:53;0;49	86532;8	56048;0;0;61;
$GPXUP;3613;10:07:54;0;49	86546;8	56048;0;0;56;
$GPXUP;3613;10:07:55;0;49	86556;8	56062;0;0;60;
$GPXUP;3613;10:07:56;0;49	86562;8	56084;0;0;63;
$GPXUP;3613;10:07:57;0;49	86562;8	56111;0;0;70;
$GPXUP;3613;10:07:58;0;49	86559;8	56139;0;0;71;
$GPXUP;3613;10:07:59;0;49	86555;8	56166;0;0;70;
$GPXUP;3613;10:08:00;0;49	86549;8	56192;0;0;67;
$GPXUP;3613;10:08:01;0;49	86541;8	56214;0;0;64;
$GPXUP;3613;10:08:02;0;49	86532;8	56234;0;0;63;
$GPXUP;3613;10:08:03;0;49	8652;8	56252;0;0;63;
$GPXUP;3613;10:08:04;0;49	86506;8	56262;0;0;64;
$GPXUP;3613;10:08:05;0;49	8649;8	56265;0;0;65;
$GPXUP;3613;10:08:06;0;49	86475;8	56255;0;0;65;
$GPXUP;3613;10:08:07;0;49	86464;8	56235;0;0;67;
$GPXUP;3613;10:08:08;0;49	86459;8	5621;0;0;67;
$GPXUP;3613;10:08:09;0;49	86459;8	56184;0;0;64;
$GPXUP;3613;10:08:10;0;49	86462;8	56159;0;0;60;
$GPXUP;3613;10:08:11;0;49	86468;8	56139;0;0;58;
$GPXUP;3613;10:08:12;0;49	86479;8	56125;0;0;57;
$GPXUP;3613;10:08:13;0;49	86492;8	5612;0;0;60;
$GPXUP;3613;10:08:14;0;49	86506;8	56129;0;0;62;
$GPXUP;3613;10:08:15;0;49	86516;8	56148;0;0;67;
$GPXUP;3613;10:08:16;0;49	86524;8	56172;0;0;68;
$GPXUP;3613;10:08:17;0;49	86528;8	56198;0;0;68;
$GPXUP;3613;10:08:18;0;49	86528;8	56224;0;0;64;
$GPXUP;3613;10:08:19;0;49	86526;8	56248;0;0;61;
$GPXUP;3613;10:08:20;0;49	8652;8	56269;0;0;58;
$GPXUP;3613;10:08:21;0;49	86509;8	56284;0;0;60;
$GPXUP;3613;10:08:22;0;49	86494;8	56288;0;0;64;
$GPXUP;3613;10:08:23;0;49	8648;8	56279;0;0;64;
$GPXUP;3613;10:08:24;0;49	86472;8	56257;0;0;68;
$GPXUP;3613;10:08:25;0;49	86472;8	5623;0;0;69;
$GPXUP;3613;10:08:26;0;49	86481;8	56209;0;0;60;
$GPXUP;3613;10:08:27;0;49	86493;8	562;0;0;56;
$GPXUP;3613;10:08:28;0;49	86507;8	56202;0;0;56;
$GPXUP;3613;10:08:29;0;49	86518;8	56215;0;0;57;
$GPXUP;3613;10:08:30;0;49	86523;8	56236;0;0;57;
$GPXUP;3613;10:08:31;0;49	86521;8	56258;0;0;56;
$GPXUP;3613;10:08:32;0;49	86514;8	56277;0;0;57;
$GPXUP;3613;10:08:33;0;49	86503;8	56289;0;0;57;
$GPXUP;3613;10:08:34;0;49	86488;8	56293;0;0;58;
$GPXUP;3613;10:08:35;0;49	86475;8	56287;0;0;57;
$GPXUP;3613;10:08:36;0;49	86465;8	56271;0;0;59;
$GPXUP;3613;10:08:37;0;49	86462;8	56247;0;0;63;
$GPXUP;3613;10:08:38;0;49	86464;8	56224;0;0;61;
$GPXUP;3613;10:08:39;0;49	86473;8	56205;0;0;58;
$GPXUP;3613;10:08:40;0;49	86486;8	56198;0;0;61;
$GPXUP;3613;10:08:41;0;49	865;8	56204;0;0;59;
$GPXUP;3613;10:08:42;0;49	8651;8	56221;0;0;59;
$GPXUP;3613;10:08:43;0;49	86514;8	56242;0;0;59;
$GPXUP;3613;10:08:44;0;49	86509;8	56262;0;0;57;
$GPXUP;3613;10:08:45;0;49	86496;8	56273;0;0;57;
$GPXUP;3613;10:08:46;0;49	86483;8	56272;0;0;54;
$GPXUP;3613;10:08:47;0;49	86473;8	5626;0;0;49;
$GPXUP;3613;10:08:48;0;49	8647;8	56242;0;0;48;
$GPXUP;3613;10:08:49;0;49	86476;8	56228;0;0;44;
$GPXUP;3613;10:08:50;0;49	86486;8	56224;0;0;51;
$GPXUP;3613;10:08:51;0;49	86497;8	56232;0;0;54;
$GPXUP;3613;10:08:52;0;49	86503;8	5625;0;0;56;
$GPXUP;3613;10:08:53;0;49	86499;8	5627;0;0;54;
$GPXUP;3613;10:08:54;0;49	8649;8	56282;0;0;50;
$GPXUP;3613;10:08:55;0;49	8648;8	56278;0;0;43;
$GPXUP;3613;10:08:56;0;49	86475;8	56265;0;0;40;
$GPXUP;3613;10:08:57;0;49	86477;8	56251;0;0;39;
$GPXUP;3613;10:08:58;0;49	86485;8	56241;0;0;40;
$GPXUP;3613;10:08:59;0;49	86495;8	56239;0;0;47;
$GPXUP;3613;10:09:00;0;49	86503;8	5625;0;0;46;
$GPXUP;3613;10:09:01;0;49	86503;8	56267;0;0;49;
$GPXUP;3613;10:09:02;0;49	86495;8	56279;0;0;48;
$GPXUP;3613;10:09:03;0;49	86485;8	56278;0;0;41;
$GPXUP;3613;10:09:04;0;49	86479;8	56265;0;0;42;
$GPXUP;3613;10:09:05;0;49	86478;8	5625;0;0;35;
$GPXUP;3613;10:09:06;0;49	86479;8	56237;0;0;35;
$GPXUP;3613;10:09:07;0;49	86485;8	56227;0;0;39;
$GPXUP;3613;10:09:08;0;49	86494;8	56228;0;0;44;
$GPXUP;3613;10:09:09;0;49	86498;8	56242;0;0;45;
$GPXUP;3613;10:09:10;0;49	86492;8	56255;0;0;44;
$GPXUP;3613;10:09:11;0;49	86483;8	56256;0;0;32;
$GPXUP;3613;10:09:12;0;49	86477;8	56252;0;0;19;
$GPXUP;3613;10:09:13;0;49	86475;8	56248;0;0;10;
$GPXUP;3613;10:09:14;0;49	86474;8	56246;0;0;0;
$GPXUP;3613;10:09:15;0;49	86474;8	56246;0;0;0;
$GPXUP;3613;10:09:16;0;49	86474;8	56245;0;0;0;
$GPXUP;3613;10:09:17;0;49	86475;8	56244;0;0;0;
$GPXUP;3613;10:09:18;0;49	86475;8	56244;0;0;0;
$GPXUP;3613;10:09:19;0;49	86475;8	56244;0;0;0;
$GPXUP;3613;10:09:20;0;49	86475;8	56244;0;0;0;
$GPXUP;3613;10:09:21;0;49	86475;8	56244;0;0;0;
$GPXUP;3613;10:09:22;0;49	86475;8	56244;0;0;0;
$GPXUP;3613;10:09:23;0;49	86475;8	56244;0;0;0;
$GPXUP;3613;10:09:24;0;49	86475;8	56244;0;0;0;
$GPXUP;3613;10:09:25;0;49	86475;8	56244;0;0;0;
$GPXUP;3613;10:09:26;0;49	86475;8	56244;0;0;0;
$GPXUP;3613;10:09:27;0;49	86475;8	56244;0;0;0;
$GPXUP;3613;10:09:28;0;49	86475;8	56244;0;0;0;
$GPXUP;3613;10:09:29;0;49	86475;8	56244;0;0;0;
$GPXUP;3613;10:09:30;0;49	86475;8	56244;0;0;0;
$GPXUP;3613;10:09:31;0;49	86475;8	56244;0;0;0;
$GPXUP;3613;10:09:32;0;49	86475;8	56244;0;0;0;
$GPXUP;3613;10:09:33;0;49	86475;8	56244;0;0;0;
$GPXUP;3613;10:09:34;0;49	86475;8	56244;0;0;0;
$GPXUP;3613;10:09:35;0;49	86475;8	56244;0;0;0;
$GPXUP;3613;10:09:36;0;49	86475;8	56244;0;0;0;
$GPXUP;3613;10:09:37;0;49	86475;8	56244;0;0;0;
$GPXUP;3613;10:09:38;0;49	86475;8	56244;0;0;0;
$GPXUP;3613;10:09:39;0;49	86475;8	56244;0;0;0;
$GPXUP;3613;10:09:40;0;49	86475;8	56244;0;0;0;
$GPXUP;3613;10:09:41;0;49	86475;8	56244;0;0;0;
$GPXUP;3613;10:09:42;0;49	86475;8	56244;0;0;0;
$GPXUP;3613;10:09:43;0;49	86475;8	56244;0;0;0;
$GPXUP;3613;10:09:44;0;49	86475;8	56244;0;0;0;
$GPXUP;3613;10:09:45;0;49	86475;8	56244;0;0;0;
$GPXUP;3613;10:09:46;0;49	86475;8	56244;0;0;0;
$GPXUP;3613;10:09:47;0;49	86475;8	56244;0;0;0;
$GPXUP;3613;10:09:48;0;49	86475;8	56244;0;0;0;
$GPXUP;3613;10:09:49;0;49	86475;8	56244;0;0;0;
$GPXUP;3613;10:09:50;0;49	86475;8	56244;0;0;0;
$GPXUP;3613;10:09:51;0;49	86475;8	56244;0;0;0;
$GPXUP;3613;10:09:52;0;49	86475;8	56244;0;0;0;
$GPXUP;3613;10:09:53;0;49	86475;8	56244;0;0;0;
$GPXUP;3613;10:09:54;0;49	86475;8	56244;0;0;0;
$GPXUP;3613;10:09:55;0;49	86475;8	56244;0;0;0;
$GPXUP;3613;10:09:56;0;49	86475;8	56244;0;0;0;
$GPXUP;3613;10:09:57;0;49	86475;8	56244;0;0;0;
$GPXUP;3613;10:09:58;0;49	86475;8	56244;0;0;0;
$GPXUP;3613;10:09:59;0;49	86475;8	56244;0;0;0;
$GPXUP;3613;10:10:00;0;49	86475;8	56244;0;0;0;
$GPXUP;3613;10:10:01;0;49	86475;8	56244;0;0;0;
$GPXUP;3613;10:10:02;0;49	86475;8	56244;0;0;0;
$GPXUP;3613;10:10:03;0;49	86475;8	56244;0;0;0;
$GPXUP;3613;10:10:04;0;49	86475;8	56244;0;0;0;
$GPXUP;3613;10:10:05;0;49	86475;8	56244;0;0;0;
$GPXUP;3613;10:10:06;0;49	86475;8	56244;0;0;0;
$GPXUP;3613;10:10:07;0;49	86475;8	56244;0;0;0;
$GPXUP;3613;10:10:08;0;49	86475;8	56244;0;0;0;
$GPXUP;3613;10:10:09;0;49	86475;8	56244;0;0;0;
$GPXUP;3613;10:10:10;0;49	86475;8	56244;0;0;0;
$GPXUP;3613;10:10:11;0;49	86475;8	56244;0;0;0;
$GPXUP;3613;10:10:12;0;49	86475;8	56244;0;0;0;
$GPXUP;3613;10:10:13;0;49	86475;8	56244;0;0;0;
$GPXUP;3613;10:10:14;0;49	86475;8	56244;0;0;0;
$GPXUP;3613;10:10:15;0;49	86475;8	56244;0;0;0;
$GPXUP;3613;10:10:16;0;49	86475;8	56244;0;0;0;
$GPXUP;3613;10:10:17;0;49	86475;8	56244;0;0;0;
$GPXUP;3613;10:10:18;0;49	86475;8	56244;0;0;0;
$GPXUP;3613;10:10:19;0;49	86475;8	56244;0;0;0;
$GPXUP;3613;10:10:20;0;49	86475;8	56244;0;0;0;
$GPXUP;3613;10:10:21;0;49	86475;8	56244;0;0;0;
$GPXUP;3613;10:10:22;0;49	86475;8	56244;0;0;0;
$GPXUP;3613;10:10:23;0;49	86475;8	56244;0;0;0;
$GPXUP;3613;10:10:24;0;49	86475;8	56244;0;0;0;
$GPXUP;3613;10:10:25;0;49	86475;8	56244;0;0;0;
$GPXUP;3613;10:10:26;0;49	86475;8	56244;0;0;0;
$GPXUP;3613;10:10:27;0;49	86475;8	56244;0;0;0;
$GPXUP;3613;10:10:28;0;49	86475;8	56244;0;0;0;
$GPXUP;3613;10:10:29;0;49	86475;8	56244;0;0;0;
$GPXUP;3613;10:10:30;0;49	86475;8	56244;0;0;0;
$GPXUP;3613;10:10:31;0;49	86475;8	56244;0;0;0;
$GPXUP;3613;10:10:32;0;49	86475;8	56244;0;0;0;
$GPXUP;3613;10:10:33;0;49	86475;8	56244;0;0;0;
$GPXUP;3613;10:10:34;0;49	86475;8	56244;0;0;0;
$GPXUP;3613;10:10:35;0;49	86475;8	56244;0;0;0;
$GPXUP;3613;10:10:36;0;49	86475;8	56244;0;0;0;
$GPXUP;3613;10:10:37;0;49	86475;8	56244;0;0;0;
$GPXUP;3613;10:10:38;0;49	86475;8	56244;0;0;0;
$GPXUP;3613;10:10:39;0;49	86475;8	56244;0;0;0;
$GPXUP;3613;10:10:40;0;49	86475;8	56244;0;0;0;
$GPXUP;3613;10:10:41;0;49	86475;8	56244;0;0;0;
$GPXUP;3613;10:10:42;0;49	86475;8	56244;0;0;0;
$GPXUP;3613;10:10:43;0;49	86475;8	56244;0;0;0;
$GPXUP;3613;10:10:44;0;49	86475;8	56244;0;0;0;
$GPXUP;3613;10:10:45;0;49	86475;8	56244;0;0;0;
$GPXUP;3613;10:10:46;0;49	86475;8	56244;0;0;0;
$GPXUP;3613;10:10:47;0;49	86475;8	56244;0;0;0;
$GPXUP;3613;10:10:48;0;49	86475;8	56244;0;0;0;
$GPXUP;3613;10:10:49;0;49	86475;8	56244;0;0;0;
$GPXUP;3613;10:10:50;0;49	86475;8	56244;0;0;0;
$GPXUP;3613;10:10:51;0;49	86475;8	56244;0;0;36;
$GPXUP;3613;10:10:52;0;49	86484;8	56238;0;0;41;
$GPXUP;3613;10:10:53;0;49	8649;8	56228;0;0;33;
$GPXUP;3613;10:10:54;0;49	86489;8	56215;0;0;40;
$GPXUP;3613;10:10:55;0;49	86483;8	56204;0;0;45;
$GPXUP;3613;10:10:56;0;49	86472;8	56198;0;0;52;
$GPXUP;3613;10:10:57;0;49	86462;8	56201;0;0;45;
$GPXUP;3613;10:10:58;0;49	86457;8	56214;0;0;43;
$GPXUP;3613;10:10:59;0;49	86458;8	56232;0;0;51;
$GPXUP;3613;10:11:00;0;49	86465;8	56246;0;0;49;
$GPXUP;3613;10:11:01;0;49	86477;8	56252;0;0;51;
$GPXUP;3613;10:11:02;0;49	8649;8	56255;0;0;52;
$GPXUP;3613;10:11:03;0;49	865;8	56265;0;0;47;
$GPXUP;3613;10:11:04;0;49	86503;8	56282;0;0;50;
$GPXUP;3613;10:11:05;0;49	86497;8	56298;0;0;51;
$GPXUP;3613;10:11:06;0;49	86484;8	56299;0;0;58;
$GPXUP;3613;10:11:07;0;49	86472;8	56287;0;0;58;
$GPXUP;3613;10:11:08;0;49	86467;8	56269;0;0;50;
$GPXUP;3613;10:11:09;0;49	86472;8	56252;0;0;46;
$GPXUP;3613;10:11:10;0;49	86481;8	56241;0;0;45;
$GPXUP;3613;10:11:11;0;49	86492;8	56238;0;0;47;
$GPXUP;3613;10:11:12;0;49	86502;8	56247;0;0;48;
$GPXUP;3613;10:11:13;0;49	86508;8	56263;0;0;51;
$GPXUP;3613;10:11:14;0;49	86508;8	56284;0;0;54;
$GPXUP;3613;10:11:15;0;49	865;8	56301;0;0;59;
$GPXUP;3613;10:11:16;0;49	86486;8	56307;0;0;59;
$GPXUP;3613;10:11:17;0;49	86473;8	56298;0;0;57;
$GPXUP;3613;10:11:18;0;49	86466;8	5628;0;0;58;
$GPXUP;3613;10:11:19;0;49	86466;8	56259;0;0;51;
$GPXUP;3613;10:11:20;0;49	86473;8	56242;0;0;51;
$GPXUP;3613;10:11:21;0;49	86484;8	56234;0;0;50;
$GPXUP;3613;10:11:22;0;49	86495;8	5624;0;0;52;
$GPXUP;3613;10:11:23;0;49	86504;8	56256;0;0;56;
$GPXUP;3613;10:11:24;0;49	86506;8	56276;0;0;56;
$GPXUP;3613;10:11:25;0;49	86497;8	56294;0;0;58;
$GPXUP;3613;10:11:26;0;49	86483;8	563;0;0;61;
$GPXUP;3613;10:11:27;0;49	8647;8	56291;0;0;59;
$GPXUP;3613;10:11:28;0;49	86462;8	56273;0;0;56;
$GPXUP;3613;10:11:29;0;49	86461;8	56253;0;0;52;
$GPXUP;3613;10:11:30;0;49	86468;8	56237;0;0;50;
$GPXUP;3613;10:11:31;0;49	86478;8	56226;0;0;47;
$GPXUP;3613;10:11:32;0;49	8649;8	56224;0;0;50;
$GPXUP;3613;10:11:33;0;49	865;8	56235;0;0;53;
$GPXUP;3613;10:11:34;0;49	86506;8	56254;0;0;58;
$GPXUP;3613;10:11:35;0;49	86505;8	56276;0;0;56;
$GPXUP;3613;10:11:36;0;49	86495;8	5629;0;0;54;
$GPXUP;3613;10:11:37;0;49	86481;8	56291;0;0;61;
$GPXUP;3613;10:11:38;0;49	8647;8	5628;0;0;51;
$GPXUP;3613;10:11:39;0;49	86464;8	56262;0;0;50;
$GPXUP;3613;10:11:40;0;49	86465;8	56244;0;0;45;
$GPXUP;3613;10:11:41;0;49	86472;8	56231;0;0;43;
$GPXUP;3613;10:11:42;0;49	86482;8	56224;0;0;45;
$GPXUP;3613;10:11:43;0;49	86492;8	56229;0;0;48;
$GPXUP;3613;10:11:44;0;49	865;8	56244;0;0;51;
$GPXUP;3613;10:11:45;0;49	86502;8	56264;0;0;52;
$GPXUP;3613;10:11:46;0;49	86498;8	56283;0;0;55;
$GPXUP;3613;10:11:47;0;49	86486;8	56296;0;0;58;
$GPXUP;3613;10:11:48;0;49	86472;8	56297;0;0;59;
$GPXUP;3613;10:11:49;0;49	86461;8	56283;0;0;60;
$GPXUP;3613;10:11:50;0;49	86456;8	56262;0;0;57;
$GPXUP;3613;10:11:51;0;49	86458;8	56242;0;0;49;
$GPXUP;3613;10:11:52;0;49	86467;8	5623;0;0;47;
$GPXUP;3613;10:11:53;0;49	86478;8	56226;0;0;46;
$GPXUP;3613;10:11:54;0;49	86488;8	56232;0;0;46;
$GPXUP;3613;10:11:55;0;49	86496;8	56245;0;0;48;
$GPXUP;3613;10:11:56;0;49	865;8	56264;0;0;53;
$GPXUP;3613;10:11:57;0;49	865;8	56285;0;0;56;
$GPXUP;3613;10:11:58;0;49	86493;8	56303;0;0;56;
$GPXUP;3613;10:11:59;0;49	8648;8	56311;0;0;57;
$GPXUP;3613;10:12:00;0;49	86469;8	56303;0;0;56;
$GPXUP;3613;10:12:01;0;49	86463;8	56282;0;0;58;
$GPXUP;3613;10:12:02;0;49	86464;8	56261;0;0;54;
$GPXUP;3613;10:12:03;0;49	8647;8	56243;0;0;49;
$GPXUP;3613;10:12:04;0;49	86478;8	56232;0;0;47;
$GPXUP;3613;10:12:05;0;49	86488;8	56222;0;0;47;
$GPXUP;3613;10:12:06;0;49	86496;8	56209;0;0;47;
$GPXUP;3613;10:12:07;0;49	86496;8	56193;0;0;48;
$GPXUP;3613;10:12:08;0;49	86488;8	5618;0;0;54;
$GPXUP;3613;10:12:09;0;49	86475;8	56178;0;0;58;
$GPXUP;3613;10:12:10;0;49	86462;8	56188;0;0;59;
$GPXUP;3613;10:12:11;0;49	86455;8	56208;0;0;59;
$GPXUP;3613;10:12:12;0;49	86456;8	5623;0;0;59;
$GPXUP;3613;10:12:13;0;49	86461;8	5625;0;0;54;
$GPXUP;3613;10:12:14;0;49	8647;8	56266;0;0;53;
$GPXUP;3613;10:12:15;0;49	86482;8	56274;0;0;52;
$GPXUP;3613;10:12:16;0;49	86495;8	56276;0;0;49;
$GPXUP;3613;10:12:17;0;49	86506;8	56268;0;0;51;
$GPXUP;3613;10:12:18;0;49	86512;8	56251;0;0;54;
$GPXUP;3613;10:12:19;0;49	8651;8	56232;0;0;53;
$GPXUP;3613;10:12:20;0;49	86501;8	56217;0;0;53;
$GPXUP;3613;10:12:21;0;49	86489;8	56211;0;0;53;
$GPXUP;3613;10:12:22;0;49	86476;8	56215;0;0;53;
$GPXUP;3613;10:12:23;0;49	86466;8	56227;0;0;54;
$GPXUP;3613;10:12:24;0;49	86461;8	56247;0;0;57;
$GPXUP;3613;10:12:25;0;49	86463;8	56269;0;0;57;
$GPXUP;3613;10:12:26;0;49	86472;8	56284;0;0;59;
$GPXUP;3613;10:12:27;0;49	86487;8	56285;0;0;57;
$GPXUP;3613;10:12:28;0;49	865;8	56276;0;0;58;
$GPXUP;3613;10:12:29;0;49	8651;8	56259;0;0;57;
$GPXUP;3613;10:12:30;0;49	86515;8	56238;0;0;54;
$GPXUP;3613;10:12:31;0;49	86512;8	56219;0;0;53;
$GPXUP;3613;10:12:32;0;49	86503;8	56206;0;0;54;
$GPXUP;3613;10:12:33;0;49	86489;8	56204;0;0;55;
$GPXUP;3613;10:12:34;0;49	86476;8	56213;0;0;54;
$GPXUP;3613;10:12:35;0;49	86468;8	56228;0;0;50;
$GPXUP;3613;10:12:36;0;49	86465;8	56249;0;0;55;
$GPXUP;3613;10:12:37;0;49	86466;8	56269;0;0;53;
$GPXUP;3613;10:12:38;0;49	86472;8	56286;0;0;51;
$GPXUP;3613;10:12:39;0;49	86483;8	56294;0;0;52;
$GPXUP;3613;10:12:40;0;49	86496;8	5629;0;0;53;
$GPXUP;3613;10:12:41;0;49	86505;8	56274;0;0;58;
$GPXUP;3613;10:12:42;0;49	8651;8	56252;0;0;58;
$GPXUP;3613;10:12:43;0;49	86509;8	5623;0;0;57;
$GPXUP;3613;10:12:44;0;49	86503;8	56211;0;0;52;
$GPXUP;3613;10:12:45;0;49	86493;8	562;0;0;52;
$GPXUP;3613;10:12:46;0;49	8648;8	562;0;0;53;
$GPXUP;3613;10:12:47;0;49	8647;8	56213;0;0;55;
$GPXUP;3613;10:12:48;0;49	86466;8	56232;0;0;55;
$GPXUP;3613;10:12:49;0;49	86469;8	56253;0;0;56;
$GPXUP;3613;10:12:50;0;49	86477;8	56269;0;0;51;
$GPXUP;3613;10:12:51;0;49	86488;8	56277;0;0;48;
$GPXUP;3613;10:12:52;0;49	865;8	56276;0;0;47;
$GPXUP;3613;10:12:53;0;49	8651;8	56266;0;0;49;
$GPXUP;3613;10:12:54;0;49	86516;8	5625;0;0;51;
$GPXUP;3613;10:12:55;0;49	86518;8	5623;0;0;51;
$GPXUP;3613;10:12:56;0;49	86514;8	56211;0;0;50;
$GPXUP;3613;10:12:57;0;49	86505;8	56198;0;0;53;
$GPXUP;3613;10:12:58;0;49	86491;8	56194;0;0;55;
$GPXUP;3613;10:12:59;0;49	86478;8	56201;0;0;60;
$GPXUP;3613;10:13:00;0;49	86468;8	56217;0;0;58;
$GPXUP;3613;10:13:01;0;49	86463;8	56238;0;0;59;
$GPXUP;3613;10:13:02;0;49	86463;8	56259;0;0;55;
$GPXUP;3613;10:13:03;0;49	86468;8	56278;0;0;52;
$GPXUP;3613;10:13:04;0;49	86479;8	5629;0;0;57;
$GPXUP;3613;10:13:05;0;49	86492;8	56291;0;0;54;
$GPXUP;3613;10:13:06;0;49	86505;8	56282;0;0;57;
$GPXUP;3613;10:13:07;0;49	86515;8	56266;0;0;57;
$GPXUP;3613;10:13:08;0;49	86523;8	56247;0;0;56;
$GPXUP;3613;10:13:09;0;49	8653;8	56228;0;0;54;
$GPXUP;3613;10:13:10;0;49	86532;8	56208;0;0;52;
$GPXUP;3613;10:13:11;0;49	8653;8	56189;0;0;51;
$GPXUP;3613;10:13:12;0;49	86522;8	56173;0;0;51;
$GPXUP;3613;10:13:13;0;49	8651;8	56165;0;0;52;
$GPXUP;3613;10:13:14;0;49	86496;8	56164;0;0;54;
$GPXUP;3613;10:13:15;0;49	86484;8	56171;0;0;53;
$GPXUP;3613;10:13:16;0;49	86476;8	56186;0;0;55;
$GPXUP;3613;10:13:17;0;49	86475;8	56209;0;0;61;
$GPXUP;3613;10:13:18;0;49	86476;8	56232;0;0;59;
$GPXUP;3613;10:13:19;0;49	8648;8	56254;0;0;57;
$GPXUP;3613;10:13:20;0;49	86488;8	56272;0;0;57;
$GPXUP;3613;10:13:21;0;49	86502;8	56276;0;0;54;
$GPXUP;3613;10:13:22;0;49	86514;8	56267;0;0;57;
$GPXUP;3613;10:13:23;0;49	86524;8	56252;0;0;57;
$GPXUP;3613;10:13:24;0;49	86534;8	56235;0;0;56;
$GPXUP;3613;10:13:25;0;49	86541;8	56216;0;0;57;
$GPXUP;3613;10:13:26;0;49	86545;8	56195;0;0;55;
$GPXUP;3613;10:13:27;0;49	86544;8	56174;0;0;54;
$GPXUP;3613;10:13:28;0;49	86539;8	56156;0;0;51;
$GPXUP;3613;10:13:29;0;49	86528;8	56147;0;0;50;
$GPXUP;3613;10:13:30;0;49	86516;8	56153;0;0;54;
$GPXUP;3613;10:13:31;0;49	86507;8	56169;0;0;59;
$GPXUP;3613;10:13:32;0;49	865;8	56191;0;0;60;
$GPXUP;3613;10:13:33;0;49	86496;8	56213;0;0;58;
$GPXUP;3613;10:13:34;0;49	86495;8	56236;0;0;57;
$GPXUP;3613;10:13:35;0;49	86496;8	56258;0;0;56;
$GPXUP;3613;10:13:36;0;49	86503;8	56275;0;0;54;
$GPXUP;3613;10:13:37;0;49	86514;8	56276;0;0;50;
$GPXUP;3613;10:13:38;0;49	86524;8	56262;0;0;54;
$GPXUP;3613;10:13:39;0;49	8653;8	56242;0;0;55;
$GPXUP;3613;10:13:40;0;49	86533;8	56221;0;0;54;
$GPXUP;3613;10:13:41;0;49	86529;8	56204;0;0;51;
$GPXUP;3613;10:13:42;0;49	86518;8	56196;0;0;55;
$GPXUP;3613;10:13:43;0;49	86506;8	56201;0;0;51;
$GPXUP;3613;10:13:44;0;49	86496;8	56213;0;0;49;
$GPXUP;3613;10:13:45;0;49	86492;8	56231;0;0;53;
$GPXUP;3613;10:13:46;0;49	86496;8	56249;0;0;55;
$GPXUP;3613;10:13:47;0;49	86506;8	56255;0;0;49;
$GPXUP;3613;10:13:48;0;49	86515;8	56241;0;0;53;
$GPXUP;3613;10:13:49;0;49	8652;8	56222;0;0;51;
$GPXUP;3613;10:13:50;0;49	86522;8	56203;0;0;50;
$GPXUP;3613;10:13:51;0;49	86516;8	56188;0;0;47;
$GPXUP;3613;10:13:52;0;49	86505;8	56184;0;0;48;
$GPXUP;3613;10:13:53;0;49	86493;8	56192;0;0;56;
$GPXUP;3613;10:13:54;0;49	86484;8	56208;0;0;58;
$GPXUP;3613;10:13:55;0;49	86478;8	56229;0;0;55;
$GPXUP;3613;10:13:56;0;49	86476;8	56249;0;0;51;
$GPXUP;3613;10:13:57;0;49	8648;8	56268;0;0;52;
$GPXUP;3613;10:13:58;0;49	86489;8	56277;0;0;47;
$GPXUP;3613;10:13:59;0;49	86499;8	5627;0;0;53;
$GPXUP;3613;10:14:00;0;49	86505;8	56251;0;0;56;
$GPXUP;3613;10:14:01;0;49	86504;8	5623;0;0;54;
$GPXUP;3613;10:14:02;0;49	86496;8	56214;0;0;52;
$GPXUP;3613;10:14:03;0;49	86485;8	56208;0;0;48;
$GPXUP;3613;10:14:04;0;49	86473;8	5621;0;0;47;
$GPXUP;3613;10:14:05;0;49	86464;8	5622;0;0;47;
$GPXUP;3613;10:14:06;0;49	86461;8	56237;0;0;49;
$GPXUP;3613;10:14:07;0;49	86464;8	56256;0;0;48;
$GPXUP;3613;10:14:08;0;49	86472;8	56269;0;0;51;
$GPXUP;3613;10:14:09;0;49	86484;8	56276;0;0;51;
$GPXUP;3613;10:14:10;0;49	86496;8	56274;0;0;51;
$GPXUP;3613;10:14:11;0;49	86506;8	56263;0;0;54;
$GPXUP;3613;10:14:12;0;49	86513;8	56244;0;0;56;
$GPXUP;3613;10:14:13;0;49	86512;8	56223;0;0;55;
$GPXUP;3613;10:14:14;0;49	86503;8	56206;0;0;60;
$GPXUP;3613;10:14:15;0;49	8649;8	56197;0;0;55;
$GPXUP;3613;10:14:16;0;49	86476;8	56194;0;0;54;
$GPXUP;3613;10:14:17;0;49	86464;8	56199;0;0;54;
$GPXUP;3613;10:14:18;0;49	86454;8	56213;0;0;54;
$GPXUP;3613;10:14:19;0;49	86449;8	56234;0;0;57;
$GPXUP;3613;10:14:20;0;49	86452;8	56254;0;0;56;
$GPXUP;3613;10:14:21;0;49	86461;8	56268;0;0;56;
$GPXUP;3613;10:14:22;0;49	86474;8	56271;0;0;53;
$GPXUP;3613;10:14:23;0;49	86487;8	56264;0;0;58;
$GPXUP;3613;10:14:24;0;49	86498;8	56248;0;0;54;
$GPXUP;3613;10:14:25;0;49	86507;8	56233;0;0;49;
$GPXUP;3613;10:14:26;0;49	86517;8	56221;0;0;49;
$GPXUP;3613;10:14:27;0;49	86528;8	56214;0;0;49;
$GPXUP;3613;10:14:28;0;49	86538;8	56219;0;0;44;
$GPXUP;3613;10:14:29;0;49	86543;8	56234;0;0;46;
$GPXUP;3613;10:14:30;0;49	86538;8	56252;0;0;54;
$GPXUP;3613;10:14:31;0;49	86527;8	56265;0;0;54;
$GPXUP;3613;10:14:32;0;49	86514;8	56272;0;0;54;
$GPXUP;3613;10:14:33;0;49	865;8	56274;0;0;52;
$GPXUP;3613;10:14:34;0;49	86488;8	56268;0;0;49;
$GPXUP;3613;10:14:35;0;49	86478;8	56259;0;0;47;
$GPXUP;3613;10:14:36;0;49	8647;8	56245;0;0;44;
$GPXUP;3613;10:14:37;0;49	86469;8	5623;0;0;39;
$GPXUP;3613;10:14:38;0;49	86476;8	56218;0;0;49;
$GPXUP;3613;10:14:39;0;49	86489;8	56216;0;0;55;
$GPXUP;3613;10:14:40;0;49	865;8	56225;0;0;54;
$GPXUP;3613;10:14:41;0;49	86507;8	56243;0;0;54;
$GPXUP;3613;10:14:42;0;49	86506;8	56263;0;0;53;
$GPXUP;3613;10:14:43;0;49	86498;8	56278;0;0;50;
$GPXUP;3613;10:14:44;0;49	86487;8	5628;0;0;45;
$GPXUP;3613;10:14:45;0;49	86478;8	56273;0;0;39;
$GPXUP;3613;10:14:46;0;49	86474;8	56259;0;0;41;
$GPXUP;3613;10:14:47;0;49	86473;8	56243;0;0;42;
$GPXUP;3613;10:14:48;0;49	8648;8	56231;0;0;44;
$GPXUP;3613;10:14:49;0;49	8649;8	5623;0;0;46;
$GPXUP;3613;10:14:50;0;49	86496;8	56243;0;0;48;
$GPXUP;3613;10:14:51;0;49	86493;8	56259;0;0;42;
$GPXUP;3613;10:14:52;0;49	86485;8	56266;0;0;36;
$GPXUP;3613;10:14:53;0;49	86477;8	56261;0;0;34;
$GPXUP;3613;10:14:54;0;49	86473;8	56251;0;0;30;
$GPXUP;3613;10:14:55;0;49	86474;8	5624;0;0;28;
$GPXUP;3613;10:14:56;0;49	86476;8	5623;0;0;26;
$GPXUP;3613;10:14:57;0;49	86483;8	56225;0;0;33;
$GPXUP;3613;10:14:58;0;49	86491;8	56229;0;0;43;
$GPXUP;3613;10:14:59;0;49	86496;8	56243;0;0;45;
$GPXUP;3613;10:15:00;0;49	86494;8	56257;0;0;41;
$GPXUP;3613;10:15:01;0;49	86486;8	56263;0;0;38;
$GPXUP;3613;10:15:02;0;49	86478;8	56262;0;0;28;
$GPXUP;3613;10:15:03;0;49	86474;8	56252;0;0;29;
$GPXUP;3613;10:15:04;0;49	86474;8	56241;0;0;28;
$GPXUP;3613;10:15:05;0;49	86476;8	56232;0;0;17;
$GPXUP;3613;10:15:06;0;49	86476;8	56229;0;0;4;
$GPXUP;3613;10:15:07;0;49	86476;8	56229;0;0;0;
$GPXUP;3613;10:15:08;0;49	86476;8	56229;0;0;0;
$GPXUP;3613;10:15:09;0;49	86476;8	56229;0;0;0;
$GPXUP;3613;10:15:10;0;49	86476;8	56229;0;0;0;
$GPXUP;3613;10:15:11;0;49	86476;8	56229;0;0;0;
$GPXUP;3613;10:15:12;0;49	86476;8	56229;0;0;0;
$GPXUP;3613;10:15:13;0;49	86476;8	56229;0;0;0;
$GPXUP;3613;10:15:14;0;49	86476;8	56229;0;0;0;
$GPXUP;3613;10:15:15;0;49	86476;8	56229;0;0;0;
$GPXUP;3613;10:15:16;0;49	86476;8	56229;0;0;0;
$GPXUP;3613;10:15:17;0;49	86476;8	56229;0;0;0;
$GPXUP;3613;10:15:18;0;49	86476;8	56229;0;0;0;
$GPXUP;3613;10:15:19;0;49	86476;8	5623;0;0;0;
$GPXUP;3613;10:15:20;0;49	86476;8	5623;0;0;0;
$GPXUP;3613;10:15:21;0;49	86475;8	5623;0;0;0;
$GPXUP;3613;10:15:22;0;49	86475;8	5623;0;0;0;
$GPXUP;3613;10:15:23;0;49	86475;8	5623;0;0;0;
$GPXUP;3613;10:15:24;0;49	86475;8	5623;0;0;0;
$GPXUP;3613;10:15:25;0;49	86475;8	5623;0;0;0;
$GPXUP;3613;10:15:26;0;49	86475;8	5623;0;0;0;
$GPXUP;3613;10:15:27;0;49	86475;8	5623;0;0;0;
$GPXUP;3613;10:15:28;0;49	86475;8	5623;0;0;0;
$GPXUP;3613;10:15:29;0;49	86475;8	5623;0;0;0;
$GPXUP;3613;10:15:30;0;49	86475;8	5623;0;0;0;
$GPXUP;3613;10:15:31;0;49	86475;8	56231;0;0;0;
$GPXUP;3613;10:15:32;0;49	86475;8	56231;0;0;0;
$GPXUP;3613;10:15:33;0;49	86475;8	56231;0;0;0;
$GPXUP;3613;10:15:34;0;49	86475;8	56231;0;0;0;
$GPXUP;3613;10:15:35;0;49	86475;8	56231;0;0;0;
$GPXUP;3613;10:15:36;0;49	86475;8	56231;0;0;0;
$GPXUP;3613;10:15:37;0;49	86475;8	56231;0;0;0;
$GPXUP;3613;10:15:38;0;49	86475;8	56231;0;0;0;
$GPXUP;3613;10:15:39;0;49	86475;8	56231;0;0;0;
$GPXUP;3613;10:15:40;0;49	86475;8	56231;0;0;0;
$GPXUP;3613;10:15:41;0;49	86475;8	56231;0;0;0;
$GPXUP;3613;10:15:42;0;49	86475;8	56231;0;0;0;
$GPXUP;3613;10:15:43;0;49	86475;8	56231;0;0;0;
$GPXUP;3613;10:15:44;0;49	86475;8	56231;0;0;0;
$GPXUP;3613;10:15:45;0;49	86475;8	56231;0;0;0;
$GPXUP;3613;10:15:46;0;49	86475;8	56231;0;0;0;
$GPXUP;3613;10:15:47;0;49	86475;8	56231;0;0;0;
$GPXUP;3613;10:15:48;0;49	86475;8	56231;0;0;0;
$GPXUP;3613;10:15:49;0;49	86475;8	56231;0;0;0;
$GPXUP;3613;10:15:50;0;49	86475;8	56231;0;0;0;
$GPXUP;3613;10:15:51;0;49	86475;8	56231;0;0;0;
$GPXUP;3613;10:15:52;0;49	86475;8	56231;0;0;0;
$GPXUP;3613;10:15:53;0;49	86475;8	56231;0;0;0;
$GPXUP;3613;10:15:54;0;49	86475;8	56231;0;0;0;
$GPXUP;3613;10:15:55;0;49	86475;8	56231;0;0;0;
$GPXUP;3613;10:15:56;0;49	86475;8	56231;0;0;0;
$GPXUP;3613;10:15:57;0;49	86475;8	56231;0;0;0;
$GPXUP;3613;10:15:58;0;49	86475;8	56231;0;0;0;
$GPXUP;3613;10:15:59;0;49	86475;8	56231;0;0;0;
$GPXUP;3613;10:16:00;0;49	86475;8	56231;0;0;0;
$GPXUP;3613;10:16:01;0;49	86475;8	56231;0;0;0;
$GPXUP;3613;10:16:02;0;49	86475;8	56231;0;0;0;
$GPXUP;3613;10:16:03;0;49	86475;8	56231;0;0;0;
$GPXUP;3613;10:16:04;0;49	86475;8	56231;0;0;0;
$GPXUP;3613;10:16:05;0;49	86475;8	56231;0;0;0;
$GPXUP;3613;10:16:06;0;49	86475;8	56231;0;0;0;
$GPXUP;3613;10:16:07;0;49	86475;8	56231;0;0;0;
$GPXUP;3613;10:16:08;0;49	86475;8	56231;0;0;0;
$GPXUP;3613;10:16:09;0;49	86475;8	56231;0;0;0;
$GPXUP;3613;10:16:10;0;49	86475;8	56231;0;0;0;
$GPXUP;3613;10:16:11;0;49	86475;8	56231;0;0;0;
$GPXUP;3613;10:16:12;0;49	86475;8	56231;0;0;0;
$GPXUP;3613;10:16:13;0;49	86475;8	56231;0;0;0;
$GPXUP;3613;10:16:14;0;49	86475;8	56231;0;0;0;
$GPXUP;3613;10:16:15;0;49	86475;8	56231;0;0;0;
$GPXUP;3613;10:16:16;0;49	86475;8	56231;0;0;0;
$GPXUP;3613;10:16:17;0;49	86475;8	56231;0;0;0;
$GPXUP;3613;10:16:18;0;49	86475;8	56231;0;0;0;
$GPXUP;3613;10:16:19;0;49	86475;8	56231;0;0;0;
$GPXUP;3613;10:16:20;0;49	86475;8	56231;0;0;0;
$GPXUP;3613;10:16:21;0;49	86475;8	56231;0;0;0;
$GPXUP;3613;10:16:22;0;49	86475;8	56231;0;0;0;
$GPXUP;3613;10:16:23;0;49	86475;8	56231;0;0;0;
$GPXUP;3613;10:16:24;0;49	86475;8	56231;0;0;0;
$GPXUP;3613;10:16:25;0;49	86475;8	56231;0;0;0;
$GPXUP;3613;10:16:26;0;49	86475;8	56231;0;0;0;
$GPXUP;3613;10:16:27;0;49	86475;8	56231;0;0;0;
$GPXUP;3613;10:16:28;0;49	86475;8	56231;0;0;0;
$GPXUP;3613;10:16:29;0;49	86475;8	56231;0;0;0;
$GPXUP;3613;10:16:30;0;49	86475;8	56231;0;0;0;
$GPXUP;3613;10:16:31;0;49	86475;8	56231;0;0;0;
$GPXUP;3613;10:16:32;0;49	86475;8	56231;0;0;0;
$GPXUP;3613;10:16:33;0;49	86475;8	56231;0;0;0;
$GPXUP;3613;10:16:34;0;49	86475;8	56231;0;0;0;
$GPXUP;3613;10:16:35;0;49	86475;8	56231;0;0;0;
$GPXUP;3613;10:16:36;0;49	86475;8	56231;0;0;0;
$GPXUP;3613;10:16:37;0;49	86475;8	56231;0;0;0;
$GPXUP;3613;10:16:38;0;49	86475;8	56231;0;0;0;
$GPXUP;3613;10:16:39;0;49	86475;8	56231;0;0;0;
$GPXUP;3613;10:16:40;0;49	86475;8	56231;0;0;0;
$GPXUP;3613;10:16:41;0;49	86475;8	56231;0;0;0;
$GPXUP;3613;10:16:42;0;49	86475;8	56231;0;0;0;
$GPXUP;3613;10:16:43;0;49	86475;8	56231;0;0;0;
$GPXUP;3613;10:16:44;0;49	86475;8	56231;0;0;0;
$GPXUP;3613;10:16:45;0;49	86475;8	56231;0;0;0;
$GPXUP;3613;10:16:46;0;49	86475;8	56231;0;0;0;
$GPXUP;3613;10:16:47;0;49	86475;8	56231;0;0;0;
$GPXUP;3613;10:16:48;0;49	86475;8	56231;0;0;0;
$GPXUP;3613;10:16:49;0;49	86475;8	56231;0;0;0;
$GPXUP;3613;10:16:50;0;49	86475;8	56231;0;0;0;
$GPXUP;3613;10:16:51;0;49	86475;8	56231;0;0;0;
$GPXUP;3613;10:16:52;0;49	86475;8	56231;0;0;0;
$GPXUP;3613;10:16:53;0;49	86475;8	56231;0;0;0;
$GPXUP;3613;10:16:54;0;49	86475;8	56231;0;0;0;
$GPXUP;3613;10:16:55;0;49	86475;8	56231;0;0;0;
$GPXUP;3613;10:16:56;0;49	86475;8	56231;0;0;0;
$GPXUP;3613;10:16:57;0;49	86475;8	56231;0;0;0;
$GPXUP;3613;10:16:58;0;49	86475;8	56231;0;0;0;
$GPXUP;3613;10:16:59;0;49	86475;8	56231;0;0;0;
$GPXUP;3613;10:17:00;0;49	86475;8	56231;0;0;0;
$GPXUP;3613;10:17:01;0;49	86475;8	56231;0;0;0;
$GPXUP;3613;10:17:02;0;49	86475;8	56231;0;0;0;
$GPXUP;3613;10:17:03;0;49	86475;8	56231;0;0;0;
$GPXUP;3613;10:17:04;0;49	86475;8	56231;0;0;0;
$GPXUP;3613;10:17:05;0;49	86475;8	56231;0;0;0;
$GPXUP;3613;10:17:06;0;49	86475;8	56231;0;0;0;
$GPXUP;3613;10:17:07;0;49	86475;8	56231;0;0;0;
$GPXUP;3613;10:17:08;0;49	86475;8	56231;0;0;0;
$GPXUP;3613;10:17:09;0;49	86475;8	56231;0;0;0;
$GPXUP;3613;10:17:10;0;49	86475;8	56231;0;0;0;
$GPXUP;3613;10:17:11;0;49	86475;8	56231;0;0;0;
$GPXUP;3613;10:17:12;0;49	86475;8	56231;0;0;0;
$GPXUP;3613;10:17:13;0;49	86475;8	56231;0;0;0;
$GPXUP;3613;10:17:14;0;49	86475;8	56231;0;0;0;
$GPXUP;3613;10:17:15;0;49	86475;8	56231;0;0;0;
$GPXUP;3613;10:17:16;0;49	86475;8	56231;0;0;0;
$GPXUP;3613;10:17:17;0;49	86475;8	56231;0;0;0;
$GPXUP;3613;10:17:18;0;49	86475;8	56231;0;0;0;
$GPXUP;3613;10:17:19;0;49	86475;8	56231;0;0;0;
$GPXUP;3613;10:17:20;0;49	86475;8	56231;0;0;0;
$GPXUP;3613;10:17:21;0;49	86475;8	56231;0;0;0;
$GPXUP;3613;10:17:22;0;49	86475;8	56231;0;0;0;
$GPXUP;3613;10:17:23;0;49	86475;8	56231;0;0;0;
$GPXUP;3613;10:17:24;0;49	86475;8	56231;0;0;0;
$GPXUP;3613;10:17:25;0;49	86475;8	56231;0;0;0;
$GPXUP;3613;10:17:26;0;49	86475;8	56231;0;0;0;
$GPXUP;3613;10:17:27;0;49	86475;8	56231;0;0;0;
$GPXUP;3613;10:17:28;0;49	86475;8	56231;0;0;0;
$GPXUP;3613;10:17:29;0;49	86476;8	56231;0;0;0;
$GPXUP;3613;10:17:30;0;49	86476;8	56231;0;0;0;
$GPXUP;3613;10:17:31;0;49	86476;8	56231;0;0;0;
$GPXUP;3613;10:17:32;0;49	86476;8	56231;0;0;0;
$GPXUP;3613;10:17:33;0;49	86476;8	56231;0;0;0;
$GPXUP;3613;10:17:34;0;49	86476;8	56231;0;0;0;
$GPXUP;3613;10:17:35;0;49	86476;8	56231;0;0;0;
$GPXUP;3613;10:17:36;0;49	86476;8	56231;0;0;0;
$GPXUP;3613;10:17:37;0;49	86476;8	56231;0;0;0;
$GPXUP;3613;10:17:38;0;49	86476;8	56231;0;0;0;
$GPXUP;3613;10:17:39;0;49	86476;8	56231;0;0;0;
$GPXUP;3613;10:17:40;0;49	86476;8	56231;0;0;0;
$GPXUP;3613;10:17:41;0;49	86476;8	56231;0;0;0;
$GPXUP;3613;10:17:42;0;49	86476;8	56231;0;0;0;
$GPXUP;3613;10:17:43;0;49	86476;8	56231;0;0;0;
$GPXUP;3613;10:17:44;0;49	86476;8	56231;0;0;0;
$GPXUP;3613;10:17:45;0;49	86476;8	56231;0;0;0;
$GPXUP;3613;10:17:46;0;49	86476;8	56231;0;0;0;
$GPXUP;3613;10:17:47;0;49	86476;8	56231;0;0;0;
$GPXUP;3613;10:17:48;0;49	86476;8	56231;0;0;0;
$GPXUP;3613;10:17:49;0;49	86476;8	56231;0;0;0;
$GPXUP;3613;10:17:50;0;49	86476;8	56231;0;0;0;
$GPXUP;3613;10:17:51;0;49	86476;8	56231;0;0;0;
$GPXUP;3613;10:17:52;0;49	86476;8	56231;0;0;0;
$GPXUP;3613;10:17:53;0;49	86476;8	56231;0;0;0;
$GPXUP;3613;10:17:54;0;49	86476;8	56231;0;0;0;
$GPXUP;3613;10:17:55;0;49	86476;8	56231;0;0;0;
$GPXUP;3613;10:17:56;0;49	86476;8	56231;0;0;0;
$GPXUP;3613;10:17:57;0;49	86476;8	56231;0;0;0;
$GPXUP;3613;10:17:58;0;49	86476;8	56231;0;0;0;
$GPXUP;3613;10:17:59;0;49	86476;8	56231;0;0;0;
$GPXUP;3613;10:18:00;0;49	86476;8	56231;0;0;0;
$GPXUP;3613;10:18:01;0;49	86476;8	56231;0;0;0;
$GPXUP;3613;10:18:02;0;49	86476;8	56231;0;0;0;
$GPXUP;3613;10:18:03;0;49	86476;8	56231;0;0;0;
$GPXUP;3613;10:18:04;0;49	86476;8	56231;0;0;0;
$GPXUP;3613;10:18:05;0;49	86476;8	56231;0;0;0;
$GPXUP;3613;10:18:06;0;49	86476;8	56231;0;0;0;
$GPXUP;3613;10:18:07;0;49	86476;8	56231;0;0;0;
$GPXUP;3613;10:18:08;0;49	86476;8	56231;0;0;0;
$GPXUP;3613;10:18:09;0;49	86476;8	56231;0;0;0;
$GPXUP;3613;10:18:10;0;49	86475;8	56231;0;0;0;
$GPXUP;3613;10:18:11;0;49	86475;8	56231;0;0;0;
$GPXUP;3613;10:18:12;0;49	86475;8	56231;0;0;0;
$GPXUP;3613;10:18:13;0;49	86475;8	56231;0;0;0;
$GPXUP;3613;10:18:14;0;49	86475;8	56231;0;0;0;
$GPXUP;3613;10:18:15;0;49	86475;8	56231;0;0;0;
$GPXUP;3613;10:18:16;0;49	86475;8	56231;0;0;0;
$GPXUP;3613;10:18:17;0;49	86475;8	56231;0;0;0;
$GPXUP;3613;10:18:18;0;49	86475;8	56231;0;0;0;
$GPXUP;3613;10:18:19;0;49	86475;8	56231;0;0;0;
$GPXUP;3613;10:18:20;0;49	86475;8	56231;0;0;0;
$GPXUP;3613;10:18:21;0;49	86475;8	56231;0;0;0;
$GPXUP;3613;10:18:22;0;49	86475;8	56231;0;0;0;
$GPXUP;3613;10:18:23;0;49	86475;8	56231;0;0;0;
$GPXUP;3613;10:18:24;0;49	86475;8	56231;0;0;0;
$GPXUP;3613;10:18:25;0;49	86475;8	56231;0;0;0;
$GPXUP;3613;10:18:26;0;49	86475;8	56231;0;0;0;
$GPXUP;3613;10:18:27;0;49	86475;8	56231;0;0;0;
$GPXUP;3613;10:18:28;0;49	86475;8	56231;0;0;0;
$GPXUP;3613;10:18:29;0;49	86475;8	56231;0;0;0;
$GPXUP;3613;10:18:30;0;49	86475;8	56231;0;0;0;
$GPXUP;3613;10:18:31;0;49	86475;8	56231;0;0;0;
$GPXUP;3613;10:18:32;0;49	86475;8	56231;0;0;0;
$GPXUP;3613;10:18:33;0;49	86475;8	56231;0;0;0;
$GPXUP;3613;10:18:34;0;49	86475;8	56231;0;0;0;
$GPXUP;3613;10:18:35;0;49	86475;8	56231;0;0;0;
$GPXUP;3613;10:18:36;0;49	86475;8	56231;0;0;0;
$GPXUP;3613;10:18:37;0;49	86475;8	56231;0;0;0;
$GPXUP;3613;10:18:38;0;49	86475;8	56231;0;0;0;
$GPXUP;3613;10:18:39;0;49	86475;8	56231;0;0;0;
$GPXUP;3613;10:18:40;0;49	86475;8	56231;0;0;0;
$GPXUP;3613;10:18:41;0;49	86475;8	56231;0;0;0;
$GPXUP;3613;10:18:42;0;49	86475;8	56231;0;0;0;
$GPXUP;3613;10:18:43;0;49	86475;8	56231;0;0;0;
$GPXUP;3613;10:18:44;0;49	86475;8	56231;0;0;0;
$GPXUP;3613;10:18:45;0;49	86475;8	56231;0;0;0;
$GPXUP;3613;10:18:46;0;49	86475;8	56231;0;0;0;
$GPXUP;3613;10:18:47;0;49	86475;8	56231;0;0;0;
$GPXUP;3613;10:18:48;0;49	86475;8	56231;0;0;0;
$GPXUP;3613;10:18:49;0;49	86475;8	56231;0;0;0;
$GPXUP;3613;10:18:50;0;49	86475;8	56231;0;0;0;
$GPXUP;3613;10:18:51;0;49	86475;8	56231;0;0;0;
$GPXUP;3613;10:18:52;0;49	86475;8	56231;0;0;0;
$GPXUP;3613;10:18:53;0;49	86475;8	56231;0;0;0;
$GPXUP;3613;10:18:54;0;49	86475;8	56231;0;0;0;
$GPXUP;3613;10:18:55;0;49	86475;8	56231;0;0;0;
$GPXUP;3613;10:18:56;0;49	86475;8	56231;0;0;0;
$GPXUP;3613;10:18:57;0;49	86475;8	56231;0;0;0;
$GPXUP;3613;10:18:58;0;49	86475;8	56231;0;0;0;
$GPXUP;3613;10:18:59;0;49	86475;8	56231;0;0;0;
$GPXUP;3613;10:19:00;0;49	86475;8	56231;0;0;0;
$GPXUP;3613;10:19:01;0;49	86475;8	56231;0;0;0;
$GPXUP;3613;10:19:02;0;49	86475;8	56231;0;0;0;
$GPXUP;3613;10:19:03;0;49	86475;8	56231;0;0;0;
$GPXUP;3613;10:19:04;0;49	86475;8	56231;0;0;0;
$GPXUP;3613;10:19:05;0;49	86475;8	56231;0;0;0;
$GPXUP;3613;10:19:06;0;49	86475;8	56231;0;0;0;
$GPXUP;3613;10:19:07;0;49	86475;8	56231;0;0;0;
$GPXUP;3613;10:19:08;0;49	86475;8	56231;0;0;0;
$GPXUP;3613;10:19:09;0;49	86475;8	56231;0;0;0;
$GPXUP;3613;10:19:10;0;49	86475;8	56231;0;0;0;
$GPXUP;3613;10:19:11;0;49	86475;8	56231;0;0;0;
$GPXUP;3613;10:19:12;0;49	86475;8	56231;0;0;0;
$GPXUP;3613;10:19:13;0;49	86475;8	56231;0;0;0;
$GPXUP;3613;10:19:14;0;49	86475;8	56231;0;0;0;
$GPXUP;3613;10:19:15;0;49	86475;8	56231;0;0;0;
$GPXUP;3613;10:19:16;0;49	86475;8	56231;0;0;0;
$GPXUP;3613;10:19:17;0;49	86475;8	56231;0;0;0;
$GPXUP;3613;10:19:18;0;49	86474;8	56231;0;0;0;
$GPXUP;3613;10:19:19;0;49	86474;8	56231;0;0;0;
$GPXUP;3613;10:19:20;0;49	86474;8	56231;0;0;0;
$GPXUP;3613;10:19:21;0;49	86474;8	56231;0;0;0;
$GPXUP;3613;10:19:22;0;49	86474;8	56231;0;0;0;
$GPXUP;3613;10:19:23;0;49	86474;8	56231;0;0;0;
$GPXUP;3613;10:19:24;0;49	86474;8	56231;0;0;0;
$GPXUP;3613;10:19:25;0;49	86474;8	56231;0;0;0;
$GPXUP;3613;10:19:26;0;49	86474;8	56231;0;0;0;
$GPXUP;3613;10:19:27;0;49	86474;8	56231;0;0;0;
$GPXUP;3613;10:19:28;0;49	86474;8	56231;0;0;0;
$GPXUP;3613;10:19:29;0;49	86474;8	56231;0;0;0;
$GPXUP;3613;10:19:30;0;49	86474;8	56231;0;0;0;
$GPXUP;3613;10:19:31;0;49	86474;8	56231;0;0;0;
$GPXUP;3613;10:19:32;0;49	86474;8	56231;0;0;0;
$GPXUP;3613;10:19:33;0;49	86474;8	56231;0;0;0;
$GPXUP;3613;10:19:34;0;49	86474;8	56231;0;0;0;
$GPXUP;3613;10:19:35;0;49	86474;8	56231;0;0;0;
$GPXUP;3613;10:19:36;0;49	86474;8	56231;0;0;0;
$GPXUP;3613;10:19:37;0;49	86474;8	56231;0;0;0;
$GPXUP;3613;10:19:38;0;49	86474;8	56231;0;0;0;
$GPXUP;3613;10:19:39;0;49	86474;8	56231;0;0;0;
$GPXUP;3613;10:19:40;0;49	86474;8	56231;0;0;0;
$GPXUP;3613;10:19:41;0;49	86474;8	56231;0;0;0;
$GPXUP;3613;10:19:42;0;49	86474;8	56231;0;0;0;
$GPXUP;3613;10:19:43;0;49	86474;8	56231;0;0;0;
$GPXUP;3613;10:19:44;0;49	86474;8	56231;0;0;0;
$GPXUP;3613;10:19:45;0;49	86474;8	56231;0;0;0;
$GPXUP;3613;10:19:46;0;49	86474;8	56231;0;0;0;
$GPXUP;3613;10:19:47;0;49	86474;8	56231;0;0;0;
$GPXUP;3613;10:19:48;0;49	86474;8	56231;0;0;0;
$GPXUP;3613;10:19:49;0;49	86474;8	56231;0;0;0;
$GPXUP;3613;10:19:50;0;49	86474;8	56231;0;0;1;
$GPXUP;3613;10:19:51;0;49	86475;8	5623;0;0;1;
$GPXUP;3613;10:19:52;0;49	86475;8	5623;0;0;1;
$GPXUP;3613;10:19:53;0;49	86475;8	5623;0;0;1;
$GPXUP;3613;10:19:54;0;49	86475;8	5623;0;0;1;
$GPXUP;3613;10:19:55;0;49	86475;8	5623;0;0;0;
$GPXUP;3613;10:19:56;0;49	86475;8	5623;0;0;0;
$GPXUP;3613;10:19:57;0;49	86476;8	5623;0;0;0;
$GPXUP;3613;10:19:58;0;49	86476;8	5623;0;0;0;
$GPXUP;3613;10:19:59;0;49	86476;8	5623;0;0;0;
$GPXUP;3613;10:20:00;0;49	86476;8	5623;0;0;0;
$GPXUP;3613;10:20:01;0;49	86476;8	56229;0;0;0;
$GPXUP;3613;10:20:02;0;49	86476;8	56229;0;0;0;
$GPXUP;3613;10:20:03;0;49	86476;8	56229;0;0;0;
$GPXUP;3613;10:20:04;0;49	86476;8	56229;0;0;0;
$GPXUP;3613;10:20:05;0;49	86476;8	56229;0;0;0;
$GPXUP;3613;10:20:06;0;49	86476;8	56229;0;0;0;
$GPXUP;3613;10:20:07;0;49	86476;8	56229;0;0;0;
$GPXUP;3613;10:20:08;0;49	86476;8	56229;0;0;0;
$GPXUP;3613;10:20:09;0;49	86476;8	56229;0;0;0;
$GPXUP;3613;10:20:10;0;49	86476;8	56229;0;0;0;
$GPXUP;3613;10:20:11;0;49	86476;8	56228;0;0;0;
$GPXUP;3613;10:20:12;0;49	86476;8	56228;0;0;0;
$GPXUP;3613;10:20:13;0;49	86476;8	56228;0;0;0;
$GPXUP;3613;10:20:14;0;49	86476;8	56228;0;0;0;
$GPXUP;3613;10:20:15;0;49	86476;8	56228;0;0;0;
$GPXUP;3613;10:20:16;0;49	86476;8	56228;0;0;0;
$GPXUP;3613;10:20:17;0;49	86476;8	56228;0;0;0;
$GPXUP;3613;10:20:18;0;49	86476;8	56228;0;0;0;
$GPXUP;3613;10:20:19;0;49	86476;8	56228;0;0;0;
$GPXUP;3613;10:20:20;0;49	86476;8	56228;0;0;0;
$GPXUP;3613;10:20:21;0;49	86476;8	56228;0;0;0;
$GPXUP;3613;10:20:22;0;49	86477;8	56228;0;0;0;
$GPXUP;3613;10:20:23;0;49	86477;8	56228;0;0;0;
$GPXUP;3613;10:20:24;0;49	86477;8	56228;0;0;0;
$GPXUP;3613;10:20:25;0;49	86477;8	56228;0;0;0;
$GPXUP;3613;10:20:26;0;49	86477;8	56228;0;0;0;
$GPXUP;3613;10:20:27;0;49	86477;8	56228;0;0;1;
$GPXUP;3613;10:20:28;0;49	86477;8	56228;0;0;1;
$GPXUP;3613;10:20:29;0;49	86477;8	56229;0;0;1;
$GPXUP;3613;10:20:30;0;49	86478;8	56229;0;0;1;
$GPXUP;3613;10:20:31;0;49	86478;8	56229;0;0;1;
$GPXUP;3613;10:20:32;0;49	86478;8	56229;0;0;1;
$GPXUP;3613;10:20:33;0;49	86478;8	56229;0;0;1;
$GPXUP;3613;10:20:34;0;49	86478;8	56229;0;0;1;
$GPXUP;3613;10:20:35;0;49	86478;8	56229;0;0;1;
$GPXUP;3613;10:20:36;0;49	86478;8	56229;0;0;0;
$GPXUP;3613;10:20:37;0;49	86478;8	56229;0;0;0;
$GPXUP;3613;10:20:38;0;49	86478;8	56229;0;0;0;
$GPXUP;3613;10:20:39;0;49	86478;8	56229;0;0;0;
$GPXUP;3613;10:20:40;0;49	86479;8	56229;0;0;0;
$GPXUP;3613;10:20:41;0;49	86479;8	56229;0;0;0;
$GPXUP;3613;10:20:42;0;49	86479;8	56229;0;0;0;
$GPXUP;3613;10:20:43;0;49	86479;8	56228;0;0;0;
$GPXUP;3613;10:20:44;0;49	86479;8	56228;0;0;1;
$GPXUP;3613;10:20:45;0;49	86479;8	56228;0;0;0;
$GPXUP;3613;10:20:46;0;49	86479;8	56228;0;0;0;
$GPXUP;3613;10:20:47;0;49	86479;8	56228;0;0;0;
$GPXUP;3613;10:20:48;0;49	86479;8	56228;0;0;0;
$GPXUP;3613;10:20:49;0;49	86479;8	56228;0;0;0;
$GPXUP;3613;10:20:50;0;49	86479;8	56228;0;0;0;
$GPXUP;3613;10:20:51;0;49	86479;8	56228;0;0;0;
$GPXUP;3613;10:20:52;0;49	86479;8	56228;0;0;0;
$GPXUP;3613;10:20:53;0;49	86479;8	56227;0;0;0;
$GPXUP;3613;10:20:54;0;49	86479;8	56227;0;0;0;
$GPXUP;3613;10:20:55;0;49	86479;8	56227;0;0;0;
$GPXUP;3613;10:20:56;0;49	86479;8	56227;0;0;0;
$GPXUP;3613;10:20:57;0;49	86479;8	56227;0;0;0;
$GPXUP;3613;10:20:58;0;49	86479;8	56227;0;0;0;
$GPXUP;3613;10:20:59;0;49	86479;8	56227;0;0;0;
$GPXUP;3613;10:21:00;0;49	86479;8	56227;0;0;0;
$GPXUP;3613;10:21:01;0;49	86479;8	56227;0;0;0;
$GPXUP;3613;10:21:02;0;49	8648;8	56227;0;0;0;
$GPXUP;3613;10:21:03;0;49	8648;8	56227;0;0;0;
$GPXUP;3613;10:21:04;0;49	8648;8	56227;0;0;0;
$GPXUP;3613;10:21:05;0;49	8648;8	56227;0;0;0;
$GPXUP;3613;10:21:06;0;49	86479;8	56227;0;0;0;
$GPXUP;3613;10:21:07;0;49	86479;8	56227;0;0;0;
$GPXUP;3613;10:21:08;0;49	86479;8	56227;0;0;1;
$GPXUP;3613;10:21:09;0;49	86479;8	56227;0;0;1;
$GPXUP;3613;10:21:10;0;49	86479;8	56226;0;0;1;
$GPXUP;3613;10:21:11;0;49	86479;8	56226;0;0;1;
$GPXUP;3613;10:21:12;0;49	86478;8	56226;0;0;1;
$GPXUP;3613;10:21:13;0;49	86478;8	56226;0;0;1;
$GPXUP;3613;10:21:14;0;49	86478;8	56226;0;0;0;
$GPXUP;3613;10:21:15;0;49	86478;8	56226;0;0;1;
$GPXUP;3613;10:21:16;0;49	86478;8	56226;0;0;0;
$GPXUP;3613;10:21:17;0;49	86478;8	56226;0;0;0;
$GPXUP;3613;10:21:18;0;49	86478;8	56226;0;0;0;
$GPXUP;3613;10:21:19;0;49	86478;8	56226;0;0;0;
$GPXUP;3613;10:21:20;0;49	86478;8	56226;0;0;0;
$GPXUP;3613;10:21:21;0;49	86478;8	56226;0;0;0;
$GPXUP;3613;10:21:22;0;49	86477;8	56226;0;0;0;
$GPXUP;3613;10:21:23;0;49	86477;8	56227;0;0;0;
$GPXUP;3613;10:21:24;0;49	86477;8	56227;0;0;0;
$GPXUP;3613;10:21:25;0;49	86477;8	56227;0;0;0;
$GPXUP;3613;10:21:26;0;49	86477;8	56227;0;0;0;
$GPXUP;3613;10:21:27;0;49	86477;8	56227;0;0;0;
$GPXUP;3613;10:21:28;0;49	86477;8	56227;0;0;0;
$GPXUP;3613;10:21:29;0;49	86477;8	56227;0;0;0;
$GPXUP;3613;10:21:30;0;49	86477;8	56227;0;0;0;
$GPXUP;3613;10:21:31;0;49	86477;8	56227;0;0;0;
$GPXUP;3613;10:21:32;0;49	86477;8	56227;0;0;0;
$GPXUP;3613;10:21:33;0;49	86477;8	56227;0;0;0;
$GPXUP;3613;10:21:34;0;49	86477;8	56227;0;0;0;
$GPXUP;3613;10:21:35;0;49	86478;8	56227;0;0;0;
$GPXUP;3613;10:21:36;0;49	86478;8	56227;0;0;0;
$GPXUP;3613;10:21:37;0;49	86478;8	56227;0;0;0;
$GPXUP;3613;10:21:38;0;49	86478;8	56227;0;0;0;
$GPXUP;3613;10:21:39;0;49	86478;8	56227;0;0;0;
$GPXUP;3613;10:21:40;0;49	86478;8	56227;0;0;0;
$GPXUP;3613;10:21:41;0;49	86478;8	56227;0;0;0;
$GPXUP;3613;10:21:42;0;49	86478;8	56228;0;0;0;
$GPXUP;3613;10:21:43;0;49	86478;8	56228;0;0;0;
$GPXUP;3613;10:21:44;0;49	86478;8	56228;0;0;0;
$GPXUP;3613;10:21:45;0;49	86478;8	56228;0;0;0;
$GPXUP;3613;10:21:46;0;49	86478;8	56228;0;0;0;
$GPXUP;3613;10:21:47;0;49	86478;8	56228;0;0;0;
$GPXUP;3613;10:21:48;0;49	86478;8	56228;0;0;0;
$GPXUP;3613;10:21:49;0;49	86478;8	56228;0;0;0;
$GPXUP;3613;10:21:50;0;49	86478;8	56228;0;0;0;
$GPXUP;3613;10:21:51;0;49	86478;8	56228;0;0;0;
$GPXUP;3613;10:21:52;0;49	86478;8	56228;0;0;0;
$GPXUP;3613;10:21:53;0;49	86478;8	56228;0;0;0;
$GPXUP;3613;10:21:54;0;49	86478;8	56228;0;0;0;
$GPXUP;3613;10:21:55;0;49	86478;8	56228;0;0;0;
$GPXUP;3613;10:21:56;0;49	86478;8	56228;0;0;0;
$GPXUP;3613;10:21:57;0;49	86478;8	56228;0;0;0;
$GPXUP;3613;10:21:58;0;49	86478;8	56228;0;0;0;
$GPXUP;3613;10:21:59;0;49	86478;8	56228;0;0;0;
$GPXUP;3613;10:22:00;0;49	86478;8	56228;0;0;0;
$GPXUP;3613;10:22:01;0;49	86478;8	56228;0;0;0;
$GPXUP;3613;10:22:02;0;49	86478;8	56228;0;0;0;
$GPXUP;3613;10:22:03;0;49	86478;8	56228;0;0;0;
$GPXUP;3613;10:22:04;0;49	86478;8	56228;0;0;0;
$GPXUP;3613;10:22:05;0;49	86478;8	56228;0;0;0;
$GPXUP;3613;10:22:06;0;49	86478;8	56228;0;0;0;
$GPXUP;3613;10:22:07;0;49	86478;8	56228;0;0;0;
$GPXUP;3613;10:22:08;0;49	86478;8	56228;0;0;0;
$GPXUP;3613;10:22:09;0;49	86478;8	56228;0;0;0;
$GPXUP;3613;10:22:10;0;49	86478;8	56228;0;0;0;
$GPXUP;3613;10:22:11;0;49	86478;8	56228;0;0;0;
$GPXUP;3613;10:22:12;0;49	86478;8	56228;0;0;0;
$GPXUP;3613;10:22:13;0;49	86478;8	56228;0;0;0;
$GPXUP;3613;10:22:14;0;49	86478;8	56228;0;0;0;
$GPXUP;3613;10:22:15;0;49	86478;8	56228;0;0;0;
$GPXUP;3613;10:22:16;0;49	86478;8	56228;0;0;0;
$GPXUP;3613;10:22:17;0;49	86478;8	56228;0;0;0;
$GPXUP;3613;10:22:18;0;49	86478;8	56228;0;0;0;
$GPXUP;3613;10:22:19;0;49	86478;8	56228;0;0;0;
$GPXUP;3613;10:22:20;0;49	86478;8	56228;0;0;0;
$GPXUP;3613;10:22:21;0;49	86478;8	56228;0;0;0;
$GPXUP;3613;10:22:22;0;49	86478;8	56228;0;0;0;
$GPXUP;3613;10:22:23;0;49	86478;8	56228;0;0;0;
$GPXUP;3613;10:22:24;0;49	86478;8	56228;0;0;0;
$GPXUP;3613;10:22:25;0;49	86478;8	56228;0;0;0;
$GPXUP;3613;10:22:26;0;49	86478;8	56228;0;0;0;
$GPXUP;3613;10:22:27;0;49	86478;8	56228;0;0;0;
$GPXUP;3613;10:22:28;0;49	86478;8	56228;0;0;0;
$GPXUP;3613;10:22:29;0;49	86478;8	56228;0;0;0;
$GPXUP;3613;10:22:30;0;49	86478;8	56228;0;0;0;
$GPXUP;3613;10:22:31;0;49	86478;8	56228;0;0;0;
$GPXUP;3613;10:22:32;0;49	86478;8	56228;0;0;0;
$GPXUP;3613;10:22:33;0;49	86478;8	56228;0;0;0;
$GPXUP;3613;10:22:34;0;49	86478;8	56228;0;0;0;
$GPXUP;3613;10:22:35;0;49	86478;8	56228;0;0;0;
$GPXUP;3613;10:22:36;0;49	86478;8	56228;0;0;0;
$GPXUP;3613;10:22:37;0;49	86478;8	56228;0;0;0;
$GPXUP;3613;10:22:38;0;49	86478;8	56228;0;0;0;
$GPXUP;3613;10:22:39;0;49	86478;8	56228;0;0;0;
$GPXUP;3613;10:22:40;0;49	86478;8	56228;0;0;0;
$GPXUP;3613;10:22:41;0;49	86478;8	56228;0;0;0;
$GPXUP;3613;10:22:42;0;49	86478;8	56228;0;0;0;
$GPXUP;3613;10:22:43;0;49	86478;8	56228;0;0;0;
$GPXUP;3613;10:22:44;0;49	86478;8	56228;0;0;0;
$GPXUP;3613;10:22:45;0;49	86478;8	56228;0;0;0;
$GPXUP;3613;10:22:46;0;49	86478;8	56228;0;0;0;
$GPXUP;3613;10:22:47;0;49	86478;8	56228;0;0;0;
$GPXUP;3613;10:22:48;0;49	86478;8	56228;0;0;0;
$GPXUP;3613;10:22:49;0;49	86478;8	56228;0;0;0;
$GPXUP;3613;10:22:50;0;49	86478;8	56228;0;0;0;
$GPXUP;3613;10:22:51;0;49	86478;8	56228;0;0;0;
$GPXUP;3613;10:22:52;0;49	86478;8	56228;0;0;0;
$GPXUP;3613;10:22:53;0;49	86478;8	56228;0;0;0;
$GPXUP;3613;10:22:54;0;49	86478;8	56228;0;0;0;
$GPXUP;3613;10:22:55;0;49	86478;8	56228;0;0;0;
$GPXUP;3613;10:22:56;0;49	86478;8	56228;0;0;0;
$GPXUP;3613;10:22:57;0;49	86478;8	56228;0;0;0;
$GPXUP;3613;10:22:58;0;49	86478;8	56228;0;0;0;
$GPXUP;3613;10:22:59;0;49	86478;8	56228;0;0;0;
$GPXUP;3613;10:23:00;0;49	86478;8	56228;0;0;0;
$GPXUP;3613;10:23:01;0;49	86478;8	56228;0;0;0;
$GPXUP;3613;10:23:02;0;49	86478;8	56228;0;0;0;
$GPXUP;3613;10:23:03;0;49	86478;8	56228;0;0;0;
$GPXUP;3613;10:23:04;0;49	86478;8	56228;0;0;0;
$GPXUP;3613;10:23:05;0;49	86478;8	56228;0;0;0;
$GPXUP;3613;10:23:06;0;49	86478;8	56228;0;0;0;
$GPXUP;3613;10:23:07;0;49	86478;8	56228;0;0;0;
$GPXUP;3613;10:23:08;0;49	86478;8	56228;0;0;0;
$GPXUP;3613;10:23:09;0;49	86478;8	56228;0;0;0;
$GPXUP;3613;10:23:10;0;49	86478;8	56228;0;0;0;
$GPXUP;3613;10:23:11;0;49	86478;8	56228;0;0;0;
$GPXUP;3613;10:23:12;0;49	86478;8	56228;0;0;0;
$GPXUP;3613;10:23:13;0;49	86478;8	56228;0;0;0;
$GPXUP;3613;10:23:14;0;49	86478;8	56228;0;0;0;
$GPXUP;3613;10:23:15;0;49	86478;8	56228;0;0;0;
$GPXUP;3613;10:23:16;0;49	86478;8	56228;0;0;0;
$GPXUP;3613;10:23:17;0;49	86478;8	56228;0;0;0;
$GPXUP;3613;10:23:18;0;49	86478;8	56228;0;0;0;
$GPXUP;3613;10:23:19;0;49	86478;8	56228;0;0;0;
$GPXUP;3613;10:23:20;0;49	86478;8	56228;0;0;0;
$GPXUP;3613;10:23:21;0;49	86478;8	56228;0;0;0;
$GPXUP;3613;10:23:22;0;49	86478;8	56228;0;0;0;
$GPXUP;3613;10:23:23;0;49	86478;8	56228;0;0;0;
$GPXUP;3613;10:23:24;0;49	86478;8	56228;0;0;0;
$GPXUP;3613;10:23:25;0;49	86478;8	56228;0;0;0;
$GPXUP;3613;10:23:26;0;49	86478;8	56228;0;0;0;
$GPXUP;3613;10:23:27;0;49	86478;8	56228;0;0;0;
$GPXUP;3613;10:23:28;0;49	86478;8	56228;0;0;0;
$GPXUP;3613;10:23:29;0;49	86478;8	56228;0;0;0;
$GPXUP;3613;10:23:30;0;49	86478;8	56228;0;0;0;
$GPXUP;3613;10:23:31;0;49	86478;8	56228;0;0;0;
$GPXUP;3613;10:23:32;0;49	86478;8	56228;0;0;0;
$GPXUP;3613;10:23:33;0;49	86478;8	56228;0;0;0;
$GPXUP;3613;10:23:34;0;49	86478;8	56228;0;0;0;
$GPXUP;3613;10:23:35;0;49	86478;8	56228;0;0;0;
$GPXUP;3613;10:23:36;0;49	86478;8	56228;0;0;0;
$GPXUP;3613;10:23:37;0;49	86478;8	56228;0;0;0;
$GPXUP;3613;10:23:38;0;49	86478;8	56228;0;0;0;
$GPXUP;3613;10:23:39;0;49	86478;8	56228;0;0;0;
$GPXUP;3613;10:23:40;0;49	86478;8	56228;0;0;0;
$GPXUP;3613;10:23:41;0;49	86478;8	56228;0;0;0;
$GPXUP;3613;10:23:42;0;49	86478;8	56228;0;0;0;
$GPXUP;3613;10:23:43;0;49	86478;8	56228;0;0;0;
$GPXUP;3613;10:23:44;0;49	86478;8	56228;0;0;0;
$GPXUP;3613;10:23:45;0;49	86478;8	56228;0;0;0;
$GPXUP;3613;10:23:46;0;49	86478;8	56228;0;0;0;
$GPXUP;3613;10:23:47;0;49	86478;8	56228;0;0;0;
$GPXUP;3613;10:23:48;0;49	86478;8	56228;0;0;0;
$GPXUP;3613;10:23:49;0;49	86478;8	56228;0;0;0;
$GPXUP;3613;10:23:50;0;49	86478;8	56228;0;0;0;
$GPXUP;3613;10:23:51;0;49	86478;8	56228;0;0;0;
$GPXUP;3613;10:23:52;0;49	86478;8	56228;0;0;0;
$GPXUP;3613;10:23:53;0;49	86478;8	56228;0;0;0;
$GPXUP;3613;10:23:54;0;49	86478;8	56228;0;0;0;
$GPXUP;3613;10:23:55;0;49	86478;8	56228;0;0;0;
$GPXUP;3613;10:23:56;0;49	86478;8	56228;0;0;0;
$GPXUP;3613;10:23:57;0;49	86478;8	56228;0;0;0;
$GPXUP;3613;10:23:58;0;49	86478;8	56228;0;0;0;
$GPXUP;3613;10:23:59;0;49	86478;8	56228;0;0;0;
$GPXUP;3613;10:24:00;0;49	86478;8	56228;0;0;0;
$GPXUP;3613;10:24:01;0;49	86478;8	56228;0;0;0;
$GPXUP;3613;10:24:02;0;49	86478;8	56228;0;0;0;
$GPXUP;3613;10:24:03;0;49	86478;8	56228;0;0;0;
$GPXUP;3613;10:24:04;0;49	86478;8	56228;0;0;0;
$GPXUP;3613;10:24:05;0;49	86478;8	56228;0;0;0;
$GPXUP;3613;10:24:06;0;49	86478;8	56228;0;0;0;
$GPXUP;3613;10:24:07;0;49	86478;8	56228;0;0;0;
$GPXUP;3613;10:24:08;0;49	86478;8	56228;0;0;0;
$GPXUP;3613;10:24:09;0;49	86478;8	56228;0;0;0;
$GPXUP;3613;10:24:10;0;49	86478;8	56228;0;0;0;
$GPXUP;3613;10:24:11;0;49	86478;8	56228;0;0;0;
$GPXUP;3613;10:24:12;0;49	86478;8	56228;0;0;0;
$GPXUP;3613;10:24:13;0;49	86478;8	56228;0;0;0;
$GPXUP;3613;10:24:14;0;49	86478;8	56228;0;0;0;
$GPXUP;3613;10:24:15;0;49	86478;8	56228;0;0;0;
$GPXUP;3613;10:24:16;0;49	86478;8	56228;0;0;0;
$GPXUP;3613;10:24:17;0;49	86478;8	56228;0;0;0;
$GPXUP;3613;10:24:18;0;49	86478;8	56228;0;0;0;
$GPXUP;3613;10:24:19;0;49	86478;8	56228;0;0;0;
$GPXUP;3613;10:24:20;0;49	86478;8	56228;0;0;0;
$GPXUP;3613;10:24:21;0;49	86478;8	56228;0;0;0;
$GPXUP;3613;10:24:22;0;49	86478;8	56228;0;0;0;
$GPXUP;3613;10:24:23;0;49	86478;8	56228;0;0;0;
$GPXUP;3613;10:24:24;0;49	86478;8	56228;0;0;0;
$GPXUP;3613;10:24:25;0;49	86478;8	56228;0;0;0;
$GPXUP;3613;10:24:26;0;49	86478;8	56228;0;0;0;
$GPXUP;3613;10:24:27;0;49	86478;8	56228;0;0;0;
$GPXUP;3613;10:24:28;0;49	86478;8	56228;0;0;0;
$GPXUP;3613;10:24:29;0;49	86478;8	56228;0;0;0;
$GPXUP;3613;10:24:30;0;49	86478;8	56228;0;0;0;
$GPXUP;3613;10:24:31;0;49	86478;8	56228;0;0;0;
$GPXUP;3613;10:24:32;0;49	86478;8	56228;0;0;0;
$GPXUP;3613;10:24:33;0;49	86478;8	56228;0;0;0;
$GPXUP;3613;10:24:34;0;49	86478;8	56228;0;0;0;
$GPXUP;3613;10:24:35;0;49	86478;8	56228;0;0;0;
$GPXUP;3613;10:24:36;0;49	86478;8	56228;0;0;0;
$GPXUP;3613;10:24:37;0;49	86478;8	56228;0;0;0;
$GPXUP;3613;10:24:38;0;49	86478;8	56228;0;0;0;
$GPXUP;3613;10:24:39;0;49	86479;8	56228;0;0;0;
$GPXUP;3613;10:24:40;0;49	86479;8	56228;0;0;0;
$GPXUP;3613;10:24:41;0;49	86479;8	56228;0;0;0;
$GPXUP;3613;10:24:42;0;49	86479;8	56228;0;0;0;
$GPXUP;3613;10:24:43;0;49	86479;8	56228;0;0;0;
$GPXUP;3613;10:24:44;0;49	86479;8	56228;0;0;0;
$GPXUP;3613;10:24:45;0;49	86479;8	56228;0;0;0;
$GPXUP;3613;10:24:46;0;49	86479;8	56228;0;0;0;
$GPXUP;3613;10:24:47;0;49	86479;8	56228;0;0;0;
$GPXUP;3613;10:24:48;0;49	86479;8	56228;0;0;0;
$GPXUP;3613;10:24:49;0;49	86479;8	56228;0;0;0;
$GPXUP;3613;10:24:50;0;49	86479;8	56228;0;0;0;
$GPXUP;3613;10:24:51;0;49	86479;8	56228;0;0;0;
$GPXUP;3613;10:24:52;0;49	86479;8	56228;0;0;0;
$GPXUP;3613;10:24:53;0;49	86479;8	56228;0;0;0;
$GPXUP;3613;10:24:54;0;49	86479;8	56228;0;0;0;
$GPXUP;3613;10:24:55;0;49	86479;8	56228;0;0;0;
$GPXUP;3613;10:24:56;0;49	86479;8	56228;0;0;0;
$GPXUP;3613;10:24:57;0;49	86479;8	56228;0;0;0;
$GPXUP;3613;10:24:58;0;49	86479;8	56228;0;0;0;
$GPXUP;3613;10:24:59;0;49	86479;8	56228;0;0;0;
$GPXUP;3613;10:25:00;0;49	86479;8	56228;0;0;0;
$GPXUP;3613;10:25:01;0;49	86479;8	56228;0;0;0;
$GPXUP;3613;10:25:02;0;49	86479;8	56228;0;0;0;
$GPXUP;3613;10:25:03;0;49	86479;8	56228;0;0;0;
$GPXUP;3613;10:25:04;0;49	86479;8	56228;0;0;0;
$GPXUP;3613;10:25:05;0;49	86479;8	56228;0;0;0;
$GPXUP;3613;10:25:06;0;49	86479;8	56228;0;0;0;
$GPXUP;3613;10:25:07;0;49	86479;8	56228;0;0;0;
$GPXUP;3613;10:25:08;0;49	86479;8	56228;0;0;0;
$GPXUP;3613;10:25:09;0;49	86479;8	56228;0;0;0;
$GPXUP;3613;10:25:10;0;49	86479;8	56228;0;0;0;
$GPXUP;3613;10:25:11;0;49	86479;8	56227;0;0;0;
$GPXUP;3613;10:25:12;0;49	86479;8	56227;0;0;0;
$GPXUP;3613;10:25:13;0;49	86479;8	56227;0;0;0;
$GPXUP;3613;10:25:14;0;49	86479;8	56227;0;0;0;
$GPXUP;3613;10:25:15;0;49	86479;8	56227;0;0;0;
$GPXUP;3613;10:25:16;0;49	86479;8	56227;0;0;0;
$GPXUP;3613;10:25:17;0;49	86479;8	56227;0;0;0;
$GPXUP;3613;10:25:18;0;49	86479;8	56227;0;0;0;
$GPXUP;3613;10:25:19;0;49	86479;8	56227;0;0;0;
$GPXUP;3613;10:25:20;0;49	86479;8	56227;0;0;0;
$GPXUP;3613;10:25:21;0;49	86479;8	56227;0;0;0;
$GPXUP;3613;10:25:22;0;49	86479;8	56227;0;0;0;
$GPXUP;3613;10:25:23;0;49	86479;8	56227;0;0;0;
$GPXUP;3613;10:25:24;0;49	86479;8	56227;0;0;0;
$GPXUP;3613;10:25:25;0;49	86479;8	56227;0;0;0;
$GPXUP;3613;10:25:26;0;49	86479;8	56227;0;0;0;
$GPXUP;3613;10:25:27;0;49	86479;8	56227;0;0;0;
$GPXUP;3613;10:25:28;0;49	86479;8	56227;0;0;0;
$GPXUP;3613;10:25:29;0;49	86479;8	56227;0;0;0;
$GPXUP;3613;10:25:30;0;49	86479;8	56227;0;0;0;
$GPXUP;3613;10:25:31;0;49	86479;8	56227;0;0;0;
$GPXUP;3613;10:25:32;0;49	86479;8	56227;0;0;0;
$GPXUP;3613;10:25:33;0;49	86479;8	56227;0;0;0;
$GPXUP;3613;10:25:34;0;49	86479;8	56227;0;0;0;
$GPXUP;3613;10:25:35;0;49	86479;8	56227;0;0;0;
$GPXUP;3613;10:25:36;0;49	86479;8	56227;0;0;0;
$GPXUP;3613;10:25:37;0;49	86479;8	56227;0;0;0;
$GPXUP;3613;10:25:38;0;49	86479;8	56227;0;0;0;
$GPXUP;3613;10:25:39;0;49	86479;8	56227;0;0;0;
$GPXUP;3613;10:25:40;0;49	86479;8	56227;0;0;0;
$GPXUP;3613;10:25:41;0;49	86479;8	56227;0;0;0;
$GPXUP;3613;10:25:42;0;49	86479;8	56227;0;0;0;
$GPXUP;3613;10:25:43;0;49	86479;8	56227;0;0;0;
$GPXUP;3613;10:25:44;0;49	86479;8	56227;0;0;0;
$GPXUP;3613;10:25:45;0;49	86479;8	56227;0;0;0;
$GPXUP;3613;10:25:46;0;49	86479;8	56227;0;0;0;
$GPXUP;3613;10:25:47;0;49	86479;8	56227;0;0;0;
$GPXUP;3613;10:25:48;0;49	86479;8	56227;0;0;0;
$GPXUP;3613;10:25:49;0;49	86479;8	56227;0;0;0;
$GPXUP;3613;10:25:50;0;49	86479;8	56227;0;0;0;
$GPXUP;3613;10:25:51;0;49	86479;8	56227;0;0;0;
$GPXUP;3613;10:25:52;0;49	86479;8	56227;0;0;0;
$GPXUP;3613;10:25:53;0;49	86479;8	56227;0;0;0;
$GPXUP;3613;10:25:54;0;49	86479;8	56227;0;0;0;
$GPXUP;3613;10:25:55;0;49	86479;8	56227;0;0;0;
$GPXUP;3613;10:25:56;0;49	86479;8	56227;0;0;0;
$GPXUP;3613;10:25:57;0;49	86479;8	56227;0;0;0;
$GPXUP;3613;10:25:58;0;49	86479;8	56227;0;0;0;
$GPXUP;3613;10:25:59;0;49	86479;8	56227;0;0;0;
$GPXUP;3613;10:26:00;0;49	86479;8	56227;0;0;0;
$GPXUP;3613;10:26:01;0;49	86479;8	56227;0;0;0;
$GPXUP;3613;10:26:02;0;49	86479;8	56227;0;0;0;
$GPXUP;3613;10:26:03;0;49	86479;8	56227;0;0;0;
$GPXUP;3613;10:26:04;0;49	86479;8	56227;0;0;0;
$GPXUP;3613;10:26:05;0;49	86479;8	56227;0;0;0;
$GPXUP;3613;10:26:06;0;49	86479;8	56227;0;0;0;
$GPXUP;3613;10:26:07;0;49	86479;8	56227;0;0;0;
$GPXUP;3613;10:26:08;0;49	86479;8	56227;0;0;0;
$GPXUP;3613;10:26:09;0;49	86479;8	56227;0;0;0;
$GPXUP;3613;10:26:10;0;49	86479;8	56227;0;0;0;
$GPXUP;3613;10:26:11;0;49	86479;8	56227;0;0;0;
$GPXUP;3613;10:26:12;0;49	86479;8	56227;0;0;0;
$GPXUP;3613;10:26:13;0;49	86479;8	56227;0;0;0;
$GPXUP;3613;10:26:14;0;49	86479;8	56227;0;0;0;
$GPXUP;3613;10:26:15;0;49	86479;8	56227;0;0;0;
$GPXUP;3613;10:26:16;0;49	86479;8	56227;0;0;0;
$GPXUP;3613;10:26:17;0;49	86479;8	56227;0;0;0;
$GPXUP;3613;10:26:18;0;49	86479;8	56227;0;0;0;
$GPXUP;3613;10:26:19;0;49	86479;8	56227;0;0;0;
$GPXUP;3613;10:26:20;0;49	86479;8	56227;0;0;0;
$GPXUP;3613;10:26:21;0;49	86479;8	56227;0;0;0;
$GPXUP;3613;10:26:22;0;49	86479;8	56227;0;0;0;
$GPXUP;3613;10:26:23;0;49	86479;8	56227;0;0;0;
$GPXUP;3613;10:26:24;0;49	86479;8	56227;0;0;0;
$GPXUP;3613;10:26:25;0;49	86479;8	56227;0;0;0;
$GPXUP;3613;10:26:26;0;49	86479;8	56227;0;0;0;
$GPXUP;3613;10:26:27;0;49	86479;8	56227;0;0;0;
$GPXUP;3613;10:26:28;0;49	86479;8	56227;0;0;0;
$GPXUP;3613;10:26:29;0;49	86479;8	56227;0;0;0;
$GPXUP;3613;10:26:30;0;49	86479;8	56227;0;0;0;
$GPXUP;3613;10:26:31;0;49	86479;8	56227;0;0;0;
$GPXUP;3613;10:26:32;0;49	86479;8	56227;0;0;0;
$GPXUP;3613;10:26:33;0;49	86479;8	56227;0;0;0;
$GPXUP;3613;10:26:34;0;49	86479;8	56227;0;0;0;
$GPXUP;3613;10:26:35;0;49	86479;8	56227;0;0;0;
$GPXUP;3613;10:26:36;0;49	86479;8	56227;0;0;0;
$GPXUP;3613;10:26:37;0;49	86479;8	56227;0;0;0;
$GPXUP;3613;10:26:38;0;49	86479;8	56227;0;0;0;
$GPXUP;3613;10:26:39;0;49	86479;8	56227;0;0;0;
$GPXUP;3613;10:26:40;0;49	86479;8	56227;0;0;0;
$GPXUP;3613;10:26:41;0;49	86479;8	56227;0;0;0;
$GPXUP;3613;10:26:42;0;49	86479;8	56227;0;0;0;
$GPXUP;3613;10:26:43;0;49	86479;8	56227;0;0;0;
$GPXUP;3613;10:26:44;0;49	86479;8	56227;0;0;0;
$GPXUP;3613;10:26:45;0;49	86479;8	56227;0;0;0;
$GPXUP;3613;10:26:46;0;49	86479;8	56227;0;0;0;
$GPXUP;3613;10:26:47;0;49	86479;8	56227;0;0;0;
$GPXUP;3613;10:26:48;0;49	86479;8	56227;0;0;0;
$GPXUP;3613;10:26:49;0;49	86479;8	56227;0;0;0;
$GPXUP;3613;10:26:50;0;49	86479;8	56227;0;0;0;
$GPXUP;3613;10:26:51;0;49	86479;8	56227;0;0;0;
$GPXUP;3613;10:26:52;0;49	86479;8	56227;0;0;0;
$GPXUP;3613;10:26:53;0;49	86479;8	56227;0;0;0;
$GPXUP;3613;10:26:54;0;49	86479;8	56227;0;0;0;
$GPXUP;3613;10:26:55;0;49	86479;8	56227;0;0;0;
$GPXUP;3613;10:26:56;0;49	86479;8	56227;0;0;0;
$GPXUP;3613;10:26:57;0;49	86479;8	56227;0;0;0;
$GPXUP;3613;10:26:58;0;49	86479;8	56227;0;0;0;
$GPXUP;3613;10:26:59;0;49	86479;8	56227;0;0;0;
$GPXUP;3613;10:27:00;0;49	86479;8	56227;0;0;0;
$GPXUP;3613;10:27:01;0;49	86479;8	56227;0;0;0;
$GPXUP;3613;10:27:02;0;49	86479;8	56227;0;0;0;
$GPXUP;3613;10:27:03;0;49	86479;8	56227;0;0;0;
$GPXUP;3613;10:27:04;0;49	86479;8	56227;0;0;0;
$GPXUP;3613;10:27:05;0;49	86479;8	56227;0;0;0;
$GPXUP;3613;10:27:06;0;49	86479;8	56227;0;0;0;
$GPXUP;3613;10:27:07;0;49	86479;8	56227;0;0;0;
$GPXUP;3613;10:27:08;0;49	86479;8	56227;0;0;0;
$GPXUP;3613;10:27:09;0;49	86479;8	56227;0;0;0;
$GPXUP;3613;10:27:10;0;49	86479;8	56227;0;0;0;
$GPXUP;3613;10:27:11;0;49	86479;8	56227;0;0;0;
$GPXUP;3613;10:27:12;0;49	86479;8	56227;0;0;0;
$GPXUP;3613;10:27:13;0;49	86479;8	56226;0;0;0;
$GPXUP;3613;10:27:14;0;49	86479;8	56226;0;0;0;
$GPXUP;3613;10:27:15;0;49	86479;8	56226;0;0;0;
$GPXUP;3613;10:27:16;0;49	86479;8	56226;0;0;0;
$GPXUP;3613;10:27:17;0;49	86479;8	56226;0;0;0;
$GPXUP;3613;10:27:18;0;49	86479;8	56226;0;0;0;
$GPXUP;3613;10:27:19;0;49	86479;8	56226;0;0;0;
$GPXUP;3613;10:27:20;0;49	86479;8	56226;0;0;0;
$GPXUP;3613;10:27:21;0;49	86479;8	56226;0;0;0;
$GPXUP;3613;10:27:22;0;49	86479;8	56226;0;0;0;
$GPXUP;3613;10:27:23;0;49	86479;8	56226;0;0;0;
$GPXUP;3613;10:27:24;0;49	86479;8	56226;0;0;0;
$GPXUP;3613;10:27:25;0;49	86479;8	56226;0;0;0;
$GPXUP;3613;10:27:26;0;49	86479;8	56226;0;0;0;
$GPXUP;3613;10:27:27;0;49	86479;8	56226;0;0;0;
$GPXUP;3613;10:27:28;0;49	86479;8	56226;0;0;0;
$GPXUP;3613;10:27:29;0;49	86479;8	56226;0;0;0;
$GPXUP;3613;10:27:30;0;49	86479;8	56226;0;0;0;
$GPXUP;3613;10:27:31;0;49	86479;8	56226;0;0;0;
$GPXUP;3613;10:27:32;0;49	86479;8	56226;0;0;0;
$GPXUP;3613;10:27:33;0;49	86479;8	56226;0;0;0;
$GPXUP;3613;10:27:34;0;49	86479;8	56226;0;0;0;
$GPXUP;3613;10:27:35;0;49	86479;8	56226;0;0;0;
$GPXUP;3613;10:27:36;0;49	86479;8	56226;0;0;0;
$GPXUP;3613;10:27:37;0;49	86479;8	56226;0;0;0;
$GPXUP;3613;10:27:38;0;49	86479;8	56226;0;0;0;
$GPXUP;3613;10:27:39;0;49	86479;8	56226;0;0;0;
$GPXUP;3613;10:27:40;0;49	86479;8	56226;0;0;0;
$GPXUP;3613;10:27:41;0;49	86479;8	56226;0;0;0;
$GPXUP;3613;10:27:42;0;49	86479;8	56226;0;0;0;
$GPXUP;3613;10:27:43;0;49	86479;8	56226;0;0;0;
$GPXUP;3613;10:27:44;0;49	86479;8	56226;0;0;0;
$GPXUP;3613;10:27:45;0;49	86479;8	56226;0;0;0;
$GPXUP;3613;10:27:46;0;49	86479;8	56226;0;0;0;
$GPXUP;3613;10:27:47;0;49	86479;8	56226;0;0;0;
$GPXUP;3613;10:27:48;0;49	86479;8	56226;0;0;0;
$GPXUP;3613;10:27:49;0;49	86479;8	56226;0;0;0;
$GPXUP;3613;10:27:50;0;49	86479;8	56226;0;0;0;
$GPXUP;3613;10:27:51;0;49	86479;8	56226;0;0;0;
$GPXUP;3613;10:27:52;0;49	86479;8	56226;0;0;0;
$GPXUP;3613;10:27:53;0;49	86479;8	56226;0;0;0;
$GPXUP;3613;10:27:54;0;49	86479;8	56226;0;0;0;
$GPXUP;3613;10:27:55;0;49	86479;8	56226;0;0;0;
$GPXUP;3613;10:27:56;0;49	86479;8	56226;0;0;0;
$GPXUP;3613;10:27:57;0;49	86479;8	56226;0;0;0;
$GPXUP;3613;10:27:58;0;49	86479;8	56226;0;0;0;
$GPXUP;3613;10:27:59;0;49	86479;8	56226;0;0;0;
$GPXUP;3613;10:28:00;0;49	86479;8	56226;0;0;0;
$GPXUP;3613;10:28:01;0;49	86479;8	56226;0;0;0;
$GPXUP;3613;10:28:02;0;49	86479;8	56226;0;0;0;
$GPXUP;3613;10:28:03;0;49	86479;8	56226;0;0;0;
$GPXUP;3613;10:28:04;0;49	86479;8	56226;0;0;0;
$GPXUP;3613;10:28:05;0;49	86479;8	56226;0;0;0;
$GPXUP;3613;10:28:06;0;49	86479;8	56226;0;0;0;
$GPXUP;3613;10:28:07;0;49	86478;8	56226;0;0;0;
$GPXUP;3613;10:28:08;0;49	86478;8	56226;0;0;0;
$GPXUP;3613;10:28:09;0;49	86478;8	56226;0;0;0;
$GPXUP;3613;10:28:10;0;49	86478;8	56226;0;0;0;
$GPXUP;3613;10:28:11;0;49	86478;8	56226;0;0;0;
$GPXUP;3613;10:28:12;0;49	86478;8	56226;0;0;0;
$GPXUP;3613;10:28:13;0;49	86478;8	56226;0;0;0;
$GPXUP;3613;10:28:14;0;49	86478;8	56226;0;0;0;
$GPXUP;3613;10:28:15;0;49	86478;8	56226;0;0;0;
$GPXUP;3613;10:28:16;0;49	86478;8	56226;0;0;0;
$GPXUP;3613;10:28:17;0;49	86478;8	56226;0;0;0;
$GPXUP;3613;10:28:18;0;49	86478;8	56226;0;0;0;
$GPXUP;3613;10:28:19;0;49	86478;8	56226;0;0;0;
$GPXUP;3613;10:28:20;0;49	86478;8	56226;0;0;0;
$GPXUP;3613;10:28:21;0;49	86478;8	56226;0;0;0;
$GPXUP;3613;10:28:22;0;49	86478;8	56226;0;0;0;
$GPXUP;3613;10:28:23;0;49	86478;8	56226;0;0;0;
$GPXUP;3613;10:28:24;0;49	86478;8	56226;0;0;0;
$GPXUP;3613;10:28:25;0;49	86478;8	56226;0;0;0;
$GPXUP;3613;10:28:26;0;49	86478;8	56226;0;0;0;
$GPXUP;3613;10:28:27;0;49	86478;8	56226;0;0;0;
$GPXUP;3613;10:28:28;0;49	86478;8	56226;0;0;0;
$GPXUP;3613;10:28:29;0;49	86478;8	56226;0;0;0;
$GPXUP;3613;10:28:30;0;49	86478;8	56226;0;0;0;
$GPXUP;3613;10:28:31;0;49	86478;8	56226;0;0;0;
$GPXUP;3613;10:28:32;0;49	86478;8	56226;0;0;0;
$GPXUP;3613;10:28:33;0;49	86478;8	56226;0;0;0;
$GPXUP;3613;10:28:34;0;49	86478;8	56226;0;0;0;
$GPXUP;3613;10:28:35;0;49	86478;8	56226;0;0;0;
$GPXUP;3613;10:28:36;0;49	86478;8	56226;0;0;0;
$GPXUP;3613;10:28:37;0;49	86478;8	56226;0;0;0;
$GPXUP;3613;10:28:38;0;49	86478;8	56226;0;0;0;
$GPXUP;3613;10:28:39;0;49	86478;8	56226;0;0;0;
$GPXUP;3613;10:28:40;0;49	86478;8	56226;0;0;0;
$GPXUP;3613;10:28:41;0;49	86478;8	56226;0;0;0;
$GPXUP;3613;10:28:42;0;49	86478;8	56226;0;0;0;
$GPXUP;3613;10:28:43;0;49	86478;8	56226;0;0;0;
$GPXUP;3613;10:28:44;0;49	86478;8	56226;0;0;0;
$GPXUP;3613;10:28:45;0;49	86478;8	56226;0;0;0;
$GPXUP;3613;10:28:46;0;49	86478;8	56226;0;0;0;
$GPXUP;3613;10:28:47;0;49	86478;8	56226;0;0;0;
$GPXUP;3613;10:28:48;0;49	86478;8	56226;0;0;0;
$GPXUP;3613;10:28:49;0;49	86478;8	56226;0;0;0;
$GPXUP;3613;10:28:50;0;49	86478;8	56226;0;0;0;
$GPXUP;3613;10:28:51;0;49	86478;8	56226;0;0;0;
$GPXUP;3613;10:28:52;0;49	86478;8	56226;0;0;0;
$GPXUP;3613;10:28:53;0;49	86478;8	56226;0;0;0;
$GPXUP;3613;10:28:54;0;49	86478;8	56226;0;0;0;
$GPXUP;3613;10:28:55;0;49	86478;8	56226;0;0;0;
$GPXUP;3613;10:28:56;0;49	86478;8	56226;0;0;0;
$GPXUP;3613;10:28:57;0;49	86478;8	56226;0;0;0;
$GPXUP;3613;10:28:58;0;49	86478;8	56226;0;0;0;
$GPXUP;3613;10:28:59;0;49	86478;8	56226;0;0;0;
$GPXUP;3613;10:29:00;0;49	86478;8	56226;0;0;0;
$GPXUP;3613;10:29:01;0;49	86478;8	56226;0;0;0;
$GPXUP;3613;10:29:02;0;49	86478;8	56226;0;0;0;
$GPXUP;3613;10:29:03;0;49	86478;8	56226;0;0;0;
$GPXUP;3613;10:29:04;0;49	86478;8	56226;0;0;0;
$GPXUP;3613;10:29:05;0;49	86478;8	56226;0;0;0;
$GPXUP;3613;10:29:06;0;49	86478;8	56226;0;0;0;
$GPXUP;3613;10:29:07;0;49	86478;8	56226;0;0;0;
$GPXUP;3613;10:29:08;0;49	86478;8	56226;0;0;0;
$GPXUP;3613;10:29:09;0;49	86478;8	56226;0;0;0;
$GPXUP;3613;10:29:10;0;49	86478;8	56226;0;0;1;
$GPXUP;3613;10:29:11;0;49	86478;8	56226;0;0;2;
$GPXUP;3613;10:29:12;0;49	86478;8	56227;0;0;3;
$GPXUP;3613;10:29:13;0;49	86477;8	56226;0;0;1;
$GPXUP;3613;10:29:14;0;49	86477;8	56226;0;0;0;
$GPXUP;3613;10:29:15;0;49	86478;8	56226;0;0;0;
$GPXUP;3613;10:29:16;0;49	86477;8	56225;0;0;0;
$GPXUP;3613;10:29:17;0;49	86477;8	56225;0;0;0;
$GPXUP;3613;10:29:18;0;49	86477;8	56225;0;0;0;
$GPXUP;3613;10:29:19;0;49	86477;8	56225;0;0;0;
$GPXUP;3613;10:29:20;0;49	86477;8	56225;0;0;0;
$GPXUP;3613;10:29:21;0;49	86477;8	56225;0;0;0;
$GPXUP;3613;10:29:22;0;49	86477;8	56225;0;0;0;
$GPXUP;3613;10:29:23;0;49	86477;8	56225;0;0;0;
$GPXUP;3613;10:29:24;0;49	86477;8	56225;0;0;0;
$GPXUP;3613;10:29:25;0;49	86477;8	56225;0;0;0;
$GPXUP;3613;10:29:26;0;49	86477;8	56225;0;0;0;
$GPXUP;3613;10:29:27;0;49	86477;8	56225;0;0;0;
$GPXUP;3613;10:29:28;0;49	86477;8	56225;0;0;0;
$GPXUP;3613;10:29:29;0;49	86477;8	56225;0;0;0;
$GPXUP;3613;10:29:30;0;49	86477;8	56225;0;0;0;
$GPXUP;3613;10:29:31;0;49	86477;8	56225;0;0;0;
$GPXUP;3613;10:29:32;0;49	86477;8	56225;0;0;0;
$GPXUP;3613;10:29:33;0;49	86477;8	56225;0;0;0;
$GPXUP;3613;10:29:34;0;49	86477;8	56225;0;0;0;
$GPXUP;3613;10:29:35;0;49	86477;8	56225;0;0;0;
$GPXUP;3613;10:29:36;0;49	86477;8	56225;0;0;0;
$GPXUP;3613;10:29:37;0;49	86477;8	56225;0;0;0;
$GPXUP;3613;10:29:38;0;49	86477;8	56225;0;0;0;
$GPXUP;3613;10:29:39;0;49	86477;8	56225;0;0;0;
$GPXUP;3613;10:29:40;0;49	86477;8	56225;0;0;0;
$GPXUP;3613;10:29:41;0;49	86477;8	56225;0;0;0;
$GPXUP;3613;10:29:42;0;49	86477;8	56225;0;0;0;
$GPXUP;3613;10:29:43;0;49	86477;8	56225;0;0;0;
$GPXUP;3613;10:29:44;0;49	86477;8	56225;0;0;0;
$GPXUP;3613;10:29:45;0;49	86477;8	56225;0;0;0;
$GPXUP;3613;10:29:46;0;49	86477;8	56225;0;0;0;
$GPXUP;3613;10:29:47;0;49	86477;8	56225;0;0;0;
$GPXUP;3613;10:29:48;0;49	86477;8	56225;0;0;0;
$GPXUP;3613;10:29:49;0;49	86477;8	56225;0;0;0;
$GPXUP;3613;10:29:50;0;49	86477;8	56225;0;0;0;
$GPXUP;3613;10:29:51;0;49	86477;8	56225;0;0;0;
$GPXUP;3613;10:29:52;0;49	86477;8	56225;0;0;0;
$GPXUP;3613;10:29:53;0;49	86477;8	56225;0;0;0;
$GPXUP;3613;10:29:54;0;49	86477;8	56225;0;0;0;
$GPXUP;3613;10:29:55;0;49	86477;8	56225;0;0;0;
$GPXUP;3613;10:29:56;0;49	86477;8	56225;0;0;0;
$GPXUP;3613;10:29:57;0;49	86477;8	56225;0;0;0;
$GPXUP;3613;10:29:58;0;49	86477;8	56225;0;0;0;
$GPXUP;3613;10:29:59;0;49	86477;8	56225;0;0;0;
$GPXUP;3613;10:30:00;0;49	86477;8	56225;0;0;0;
$GPXUP;3613;10:30:01;0;49	86477;8	56225;0;0;0;
$GPXUP;3613;10:30:02;0;49	86477;8	56225;0;0;0;
$GPXUP;3613;10:30:03;0;49	86477;8	56225;0;0;0;
$GPXUP;3613;10:30:04;0;49	86477;8	56225;0;0;0;
$GPXUP;3613;10:30:05;0;49	86477;8	56225;0;0;0;
$GPXUP;3613;10:30:06;0;49	86477;8	56225;0;0;0;
$GPXUP;3613;10:30:07;0;49	86477;8	56225;0;0;0;
$GPXUP;3613;10:30:08;0;49	86477;8	56225;0;0;0;
$GPXUP;3613;10:30:09;0;49	86477;8	56225;0;0;0;
$GPXUP;3613;10:30:10;0;49	86477;8	56225;0;0;0;
$GPXUP;3613;10:30:11;0;49	86477;8	56225;0;0;0;
$GPXUP;3613;10:30:12;0;49	86477;8	56225;0;0;0;
$GPXUP;3613;10:30:13;0;49	86477;8	56225;0;0;0;
$GPXUP;3613;10:30:14;0;49	86477;8	56225;0;0;0;
$GPXUP;3613;10:30:15;0;49	86477;8	56225;0;0;0;
$GPXUP;3613;10:30:16;0;49	86477;8	56225;0;0;0;
$GPXUP;3613;10:30:17;0;49	86477;8	56225;0;0;0;
$GPXUP;3613;10:30:18;0;49	86477;8	56225;0;0;0;
$GPXUP;3613;10:30:19;0;49	86477;8	56225;0;0;0;
$GPXUP;3613;10:30:20;0;49	86477;8	56225;0;0;0;
$GPXUP;3613;10:30:21;0;49	86477;8	56225;0;0;0;
$GPXUP;3613;10:30:22;0;49	86477;8	56225;0;0;0;
$GPXUP;3613;10:30:23;0;49	86477;8	56225;0;0;0;
$GPXUP;3613;10:30:24;0;49	86477;8	56225;0;0;0;
$GPXUP;3613;10:30:25;0;49	86477;8	56225;0;0;0;
$GPXUP;3613;10:30:26;0;49	86477;8	56225;0;0;0;
$GPXUP;3613;10:30:27;0;49	86477;8	56225;0;0;0;
$GPXUP;3613;10:30:28;0;49	86477;8	56225;0;0;0;
$GPXUP;3613;10:30:29;0;49	86477;8	56225;0;0;0;
$GPXUP;3613;10:30:30;0;49	86477;8	56225;0;0;0;
$GPXUP;3613;10:30:31;0;49	86477;8	56225;0;0;0;
$GPXUP;3613;10:30:32;0;49	86477;8	56225;0;0;0;
$GPXUP;3613;10:30:33;0;49	86477;8	56225;0;0;0;
$GPXUP;3613;10:30:34;0;49	86477;8	56225;0;0;0;
$GPXUP;3613;10:30:35;0;49	86477;8	56224;0;0;0;
$GPXUP;3613;10:30:36;0;49	86477;8	56224;0;0;0;
$GPXUP;3613;10:30:37;0;49	86477;8	56224;0;0;0;
$GPXUP;3613;10:30:38;0;49	86477;8	56224;0;0;0;
$GPXUP;3613;10:30:39;0;49	86477;8	56224;0;0;0;
$GPXUP;3613;10:30:40;0;49	86477;8	56224;0;0;0;
$GPXUP;3613;10:30:41;0;49	86477;8	56224;0;0;0;
$GPXUP;3613;10:30:42;0;49	86477;8	56224;0;0;0;
$GPXUP;3613;10:30:43;0;49	86477;8	56224;0;0;0;
$GPXUP;3613;10:30:44;0;49	86477;8	56224;0;0;0;
$GPXUP;3613;10:30:45;0;49	86477;8	56224;0;0;0;
$GPXUP;3613;10:30:46;0;49	86477;8	56224;0;0;0;
$GPXUP;3613;10:30:47;0;49	86477;8	56224;0;0;0;
$GPXUP;3613;10:30:48;0;49	86477;8	56224;0;0;0;
$GPXUP;3613;10:30:49;0;49	86477;8	56224;0;0;0;
$GPXUP;3613;10:30:50;0;49	86477;8	56224;0;0;0;
$GPXUP;3613;10:30:51;0;49	86477;8	56224;0;0;0;
$GPXUP;3613;10:30:52;0;49	86477;8	56224;0;0;0;
$GPXUP;3613;10:30:53;0;49	86477;8	56224;0;0;0;
$GPXUP;3613;10:30:54;0;49	86477;8	56224;0;0;0;
$GPXUP;3613;10:30:55;0;49	86477;8	56224;0;0;0;
$GPXUP;3613;10:30:56;0;49	86477;8	56224;0;0;0;
$GPXUP;3613;10:30:57;0;49	86477;8	56224;0;0;0;
$GPXUP;3613;10:30:58;0;49	86477;8	56224;0;0;0;
$GPXUP;3613;10:30:59;0;49	86477;8	56224;0;0;0;
$GPXUP;3613;10:31:00;0;49	86477;8	56224;0;0;0;
$GPXUP;3613;10:31:01;0;49	86477;8	56224;0;0;0;
$GPXUP;3613;10:31:02;0;49	86477;8	56224;0;0;0;
$GPXUP;3613;10:31:03;0;49	86477;8	56224;0;0;0;
$GPXUP;3613;10:31:04;0;49	86477;8	56224;0;0;0;
$GPXUP;3613;10:31:05;0;49	86477;8	56224;0;0;0;
$GPXUP;3613;10:31:06;0;49	86477;8	56224;0;0;0;
$GPXUP;3613;10:31:07;0;49	86477;8	56224;0;0;0;
$GPXUP;3613;10:31:08;0;49	86477;8	56224;0;0;0;
$GPXUP;3613;10:31:09;0;49	86477;8	56224;0;0;0;
$GPXUP;3613;10:31:10;0;49	86477;8	56224;0;0;0;
$GPXUP;3613;10:31:11;0;49	86477;8	56224;0;0;0;
$GPXUP;3613;10:31:12;0;49	86477;8	56224;0;0;0;
$GPXUP;3613;10:31:13;0;49	86477;8	56224;0;0;0;
$GPXUP;3613;10:31:14;0;49	86477;8	56224;0;0;0;
$GPXUP;3613;10:31:15;0;49	86477;8	56224;0;0;0;
$GPXUP;3613;10:31:16;0;49	86477;8	56224;0;0;0;
$GPXUP;3613;10:31:17;0;49	86477;8	56224;0;0;0;
$GPXUP;3613;10:31:18;0;49	86477;8	56224;0;0;0;
$GPXUP;3613;10:31:19;0;49	86477;8	56224;0;0;0;
$GPXUP;3613;10:31:20;0;49	86477;8	56224;0;0;0;
$GPXUP;3613;10:31:21;0;49	86477;8	56224;0;0;0;
$GPXUP;3613;10:31:22;0;49	86477;8	56224;0;0;0;
$GPXUP;3613;10:31:23;0;49	86477;8	56224;0;0;0;
$GPXUP;3613;10:31:24;0;49	86477;8	56224;0;0;0;
$GPXUP;3613;10:31:25;0;49	86477;8	56224;0;0;0;
$GPXUP;3613;10:31:26;0;49	86477;8	56224;0;0;0;
$GPXUP;3613;10:31:27;0;49	86477;8	56224;0;0;0;
$GPXUP;3613;10:31:28;0;49	86477;8	56224;0;0;0;
$GPXUP;3613;10:31:29;0;49	86477;8	56224;0;0;0;
$GPXUP;3613;10:31:30;0;49	86477;8	56224;0;0;0;
$GPXUP;3613;10:31:31;0;49	86477;8	56224;0;0;0;
$GPXUP;3613;10:31:32;0;49	86477;8	56224;0;0;0;
$GPXUP;3613;10:31:33;0;49	86477;8	56224;0;0;0;
$GPXUP;3613;10:31:34;0;49	86477;8	56224;0;0;0;
$GPXUP;3613;10:31:35;0;49	86477;8	56224;0;0;0;
$GPXUP;3613;10:31:36;0;49	86477;8	56224;0;0;0;
$GPXUP;3613;10:31:37;0;49	86477;8	56224;0;0;0;
$GPXUP;3613;10:31:38;0;49	86477;8	56224;0;0;0;
$GPXUP;3613;10:31:39;0;49	86477;8	56224;0;0;0;
$GPXUP;3613;10:31:40;0;49	86477;8	56224;0;0;0;
$GPXUP;3613;10:31:41;0;49	86477;8	56224;0;0;0;
$GPXUP;3613;10:31:42;0;49	86477;8	56224;0;0;0;
$GPXUP;3613;10:31:43;0;49	86477;8	56224;0;0;0;
$GPXUP;3613;10:31:44;0;49	86477;8	56224;0;0;0;
$GPXUP;3613;10:31:45;0;49	86477;8	56224;0;0;0;
$GPXUP;3613;10:31:46;0;49	86477;8	56224;0;0;0;
$GPXUP;3613;10:31:47;0;49	86477;8	56224;0;0;0;
$GPXUP;3613;10:31:48;0;49	86477;8	56224;0;0;0;
$GPXUP;3613;10:31:49;0;49	86477;8	56224;0;0;0;
$GPXUP;3613;10:31:50;0;49	86477;8	56224;0;0;0;
$GPXUP;3613;10:31:51;0;49	86477;8	56224;0;0;0;
$GPXUP;3613;10:31:52;0;49	86477;8	56224;0;0;0;
$GPXUP;3613;10:31:53;0;49	86477;8	56224;0;0;0;
$GPXUP;3613;10:31:54;0;49	86477;8	56224;0;0;0;
$GPXUP;3613;10:31:55;0;49	86477;8	56224;0;0;0;
$GPXUP;3613;10:31:56;0;49	86477;8	56224;0;0;0;
$GPXUP;3613;10:31:57;0;49	86477;8	56224;0;0;0;
$GPXUP;3613;10:31:58;0;49	86477;8	56224;0;0;0;
$GPXUP;3613;10:31:59;0;49	86477;8	56224;0;0;0;
$GPXUP;3613;10:32:00;0;49	86477;8	56224;0;0;0;
$GPXUP;3613;10:32:01;0;49	86477;8	56224;0;0;0;
$GPXUP;3613;10:32:02;0;49	86477;8	56224;0;0;0;
$GPXUP;3613;10:32:03;0;49	86477;8	56224;0;0;0;
$GPXUP;3613;10:32:04;0;49	86477;8	56224;0;0;0;
$GPXUP;3613;10:32:05;0;49	86477;8	56224;0;0;0;
[truncated: 3,680 more rows]
