# Supplementary material for: Pigeon Navigation: Different Routes Lead to Frankfurt
Source: PLoS One. 2014 Nov 12;9(11):e112439. doi: 10.1371/journal.pone.0112439 (PMC4229201; doi:10.1371/journal.pone.0112439)
Supplement: File S4 — Files containing the original track data and a ‘Read me’ explaining the data format. (ZIP) [file pone.0112439.s004.zip › S-GRH/090713xup08_790_INC.log]

$GPXUP;3613;09:51:18;0;49	87264;8	56798;0;0;1;
$GPXUP;3613;09:51:19;0;49	87264;8	56797;0;0;6;
$GPXUP;3613;09:51:20;0;49	87266;8	56792;0;0;19;
$GPXUP;3613;09:51:21;0;49	87271;8	56782;0;0;30;
$GPXUP;3613;09:51:22;0;49	87279;8	5677;0;0;41;
$GPXUP;3613;09:51:23;0;49	87286;8	56756;0;0;42;
$GPXUP;3613;09:51:24;0;49	87289;8	5674;0;0;43;
$GPXUP;3613;09:51:25;0;49	87292;8	56724;0;0;39;
$GPXUP;3613;09:51:26;0;49	87297;8	56711;0;0;36;
$GPXUP;3613;09:51:27;0;49	87303;8	56699;0;0;39;
$GPXUP;3613;09:51:28;0;49	87308;8	56686;0;0;40;
$GPXUP;3613;09:51:29;0;49	8731;8	5667;0;0;41;
$GPXUP;3613;09:51:30;0;49	87308;8	56654;0;0;42;
$GPXUP;3613;09:51:31;0;49	87304;8	56638;0;0;44;
$GPXUP;3613;09:51:32;0;49	873;8	56622;0;0;44;
$GPXUP;3613;09:51:33;0;49	87298;8	56605;0;0;46;
$GPXUP;3613;09:51:34;0;49	873;8	56587;0;0;45;
$GPXUP;3613;09:51:35;0;49	87306;8	56572;0;0;42;
$GPXUP;3613;09:51:36;0;49	87314;8	5656;0;0;45;
$GPXUP;3613;09:51:37;0;49	87324;8	56551;0;0;46;
$GPXUP;3613;09:51:38;0;49	87336;8	56546;0;0;47;
$GPXUP;3613;09:51:39;0;49	87348;8	56547;0;0;48;
$GPXUP;3613;09:51:40;0;49	8736;8	5655;0;0;48;
$GPXUP;3613;09:51:41;0;49	87372;8	56552;0;0;48;
$GPXUP;3613;09:51:42;0;49	87385;8	56554;0;0;48;
$GPXUP;3613;09:51:43;0;49	87397;8	56558;0;0;49;
$GPXUP;3613;09:51:44;0;49	87408;8	56566;0;0;50;
$GPXUP;3613;09:51:45;0;49	87418;8	56578;0;0;50;
$GPXUP;3613;09:51:46;0;49	87427;8	56593;0;0;50;
$GPXUP;3613;09:51:47;0;49	87432;8	5661;0;0;49;
$GPXUP;3613;09:51:48;0;49	87435;8	56628;0;0;48;
$GPXUP;3613;09:51:49;0;49	87434;8	56647;0;0;47;
$GPXUP;3613;09:51:50;0;49	87429;8	56664;0;0;43;
$GPXUP;3613;09:51:51;0;49	87418;8	56676;0;0;46;
$GPXUP;3613;09:51:52;0;49	87405;8	56685;0;0;48;
$GPXUP;3613;09:51:53;0;49	87393;8	56693;0;0;50;
$GPXUP;3613;09:51:54;0;49	87382;8	56704;0;0;50;
$GPXUP;3613;09:51:55;0;49	8737;8	56714;0;0;50;
$GPXUP;3613;09:51:56;0;49	87358;8	5672;0;0;50;
$GPXUP;3613;09:51:57;0;49	87345;8	5672;0;0;49;
$GPXUP;3613;09:51:58;0;49	87333;8	56716;0;0;48;
$GPXUP;3613;09:51:59;0;49	87322;8	5671;0;0;46;
$GPXUP;3613;09:52:00;0;49	87312;8	56701;0;0;44;
$GPXUP;3613;09:52:01;0;49	87302;8	56691;0;0;45;
$GPXUP;3613;09:52:02;0;49	87291;8	56684;0;0;46;
$GPXUP;3613;09:52:03;0;49	8728;8	56679;0;0;48;
$GPXUP;3613;09:52:04;0;49	87267;8	56678;0;0;50;
$GPXUP;3613;09:52:05;0;49	87255;8	56677;0;0;50;
$GPXUP;3613;09:52:06;0;49	87242;8	56678;0;0;51;
$GPXUP;3613;09:52:07;0;49	87229;8	56678;0;0;52;
$GPXUP;3613;09:52:08;0;49	87216;8	56676;0;0;50;
$GPXUP;3613;09:52:09;0;49	87205;8	56669;0;0;48;
$GPXUP;3613;09:52:10;0;49	87195;8	56658;0;0;48;
$GPXUP;3613;09:52:11;0;49	87185;8	56648;0;0;48;
$GPXUP;3613;09:52:12;0;49	87174;8	56641;0;0;47;
$GPXUP;3613;09:52:13;0;49	87161;8	5664;0;0;48;
$GPXUP;3613;09:52:14;0;49	87148;8	56646;0;0;53;
$GPXUP;3613;09:52:15;0;49	87137;8	5666;0;0;55;
$GPXUP;3613;09:52:16;0;49	87128;8	56676;0;0;54;
$GPXUP;3613;09:52:17;0;49	87119;8	56693;0;0;52;
$GPXUP;3613;09:52:18;0;49	87113;8	56712;0;0;55;
$GPXUP;3613;09:52:19;0;49	8711;8	56732;0;0;53;
$GPXUP;3613;09:52:20;0;49	87111;8	56752;0;0;49;
$GPXUP;3613;09:52:21;0;49	87117;8	56769;0;0;41;
$GPXUP;3613;09:52:22;0;49	87127;8	56779;0;0;36;
$GPXUP;3613;09:52:23;0;49	87141;8	56778;0;0;37;
$GPXUP;3613;09:52:24;0;49	87155;8	56767;0;0;47;
$GPXUP;3613;09:52:25;0;49	87165;8	56752;0;0;48;
$GPXUP;3613;09:52:26;0;49	87171;8	56733;0;0;47;
$GPXUP;3613;09:52:27;0;49	87173;8	56714;0;0;46;
$GPXUP;3613;09:52:28;0;49	87175;8	56696;0;0;47;
$GPXUP;3613;09:52:29;0;49	87176;8	56677;0;0;47;
$GPXUP;3613;09:52:30;0;49	87177;8	56658;0;0;47;
$GPXUP;3613;09:52:31;0;49	8718;8	5664;0;0;45;
$GPXUP;3613;09:52:32;0;49	87185;8	56625;0;0;44;
$GPXUP;3613;09:52:33;0;49	87192;8	56611;0;0;44;
$GPXUP;3613;09:52:34;0;49	872;8	56598;0;0;46;
$GPXUP;3613;09:52:35;0;49	87206;8	56583;0;0;48;
$GPXUP;3613;09:52:36;0;49	87212;8	56566;0;0;50;
$GPXUP;3613;09:52:37;0;49	87215;8	56547;0;0;50;
$GPXUP;3613;09:52:38;0;49	87215;8	56528;0;0;51;
$GPXUP;3613;09:52:39;0;49	87211;8	56509;0;0;51;
$GPXUP;3613;09:52:40;0;49	87204;8	56493;0;0;49;
$GPXUP;3613;09:52:41;0;49	87193;8	56483;0;0;46;
$GPXUP;3613;09:52:42;0;49	87179;8	56481;0;0;45;
$GPXUP;3613;09:52:43;0;49	87164;8	56488;0;0;52;
$GPXUP;3613;09:52:44;0;49	87151;8	56501;0;0;53;
$GPXUP;3613;09:52:45;0;49	8714;8	56515;0;0;53;
$GPXUP;3613;09:52:46;0;49	87132;8	56533;0;0;54;
$GPXUP;3613;09:52:47;0;49	87127;8	56552;0;0;52;
$GPXUP;3613;09:52:48;0;49	87128;8	56572;0;0;49;
$GPXUP;3613;09:52:49;0;49	87132;8	56591;0;0;48;
$GPXUP;3613;09:52:50;0;49	87141;8	56607;0;0;48;
$GPXUP;3613;09:52:51;0;49	87153;8	56617;0;0;43;
$GPXUP;3613;09:52:52;0;49	87167;8	56617;0;0;45;
$GPXUP;3613;09:52:53;0;49	8718;8	56609;0;0;45;
$GPXUP;3613;09:52:54;0;49	8719;8	56593;0;0;44;
$GPXUP;3613;09:52:55;0;49	87195;8	56574;0;0;47;
$GPXUP;3613;09:52:56;0;49	87198;8	56555;0;0;47;
$GPXUP;3613;09:52:57;0;49	87203;8	56537;0;0;46;
$GPXUP;3613;09:52:58;0;49	8721;8	56522;0;0;45;
$GPXUP;3613;09:52:59;0;49	87219;8	56512;0;0;45;
$GPXUP;3613;09:53:00;0;49	8723;8	56506;0;0;47;
$GPXUP;3613;09:53:01;0;49	87243;8	56506;0;0;48;
$GPXUP;3613;09:53:02;0;49	87254;8	56512;0;0;47;
$GPXUP;3613;09:53:03;0;49	87265;8	56521;0;0;48;
$GPXUP;3613;09:53:04;0;49	87274;8	56534;0;0;50;
$GPXUP;3613;09:53:05;0;49	87283;8	56549;0;0;50;
$GPXUP;3613;09:53:06;0;49	87289;8	56567;0;0;49;
$GPXUP;3613;09:53:07;0;49	87294;8	56585;0;0;50;
$GPXUP;3613;09:53:08;0;49	873;8	56602;0;0;50;
$GPXUP;3613;09:53:09;0;49	87306;8	56618;0;0;48;
$GPXUP;3613;09:53:10;0;49	87316;8	56629;0;0;47;
$GPXUP;3613;09:53:11;0;49	87328;8	56634;0;0;44;
$GPXUP;3613;09:53:12;0;49	87342;8	56629;0;0;48;
$GPXUP;3613;09:53:13;0;49	87352;8	56614;0;0;48;
$GPXUP;3613;09:53:14;0;49	87358;8	56595;0;0;49;
$GPXUP;3613;09:53:15;0;49	8736;8	56575;0;0;47;
$GPXUP;3613;09:53:16;0;49	8736;8	56555;0;0;48;
$GPXUP;3613;09:53:17;0;49	87356;8	56536;0;0;49;
$GPXUP;3613;09:53:18;0;49	8735;8	56518;0;0;50;
$GPXUP;3613;09:53:19;0;49	8734;8	56504;0;0;50;
$GPXUP;3613;09:53:20;0;49	87326;8	56496;0;0;49;
$GPXUP;3613;09:53:21;0;49	87312;8	56493;0;0;53;
$GPXUP;3613;09:53:22;0;49	87298;8	56495;0;0;52;
$GPXUP;3613;09:53:23;0;49	87284;8	56502;0;0;53;
$GPXUP;3613;09:53:24;0;49	87272;8	56512;0;0;53;
$GPXUP;3613;09:53:25;0;49	87261;8	56526;0;0;55;
$GPXUP;3613;09:53:26;0;49	87252;8	56542;0;0;54;
$GPXUP;3613;09:53:27;0;49	87243;8	56558;0;0;53;
$GPXUP;3613;09:53:28;0;49	87234;8	56574;0;0;51;
$GPXUP;3613;09:53:29;0;49	87224;8	56588;0;0;50;
$GPXUP;3613;09:53:30;0;49	87215;8	56601;0;0;51;
$GPXUP;3613;09:53:31;0;49	87205;8	56615;0;0;52;
$GPXUP;3613;09:53:32;0;49	87196;8	5663;0;0;53;
$GPXUP;3613;09:53:33;0;49	87188;8	56647;0;0;54;
$GPXUP;3613;09:53:34;0;49	87185;8	56667;0;0;53;
$GPXUP;3613;09:53:35;0;49	87187;8	56688;0;0;51;
$GPXUP;3613;09:53:36;0;49	87193;8	56708;0;0;53;
$GPXUP;3613;09:53:37;0;49	87202;8	56725;0;0;52;
$GPXUP;3613;09:53:38;0;49	87213;8	56737;0;0;45;
$GPXUP;3613;09:53:39;0;49	87226;8	56741;0;0;41;
$GPXUP;3613;09:53:40;0;49	87239;8	56735;0;0;47;
$GPXUP;3613;09:53:41;0;49	8725;8	56723;0;0;46;
$GPXUP;3613;09:53:42;0;49	87256;8	56705;0;0;47;
$GPXUP;3613;09:53:43;0;49	87263;8	56688;0;0;48;
$GPXUP;3613;09:53:44;0;49	87271;8	56672;0;0;48;
$GPXUP;3613;09:53:45;0;49	87279;8	56658;0;0;48;
$GPXUP;3613;09:53:46;0;49	87286;8	56642;0;0;50;
$GPXUP;3613;09:53:47;0;49	87291;8	56623;0;0;52;
$GPXUP;3613;09:53:48;0;49	87294;8	56603;0;0;53;
$GPXUP;3613;09:53:49;0;49	87293;8	56582;0;0;51;
$GPXUP;3613;09:53:50;0;49	87288;8	56563;0;0;52;
$GPXUP;3613;09:53:51;0;49	87279;8	56548;0;0;50;
$GPXUP;3613;09:53:52;0;49	87266;8	56538;0;0;50;
$GPXUP;3613;09:53:53;0;49	87252;8	56533;0;0;53;
$GPXUP;3613;09:53:53;0;49	87237;8	56531;0;0;53;
$GPXUP;3613;09:53:54;0;49	87223;8	56529;0;0;54;
$GPXUP;3613;09:53:55;0;49	87208;8	56527;0;0;55;
$GPXUP;3613;09:53:56;0;49	87194;8	56527;0;0;57;
$GPXUP;3613;09:53:57;0;49	8718;8	56529;0;0;57;
$GPXUP;3613;09:53:58;0;49	87166;8	56536;0;0;57;
$GPXUP;3613;09:53:59;0;49	87155;8	5655;0;0;55;
$GPXUP;3613;09:54:00;0;49	87148;8	5657;0;0;57;
$GPXUP;3613;09:54:01;0;49	87148;8	56592;0;0;51;
$GPXUP;3613;09:54:02;0;49	87153;8	56613;0;0;48;
$GPXUP;3613;09:54:03;0;49	87163;8	56628;0;0;44;
$GPXUP;3613;09:54:04;0;49	87176;8	56636;0;0;44;
$GPXUP;3613;09:54:05;0;49	87192;8	56639;0;0;51;
$GPXUP;3613;09:54:06;0;49	87206;8	56641;0;0;51;
$GPXUP;3613;09:54:07;0;49	8722;8	5664;0;0;52;
$GPXUP;3613;09:54:08;0;49	87233;8	56632;0;0;56;
$GPXUP;3613;09:54:09;0;49	87244;8	56617;0;0;54;
$GPXUP;3613;09:54:10;0;49	87253;8	566;0;0;54;
$GPXUP;3613;09:54:11;0;49	87262;8	56584;0;0;51;
$GPXUP;3613;09:54:12;0;49	87272;8	56571;0;0;47;
$GPXUP;3613;09:54:13;0;49	87282;8	56563;0;0;48;
$GPXUP;3613;09:54:14;0;49	87293;8	56554;0;0;50;
$GPXUP;3613;09:54:15;0;49	87304;8	56544;0;0;51;
$GPXUP;3613;09:54:16;0;49	87316;8	56535;0;0;52;
$GPXUP;3613;09:54:17;0;49	87328;8	5653;0;0;47;
$GPXUP;3613;09:54:18;0;49	87339;8	56529;0;0;45;
$GPXUP;3613;09:54:19;0;49	8735;8	56535;0;0;45;
$GPXUP;3613;09:54:20;0;49	87358;8	56548;0;0;46;
$GPXUP;3613;09:54:21;0;49	87363;8	56566;0;0;49;
$GPXUP;3613;09:54:22;0;49	87366;8	56585;0;0;50;
$GPXUP;3613;09:54:23;0;49	87367;8	56605;0;0;50;
$GPXUP;3613;09:54:24;0;49	87364;8	56625;0;0;47;
$GPXUP;3613;09:54:25;0;49	87356;8	56642;0;0;48;
$GPXUP;3613;09:54:26;0;49	87344;8	56656;0;0;53;
$GPXUP;3613;09:54:27;0;49	87332;8	56669;0;0;55;
$GPXUP;3613;09:54:28;0;49	87318;8	56679;0;0;55;
$GPXUP;3613;09:54:29;0;49	87305;8	56687;0;0;56;
$GPXUP;3613;09:54:30;0;49	8729;8	56691;0;0;57;
$GPXUP;3613;09:54:31;0;49	87276;8	56692;0;0;54;
$GPXUP;3613;09:54:32;0;49	87262;8	5669;0;0;55;
$GPXUP;3613;09:54:33;0;49	87248;8	56689;0;0;55;
$GPXUP;3613;09:54:34;0;49	87234;8	5669;0;0;56;
$GPXUP;3613;09:54:35;0;49	87221;8	56692;0;0;54;
$GPXUP;3613;09:54:36;0;49	87207;8	56691;0;0;52;
$GPXUP;3613;09:54:37;0;49	87195;8	56684;0;0;52;
$GPXUP;3613;09:54:38;0;49	87186;8	56671;0;0;49;
$GPXUP;3613;09:54:39;0;49	87182;8	56654;0;0;47;
$GPXUP;3613;09:54:40;0;49	87182;8	56633;0;0;47;
$GPXUP;3613;09:54:41;0;49	87184;8	56614;0;0;47;
$GPXUP;3613;09:54:42;0;49	87188;8	56596;0;0;46;
$GPXUP;3613;09:54:43;0;49	87196;8	56581;0;0;44;
$GPXUP;3613;09:54:44;0;49	87205;8	56571;0;0;43;
$GPXUP;3613;09:54:45;0;49	87217;8	56569;0;0;45;
$GPXUP;3613;09:54:46;0;49	8723;8	56571;0;0;47;
$GPXUP;3613;09:54:47;0;49	87242;8	56577;0;0;47;
$GPXUP;3613;09:54:48;0;49	87252;8	56588;0;0;48;
$GPXUP;3613;09:54:49;0;49	87259;8	56604;0;0;49;
$GPXUP;3613;09:54:50;0;49	87266;8	5662;0;0;52;
$GPXUP;3613;09:54:51;0;49	87276;8	56635;0;0;50;
$GPXUP;3613;09:54:52;0;49	87286;8	56648;0;0;52;
$GPXUP;3613;09:54:53;0;49	87296;8	5666;0;0;49;
$GPXUP;3613;09:54:54;0;49	87307;8	56666;0;0;43;
$GPXUP;3613;09:54:55;0;49	8732;8	56666;0;0;49;
$GPXUP;3613;09:54:56;0;49	87332;8	56666;0;0;50;
$GPXUP;3613;09:54:57;0;49	87346;8	56667;0;0;50;
$GPXUP;3613;09:54:58;0;49	87358;8	5667;0;0;49;
$GPXUP;3613;09:54:59;0;49	8737;8	56676;0;0;51;
$GPXUP;3613;09:55:00;0;49	87383;8	56681;0;0;54;
$GPXUP;3613;09:55:01;0;49	87396;8	56687;0;0;54;
$GPXUP;3613;09:55:02;0;49	87409;8	56694;0;0;52;
$GPXUP;3613;09:55:03;0;49	8742;8	56702;0;0;49;
$GPXUP;3613;09:55:04;0;49	8743;8	56714;0;0;48;
$GPXUP;3613;09:55:05;0;49	87437;8	5673;0;0;48;
$GPXUP;3613;09:55:06;0;49	87443;8	56746;0;0;50;
$GPXUP;3613;09:55:07;0;49	87449;8	56763;0;0;51;
$GPXUP;3613;09:55:08;0;49	87457;8	56779;0;0;52;
$GPXUP;3613;09:55:09;0;49	87467;8	56792;0;0;51;
$GPXUP;3613;09:55:10;0;49	87477;8	56804;0;0;50;
$GPXUP;3613;09:55:11;0;49	87486;8	56817;0;0;50;
$GPXUP;3613;09:55:12;0;49	87495;8	56831;0;0;50;
$GPXUP;3613;09:55:13;0;49	87502;8	56847;0;0;50;
$GPXUP;3613;09:55:14;0;49	87507;8	56864;0;0;51;
$GPXUP;3613;09:55:15;0;49	8751;8	56883;0;0;50;
$GPXUP;3613;09:55:16;0;49	8751;8	56903;0;0;51;
$GPXUP;3613;09:55:17;0;49	87509;8	56923;0;0;52;
$GPXUP;3613;09:55:18;0;49	87509;8	56943;0;0;51;
$GPXUP;3613;09:55:19;0;49	87511;8	56963;0;0;52;
$GPXUP;3613;09:55:20;0;49	87516;8	56981;0;0;50;
$GPXUP;3613;09:55:21;0;49	87523;8	56997;0;0;47;
$GPXUP;3613;09:55:22;0;49	87533;8	57007;0;0;47;
$GPXUP;3613;09:55:23;0;49	87544;8	57016;0;0;50;
$GPXUP;3613;09:55:24;0;49	87554;8	57026;0;0;52;
$GPXUP;3613;09:55:25;0;49	87565;8	57039;0;0;55;
$GPXUP;3613;09:55:26;0;49	87575;8	57054;0;0;52;
$GPXUP;3613;09:55:27;0;49	87583;8	5707;0;0;51;
$GPXUP;3613;09:55:28;0;49	87588;8	57088;0;0;50;
$GPXUP;3613;09:55:29;0;49	87592;8	57106;0;0;51;
$GPXUP;3613;09:55:30;0;49	87599;8	57124;0;0;53;
$GPXUP;3613;09:55:31;0;49	87608;8	57137;0;0;52;
$GPXUP;3613;09:55:32;0;49	87621;8	57145;0;0;54;
$GPXUP;3613;09:55:33;0;49	87633;8	57143;0;0;46;
$GPXUP;3613;09:55:34;0;49	87641;8	57129;0;0;44;
$GPXUP;3613;09:55:35;0;49	87647;8	57108;0;0;49;
$GPXUP;3613;09:55:36;0;49	87654;8	5709;0;0;48;
$GPXUP;3613;09:55:37;0;49	87662;8	57076;0;0;46;
$GPXUP;3613;09:55:38;0;49	87672;8	57067;0;0;47;
$GPXUP;3613;09:55:39;0;49	87684;8	57061;0;0;49;
$GPXUP;3613;09:55:40;0;49	87696;8	57055;0;0;50;
$GPXUP;3613;09:55:41;0;49	87707;8	57047;0;0;51;
$GPXUP;3613;09:55:42;0;49	87718;8	57038;0;0;50;
$GPXUP;3613;09:55:43;0;49	87728;8	57026;0;0;49;
$GPXUP;3613;09:55:44;0;49	87736;8	57012;0;0;50;
$GPXUP;3613;09:55:45;0;49	87744;8	56996;0;0;51;
$GPXUP;3613;09:55:46;0;49	87751;8	56978;0;0;52;
$GPXUP;3613;09:55:47;0;49	87759;8	56963;0;0;51;
$GPXUP;3613;09:55:48;0;49	87769;8	56951;0;0;50;
$GPXUP;3613;09:55:49;0;49	87781;8	56943;0;0;50;
$GPXUP;3613;09:55:50;0;49	87793;8	56939;0;0;49;
$GPXUP;3613;09:55:51;0;49	87805;8	56937;0;0;49;
$GPXUP;3613;09:55:52;0;49	87817;8	56934;0;0;49;
$GPXUP;3613;09:55:53;0;49	87829;8	56929;0;0;51;
$GPXUP;3613;09:55:54;0;49	8784;8	5692;0;0;50;
$GPXUP;3613;09:55:55;0;49	87849;8	56907;0;0;49;
$GPXUP;3613;09:55:56;0;49	87854;8	56888;0;0;53;
$GPXUP;3613;09:55:57;0;49	87855;8	56868;0;0;49;
$GPXUP;3613;09:55:58;0;49	8785;8	5685;0;0;47;
$GPXUP;3613;09:55:59;0;49	8784;8	56835;0;0;47;
$GPXUP;3613;09:56:00;0;49	87828;8	56825;0;0;48;
$GPXUP;3613;09:56:01;0;49	87814;8	56821;0;0;48;
$GPXUP;3613;09:56:02;0;49	87798;8	56825;0;0;52;
$GPXUP;3613;09:56:03;0;49	87784;8	56834;0;0;56;
$GPXUP;3613;09:56:04;0;49	8777;8	56844;0;0;56;
$GPXUP;3613;09:56:05;0;49	87757;8	56854;0;0;56;
$GPXUP;3613;09:56:06;0;49	87743;8	56862;0;0;56;
$GPXUP;3613;09:56:07;0;49	8773;8	5687;0;0;57;
$GPXUP;3613;09:56:08;0;49	87716;8	5688;0;0;59;
$GPXUP;3613;09:56:09;0;49	87704;8	56891;0;0;58;
$GPXUP;3613;09:56:10;0;49	87691;8	56902;0;0;58;
$GPXUP;3613;09:56:11;0;49	87678;8	56909;0;0;53;
$GPXUP;3613;09:56:12;0;49	87665;8	56911;0;0;49;
$GPXUP;3613;09:56:13;0;49	87653;8	56913;0;0;50;
$GPXUP;3613;09:56:14;0;49	8764;8	56915;0;0;51;
$GPXUP;3613;09:56:15;0;49	87628;8	5692;0;0;52;
$GPXUP;3613;09:56:16;0;49	87616;8	56928;0;0;53;
$GPXUP;3613;09:56:17;0;49	87604;8	5694;0;0;55;
$GPXUP;3613;09:56:18;0;49	87596;8	56956;0;0;55;
$GPXUP;3613;09:56:19;0;49	87589;8	56973;0;0;51;
$GPXUP;3613;09:56:20;0;49	87586;8	56993;0;0;53;
$GPXUP;3613;09:56:21;0;49	87588;8	57014;0;0;52;
$GPXUP;3613;09:56:22;0;49	87595;8	57033;0;0;52;
$GPXUP;3613;09:56:23;0;49	87606;8	57046;0;0;46;
$GPXUP;3613;09:56:24;0;49	8762;8	5705;0;0;44;
$GPXUP;3613;09:56:25;0;49	87635;8	57042;0;0;48;
$GPXUP;3613;09:56:26;0;49	87646;8	57028;0;0;48;
$GPXUP;3613;09:56:27;0;49	87655;8	57012;0;0;45;
$GPXUP;3613;09:56:28;0;49	87662;8	56996;0;0;45;
$GPXUP;3613;09:56:29;0;49	87669;8	56981;0;0;46;
$GPXUP;3613;09:56:30;0;49	87677;8	56966;0;0;48;
$GPXUP;3613;09:56:31;0;49	87684;8	5695;0;0;49;
$GPXUP;3613;09:56:32;0;49	87689;8	56932;0;0;49;
$GPXUP;3613;09:56:33;0;49	8769;8	56913;0;0;49;
$GPXUP;3613;09:56:34;0;49	87687;8	56894;0;0;47;
$GPXUP;3613;09:56:35;0;49	8768;8	56878;0;0;47;
$GPXUP;3613;09:56:36;0;49	87669;8	56867;0;0;43;
$GPXUP;3613;09:56:37;0;49	87656;8	56865;0;0;42;
$GPXUP;3613;09:56:38;0;49	87641;8	56872;0;0;49;
$GPXUP;3613;09:56:39;0;49	87628;8	56886;0;0;55;
$GPXUP;3613;09:56:40;0;49	87616;8	569;0;0;53;
$GPXUP;3613;09:56:41;0;49	87604;8	56914;0;0;54;
$GPXUP;3613;09:56:42;0;49	87593;8	56928;0;0;56;
$GPXUP;3613;09:56:43;0;49	87581;8	5694;0;0;55;
$GPXUP;3613;09:56:44;0;49	87568;8	56949;0;0;54;
$GPXUP;3613;09:56:45;0;49	87555;8	56953;0;0;56;
$GPXUP;3613;09:56:46;0;49	87541;8	56951;0;0;56;
$GPXUP;3613;09:56:47;0;49	87529;8	56942;0;0;56;
$GPXUP;3613;09:56:48;0;49	87519;8	56928;0;0;53;
$GPXUP;3613;09:56:49;0;49	87511;8	56912;0;0;52;
$GPXUP;3613;09:56:50;0;49	87504;8	56895;0;0;50;
$GPXUP;3613;09:56:51;0;49	87499;8	56879;0;0;44;
$GPXUP;3613;09:56:52;0;49	87494;8	56863;0;0;44;
$GPXUP;3613;09:56:53;0;49	8749;8	56846;0;0;47;
$GPXUP;3613;09:56:54;0;49	87486;8	56828;0;0;49;
$GPXUP;3613;09:56:55;0;49	8748;8	56812;0;0;46;
$GPXUP;3613;09:56:56;0;49	87471;8	56799;0;0;45;
$GPXUP;3613;09:56:57;0;49	87457;8	56792;0;0;51;
$GPXUP;3613;09:56:58;0;49	87442;8	56787;0;0;58;
$GPXUP;3613;09:56:59;0;49	87428;8	56782;0;0;57;
$GPXUP;3613;09:57:00;0;49	87415;8	56775;0;0;55;
$GPXUP;3613;09:57:01;0;49	87403;8	56765;0;0;53;
$GPXUP;3613;09:57:02;0;49	87392;8	56754;0;0;53;
$GPXUP;3613;09:57:03;0;49	87382;8	5674;0;0;54;
$GPXUP;3613;09:57:04;0;49	87374;8	56724;0;0;54;
$GPXUP;3613;09:57:05;0;49	87368;8	56706;0;0;50;
$GPXUP;3613;09:57:06;0;49	87364;8	56688;0;0;47;
$GPXUP;3613;09:57:07;0;49	87365;8	5667;0;0;44;
$GPXUP;3613;09:57:08;0;49	87369;8	56653;0;0;44;
$GPXUP;3613;09:57:09;0;49	87378;8	56637;0;0;49;
$GPXUP;3613;09:57:10;0;49	87388;8	56623;0;0;50;
$GPXUP;3613;09:57:11;0;49	87399;8	56612;0;0;50;
$GPXUP;3613;09:57:12;0;49	87411;8	56602;0;0;47;
$GPXUP;3613;09:57:13;0;49	87422;8	56596;0;0;44;
$GPXUP;3613;09:57:14;0;49	87433;8	56595;0;0;41;
$GPXUP;3613;09:57:15;0;49	87443;8	56601;0;0;43;
$GPXUP;3613;09:57:16;0;49	87451;8	56614;0;0;44;
$GPXUP;3613;09:57:17;0;49	87458;8	5663;0;0;46;
$GPXUP;3613;09:57:18;0;49	87462;8	56647;0;0;47;
$GPXUP;3613;09:57:19;0;49	87465;8	56666;0;0;46;
$GPXUP;3613;09:57:20;0;49	87463;8	56686;0;0;46;
$GPXUP;3613;09:57:21;0;49	87458;8	56704;0;0;46;
$GPXUP;3613;09:57:22;0;49	8745;8	56721;0;0;48;
$GPXUP;3613;09:57:23;0;49	87437;8	56734;0;0;53;
$GPXUP;3613;09:57:24;0;49	87425;8	56745;0;0;52;
$GPXUP;3613;09:57:25;0;49	87413;8	56755;0;0;51;
$GPXUP;3613;09:57:26;0;49	87401;8	56766;0;0;52;
$GPXUP;3613;09:57:27;0;49	8739;8	56776;0;0;51;
$GPXUP;3613;09:57:28;0;49	87376;8	56783;0;0;55;
$GPXUP;3613;09:57:29;0;49	87362;8	5679;0;0;58;
$GPXUP;3613;09:57:30;0;49	87348;8	56798;0;0;61;
$GPXUP;3613;09:57:31;0;49	87332;8	56803;0;0;62;
$GPXUP;3613;09:57:32;0;49	87316;8	56807;0;0;62;
$GPXUP;3613;09:57:33;0;49	873;8	56807;0;0;61;
$GPXUP;3613;09:57:34;0;49	87285;8	56806;0;0;64;
$GPXUP;3613;09:57:35;0;49	87268;8	56808;0;0;66;
$GPXUP;3613;09:57:36;0;49	87252;8	56811;0;0;64;
$GPXUP;3613;09:57:37;0;49	87237;8	56817;0;0;62;
$GPXUP;3613;09:57:38;0;49	87223;8	56825;0;0;58;
$GPXUP;3613;09:57:39;0;49	87209;8	56831;0;0;58;
$GPXUP;3613;09:57:40;0;49	87195;8	56832;0;0;57;
$GPXUP;3613;09:57:41;0;49	87181;8	56826;0;0;57;
$GPXUP;3613;09:57:42;0;49	8717;8	56815;0;0;54;
$GPXUP;3613;09:57:43;0;49	87163;8	56798;0;0;52;
$GPXUP;3613;09:57:44;0;49	87161;8	56777;0;0;52;
$GPXUP;3613;09:57:45;0;49	8716;8	56756;0;0;51;
$GPXUP;3613;09:57:46;0;49	87157;8	56736;0;0;51;
$GPXUP;3613;09:57:47;0;49	8715;8	56718;0;0;51;
$GPXUP;3613;09:57:48;0;49	87141;8	56703;0;0;50;
$GPXUP;3613;09:57:49;0;49	87129;8	56692;0;0;53;
$GPXUP;3613;09:57:50;0;49	87114;8	56685;0;0;56;
$GPXUP;3613;09:57:51;0;49	87097;8	56684;0;0;63;
$GPXUP;3613;09:57:52;0;49	87082;8	56683;0;0;57;
$GPXUP;3613;09:57:53;0;49	87068;8	56678;0;0;57;
$GPXUP;3613;09:57:54;0;49	87056;8	5667;0;0;51;
$GPXUP;3613;09:57:55;0;49	87045;8	5666;0;0;52;
$GPXUP;3613;09:57:56;0;49	87036;8	56646;0;0;53;
$GPXUP;3613;09:57:57;0;49	87029;8	5663;0;0;50;
$GPXUP;3613;09:57:58;0;49	87025;8	56612;0;0;48;
$GPXUP;3613;09:57:59;0;49	87021;8	56594;0;0;52;
$GPXUP;3613;09:58:00;0;49	87014;8	56575;0;0;58;
$GPXUP;3613;09:58:01;0;49	87007;8	56556;0;0;57;
$GPXUP;3613;09:58:02;0;49	87003;8	56536;0;0;50;
$GPXUP;3613;09:58:03;0;49	87004;8	56519;0;0;41;
$GPXUP;3613;09:58:04;0;49	8701;8	56505;0;0;38;
$GPXUP;3613;09:58:05;0;49	87021;8	56496;0;0;37;
$GPXUP;3613;09:58:06;0;49	87034;8	56494;0;0;42;
$GPXUP;3613;09:58:07;0;49	87048;8	56498;0;0;44;
$GPXUP;3613;09:58:08;0;49	8706;8	56506;0;0;50;
$GPXUP;3613;09:58:09;0;49	87074;8	56514;0;0;52;
$GPXUP;3613;09:58:10;0;49	87086;8	56517;0;0;48;
$GPXUP;3613;09:58:11;0;49	87099;8	56514;0;0;49;
$GPXUP;3613;09:58:12;0;49	8711;8	56503;0;0;48;
$GPXUP;3613;09:58:13;0;49	87121;8	56495;0;0;45;
$GPXUP;3613;09:58:14;0;49	87132;8	5649;0;0;45;
$GPXUP;3613;09:58:15;0;49	87143;8	56492;0;0;45;
$GPXUP;3613;09:58:16;0;49	87151;8	56503;0;0;43;
$GPXUP;3613;09:58:17;0;49	87154;8	56522;0;0;43;
$GPXUP;3613;09:58:18;0;49	87152;8	56545;0;0;48;
$GPXUP;3613;09:58:19;0;49	87148;8	56566;0;0;51;
$GPXUP;3613;09:58:20;0;49	87143;8	56587;0;0;53;
$GPXUP;3613;09:58:21;0;49	8714;8	56607;0;0;52;
$GPXUP;3613;09:58:22;0;49	87138;8	56628;0;0;52;
$GPXUP;3613;09:58:23;0;49	87139;8	56648;0;0;52;
$GPXUP;3613;09:58:24;0;49	8714;8	56669;0;0;53;
$GPXUP;3613;09:58:25;0;49	87143;8	56688;0;0;51;
$GPXUP;3613;09:58:26;0;49	8715;8	56706;0;0;50;
$GPXUP;3613;09:58:27;0;49	87158;8	56721;0;0;50;
$GPXUP;3613;09:58:28;0;49	87166;8	56734;0;0;50;
$GPXUP;3613;09:58:29;0;49	87176;8	56746;0;0;49;
$GPXUP;3613;09:58:30;0;49	87187;8	56756;0;0;47;
$GPXUP;3613;09:58:31;0;49	87197;8	56763;0;0;43;
$GPXUP;3613;09:58:32;0;49	87208;8	56766;0;0;44;
$GPXUP;3613;09:58:33;0;49	8722;8	56766;0;0;43;
$GPXUP;3613;09:58:34;0;49	8723;8	56762;0;0;42;
$GPXUP;3613;09:58:35;0;49	8724;8	56753;0;0;41;
$GPXUP;3613;09:58:36;0;49	87247;8	5674;0;0;43;
$GPXUP;3613;09:58:37;0;49	87253;8	56725;0;0;45;
$GPXUP;3613;09:58:38;0;49	87257;8	56709;0;0;45;
$GPXUP;3613;09:58:39;0;49	87258;8	56691;0;0;46;
$GPXUP;3613;09:58:40;0;49	87255;8	56672;0;0;47;
$GPXUP;3613;09:58:41;0;49	87248;8	56656;0;0;46;
$GPXUP;3613;09:58:42;0;49	87237;8	56643;0;0;48;
$GPXUP;3613;09:58:43;0;49	87224;8	56633;0;0;48;
$GPXUP;3613;09:58:44;0;49	87209;8	5663;0;0;49;
$GPXUP;3613;09:58:45;0;49	87195;8	5663;0;0;54;
$GPXUP;3613;09:58:46;0;49	87181;8	56628;0;0;51;
$GPXUP;3613;09:58:47;0;49	87169;8	56621;0;0;49;
$GPXUP;3613;09:58:48;0;49	87158;8	56611;0;0;48;
$GPXUP;3613;09:58:49;0;49	87147;8	566;0;0;50;
$GPXUP;3613;09:58:50;0;49	87136;8	56591;0;0;53;
$GPXUP;3613;09:58:51;0;49	87123;8	56582;0;0;55;
$GPXUP;3613;09:58:52;0;49	87111;8	56572;0;0;54;
$GPXUP;3613;09:58:53;0;49	87101;8	56558;0;0;54;
$GPXUP;3613;09:58:54;0;49	87094;8	56541;0;0;51;
$GPXUP;3613;09:58:55;0;49	87093;8	56522;0;0;46;
$GPXUP;3613;09:58:56;0;49	8709;8	56506;0;0;36;
$GPXUP;3613;09:58:57;0;49	87088;8	56496;0;0;25;
$GPXUP;3613;09:58:58;0;49	87088;8	56492;0;0;9;
$GPXUP;3613;09:58:59;0;49	87088;8	56493;0;0;1;
$GPXUP;3613;09:59:00;0;49	87088;8	56494;0;0;0;
$GPXUP;3613;09:59:01;0;49	87089;8	56494;0;0;0;
$GPXUP;3613;09:59:02;0;49	87089;8	56494;0;0;0;
$GPXUP;3613;09:59:03;0;49	87089;8	56494;0;0;0;
$GPXUP;3613;09:59:04;0;49	87089;8	56494;0;0;0;
$GPXUP;3613;09:59:05;0;49	87089;8	56494;0;0;0;
$GPXUP;3613;09:59:06;0;49	87089;8	56494;0;0;0;
$GPXUP;3613;09:59:07;0;49	87089;8	56494;0;0;0;
$GPXUP;3613;09:59:08;0;49	87089;8	56494;0;0;0;
$GPXUP;3613;09:59:09;0;49	87089;8	56494;0;0;0;
$GPXUP;3613;09:59:10;0;49	87089;8	56494;0;0;0;
$GPXUP;3613;09:59:11;0;49	87089;8	56494;0;0;0;
$GPXUP;3613;09:59:12;0;49	87089;8	56494;0;0;0;
$GPXUP;3613;09:59:13;0;49	87089;8	56494;0;0;0;
$GPXUP;3613;09:59:14;0;49	87089;8	56494;0;0;0;
$GPXUP;3613;09:59:15;0;49	87089;8	56494;0;0;0;
$GPXUP;3613;09:59:16;0;49	87089;8	56494;0;0;0;
$GPXUP;3613;09:59:17;0;49	87089;8	56494;0;0;0;
$GPXUP;3613;09:59:18;0;49	87089;8	56494;0;0;0;
$GPXUP;3613;09:59:19;0;49	87089;8	56494;0;0;0;
$GPXUP;3613;09:59:20;0;49	87089;8	56494;0;0;0;
$GPXUP;3613;09:59:21;0;49	87089;8	56494;0;0;0;
$GPXUP;3613;09:59:22;0;49	87089;8	56494;0;0;0;
$GPXUP;3613;09:59:23;0;49	87089;8	56494;0;0;0;
$GPXUP;3613;09:59:24;0;49	87089;8	56494;0;0;0;
$GPXUP;3613;09:59:25;0;49	87089;8	56494;0;0;0;
$GPXUP;3613;09:59:26;0;49	87089;8	56494;0;0;0;
$GPXUP;3613;09:59:27;0;49	87089;8	56494;0;0;0;
$GPXUP;3613;09:59:28;0;49	87089;8	56494;0;0;0;
$GPXUP;3613;09:59:29;0;49	87089;8	56494;0;0;0;
$GPXUP;3613;09:59:30;0;49	87089;8	56494;0;0;0;
$GPXUP;3613;09:59:31;0;49	87089;8	56494;0;0;0;
$GPXUP;3613;09:59:32;0;49	87089;8	56494;0;0;0;
$GPXUP;3613;09:59:33;0;49	87089;8	56494;0;0;0;
$GPXUP;3613;09:59:34;0;49	87089;8	56494;0;0;0;
$GPXUP;3613;09:59:35;0;49	87089;8	56494;0;0;0;
$GPXUP;3613;09:59:36;0;49	87089;8	56494;0;0;0;
$GPXUP;3613;09:59:37;0;49	87089;8	56494;0;0;0;
$GPXUP;3613;09:59:38;0;49	87089;8	56494;0;0;0;
$GPXUP;3613;09:59:39;0;49	87089;8	56494;0;0;0;
$GPXUP;3613;09:59:40;0;49	87089;8	56494;0;0;0;
$GPXUP;3613;09:59:41;0;49	87089;8	56494;0;0;0;
$GPXUP;3613;09:59:42;0;49	87089;8	56494;0;0;0;
$GPXUP;3613;09:59:43;0;49	87089;8	56494;0;0;0;
$GPXUP;3613;09:59:44;0;49	87089;8	56494;0;0;0;
$GPXUP;3613;09:59:45;0;49	87089;8	56494;0;0;0;
$GPXUP;3613;09:59:46;0;49	87089;8	56494;0;0;0;
$GPXUP;3613;09:59:47;0;49	87089;8	56494;0;0;0;
$GPXUP;3613;09:59:48;0;49	87089;8	56494;0;0;0;
$GPXUP;3613;09:59:49;0;49	87089;8	56494;0;0;0;
$GPXUP;3613;09:59:50;0;49	87089;8	56494;0;0;0;
$GPXUP;3613;09:59:51;0;49	87089;8	56494;0;0;0;
$GPXUP;3613;09:59:52;0;49	87089;8	56494;0;0;0;
$GPXUP;3613;09:59:53;0;49	87089;8	56494;0;0;0;
$GPXUP;3613;09:59:54;0;49	87089;8	56494;0;0;0;
$GPXUP;3613;09:59:55;0;49	87089;8	56494;0;0;0;
$GPXUP;3613;09:59:56;0;49	87089;8	56494;0;0;0;
$GPXUP;3613;09:59:57;0;49	87089;8	56494;0;0;0;
$GPXUP;3613;09:59:58;0;49	87089;8	56494;0;0;0;
$GPXUP;3613;09:59:59;0;49	87089;8	56494;0;0;0;
$GPXUP;3613;10:00:00;0;49	87089;8	56494;0;0;0;
$GPXUP;3613;10:00:01;0;49	87089;8	56494;0;0;0;
$GPXUP;3613;10:00:02;0;49	87089;8	56494;0;0;0;
$GPXUP;3613;10:00:03;0;49	87089;8	56494;0;0;0;
$GPXUP;3613;10:00:04;0;49	87089;8	56494;0;0;0;
$GPXUP;3613;10:00:05;0;49	87089;8	56494;0;0;0;
$GPXUP;3613;10:00:06;0;49	87089;8	56494;0;0;0;
$GPXUP;3613;10:00:07;0;49	87089;8	56494;0;0;0;
$GPXUP;3613;10:00:08;0;49	87089;8	56494;0;0;0;
$GPXUP;3613;10:00:09;0;49	87089;8	56494;0;0;0;
$GPXUP;3613;10:00:10;0;49	87089;8	56494;0;0;0;
$GPXUP;3613;10:00:11;0;49	87089;8	56494;0;0;0;
$GPXUP;3613;10:00:12;0;49	87089;8	56494;0;0;0;
$GPXUP;3613;10:00:13;0;49	87089;8	56494;0;0;0;
$GPXUP;3613;10:00:14;0;49	87089;8	56494;0;0;0;
$GPXUP;3613;10:00:15;0;49	87089;8	56494;0;0;0;
$GPXUP;3613;10:00:16;0;49	87089;8	56494;0;0;0;
$GPXUP;3613;10:00:17;0;49	87089;8	56494;0;0;0;
$GPXUP;3613;10:00:18;0;49	87089;8	56494;0;0;0;
$GPXUP;3613;10:00:19;0;49	87089;8	56494;0;0;0;
$GPXUP;3613;10:00:20;0;49	87089;8	56494;0;0;0;
$GPXUP;3613;10:00:21;0;49	87089;8	56494;0;0;0;
$GPXUP;3613;10:00:22;0;49	87089;8	56494;0;0;0;
$GPXUP;3613;10:00:23;0;49	87089;8	56494;0;0;0;
$GPXUP;3613;10:00:24;0;49	87089;8	56494;0;0;0;
$GPXUP;3613;10:00:25;0;49	87089;8	56494;0;0;0;
$GPXUP;3613;10:00:26;0;49	87089;8	56494;0;0;0;
$GPXUP;3613;10:00:27;0;49	87089;8	56494;0;0;0;
$GPXUP;3613;10:00:28;0;49	87089;8	56494;0;0;0;
$GPXUP;3613;10:00:29;0;49	87089;8	56494;0;0;0;
$GPXUP;3613;10:00:30;0;49	87089;8	56494;0;0;0;
$GPXUP;3613;10:00:31;0;49	87089;8	56494;0;0;0;
$GPXUP;3613;10:00:32;0;49	87089;8	56494;0;0;0;
$GPXUP;3613;10:00:33;0;49	87089;8	56494;0;0;0;
$GPXUP;3613;10:00:34;0;49	87089;8	56494;0;0;0;
$GPXUP;3613;10:00:35;0;49	87089;8	56494;0;0;0;
$GPXUP;3613;10:00:36;0;49	87089;8	56494;0;0;0;
$GPXUP;3613;10:00:37;0;49	87089;8	56494;0;0;0;
$GPXUP;3613;10:00:38;0;49	87089;8	56494;0;0;0;
$GPXUP;3613;10:00:39;0;49	87089;8	56494;0;0;0;
$GPXUP;3613;10:00:40;0;49	87089;8	56494;0;0;0;
$GPXUP;3613;10:00:41;0;49	87089;8	56494;0;0;0;
$GPXUP;3613;10:00:42;0;49	87089;8	56494;0;0;0;
$GPXUP;3613;10:00:43;0;49	87089;8	56494;0;0;0;
$GPXUP;3613;10:00:44;0;49	87089;8	56494;0;0;0;
$GPXUP;3613;10:00:45;0;49	87089;8	56494;0;0;0;
$GPXUP;3613;10:00:46;0;49	87089;8	56494;0;0;0;
$GPXUP;3613;10:00:47;0;49	87089;8	56494;0;0;0;
$GPXUP;3613;10:00:48;0;49	87089;8	56494;0;0;0;
$GPXUP;3613;10:00:49;0;49	87089;8	56494;0;0;0;
$GPXUP;3613;10:00:50;0;49	87089;8	56494;0;0;0;
$GPXUP;3613;10:00:51;0;49	87089;8	56494;0;0;0;
$GPXUP;3613;10:00:52;0;49	87089;8	56494;0;0;0;
$GPXUP;3613;10:00:53;0;49	87089;8	56494;0;0;0;
$GPXUP;3613;10:00:54;0;49	87089;8	56494;0;0;0;
$GPXUP;3613;10:00:55;0;49	87089;8	56494;0;0;0;
$GPXUP;3613;10:00:56;0;49	87089;8	56494;0;0;0;
$GPXUP;3613;10:00:57;0;49	87089;8	56494;0;0;0;
$GPXUP;3613;10:00:58;0;49	87089;8	56494;0;0;0;
$GPXUP;3613;10:00:59;0;49	87089;8	56494;0;0;0;
$GPXUP;3613;10:01:00;0;49	87089;8	56494;0;0;0;
$GPXUP;3613;10:01:01;0;49	87089;8	56494;0;0;0;
$GPXUP;3613;10:01:02;0;49	87089;8	56494;0;0;0;
$GPXUP;3613;10:01:03;0;49	87089;8	56494;0;0;0;
$GPXUP;3613;10:01:04;0;49	87089;8	56494;0;0;0;
$GPXUP;3613;10:01:05;0;49	87089;8	56494;0;0;0;
$GPXUP;3613;10:01:06;0;49	87089;8	56494;0;0;0;
$GPXUP;3613;10:01:07;0;49	87089;8	56494;0;0;0;
$GPXUP;3613;10:01:08;0;49	87089;8	56494;0;0;0;
$GPXUP;3613;10:01:09;0;49	87089;8	56494;0;0;0;
$GPXUP;3613;10:01:10;0;49	87089;8	56494;0;0;0;
$GPXUP;3613;10:01:11;0;49	87089;8	56494;0;0;0;
$GPXUP;3613;10:01:12;0;49	87089;8	56494;0;0;0;
$GPXUP;3613;10:01:13;0;49	87089;8	56494;0;0;0;
$GPXUP;3613;10:01:14;0;49	87089;8	56494;0;0;0;
$GPXUP;3613;10:01:15;0;49	87089;8	56494;0;0;0;
$GPXUP;3613;10:01:16;0;49	87089;8	56494;0;0;0;
$GPXUP;3613;10:01:17;0;49	87089;8	56494;0;0;0;
$GPXUP;3613;10:01:18;0;49	87089;8	56494;0;0;0;
$GPXUP;3613;10:01:19;0;49	87089;8	56494;0;0;0;
$GPXUP;3613;10:01:20;0;49	87089;8	56494;0;0;0;
$GPXUP;3613;10:01:21;0;49	87089;8	56494;0;0;0;
$GPXUP;3613;10:01:22;0;49	87089;8	56494;0;0;0;
$GPXUP;3613;10:01:23;0;49	87089;8	56494;0;0;0;
$GPXUP;3613;10:01:24;0;49	87089;8	56494;0;0;0;
$GPXUP;3613;10:01:25;0;49	87089;8	56494;0;0;0;
$GPXUP;3613;10:01:26;0;49	87089;8	56494;0;0;0;
$GPXUP;3613;10:01:27;0;49	87089;8	56494;0;0;0;
$GPXUP;3613;10:01:28;0;49	87089;8	56494;0;0;0;
$GPXUP;3613;10:01:29;0;49	87089;8	56494;0;0;0;
$GPXUP;3613;10:01:30;0;49	87089;8	56494;0;0;0;
$GPXUP;3613;10:01:31;0;49	87089;8	56494;0;0;0;
$GPXUP;3613;10:01:32;0;49	87089;8	56494;0;0;0;
$GPXUP;3613;10:01:33;0;49	87089;8	56494;0;0;0;
$GPXUP;3613;10:01:34;0;49	87089;8	56494;0;0;0;
$GPXUP;3613;10:01:35;0;49	87089;8	56494;0;0;0;
$GPXUP;3613;10:01:36;0;49	87089;8	56494;0;0;0;
$GPXUP;3613;10:01:37;0;49	87089;8	56494;0;0;0;
$GPXUP;3613;10:01:38;0;49	87089;8	56494;0;0;0;
$GPXUP;3613;10:01:39;0;49	87089;8	56494;0;0;0;
$GPXUP;3613;10:01:40;0;49	87089;8	56494;0;0;0;
$GPXUP;3613;10:01:41;0;49	87089;8	56494;0;0;0;
$GPXUP;3613;10:01:42;0;49	87089;8	56494;0;0;0;
$GPXUP;3613;10:01:43;0;49	87089;8	56494;0;0;0;
$GPXUP;3613;10:01:44;0;49	87089;8	56494;0;0;0;
$GPXUP;3613;10:01:45;0;49	87089;8	56494;0;0;0;
$GPXUP;3613;10:01:46;0;49	87089;8	56494;0;0;0;
$GPXUP;3613;10:01:47;0;49	87089;8	56494;0;0;0;
$GPXUP;3613;10:01:48;0;49	87089;8	56494;0;0;0;
$GPXUP;3613;10:01:49;0;49	87089;8	56494;0;0;0;
$GPXUP;3613;10:01:50;0;49	87089;8	56494;0;0;0;
$GPXUP;3613;10:01:51;0;49	87089;8	56494;0;0;0;
$GPXUP;3613;10:01:52;0;49	87089;8	56494;0;0;0;
$GPXUP;3613;10:01:53;0;49	87089;8	56494;0;0;0;
$GPXUP;3613;10:01:54;0;49	87089;8	56494;0;0;0;
$GPXUP;3613;10:01:55;0;49	87089;8	56494;0;0;0;
$GPXUP;3613;10:01:56;0;49	87089;8	56494;0;0;0;
$GPXUP;3613;10:01:57;0;49	87089;8	56494;0;0;0;
$GPXUP;3613;10:01:58;0;49	87089;8	56494;0;0;0;
$GPXUP;3613;10:01:59;0;49	87089;8	56494;0;0;0;
$GPXUP;3613;10:02:00;0;49	87089;8	56494;0;0;0;
$GPXUP;3613;10:02:01;0;49	87089;8	56494;0;0;0;
$GPXUP;3613;10:02:02;0;49	87089;8	56494;0;0;0;
$GPXUP;3613;10:02:03;0;49	87089;8	56494;0;0;0;
$GPXUP;3613;10:02:04;0;49	87089;8	56494;0;0;0;
$GPXUP;3613;10:02:05;0;49	87089;8	56494;0;0;0;
$GPXUP;3613;10:02:06;0;49	87089;8	56494;0;0;0;
$GPXUP;3613;10:02:07;0;49	87089;8	56494;0;0;0;
$GPXUP;3613;10:02:08;0;49	87089;8	56494;0;0;0;
$GPXUP;3613;10:02:09;0;49	87089;8	56494;0;0;0;
$GPXUP;3613;10:02:10;0;49	87089;8	56494;0;0;0;
$GPXUP;3613;10:02:11;0;49	87089;8	56494;0;0;0;
$GPXUP;3613;10:02:12;0;49	87089;8	56494;0;0;0;
$GPXUP;3613;10:02:13;0;49	87089;8	56494;0;0;0;
$GPXUP;3613;10:02:14;0;49	87089;8	56494;0;0;0;
$GPXUP;3613;10:02:15;0;49	87089;8	56494;0;0;0;
$GPXUP;3613;10:02:16;0;49	87089;8	56494;0;0;0;
$GPXUP;3613;10:02:17;0;49	87089;8	56494;0;0;0;
$GPXUP;3613;10:02:18;0;49	87089;8	56494;0;0;0;
$GPXUP;3613;10:02:19;0;49	87089;8	56494;0;0;0;
$GPXUP;3613;10:02:20;0;49	87089;8	56494;0;0;0;
$GPXUP;3613;10:02:21;0;49	87089;8	56494;0;0;0;
$GPXUP;3613;10:02:22;0;49	87089;8	56494;0;0;0;
$GPXUP;3613;10:02:23;0;49	87089;8	56494;0;0;0;
$GPXUP;3613;10:02:24;0;49	87089;8	56494;0;0;0;
$GPXUP;3613;10:02:25;0;49	87089;8	56494;0;0;0;
$GPXUP;3613;10:02:26;0;49	87089;8	56494;0;0;0;
$GPXUP;3613;10:02:27;0;49	87089;8	56494;0;0;0;
$GPXUP;3613;10:02:28;0;49	87089;8	56494;0;0;0;
$GPXUP;3613;10:02:29;0;49	87089;8	56494;0;0;0;
$GPXUP;3613;10:02:30;0;49	87089;8	56494;0;0;0;
$GPXUP;3613;10:02:31;0;49	87089;8	56494;0;0;0;
$GPXUP;3613;10:02:32;0;49	87089;8	56494;0;0;0;
$GPXUP;3613;10:02:33;0;49	87089;8	56494;0;0;0;
$GPXUP;3613;10:02:34;0;49	87089;8	56494;0;0;0;
$GPXUP;3613;10:02:35;0;49	87089;8	56494;0;0;0;
$GPXUP;3613;10:02:36;0;49	87089;8	56494;0;0;0;
$GPXUP;3613;10:02:37;0;49	87089;8	56494;0;0;0;
$GPXUP;3613;10:02:38;0;49	87089;8	56494;0;0;0;
$GPXUP;3613;10:02:39;0;49	87089;8	56494;0;0;0;
$GPXUP;3613;10:02:40;0;49	87089;8	56494;0;0;0;
$GPXUP;3613;10:02:41;0;49	87089;8	56494;0;0;0;
$GPXUP;3613;10:02:42;0;49	87089;8	56494;0;0;0;
$GPXUP;3613;10:02:43;0;49	87089;8	56494;0;0;0;
$GPXUP;3613;10:02:44;0;49	87089;8	56494;0;0;0;
$GPXUP;3613;10:02:45;0;49	87089;8	56494;0;0;0;
$GPXUP;3613;10:02:46;0;49	87089;8	56494;0;0;0;
$GPXUP;3613;10:02:47;0;49	87089;8	56494;0;0;0;
$GPXUP;3613;10:02:48;0;49	87089;8	56494;0;0;0;
$GPXUP;3613;10:02:49;0;49	87089;8	56494;0;0;0;
$GPXUP;3613;10:02:50;0;49	87089;8	56494;0;0;0;
$GPXUP;3613;10:02:51;0;49	87089;8	56494;0;0;0;
$GPXUP;3613;10:02:52;0;49	87089;8	56494;0;0;0;
$GPXUP;3613;10:02:53;0;49	87089;8	56494;0;0;0;
$GPXUP;3613;10:02:54;0;49	87089;8	56494;0;0;0;
$GPXUP;3613;10:02:55;0;49	87089;8	56494;0;0;0;
$GPXUP;3613;10:02:56;0;49	87089;8	56494;0;0;0;
$GPXUP;3613;10:02:57;0;49	87089;8	56494;0;0;0;
$GPXUP;3613;10:02:58;0;49	87089;8	56494;0;0;0;
$GPXUP;3613;10:02:59;0;49	87089;8	56494;0;0;0;
$GPXUP;3613;10:03:00;0;49	87089;8	56494;0;0;0;
$GPXUP;3613;10:03:01;0;49	87089;8	56494;0;0;0;
$GPXUP;3613;10:03:02;0;49	87089;8	56494;0;0;0;
$GPXUP;3613;10:03:03;0;49	87089;8	56494;0;0;0;
$GPXUP;3613;10:03:04;0;49	87089;8	56494;0;0;0;
$GPXUP;3613;10:03:05;0;49	87089;8	56494;0;0;0;
$GPXUP;3613;10:03:06;0;49	87089;8	56494;0;0;0;
$GPXUP;3613;10:03:07;0;49	87089;8	56494;0;0;0;
$GPXUP;3613;10:03:08;0;49	87089;8	56494;0;0;0;
$GPXUP;3613;10:03:09;0;49	87089;8	56494;0;0;0;
$GPXUP;3613;10:03:10;0;49	87089;8	56494;0;0;0;
$GPXUP;3613;10:03:11;0;49	87089;8	56494;0;0;0;
$GPXUP;3613;10:03:12;0;49	87089;8	56494;0;0;0;
$GPXUP;3613;10:03:13;0;49	87089;8	56494;0;0;0;
$GPXUP;3613;10:03:14;0;49	87089;8	56494;0;0;0;
$GPXUP;3613;10:03:15;0;49	87089;8	56494;0;0;0;
$GPXUP;3613;10:03:16;0;49	87089;8	56494;0;0;0;
$GPXUP;3613;10:03:17;0;49	87089;8	56494;0;0;0;
$GPXUP;3613;10:03:18;0;49	87089;8	56494;0;0;0;
$GPXUP;3613;10:03:19;0;49	87089;8	56494;0;0;0;
$GPXUP;3613;10:03:20;0;49	87089;8	56494;0;0;0;
$GPXUP;3613;10:03:21;0;49	87089;8	56494;0;0;0;
$GPXUP;3613;10:03:22;0;49	87089;8	56494;0;0;0;
$GPXUP;3613;10:03:23;0;49	87089;8	56494;0;0;0;
$GPXUP;3613;10:03:24;0;49	87089;8	56494;0;0;0;
$GPXUP;3613;10:03:25;0;49	87089;8	56494;0;0;0;
$GPXUP;3613;10:03:26;0;49	87089;8	56494;0;0;0;
$GPXUP;3613;10:03:27;0;49	87089;8	56494;0;0;0;
$GPXUP;3613;10:03:28;0;49	87089;8	56494;0;0;0;
$GPXUP;3613;10:03:29;0;49	87089;8	56494;0;0;0;
$GPXUP;3613;10:03:30;0;49	87089;8	56494;0;0;0;
$GPXUP;3613;10:03:31;0;49	87089;8	56494;0;0;0;
$GPXUP;3613;10:03:32;0;49	87089;8	56494;0;0;0;
$GPXUP;3613;10:03:33;0;49	87089;8	56494;0;0;0;
$GPXUP;3613;10:03:34;0;49	87089;8	56494;0;0;0;
$GPXUP;3613;10:03:35;0;49	87089;8	56494;0;0;0;
$GPXUP;3613;10:03:36;0;49	87089;8	56494;0;0;0;
$GPXUP;3613;10:03:37;0;49	87089;8	56494;0;0;0;
$GPXUP;3613;10:03:38;0;49	87089;8	56494;0;0;0;
$GPXUP;3613;10:03:39;0;49	87089;8	56494;0;0;0;
$GPXUP;3613;10:03:40;0;49	87089;8	56494;0;0;0;
$GPXUP;3613;10:03:41;0;49	87089;8	56494;0;0;0;
$GPXUP;3613;10:03:42;0;49	87089;8	56494;0;0;0;
$GPXUP;3613;10:03:43;0;49	87089;8	56494;0;0;0;
$GPXUP;3613;10:03:44;0;49	87089;8	56494;0;0;0;
$GPXUP;3613;10:03:45;0;49	87089;8	56494;0;0;0;
$GPXUP;3613;10:03:46;0;49	87089;8	56494;0;0;0;
$GPXUP;3613;10:03:47;0;49	87089;8	56494;0;0;0;
$GPXUP;3613;10:03:48;0;49	87089;8	56494;0;0;0;
$GPXUP;3613;10:03:49;0;49	87089;8	56494;0;0;0;
$GPXUP;3613;10:03:50;0;49	87089;8	56494;0;0;0;
$GPXUP;3613;10:03:51;0;49	87089;8	56494;0;0;0;
$GPXUP;3613;10:03:52;0;49	87089;8	56494;0;0;0;
$GPXUP;3613;10:03:53;0;49	87089;8	56494;0;0;0;
$GPXUP;3613;10:03:54;0;49	87089;8	56494;0;0;0;
$GPXUP;3613;10:03:55;0;49	87089;8	56494;0;0;0;
$GPXUP;3613;10:03:56;0;49	87089;8	56494;0;0;0;
$GPXUP;3613;10:03:57;0;49	87089;8	56494;0;0;0;
$GPXUP;3613;10:03:58;0;49	87089;8	56494;0;0;0;
$GPXUP;3613;10:03:59;0;49	87089;8	56494;0;0;0;
$GPXUP;3613;10:04:00;0;49	87089;8	56494;0;0;0;
$GPXUP;3613;10:04:01;0;49	87089;8	56494;0;0;0;
$GPXUP;3613;10:04:02;0;49	87089;8	56494;0;0;0;
$GPXUP;3613;10:04:03;0;49	87089;8	56494;0;0;0;
$GPXUP;3613;10:04:04;0;49	87089;8	56494;0;0;0;
$GPXUP;3613;10:04:05;0;49	87089;8	56494;0;0;0;
$GPXUP;3613;10:04:06;0;49	87089;8	56494;0;0;0;
$GPXUP;3613;10:04:07;0;49	87089;8	56494;0;0;0;
$GPXUP;3613;10:04:08;0;49	87089;8	56494;0;0;0;
$GPXUP;3613;10:04:09;0;49	87089;8	56494;0;0;0;
$GPXUP;3613;10:04:10;0;49	87089;8	56494;0;0;0;
$GPXUP;3613;10:04:11;0;49	87089;8	56494;0;0;0;
$GPXUP;3613;10:04:12;0;49	87089;8	56494;0;0;0;
$GPXUP;3613;10:04:13;0;49	87089;8	56494;0;0;0;
$GPXUP;3613;10:04:14;0;49	87089;8	56494;0;0;0;
$GPXUP;3613;10:04:15;0;49	87089;8	56494;0;0;0;
$GPXUP;3613;10:04:16;0;49	87089;8	56494;0;0;0;
$GPXUP;3613;10:04:17;0;49	87089;8	56494;0;0;0;
$GPXUP;3613;10:04:18;0;49	87089;8	56494;0;0;0;
$GPXUP;3613;10:04:19;0;49	87089;8	56494;0;0;0;
$GPXUP;3613;10:04:20;0;49	87089;8	56494;0;0;0;
$GPXUP;3613;10:04:21;0;49	87089;8	56494;0;0;0;
$GPXUP;3613;10:04:22;0;49	87089;8	56494;0;0;0;
$GPXUP;3613;10:04:23;0;49	87089;8	56494;0;0;0;
$GPXUP;3613;10:04:24;0;49	87089;8	56494;0;0;0;
$GPXUP;3613;10:04:25;0;49	87089;8	56494;0;0;0;
$GPXUP;3613;10:04:26;0;49	87089;8	56494;0;0;0;
$GPXUP;3613;10:04:27;0;49	87089;8	56494;0;0;0;
$GPXUP;3613;10:04:28;0;49	87089;8	56494;0;0;0;
$GPXUP;3613;10:04:29;0;49	87089;8	56494;0;0;0;
$GPXUP;3613;10:04:30;0;49	87089;8	56494;0;0;0;
$GPXUP;3613;10:04:31;0;49	87089;8	56494;0;0;0;
$GPXUP;3613;10:04:32;0;49	87089;8	56494;0;0;0;
$GPXUP;3613;10:04:33;0;49	87089;8	56494;0;0;0;
$GPXUP;3613;10:04:34;0;49	87089;8	56494;0;0;0;
$GPXUP;3613;10:04:35;0;49	87089;8	56494;0;0;0;
$GPXUP;3613;10:04:36;0;49	87089;8	56494;0;0;0;
$GPXUP;3613;10:04:37;0;49	87089;8	56494;0;0;0;
$GPXUP;3613;10:04:38;0;49	87089;8	56494;0;0;0;
$GPXUP;3613;10:04:39;0;49	87089;8	56494;0;0;0;
$GPXUP;3613;10:04:40;0;49	87089;8	56494;0;0;0;
$GPXUP;3613;10:04:41;0;49	87089;8	56494;0;0;0;
$GPXUP;3613;10:04:42;0;49	87089;8	56494;0;0;0;
$GPXUP;3613;10:04:43;0;49	87089;8	56494;0;0;0;
$GPXUP;3613;10:04:44;0;49	87089;8	56494;0;0;0;
$GPXUP;3613;10:04:45;0;49	87089;8	56494;0;0;0;
$GPXUP;3613;10:04:46;0;49	87089;8	56494;0;0;0;
$GPXUP;3613;10:04:47;0;49	87089;8	56494;0;0;0;
$GPXUP;3613;10:04:48;0;49	87089;8	56494;0;0;0;
$GPXUP;3613;10:04:49;0;49	87089;8	56494;0;0;0;
$GPXUP;3613;10:04:50;0;49	87089;8	56494;0;0;0;
$GPXUP;3613;10:04:51;0;49	87089;8	56494;0;0;0;
$GPXUP;3613;10:04:52;0;49	87089;8	56494;0;0;0;
$GPXUP;3613;10:04:53;0;49	87089;8	56494;0;0;0;
$GPXUP;3613;10:04:54;0;49	87089;8	56494;0;0;0;
$GPXUP;3613;10:04:55;0;49	87089;8	56494;0;0;0;
$GPXUP;3613;10:04:56;0;49	87089;8	56494;0;0;0;
$GPXUP;3613;10:04:57;0;49	87089;8	56494;0;0;0;
$GPXUP;3613;10:04:58;0;49	87089;8	56494;0;0;0;
$GPXUP;3613;10:04:59;0;49	87089;8	56494;0;0;0;
$GPXUP;3613;10:05:00;0;49	87089;8	56494;0;0;0;
$GPXUP;3613;10:05:01;0;49	87089;8	56494;0;0;0;
$GPXUP;3613;10:05:02;0;49	87089;8	56494;0;0;0;
$GPXUP;3613;10:05:03;0;49	87089;8	56494;0;0;0;
$GPXUP;3613;10:05:04;0;49	87089;8	56494;0;0;0;
$GPXUP;3613;10:05:05;0;49	87089;8	56494;0;0;0;
$GPXUP;3613;10:05:06;0;49	87089;8	56494;0;0;0;
$GPXUP;3613;10:05:07;0;49	87089;8	56494;0;0;0;
$GPXUP;3613;10:05:08;0;49	87089;8	56494;0;0;0;
$GPXUP;3613;10:05:09;0;49	87089;8	56494;0;0;0;
$GPXUP;3613;10:05:10;0;49	87089;8	56494;0;0;0;
$GPXUP;3613;10:05:11;0;49	87089;8	56494;0;0;0;
$GPXUP;3613;10:05:12;0;49	87089;8	56494;0;0;0;
$GPXUP;3613;10:05:13;0;49	87089;8	56494;0;0;0;
$GPXUP;3613;10:05:14;0;49	87089;8	56494;0;0;0;
$GPXUP;3613;10:05:15;0;49	87089;8	56494;0;0;0;
$GPXUP;3613;10:05:16;0;49	87089;8	56494;0;0;0;
$GPXUP;3613;10:05:17;0;49	87089;8	56494;0;0;0;
$GPXUP;3613;10:05:18;0;49	87089;8	56494;0;0;0;
$GPXUP;3613;10:05:19;0;49	87089;8	56494;0;0;0;
$GPXUP;3613;10:05:20;0;49	87089;8	56494;0;0;0;
$GPXUP;3613;10:05:21;0;49	87089;8	56494;0;0;0;
$GPXUP;3613;10:05:22;0;49	87089;8	56494;0;0;0;
$GPXUP;3613;10:05:23;0;49	87089;8	56494;0;0;0;
$GPXUP;3613;10:05:24;0;49	87089;8	56494;0;0;0;
$GPXUP;3613;10:05:25;0;49	87089;8	56494;0;0;0;
$GPXUP;3613;10:05:26;0;49	87089;8	56494;0;0;0;
$GPXUP;3613;10:05:27;0;49	87089;8	56494;0;0;0;
$GPXUP;3613;10:05:28;0;49	87089;8	56494;0;0;0;
$GPXUP;3613;10:05:29;0;49	87089;8	56494;0;0;0;
$GPXUP;3613;10:05:30;0;49	87089;8	56494;0;0;0;
$GPXUP;3613;10:05:31;0;49	87089;8	56494;0;0;0;
$GPXUP;3613;10:05:32;0;49	87089;8	56494;0;0;0;
$GPXUP;3613;10:05:33;0;49	87089;8	56494;0;0;0;
$GPXUP;3613;10:05:34;0;49	87089;8	56494;0;0;0;
$GPXUP;3613;10:05:35;0;49	87089;8	56494;0;0;0;
$GPXUP;3613;10:05:36;0;49	87089;8	56494;0;0;0;
$GPXUP;3613;10:05:37;0;49	87089;8	56494;0;0;0;
$GPXUP;3613;10:05:38;0;49	87089;8	56494;0;0;0;
$GPXUP;3613;10:05:39;0;49	87089;8	56494;0;0;0;
$GPXUP;3613;10:05:40;0;49	87089;8	56494;0;0;0;
$GPXUP;3613;10:05:41;0;49	87089;8	56494;0;0;0;
$GPXUP;3613;10:05:42;0;49	87089;8	56494;0;0;0;
$GPXUP;3613;10:05:43;0;49	87089;8	56494;0;0;0;
$GPXUP;3613;10:05:44;0;49	87089;8	56494;0;0;0;
$GPXUP;3613;10:05:45;0;49	87089;8	56494;0;0;0;
$GPXUP;3613;10:05:46;0;49	87089;8	56494;0;0;0;
$GPXUP;3613;10:05:47;0;49	87089;8	56494;0;0;0;
$GPXUP;3613;10:05:48;0;49	87089;8	56494;0;0;0;
$GPXUP;3613;10:05:49;0;49	87089;8	56494;0;0;0;
$GPXUP;3613;10:05:50;0;49	87089;8	56494;0;0;0;
$GPXUP;3613;10:05:51;0;49	87089;8	56494;0;0;0;
$GPXUP;3613;10:05:52;0;49	87089;8	56494;0;0;0;
$GPXUP;3613;10:05:53;0;49	87089;8	56494;0;0;0;
$GPXUP;3613;10:05:54;0;49	87089;8	56494;0;0;0;
$GPXUP;3613;10:05:55;0;49	87089;8	56494;0;0;0;
$GPXUP;3613;10:05:56;0;49	87089;8	56494;0;0;0;
$GPXUP;3613;10:05:57;0;49	87089;8	56494;0;0;0;
$GPXUP;3613;10:05:58;0;49	87089;8	56494;0;0;0;
$GPXUP;3613;10:05:59;0;49	87089;8	56494;0;0;0;
$GPXUP;3613;10:06:00;0;49	87089;8	56494;0;0;0;
$GPXUP;3613;10:06:01;0;49	87089;8	56494;0;0;0;
$GPXUP;3613;10:06:02;0;49	87089;8	56494;0;0;0;
$GPXUP;3613;10:06:03;0;49	87089;8	56494;0;0;0;
$GPXUP;3613;10:06:04;0;49	87089;8	56494;0;0;0;
$GPXUP;3613;10:06:05;0;49	87089;8	56494;0;0;0;
$GPXUP;3613;10:06:06;0;49	87089;8	56494;0;0;0;
$GPXUP;3613;10:06:07;0;49	87089;8	56494;0;0;0;
$GPXUP;3613;10:06:08;0;49	87089;8	56494;0;0;0;
$GPXUP;3613;10:06:09;0;49	87089;8	56494;0;0;0;
$GPXUP;3613;10:06:10;0;49	87089;8	56494;0;0;0;
$GPXUP;3613;10:06:11;0;49	87089;8	56494;0;0;0;
$GPXUP;3613;10:06:12;0;49	87089;8	56494;0;0;0;
$GPXUP;3613;10:06:13;0;49	87089;8	56494;0;0;0;
$GPXUP;3613;10:06:14;0;49	87089;8	56494;0;0;0;
$GPXUP;3613;10:06:15;0;49	87089;8	56494;0;0;0;
$GPXUP;3613;10:06:16;0;49	87089;8	56494;0;0;0;
$GPXUP;3613;10:06:17;0;49	87089;8	56494;0;0;0;
$GPXUP;3613;10:06:18;0;49	87089;8	56494;0;0;0;
$GPXUP;3613;10:06:19;0;49	87089;8	56494;0;0;0;
$GPXUP;3613;10:06:20;0;49	87089;8	56494;0;0;0;
$GPXUP;3613;10:06:21;0;49	87089;8	56494;0;0;0;
$GPXUP;3613;10:06:22;0;49	87089;8	56494;0;0;0;
$GPXUP;3613;10:06:23;0;49	87089;8	56494;0;0;0;
$GPXUP;3613;10:06:24;0;49	87089;8	56494;0;0;0;
$GPXUP;3613;10:06:25;0;49	87089;8	56494;0;0;0;
$GPXUP;3613;10:06:26;0;49	87089;8	56494;0;0;0;
$GPXUP;3613;10:06:27;0;49	87089;8	56494;0;0;0;
$GPXUP;3613;10:06:28;0;49	87089;8	56494;0;0;0;
$GPXUP;3613;10:06:29;0;49	87089;8	56494;0;0;0;
$GPXUP;3613;10:06:30;0;49	87089;8	56494;0;0;0;
$GPXUP;3613;10:06:31;0;49	87089;8	56494;0;0;0;
$GPXUP;3613;10:06:32;0;49	87089;8	56494;0;0;0;
$GPXUP;3613;10:06:33;0;49	87089;8	56494;0;0;0;
$GPXUP;3613;10:06:34;0;49	87089;8	56494;0;0;0;
$GPXUP;3613;10:06:35;0;49	87089;8	56494;0;0;0;
$GPXUP;3613;10:06:36;0;49	87089;8	56494;0;0;0;
$GPXUP;3613;10:06:37;0;49	87089;8	56494;0;0;0;
$GPXUP;3613;10:06:38;0;49	87089;8	56494;0;0;0;
$GPXUP;3613;10:06:39;0;49	87089;8	56494;0;0;0;
$GPXUP;3613;10:06:40;0;49	87089;8	56494;0;0;0;
$GPXUP;3613;10:06:41;0;49	87089;8	56494;0;0;0;
$GPXUP;3613;10:06:42;0;49	87089;8	56494;0;0;0;
$GPXUP;3613;10:06:43;0;49	87089;8	56494;0;0;0;
$GPXUP;3613;10:06:44;0;49	87089;8	56494;0;0;0;
$GPXUP;3613;10:06:45;0;49	87089;8	56494;0;0;0;
$GPXUP;3613;10:06:46;0;49	87089;8	56494;0;0;0;
$GPXUP;3613;10:06:47;0;49	87089;8	56494;0;0;0;
$GPXUP;3613;10:06:48;0;49	87089;8	56494;0;0;0;
$GPXUP;3613;10:06:49;0;49	87089;8	56494;0;0;0;
$GPXUP;3613;10:06:50;0;49	87089;8	56494;0;0;0;
$GPXUP;3613;10:06:51;0;49	87089;8	56494;0;0;0;
$GPXUP;3613;10:06:52;0;49	87089;8	56494;0;0;0;
$GPXUP;3613;10:06:53;0;49	87089;8	56494;0;0;0;
$GPXUP;3613;10:06:54;0;49	87089;8	56494;0;0;0;
$GPXUP;3613;10:06:55;0;49	87089;8	56494;0;0;0;
$GPXUP;3613;10:06:56;0;49	87089;8	56494;0;0;0;
$GPXUP;3613;10:06:57;0;49	87089;8	56494;0;0;0;
$GPXUP;3613;10:06:58;0;49	87089;8	56494;0;0;0;
$GPXUP;3613;10:06:59;0;49	87089;8	56494;0;0;0;
$GPXUP;3613;10:07:00;0;49	87089;8	56494;0;0;0;
$GPXUP;3613;10:07:01;0;49	87089;8	56494;0;0;0;
$GPXUP;3613;10:07:02;0;49	87089;8	56494;0;0;0;
$GPXUP;3613;10:07:03;0;49	87089;8	56494;0;0;0;
$GPXUP;3613;10:07:04;0;49	87089;8	56494;0;0;0;
$GPXUP;3613;10:07:05;0;49	87089;8	56494;0;0;0;
$GPXUP;3613;10:07:06;0;49	87089;8	56494;0;0;0;
$GPXUP;3613;10:07:07;0;49	87089;8	56494;0;0;0;
$GPXUP;3613;10:07:08;0;49	87089;8	56494;0;0;0;
$GPXUP;3613;10:07:09;0;49	87089;8	56494;0;0;0;
$GPXUP;3613;10:07:10;0;49	87089;8	56494;0;0;0;
$GPXUP;3613;10:07:11;0;49	87089;8	56494;0;0;0;
$GPXUP;3613;10:07:12;0;49	87089;8	56494;0;0;0;
$GPXUP;3613;10:07:13;0;49	87089;8	56494;0;0;0;
$GPXUP;3613;10:07:14;0;49	87089;8	56494;0;0;0;
$GPXUP;3613;10:07:15;0;49	87089;8	56494;0;0;0;
$GPXUP;3613;10:07:16;0;49	87089;8	56494;0;0;0;
$GPXUP;3613;10:07:17;0;49	87089;8	56494;0;0;0;
$GPXUP;3613;10:07:18;0;49	87089;8	56494;0;0;0;
$GPXUP;3613;10:07:19;0;49	87089;8	56494;0;0;0;
$GPXUP;3613;10:07:20;0;49	87089;8	56494;0;0;0;
$GPXUP;3613;10:07:21;0;49	87089;8	56494;0;0;0;
$GPXUP;3613;10:07:22;0;49	87089;8	56494;0;0;0;
$GPXUP;3613;10:07:23;0;49	87089;8	56494;0;0;0;
$GPXUP;3613;10:07:24;0;49	87089;8	56494;0;0;0;
$GPXUP;3613;10:07:25;0;49	87089;8	56494;0;0;0;
$GPXUP;3613;10:07:26;0;49	87089;8	56494;0;0;0;
$GPXUP;3613;10:07:27;0;49	87089;8	56494;0;0;0;
$GPXUP;3613;10:07:28;0;49	87089;8	56494;0;0;0;
$GPXUP;3613;10:07:29;0;49	87089;8	56494;0;0;0;
$GPXUP;3613;10:07:30;0;49	87089;8	56494;0;0;0;
$GPXUP;3613;10:07:31;0;49	87089;8	56494;0;0;0;
$GPXUP;3613;10:07:32;0;49	87089;8	56494;0;0;0;
$GPXUP;3613;10:07:33;0;49	87089;8	56494;0;0;0;
$GPXUP;3613;10:07:34;0;49	87089;8	56494;0;0;0;
$GPXUP;3613;10:07:35;0;49	87089;8	56494;0;0;0;
$GPXUP;3613;10:07:36;0;49	87089;8	56494;0;0;0;
$GPXUP;3613;10:07:37;0;49	87089;8	56494;0;0;0;
$GPXUP;3613;10:07:38;0;49	87089;8	56494;0;0;0;
$GPXUP;3613;10:07:39;0;49	87089;8	56494;0;0;0;
$GPXUP;3613;10:07:40;0;49	87089;8	56494;0;0;0;
$GPXUP;3613;10:07:41;0;49	87089;8	56494;0;0;0;
$GPXUP;3613;10:07:42;0;49	87089;8	56494;0;0;0;
$GPXUP;3613;10:07:43;0;49	87089;8	56494;0;0;0;
$GPXUP;3613;10:07:44;0;49	87089;8	56494;0;0;0;
$GPXUP;3613;10:07:45;0;49	87089;8	56494;0;0;0;
$GPXUP;3613;10:07:46;0;49	87089;8	56494;0;0;0;
$GPXUP;3613;10:07:47;0;49	87089;8	56494;0;0;0;
$GPXUP;3613;10:07:48;0;49	87089;8	56494;0;0;0;
$GPXUP;3613;10:07:49;0;49	87089;8	56494;0;0;0;
$GPXUP;3613;10:07:50;0;49	87089;8	56494;0;0;0;
$GPXUP;3613;10:07:51;0;49	87089;8	56494;0;0;0;
$GPXUP;3613;10:07:52;0;49	87089;8	56494;0;0;0;
$GPXUP;3613;10:07:53;0;49	87089;8	56494;0;0;0;
$GPXUP;3613;10:07:54;0;49	87089;8	56494;0;0;0;
$GPXUP;3613;10:07:55;0;49	87089;8	56494;0;0;0;
$GPXUP;3613;10:07:56;0;49	87089;8	56494;0;0;0;
$GPXUP;3613;10:07:57;0;49	87089;8	56494;0;0;0;
$GPXUP;3613;10:07:58;0;49	87089;8	56494;0;0;0;
$GPXUP;3613;10:07:59;0;49	87089;8	56494;0;0;0;
$GPXUP;3613;10:08:00;0;49	87089;8	56494;0;0;0;
$GPXUP;3613;10:08:01;0;49	87089;8	56494;0;0;0;
$GPXUP;3613;10:08:02;0;49	87089;8	56494;0;0;0;
$GPXUP;3613;10:08:03;0;49	87089;8	56494;0;0;0;
$GPXUP;3613;10:08:04;0;49	87089;8	56494;0;0;0;
$GPXUP;3613;10:08:05;0;49	87089;8	56494;0;0;0;
$GPXUP;3613;10:08:06;0;49	87089;8	56494;0;0;0;
$GPXUP;3613;10:08:07;0;49	87089;8	56494;0;0;0;
$GPXUP;3613;10:08:08;0;49	87089;8	56494;0;0;0;
$GPXUP;3613;10:08:09;0;49	87089;8	56494;0;0;0;
$GPXUP;3613;10:08:10;0;49	87089;8	56494;0;0;0;
$GPXUP;3613;10:08:11;0;49	87089;8	56494;0;0;0;
$GPXUP;3613;10:08:12;0;49	87089;8	56494;0;0;0;
$GPXUP;3613;10:08:13;0;49	87089;8	56494;0;0;0;
$GPXUP;3613;10:08:14;0;49	87089;8	56494;0;0;0;
$GPXUP;3613;10:08:15;0;49	87089;8	56494;0;0;0;
$GPXUP;3613;10:08:16;0;49	87089;8	56494;0;0;0;
$GPXUP;3613;10:08:17;0;49	87089;8	56494;0;0;0;
$GPXUP;3613;10:08:18;0;49	87089;8	56494;0;0;0;
$GPXUP;3613;10:08:19;0;49	87089;8	56494;0;0;0;
$GPXUP;3613;10:08:20;0;49	87089;8	56494;0;0;0;
$GPXUP;3613;10:08:21;0;49	87089;8	56494;0;0;0;
$GPXUP;3613;10:08:22;0;49	87089;8	56494;0;0;0;
$GPXUP;3613;10:08:23;0;49	87089;8	56494;0;0;0;
$GPXUP;3613;10:08:24;0;49	87089;8	56494;0;0;0;
$GPXUP;3613;10:08:25;0;49	87089;8	56494;0;0;0;
$GPXUP;3613;10:08:26;0;49	87089;8	56494;0;0;0;
$GPXUP;3613;10:08:27;0;49	87089;8	56494;0;0;0;
$GPXUP;3613;10:08:28;0;49	87089;8	56494;0;0;0;
$GPXUP;3613;10:08:29;0;49	87089;8	56494;0;0;0;
$GPXUP;3613;10:08:30;0;49	87089;8	56494;0;0;0;
$GPXUP;3613;10:08:31;0;49	87089;8	56494;0;0;0;
$GPXUP;3613;10:08:32;0;49	87089;8	56494;0;0;0;
$GPXUP;3613;10:08:33;0;49	87089;8	56494;0;0;0;
$GPXUP;3613;10:08:34;0;49	87089;8	56494;0;0;0;
$GPXUP;3613;10:08:35;0;49	87089;8	56494;0;0;0;
$GPXUP;3613;10:08:36;0;49	87089;8	56494;0;0;0;
$GPXUP;3613;10:08:37;0;49	87089;8	56494;0;0;0;
$GPXUP;3613;10:08:38;0;49	87089;8	56494;0;0;0;
$GPXUP;3613;10:08:39;0;49	87089;8	56494;0;0;0;
$GPXUP;3613;10:08:40;0;49	87089;8	56494;0;0;0;
$GPXUP;3613;10:08:41;0;49	87089;8	56494;0;0;0;
$GPXUP;3613;10:08:42;0;49	87089;8	56494;0;0;0;
$GPXUP;3613;10:08:43;0;49	87089;8	56494;0;0;0;
$GPXUP;3613;10:08:44;0;49	87089;8	56494;0;0;0;
$GPXUP;3613;10:08:45;0;49	87089;8	56494;0;0;0;
$GPXUP;3613;10:08:46;0;49	87089;8	56494;0;0;0;
$GPXUP;3613;10:08:47;0;49	87089;8	56494;0;0;0;
$GPXUP;3613;10:08:48;0;49	87089;8	56494;0;0;0;
$GPXUP;3613;10:08:49;0;49	87089;8	56494;0;0;0;
$GPXUP;3613;10:08:50;0;49	87089;8	56494;0;0;0;
$GPXUP;3613;10:08:51;0;49	87089;8	56494;0;0;0;
$GPXUP;3613;10:08:52;0;49	87089;8	56494;0;0;0;
$GPXUP;3613;10:08:53;0;49	87089;8	56494;0;0;0;
$GPXUP;3613;10:08:54;0;49	87089;8	56494;0;0;0;
$GPXUP;3613;10:08:55;0;49	87089;8	56494;0;0;0;
$GPXUP;3613;10:08:56;0;49	87089;8	56494;0;0;0;
$GPXUP;3613;10:08:57;0;49	87089;8	56494;0;0;0;
$GPXUP;3613;10:08:58;0;49	87089;8	56494;0;0;0;
$GPXUP;3613;10:08:59;0;49	87089;8	56494;0;0;0;
$GPXUP;3613;10:09:00;0;49	87089;8	56494;0;0;0;
$GPXUP;3613;10:09:01;0;49	87089;8	56494;0;0;0;
$GPXUP;3613;10:09:02;0;49	87089;8	56494;0;0;0;
$GPXUP;3613;10:09:03;0;49	87089;8	56494;0;0;0;
$GPXUP;3613;10:09:04;0;49	87089;8	56494;0;0;0;
$GPXUP;3613;10:09:05;0;49	87089;8	56494;0;0;0;
$GPXUP;3613;10:09:06;0;49	87089;8	56494;0;0;0;
$GPXUP;3613;10:09:07;0;49	87089;8	56494;0;0;0;
$GPXUP;3613;10:09:08;0;49	87089;8	56494;0;0;0;
$GPXUP;3613;10:09:09;0;49	87089;8	56494;0;0;0;
$GPXUP;3613;10:09:10;0;49	87089;8	56494;0;0;0;
$GPXUP;3613;10:09:11;0;49	87089;8	56494;0;0;0;
$GPXUP;3613;10:09:12;0;49	87089;8	56494;0;0;0;
$GPXUP;3613;10:09:13;0;49	87089;8	56494;0;0;0;
$GPXUP;3613;10:09:14;0;49	87089;8	56494;0;0;0;
$GPXUP;3613;10:09:15;0;49	87089;8	56494;0;0;0;
$GPXUP;3613;10:09:16;0;49	87089;8	56494;0;0;0;
$GPXUP;3613;10:09:17;0;49	87089;8	56494;0;0;0;
$GPXUP;3613;10:09:18;0;49	87089;8	56494;0;0;0;
$GPXUP;3613;10:09:19;0;49	87089;8	56494;0;0;0;
$GPXUP;3613;10:09:20;0;49	87089;8	56494;0;0;0;
$GPXUP;3613;10:09:21;0;49	87089;8	56494;0;0;0;
$GPXUP;3613;10:09:22;0;49	87089;8	56494;0;0;0;
$GPXUP;3613;10:09:23;0;49	87089;8	56494;0;0;0;
$GPXUP;3613;10:09:24;0;49	87089;8	56494;0;0;0;
$GPXUP;3613;10:09:25;0;49	87089;8	56494;0;0;0;
$GPXUP;3613;10:09:26;0;49	87089;8	56494;0;0;0;
$GPXUP;3613;10:09:27;0;49	87089;8	56494;0;0;0;
$GPXUP;3613;10:09:28;0;49	87089;8	56494;0;0;0;
$GPXUP;3613;10:09:29;0;49	87089;8	56494;0;0;0;
$GPXUP;3613;10:09:30;0;49	87089;8	56494;0;0;0;
$GPXUP;3613;10:09:31;0;49	87089;8	56494;0;0;0;
$GPXUP;3613;10:09:32;0;49	87089;8	56494;0;0;0;
$GPXUP;3613;10:09:33;0;49	87089;8	56494;0;0;0;
$GPXUP;3613;10:09:34;0;49	87089;8	56494;0;0;0;
$GPXUP;3613;10:09:35;0;49	87089;8	56494;0;0;0;
$GPXUP;3613;10:09:36;0;49	87089;8	56494;0;0;0;
$GPXUP;3613;10:09:37;0;49	87089;8	56494;0;0;0;
$GPXUP;3613;10:09:38;0;49	87089;8	56494;0;0;0;
$GPXUP;3613;10:09:39;0;49	87089;8	56494;0;0;0;
$GPXUP;3613;10:09:40;0;49	87089;8	56494;0;0;0;
$GPXUP;3613;10:09:41;0;49	87089;8	56494;0;0;0;
$GPXUP;3613;10:09:42;0;49	87089;8	56494;0;0;0;
$GPXUP;3613;10:09:43;0;49	87089;8	56494;0;0;0;
$GPXUP;3613;10:09:44;0;49	87089;8	56494;0;0;0;
$GPXUP;3613;10:09:45;0;49	87089;8	56494;0;0;0;
$GPXUP;3613;10:09:46;0;49	87089;8	56494;0;0;0;
$GPXUP;3613;10:09:47;0;49	87089;8	56494;0;0;0;
$GPXUP;3613;10:09:48;0;49	87089;8	56494;0;0;0;
$GPXUP;3613;10:09:49;0;49	87089;8	56494;0;0;0;
$GPXUP;3613;10:09:50;0;49	87089;8	56494;0;0;0;
$GPXUP;3613;10:09:51;0;49	87089;8	56494;0;0;0;
$GPXUP;3613;10:09:52;0;49	87089;8	56494;0;0;0;
$GPXUP;3613;10:09:53;0;49	87089;8	56494;0;0;0;
$GPXUP;3613;10:09:54;0;49	87089;8	56494;0;0;0;
$GPXUP;3613;10:09:55;0;49	87089;8	56494;0;0;0;
$GPXUP;3613;10:09:56;0;49	87089;8	56494;0;0;0;
$GPXUP;3613;10:09:57;0;49	87089;8	56494;0;0;0;
$GPXUP;3613;10:09:58;0;49	87089;8	56494;0;0;0;
$GPXUP;3613;10:09:59;0;49	87089;8	56494;0;0;0;
$GPXUP;3613;10:10:00;0;49	87089;8	56494;0;0;0;
$GPXUP;3613;10:10:01;0;49	87089;8	56494;0;0;0;
$GPXUP;3613;10:10:02;0;49	87089;8	56494;0;0;0;
$GPXUP;3613;10:10:03;0;49	87089;8	56494;0;0;0;
$GPXUP;3613;10:10:04;0;49	87089;8	56494;0;0;0;
$GPXUP;3613;10:10:05;0;49	87089;8	56494;0;0;0;
$GPXUP;3613;10:10:06;0;49	87089;8	56494;0;0;0;
$GPXUP;3613;10:10:07;0;49	87089;8	56494;0;0;0;
$GPXUP;3613;10:10:08;0;49	87089;8	56494;0;0;0;
$GPXUP;3613;10:10:09;0;49	87089;8	56494;0;0;0;
$GPXUP;3613;10:10:10;0;49	87089;8	56494;0;0;0;
$GPXUP;3613;10:10:11;0;49	87089;8	56494;0;0;0;
$GPXUP;3613;10:10:12;0;49	87089;8	56494;0;0;0;
$GPXUP;3613;10:10:13;0;49	87089;8	56494;0;0;0;
$GPXUP;3613;10:10:14;0;49	87089;8	56494;0;0;0;
$GPXUP;3613;10:10:15;0;49	87089;8	56494;0;0;0;
$GPXUP;3613;10:10:16;0;49	87089;8	56494;0;0;0;
$GPXUP;3613;10:10:17;0;49	87089;8	56494;0;0;0;
$GPXUP;3613;10:10:18;0;49	87089;8	56494;0;0;0;
$GPXUP;3613;10:10:19;0;49	87089;8	56494;0;0;0;
$GPXUP;3613;10:10:20;0;49	87089;8	56494;0;0;0;
$GPXUP;3613;10:10:21;0;49	87089;8	56494;0;0;0;
$GPXUP;3613;10:10:22;0;49	87089;8	56494;0;0;0;
$GPXUP;3613;10:10:23;0;49	87089;8	56494;0;0;0;
$GPXUP;3613;10:10:24;0;49	87089;8	56494;0;0;0;
$GPXUP;3613;10:10:25;0;49	87089;8	56494;0;0;0;
$GPXUP;3613;10:10:26;0;49	87089;8	56494;0;0;0;
$GPXUP;3613;10:10:27;0;49	87089;8	56494;0;0;0;
$GPXUP;3613;10:10:28;0;49	87089;8	56494;0;0;0;
$GPXUP;3613;10:10:29;0;49	87089;8	56494;0;0;0;
$GPXUP;3613;10:10:30;0;49	87089;8	56494;0;0;0;
$GPXUP;3613;10:10:31;0;49	87089;8	56494;0;0;0;
$GPXUP;3613;10:10:32;0;49	87089;8	56494;0;0;0;
$GPXUP;3613;10:10:33;0;49	87089;8	56494;0;0;0;
$GPXUP;3613;10:10:34;0;49	87089;8	56494;0;0;0;
$GPXUP;3613;10:10:35;0;49	87089;8	56494;0;0;0;
$GPXUP;3613;10:10:36;0;49	87089;8	56494;0;0;0;
$GPXUP;3613;10:10:37;0;49	87089;8	56494;0;0;0;
$GPXUP;3613;10:10:38;0;49	87089;8	56494;0;0;0;
$GPXUP;3613;10:10:39;0;49	87089;8	56494;0;0;0;
$GPXUP;3613;10:10:40;0;49	87089;8	56494;0;0;0;
$GPXUP;3613;10:10:41;0;49	87089;8	56494;0;0;0;
$GPXUP;3613;10:10:42;0;49	87089;8	56494;0;0;0;
$GPXUP;3613;10:10:43;0;49	87089;8	56494;0;0;0;
$GPXUP;3613;10:10:44;0;49	87089;8	56494;0;0;0;
$GPXUP;3613;10:10:45;0;49	87089;8	56494;0;0;0;
$GPXUP;3613;10:10:46;0;49	87089;8	56494;0;0;0;
$GPXUP;3613;10:10:47;0;49	87089;8	56494;0;0;0;
$GPXUP;3613;10:10:48;0;49	87089;8	56494;0;0;0;
$GPXUP;3613;10:10:49;0;49	87089;8	56494;0;0;0;
$GPXUP;3613;10:10:50;0;49	87089;8	56494;0;0;0;
$GPXUP;3613;10:10:51;0;49	87089;8	56494;0;0;0;
$GPXUP;3613;10:10:52;0;49	87089;8	56494;0;0;0;
$GPXUP;3613;10:10:53;0;49	87089;8	56494;0;0;0;
$GPXUP;3613;10:10:54;0;49	87089;8	56494;0;0;0;
$GPXUP;3613;10:10:55;0;49	87089;8	56494;0;0;0;
$GPXUP;3613;10:10:56;0;49	87089;8	56494;0;0;0;
$GPXUP;3613;10:10:57;0;49	87089;8	56494;0;0;0;
$GPXUP;3613;10:10:58;0;49	87089;8	56494;0;0;0;
$GPXUP;3613;10:10:59;0;49	87089;8	56494;0;0;0;
$GPXUP;3613;10:11:00;0;49	87089;8	56494;0;0;0;
$GPXUP;3613;10:11:01;0;49	87089;8	56494;0;0;0;
$GPXUP;3613;10:11:02;0;49	87089;8	56494;0;0;0;
$GPXUP;3613;10:11:03;0;49	87089;8	56494;0;0;0;
$GPXUP;3613;10:11:04;0;49	87089;8	56494;0;0;0;
$GPXUP;3613;10:11:05;0;49	87089;8	56494;0;0;0;
$GPXUP;3613;10:11:06;0;49	87089;8	56494;0;0;0;
$GPXUP;3613;10:11:07;0;49	87089;8	56494;0;0;0;
$GPXUP;3613;10:11:08;0;49	87089;8	56494;0;0;0;
$GPXUP;3613;10:11:09;0;49	87089;8	56494;0;0;0;
$GPXUP;3613;10:11:10;0;49	87089;8	56494;0;0;0;
$GPXUP;3613;10:11:11;0;49	87089;8	56494;0;0;0;
$GPXUP;3613;10:11:12;0;49	87089;8	56494;0;0;0;
$GPXUP;3613;10:11:13;0;49	87089;8	56494;0;0;0;
$GPXUP;3613;10:11:14;0;49	87089;8	56494;0;0;0;
$GPXUP;3613;10:11:15;0;49	87089;8	56494;0;0;0;
$GPXUP;3613;10:11:16;0;49	87089;8	56494;0;0;0;
$GPXUP;3613;10:11:17;0;49	87089;8	56494;0;0;0;
$GPXUP;3613;10:11:18;0;49	87089;8	56494;0;0;0;
$GPXUP;3613;10:11:19;0;49	87089;8	56494;0;0;0;
$GPXUP;3613;10:11:20;0;49	87089;8	56494;0;0;0;
$GPXUP;3613;10:11:21;0;49	87089;8	56494;0;0;0;
$GPXUP;3613;10:11:22;0;49	87089;8	56494;0;0;0;
$GPXUP;3613;10:11:23;0;49	87089;8	56494;0;0;0;
$GPXUP;3613;10:11:24;0;49	87089;8	56494;0;0;0;
$GPXUP;3613;10:11:25;0;49	87089;8	56494;0;0;0;
$GPXUP;3613;10:11:26;0;49	87089;8	56494;0;0;0;
$GPXUP;3613;10:11:27;0;49	87089;8	56494;0;0;0;
$GPXUP;3613;10:11:28;0;49	87089;8	56494;0;0;0;
$GPXUP;3613;10:11:29;0;49	87089;8	56494;0;0;0;
$GPXUP;3613;10:11:30;0;49	87089;8	56494;0;0;0;
$GPXUP;3613;10:11:31;0;49	87089;8	56494;0;0;0;
$GPXUP;3613;10:11:32;0;49	87089;8	56494;0;0;0;
$GPXUP;3613;10:11:33;0;49	87089;8	56494;0;0;0;
$GPXUP;3613;10:11:34;0;49	87089;8	56494;0;0;0;
$GPXUP;3613;10:11:35;0;49	87089;8	56494;0;0;0;
$GPXUP;3613;10:11:36;0;49	87089;8	56494;0;0;0;
$GPXUP;3613;10:11:37;0;49	87089;8	56494;0;0;0;
$GPXUP;3613;10:11:38;0;49	87089;8	56494;0;0;0;
$GPXUP;3613;10:11:39;0;49	87089;8	56494;0;0;0;
$GPXUP;3613;10:11:40;0;49	87089;8	56494;0;0;0;
$GPXUP;3613;10:11:41;0;49	87089;8	56494;0;0;0;
$GPXUP;3613;10:11:42;0;49	87089;8	56494;0;0;0;
$GPXUP;3613;10:11:43;0;49	87089;8	56494;0;0;0;
$GPXUP;3613;10:11:44;0;49	87089;8	56494;0;0;0;
$GPXUP;3613;10:11:45;0;49	87089;8	56494;0;0;0;
$GPXUP;3613;10:11:46;0;49	87089;8	56494;0;0;0;
$GPXUP;3613;10:11:47;0;49	87089;8	56494;0;0;0;
$GPXUP;3613;10:11:48;0;49	87089;8	56494;0;0;0;
$GPXUP;3613;10:11:49;0;49	87089;8	56494;0;0;0;
$GPXUP;3613;10:11:50;0;49	87089;8	56494;0;0;0;
$GPXUP;3613;10:11:51;0;49	87089;8	56494;0;0;0;
$GPXUP;3613;10:11:52;0;49	87089;8	56494;0;0;0;
$GPXUP;3613;10:11:53;0;49	87089;8	56494;0;0;0;
$GPXUP;3613;10:11:54;0;49	87089;8	56494;0;0;0;
$GPXUP;3613;10:11:55;0;49	87089;8	56494;0;0;0;
$GPXUP;3613;10:11:56;0;49	87089;8	56494;0;0;0;
$GPXUP;3613;10:11:57;0;49	87089;8	56494;0;0;0;
$GPXUP;3613;10:11:58;0;49	87089;8	56494;0;0;0;
$GPXUP;3613;10:11:59;0;49	87089;8	56494;0;0;0;
$GPXUP;3613;10:12:00;0;49	87089;8	56494;0;0;0;
$GPXUP;3613;10:12:01;0;49	87089;8	56494;0;0;0;
$GPXUP;3613;10:12:02;0;49	87089;8	56494;0;0;0;
$GPXUP;3613;10:12:03;0;49	87089;8	56494;0;0;0;
$GPXUP;3613;10:12:04;0;49	87089;8	56494;0;0;0;
$GPXUP;3613;10:12:05;0;49	87089;8	56494;0;0;0;
$GPXUP;3613;10:12:06;0;49	87089;8	56494;0;0;0;
$GPXUP;3613;10:12:07;0;49	87089;8	56494;0;0;0;
$GPXUP;3613;10:12:08;0;49	87089;8	56494;0;0;0;
$GPXUP;3613;10:12:09;0;49	87089;8	56494;0;0;0;
$GPXUP;3613;10:12:10;0;49	87089;8	56494;0;0;0;
$GPXUP;3613;10:12:11;0;49	87089;8	56494;0;0;0;
$GPXUP;3613;10:12:12;0;49	87089;8	56494;0;0;0;
$GPXUP;3613;10:12:13;0;49	87089;8	56494;0;0;0;
$GPXUP;3613;10:12:14;0;49	87089;8	56494;0;0;0;
$GPXUP;3613;10:12:15;0;49	87089;8	56494;0;0;0;
$GPXUP;3613;10:12:16;0;49	87089;8	56494;0;0;0;
$GPXUP;3613;10:12:17;0;49	87089;8	56494;0;0;0;
$GPXUP;3613;10:12:18;0;49	87089;8	56494;0;0;0;
$GPXUP;3613;10:12:19;0;49	87089;8	56494;0;0;0;
$GPXUP;3613;10:12:20;0;49	87089;8	56494;0;0;0;
$GPXUP;3613;10:12:21;0;49	87089;8	56494;0;0;0;
$GPXUP;3613;10:12:22;0;49	87089;8	56494;0;0;0;
$GPXUP;3613;10:12:23;0;49	87089;8	56494;0;0;0;
$GPXUP;3613;10:12:24;0;49	87089;8	56494;0;0;0;
$GPXUP;3613;10:12:25;0;49	87089;8	56494;0;0;0;
$GPXUP;3613;10:12:26;0;49	87089;8	56494;0;0;0;
$GPXUP;3613;10:12:27;0;49	87089;8	56494;0;0;0;
$GPXUP;3613;10:12:28;0;49	87089;8	56494;0;0;0;
$GPXUP;3613;10:12:29;0;49	87089;8	56494;0;0;0;
$GPXUP;3613;10:12:30;0;49	87089;8	56494;0;0;0;
$GPXUP;3613;10:12:31;0;49	87089;8	56494;0;0;0;
$GPXUP;3613;10:12:32;0;49	87089;8	56494;0;0;0;
$GPXUP;3613;10:12:33;0;49	87089;8	56494;0;0;0;
$GPXUP;3613;10:12:34;0;49	87089;8	56494;0;0;0;
$GPXUP;3613;10:12:35;0;49	87089;8	56494;0;0;0;
$GPXUP;3613;10:12:36;0;49	87089;8	56494;0;0;0;
$GPXUP;3613;10:12:37;0;49	87089;8	56494;0;0;0;
$GPXUP;3613;10:12:38;0;49	87089;8	56494;0;0;0;
$GPXUP;3613;10:12:39;0;49	87089;8	56494;0;0;0;
$GPXUP;3613;10:12:40;0;49	87089;8	56494;0;0;0;
$GPXUP;3613;10:12:41;0;49	87089;8	56494;0;0;0;
$GPXUP;3613;10:12:42;0;49	87089;8	56494;0;0;0;
$GPXUP;3613;10:12:43;0;49	87089;8	56494;0;0;0;
$GPXUP;3613;10:12:44;0;49	87089;8	56494;0;0;0;
$GPXUP;3613;10:12:45;0;49	87089;8	56494;0;0;0;
$GPXUP;3613;10:12:46;0;49	87089;8	56494;0;0;0;
$GPXUP;3613;10:12:47;0;49	87089;8	56494;0;0;0;
$GPXUP;3613;10:12:48;0;49	87089;8	56494;0;0;0;
$GPXUP;3613;10:12:49;0;49	87089;8	56494;0;0;0;
$GPXUP;3613;10:12:50;0;49	87089;8	56494;0;0;0;
$GPXUP;3613;10:12:51;0;49	87089;8	56494;0;0;0;
$GPXUP;3613;10:12:52;0;49	87089;8	56494;0;0;0;
$GPXUP;3613;10:12:53;0;49	87089;8	56494;0;0;0;
$GPXUP;3613;10:12:54;0;49	87089;8	56494;0;0;0;
$GPXUP;3613;10:12:55;0;49	87089;8	56494;0;0;0;
$GPXUP;3613;10:12:56;0;49	87089;8	56494;0;0;0;
$GPXUP;3613;10:12:57;0;49	87089;8	56494;0;0;0;
$GPXUP;3613;10:12:58;0;49	87089;8	56494;0;0;0;
$GPXUP;3613;10:12:59;0;49	87089;8	56494;0;0;0;
$GPXUP;3613;10:13:00;0;49	87089;8	56494;0;0;0;
$GPXUP;3613;10:13:01;0;49	87089;8	56494;0;0;0;
$GPXUP;3613;10:13:02;0;49	87089;8	56494;0;0;0;
$GPXUP;3613;10:13:03;0;49	87089;8	56494;0;0;0;
$GPXUP;3613;10:13:04;0;49	87089;8	56494;0;0;0;
$GPXUP;3613;10:13:05;0;49	87089;8	56494;0;0;0;
$GPXUP;3613;10:13:06;0;49	87089;8	56494;0;0;0;
$GPXUP;3613;10:13:07;0;49	87089;8	56494;0;0;0;
$GPXUP;3613;10:13:08;0;49	87089;8	56494;0;0;0;
$GPXUP;3613;10:13:09;0;49	87089;8	56494;0;0;0;
$GPXUP;3613;10:13:10;0;49	87089;8	56494;0;0;0;
$GPXUP;3613;10:13:11;0;49	87089;8	56494;0;0;0;
$GPXUP;3613;10:13:12;0;49	87089;8	56494;0;0;0;
$GPXUP;3613;10:13:13;0;49	87089;8	56494;0;0;0;
$GPXUP;3613;10:13:14;0;49	87089;8	56494;0;0;0;
$GPXUP;3613;10:13:15;0;49	87089;8	56494;0;0;0;
$GPXUP;3613;10:13:16;0;49	87089;8	56494;0;0;0;
$GPXUP;3613;10:13:17;0;49	87089;8	56494;0;0;0;
$GPXUP;3613;10:13:18;0;49	87089;8	56494;0;0;0;
$GPXUP;3613;10:13:19;0;49	87089;8	56494;0;0;0;
$GPXUP;3613;10:13:20;0;49	87089;8	56494;0;0;0;
$GPXUP;3613;10:13:21;0;49	87089;8	56494;0;0;0;
$GPXUP;3613;10:13:22;0;49	87089;8	56494;0;0;0;
$GPXUP;3613;10:13:23;0;49	87089;8	56494;0;0;0;
$GPXUP;3613;10:13:24;0;49	87089;8	56494;0;0;0;
$GPXUP;3613;10:13:25;0;49	87089;8	56494;0;0;0;
$GPXUP;3613;10:13:26;0;49	87089;8	56494;0;0;0;
$GPXUP;3613;10:13:27;0;49	87089;8	56494;0;0;0;
$GPXUP;3613;10:13:28;0;49	87089;8	56494;0;0;0;
$GPXUP;3613;10:13:29;0;49	87089;8	56494;0;0;0;
$GPXUP;3613;10:13:30;0;49	87089;8	56494;0;0;0;
$GPXUP;3613;10:13:31;0;49	87089;8	56494;0;0;0;
$GPXUP;3613;10:13:32;0;49	87089;8	56494;0;0;0;
$GPXUP;3613;10:13:33;0;49	87089;8	56494;0;0;0;
$GPXUP;3613;10:13:34;0;49	87089;8	56494;0;0;0;
$GPXUP;3613;10:13:35;0;49	87089;8	56494;0;0;0;
$GPXUP;3613;10:13:36;0;49	87089;8	56494;0;0;0;
$GPXUP;3613;10:13:37;0;49	87089;8	56494;0;0;0;
$GPXUP;3613;10:13:38;0;49	87089;8	56494;0;0;0;
$GPXUP;3613;10:13:39;0;49	87089;8	56494;0;0;0;
$GPXUP;3613;10:13:40;0;49	87089;8	56494;0;0;0;
$GPXUP;3613;10:13:41;0;49	87089;8	56494;0;0;0;
$GPXUP;3613;10:13:42;0;49	87089;8	56494;0;0;0;
$GPXUP;3613;10:13:43;0;49	87089;8	56494;0;0;0;
$GPXUP;3613;10:13:44;0;49	87089;8	56494;0;0;0;
$GPXUP;3613;10:13:45;0;49	87089;8	56494;0;0;0;
$GPXUP;3613;10:13:46;0;49	87089;8	56494;0;0;0;
$GPXUP;3613;10:13:47;0;49	87089;8	56494;0;0;0;
$GPXUP;3613;10:13:48;0;49	87089;8	56494;0;0;0;
$GPXUP;3613;10:13:49;0;49	87089;8	56494;0;0;0;
$GPXUP;3613;10:13:50;0;49	87089;8	56494;0;0;0;
$GPXUP;3613;10:13:51;0;49	87089;8	56494;0;0;0;
$GPXUP;3613;10:13:52;0;49	87089;8	56494;0;0;0;
$GPXUP;3613;10:13:53;0;49	87089;8	56494;0;0;0;
$GPXUP;3613;10:13:54;0;49	87089;8	56494;0;0;0;
$GPXUP;3613;10:13:55;0;49	87089;8	56494;0;0;0;
$GPXUP;3613;10:13:56;0;49	87089;8	56494;0;0;0;
$GPXUP;3613;10:13:57;0;49	87089;8	56494;0;0;0;
$GPXUP;3613;10:13:58;0;49	87089;8	56494;0;0;0;
$GPXUP;3613;10:13:59;0;49	87089;8	56494;0;0;0;
$GPXUP;3613;10:14:00;0;49	87089;8	56494;0;0;0;
$GPXUP;3613;10:14:01;0;49	87089;8	56494;0;0;0;
$GPXUP;3613;10:14:02;0;49	87089;8	56494;0;0;0;
$GPXUP;3613;10:14:03;0;49	87089;8	56494;0;0;0;
$GPXUP;3613;10:14:04;0;49	87089;8	56494;0;0;0;
$GPXUP;3613;10:14:05;0;49	87089;8	56494;0;0;0;
$GPXUP;3613;10:14:06;0;49	87089;8	56494;0;0;0;
$GPXUP;3613;10:14:07;0;49	87089;8	56494;0;0;0;
$GPXUP;3613;10:14:08;0;49	87089;8	56494;0;0;0;
$GPXUP;3613;10:14:09;0;49	87089;8	56494;0;0;0;
$GPXUP;3613;10:14:10;0;49	87089;8	56494;0;0;0;
$GPXUP;3613;10:14:11;0;49	87089;8	56494;0;0;0;
$GPXUP;3613;10:14:12;0;49	87089;8	56494;0;0;0;
$GPXUP;3613;10:14:13;0;49	87089;8	56494;0;0;0;
$GPXUP;3613;10:14:14;0;49	87089;8	56494;0;0;0;
$GPXUP;3613;10:14:15;0;49	87089;8	56494;0;0;0;
$GPXUP;3613;10:14:16;0;49	87089;8	56494;0;0;0;
$GPXUP;3613;10:14:17;0;49	87089;8	56494;0;0;0;
$GPXUP;3613;10:14:18;0;49	87089;8	56494;0;0;0;
$GPXUP;3613;10:14:19;0;49	87089;8	56494;0;0;0;
$GPXUP;3613;10:14:20;0;49	87089;8	56494;0;0;0;
$GPXUP;3613;10:14:21;0;49	87089;8	56494;0;0;0;
$GPXUP;3613;10:14:22;0;49	87089;8	56494;0;0;0;
$GPXUP;3613;10:14:23;0;49	87089;8	56494;0;0;0;
$GPXUP;3613;10:14:24;0;49	87089;8	56494;0;0;0;
$GPXUP;3613;10:14:25;0;49	87089;8	56494;0;0;0;
$GPXUP;3613;10:14:26;0;49	87089;8	56494;0;0;0;
$GPXUP;3613;10:14:27;0;49	87089;8	56494;0;0;0;
$GPXUP;3613;10:14:28;0;49	87089;8	56494;0;0;0;
$GPXUP;3613;10:14:29;0;49	87089;8	56494;0;0;0;
$GPXUP;3613;10:14:30;0;49	87089;8	56494;0;0;0;
$GPXUP;3613;10:14:31;0;49	87089;8	56494;0;0;0;
$GPXUP;3613;10:14:32;0;49	87089;8	56494;0;0;0;
$GPXUP;3613;10:14:33;0;49	87089;8	56494;0;0;0;
$GPXUP;3613;10:14:34;0;49	87089;8	56494;0;0;0;
$GPXUP;3613;10:14:35;0;49	87089;8	56494;0;0;0;
$GPXUP;3613;10:14:36;0;49	87089;8	56494;0;0;0;
$GPXUP;3613;10:14:37;0;49	87089;8	56494;0;0;0;
$GPXUP;3613;10:14:38;0;49	87089;8	56494;0;0;0;
$GPXUP;3613;10:14:39;0;49	87089;8	56494;0;0;0;
$GPXUP;3613;10:14:40;0;49	87089;8	56494;0;0;0;
$GPXUP;3613;10:14:41;0;49	87089;8	56494;0;0;0;
$GPXUP;3613;10:14:42;0;49	87089;8	56494;0;0;0;
$GPXUP;3613;10:14:43;0;49	87089;8	56494;0;0;0;
$GPXUP;3613;10:14:44;0;49	87089;8	56494;0;0;0;
$GPXUP;3613;10:14:45;0;49	87089;8	56494;0;0;0;
$GPXUP;3613;10:14:46;0;49	87089;8	56494;0;0;0;
$GPXUP;3613;10:14:47;0;49	87089;8	56494;0;0;0;
$GPXUP;3613;10:14:48;0;49	87089;8	56494;0;0;0;
$GPXUP;3613;10:14:49;0;49	87089;8	56494;0;0;0;
$GPXUP;3613;10:14:50;0;49	87089;8	56494;0;0;0;
$GPXUP;3613;10:14:51;0;49	87089;8	56494;0;0;0;
$GPXUP;3613;10:14:52;0;49	87089;8	56494;0;0;0;
$GPXUP;3613;10:14:53;0;49	87089;8	56494;0;0;0;
$GPXUP;3613;10:14:54;0;49	87089;8	56494;0;0;0;
$GPXUP;3613;10:14:55;0;49	87089;8	56494;0;0;0;
$GPXUP;3613;10:14:56;0;49	87089;8	56494;0;0;0;
$GPXUP;3613;10:14:57;0;49	87089;8	56494;0;0;0;
$GPXUP;3613;10:14:58;0;49	87089;8	56494;0;0;0;
$GPXUP;3613;10:14:59;0;49	87089;8	56494;0;0;0;
$GPXUP;3613;10:15:00;0;49	87089;8	56494;0;0;0;
$GPXUP;3613;10:15:01;0;49	87089;8	56494;0;0;0;
$GPXUP;3613;10:15:02;0;49	87089;8	56494;0;0;0;
$GPXUP;3613;10:15:03;0;49	87089;8	56494;0;0;0;
$GPXUP;3613;10:15:04;0;49	87089;8	56494;0;0;0;
$GPXUP;3613;10:15:05;0;49	87089;8	56494;0;0;0;
$GPXUP;3613;10:15:06;0;49	87089;8	56494;0;0;0;
$GPXUP;3613;10:15:07;0;49	87089;8	56494;0;0;0;
$GPXUP;3613;10:15:08;0;49	87089;8	56494;0;0;0;
$GPXUP;3613;10:15:09;0;49	87089;8	56494;0;0;0;
$GPXUP;3613;10:15:10;0;49	87089;8	56494;0;0;0;
$GPXUP;3613;10:15:11;0;49	87089;8	56494;0;0;0;
$GPXUP;3613;10:15:12;0;49	87089;8	56494;0;0;0;
$GPXUP;3613;10:15:13;0;49	87089;8	56494;0;0;0;
$GPXUP;3613;10:15:14;0;49	87089;8	56494;0;0;0;
$GPXUP;3613;10:15:15;0;49	87089;8	56494;0;0;0;
$GPXUP;3613;10:15:16;0;49	87089;8	56494;0;0;0;
$GPXUP;3613;10:15:17;0;49	87089;8	56494;0;0;0;
$GPXUP;3613;10:15:18;0;49	87089;8	56494;0;0;0;
$GPXUP;3613;10:15:19;0;49	87089;8	56494;0;0;0;
$GPXUP;3613;10:15:20;0;49	87089;8	56494;0;0;0;
$GPXUP;3613;10:15:21;0;49	87089;8	56494;0;0;0;
$GPXUP;3613;10:15:22;0;49	87089;8	56494;0;0;0;
$GPXUP;3613;10:15:23;0;49	87089;8	56494;0;0;0;
$GPXUP;3613;10:15:24;0;49	87089;8	56494;0;0;0;
$GPXUP;3613;10:15:25;0;49	87089;8	56494;0;0;0;
$GPXUP;3613;10:15:26;0;49	87089;8	56494;0;0;0;
$GPXUP;3613;10:15:27;0;49	87089;8	56494;0;0;0;
$GPXUP;3613;10:15:28;0;49	87089;8	56494;0;0;0;
$GPXUP;3613;10:15:29;0;49	87089;8	56494;0;0;0;
$GPXUP;3613;10:15:30;0;49	87089;8	56494;0;0;0;
$GPXUP;3613;10:15:31;0;49	87089;8	56494;0;0;0;
$GPXUP;3613;10:15:32;0;49	87089;8	56494;0;0;0;
$GPXUP;3613;10:15:33;0;49	87089;8	56494;0;0;0;
$GPXUP;3613;10:15:34;0;49	87089;8	56494;0;0;0;
$GPXUP;3613;10:15:35;0;49	87089;8	56494;0;0;0;
$GPXUP;3613;10:15:36;0;49	87089;8	56494;0;0;0;
$GPXUP;3613;10:15:37;0;49	87089;8	56494;0;0;0;
$GPXUP;3613;10:15:38;0;49	87089;8	56494;0;0;0;
$GPXUP;3613;10:15:39;0;49	87089;8	56494;0;0;0;
$GPXUP;3613;10:15:40;0;49	87089;8	56494;0;0;0;
$GPXUP;3613;10:15:41;0;49	87089;8	56494;0;0;0;
$GPXUP;3613;10:15:42;0;49	87089;8	56494;0;0;0;
$GPXUP;3613;10:15:43;0;49	87089;8	56494;0;0;0;
$GPXUP;3613;10:15:44;0;49	87089;8	56494;0;0;0;
$GPXUP;3613;10:15:45;0;49	87089;8	56494;0;0;0;
$GPXUP;3613;10:15:46;0;49	87089;8	56494;0;0;0;
$GPXUP;3613;10:15:47;0;49	87089;8	56494;0;0;0;
$GPXUP;3613;10:15:48;0;49	87089;8	56494;0;0;0;
$GPXUP;3613;10:15:49;0;49	87089;8	56494;0;0;0;
$GPXUP;3613;10:15:50;0;49	87089;8	56494;0;0;0;
$GPXUP;3613;10:15:51;0;49	87089;8	56494;0;0;0;
$GPXUP;3613;10:15:52;0;49	87089;8	56494;0;0;0;
$GPXUP;3613;10:15:53;0;49	87089;8	56494;0;0;0;
$GPXUP;3613;10:15:54;0;49	87089;8	56494;0;0;0;
$GPXUP;3613;10:15:55;0;49	87089;8	56494;0;0;0;
$GPXUP;3613;10:15:56;0;49	87089;8	56494;0;0;0;
$GPXUP;3613;10:15:57;0;49	87089;8	56494;0;0;0;
$GPXUP;3613;10:15:58;0;49	87089;8	56494;0;0;0;
$GPXUP;3613;10:15:59;0;49	87089;8	56494;0;0;0;
$GPXUP;3613;10:16:00;0;49	87089;8	56494;0;0;0;
$GPXUP;3613;10:16:01;0;49	87089;8	56494;0;0;0;
$GPXUP;3613;10:16:02;0;49	87089;8	56494;0;0;0;
$GPXUP;3613;10:16:03;0;49	87089;8	56494;0;0;0;
$GPXUP;3613;10:16:04;0;49	87089;8	56494;0;0;0;
$GPXUP;3613;10:16:05;0;49	87089;8	56494;0;0;0;
$GPXUP;3613;10:16:06;0;49	87089;8	56494;0;0;0;
$GPXUP;3613;10:16:07;0;49	87089;8	56494;0;0;0;
$GPXUP;3613;10:16:08;0;49	87089;8	56494;0;0;0;
$GPXUP;3613;10:16:09;0;49	87089;8	56494;0;0;0;
$GPXUP;3613;10:16:10;0;49	87089;8	56494;0;0;0;
$GPXUP;3613;10:16:11;0;49	87089;8	56494;0;0;0;
$GPXUP;3613;10:16:12;0;49	87089;8	56494;0;0;0;
$GPXUP;3613;10:16:13;0;49	87089;8	56494;0;0;0;
$GPXUP;3613;10:16:14;0;49	87089;8	56494;0;0;0;
$GPXUP;3613;10:16:15;0;49	87089;8	56494;0;0;0;
$GPXUP;3613;10:16:16;0;49	87089;8	56494;0;0;0;
$GPXUP;3613;10:16:17;0;49	87089;8	56494;0;0;0;
$GPXUP;3613;10:16:18;0;49	87089;8	56494;0;0;0;
$GPXUP;3613;10:16:19;0;49	87089;8	56494;0;0;0;
$GPXUP;3613;10:16:20;0;49	87089;8	56494;0;0;0;
$GPXUP;3613;10:16:21;0;49	87089;8	56494;0;0;0;
$GPXUP;3613;10:16:22;0;49	87089;8	56494;0;0;0;
$GPXUP;3613;10:16:23;0;49	87089;8	56494;0;0;0;
$GPXUP;3613;10:16:24;0;49	87089;8	56494;0;0;0;
$GPXUP;3613;10:16:25;0;49	87089;8	56494;0;0;0;
$GPXUP;3613;10:16:26;0;49	87089;8	56494;0;0;0;
$GPXUP;3613;10:16:27;0;49	87089;8	56494;0;0;0;
$GPXUP;3613;10:16:28;0;49	87089;8	56494;0;0;0;
$GPXUP;3613;10:16:29;0;49	87089;8	56494;0;0;0;
$GPXUP;3613;10:16:30;0;49	87089;8	56494;0;0;0;
$GPXUP;3613;10:16:31;0;49	87089;8	56494;0;0;0;
$GPXUP;3613;10:16:32;0;49	87089;8	56494;0;0;0;
$GPXUP;3613;10:16:33;0;49	87089;8	56494;0;0;0;
$GPXUP;3613;10:16:34;0;49	87089;8	56494;0;0;0;
$GPXUP;3613;10:16:35;0;49	87089;8	56494;0;0;0;
$GPXUP;3613;10:16:36;0;49	87089;8	56494;0;0;0;
$GPXUP;3613;10:16:37;0;49	87089;8	56494;0;0;0;
$GPXUP;3613;10:16:38;0;49	87089;8	56494;0;0;0;
$GPXUP;3613;10:16:39;0;49	87089;8	56494;0;0;0;
$GPXUP;3613;10:16:40;0;49	87089;8	56494;0;0;0;
$GPXUP;3613;10:16:41;0;49	87089;8	56494;0;0;0;
$GPXUP;3613;10:16:42;0;49	87089;8	56494;0;0;0;
$GPXUP;3613;10:16:43;0;49	87089;8	56494;0;0;0;
$GPXUP;3613;10:16:44;0;49	87089;8	56494;0;0;0;
$GPXUP;3613;10:16:45;0;49	87089;8	56494;0;0;0;
$GPXUP;3613;10:16:46;0;49	87089;8	56494;0;0;0;
$GPXUP;3613;10:16:47;0;49	87089;8	56494;0;0;0;
$GPXUP;3613;10:16:48;0;49	87089;8	56494;0;0;0;
$GPXUP;3613;10:16:49;0;49	87089;8	56494;0;0;0;
$GPXUP;3613;10:16:50;0;49	87089;8	56494;0;0;0;
$GPXUP;3613;10:16:51;0;49	87089;8	56494;0;0;0;
$GPXUP;3613;10:16:52;0;49	87089;8	56494;0;0;0;
$GPXUP;3613;10:16:53;0;49	87089;8	56494;0;0;0;
$GPXUP;3613;10:16:54;0;49	87089;8	56494;0;0;0;
$GPXUP;3613;10:16:55;0;49	87089;8	56494;0;0;0;
$GPXUP;3613;10:16:56;0;49	87089;8	56494;0;0;0;
$GPXUP;3613;10:16:57;0;49	87089;8	56494;0;0;0;
$GPXUP;3613;10:16:58;0;49	87089;8	56494;0;0;0;
$GPXUP;3613;10:16:59;0;49	87089;8	56494;0;0;0;
$GPXUP;3613;10:17:00;0;49	87089;8	56494;0;0;0;
$GPXUP;3613;10:17:01;0;49	87089;8	56494;0;0;0;
$GPXUP;3613;10:17:02;0;49	87089;8	56494;0;0;0;
$GPXUP;3613;10:17:03;0;49	87089;8	56494;0;0;0;
$GPXUP;3613;10:17:04;0;49	87089;8	56494;0;0;0;
$GPXUP;3613;10:17:05;0;49	87089;8	56494;0;0;0;
$GPXUP;3613;10:17:06;0;49	87089;8	56494;0;0;0;
$GPXUP;3613;10:17:07;0;49	87089;8	56494;0;0;0;
$GPXUP;3613;10:17:08;0;49	87089;8	56494;0;0;0;
$GPXUP;3613;10:17:09;0;49	87089;8	56494;0;0;0;
$GPXUP;3613;10:17:10;0;49	87089;8	56494;0;0;0;
$GPXUP;3613;10:17:11;0;49	87089;8	56494;0;0;0;
$GPXUP;3613;10:17:12;0;49	87089;8	56494;0;0;0;
$GPXUP;3613;10:17:13;0;49	87089;8	56494;0;0;0;
$GPXUP;3613;10:17:14;0;49	87089;8	56494;0;0;0;
$GPXUP;3613;10:17:15;0;49	87089;8	56494;0;0;0;
$GPXUP;3613;10:17:16;0;49	87089;8	56494;0;0;0;
$GPXUP;3613;10:17:17;0;49	87089;8	56494;0;0;0;
$GPXUP;3613;10:17:18;0;49	87089;8	56494;0;0;0;
$GPXUP;3613;10:17:19;0;49	87089;8	56494;0;0;0;
$GPXUP;3613;10:17:20;0;49	87089;8	56494;0;0;0;
$GPXUP;3613;10:17:21;0;49	87089;8	56494;0;0;0;
$GPXUP;3613;10:17:22;0;49	87089;8	56494;0;0;0;
$GPXUP;3613;10:17:23;0;49	87089;8	56494;0;0;0;
$GPXUP;3613;10:17:24;0;49	87089;8	56494;0;0;0;
$GPXUP;3613;10:17:25;0;49	87089;8	56494;0;0;0;
$GPXUP;3613;10:17:26;0;49	87089;8	56494;0;0;0;
$GPXUP;3613;10:17:27;0;49	87089;8	56494;0;0;0;
$GPXUP;3613;10:17:28;0;49	87089;8	56494;0;0;0;
$GPXUP;3613;10:17:29;0;49	87089;8	56494;0;0;0;
$GPXUP;3613;10:17:30;0;49	87089;8	56494;0;0;0;
$GPXUP;3613;10:17:31;0;49	87089;8	56494;0;0;0;
$GPXUP;3613;10:17:32;0;49	87089;8	56494;0;0;0;
$GPXUP;3613;10:17:33;0;49	87089;8	56494;0;0;0;
$GPXUP;3613;10:17:34;0;49	87089;8	56494;0;0;0;
$GPXUP;3613;10:17:35;0;49	87089;8	56494;0;0;0;
$GPXUP;3613;10:17:36;0;49	87089;8	56494;0;0;0;
$GPXUP;3613;10:17:37;0;49	87089;8	56494;0;0;0;
$GPXUP;3613;10:17:38;0;49	87089;8	56494;0;0;0;
$GPXUP;3613;10:17:39;0;49	87089;8	56494;0;0;0;
$GPXUP;3613;10:17:40;0;49	87089;8	56494;0;0;0;
$GPXUP;3613;10:17:41;0;49	87089;8	56494;0;0;0;
$GPXUP;3613;10:17:42;0;49	87089;8	56494;0;0;0;
$GPXUP;3613;10:17:43;0;49	87089;8	56494;0;0;0;
$GPXUP;3613;10:17:44;0;49	87089;8	56494;0;0;0;
$GPXUP;3613;10:17:45;0;49	87089;8	56494;0;0;0;
$GPXUP;3613;10:17:46;0;49	87089;8	56494;0;0;0;
$GPXUP;3613;10:17:47;0;49	87089;8	56494;0;0;0;
$GPXUP;3613;10:17:48;0;49	87089;8	56494;0;0;0;
$GPXUP;3613;10:17:49;0;49	87089;8	56494;0;0;0;
$GPXUP;3613;10:17:50;0;49	87089;8	56494;0;0;0;
$GPXUP;3613;10:17:51;0;49	87089;8	56494;0;0;0;
$GPXUP;3613;10:17:52;0;49	87089;8	56494;0;0;0;
$GPXUP;3613;10:17:53;0;49	87089;8	56494;0;0;0;
$GPXUP;3613;10:17:54;0;49	87089;8	56494;0;0;0;
$GPXUP;3613;10:17:55;0;49	87089;8	56494;0;0;0;
$GPXUP;3613;10:17:56;0;49	87089;8	56494;0;0;0;
$GPXUP;3613;10:17:57;0;49	87089;8	56494;0;0;0;
$GPXUP;3613;10:17:58;0;49	87089;8	56494;0;0;0;
$GPXUP;3613;10:17:59;0;49	87089;8	56494;0;0;0;
$GPXUP;3613;10:18:00;0;49	87089;8	56494;0;0;0;
$GPXUP;3613;10:18:01;0;49	87089;8	56494;0;0;0;
$GPXUP;3613;10:18:02;0;49	87089;8	56494;0;0;0;
$GPXUP;3613;10:18:03;0;49	87089;8	56494;0;0;0;
$GPXUP;3613;10:18:04;0;49	87089;8	56494;0;0;0;
$GPXUP;3613;10:18:05;0;49	87089;8	56494;0;0;0;
$GPXUP;3613;10:18:06;0;49	87089;8	56494;0;0;0;
$GPXUP;3613;10:18:07;0;49	87089;8	56494;0;0;0;
$GPXUP;3613;10:18:08;0;49	87089;8	56494;0;0;0;
$GPXUP;3613;10:18:09;0;49	87089;8	56494;0;0;0;
$GPXUP;3613;10:18:10;0;49	87089;8	56494;0;0;0;
$GPXUP;3613;10:18:11;0;49	87089;8	56494;0;0;0;
$GPXUP;3613;10:18:12;0;49	87089;8	56494;0;0;0;
$GPXUP;3613;10:18:13;0;49	87089;8	56494;0;0;0;
$GPXUP;3613;10:18:14;0;49	87089;8	56494;0;0;0;
$GPXUP;3613;10:18:15;0;49	87089;8	56494;0;0;0;
$GPXUP;3613;10:18:16;0;49	87089;8	56494;0;0;0;
$GPXUP;3613;10:18:17;0;49	87089;8	56494;0;0;0;
$GPXUP;3613;10:18:18;0;49	87089;8	56494;0;0;0;
$GPXUP;3613;10:18:19;0;49	87089;8	56494;0;0;0;
$GPXUP;3613;10:18:20;0;49	87089;8	56494;0;0;0;
$GPXUP;3613;10:18:21;0;49	87089;8	56494;0;0;0;
$GPXUP;3613;10:18:22;0;49	87089;8	56494;0;0;0;
$GPXUP;3613;10:18:23;0;49	87089;8	56494;0;0;0;
$GPXUP;3613;10:18:24;0;49	87089;8	56494;0;0;0;
$GPXUP;3613;10:18:25;0;49	87089;8	56494;0;0;0;
$GPXUP;3613;10:18:26;0;49	87089;8	56494;0;0;0;
$GPXUP;3613;10:18:27;0;49	87089;8	56494;0;0;0;
$GPXUP;3613;10:18:28;0;49	87089;8	56494;0;0;0;
$GPXUP;3613;10:18:29;0;49	87089;8	56494;0;0;0;
$GPXUP;3613;10:18:30;0;49	87089;8	56494;0;0;0;
$GPXUP;3613;10:18:31;0;49	87089;8	56494;0;0;0;
$GPXUP;3613;10:18:32;0;49	87089;8	56494;0;0;0;
$GPXUP;3613;10:18:33;0;49	87089;8	56494;0;0;0;
$GPXUP;3613;10:18:34;0;49	87089;8	56494;0;0;0;
$GPXUP;3613;10:18:35;0;49	87089;8	56494;0;0;0;
$GPXUP;3613;10:18:36;0;49	87089;8	56494;0;0;0;
$GPXUP;3613;10:18:37;0;49	87089;8	56494;0;0;0;
$GPXUP;3613;10:18:38;0;49	87089;8	56494;0;0;0;
$GPXUP;3613;10:18:39;0;49	87089;8	56494;0;0;0;
$GPXUP;3613;10:18:40;0;49	87089;8	56494;0;0;0;
$GPXUP;3613;10:18:41;0;49	87089;8	56494;0;0;0;
$GPXUP;3613;10:18:42;0;49	87089;8	56494;0;0;0;
$GPXUP;3613;10:18:43;0;49	87089;8	56494;0;0;0;
$GPXUP;3613;10:18:44;0;49	87089;8	56494;0;0;0;
$GPXUP;3613;10:18:45;0;49	87089;8	56494;0;0;0;
$GPXUP;3613;10:18:46;0;49	87089;8	56494;0;0;0;
$GPXUP;3613;10:18:47;0;49	87089;8	56494;0;0;0;
$GPXUP;3613;10:18:48;0;49	87089;8	56494;0;0;0;
$GPXUP;3613;10:18:49;0;49	87089;8	56494;0;0;0;
$GPXUP;3613;10:18:50;0;49	87089;8	56494;0;0;0;
$GPXUP;3613;10:18:51;0;49	87089;8	56494;0;0;0;
$GPXUP;3613;10:18:52;0;49	87089;8	56494;0;0;0;
$GPXUP;3613;10:18:53;0;49	87089;8	56494;0;0;0;
$GPXUP;3613;10:18:54;0;49	87089;8	56494;0;0;0;
$GPXUP;3613;10:18:55;0;49	87089;8	56494;0;0;0;
$GPXUP;3613;10:18:56;0;49	87089;8	56494;0;0;0;
$GPXUP;3613;10:18:57;0;49	87089;8	56494;0;0;0;
$GPXUP;3613;10:18:58;0;49	87089;8	56494;0;0;0;
$GPXUP;3613;10:18:59;0;49	87089;8	56494;0;0;0;
$GPXUP;3613;10:19:00;0;49	87089;8	56494;0;0;0;
$GPXUP;3613;10:19:01;0;49	87089;8	56494;0;0;0;
$GPXUP;3613;10:19:02;0;49	87089;8	56494;0;0;0;
$GPXUP;3613;10:19:03;0;49	87089;8	56494;0;0;0;
$GPXUP;3613;10:19:04;0;49	87089;8	56494;0;0;0;
$GPXUP;3613;10:19:05;0;49	87089;8	56494;0;0;0;
$GPXUP;3613;10:19:06;0;49	87089;8	56494;0;0;0;
$GPXUP;3613;10:19:07;0;49	87089;8	56494;0;0;0;
$GPXUP;3613;10:19:08;0;49	87089;8	56494;0;0;0;
$GPXUP;3613;10:19:09;0;49	87089;8	56494;0;0;0;
$GPXUP;3613;10:19:10;0;49	87089;8	56494;0;0;0;
$GPXUP;3613;10:19:11;0;49	87089;8	56494;0;0;0;
$GPXUP;3613;10:19:12;0;49	87089;8	56494;0;0;0;
$GPXUP;3613;10:19:13;0;49	87089;8	56494;0;0;0;
$GPXUP;3613;10:19:14;0;49	87089;8	56494;0;0;0;
$GPXUP;3613;10:19:15;0;49	87089;8	56494;0;0;0;
$GPXUP;3613;10:19:16;0;49	87089;8	56494;0;0;0;
$GPXUP;3613;10:19:17;0;49	87089;8	56494;0;0;0;
$GPXUP;3613;10:19:18;0;49	87089;8	56494;0;0;0;
$GPXUP;3613;10:19:19;0;49	87089;8	56494;0;0;0;
$GPXUP;3613;10:19:20;0;49	87089;8	56494;0;0;0;
$GPXUP;3613;10:19:21;0;49	87089;8	56494;0;0;0;
$GPXUP;3613;10:19:22;0;49	87089;8	56494;0;0;0;
$GPXUP;3613;10:19:23;0;49	87089;8	56494;0;0;0;
$GPXUP;3613;10:19:24;0;49	87089;8	56494;0;0;0;
$GPXUP;3613;10:19:25;0;49	87089;8	56494;0;0;0;
$GPXUP;3613;10:19:26;0;49	87089;8	56494;0;0;0;
$GPXUP;3613;10:19:27;0;49	87089;8	56494;0;0;0;
$GPXUP;3613;10:19:28;0;49	87089;8	56494;0;0;0;
$GPXUP;3613;10:19:29;0;49	87089;8	56494;0;0;0;
$GPXUP;3613;10:19:30;0;49	87089;8	56494;0;0;0;
$GPXUP;3613;10:19:31;0;49	87089;8	56494;0;0;0;
$GPXUP;3613;10:19:32;0;49	87089;8	56494;0;0;0;
$GPXUP;3613;10:19:33;0;49	87089;8	56494;0;0;0;
$GPXUP;3613;10:19:34;0;49	87089;8	56494;0;0;0;
$GPXUP;3613;10:19:35;0;49	87089;8	56494;0;0;0;
$GPXUP;3613;10:19:36;0;49	87089;8	56494;0;0;0;
$GPXUP;3613;10:19:37;0;49	87089;8	56494;0;0;0;
$GPXUP;3613;10:19:38;0;49	87089;8	56494;0;0;0;
$GPXUP;3613;10:19:39;0;49	87089;8	56494;0;0;0;
$GPXUP;3613;10:19:40;0;49	87089;8	56494;0;0;0;
$GPXUP;3613;10:19:41;0;49	87089;8	56494;0;0;0;
$GPXUP;3613;10:19:42;0;49	87089;8	56494;0;0;0;
$GPXUP;3613;10:19:43;0;49	87089;8	56494;0;0;0;
$GPXUP;3613;10:19:44;0;49	87089;8	56494;0;0;0;
$GPXUP;3613;10:19:45;0;49	87089;8	56494;0;0;0;
$GPXUP;3613;10:19:46;0;49	87089;8	56494;0;0;0;
$GPXUP;3613;10:19:47;0;49	87089;8	56494;0;0;0;
$GPXUP;3613;10:19:48;0;49	87089;8	56494;0;0;0;
$GPXUP;3613;10:19:49;0;49	87089;8	56494;0;0;0;
$GPXUP;3613;10:19:50;0;49	87089;8	56494;0;0;0;
$GPXUP;3613;10:19:51;0;49	87089;8	56494;0;0;0;
$GPXUP;3613;10:19:52;0;49	87089;8	56494;0;0;0;
$GPXUP;3613;10:19:53;0;49	87089;8	56494;0;0;0;
$GPXUP;3613;10:19:54;0;49	87089;8	56494;0;0;0;
$GPXUP;3613;10:19:55;0;49	87089;8	56494;0;0;0;
$GPXUP;3613;10:19:56;0;49	87089;8	56494;0;0;0;
$GPXUP;3613;10:19:57;0;49	87089;8	56494;0;0;0;
$GPXUP;3613;10:19:58;0;49	87089;8	56494;0;0;0;
$GPXUP;3613;10:19:59;0;49	87089;8	56494;0;0;0;
$GPXUP;3613;10:20:00;0;49	87089;8	56494;0;0;0;
$GPXUP;3613;10:20:01;0;49	87089;8	56494;0;0;0;
$GPXUP;3613;10:20:02;0;49	87089;8	56494;0;0;0;
$GPXUP;3613;10:20:03;0;49	87088;8	565;0;0;7;
$GPXUP;3613;10:20:04;0;49	87085;8	56498;0;0;16;
$GPXUP;3613;10:20:05;0;49	87079;8	56494;0;0;27;
$GPXUP;3613;10:20:06;0;49	8707;8	56487;0;0;39;
$GPXUP;3613;10:20:07;0;49	87058;8	5648;0;0;47;
$GPXUP;3613;10:20:08;0;49	87046;8	56473;0;0;48;
$GPXUP;3613;10:20:09;0;49	87034;8	56464;0;0;49;
$GPXUP;3613;10:20:10;0;49	87024;8	56454;0;0;47;
$GPXUP;3613;10:20:11;0;49	87015;8	56442;0;0;45;
$GPXUP;3613;10:20:12;0;49	87007;8	5643;0;0;43;
$GPXUP;3613;10:20:13;0;49	86998;8	5642;0;0;40;
$GPXUP;3613;10:20:14;0;49	86989;8	56415;0;0;37;
$GPXUP;3613;10:20:15;0;49	86979;8	56415;0;0;36;
$GPXUP;3613;10:20:16;0;49	8697;8	56417;0;0;37;
$GPXUP;3613;10:20:17;0;49	8696;8	56416;0;0;37;
$GPXUP;3613;10:20:18;0;49	86952;8	5641;0;0;37;
$GPXUP;3613;10:20:19;0;49	86945;8	56398;0;0;41;
$GPXUP;3613;10:20:20;0;49	8694;8	56384;0;0;44;
$GPXUP;3613;10:20:21;0;49	86934;8	56369;0;0;45;
$GPXUP;3613;10:20:22;0;49	86927;8	56354;0;0;47;
$GPXUP;3613;10:20:23;0;49	86919;8	5634;0;0;48;
$GPXUP;3613;10:20:24;0;49	86912;8	56325;0;0;48;
$GPXUP;3613;10:20:25;0;49	86905;8	5631;0;0;47;
$GPXUP;3613;10:20:26;0;49	86899;8	56293;0;0;47;
$GPXUP;3613;10:20:27;0;49	86895;8	56276;0;0;46;
$GPXUP;3613;10:20:28;0;49	86892;8	56259;0;0;47;
$GPXUP;3613;10:20:29;0;49	86891;8	56241;0;0;48;
$GPXUP;3613;10:20:30;0;49	86894;8	56222;0;0;49;
$GPXUP;3613;10:20:31;0;49	86901;8	56205;0;0;50;
$GPXUP;3613;10:20:32;0;49	8691;8	56191;0;0;48;
$GPXUP;3613;10:20:33;0;49	86921;8	56182;0;0;47;
$GPXUP;3613;10:20:34;0;49	86934;8	56177;0;0;50;
$GPXUP;3613;10:20:35;0;49	86947;8	56175;0;0;49;
$GPXUP;3613;10:20:36;0;49	8696;8	56178;0;0;51;
$GPXUP;3613;10:20:37;0;49	86973;8	5619;0;0;53;
$GPXUP;3613;10:20:38;0;49	86984;8	56209;0;0;56;
$GPXUP;3613;10:20:39;0;49	86994;8	56226;0;0;53;
$GPXUP;3613;10:20:40;0;49	87003;8	56243;0;0;50;
$GPXUP;3613;10:20:41;0;49	87012;8	56258;0;0;50;
$GPXUP;3613;10:20:42;0;49	87023;8	56271;0;0;51;
$GPXUP;3613;10:20:43;0;49	87034;8	56282;0;0;53;
$GPXUP;3613;10:20:44;0;49	87046;8	56292;0;0;55;
$GPXUP;3613;10:20:45;0;49	87059;8	56301;0;0;55;
$GPXUP;3613;10:20:46;0;49	87072;8	56312;0;0;55;
$GPXUP;3613;10:20:47;0;49	87082;8	56324;0;0;52;
$GPXUP;3613;10:20:48;0;49	87091;8	56339;0;0;51;
$GPXUP;3613;10:20:49;0;49	87098;8	56357;0;0;51;
$GPXUP;3613;10:20:50;0;49	87103;8	56376;0;0;55;
$GPXUP;3613;10:20:51;0;49	8711;8	56395;0;0;56;
$GPXUP;3613;10:20:52;0;49	87116;8	56415;0;0;57;
$GPXUP;3613;10:20:53;0;49	87118;8	56436;0;0;54;
$GPXUP;3613;10:20:54;0;49	87116;8	56457;0;0;54;
$GPXUP;3613;10:20:55;0;49	87112;8	56476;0;0;52;
$GPXUP;3613;10:20:56;0;49	87105;8	56493;0;0;50;
$GPXUP;3613;10:20:57;0;49	87097;8	56509;0;0;49;
$GPXUP;3613;10:20:58;0;49	8709;8	56525;0;0;49;
$GPXUP;3613;10:20:59;0;49	87086;8	56543;0;0;50;
$GPXUP;3613;10:21:00;0;49	87083;8	56562;0;0;50;
$GPXUP;3613;10:21:01;0;49	87083;8	56582;0;0;51;
$GPXUP;3613;10:21:02;0;49	87085;8	56601;0;0;52;
$GPXUP;3613;10:21:03;0;49	87089;8	5662;0;0;51;
$GPXUP;3613;10:21:04;0;49	87094;8	56638;0;0;51;
$GPXUP;3613;10:21:05;0;49	87102;8	56654;0;0;50;
$GPXUP;3613;10:21:06;0;49	87111;8	56668;0;0;51;
$GPXUP;3613;10:21:07;0;49	87121;8	5668;0;0;52;
$GPXUP;3613;10:21:08;0;49	87132;8	56691;0;0;53;
$GPXUP;3613;10:21:09;0;49	87144;8	56703;0;0;54;
$GPXUP;3613;10:21:10;0;49	87154;8	56716;0;0;57;
$GPXUP;3613;10:21:11;0;49	87165;8	56731;0;0;59;
$GPXUP;3613;10:21:12;0;49	87176;8	56747;0;0;59;
$GPXUP;3613;10:21:13;0;49	87186;8	56763;0;0;58;
$GPXUP;3613;10:21:14;0;49	87198;8	56777;0;0;59;
$GPXUP;3613;10:21:15;0;49	87212;8	56786;0;0;60;
$GPXUP;3613;10:21:16;0;49	87226;8	56792;0;0;61;
$GPXUP;3613;10:21:17;0;49	87242;8	56794;0;0;60;
$GPXUP;3613;10:21:18;0;49	87257;8	56794;0;0;60;
$GPXUP;3613;10:21:19;0;49	87272;8	56795;0;0;60;
$GPXUP;3613;10:21:20;0;49	87287;8	568;0;0;60;
$GPXUP;3613;10:21:21;0;49	87301;8	56807;0;0;60;
$GPXUP;3613;10:21:22;0;49	87316;8	56814;0;0;60;
$GPXUP;3613;10:21:23;0;49	87331;8	56818;0;0;61;
$GPXUP;3613;10:21:24;0;49	87346;8	56821;0;0;60;
$GPXUP;3613;10:21:25;0;49	87361;8	56823;0;0;61;
$GPXUP;3613;10:21:26;0;49	87376;8	56823;0;0;61;
$GPXUP;3613;10:21:27;0;49	87391;8	56819;0;0;57;
$GPXUP;3613;10:21:28;0;49	87403;8	5681;0;0;53;
$GPXUP;3613;10:21:29;0;49	87414;8	56798;0;0;50;
$GPXUP;3613;10:21:30;0;49	87421;8	56784;0;0;48;
$GPXUP;3613;10:21:31;0;49	87426;8	56766;0;0;48;
$GPXUP;3613;10:21:32;0;49	87429;8	56747;0;0;51;
$GPXUP;3613;10:21:33;0;49	87429;8	56727;0;0;51;
$GPXUP;3613;10:21:34;0;49	87426;8	56707;0;0;48;
$GPXUP;3613;10:21:35;0;49	8742;8	56693;0;0;40;
$GPXUP;3613;10:21:36;0;49	87407;8	56686;0;0;42;
$GPXUP;3613;10:21:37;0;49	87391;8	56687;0;0;49;
$GPXUP;3613;10:21:38;0;49	87376;8	56693;0;0;51;
$GPXUP;3613;10:21:39;0;49	87363;8	567;0;0;50;
$GPXUP;3613;10:21:40;0;49	87349;8	56708;0;0;52;
$GPXUP;3613;10:21:41;0;49	87336;8	56716;0;0;55;
$GPXUP;3613;10:21:42;0;49	87322;8	56724;0;0;57;
$GPXUP;3613;10:21:43;0;49	87308;8	5673;0;0;56;
$GPXUP;3613;10:21:44;0;49	87294;8	56739;0;0;58;
$GPXUP;3613;10:21:45;0;49	87282;8	56749;0;0;57;
$GPXUP;3613;10:21:46;0;49	87269;8	56759;0;0;56;
$GPXUP;3613;10:21:47;0;49	87256;8	56769;0;0;56;
$GPXUP;3613;10:21:48;0;49	87242;8	56776;0;0;54;
$GPXUP;3613;10:21:49;0;49	87229;8	5678;0;0;53;
$GPXUP;3613;10:21:50;0;49	87216;8	56781;0;0;54;
$GPXUP;3613;10:21:51;0;49	87202;8	56781;0;0;55;
$GPXUP;3613;10:21:52;0;49	87188;8	56779;0;0;55;
$GPXUP;3613;10:21:53;0;49	87174;8	56776;0;0;56;
$GPXUP;3613;10:21:54;0;49	8716;8	56772;0;0;57;
$GPXUP;3613;10:21:55;0;49	87147;8	56764;0;0;56;
$GPXUP;3613;10:21:56;0;49	87134;8	56755;0;0;55;
$GPXUP;3613;10:21:57;0;49	87122;8	56744;0;0;56;
$GPXUP;3613;10:21:58;0;49	8711;8	56734;0;0;57;
$GPXUP;3613;10:21:59;0;49	87096;8	56724;0;0;58;
$GPXUP;3613;10:22:00;0;49	87083;8	56715;0;0;58;
$GPXUP;3613;10:22:01;0;49	8707;8	56706;0;0;56;
$GPXUP;3613;10:22:02;0;49	87058;8	56696;0;0;54;
$GPXUP;3613;10:22:03;0;49	87048;8	56682;0;0;54;
$GPXUP;3613;10:22:04;0;49	87037;8	56668;0;0;55;
$GPXUP;3613;10:22:05;0;49	87027;8	56654;0;0;54;
$GPXUP;3613;10:22:06;0;49	87018;8	5664;0;0;52;
$GPXUP;3613;10:22:07;0;49	87009;8	56625;0;0;50;
$GPXUP;3613;10:22:08;0;49	87;8	56612;0;0;49;
$GPXUP;3613;10:22:09;0;49	86991;8	566;0;0;46;
$GPXUP;3613;10:22:10;0;49	86982;8	5659;0;0;46;
$GPXUP;3613;10:22:11;0;49	86971;8	56583;0;0;44;
$GPXUP;3613;10:22:12;0;49	8696;8	56582;0;0;47;
$GPXUP;3613;10:22:13;0;49	86948;8	56586;0;0;51;
$GPXUP;3613;10:22:14;0;49	86936;8	56594;0;0;49;
$GPXUP;3613;10:22:15;0;49	86925;8	56602;0;0;47;
$GPXUP;3613;10:22:16;0;49	86916;8	56614;0;0;47;
$GPXUP;3613;10:22:17;0;49	8691;8	5663;0;0;49;
$GPXUP;3613;10:22:18;0;49	86906;8	56649;0;0;50;
$GPXUP;3613;10:22:19;0;49	86903;8	56668;0;0;49;
$GPXUP;3613;10:22:20;0;49	86899;8	56687;0;0;49;
$GPXUP;3613;10:22:21;0;49	86897;8	56706;0;0;49;
$GPXUP;3613;10:22:22;0;49	86896;8	56725;0;0;50;
$GPXUP;3613;10:22:23;0;49	86896;8	56745;0;0;49;
$GPXUP;3613;10:22:24;0;49	86895;8	56764;0;0;48;
$GPXUP;3613;10:22:25;0;49	8689;8	56781;0;0;49;
$GPXUP;3613;10:22:26;0;49	86884;8	56797;0;0;49;
$GPXUP;3613;10:22:27;0;49	86875;8	5681;0;0;47;
$GPXUP;3613;10:22:28;0;49	86864;8	56817;0;0;44;
$GPXUP;3613;10:22:29;0;49	86852;8	56815;0;0;44;
$GPXUP;3613;10:22:30;0;49	8684;8	56805;0;0;50;
$GPXUP;3613;10:22:31;0;49	86829;8	56793;0;0;50;
$GPXUP;3613;10:22:32;0;49	86818;8	56781;0;0;49;
$GPXUP;3613;10:22:33;0;49	86809;8	56768;0;0;49;
$GPXUP;3613;10:22:34;0;49	868;8	56754;0;0;48;
$GPXUP;3613;10:22:35;0;49	86793;8	56738;0;0;49;
$GPXUP;3613;10:22:36;0;49	86786;8	56722;0;0;48;
$GPXUP;3613;10:22:37;0;49	86779;8	56707;0;0;48;
$GPXUP;3613;10:22:38;0;49	86772;8	56691;0;0;48;
$GPXUP;3613;10:22:39;0;49	86764;8	56676;0;0;48;
$GPXUP;3613;10:22:40;0;49	86757;8	56661;0;0;48;
$GPXUP;3613;10:22:41;0;49	86748;8	56648;0;0;49;
$GPXUP;3613;10:22:42;0;49	8674;8	56634;0;0;49;
$GPXUP;3613;10:22:43;0;49	86731;8	5662;0;0;49;
$GPXUP;3613;10:22:44;0;49	86724;8	56605;0;0;48;
$GPXUP;3613;10:22:45;0;49	86717;8	56589;0;0;48;
$GPXUP;3613;10:22:46;0;49	86709;8	56576;0;0;47;
$GPXUP;3613;10:22:47;0;49	867;8	56563;0;0;48;
$GPXUP;3613;10:22:48;0;49	86693;8	56547;0;0;50;
$GPXUP;3613;10:22:49;0;49	86689;8	56529;0;0;53;
$GPXUP;3613;10:22:50;0;49	86684;8	56509;0;0;55;
$GPXUP;3613;10:22:51;0;49	8668;8	56489;0;0;54;
$GPXUP;3613;10:22:52;0;49	86675;8	56469;0;0;54;
$GPXUP;3613;10:22:53;0;49	8667;8	5645;0;0;52;
$GPXUP;3613;10:22:54;0;49	86665;8	56431;0;0;51;
$GPXUP;3613;10:22:55;0;49	86661;8	56412;0;0;51;
$GPXUP;3613;10:22:56;0;49	86658;8	56393;0;0;51;
$GPXUP;3613;10:22:57;0;49	86654;8	56374;0;0;51;
$GPXUP;3613;10:22:58;0;49	86651;8	56355;0;0;51;
$GPXUP;3613;10:22:59;0;49	86646;8	56336;0;0;52;
$GPXUP;3613;10:23:00;0;49	86639;8	56319;0;0;52;
$GPXUP;3613;10:23:01;0;49	86629;8	56305;0;0;54;
$GPXUP;3613;10:23:02;0;49	86618;8	56294;0;0;51;
$GPXUP;3613;10:23:03;0;49	86604;8	56288;0;0;53;
$GPXUP;3613;10:23:04;0;49	86591;8	56287;0;0;50;
$GPXUP;3613;10:23:05;0;49	86579;8	56292;0;0;51;
$GPXUP;3613;10:23:06;0;49	86568;8	56302;0;0;51;
$GPXUP;3613;10:23:07;0;49	86558;8	56314;0;0;48;
$GPXUP;3613;10:23:08;0;49	86548;8	56327;0;0;46;
$GPXUP;3613;10:23:09;0;49	8654;8	56342;0;0;49;
$GPXUP;3613;10:23:10;0;49	86532;8	56357;0;0;52;
$GPXUP;3613;10:23:11;0;49	86523;8	56372;0;0;51;
$GPXUP;3613;10:23:12;0;49	86514;8	56385;0;0;49;
$GPXUP;3613;10:23:13;0;49	86503;8	56394;0;0;48;
$GPXUP;3613;10:23:14;0;49	86492;8	56397;0;0;44;
$GPXUP;3613;10:23:15;0;49	86481;8	56392;0;0;43;
$GPXUP;3613;10:23:16;0;49	86472;8	5638;0;0;45;
$GPXUP;3613;10:23:17;0;49	86468;8	56365;0;0;39;
$GPXUP;3613;10:23:18;0;49	8647;8	56348;0;0;37;
$GPXUP;3613;10:23:19;0;49	86481;8	56333;0;0;43;
$GPXUP;3613;10:23:20;0;49	86495;8	56325;0;0;45;
$GPXUP;3613;10:23:21;0;49	86511;8	56326;0;0;51;
$GPXUP;3613;10:23:22;0;49	86526;8	56326;0;0;53;
$GPXUP;3613;10:23:23;0;49	8654;8	56325;0;0;52;
$GPXUP;3613;10:23:24;0;49	86554;8	56322;0;0;51;
$GPXUP;3613;10:23:25;0;49	86566;8	56316;0;0;52;
$GPXUP;3613;10:23:26;0;49	86579;8	56309;0;0;52;
$GPXUP;3613;10:23:27;0;49	86591;8	56301;0;0;52;
$GPXUP;3613;10:23:28;0;49	86602;8	5629;0;0;50;
$GPXUP;3613;10:23:29;0;49	8661;8	56276;0;0;45;
$GPXUP;3613;10:23:30;0;49	86612;8	5626;0;0;42;
$GPXUP;3613;10:23:31;0;49	8661;8	56245;0;0;36;
$GPXUP;3613;10:23:32;0;49	86601;8	56236;0;0;31;
$GPXUP;3613;10:23:33;0;49	86592;8	56229;0;0;37;
$GPXUP;3613;10:23:34;0;49	86584;8	56217;0;0;43;
$GPXUP;3613;10:23:35;0;49	86577;8	56203;0;0;43;
$GPXUP;3613;10:23:36;0;49	86572;8	56188;0;0;42;
$GPXUP;3613;10:23:37;0;49	8657;8	56173;0;0;38;
$GPXUP;3613;10:23:38;0;49	86572;8	56157;0;0;41;
$GPXUP;3613;10:23:39;0;49	86573;8	56141;0;0;44;
$GPXUP;3613;10:23:40;0;49	86572;8	56122;0;0;49;
$GPXUP;3613;10:23:41;0;49	86571;8	56103;0;0;50;
$GPXUP;3613;10:23:42;0;49	8657;8	56084;0;0;48;
$GPXUP;3613;10:23:43;0;49	86571;8	56066;0;0;43;
$GPXUP;3613;10:23:44;0;49	86574;8	56051;0;0;42;
$GPXUP;3613;10:23:45;0;49	86581;8	56037;0;0;43;
$GPXUP;3613;10:23:46;0;49	8659;8	56028;0;0;44;
$GPXUP;3613;10:23:47;0;49	86603;8	56023;0;0;48;
$GPXUP;3613;10:23:48;0;49	86616;8	56023;0;0;51;
$GPXUP;3613;10:23:49;0;49	86628;8	56028;0;0;49;
$GPXUP;3613;10:23:50;0;49	86639;8	56038;0;0;46;
$GPXUP;3613;10:23:51;0;49	86647;8	56052;0;0;47;
$GPXUP;3613;10:23:52;0;49	86651;8	5607;0;0;45;
$GPXUP;3613;10:23:53;0;49	8665;8	56089;0;0;44;
$GPXUP;3613;10:23:54;0;49	86645;8	56108;0;0;47;
$GPXUP;3613;10:23:55;0;49	8664;8	56125;0;0;47;
$GPXUP;3613;10:23:56;0;49	86635;8	56142;0;0;46;
$GPXUP;3613;10:23:57;0;49	86633;8	5616;0;0;44;
$GPXUP;3613;10:23:58;0;49	86634;8	56178;0;0;44;
$GPXUP;3613;10:23:59;0;49	86638;8	56195;0;0;46;
$GPXUP;3613;10:24:00;0;49	86644;8	56211;0;0;46;
$GPXUP;3613;10:24:01;0;49	8665;8	56227;0;0;48;
$GPXUP;3613;10:24:02;0;49	86659;8	56244;0;0;55;
$GPXUP;3613;10:24:03;0;49	86668;8	5626;0;0;54;
$GPXUP;3613;10:24:04;0;49	86675;8	56277;0;0;51;
$GPXUP;3613;10:24:05;0;49	86681;8	56294;0;0;47;
$GPXUP;3613;10:24:06;0;49	86687;8	56311;0;0;49;
$GPXUP;3613;10:24:07;0;49	86693;8	56328;0;0;50;
$GPXUP;3613;10:24:08;0;49	86698;8	56345;0;0;48;
$GPXUP;3613;10:24:09;0;49	86701;8	56362;0;0;45;
$GPXUP;3613;10:24:10;0;49	86702;8	56379;0;0;42;
$GPXUP;3613;10:24:11;0;49	867;8	56395;0;0;41;
$GPXUP;3613;10:24:12;0;49	86694;8	56411;0;0;48;
$GPXUP;3613;10:24:13;0;49	86688;8	56428;0;0;50;
$GPXUP;3613;10:24:14;0;49	86684;8	56445;0;0;45;
$GPXUP;3613;10:24:15;0;49	86683;8	56462;0;0;44;
$GPXUP;3613;10:24:16;0;49	86685;8	56478;0;0;43;
$GPXUP;3613;10:24:17;0;49	86691;8	56494;0;0;46;
$GPXUP;3613;10:24:18;0;49	86698;8	56508;0;0;48;
$GPXUP;3613;10:24:19;0;49	86708;8	56521;0;0;50;
$GPXUP;3613;10:24:20;0;49	86717;8	56534;0;0;48;
$GPXUP;3613;10:24:21;0;49	86725;8	56547;0;0;47;
$GPXUP;3613;10:24:22;0;49	86733;8	56561;0;0;48;
$GPXUP;3613;10:24:23;0;49	86743;8	56573;0;0;50;
$GPXUP;3613;10:24:24;0;49	86754;8	56582;0;0;51;
$GPXUP;3613;10:24:25;0;49	86767;8	56589;0;0;53;
$GPXUP;3613;10:24:26;0;49	8678;8	56591;0;0;52;
$GPXUP;3613;10:24:27;0;49	86793;8	5659;0;0;51;
$GPXUP;3613;10:24:28;0;49	86806;8	56588;0;0;47;
$GPXUP;3613;10:24:29;0;49	86817;8	56588;0;0;46;
$GPXUP;3613;10:24:30;0;49	86829;8	56586;0;0;45;
$GPXUP;3613;10:24:31;0;49	86839;8	56578;0;0;45;
$GPXUP;3613;10:24:32;0;49	86848;8	56567;0;0;47;
$GPXUP;3613;10:24:33;0;49	86857;8	56553;0;0;48;
$GPXUP;3613;10:24:34;0;49	86865;8	56539;0;0;48;
$GPXUP;3613;10:24:35;0;49	86874;8	56525;0;0;49;
$GPXUP;3613;10:24:36;0;49	86883;8	56513;0;0;50;
[truncated: 15,751 more rows]
