# Supplementary material for: Pigeon Navigation: Different Routes Lead to Frankfurt
Source: PLoS One. 2014 Nov 12;9(11):e112439. doi: 10.1371/journal.pone.0112439 (PMC4229201; doi:10.1371/journal.pone.0112439)
Supplement: File S4 — Files containing the original track data and a ‘Read me’ explaining the data format. (ZIP) [file pone.0112439.s004.zip › S-GRH/090728xup08_778.log]

$GPXUP;3628;07:04:17;0;49	87266;8	568;0;0;0;
$GPXUP;3628;07:04:18;0;49	87266;8	568;0;0;32;
$GPXUP;3628;07:04:19;0;49	87275;8	56795;0;0;42;
$GPXUP;3628;07:04:20;0;49	87286;8	56791;0;0;44;
$GPXUP;3628;07:04:21;0;49	87298;8	56784;0;0;48;
$GPXUP;3628;07:04:22;0;49	87308;8	56772;0;0;45;
$GPXUP;3628;07:04:23;0;49	87313;8	56757;0;0;43;
$GPXUP;3628;07:04:24;0;49	87314;8	56741;0;0;38;
$GPXUP;3628;07:04:25;0;49	87309;8	5673;0;0;36;
$GPXUP;3628;07:04:26;0;49	873;8	5673;0;0;42;
$GPXUP;3628;07:04:27;0;49	8729;8	56739;0;0;49;
$GPXUP;3628;07:04:28;0;49	87283;8	56754;0;0;52;
$GPXUP;3628;07:04:29;0;49	87277;8	56771;0;0;52;
$GPXUP;3628;07:04:30;0;49	8727;8	56788;0;0;51;
$GPXUP;3628;07:04:31;0;49	87263;8	56805;0;0;52;
$GPXUP;3628;07:04:32;0;49	87258;8	56824;0;0;54;
$GPXUP;3628;07:04:33;0;49	8726;8	56845;0;0;58;
$GPXUP;3628;07:04:34;0;49	87268;8	56863;0;0;60;
$GPXUP;3628;07:04:35;0;49	87282;8	56873;0;0;57;
$GPXUP;3628;07:04:36;0;49	87296;8	56872;0;0;54;
$GPXUP;3628;07:04:37;0;49	87308;8	56864;0;0;49;
$GPXUP;3628;07:04:38;0;49	87316;8	5685;0;0;45;
$GPXUP;3628;07:04:39;0;49	8732;8	56835;0;0;41;
$GPXUP;3628;07:04:40;0;49	87321;8	56819;0;0;38;
$GPXUP;3628;07:04:41;0;49	87322;8	56804;0;0;37;
$GPXUP;3628;07:04:42;0;49	87322;8	5679;0;0;35;
$GPXUP;3628;07:04:43;0;49	87318;8	56778;0;0;35;
$GPXUP;3628;07:04:44;0;49	87312;8	56769;0;0;36;
$GPXUP;3628;07:04:45;0;49	87304;8	56762;0;0;35;
$GPXUP;3628;07:04:46;0;49	87294;8	56761;0;0;41;
$GPXUP;3628;07:04:47;0;49	87284;8	56766;0;0;45;
$GPXUP;3628;07:04:48;0;49	87273;8	56776;0;0;51;
$GPXUP;3628;07:04:49;0;49	87262;8	56787;0;0;50;
$GPXUP;3628;07:04:50;0;49	87252;8	56793;0;0;47;
$GPXUP;3628;07:04:51;0;49	8724;8	56794;0;0;48;
$GPXUP;3628;07:04:52;0;49	87227;8	56794;0;0;48;
$GPXUP;3628;07:04:53;0;49	87216;8	5679;0;0;42;
$GPXUP;3628;07:04:54;0;49	87207;8	56781;0;0;39;
$GPXUP;3628;07:04:55;0;49	872;8	56773;0;0;38;
$GPXUP;3628;07:04:56;0;49	87191;8	56765;0;0;38;
$GPXUP;3628;07:04:57;0;49	87182;8	56758;0;0;38;
$GPXUP;3628;07:04:58;0;49	87174;8	5675;0;0;38;
$GPXUP;3628;07:04:59;0;49	87168;8	56739;0;0;37;
$GPXUP;3628;07:05:00;0;49	87167;8	56724;0;0;39;
$GPXUP;3628;07:05:01;0;49	87171;8	5671;0;0;41;
$GPXUP;3628;07:05:02;0;49	87179;8	56699;0;0;46;
$GPXUP;3628;07:05:03;0;49	87191;8	56694;0;0;54;
$GPXUP;3628;07:05:04;0;49	87205;8	56698;0;0;59;
$GPXUP;3628;07:05:05;0;49	87219;8	56709;0;0;61;
$GPXUP;3628;07:05:06;0;49	87233;8	5672;0;0;59;
$GPXUP;3628;07:05:07;0;49	87247;8	56727;0;0;55;
$GPXUP;3628;07:05:08;0;49	8726;8	56731;0;0;53;
$GPXUP;3628;07:05:09;0;49	87274;8	56736;0;0;53;
$GPXUP;3628;07:05:10;0;49	87286;8	56741;0;0;54;
$GPXUP;3628;07:05:11;0;49	87299;8	5674;0;0;50;
$GPXUP;3628;07:05:12;0;49	87308;8	56731;0;0;42;
$GPXUP;3628;07:05:13;0;49	87311;8	56718;0;0;35;
$GPXUP;3628;07:05:14;0;49	87308;8	56706;0;0;36;
$GPXUP;3628;07:05:15;0;49	87299;8	56699;0;0;40;
$GPXUP;3628;07:05:16;0;49	87288;8	56698;0;0;46;
$GPXUP;3628;07:05:17;0;49	87276;8	56706;0;0;55;
$GPXUP;3628;07:05:18;0;49	87265;8	56719;0;0;56;
$GPXUP;3628;07:05:19;0;49	87256;8	56735;0;0;56;
$GPXUP;3628;07:05:20;0;49	87249;8	56753;0;0;55;
$GPXUP;3628;07:05:21;0;49	87241;8	5677;0;0;52;
$GPXUP;3628;07:05:22;0;49	87231;8	56781;0;0;48;
$GPXUP;3628;07:05:23;0;49	8722;8	56786;0;0;44;
$GPXUP;3628;07:05:24;0;49	87209;8	56788;0;0;43;
$GPXUP;3628;07:05:25;0;49	87198;8	56794;0;0;50;
$GPXUP;3628;07:05:26;0;49	87189;8	5681;0;0;51;
$GPXUP;3628;07:05:27;0;49	87185;8	56828;0;0;54;
$GPXUP;3628;07:05:28;0;49	87187;8	56849;0;0;59;
$GPXUP;3628;07:05:29;0;49	87195;8	56869;0;0;61;
$GPXUP;3628;07:05:30;0;49	87208;8	56882;0;0;60;
$GPXUP;3628;07:05:31;0;49	87221;8	56883;0;0;51;
$GPXUP;3628;07:05:32;0;49	87232;8	56874;0;0;47;
$GPXUP;3628;07:05:33;0;49	87237;8	56861;0;0;38;
$GPXUP;3628;07:05:34;0;49	87235;8	56847;0;0;35;
$GPXUP;3628;07:05:35;0;49	8723;8	56836;0;0;34;
$GPXUP;3628;07:05:36;0;49	87222;8	56832;0;0;38;
$GPXUP;3628;07:05:37;0;49	87211;8	56833;0;0;43;
$GPXUP;3628;07:05:38;0;49	872;8	56837;0;0;44;
$GPXUP;3628;07:05:39;0;49	87189;8	56842;0;0;44;
$GPXUP;3628;07:05:40;0;49	87178;8	56845;0;0;44;
$GPXUP;3628;07:05:41;0;49	87168;8	56849;0;0;44;
$GPXUP;3628;07:05:42;0;49	87158;8	56856;0;0;43;
$GPXUP;3628;07:05:43;0;49	87148;8	56864;0;0;44;
$GPXUP;3628;07:05:44;0;49	87138;8	56872;0;0;43;
$GPXUP;3628;07:05:45;0;49	87128;8	56875;0;0;40;
$GPXUP;3628;07:05:46;0;49	87119;8	56871;0;0;35;
$GPXUP;3628;07:05:47;0;49	87113;8	56862;0;0;32;
$GPXUP;3628;07:05:48;0;49	87112;8	56851;0;0;33;
$GPXUP;3628;07:05:49;0;49	8712;8	56843;0;0;45;
$GPXUP;3628;07:05:50;0;49	87132;8	56844;0;0;53;
$GPXUP;3628;07:05:51;0;49	87144;8	56852;0;0;55;
$GPXUP;3628;07:05:52;0;49	87157;8	56864;0;0;58;
$GPXUP;3628;07:05:53;0;49	87167;8	56882;0;0;63;
$GPXUP;3628;07:05:54;0;49	87173;8	56906;0;0;64;
$GPXUP;3628;07:05:55;0;49	87175;8	56931;0;0;64;
$GPXUP;3628;07:05:56;0;49	87176;8	56955;0;0;63;
$GPXUP;3628;07:05:57;0;49	87177;8	5698;0;0;62;
$GPXUP;3628;07:05:58;0;49	87175;8	57002;0;0;58;
$GPXUP;3628;07:05:59;0;49	87168;8	57019;0;0;52;
$GPXUP;3628;07:06:00;0;49	87157;8	57029;0;0;48;
$GPXUP;3628;07:06:01;0;49	87146;8	5703;0;0;43;
$GPXUP;3628;07:06:02;0;49	87137;8	57025;0;0;36;
$GPXUP;3628;07:06:03;0;49	87132;8	57014;0;0;34;
$GPXUP;3628;07:06:04;0;49	8713;8	57001;0;0;35;
$GPXUP;3628;07:06:05;0;49	8713;8	56987;0;0;36;
$GPXUP;3628;07:06:06;0;49	8713;8	56972;0;0;37;
$GPXUP;3628;07:06:07;0;49	87126;8	5696;0;0;34;
$GPXUP;3628;07:06:08;0;49	87119;8	56951;0;0;34;
$GPXUP;3628;07:06:09;0;49	87112;8	56942;0;0;34;
$GPXUP;3628;07:06:10;0;49	87104;8	56936;0;0;39;
$GPXUP;3628;07:06:11;0;49	87098;8	56929;0;0;39;
$GPXUP;3628;07:06:12;0;49	87104;8	56919;0;0;40;
$GPXUP;3628;07:06:13;0;49	87113;8	56923;0;0;30;
$GPXUP;3628;07:06:14;0;49	87118;8	56927;0;0;13;
$GPXUP;3628;07:06:15;0;49	87119;8	56926;0;0;0;
$GPXUP;3628;07:06:16;0;49	87119;8	56926;0;0;1;
$GPXUP;3628;07:06:17;0;49	87115;8	56919;0;0;31;
$GPXUP;3628;07:06:18;0;49	87109;8	56908;0;0;41;
$GPXUP;3628;07:06:19;0;49	87102;8	56895;0;0;38;
$GPXUP;3628;07:06:20;0;49	87097;8	56881;0;0;39;
$GPXUP;3628;07:06:21;0;49	87095;8	56866;0;0;38;
$GPXUP;3628;07:06:22;0;49	87095;8	56851;0;0;40;
$GPXUP;3628;07:06:23;0;49	87098;8	56836;0;0;40;
$GPXUP;3628;07:06:24;0;49	87105;8	56824;0;0;42;
$GPXUP;3628;07:06:25;0;49	87115;8	56819;0;0;48;
$GPXUP;3628;07:06:26;0;49	87129;8	5682;0;0;53;
$GPXUP;3628;07:06:27;0;49	87142;8	56824;0;0;54;
$GPXUP;3628;07:06:28;0;49	87157;8	56828;0;0;55;
$GPXUP;3628;07:06:29;0;49	87171;8	56831;0;0;55;
$GPXUP;3628;07:06:30;0;49	87184;8	56832;0;0;51;
$GPXUP;3628;07:06:31;0;49	87197;8	5683;0;0;49;
$GPXUP;3628;07:06:32;0;49	87208;8	56822;0;0;43;
$GPXUP;3628;07:06:33;0;49	87215;8	5681;0;0;40;
$GPXUP;3628;07:06:34;0;49	87219;8	56796;0;0;37;
$GPXUP;3628;07:06:35;0;49	87221;8	56782;0;0;35;
$GPXUP;3628;07:06:36;0;49	8722;8	56769;0;0;33;
$GPXUP;3628;07:06:37;0;49	87213;8	56761;0;0;36;
$GPXUP;3628;07:06:38;0;49	87204;8	56761;0;0;40;
$GPXUP;3628;07:06:39;0;49	87194;8	56768;0;0;45;
$GPXUP;3628;07:06:40;0;49	87184;8	56779;0;0;46;
$GPXUP;3628;07:06:41;0;49	87175;8	5679;0;0;46;
$GPXUP;3628;07:06:42;0;49	87166;8	568;0;0;46;
$GPXUP;3628;07:06:43;0;49	87156;8	5681;0;0;46;
$GPXUP;3628;07:06:44;0;49	87146;8	56821;0;0;50;
$GPXUP;3628;07:06:45;0;49	87139;8	56838;0;0;53;
$GPXUP;3628;07:06:46;0;49	87132;8	56855;0;0;51;
$GPXUP;3628;07:06:47;0;49	87123;8	5687;0;0;53;
$GPXUP;3628;07:06:48;0;49	87114;8	56884;0;0;50;
$GPXUP;3628;07:06:49;0;49	87105;8	56898;0;0;48;
$GPXUP;3628;07:06:50;0;49	87096;8	56912;0;0;54;
$GPXUP;3628;07:06:51;0;49	87086;8	56927;0;0;57;
$GPXUP;3628;07:06:52;0;49	87075;8	56941;0;0;54;
$GPXUP;3628;07:06:53;0;49	87063;8	56948;0;0;48;
$GPXUP;3628;07:06:54;0;49	87052;8	56945;0;0;40;
$GPXUP;3628;07:06:55;0;49	87046;8	56935;0;0;36;
$GPXUP;3628;07:06:56;0;49	87045;8	56921;0;0;38;
$GPXUP;3628;07:06:57;0;49	87048;8	56906;0;0;40;
$GPXUP;3628;07:06:58;0;49	87054;8	56894;0;0;41;
$GPXUP;3628;07:06:59;0;49	87064;8	56885;0;0;46;
$GPXUP;3628;07:07:00;0;49	87076;8	56881;0;0;51;
$GPXUP;3628;07:07:01;0;49	87089;8	56881;0;0;52;
$GPXUP;3628;07:07:02;0;49	87103;8	56881;0;0;54;
$GPXUP;3628;07:07:03;0;49	87116;8	56885;0;0;55;
$GPXUP;3628;07:07:04;0;49	8713;8	56891;0;0;55;
$GPXUP;3628;07:07:05;0;49	87143;8	56899;0;0;57;
$GPXUP;3628;07:07:06;0;49	87155;8	56912;0;0;59;
$GPXUP;3628;07:07:07;0;49	87162;8	56932;0;0;59;
$GPXUP;3628;07:07:08;0;49	87166;8	56955;0;0;59;
$GPXUP;3628;07:07:09;0;49	87167;8	56978;0;0;59;
$GPXUP;3628;07:07:10;0;49	87169;8	57002;0;0;58;
$GPXUP;3628;07:07:11;0;49	87172;8	57024;0;0;59;
$GPXUP;3628;07:07:12;0;49	87174;8	57047;0;0;58;
$GPXUP;3628;07:07:13;0;49	87174;8	5707;0;0;57;
$GPXUP;3628;07:07:14;0;49	87171;8	57091;0;0;58;
$GPXUP;3628;07:07:15;0;49	87164;8	57112;0;0;58;
$GPXUP;3628;07:07:16;0;49	87155;8	57129;0;0;56;
$GPXUP;3628;07:07:17;0;49	87144;8	57144;0;0;56;
$GPXUP;3628;07:07:18;0;49	87133;8	5716;0;0;64;
$GPXUP;3628;07:07:19;0;49	87122;8	57181;0;0;68;
$GPXUP;3628;07:07:20;0;49	87109;8	57199;0;0;65;
$GPXUP;3628;07:07:21;0;49	87096;8	57211;0;0;57;
$GPXUP;3628;07:07:22;0;49	87082;8	57218;0;0;53;
$GPXUP;3628;07:07:23;0;49	8707;8	57222;0;0;53;
$GPXUP;3628;07:07:24;0;49	87057;8	57227;0;0;54;
$GPXUP;3628;07:07:25;0;49	87044;8	57231;0;0;54;
$GPXUP;3628;07:07:26;0;49	8703;8	57234;0;0;53;
$GPXUP;3628;07:07:27;0;49	87017;8	57237;0;0;52;
$GPXUP;3628;07:07:28;0;49	87004;8	57247;0;0;57;
$GPXUP;3628;07:07:29;0;49	86993;8	5726;0;0;56;
$GPXUP;3628;07:07:30;0;49	86982;8	57273;0;0;55;
$GPXUP;3628;07:07:31;0;49	8697;8	57281;0;0;51;
$GPXUP;3628;07:07:32;0;49	86958;8	57279;0;0;49;
$GPXUP;3628;07:07:33;0;49	86947;8	5727;0;0;50;
$GPXUP;3628;07:07:34;0;49	86938;8	57256;0;0;50;
$GPXUP;3628;07:07:35;0;49	8693;8	57239;0;0;54;
$GPXUP;3628;07:07:36;0;49	8692;8	57223;0;0;60;
$GPXUP;3628;07:07:37;0;49	86908;8	57208;0;0;60;
$GPXUP;3628;07:07:38;0;49	86895;8	57196;0;0;62;
$GPXUP;3628;07:07:39;0;49	86881;8	57185;0;0;60;
$GPXUP;3628;07:07:40;0;49	86868;8	57174;0;0;56;
$GPXUP;3628;07:07:41;0;49	86858;8	57161;0;0;53;
$GPXUP;3628;07:07:42;0;49	86848;8	57146;0;0;52;
$GPXUP;3628;07:07:43;0;49	8684;8	57131;0;0;48;
$GPXUP;3628;07:07:44;0;49	86834;8	57115;0;0;48;
$GPXUP;3628;07:07:45;0;49	86829;8	57099;0;0;47;
$GPXUP;3628;07:07:46;0;49	86824;8	57082;0;0;46;
$GPXUP;3628;07:07:47;0;49	8682;8	57066;0;0;44;
$GPXUP;3628;07:07:48;0;49	86819;8	57049;0;0;43;
$GPXUP;3628;07:07:49;0;49	86821;8	57032;0;0;44;
$GPXUP;3628;07:07:50;0;49	86824;8	57016;0;0;45;
$GPXUP;3628;07:07:51;0;49	86829;8	57;0;0;44;
$GPXUP;3628;07:07:52;0;49	86835;8	56986;0;0;43;
$GPXUP;3628;07:07:53;0;49	86842;8	56973;0;0;41;
$GPXUP;3628;07:07:54;0;49	8685;8	56962;0;0;42;
$GPXUP;3628;07:07:55;0;49	86861;8	56955;0;0;45;
$GPXUP;3628;07:07:56;0;49	86872;8	56952;0;0;49;
$GPXUP;3628;07:07:57;0;49	86885;8	56953;0;0;51;
$GPXUP;3628;07:07:58;0;49	86899;8	56958;0;0;55;
$GPXUP;3628;07:07:59;0;49	86913;8	56965;0;0;53;
$GPXUP;3628;07:08:00;0;49	86926;8	56967;0;0;52;
$GPXUP;3628;07:08:01;0;49	86939;8	56964;0;0;53;
$GPXUP;3628;07:08:02;0;49	86952;8	56962;0;0;53;
$GPXUP;3628;07:08:03;0;49	86966;8	5696;0;0;54;
$GPXUP;3628;07:08:04;0;49	8698;8	56958;0;0;55;
$GPXUP;3628;07:08:05;0;49	86994;8	56958;0;0;54;
$GPXUP;3628;07:08:06;0;49	87008;8	56959;0;0;57;
$GPXUP;3628;07:08:07;0;49	87022;8	56965;0;0;58;
$GPXUP;3628;07:08:08;0;49	87035;8	56976;0;0;59;
$GPXUP;3628;07:08:09;0;49	87044;8	56994;0;0;61;
$GPXUP;3628;07:08:10;0;49	87049;8	57016;0;0;61;
$GPXUP;3628;07:08:11;0;49	8705;8	57041;0;0;60;
$GPXUP;3628;07:08:12;0;49	87047;8	57064;0;0;61;
$GPXUP;3628;07:08:13;0;49	87044;8	57088;0;0;60;
$GPXUP;3628;07:08:14;0;49	87038;8	5711;0;0;60;
$GPXUP;3628;07:08:15;0;49	87032;8	57132;0;0;61;
$GPXUP;3628;07:08:16;0;49	87028;8	57154;0;0;61;
$GPXUP;3628;07:08:17;0;49	87024;8	57177;0;0;60;
$GPXUP;3628;07:08:18;0;49	87018;8	57199;0;0;61;
$GPXUP;3628;07:08:19;0;49	87012;8	57221;0;0;61;
$GPXUP;3628;07:08:20;0;49	87005;8	57243;0;0;61;
$GPXUP;3628;07:08:21;0;49	86998;8	57264;0;0;61;
$GPXUP;3628;07:08:22;0;49	86991;8	57285;0;0;60;
$GPXUP;3628;07:08:23;0;49	86983;8	57306;0;0;62;
$GPXUP;3628;07:08:24;0;49	86975;8	57327;0;0;62;
$GPXUP;3628;07:08:25;0;49	86966;8	57347;0;0;62;
$GPXUP;3628;07:08:26;0;49	86956;8	57367;0;0;62;
$GPXUP;3628;07:08:27;0;49	86946;8	57384;0;0;62;
$GPXUP;3628;07:08:28;0;49	86935;8	574;0;0;61;
$GPXUP;3628;07:08:29;0;49	86924;8	57417;0;0;61;
$GPXUP;3628;07:08:30;0;49	86914;8	57435;0;0;62;
$GPXUP;3628;07:08:31;0;49	86905;8	57454;0;0;62;
$GPXUP;3628;07:08:32;0;49	86894;8	57469;0;0;60;
$GPXUP;3628;07:08:33;0;49	86881;8	57483;0;0;61;
$GPXUP;3628;07:08:34;0;49	86868;8	57496;0;0;61;
$GPXUP;3628;07:08:35;0;49	86856;8	57512;0;0;62;
$GPXUP;3628;07:08:36;0;49	86845;8	57528;0;0;62;
$GPXUP;3628;07:08:37;0;49	86834;8	57546;0;0;62;
$GPXUP;3628;07:08:38;0;49	86823;8	57562;0;0;60;
$GPXUP;3628;07:08:39;0;49	86812;8	57576;0;0;60;
$GPXUP;3628;07:08:40;0;49	86798;8	57589;0;0;59;
$GPXUP;3628;07:08:41;0;49	86785;8	57599;0;0;60;
$GPXUP;3628;07:08:42;0;49	86771;8	57606;0;0;56;
$GPXUP;3628;07:08:43;0;49	86758;8	57612;0;0;53;
$GPXUP;3628;07:08:44;0;49	86746;8	57617;0;0;51;
$GPXUP;3628;07:08:45;0;49	86734;8	57625;0;0;54;
$GPXUP;3628;07:08:46;0;49	86723;8	57638;0;0;58;
$GPXUP;3628;07:08:47;0;49	86712;8	57654;0;0;60;
$GPXUP;3628;07:08:48;0;49	867;8	57668;0;0;60;
$GPXUP;3628;07:08:49;0;49	86688;8	57681;0;0;60;
$GPXUP;3628;07:08:50;0;49	86675;8	57692;0;0;57;
$GPXUP;3628;07:08:51;0;49	86663;8	57704;0;0;57;
$GPXUP;3628;07:08:52;0;49	86654;8	57719;0;0;53;
$GPXUP;3628;07:08:53;0;49	86648;8	57738;0;0;54;
$GPXUP;3628;07:08:54;0;49	86645;8	57758;0;0;56;
$GPXUP;3628;07:08:55;0;49	86645;8	5778;0;0;57;
$GPXUP;3628;07:08:56;0;49	86651;8	57801;0;0;62;
$GPXUP;3628;07:08:57;0;49	86661;8	5782;0;0;64;
$GPXUP;3628;07:08:58;0;49	86675;8	57835;0;0;66;
$GPXUP;3628;07:08:59;0;49	8669;8	57842;0;0;62;
$GPXUP;3628;07:09:00;0;49	86706;8	57842;0;0;62;
$GPXUP;3628;07:09:01;0;49	8672;8	57835;0;0;57;
$GPXUP;3628;07:09:02;0;49	86731;8	57822;0;0;54;
$GPXUP;3628;07:09:03;0;49	86739;8	57804;0;0;54;
$GPXUP;3628;07:09:04;0;49	86744;8	57785;0;0;53;
$GPXUP;3628;07:09:05;0;49	86748;8	57765;0;0;53;
$GPXUP;3628;07:09:06;0;49	86754;8	57746;0;0;51;
$GPXUP;3628;07:09:07;0;49	8676;8	57729;0;0;50;
$GPXUP;3628;07:08:54;-13;49	86767;8	57713;0;0;47;
$GPXUP;3628;07:08:55;0;49	86775;8	577;0;0;48;
$GPXUP;3628;07:08:56;0;49	86784;8	57688;0;0;47;
$GPXUP;3628;07:08:57;0;49	86794;8	57677;0;0;50;
$GPXUP;3628;07:08:58;0;49	86806;8	5767;0;0;53;
$GPXUP;3628;07:08:59;0;49	86819;8	57665;0;0;54;
$GPXUP;3628;07:09:00;0;49	86833;8	57662;0;0;57;
$GPXUP;3628;07:09:01;0;49	86847;8	57658;0;0;58;
$GPXUP;3628;07:09:02;0;49	86861;8	57653;0;0;59;
$GPXUP;3628;07:09:03;0;49	86875;8	57647;0;0;54;
$GPXUP;3628;07:09:04;0;49	86887;8	57639;0;0;51;
$GPXUP;3628;07:09:05;0;49	86897;8	57626;0;0;48;
$GPXUP;3628;07:09:06;0;49	86903;8	57611;0;0;45;
$GPXUP;3628;07:09:07;0;49	86908;8	57595;0;0;48;
$GPXUP;3628;07:09:08;0;49	86913;8	57578;0;0;48;
$GPXUP;3628;07:09:09;0;49	86918;8	5756;0;0;49;
$GPXUP;3628;07:09:10;0;49	86923;8	57543;0;0;49;
$GPXUP;3628;07:09:11;0;49	86926;8	57524;0;0;51;
$GPXUP;3628;07:09:12;0;49	8693;8	57504;0;0;52;
$GPXUP;3628;07:09:13;0;49	86931;8	57484;0;0;52;
$GPXUP;3628;07:09:14;0;49	86932;8	57464;0;0;51;
$GPXUP;3628;07:09:15;0;49	8693;8	57444;0;0;51;
$GPXUP;3628;07:09:16;0;49	86928;8	57424;0;0;52;
$GPXUP;3628;07:09:17;0;49	86926;8	57404;0;0;51;
$GPXUP;3628;07:09:18;0;49	86921;8	57386;0;0;51;
$GPXUP;3628;07:09:19;0;49	86913;8	57369;0;0;49;
$GPXUP;3628;07:09:20;0;49	86904;8	57357;0;0;50;
$GPXUP;3628;07:09:21;0;49	86892;8	57346;0;0;51;
$GPXUP;3628;07:09:22;0;49	86882;8	57333;0;0;50;
$GPXUP;3628;07:09:23;0;49	86877;8	57317;0;0;47;
$GPXUP;3628;07:09:24;0;49	86876;8	57298;0;0;48;
$GPXUP;3628;07:09:25;0;49	86878;8	5728;0;0;48;
$GPXUP;3628;07:09:26;0;49	86882;8	57263;0;0;48;
$GPXUP;3628;07:09:27;0;49	86888;8	57246;0;0;48;
$GPXUP;3628;07:09:28;0;49	86894;8	57229;0;0;49;
$GPXUP;3628;07:09:29;0;49	86902;8	57215;0;0;52;
$GPXUP;3628;07:09:30;0;49	86914;8	57205;0;0;53;
$GPXUP;3628;07:09:31;0;49	86927;8	57198;0;0;55;
$GPXUP;3628;07:09:32;0;49	86939;8	57188;0;0;52;
$GPXUP;3628;07:09:33;0;49	86949;8	57174;0;0;53;
$GPXUP;3628;07:09:34;0;49	86957;8	57158;0;0;53;
$GPXUP;3628;07:09:35;0;49	86966;8	57142;0;0;52;
$GPXUP;3628;07:09:36;0;49	86975;8	57128;0;0;52;
$GPXUP;3628;07:09:37;0;49	86985;8	57116;0;0;52;
$GPXUP;3628;07:09:38;0;49	86997;8	57108;0;0;54;
$GPXUP;3628;07:09:39;0;49	8701;8	571;0;0;55;
$GPXUP;3628;07:09:40;0;49	87023;8	57093;0;0;54;
$GPXUP;3628;07:09:41;0;49	87036;8	57086;0;0;55;
$GPXUP;3628;07:09:42;0;49	87048;8	57076;0;0;55;
$GPXUP;3628;07:09:43;0;49	8706;8	57064;0;0;53;
$GPXUP;3628;07:09:44;0;49	8707;8	57052;0;0;54;
$GPXUP;3628;07:09:45;0;49	87082;8	57041;0;0;54;
$GPXUP;3628;07:09:46;0;49	87095;8	57035;0;0;56;
$GPXUP;3628;07:09:47;0;49	87109;8	5703;0;0;56;
$GPXUP;3628;07:09:48;0;49	87123;8	57026;0;0;56;
$GPXUP;3628;07:09:49;0;49	87137;8	57021;0;0;56;
$GPXUP;3628;07:09:50;0;49	8715;8	57014;0;0;54;
$GPXUP;3628;07:09:51;0;49	87162;8	57005;0;0;54;
$GPXUP;3628;07:09:52;0;49	87175;8	56997;0;0;54;
$GPXUP;3628;07:09:53;0;49	87188;8	56993;0;0;60;
$GPXUP;3628;07:09:54;0;49	87204;8	56992;0;0;63;
$GPXUP;3628;07:09:55;0;49	87219;8	56993;0;0;62;
$GPXUP;3628;07:09:56;0;49	87234;8	56993;0;0;60;
$GPXUP;3628;07:09:57;0;49	87249;8	56994;0;0;60;
$GPXUP;3628;07:09:58;0;49	87264;8	56995;0;0;60;
$GPXUP;3628;07:09:59;0;49	87279;8	56995;0;0;61;
$GPXUP;3628;07:10:00;0;49	87294;8	56992;0;0;61;
$GPXUP;3628;07:10:01;0;49	87309;8	56988;0;0;60;
$GPXUP;3628;07:10:02;0;49	87323;8	56981;0;0;56;
$GPXUP;3628;07:10:03;0;49	87334;8	5697;0;0;51;
$GPXUP;3628;07:10:04;0;49	87343;8	56957;0;0;48;
$GPXUP;3628;07:10:05;0;49	8735;8	56942;0;0;47;
$GPXUP;3628;07:10:06;0;49	87357;8	56927;0;0;46;
$GPXUP;3628;07:10:07;0;49	87363;8	56912;0;0;46;
$GPXUP;3628;07:10:08;0;49	87372;8	569;0;0;49;
$GPXUP;3628;07:10:09;0;49	87384;8	56893;0;0;52;
$GPXUP;3628;07:10:10;0;49	87397;8	56892;0;0;55;
$GPXUP;3628;07:10:11;0;49	87411;8	56894;0;0;57;
$GPXUP;3628;07:10:12;0;49	87426;8	56896;0;0;56;
$GPXUP;3628;07:10:13;0;49	87438;8	56894;0;0;48;
$GPXUP;3628;07:10:14;0;49	87448;8	56886;0;0;43;
$GPXUP;3628;07:10:15;0;49	87456;8	56875;0;0;44;
$GPXUP;3628;07:10:16;0;49	87465;8	56864;0;0;45;
$GPXUP;3628;07:10:17;0;49	87475;8	56854;0;0;48;
$GPXUP;3628;07:10:18;0;49	87486;8	56844;0;0;46;
$GPXUP;3628;07:10:19;0;49	87492;8	56832;0;0;39;
$GPXUP;3628;07:10:20;0;49	87491;8	56819;0;0;36;
$GPXUP;3628;07:10:21;0;49	87485;8	56807;0;0;42;
$GPXUP;3628;07:10:22;0;49	87476;8	56797;0;0;46;
$GPXUP;3628;07:10:23;0;49	87466;8	56785;0;0;46;
$GPXUP;3628;07:10:24;0;49	87457;8	56772;0;0;52;
$GPXUP;3628;07:10:25;0;49	87447;8	56758;0;0;57;
$GPXUP;3628;07:10:26;0;49	87435;8	56744;0;0;59;
$GPXUP;3628;07:10:27;0;49	87422;8	56733;0;0;60;
$GPXUP;3628;07:10:28;0;49	87408;8	56724;0;0;59;
$GPXUP;3628;07:10:29;0;49	87395;8	56714;0;0;56;
$GPXUP;3628;07:10:30;0;49	87383;8	56702;0;0;54;
$GPXUP;3628;07:10:31;0;49	87372;8	5669;0;0;53;
$GPXUP;3628;07:10:32;0;49	87363;8	56677;0;0;49;
$GPXUP;3628;07:10:33;0;49	87355;8	56663;0;0;47;
$GPXUP;3628;07:10:34;0;49	8735;8	56647;0;0;46;
$GPXUP;3628;07:10:35;0;49	87346;8	56632;0;0;44;
$GPXUP;3628;07:10:36;0;49	87341;8	56616;0;0;44;
$GPXUP;3628;07:10:37;0;49	87334;8	56603;0;0;47;
$GPXUP;3628;07:10:38;0;49	87324;8	56591;0;0;48;
$GPXUP;3628;07:10:39;0;49	87314;8	5658;0;0;49;
$GPXUP;3628;07:10:40;0;49	87305;8	56569;0;0;46;
$GPXUP;3628;07:10:41;0;49	87296;8	56559;0;0;44;
$GPXUP;3628;07:10:42;0;49	87287;8	5655;0;0;43;
$GPXUP;3628;07:10:43;0;49	87277;8	56546;0;0;43;
$GPXUP;3628;07:10:44;0;49	87266;8	56549;0;0;43;
$GPXUP;3628;07:10:45;0;49	87257;8	56559;0;0;46;
$GPXUP;3628;07:10:46;0;49	87249;8	56573;0;0;51;
$GPXUP;3628;07:10:47;0;49	87244;8	56592;0;0;55;
$GPXUP;3628;07:10:48;0;49	87241;8	56615;0;0;62;
$GPXUP;3628;07:10:49;0;49	8724;8	56639;0;0;60;
$GPXUP;3628;07:10:50;0;49	87238;8	56661;0;0;52;
$GPXUP;3628;07:10:51;0;49	8723;8	56676;0;0;48;
$GPXUP;3628;07:10:52;0;49	87222;8	56689;0;0;49;
$GPXUP;3628;07:10:53;0;49	87214;8	56706;0;0;55;
$GPXUP;3628;07:10:54;0;49	87212;8	56727;0;0;55;
$GPXUP;3628;07:10:55;0;49	87217;8	56747;0;0;54;
$GPXUP;3628;07:10:56;0;49	87225;8	56764;0;0;56;
$GPXUP;3628;07:10:57;0;49	87237;8	56775;0;0;59;
$GPXUP;3628;07:10:58;0;49	87252;8	56778;0;0;58;
$GPXUP;3628;07:10:59;0;49	87266;8	56779;0;0;57;
$GPXUP;3628;07:11:00;0;49	8728;8	56785;0;0;57;
$GPXUP;3628;07:11:01;0;49	87293;8	56794;0;0;57;
$GPXUP;3628;07:11:02;0;49	87306;8	56803;0;0;58;
$GPXUP;3628;07:11:03;0;49	8732;8	5681;0;0;58;
$GPXUP;3628;07:11:04;0;49	87333;8	56817;0;0;59;
$GPXUP;3628;07:11:05;0;49	87348;8	56822;0;0;59;
$GPXUP;3628;07:11:06;0;49	87362;8	56825;0;0;59;
$GPXUP;3628;07:11:07;0;49	87378;8	56829;0;0;60;
$GPXUP;3628;07:11:08;0;49	87393;8	56829;0;0;63;
$GPXUP;3628;07:11:09;0;49	87409;8	5683;0;0;67;
$GPXUP;3628;07:11:10;0;49	87425;8	56837;0;0;70;
$GPXUP;3628;07:11:11;0;49	8744;8	56852;0;0;72;
$GPXUP;3628;07:11:12;0;49	87455;8	5687;0;0;72;
$GPXUP;3628;07:11:13;0;49	87469;8	56888;0;0;70;
$GPXUP;3628;07:11:14;0;49	87483;8	56905;0;0;70;
$GPXUP;3628;07:11:15;0;49	87497;8	56922;0;0;70;
$GPXUP;3628;07:11:16;0;49	87512;8	56937;0;0;70;
$GPXUP;3628;07:11:17;0;49	87525;8	56953;0;0;71;
$GPXUP;3628;07:11:18;0;49	87539;8	5697;0;0;71;
$GPXUP;3628;07:11:19;0;49	87554;8	56985;0;0;71;
$GPXUP;3628;07:11:20;0;49	8757;8	56995;0;0;68;
$GPXUP;3628;07:11:21;0;49	87586;8	56999;0;0;61;
$GPXUP;3628;07:11:22;0;49	87601;8	57001;0;0;60;
$GPXUP;3628;07:11:23;0;49	87615;8	57;0;0;55;
$GPXUP;3628;07:11:24;0;49	87628;8	56997;0;0;53;
$GPXUP;3628;07:11:25;0;49	87641;8	56991;0;0;53;
$GPXUP;3628;07:11:26;0;49	87654;8	56985;0;0;56;
$GPXUP;3628;07:11:27;0;49	87668;8	56979;0;0;57;
$GPXUP;3628;07:11:28;0;49	87682;8	56974;0;0;58;
$GPXUP;3628;07:11:29;0;49	87695;8	5697;0;0;58;
$GPXUP;3628;07:11:30;0;49	8771;8	56967;0;0;58;
$GPXUP;3628;07:11:31;0;49	87724;8	56964;0;0;61;
$GPXUP;3628;07:11:32;0;49	8774;8	56963;0;0;63;
$GPXUP;3628;07:11:33;0;49	87756;8	56963;0;0;63;
$GPXUP;3628;07:11:34;0;49	87772;8	56963;0;0;65;
$GPXUP;3628;07:11:35;0;49	87788;8	56962;0;0;64;
$GPXUP;3628;07:11:36;0;49	87805;8	56963;0;0;66;
$GPXUP;3628;07:11:37;0;49	87822;8	56963;0;0;66;
$GPXUP;3628;07:11:38;0;49	87839;8	56961;0;0;66;
$GPXUP;3628;07:11:39;0;49	87855;8	56959;0;0;67;
$GPXUP;3628;07:11:40;0;49	87872;8	56956;0;0;68;
$GPXUP;3628;07:11:41;0;49	87888;8	56954;0;0;69;
$GPXUP;3628;07:11:42;0;49	87906;8	56956;0;0;72;
$GPXUP;3628;07:11:43;0;49	87924;8	56959;0;0;70;
$GPXUP;3628;07:11:44;0;49	87941;8	56962;0;0;67;
$GPXUP;3628;07:11:45;0;49	87958;8	56964;0;0;67;
$GPXUP;3628;07:11:46;0;49	87975;8	56965;0;0;65;
$GPXUP;3628;07:11:47;0;49	87991;8	56964;0;0;64;
$GPXUP;3628;07:11:48;0;49	88007;8	56962;0;0;64;
$GPXUP;3628;07:11:49;0;49	88023;8	56957;0;0;64;
$GPXUP;3628;07:11:50;0;49	88038;8	56951;0;0;63;
$GPXUP;3628;07:11:51;0;49	88053;8	56944;0;0;65;
$GPXUP;3628;07:11:52;0;49	8807;8	5694;0;0;68;
$GPXUP;3628;07:11:53;0;49	88087;8	5694;0;0;70;
$GPXUP;3628;07:11:54;0;49	88104;8	56942;0;0;69;
$GPXUP;3628;07:11:55;0;49	88121;8	56941;0;0;63;
$GPXUP;3628;07:11:56;0;49	88136;8	56936;0;0;60;
$GPXUP;3628;07:11:57;0;49	88148;8	56926;0;0;57;
$GPXUP;3628;07:11:58;0;49	8816;8	56914;0;0;56;
$GPXUP;3628;07:11:59;0;49	88171;8	56901;0;0;56;
$GPXUP;3628;07:12:00;0;49	8818;8	56885;0;0;54;
$GPXUP;3628;07:12:01;0;49	88189;8	56869;0;0;54;
$GPXUP;3628;07:12:02;0;49	882;8	56855;0;0;55;
$GPXUP;3628;07:12:03;0;49	88211;8	56844;0;0;54;
$GPXUP;3628;07:12:04;0;49	88223;8	56834;0;0;57;
$GPXUP;3628;07:12:05;0;49	88236;8	56825;0;0;60;
$GPXUP;3628;07:12:06;0;49	8825;8	56818;0;0;63;
$GPXUP;3628;07:12:07;0;49	88266;8	5681;0;0;66;
$GPXUP;3628;07:12:08;0;49	88282;8	56802;0;0;68;
$GPXUP;3628;07:12:09;0;49	88298;8	56795;0;0;70;
$GPXUP;3628;07:12:10;0;49	88315;8	56788;0;0;68;
$GPXUP;3628;07:12:11;0;49	88333;8	56784;0;0;71;
$GPXUP;3628;07:12:12;0;49	8835;8	56781;0;0;71;
$GPXUP;3628;07:12:13;0;49	88368;8	56779;0;0;71;
$GPXUP;3628;07:12:14;0;49	88386;8	56776;0;0;72;
$GPXUP;3628;07:12:15;0;49	88403;8	56771;0;0;72;
$GPXUP;3628;07:12:16;0;49	8842;8	56762;0;0;71;
$GPXUP;3628;07:12:17;0;49	88436;8	5675;0;0;70;
$GPXUP;3628;07:12:18;0;49	88452;8	5674;0;0;70;
$GPXUP;3628;07:12:19;0;49	88468;8	5673;0;0;69;
$GPXUP;3628;07:12:20;0;49	88484;8	56722;0;0;68;
$GPXUP;3628;07:12:21;0;49	88501;8	56716;0;0;69;
$GPXUP;3628;07:12:22;0;49	88518;8	5671;0;0;68;
$GPXUP;3628;07:12:23;0;49	88535;8	56705;0;0;69;
$GPXUP;3628;07:12:24;0;49	88551;8	56699;0;0;68;
$GPXUP;3628;07:12:25;0;49	88567;8	56695;0;0;68;
$GPXUP;3628;07:12:26;0;49	88584;8	5669;0;0;69;
$GPXUP;3628;07:12:27;0;49	88601;8	56686;0;0;69;
$GPXUP;3628;07:12:28;0;49	88618;8	56683;0;0;69;
$GPXUP;3628;07:12:29;0;49	88636;8	56679;0;0;69;
$GPXUP;3628;07:12:30;0;49	88652;8	56675;0;0;69;
$GPXUP;3628;07:12:31;0;49	88669;8	56671;0;0;69;
$GPXUP;3628;07:12:32;0;49	88686;8	56665;0;0;68;
$GPXUP;3628;07:12:33;0;49	88703;8	5666;0;0;68;
$GPXUP;3628;07:12:34;0;49	8872;8	56657;0;0;70;
$GPXUP;3628;07:12:35;0;49	88738;8	56656;0;0;69;
$GPXUP;3628;07:12:36;0;49	88755;8	56656;0;0;69;
$GPXUP;3628;07:12:37;0;49	88772;8	56654;0;0;69;
$GPXUP;3628;07:12:38;0;49	88789;8	5665;0;0;68;
$GPXUP;3628;07:12:39;0;49	88806;8	56644;0;0;66;
$GPXUP;3628;07:12:40;0;49	88822;8	56637;0;0;65;
$GPXUP;3628;07:12:41;0;49	88837;8	5663;0;0;64;
$GPXUP;3628;07:12:42;0;49	88852;8	56622;0;0;64;
$GPXUP;3628;07:12:43;0;49	88866;8	56614;0;0;62;
$GPXUP;3628;07:12:44;0;49	88881;8	56606;0;0;63;
$GPXUP;3628;07:12:45;0;49	88896;8	56599;0;0;63;
$GPXUP;3628;07:12:46;0;49	8891;8	56591;0;0;62;
$GPXUP;3628;07:12:47;0;49	88926;8	56585;0;0;64;
$GPXUP;3628;07:12:48;0;49	88942;8	56578;0;0;64;
$GPXUP;3628;07:12:49;0;49	88956;8	56571;0;0;64;
$GPXUP;3628;07:12:50;0;49	88971;8	56564;0;0;61;
$GPXUP;3628;07:12:51;0;49	88984;8	56554;0;0;59;
$GPXUP;3628;07:12:52;0;49	88997;8	56544;0;0;56;
$GPXUP;3628;07:12:53;0;49	8901;8	56534;0;0;55;
$GPXUP;3628;07:12:54;0;49	89022;8	56528;0;0;54;
$GPXUP;3628;07:12:55;0;49	89036;8	56524;0;0;60;
$GPXUP;3628;07:12:56;0;49	89052;8	5652;0;0;61;
$GPXUP;3628;07:12:57;0;49	89067;8	56516;0;0;63;
$GPXUP;3628;07:12:58;0;49	89082;8	56512;0;0;64;
$GPXUP;3628;07:12:59;0;49	89098;8	56508;0;0;61;
$GPXUP;3628;07:13:00;0;49	89112;8	56502;0;0;59;
$GPXUP;3628;07:13:01;0;49	89126;8	56494;0;0;57;
$GPXUP;3628;07:13:02;0;49	89139;8	56486;0;0;55;
$GPXUP;3628;07:13:03;0;49	89152;8	56478;0;0;56;
$GPXUP;3628;07:13:04;0;49	89165;8	56472;0;0;56;
$GPXUP;3628;07:13:05;0;49	89179;8	56466;0;0;56;
$GPXUP;3628;07:13:06;0;49	89193;8	56461;0;0;59;
$GPXUP;3628;07:13:07;0;49	89208;8	56457;0;0;60;
$GPXUP;3628;07:13:08;0;49	89223;8	56453;0;0;61;
$GPXUP;3628;07:13:09;0;49	89238;8	56451;0;0;62;
$GPXUP;3628;07:13:10;0;49	89254;8	56452;0;0;64;
$GPXUP;3628;07:13:11;0;49	8927;8	56455;0;0;64;
$GPXUP;3628;07:13:12;0;49	89287;8	56459;0;0;64;
$GPXUP;3628;07:13:13;0;49	89302;8	56461;0;0;64;
$GPXUP;3628;07:13:14;0;49	89318;8	5646;0;0;61;
$GPXUP;3628;07:13:15;0;49	89333;8	56457;0;0;62;
$GPXUP;3628;07:13:16;0;49	89349;8	56453;0;0;63;
$GPXUP;3628;07:13:17;0;49	89364;8	56449;0;0;64;
$GPXUP;3628;07:13:18;0;49	8938;8	56445;0;0;63;
$GPXUP;3628;07:13:19;0;49	89396;8	56442;0;0;64;
$GPXUP;3628;07:13:20;0;49	89411;8	56439;0;0;63;
$GPXUP;3628;07:13:21;0;49	89427;8	56436;0;0;63;
$GPXUP;3628;07:13:22;0;49	89443;8	56432;0;0;62;
$GPXUP;3628;07:13:23;0;49	89458;8	56427;0;0;63;
$GPXUP;3628;07:13:24;0;49	89474;8	56422;0;0;63;
$GPXUP;3628;07:13:25;0;49	8949;8	56421;0;0;66;
$GPXUP;3628;07:13:26;0;49	89506;8	56424;0;0;65;
$GPXUP;3628;07:13:27;0;49	89522;8	56429;0;0;67;
$GPXUP;3628;07:13:28;0;49	89538;8	56433;0;0;65;
$GPXUP;3628;07:13:29;0;49	89555;8	56438;0;0;67;
$GPXUP;3628;07:13:30;0;49	89571;8	56442;0;0;66;
$GPXUP;3628;07:13:31;0;49	89588;8	56443;0;0;65;
$GPXUP;3628;07:13:32;0;49	89604;8	56445;0;0;65;
$GPXUP;3628;07:13:33;0;49	89621;8	56447;0;0;66;
$GPXUP;3628;07:13:34;0;49	89637;8	5645;0;0;66;
$GPXUP;3628;07:13:35;0;49	89654;8	56453;0;0;68;
$GPXUP;3628;07:13:36;0;49	8967;8	56455;0;0;68;
$GPXUP;3628;07:13:37;0;49	89688;8	56457;0;0;68;
$GPXUP;3628;07:13:38;0;49	89705;8	56458;0;0;67;
$GPXUP;3628;07:13:39;0;49	89722;8	56458;0;0;67;
$GPXUP;3628;07:13:40;0;49	89738;8	56457;0;0;66;
$GPXUP;3628;07:13:41;0;49	89755;8	56456;0;0;66;
$GPXUP;3628;07:13:42;0;49	89772;8	56455;0;0;66;
$GPXUP;3628;07:13:43;0;49	89787;8	56452;0;0;65;
$GPXUP;3628;07:13:44;0;49	89803;8	56449;0;0;66;
$GPXUP;3628;07:13:45;0;49	8982;8	56447;0;0;69;
$GPXUP;3628;07:13:46;0;49	89838;8	56449;0;0;71;
$GPXUP;3628;07:13:47;0;49	89855;8	56454;0;0;69;
$GPXUP;3628;07:13:48;0;49	89871;8	56462;0;0;69;
$GPXUP;3628;07:13:49;0;49	89887;8	56471;0;0;69;
$GPXUP;3628;07:13:50;0;49	89904;8	5648;0;0;70;
$GPXUP;3628;07:13:51;0;49	89921;8	56488;0;0;70;
$GPXUP;3628;07:13:52;0;49	89938;8	56494;0;0;70;
$GPXUP;3628;07:13:53;0;49	89955;8	56495;0;0;70;
$GPXUP;3628;07:13:54;0;49	89972;8	5649;0;0;65;
$GPXUP;3628;07:13:55;0;49	89987;8	56482;0;0;61;
$GPXUP;3628;07:13:56;0;49	9;8	5647;0;0;60;
$GPXUP;3628;07:13:57;0;49	90013;8	56458;0;0;58;
$GPXUP;3628;07:13:58;0;49	90024;8	56442;0;0;57;
$GPXUP;3628;07:13:59;0;49	90033;8	56426;0;0;54;
$GPXUP;3628;07:14:00;0;49	9004;8	56409;0;0;52;
$GPXUP;3628;07:14:01;0;49	90048;8	56392;0;0;52;
$GPXUP;3628;07:14:02;0;49	90056;8	56376;0;0;53;
$GPXUP;3628;07:14:03;0;49	90066;8	56362;0;0;54;
$GPXUP;3628;07:14:04;0;49	90077;8	5635;0;0;55;
$GPXUP;3628;07:14:05;0;49	9009;8	5634;0;0;60;
$GPXUP;3628;07:14:06;0;49	90106;8	56335;0;0;65;
$GPXUP;3628;07:14:07;0;49	90123;8	56339;0;0;70;
$GPXUP;3628;07:14:08;0;49	90139;8	56348;0;0;70;
$GPXUP;3628;07:14:09;0;49	90156;8	56358;0;0;68;
$GPXUP;3628;07:14:10;0;49	90172;8	56364;0;0;63;
$GPXUP;3628;07:14:11;0;49	90187;8	56369;0;0;60;
$GPXUP;3628;07:14:12;0;49	90202;8	56374;0;0;63;
$GPXUP;3628;07:14:13;0;49	90217;8	5638;0;0;63;
$GPXUP;3628;07:14:14;0;49	90233;8	56387;0;0;64;
$GPXUP;3628;07:14:15;0;49	90248;8	56391;0;0;61;
$GPXUP;3628;07:14:16;0;49	90264;8	5639;0;0;62;
$GPXUP;3628;07:14:17;0;49	90279;8	56388;0;0;62;
$GPXUP;3628;07:14:18;0;49	90294;8	56384;0;0;61;
$GPXUP;3628;07:14:19;0;49	90309;8	56381;0;0;64;
$GPXUP;3628;07:14:20;0;49	90325;8	56379;0;0;65;
$GPXUP;3628;07:14:21;0;49	90342;8	56378;0;0;67;
$GPXUP;3628;07:14:22;0;49	90358;8	56377;0;0;68;
$GPXUP;3628;07:14:23;0;49	90376;8	56377;0;0;71;
$GPXUP;3628;07:14:24;0;49	90394;8	5638;0;0;72;
$GPXUP;3628;07:14:25;0;49	90411;8	56388;0;0;73;
$GPXUP;3628;07:14:26;0;49	90428;8	56402;0;0;74;
$GPXUP;3628;07:14:27;0;49	90444;8	56416;0;0;75;
$GPXUP;3628;07:14:28;0;49	90461;8	56431;0;0;76;
$GPXUP;3628;07:14:29;0;49	90478;8	56445;0;0;75;
$GPXUP;3628;07:14:30;0;49	90495;8	56456;0;0;73;
$GPXUP;3628;07:14:31;0;49	90512;8	56464;0;0;73;
$GPXUP;3628;07:14:32;0;49	9053;8	56471;0;0;72;
$GPXUP;3628;07:14:33;0;49	90548;8	56477;0;0;71;
$GPXUP;3628;07:14:34;0;49	90565;8	5648;0;0;70;
$GPXUP;3628;07:14:35;0;49	90582;8	56482;0;0;68;
$GPXUP;3628;07:14:36;0;49	906;8	56486;0;0;69;
$GPXUP;3628;07:14:37;0;49	90616;8	56489;0;0;68;
$GPXUP;3628;07:14:38;0;49	90633;8	56492;0;0;65;
$GPXUP;3628;07:14:39;0;49	90649;8	56493;0;0;64;
$GPXUP;3628;07:14:40;0;49	90665;8	56494;0;0;65;
$GPXUP;3628;07:14:41;0;49	90682;8	56494;0;0;68;
$GPXUP;3628;07:14:42;0;49	90699;8	56493;0;0;69;
$GPXUP;3628;07:14:43;0;49	90716;8	56492;0;0;69;
$GPXUP;3628;07:14:44;0;49	90733;8	56493;0;0;69;
$GPXUP;3628;07:14:45;0;49	9075;8	56495;0;0;71;
$GPXUP;3628;07:14:46;0;49	90769;8	56496;0;0;72;
$GPXUP;3628;07:14:47;0;49	90786;8	56498;0;0;71;
$GPXUP;3628;07:14:48;0;49	90804;8	565;0;0;70;
$GPXUP;3628;07:14:49;0;49	90822;8	56505;0;0;71;
$GPXUP;3628;07:14:50;0;49	90839;8	5651;0;0;71;
$GPXUP;3628;07:14:51;0;49	90857;8	56514;0;0;69;
$GPXUP;3628;07:14:52;0;49	90874;8	56518;0;0;68;
$GPXUP;3628;07:14:53;0;49	9089;8	56522;0;0;68;
$GPXUP;3628;07:14:54;0;49	90907;8	56529;0;0;68;
$GPXUP;3628;07:14:55;0;49	90924;8	56537;0;0;69;
$GPXUP;3628;07:14:56;0;49	9094;8	56548;0;0;71;
$GPXUP;3628;07:14:57;0;49	90956;8	5656;0;0;71;
$GPXUP;3628;07:14:58;0;49	90971;8	56575;0;0;73;
$GPXUP;3628;07:14:59;0;49	90986;8	56589;0;0;65;
$GPXUP;3628;07:15:00;0;49	91;8	566;0;0;67;
$GPXUP;3628;07:15:01;0;49	91015;8	5661;0;0;65;
$GPXUP;3628;07:15:02;0;49	9103;8	56617;0;0;63;
$GPXUP;3628;07:15:03;0;49	91046;8	56623;0;0;63;
$GPXUP;3628;07:15:04;0;49	91061;8	56627;0;0;63;
$GPXUP;3628;07:15:05;0;49	91076;8	56628;0;0;59;
$GPXUP;3628;07:15:06;0;49	9109;8	56624;0;0;55;
$GPXUP;3628;07:15:07;0;49	91104;8	5662;0;0;55;
$GPXUP;3628;07:15:08;0;49	91117;8	56615;0;0;54;
$GPXUP;3628;07:15:09;0;49	9113;8	56609;0;0;54;
$GPXUP;3628;07:15:10;0;49	91143;8	56602;0;0;53;
$GPXUP;3628;07:15:11;0;49	91156;8	56597;0;0;52;
$GPXUP;3628;07:15:12;0;49	91167;8	5659;0;0;47;
$GPXUP;3628;07:15:13;0;49	91176;8	56579;0;0;45;
$GPXUP;3628;07:15:14;0;49	91184;8	56567;0;0;48;
$GPXUP;3628;07:15:15;0;49	91194;8	56557;0;0;48;
$GPXUP;3628;07:15:16;0;49	91204;8	56549;0;0;49;
$GPXUP;3628;07:15:17;0;49	91217;8	56545;0;0;53;
$GPXUP;3628;07:15:18;0;49	9123;8	56544;0;0;56;
$GPXUP;3628;07:15:19;0;49	91244;8	56544;0;0;57;
$GPXUP;3628;07:15:20;0;49	91259;8	56543;0;0;57;
$GPXUP;3628;07:15:21;0;49	91274;8	56538;0;0;58;
$GPXUP;3628;07:15:22;0;49	91288;8	56533;0;0;59;
$GPXUP;3628;07:15:23;0;49	91303;8	56528;0;0;59;
$GPXUP;3628;07:15:24;0;49	91318;8	56524;0;0;61;
$GPXUP;3628;07:15:25;0;49	91334;8	56524;0;0;63;
$GPXUP;3628;07:15:26;0;49	9135;8	56526;0;0;65;
$GPXUP;3628;07:15:27;0;49	91366;8	5653;0;0;67;
$GPXUP;3628;07:15:28;0;49	91382;8	56535;0;0;66;
$GPXUP;3628;07:15:29;0;49	91399;8	56537;0;0;63;
$GPXUP;3628;07:15:30;0;49	91414;8	56536;0;0;63;
$GPXUP;3628;07:15:31;0;49	9143;8	56533;0;0;64;
$GPXUP;3628;07:15:32;0;49	91446;8	56529;0;0;63;
$GPXUP;3628;07:15:33;0;49	91461;8	56524;0;0;62;
$GPXUP;3628;07:15:34;0;49	91476;8	5652;0;0;61;
$GPXUP;3628;07:15:35;0;49	91491;8	56515;0;0;61;
$GPXUP;3628;07:15:36;0;49	91506;8	56513;0;0;62;
$GPXUP;3628;07:15:37;0;49	91522;8	56512;0;0;62;
$GPXUP;3628;07:15:38;0;49	91537;8	56512;0;0;62;
$GPXUP;3628;07:15:39;0;49	91553;8	56511;0;0;61;
$GPXUP;3628;07:15:40;0;49	91568;8	56509;0;0;61;
$GPXUP;3628;07:15:41;0;49	91583;8	56506;0;0;62;
$GPXUP;3628;07:15:42;0;49	91599;8	56503;0;0;62;
$GPXUP;3628;07:15:43;0;49	91615;8	56501;0;0;62;
$GPXUP;3628;07:15:44;0;49	9163;8	56501;0;0;61;
$GPXUP;3628;07:15:45;0;49	91646;8	56502;0;0;62;
$GPXUP;3628;07:15:46;0;49	91661;8	56503;0;0;63;
$GPXUP;3628;07:15:47;0;49	91677;8	56503;0;0;63;
$GPXUP;3628;07:15:48;0;49	91693;8	56504;0;0;64;
$GPXUP;3628;07:15:49;0;49	91709;8	56504;0;0;64;
$GPXUP;3628;07:15:50;0;49	91725;8	56503;0;0;64;
$GPXUP;3628;07:15:51;0;49	91741;8	56501;0;0;65;
$GPXUP;3628;07:15:52;0;49	91757;8	56498;0;0;66;
$GPXUP;3628;07:15:53;0;49	91774;8	56498;0;0;68;
$GPXUP;3628;07:15:54;0;49	9179;8	56497;0;0;67;
$GPXUP;3628;07:15:55;0;49	91808;8	56496;0;0;67;
$GPXUP;3628;07:15:56;0;49	91824;8	56494;0;0;66;
$GPXUP;3628;07:15:57;0;49	9184;8	56492;0;0;65;
$GPXUP;3628;07:15:58;0;49	91856;8	56491;0;0;64;
$GPXUP;3628;07:15:59;0;49	91872;8	5649;0;0;63;
$GPXUP;3628;07:16:00;0;49	91888;8	5649;0;0;66;
$GPXUP;3628;07:16:01;0;49	91904;8	56491;0;0;65;
$GPXUP;3628;07:16:02;0;49	9192;8	56492;0;0;65;
$GPXUP;3628;07:16:03;0;49	91937;8	56492;0;0;65;
$GPXUP;3628;07:16:04;0;49	91953;8	56491;0;0;64;
$GPXUP;3628;07:16:05;0;49	91969;8	56491;0;0;63;
$GPXUP;3628;07:16:06;0;49	91985;8	56493;0;0;65;
$GPXUP;3628;07:16:07;0;49	92001;8	56496;0;0;65;
$GPXUP;3628;07:16:08;0;49	92017;8	565;0;0;65;
$GPXUP;3628;07:16:09;0;49	92033;8	56503;0;0;65;
$GPXUP;3628;07:16:10;0;49	92049;8	56505;0;0;64;
$GPXUP;3628;07:16:11;0;49	92065;8	56505;0;0;64;
$GPXUP;3628;07:16:12;0;49	92081;8	56506;0;0;63;
$GPXUP;3628;07:16:13;0;49	92097;8	56508;0;0;64;
$GPXUP;3628;07:16:14;0;49	92113;8	5651;0;0;65;
$GPXUP;3628;07:16:15;0;49	92128;8	56514;0;0;67;
$GPXUP;3628;07:16:16;0;49	92145;8	5652;0;0;67;
$GPXUP;3628;07:16:17;0;49	92162;8	56524;0;0;66;
$GPXUP;3628;07:16:18;0;49	92179;8	56529;0;0;74;
$GPXUP;3628;07:16:19;0;49	92197;8	56536;0;0;78;
$GPXUP;3628;07:16:20;0;49	92215;8	56546;0;0;73;
$GPXUP;3628;07:16:21;0;49	92232;8	56554;0;0;71;
$GPXUP;3628;07:16:22;0;49	92248;8	56562;0;0;66;
$GPXUP;3628;07:16:23;0;49	92263;8	56569;0;0;65;
$GPXUP;3628;07:16:24;0;49	92279;8	56575;0;0;65;
$GPXUP;3628;07:16:25;0;49	92294;8	5658;0;0;64;
$GPXUP;3628;07:16:26;0;49	9231;8	56584;0;0;64;
$GPXUP;3628;07:16:27;0;49	92325;8	56586;0;0;62;
$GPXUP;3628;07:16:28;0;49	92342;8	5659;0;0;64;
$GPXUP;3628;07:16:29;0;49	92357;8	5659;0;0;63;
$GPXUP;3628;07:16:30;0;49	92372;8	56587;0;0;58;
$GPXUP;3628;07:16:31;0;49	92386;8	5658;0;0;55;
$GPXUP;3628;07:16:32;0;49	92398;8	56572;0;0;53;
$GPXUP;3628;07:16:33;0;49	9241;8	56564;0;0;54;
$GPXUP;3628;07:16:34;0;49	92423;8	56555;0;0;54;
$GPXUP;3628;07:16:35;0;49	92435;8	56545;0;0;56;
$GPXUP;3628;07:16:36;0;49	92448;8	56539;0;0;59;
$GPXUP;3628;07:16:37;0;49	92463;8	56536;0;0;59;
$GPXUP;3628;07:16:38;0;49	92477;8	56535;0;0;58;
$GPXUP;3628;07:16:39;0;49	92492;8	56534;0;0;59;
$GPXUP;3628;07:16:40;0;49	92507;8	56536;0;0;61;
$GPXUP;3628;07:16:41;0;49	92522;8	5654;0;0;61;
$GPXUP;3628;07:16:42;0;49	92537;8	56544;0;0;61;
$GPXUP;3628;07:16:43;0;49	92551;8	56549;0;0;61;
$GPXUP;3628;07:16:44;0;49	92567;8	56554;0;0;62;
$GPXUP;3628;07:16:45;0;49	92582;8	56558;0;0;60;
$GPXUP;3628;07:16:46;0;49	92596;8	56561;0;0;60;
$GPXUP;3628;07:16:47;0;49	92611;8	56561;0;0;60;
$GPXUP;3628;07:16:48;0;49	92626;8	56558;0;0;60;
$GPXUP;3628;07:16:49;0;49	9264;8	56554;0;0;60;
$GPXUP;3628;07:16:50;0;49	92655;8	56548;0;0;59;
$GPXUP;3628;07:16:51;0;49	92668;8	56542;0;0;57;
$GPXUP;3628;07:16:52;0;49	92682;8	56536;0;0;57;
$GPXUP;3628;07:16:53;0;49	92695;8	5653;0;0;57;
$GPXUP;3628;07:16:54;0;49	9271;8	56527;0;0;56;
$GPXUP;3628;07:16:55;0;49	92723;8	56524;0;0;57;
$GPXUP;3628;07:16:56;0;49	92737;8	56521;0;0;56;
$GPXUP;3628;07:16:57;0;49	92751;8	56518;0;0;55;
$GPXUP;3628;07:16:58;0;49	92765;8	56519;0;0;60;
$GPXUP;3628;07:16:59;0;49	9278;8	5652;0;0;59;
$GPXUP;3628;07:17:00;0;49	92795;8	56522;0;0;59;
$GPXUP;3628;07:17:01;0;49	9281;8	56523;0;0;60;
$GPXUP;3628;07:17:02;0;49	92825;8	56521;0;0;59;
$GPXUP;3628;07:17:03;0;49	92839;8	56517;0;0;56;
$GPXUP;3628;07:17:04;0;49	92852;8	5651;0;0;54;
$GPXUP;3628;07:17:05;0;49	92865;8	56503;0;0;53;
$GPXUP;3628;07:17:06;0;49	92877;8	56496;0;0;50;
$GPXUP;3628;07:17:07;0;49	92889;8	5649;0;0;51;
$GPXUP;3628;07:17:08;0;49	92901;8	56485;0;0;51;
$GPXUP;3628;07:17:09;0;49	92913;8	56481;0;0;51;
$GPXUP;3628;07:17:10;0;49	92926;8	56477;0;0;51;
$GPXUP;3628;07:17:11;0;49	92938;8	56474;0;0;50;
$GPXUP;3628;07:17:12;0;49	9295;8	56473;0;0;50;
$GPXUP;3628;07:17:13;0;49	92964;8	56473;0;0;55;
$GPXUP;3628;07:17:14;0;49	92977;8	56473;0;0;55;
$GPXUP;3628;07:17:15;0;49	92991;8	56474;0;0;54;
$GPXUP;3628;07:17:16;0;49	93004;8	56473;0;0;55;
$GPXUP;3628;07:17:17;0;49	93018;8	56471;0;0;54;
$GPXUP;3628;07:17:18;0;49	93032;8	56469;0;0;54;
$GPXUP;3628;07:17:19;0;49	93045;8	56466;0;0;54;
$GPXUP;3628;07:17:20;0;49	93058;8	56463;0;0;54;
$GPXUP;3628;07:17:21;0;49	93071;8	56458;0;0;55;
$GPXUP;3628;07:17:22;0;49	93084;8	56452;0;0;56;
$GPXUP;3628;07:17:23;0;49	93098;8	56445;0;0;54;
$GPXUP;3628;07:17:24;0;49	9311;8	56437;0;0;54;
$GPXUP;3628;07:17:25;0;49	93123;8	56431;0;0;54;
$GPXUP;3628;07:17:26;0;49	93136;8	56428;0;0;55;
$GPXUP;3628;07:17:27;0;49	9315;8	5643;0;0;56;
$GPXUP;3628;07:17:28;0;49	93164;8	56434;0;0;55;
$GPXUP;3628;07:17:29;0;49	93177;8	56439;0;0;55;
$GPXUP;3628;07:17:30;0;49	93192;8	56441;0;0;56;
$GPXUP;3628;07:17:31;0;49	93206;8	56442;0;0;57;
$GPXUP;3628;07:17:32;0;49	9322;8	5644;0;0;57;
$GPXUP;3628;07:17:33;0;49	93234;8	56437;0;0;56;
$GPXUP;3628;07:17:34;0;49	93248;8	56432;0;0;56;
$GPXUP;3628;07:17:35;0;49	93261;8	56426;0;0;56;
$GPXUP;3628;07:17:36;0;49	93276;8	56424;0;0;59;
$GPXUP;3628;07:17:37;0;49	9329;8	56423;0;0;59;
$GPXUP;3628;07:17:38;0;49	93305;8	56425;0;0;59;
$GPXUP;3628;07:17:39;0;49	93319;8	56427;0;0;57;
$GPXUP;3628;07:17:40;0;49	93334;8	56428;0;0;58;
$GPXUP;3628;07:17:41;0;49	93348;8	56429;0;0;58;
$GPXUP;3628;07:17:42;0;49	93362;8	56433;0;0;59;
$GPXUP;3628;07:17:43;0;49	93377;8	56439;0;0;61;
$GPXUP;3628;07:17:44;0;49	93391;8	56447;0;0;61;
$GPXUP;3628;07:17:45;0;49	93406;8	56456;0;0;60;
$GPXUP;3628;07:17:46;0;49	9342;8	56465;0;0;61;
$GPXUP;3628;07:17:47;0;49	93434;8	56474;0;0;60;
$GPXUP;3628;07:17:48;0;49	93448;8	5648;0;0;58;
$GPXUP;3628;07:17:49;0;49	93463;8	56485;0;0;58;
$GPXUP;3628;07:17:50;0;49	93477;8	56489;0;0;57;
$GPXUP;3628;07:17:51;0;49	93491;8	56491;0;0;58;
$GPXUP;3628;07:17:52;0;49	93506;8	56492;0;0;58;
$GPXUP;3628;07:17:53;0;49	9352;8	56491;0;0;59;
$GPXUP;3628;07:17:54;0;49	93535;8	5649;0;0;57;
$GPXUP;3628;07:17:55;0;49	93549;8	56489;0;0;57;
$GPXUP;3628;07:17:56;0;49	93564;8	56491;0;0;60;
$GPXUP;3628;07:17:57;0;49	93578;8	56496;0;0;57;
$GPXUP;3628;07:17:58;0;49	93592;8	565;0;0;54;
$GPXUP;3628;07:17:59;0;49	93605;8	565;0;0;52;
$GPXUP;3628;07:18:00;0;49	93617;8	56497;0;0;50;
$GPXUP;3628;07:18:01;0;49	93629;8	56491;0;0;50;
$GPXUP;3628;07:18:02;0;49	93641;8	56484;0;0;48;
$GPXUP;3628;07:18:03;0;49	93652;8	56476;0;0;49;
$GPXUP;3628;07:18:04;0;49	93663;8	56469;0;0;49;
$GPXUP;3628;07:18:05;0;49	93675;8	56464;0;0;50;
$GPXUP;3628;07:18:06;0;49	93687;8	56458;0;0;48;
$GPXUP;3628;07:18:07;0;49	93698;8	56451;0;0;47;
$GPXUP;3628;07:18:08;0;49	93709;8	56444;0;0;45;
$GPXUP;3628;07:18:09;0;49	93718;8	56436;0;0;41;
$GPXUP;3628;07:18:10;0;49	93727;8	56427;0;0;40;
$GPXUP;3628;07:18:11;0;49	93736;8	56421;0;0;43;
$GPXUP;3628;07:18:12;0;49	93747;8	56419;0;0;46;
$GPXUP;3628;07:18:13;0;49	93758;8	56419;0;0;49;
$GPXUP;3628;07:18:14;0;49	93771;8	56419;0;0;48;
$GPXUP;3628;07:18:15;0;49	93783;8	5642;0;0;48;
$GPXUP;3628;07:18:16;0;49	93794;8	56418;0;0;45;
$GPXUP;3628;07:18:17;0;49	93804;8	56414;0;0;44;
$GPXUP;3628;07:18:18;0;49	93814;8	56408;0;0;45;
$GPXUP;3628;07:18:19;0;49	93825;8	56401;0;0;45;
$GPXUP;3628;07:18:20;0;49	93834;8	56392;0;0;45;
$GPXUP;3628;07:18:21;0;49	93845;8	56383;0;0;48;
$GPXUP;3628;07:18:22;0;49	93856;8	56374;0;0;48;
$GPXUP;3628;07:18:23;0;49	93867;8	56366;0;0;48;
$GPXUP;3628;07:18:24;0;49	93878;8	5636;0;0;49;
$GPXUP;3628;07:18:25;0;49	9389;8	56356;0;0;49;
$GPXUP;3628;07:18:26;0;49	93902;8	56354;0;0;49;
$GPXUP;3628;07:18:27;0;49	93914;8	56352;0;0;50;
$GPXUP;3628;07:18:28;0;49	93926;8	56347;0;0;53;
$GPXUP;3628;07:18:29;0;49	93939;8	56342;0;0;52;
$GPXUP;3628;07:18:30;0;49	93951;8	56335;0;0;52;
$GPXUP;3628;07:18:31;0;49	93963;8	5633;0;0;52;
$GPXUP;3628;07:18:32;0;49	93976;8	56324;0;0;52;
$GPXUP;3628;07:18:33;0;49	93988;8	56319;0;0;51;
$GPXUP;3628;07:18:34;0;49	94001;8	56315;0;0;56;
$GPXUP;3628;07:18:35;0;49	94014;8	56315;0;0;55;
$GPXUP;3628;07:18:36;0;49	94028;8	56319;0;0;56;
$GPXUP;3628;07:18:37;0;49	94043;8	56323;0;0;57;
$GPXUP;3628;07:18:38;0;49	94056;8	56326;0;0;56;
$GPXUP;3628;07:18:39;0;49	9407;8	56328;0;0;56;
$GPXUP;3628;07:18:40;0;49	94085;8	56328;0;0;60;
$GPXUP;3628;07:18:41;0;49	941;8	5633;0;0;62;
$GPXUP;3628;07:18:42;0;49	94116;8	56334;0;0;62;
$GPXUP;3628;07:18:43;0;49	94132;8	56337;0;0;60;
$GPXUP;3628;07:18:44;0;49	94147;8	5634;0;0;60;
$GPXUP;3628;07:18:45;0;49	94162;8	56343;0;0;61;
$GPXUP;3628;07:18:46;0;49	94177;8	56346;0;0;61;
$GPXUP;3628;07:18:47;0;49	94192;8	56346;0;0;61;
$GPXUP;3628;07:18:48;0;49	94207;8	56343;0;0;59;
$GPXUP;3628;07:18:49;0;49	94222;8	56338;0;0;60;
$GPXUP;3628;07:18:50;0;49	94236;8	56331;0;0;59;
$GPXUP;3628;07:18:51;0;49	94248;8	56323;0;0;57;
$GPXUP;3628;07:18:52;0;49	94261;8	56313;0;0;58;
$GPXUP;3628;07:18:53;0;49	94275;8	56303;0;0;60;
$GPXUP;3628;07:18:54;0;49	94289;8	56293;0;0;62;
$GPXUP;3628;07:18:55;0;49	94304;8	56287;0;0;63;
$GPXUP;3628;07:18:56;0;49	94319;8	56283;0;0;63;
$GPXUP;3628;07:18:57;0;49	94335;8	56282;0;0;62;
$GPXUP;3628;07:18:58;0;49	9435;8	56281;0;0;61;
$GPXUP;3628;07:18:59;0;49	94366;8	56282;0;0;60;
$GPXUP;3628;07:19:00;0;49	9438;8	56281;0;0;59;
$GPXUP;3628;07:19:01;0;49	94395;8	56282;0;0;59;
$GPXUP;3628;07:19:02;0;49	9441;8	56284;0;0;58;
$GPXUP;3628;07:19:03;0;49	94425;8	56285;0;0;58;
$GPXUP;3628;07:19:04;0;49	9444;8	56285;0;0;58;
$GPXUP;3628;07:19:05;0;49	94454;8	56287;0;0;61;
$GPXUP;3628;07:19:06;0;49	9447;8	56292;0;0;62;
$GPXUP;3628;07:19:07;0;49	94485;8	563;0;0;63;
$GPXUP;3628;07:19:08;0;49	945;8	56309;0;0;63;
$GPXUP;3628;07:19:09;0;49	94515;8	56318;0;0;63;
$GPXUP;3628;07:19:10;0;49	9453;8	56325;0;0;62;
$GPXUP;3628;07:19:11;0;49	94544;8	5633;0;0;61;
$GPXUP;3628;07:19:12;0;49	9456;8	56334;0;0;60;
$GPXUP;3628;07:19:13;0;49	94574;8	56336;0;0;58;
$GPXUP;3628;07:19:14;0;49	94588;8	56338;0;0;57;
$GPXUP;3628;07:19:15;0;49	94602;8	56341;0;0;58;
$GPXUP;3628;07:19:16;0;49	94616;8	56344;0;0;59;
$GPXUP;3628;07:19:17;0;49	94631;8	56346;0;0;59;
$GPXUP;3628;07:19:18;0;49	94646;8	56346;0;0;56;
$GPXUP;3628;07:19:19;0;49	9466;8	56346;0;0;56;
$GPXUP;3628;07:19:20;0;49	94673;8	56343;0;0;53;
$GPXUP;3628;07:19:21;0;49	94685;8	56337;0;0;53;
$GPXUP;3628;07:19:22;0;49	94696;8	56322;0;0;65;
$GPXUP;3628;07:19:23;0;49	94705;8	56299;0;0;72;
$GPXUP;3628;07:19:24;0;49	94716;8	56277;0;0;68;
$GPXUP;3628;07:19:25;0;49	94727;8	56258;0;0;67;
$GPXUP;3628;07:19:26;0;49	94736;8	56238;0;0;64;
$GPXUP;3628;07:19:27;0;49	94746;8	56217;0;0;68;
$GPXUP;3628;07:19:28;0;49	94756;8	56196;0;0;70;
$GPXUP;3628;07:19:29;0;49	94769;8	56176;0;0;70;
$GPXUP;3628;07:19:30;0;49	9478;8	56155;0;0;67;
$GPXUP;3628;07:19:31;0;49	9479;8	56134;0;0;66;
$GPXUP;3628;07:19:32;0;49	94801;8	56115;0;0;66;
$GPXUP;3628;07:19:33;0;49	94814;8	56099;0;0;65;
$GPXUP;3628;07:19:34;0;49	94825;8	56082;0;0;64;
$GPXUP;3628;07:19:35;0;49	94836;8	56065;0;0;64;
$GPXUP;3628;07:19:36;0;49	94845;8	56045;0;0;64;
$GPXUP;3628;07:19:37;0;49	94854;8	56025;0;0;69;
$GPXUP;3628;07:19:38;0;49	94867;8	56005;0;0;72;
$GPXUP;3628;07:19:39;0;49	94877;8	55984;0;0;68;
$GPXUP;3628;07:19:40;0;49	94885;8	55962;0;0;63;
$GPXUP;3628;07:19:41;0;49	94889;8	55937;0;0;64;
$GPXUP;3628;07:19:42;0;49	94893;8	55913;0;0;64;
$GPXUP;3628;07:19:43;0;49	94902;8	55893;0;0;65;
$GPXUP;3628;07:19:44;0;49	94915;8	55877;0;0;65;
$GPXUP;3628;07:19:45;0;49	94929;8	55863;0;0;66;
$GPXUP;3628;07:19:46;0;49	94943;8	55851;0;0;66;
$GPXUP;3628;07:19:47;0;49	94959;8	55841;0;0;66;
$GPXUP;3628;07:19:48;0;49	94974;8	55834;0;0;66;
$GPXUP;3628;07:19:49;0;49	94991;8	55828;0;0;67;
$GPXUP;3628;07:19:50;0;49	95007;8	55822;0;0;67;
$GPXUP;3628;07:19:51;0;49	95023;8	55816;0;0;66;
$GPXUP;3628;07:19:52;0;49	9504;8	5581;0;0;68;
$GPXUP;3628;07:19:53;0;49	95057;8	55809;0;0;69;
$GPXUP;3628;07:19:54;0;49	95074;8	55807;0;0;67;
$GPXUP;3628;07:19:55;0;49	9509;8	55805;0;0;66;
$GPXUP;3628;07:19:56;0;49	95107;8	55803;0;0;66;
$GPXUP;3628;07:19:57;0;49	95124;8	55803;0;0;69;
$GPXUP;3628;07:19:58;0;49	95141;8	55806;0;0;68;
$GPXUP;3628;07:19:59;0;49	95158;8	55808;0;0;67;
$GPXUP;3628;07:20:00;0;49	95175;8	5581;0;0;68;
$GPXUP;3628;07:20:01;0;49	95192;8	55812;0;0;68;
$GPXUP;3628;07:20:02;0;49	95209;8	55812;0;0;70;
$GPXUP;3628;07:20:03;0;49	95226;8	55812;0;0;69;
$GPXUP;3628;07:20:04;0;49	95244;8	55812;0;0;69;
$GPXUP;3628;07:20:05;0;49	95261;8	55812;0;0;69;
$GPXUP;3628;07:20:06;0;49	95278;8	5581;0;0;68;
$GPXUP;3628;07:20:07;0;49	95295;8	55807;0;0;70;
$GPXUP;3628;07:20:08;0;49	95312;8	55802;0;0;68;
$GPXUP;3628;07:20:09;0;49	95329;8	55795;0;0;69;
$GPXUP;3628;07:20:10;0;49	95346;8	55791;0;0;70;
$GPXUP;3628;07:20:11;0;49	95363;8	55789;0;0;68;
$GPXUP;3628;07:20:12;0;49	95379;8	55785;0;0;65;
$GPXUP;3628;07:20:13;0;49	95394;8	55778;0;0;64;
$GPXUP;3628;07:20:14;0;49	95408;8	55769;0;0;62;
$GPXUP;3628;07:20:15;0;49	95423;8	55759;0;0;62;
$GPXUP;3628;07:20:16;0;49	95436;8	55748;0;0;60;
$GPXUP;3628;07:20:17;0;49	9545;8	5574;0;0;60;
$GPXUP;3628;07:20:18;0;49	95465;8	55731;0;0;62;
$GPXUP;3628;07:20:19;0;49	9548;8	55725;0;0;65;
$GPXUP;3628;07:20:20;0;49	95496;8	55725;0;0;64;
$GPXUP;3628;07:20:21;0;49	95512;8	55728;0;0;66;
$GPXUP;3628;07:20:22;0;49	95528;8	55732;0;0;65;
$GPXUP;3628;07:20:23;0;49	95544;8	55737;0;0;65;
$GPXUP;3628;07:20:24;0;49	95561;8	5574;0;0;65;
$GPXUP;3628;07:20:25;0;49	95577;8	55742;0;0;64;
$GPXUP;3628;07:20:26;0;49	95592;8	55741;0;0;64;
$GPXUP;3628;07:20:27;0;49	95609;8	5574;0;0;65;
$GPXUP;3628;07:20:28;0;49	95625;8	5574;0;0;65;
$GPXUP;3628;07:20:29;0;49	95642;8	5574;0;0;66;
$GPXUP;3628;07:20:30;0;49	95658;8	55743;0;0;66;
$GPXUP;3628;07:20:31;0;49	95675;8	55748;0;0;69;
$GPXUP;3628;07:20:32;0;49	95692;8	55753;0;0;69;
$GPXUP;3628;07:20:33;0;49	95709;8	55758;0;0;69;
$GPXUP;3628;07:20:34;0;49	95726;8	55761;0;0;70;
$GPXUP;3628;07:20:35;0;49	95744;8	55762;0;0;70;
$GPXUP;3628;07:20:36;0;49	9576;8	55763;0;0;69;
$GPXUP;3628;07:20:37;0;49	95778;8	55765;0;0;69;
$GPXUP;3628;07:20:38;0;49	95795;8	55765;0;0;68;
$GPXUP;3628;07:20:39;0;49	95812;8	55763;0;0;68;
$GPXUP;3628;07:20:40;0;49	95829;8	55762;0;0;68;
$GPXUP;3628;07:20:41;0;49	95846;8	55763;0;0;70;
$GPXUP;3628;07:20:42;0;49	95864;8	55764;0;0;70;
$GPXUP;3628;07:20:43;0;49	95881;8	55764;0;0;68;
$GPXUP;3628;07:20:44;0;49	95898;8	55764;0;0;67;
$GPXUP;3628;07:20:45;0;49	95914;8	55764;0;0;68;
$GPXUP;3628;07:20:46;0;49	95931;8	55764;0;0;68;
$GPXUP;3628;07:20:47;0;49	95948;8	55767;0;0;69;
$GPXUP;3628;07:20:48;0;49	95966;8	55772;0;0;71;
$GPXUP;3628;07:20:49;0;49	95982;8	55778;0;0;71;
$GPXUP;3628;07:20:50;0;49	96;8	55785;0;0;70;
$GPXUP;3628;07:20:51;0;49	96017;8	55788;0;0;68;
$GPXUP;3628;07:20:52;0;49	96034;8	5579;0;0;67;
$GPXUP;3628;07:20:53;0;49	96051;8	5579;0;0;68;
$GPXUP;3628;07:20:54;0;49	96068;8	55792;0;0;68;
$GPXUP;3628;07:20:55;0;49	96084;8	55796;0;0;67;
$GPXUP;3628;07:20:56;0;49	96101;8	558;0;0;67;
$GPXUP;3628;07:20:57;0;49	96117;8	55803;0;0;68;
$GPXUP;3628;07:20:58;0;49	96134;8	55808;0;0;68;
$GPXUP;3628;07:20:59;0;49	9615;8	55814;0;0;68;
$GPXUP;3628;07:21:00;0;49	96166;8	55818;0;0;65;
$GPXUP;3628;07:21:01;0;49	96182;8	5582;0;0;64;
$GPXUP;3628;07:21:02;0;49	96198;8	55822;0;0;64;
$GPXUP;3628;07:21:03;0;49	96215;8	55824;0;0;66;
$GPXUP;3628;07:21:04;0;49	96231;8	55828;0;0;65;
$GPXUP;3628;07:21:05;0;49	96247;8	55832;0;0;64;
$GPXUP;3628;07:21:06;0;49	96263;8	55836;0;0;64;
$GPXUP;3628;07:21:07;0;49	96279;8	55839;0;0;64;
$GPXUP;3628;07:21:08;0;49	96294;8	55842;0;0;64;
$GPXUP;3628;07:21:09;0;49	9631;8	55844;0;0;63;
$GPXUP;3628;07:21:10;0;49	96326;8	55847;0;0;63;
$GPXUP;3628;07:21:11;0;49	96341;8	55849;0;0;64;
$GPXUP;3628;07:21:12;0;49	96357;8	55851;0;0;64;
$GPXUP;3628;07:21:13;0;49	96374;8	55852;0;0;64;
$GPXUP;3628;07:21:14;0;49	9639;8	55852;0;0;64;
$GPXUP;3628;07:21:15;0;49	96405;8	5585;0;0;65;
$GPXUP;3628;07:21:16;0;49	96421;8	55848;0;0;64;
$GPXUP;3628;07:21:17;0;49	96437;8	55848;0;0;65;
$GPXUP;3628;07:21:18;0;49	96454;8	5585;0;0;66;
$GPXUP;3628;07:21:19;0;49	9647;8	55851;0;0;63;
$GPXUP;3628;07:21:20;0;49	96485;8	55849;0;0;61;
$GPXUP;3628;07:21:21;0;49	965;8	55846;0;0;59;
$GPXUP;3628;07:21:22;0;49	96514;8	5584;0;0;58;
$GPXUP;3628;07:21:23;0;49	96527;8	5583;0;0;57;
$GPXUP;3628;07:21:24;0;49	96539;8	55819;0;0;58;
$GPXUP;3628;07:21:25;0;49	96551;8	55808;0;0;59;
$GPXUP;3628;07:21:26;0;49	96565;8	55799;0;0;60;
$GPXUP;3628;07:21:27;0;49	9658;8	55793;0;0;61;
$GPXUP;3628;07:21:28;0;49	96594;8	5579;0;0;61;
$GPXUP;3628;07:21:29;0;49	9661;8	55788;0;0;63;
$GPXUP;3628;07:21:30;0;49	96625;8	55787;0;0;62;
$GPXUP;3628;07:21:31;0;49	96641;8	55786;0;0;61;
$GPXUP;3628;07:21:32;0;49	96656;8	55784;0;0;57;
$GPXUP;3628;07:21:33;0;49	9667;8	55778;0;0;57;
$GPXUP;3628;07:21:34;0;49	96683;8	55771;0;0;56;
$GPXUP;3628;07:21:35;0;49	96695;8	55761;0;0;53;
$GPXUP;3628;07:21:36;0;49	96706;8	55749;0;0;54;
$GPXUP;3628;07:21:37;0;49	96717;8	55738;0;0;53;
$GPXUP;3628;07:21:38;0;49	96728;8	55728;0;0;52;
$GPXUP;3628;07:21:39;0;49	9674;8	55719;0;0;52;
$GPXUP;3628;07:21:40;0;49	96752;8	55713;0;0;54;
$GPXUP;3628;07:21:41;0;49	96765;8	55709;0;0;53;
$GPXUP;3628;07:21:42;0;49	96778;8	55707;0;0;52;
$GPXUP;3628;07:21:43;0;49	96791;8	55706;0;0;55;
$GPXUP;3628;07:21:44;0;49	96805;8	5571;0;0;59;
$GPXUP;3628;07:21:45;0;49	96819;8	55716;0;0;61;
$GPXUP;3628;07:21:46;0;49	96835;8	55722;0;0;62;
$GPXUP;3628;07:21:47;0;49	9685;8	55729;0;0;63;
$GPXUP;3628;07:21:48;0;49	96865;8	55733;0;0;62;
$GPXUP;3628;07:21:49;0;49	96881;8	55735;0;0;63;
$GPXUP;3628;07:21:50;0;49	96896;8	55736;0;0;62;
$GPXUP;3628;07:21:51;0;49	96912;8	55736;0;0;61;
$GPXUP;3628;07:21:52;0;49	96927;8	55734;0;0;60;
$GPXUP;3628;07:21:53;0;49	96942;8	55732;0;0;60;
$GPXUP;3628;07:21:54;0;49	96956;8	5573;0;0;58;
$GPXUP;3628;07:21:55;0;49	96972;8	55729;0;0;59;
$GPXUP;3628;07:21:56;0;49	96986;8	55728;0;0;60;
$GPXUP;3628;07:21:57;0;49	97002;8	55729;0;0;60;
$GPXUP;3628;07:21:58;0;49	97016;8	55729;0;0;59;
$GPXUP;3628;07:21:59;0;49	97031;8	5573;0;0;60;
$GPXUP;3628;07:22:00;0;49	97046;8	55733;0;0;60;
$GPXUP;3628;07:22:01;0;49	9706;8	55735;0;0;59;
$GPXUP;3628;07:22:02;0;49	97075;8	55737;0;0;60;
$GPXUP;3628;07:22:03;0;49	97089;8	55736;0;0;56;
$GPXUP;3628;07:22:04;0;49	97103;8	55732;0;0;55;
$GPXUP;3628;07:22:05;0;49	97116;8	55729;0;0;56;
$GPXUP;3628;07:22:06;0;49	9713;8	55726;0;0;56;
$GPXUP;3628;07:22:07;0;49	97144;8	55724;0;0;55;
$GPXUP;3628;07:22:08;0;49	97158;8	55725;0;0;55;
$GPXUP;3628;07:22:09;0;49	97172;8	55727;0;0;56;
$GPXUP;3628;07:22:10;0;49	97185;8	55729;0;0;54;
$GPXUP;3628;07:22:11;0;49	97199;8	55732;0;0;55;
$GPXUP;3628;07:22:12;0;49	97213;8	55734;0;0;56;
$GPXUP;3628;07:22:13;0;49	97226;8	55736;0;0;51;
$GPXUP;3628;07:22:14;0;49	97239;8	55734;0;0;50;
$GPXUP;3628;07:22:15;0;49	9725;8	5573;0;0;49;
$GPXUP;3628;07:22:16;0;49	97262;8	55726;0;0;48;
$GPXUP;3628;07:22:17;0;49	97274;8	55724;0;0;46;
$GPXUP;3628;07:22:18;0;49	97286;8	55724;0;0;48;
$GPXUP;3628;07:22:19;0;49	97298;8	55723;0;0;49;
$GPXUP;3628;07:22:20;0;49	9731;8	55721;0;0;49;
$GPXUP;3628;07:22:21;0;49	97322;8	55722;0;0;53;
$GPXUP;3628;07:22:22;0;49	97335;8	55724;0;0;55;
$GPXUP;3628;07:22:23;0;49	97349;8	5573;0;0;57;
$GPXUP;3628;07:22:24;0;49	97363;8	55736;0;0;58;
$GPXUP;3628;07:22:25;0;49	97377;8	55742;0;0;58;
$GPXUP;3628;07:22:26;0;49	97392;8	55748;0;0;58;
$GPXUP;3628;07:22:27;0;49	97406;8	55749;0;0;56;
$GPXUP;3628;07:22:28;0;49	9742;8	55746;0;0;58;
$GPXUP;3628;07:22:29;0;49	97434;8	55741;0;0;57;
$GPXUP;3628;07:22:30;0;49	97448;8	55736;0;0;60;
$GPXUP;3628;07:22:31;0;49	97463;8	55735;0;0;58;
$GPXUP;3628;07:22:32;0;49	97478;8	55736;0;0;59;
$GPXUP;3628;07:22:33;0;49	97492;8	55738;0;0;59;
$GPXUP;3628;07:22:34;0;49	97507;8	55741;0;0;61;
$GPXUP;3628;07:22:35;0;49	97523;8	55742;0;0;62;
$GPXUP;3628;07:22:36;0;49	97538;8	55746;0;0;62;
$GPXUP;3628;07:22:37;0;49	97554;8	55748;0;0;60;
$GPXUP;3628;07:22:38;0;49	97568;8	55746;0;0;62;
$GPXUP;3628;07:22:39;0;49	97584;8	55745;0;0;62;
$GPXUP;3628;07:22:40;0;49	976;8	55745;0;0;63;
$GPXUP;3628;07:22:41;0;49	97616;8	55744;0;0;61;
$GPXUP;3628;07:22:42;0;49	9763;8	55742;0;0;61;
$GPXUP;3628;07:22:43;0;49	97646;8	55739;0;0;60;
$GPXUP;3628;07:22:44;0;49	9766;8	55735;0;0;58;
$GPXUP;3628;07:22:45;0;49	97674;8	55732;0;0;58;
$GPXUP;3628;07:22:46;0;49	97688;8	55728;0;0;57;
$GPXUP;3628;07:22:47;0;49	97703;8	55726;0;0;59;
$GPXUP;3628;07:22:48;0;49	97717;8	55724;0;0;53;
$GPXUP;3628;07:22:49;0;49	97729;8	55719;0;0;51;
$GPXUP;3628;07:22:50;0;49	97741;8	55712;0;0;51;
$GPXUP;3628;07:22:51;0;49	97753;8	55707;0;0;51;
$GPXUP;3628;07:22:52;0;49	97765;8	55702;0;0;54;
$GPXUP;3628;07:22:53;0;49	97777;8	55696;0;0;54;
$GPXUP;3628;07:22:54;0;49	97791;8	55691;0;0;58;
$GPXUP;3628;07:22:55;0;49	97805;8	55686;0;0;57;
$GPXUP;3628;07:22:56;0;49	97819;8	55681;0;0;59;
$GPXUP;3628;07:22:57;0;49	97834;8	55678;0;0;62;
$GPXUP;3628;07:22:58;0;49	97849;8	5568;0;0;60;
$GPXUP;3628;07:22:59;0;49	97864;8	55684;0;0;62;
$GPXUP;3628;07:23:00;0;49	9788;8	55687;0;0;63;
$GPXUP;3628;07:23:01;0;49	97896;8	5569;0;0;63;
$GPXUP;3628;07:23:02;0;49	97911;8	55691;0;0;64;
$GPXUP;3628;07:23:03;0;49	97928;8	55692;0;0;66;
$GPXUP;3628;07:23:04;0;49	97944;8	55694;0;0;66;
$GPXUP;3628;07:23:05;0;49	97961;8	55696;0;0;66;
$GPXUP;3628;07:23:06;0;49	97977;8	55699;0;0;67;
$GPXUP;3628;07:23:07;0;49	97994;8	55701;0;0;66;
$GPXUP;3628;07:23:08;0;49	9801;8	55701;0;0;65;
$GPXUP;3628;07:23:09;0;49	98026;8	557;0;0;63;
$GPXUP;3628;07:23:10;0;49	98041;8	55697;0;0;62;
$GPXUP;3628;07:23:11;0;49	98056;8	55693;0;0;60;
$GPXUP;3628;07:23:12;0;49	98071;8	55688;0;0;58;
$GPXUP;3628;07:23:13;0;49	98084;8	55682;0;0;56;
$GPXUP;3628;07:23:14;0;49	98097;8	55673;0;0;54;
$GPXUP;3628;07:23:15;0;49	9811;8	55667;0;0;54;
$GPXUP;3628;07:23:16;0;49	98124;8	55665;0;0;55;
$GPXUP;3628;07:23:17;0;49	98137;8	55664;0;0;56;
$GPXUP;3628;07:23:18;0;49	98152;8	55662;0;0;55;
$GPXUP;3628;07:23:19;0;49	98165;8	55659;0;0;55;
$GPXUP;3628;07:23:20;0;49	98178;8	55654;0;0;56;
$GPXUP;3628;07:23:21;0;49	98192;8	55647;0;0;58;
$GPXUP;3628;07:23:22;0;49	98206;8	55641;0;0;59;
$GPXUP;3628;07:23:23;0;49	98221;8	55636;0;0;60;
$GPXUP;3628;07:23:24;0;49	98235;8	5563;0;0;60;
$GPXUP;3628;07:23:25;0;49	98249;8	55623;0;0;59;
$GPXUP;3628;07:23:26;0;49	98263;8	55615;0;0;58;
$GPXUP;3628;07:23:27;0;49	98277;8	55608;0;0;58;
$GPXUP;3628;07:23:28;0;49	9829;8	55601;0;0;58;
$GPXUP;3628;07:23:29;0;49	98305;8	55597;0;0;59;
$GPXUP;3628;07:23:30;0;49	9832;8	55594;0;0;59;
$GPXUP;3628;07:23:31;0;49	98334;8	55591;0;0;60;
$GPXUP;3628;07:23:32;0;49	9835;8	55589;0;0;61;
$GPXUP;3628;07:23:33;0;49	98365;8	5559;0;0;61;
$GPXUP;3628;07:23:34;0;49	98381;8	55594;0;0;64;
$GPXUP;3628;07:23:35;0;49	98396;8	55599;0;0;65;
$GPXUP;3628;07:23:36;0;49	98413;8	55603;0;0;67;
$GPXUP;3628;07:23:37;0;49	98429;8	55608;0;0;67;
$GPXUP;3628;07:23:38;0;49	98445;8	5561;0;0;65;
$GPXUP;3628;07:23:39;0;49	98461;8	55612;0;0;63;
$GPXUP;3628;07:23:40;0;49	98477;8	55614;0;0;62;
$GPXUP;3628;07:23:41;0;49	98493;8	55614;0;0;61;
$GPXUP;3628;07:23:42;0;49	98508;8	55612;0;0;60;
$GPXUP;3628;07:23:43;0;49	98523;8	5561;0;0;61;
$GPXUP;3628;07:23:44;0;49	98538;8	55607;0;0;62;
$GPXUP;3628;07:23:45;0;49	98553;8	55604;0;0;63;
$GPXUP;3628;07:23:46;0;49	98568;8	55602;0;0;60;
$GPXUP;3628;07:23:47;0;49	98583;8	55599;0;0;59;
$GPXUP;3628;07:23:48;0;49	98597;8	55596;0;0;58;
$GPXUP;3628;07:23:49;0;49	98612;8	55595;0;0;60;
$GPXUP;3628;07:23:50;0;49	98628;8	55597;0;0;63;
$GPXUP;3628;07:23:51;0;49	98643;8	556;0;0;64;
$GPXUP;3628;07:23:52;0;49	98658;8	55604;0;0;62;
$GPXUP;3628;07:23:53;0;49	98674;8	55608;0;0;60;
$GPXUP;3628;07:23:54;0;49	98688;8	5561;0;0;59;
$GPXUP;3628;07:23:55;0;49	98702;8	55613;0;0;59;
$GPXUP;3628;07:23:56;0;49	98717;8	55616;0;0;60;
$GPXUP;3628;07:23:57;0;49	98732;8	5562;0;0;60;
$GPXUP;3628;07:23:58;0;49	98746;8	55626;0;0;63;
$GPXUP;3628;07:23:59;0;49	9876;8	55636;0;0;63;
$GPXUP;3628;07:24:00;0;49	98775;8	55646;0;0;64;
$GPXUP;3628;07:24:01;0;49	9879;8	55658;0;0;65;
$GPXUP;3628;07:24:02;0;49	98805;8	55669;0;0;64;
$GPXUP;3628;07:24:03;0;49	98819;8	55678;0;0;63;
$GPXUP;3628;07:24:04;0;49	98834;8	55685;0;0;63;
$GPXUP;3628;07:24:05;0;49	9885;8	5569;0;0;62;
$GPXUP;3628;07:24:06;0;49	98865;8	55695;0;0;61;
$GPXUP;3628;07:24:07;0;49	98879;8	55699;0;0;61;
$GPXUP;3628;07:24:08;0;49	98894;8	55702;0;0;62;
$GPXUP;3628;07:24:09;0;49	9891;8	55703;0;0;61;
$GPXUP;3628;07:24:10;0;49	98925;8	55706;0;0;62;
$GPXUP;3628;07:24:11;0;49	9894;8	5571;0;0;62;
$GPXUP;3628;07:24:12;0;49	98955;8	55714;0;0;62;
$GPXUP;3628;07:24:13;0;49	98971;8	55715;0;0;63;
$GPXUP;3628;07:24:14;0;49	98986;8	55714;0;0;60;
$GPXUP;3628;07:24:15;0;49	99001;8	55715;0;0;60;
$GPXUP;3628;07:24:16;0;49	99016;8	55716;0;0;60;
$GPXUP;3628;07:24:17;0;49	9903;8	55716;0;0;57;
$GPXUP;3628;07:24:18;0;49	99045;8	55715;0;0;58;
$GPXUP;3628;07:24:19;0;49	9906;8	55715;0;0;59;
$GPXUP;3628;07:24:20;0;49	99074;8	55715;0;0;59;
$GPXUP;3628;07:24:21;0;49	99088;8	55714;0;0;56;
$GPXUP;3628;07:24:22;0;49	99101;8	55711;0;0;53;
$GPXUP;3628;07:24:23;0;49	99114;8	55704;0;0;51;
$GPXUP;3628;07:24:24;0;49	99125;8	55697;0;0;49;
$GPXUP;3628;07:24:25;0;49	99137;8	55691;0;0;49;
$GPXUP;3628;07:24:26;0;49	99149;8	55688;0;0;50;
$GPXUP;3628;07:24:27;0;49	99161;8	55686;0;0;49;
$GPXUP;3628;07:24:28;0;49	99173;8	55683;0;0;47;
$GPXUP;3628;07:24:29;0;49	99184;8	55678;0;0;49;
$GPXUP;3628;07:24:30;0;49	99197;8	55675;0;0;54;
$GPXUP;3628;07:24:31;0;49	9921;8	55676;0;0;54;
$GPXUP;3628;07:24:32;0;49	99224;8	55676;0;0;53;
$GPXUP;3628;07:24:33;0;49	99237;8	55678;0;0;54;
$GPXUP;3628;07:24:34;0;49	99251;8	5568;0;0;54;
$GPXUP;3628;07:24:35;0;49	99264;8	55683;0;0;55;
$GPXUP;3628;07:24:36;0;49	99278;8	55686;0;0;53;
$GPXUP;3628;07:24:37;0;49	99291;8	55686;0;0;54;
$GPXUP;3628;07:24:38;0;49	99304;8	55685;0;0;54;
$GPXUP;3628;07:24:39;0;49	99318;8	55685;0;0;56;
$GPXUP;3628;07:24:40;0;49	99332;8	55684;0;0;57;
$GPXUP;3628;07:24:41;0;49	99347;8	55687;0;0;58;
$GPXUP;3628;07:24:42;0;49	99361;8	55692;0;0;58;
$GPXUP;3628;07:24:43;0;49	99376;8	55697;0;0;58;
$GPXUP;3628;07:24:44;0;49	9939;8	55701;0;0;57;
$GPXUP;3628;07:24:45;0;49	99404;8	55705;0;0;58;
$GPXUP;3628;07:24:46;0;49	99418;8	55709;0;0;58;
$GPXUP;3628;07:24:47;0;49	99433;8	55713;0;0;58;
$GPXUP;3628;07:24:48;0;49	99447;8	55718;0;0;59;
$GPXUP;3628;07:24:49;0;49	99461;8	55724;0;0;59;
$GPXUP;3628;07:24:50;0;49	99474;8	55731;0;0;58;
$GPXUP;3628;07:24:51;0;49	99488;8	55739;0;0;58;
$GPXUP;3628;07:24:52;0;49	99503;8	55744;0;0;59;
$GPXUP;3628;07:24:53;0;49	99518;8	5575;0;0;63;
$GPXUP;3628;07:24:54;0;49	99532;8	55757;0;0;63;
$GPXUP;3628;07:24:55;0;49	99548;8	55765;0;0;62;
$GPXUP;3628;07:24:56;0;49	99563;8	55771;0;0;62;
$GPXUP;3628;07:24:57;0;49	99578;8	55776;0;0;61;
$GPXUP;3628;07:24:58;0;49	99593;8	55781;0;0;61;
$GPXUP;3628;07:24:59;0;49	99608;8	55784;0;0;61;
$GPXUP;3628;07:25:00;0;49	99622;8	55787;0;0;61;
$GPXUP;3628;07:25:01;0;49	99638;8	55792;0;0;61;
$GPXUP;3628;07:25:02;0;49	99652;8	55799;0;0;62;
$GPXUP;3628;07:25:03;0;49	99667;8	55808;0;0;61;
$GPXUP;3628;07:25:04;0;49	9968;8	55818;0;0;62;
$GPXUP;3628;07:25:05;0;49	99694;8	55828;0;0;63;
$GPXUP;3628;07:25:06;0;49	99709;8	55837;0;0;63;
$GPXUP;3628;07:25:07;0;49	99723;8	55846;0;0;63;
$GPXUP;3628;07:25:08;0;49	99738;8	55853;0;0;62;
$GPXUP;3628;07:25:09;0;49	99752;8	55858;0;0;61;
$GPXUP;3628;07:25:10;0;49	99768;8	55863;0;0;61;
$GPXUP;3628;07:25:11;0;49	99782;8	55866;0;0;60;
$GPXUP;3628;07:25:12;0;49	99797;8	55868;0;0;60;
$GPXUP;3628;07:25:13;0;49	99812;8	55871;0;0;60;
$GPXUP;3628;07:25:14;0;49	99827;8	55875;0;0;62;
$GPXUP;3628;07:25:15;0;49	99842;8	5588;0;0;61;
$GPXUP;3628;07:25:16;0;49	99857;8	55886;0;0;61;
$GPXUP;3628;07:25:17;0;49	99872;8	55891;0;0;62;
$GPXUP;3628;07:25:18;0;49	99887;8	55896;0;0;62;
$GPXUP;3628;07:25:19;0;49	99902;8	55899;0;0;59;
$GPXUP;3628;07:25:20;0;49	99917;8	55899;0;0;60;
$GPXUP;3628;07:25:21;0;49	99931;8	55899;0;0;57;
$GPXUP;3628;07:25:22;0;49	99945;8	55899;0;0;56;
$GPXUP;3628;07:25:23;0;49	99959;8	55898;0;0;54;
$GPXUP;3628;07:25:24;0;49	99972;8	55896;0;0;53;
$GPXUP;3628;07:25:25;0;49	99985;8	55895;0;0;53;
$GPXUP;3628;07:25:26;0;49	99999;8	55897;0;0;55;
$GPXUP;3628;07:25:27;0;50	00012;8	55899;0;0;54;
$GPXUP;3628;07:25:28;0;50	00026;8	55902;0;0;55;
$GPXUP;3628;07:25:29;0;50	0004;8	55902;0;0;55;
$GPXUP;3628;07:25:30;0;50	00053;8	55902;0;0;54;
$GPXUP;3628;07:25:31;0;50	00066;8	559;0;0;52;
$GPXUP;3628;07:25:32;0;50	00078;8	55896;0;0;53;
$GPXUP;3628;07:25:33;0;50	00092;8	55892;0;0;53;
$GPXUP;3628;07:25:34;0;50	00105;8	5589;0;0;56;
$GPXUP;3628;07:25:35;0;50	00119;8	55892;0;0;56;
$GPXUP;3628;07:25:36;0;50	00133;8	55897;0;0;57;
$GPXUP;3628;07:25:37;0;50	00147;8	55902;0;0;58;
$GPXUP;3628;07:25:38;0;50	00161;8	55909;0;0;58;
$GPXUP;3628;07:25:39;0;50	00176;8	55914;0;0;58;
$GPXUP;3628;07:25:40;0;50	0019;8	55916;0;0;59;
$GPXUP;3628;07:25:41;0;50	00205;8	55917;0;0;59;
$GPXUP;3628;07:25:42;0;50	0022;8	5592;0;0;61;
$GPXUP;3628;07:25:43;0;50	00235;8	55924;0;0;60;
$GPXUP;3628;07:25:44;0;50	0025;8	5593;0;0;60;
$GPXUP;3628;07:25:45;0;50	00264;8	55936;0;0;61;
$GPXUP;3628;07:25:46;0;50	00279;8	55945;0;0;61;
$GPXUP;3628;07:25:47;0;50	00292;8	55956;0;0;62;
$GPXUP;3628;07:25:48;0;50	00306;8	55968;0;0;62;
$GPXUP;3628;07:25:49;0;50	0032;8	5598;0;0;62;
$GPXUP;3628;07:25:50;0;50	00335;8	55989;0;0;62;
$GPXUP;3628;07:25:51;0;50	0035;8	55996;0;0;59;
$GPXUP;3628;07:25:52;0;50	00364;8	56001;0;0;57;
$GPXUP;3628;07:25:53;0;50	00378;8	56006;0;0;57;
$GPXUP;3628;07:25:54;0;50	00392;8	56011;0;0;59;
$GPXUP;3628;07:25:55;0;50	00406;8	56016;0;0;60;
$GPXUP;3628;07:25:56;0;50	00421;8	56023;0;0;61;
$GPXUP;3628;07:25:57;0;50	00436;8	5603;0;0;60;
$GPXUP;3628;07:25:58;0;50	0045;8	56039;0;0;61;
$GPXUP;3628;07:25:59;0;50	00464;8	56047;0;0;60;
$GPXUP;3628;07:26:00;0;50	00478;8	56056;0;0;59;
$GPXUP;3628;07:26:01;0;50	00492;8	56064;0;0;59;
$GPXUP;3628;07:26:02;0;50	00506;8	5607;0;0;60;
$GPXUP;3628;07:26:03;0;50	00521;8	56076;0;0;60;
$GPXUP;3628;07:26:04;0;50	00536;8	56081;0;0;60;
$GPXUP;3628;07:26:05;0;50	00551;8	56085;0;0;61;
$GPXUP;3628;07:26:06;0;50	00566;8	56089;0;0;62;
$GPXUP;3628;07:26:07;0;50	00581;8	56095;0;0;62;
$GPXUP;3628;07:26:08;0;50	00596;8	56101;0;0;63;
$GPXUP;3628;07:26:09;0;50	00611;8	56108;0;0;64;
$GPXUP;3628;07:26:10;0;50	00626;8	56116;0;0;63;
$GPXUP;3628;07:26:11;0;50	00642;8	56124;0;0;63;
$GPXUP;3628;07:26:12;0;50	00656;8	56132;0;0;63;
$GPXUP;3628;07:26:13;0;50	00672;8	56138;0;0;62;
$GPXUP;3628;07:26:14;0;50	00687;8	56143;0;0;62;
$GPXUP;3628;07:26:15;0;50	00701;8	56149;0;0;61;
$GPXUP;3628;07:26:16;0;50	00716;8	56156;0;0;60;
$GPXUP;3628;07:26:17;0;50	0073;8	56161;0;0;59;
$GPXUP;3628;07:26:18;0;50	00745;8	56165;0;0;59;
$GPXUP;3628;07:26:19;0;50	00759;8	56168;0;0;59;
$GPXUP;3628;07:26:20;0;50	00773;8	56171;0;0;58;
$GPXUP;3628;07:26:21;0;50	00787;8	56174;0;0;58;
$GPXUP;3628;07:26:22;0;50	00802;8	56177;0;0;60;
$GPXUP;3628;07:26:23;0;50	00816;8	56179;0;0;62;
$GPXUP;3628;07:26:24;0;50	00832;8	5618;0;0;62;
$GPXUP;3628;07:26:25;0;50	00848;8	56179;0;0;62;
$GPXUP;3628;07:26:26;0;50	00863;8	56179;0;0;63;
$GPXUP;3628;07:26:27;0;50	00879;8	56179;0;0;64;
$GPXUP;3628;07:26:28;0;50	00895;8	5618;0;0;63;
$GPXUP;3628;07:26:29;0;50	00911;8	5618;0;0;62;
$GPXUP;3628;07:26:30;0;50	00927;8	56182;0;0;62;
$GPXUP;3628;07:26:31;0;50	00942;8	56186;0;0;61;
$GPXUP;3628;07:26:32;0;50	00956;8	56193;0;0;60;
$GPXUP;3628;07:26:33;0;50	0097;8	56204;0;0;60;
$GPXUP;3628;07:26:34;0;50	00983;8	56213;0;0;60;
$GPXUP;3628;07:26:35;0;50	00998;8	56221;0;0;61;
$GPXUP;3628;07:26:36;0;50	01012;8	56228;0;0;60;
$GPXUP;3628;07:26:37;0;50	01027;8	56233;0;0;61;
$GPXUP;3628;07:26:38;0;50	01042;8	56239;0;0;62;
$GPXUP;3628;07:26:39;0;50	01058;8	56244;0;0;63;
$GPXUP;3628;07:26:40;0;50	01073;8	56249;0;0;62;
$GPXUP;3628;07:26:41;0;50	01088;8	56252;0;0;62;
$GPXUP;3628;07:26:42;0;50	01104;8	56253;0;0;62;
$GPXUP;3628;07:26:43;0;50	01119;8	56253;0;0;62;
$GPXUP;3628;07:26:44;0;50	01134;8	5625;0;0;61;
$GPXUP;3628;07:26:45;0;50	01149;8	56247;0;0;59;
$GPXUP;3628;07:26:46;0;50	01164;8	56245;0;0;59;
$GPXUP;3628;07:26:47;0;50	01178;8	56244;0;0;59;
$GPXUP;3628;07:26:48;0;50	01193;8	56244;0;0;59;
$GPXUP;3628;07:26:49;0;50	01208;8	56244;0;0;60;
$GPXUP;3628;07:26:50;0;50	01222;8	56245;0;0;59;
$GPXUP;3628;07:26:51;0;50	01237;8	56247;0;0;60;
$GPXUP;3628;07:26:52;0;50	01252;8	56251;0;0;60;
$GPXUP;3628;07:26:53;0;50	01266;8	56256;0;0;59;
$GPXUP;3628;07:26:54;0;50	0128;8	56261;0;0;58;
$GPXUP;3628;07:26:55;0;50	01295;8	56265;0;0;59;
$GPXUP;3628;07:26:56;0;50	0131;8	56269;0;0;60;
$GPXUP;3628;07:26:57;0;50	01325;8	56272;0;0;61;
$GPXUP;3628;07:26:58;0;50	01339;8	56279;0;0;61;
$GPXUP;3628;07:26:59;0;50	01354;8	5629;0;0;67;
$GPXUP;3628;07:27:00;0;50	01369;8	56301;0;0;65;
$GPXUP;3628;07:27:01;0;50	01383;8	5631;0;0;62;
$GPXUP;3628;07:27:02;0;50	01397;8	56316;0;0;56;
$GPXUP;3628;07:27:03;0;50	0141;8	56313;0;0;53;
$GPXUP;3628;07:27:04;0;50	01421;8	56305;0;0;51;
$GPXUP;3628;07:27:05;0;50	01432;8	56294;0;0;49;
$GPXUP;3628;07:27:06;0;50	01442;8	56284;0;0;51;
$GPXUP;3628;07:27:07;0;50	01455;8	56277;0;0;55;
$GPXUP;3628;07:27:08;0;50	01468;8	56274;0;0;52;
$GPXUP;3628;07:27:09;0;50	01482;8	56274;0;0;55;
$GPXUP;3628;07:27:10;0;50	01496;8	56271;0;0;53;
$GPXUP;3628;07:27:11;0;50	01509;8	56264;0;0;58;
$GPXUP;3628;07:27:12;0;50	01523;8	56256;0;0;61;
$GPXUP;3628;07:27:13;0;50	01538;8	5625;0;0;63;
$GPXUP;3628;07:27:14;0;50	01554;8	56244;0;0;65;
$GPXUP;3628;07:27:15;0;50	0157;8	56238;0;0;66;
$GPXUP;3628;07:27:16;0;50	01586;8	56231;0;0;64;
$GPXUP;3628;07:27:17;0;50	01602;8	56225;0;0;67;
$GPXUP;3628;07:27:18;0;50	01619;8	56224;0;0;65;
$GPXUP;3628;07:27:19;0;50	01635;8	56225;0;0;65;
$GPXUP;3628;07:27:20;0;50	01651;8	56227;0;0;66;
$GPXUP;3628;07:27:21;0;50	01667;8	5623;0;0;65;
$GPXUP;3628;07:27:22;0;50	01684;8	56233;0;0;65;
$GPXUP;3628;07:27:23;0;50	017;8	56237;0;0;66;
$GPXUP;3628;07:27:24;0;50	01716;8	56242;0;0;66;
$GPXUP;3628;07:27:25;0;50	01732;8	56244;0;0;65;
$GPXUP;3628;07:27:26;0;50	01748;8	56247;0;0;67;
$GPXUP;3628;07:27:27;0;50	01765;8	56249;0;0;68;
$GPXUP;3628;07:27:28;0;50	01782;8	5625;0;0;67;
$GPXUP;3628;07:27:29;0;50	01799;8	56249;0;0;65;
$GPXUP;3628;07:27:30;0;50	01815;8	56248;0;0;64;
$GPXUP;3628;07:27:31;0;50	01831;8	56247;0;0;64;
$GPXUP;3628;07:27:32;0;50	01847;8	56246;0;0;64;
$GPXUP;3628;07:27:33;0;50	01863;8	56246;0;0;65;
$GPXUP;3628;07:27:34;0;50	0188;8	56247;0;0;64;
$GPXUP;3628;07:27:35;0;50	01896;8	56249;0;0;67;
$GPXUP;3628;07:27:36;0;50	01913;8	56253;0;0;67;
$GPXUP;3628;07:27:37;0;50	01929;8	56258;0;0;67;
$GPXUP;3628;07:27:38;0;50	01946;8	56261;0;0;67;
$GPXUP;3628;07:27:39;0;50	01962;8	56262;0;0;63;
$GPXUP;3628;07:27:40;0;50	01978;8	5626;0;0;63;
$GPXUP;3628;07:27:41;0;50	01993;8	56257;0;0;63;
$GPXUP;3628;07:27:42;0;50	02009;8	56254;0;0;62;
$GPXUP;3628;07:27:43;0;50	02024;8	56252;0;0;61;
$GPXUP;3628;07:27:44;0;50	02038;8	56247;0;0;59;
$GPXUP;3628;07:27:45;0;50	02052;8	5624;0;0;57;
$GPXUP;3628;07:27:46;0;50	02065;8	56232;0;0;55;
$GPXUP;3628;07:27:47;0;50	02076;8	56221;0;0;53;
$GPXUP;3628;07:27:48;0;50	02087;8	5621;0;0;51;
$GPXUP;3628;07:27:49;0;50	02096;8	56197;0;0;50;
$GPXUP;3628;07:27:50;0;50	02106;8	56186;0;0;49;
$GPXUP;3628;07:27:51;0;50	02116;8	56174;0;0;49;
$GPXUP;3628;07:27:52;0;50	02126;8	56164;0;0;47;
$GPXUP;3628;07:27:53;0;50	02136;8	56156;0;0;49;
$GPXUP;3628;07:27:54;0;50	02148;8	56148;0;0;51;
$GPXUP;3628;07:27:55;0;50	0216;8	56141;0;0;50;
$GPXUP;3628;07:27:56;0;50	02172;8	5614;0;0;50;
$GPXUP;3628;07:27:57;0;50	02184;8	56145;0;0;51;
$GPXUP;3628;07:27:58;0;50	02196;8	56154;0;0;51;
$GPXUP;3628;07:27:59;0;50	02208;8	56163;0;0;53;
$GPXUP;3628;07:28:00;0;50	0222;8	56169;0;0;52;
$GPXUP;3628;07:28:01;0;50	02233;8	5617;0;0;54;
$GPXUP;3628;07:28:02;0;50	02247;8	56169;0;0;56;
$GPXUP;3628;07:28:03;0;50	02261;8	56167;0;0;58;
$GPXUP;3628;07:28:04;0;50	02276;8	56164;0;0;59;
$GPXUP;3628;07:28:05;0;50	02291;8	56161;0;0;61;
$GPXUP;3628;07:28:06;0;50	02306;8	56158;0;0;61;
$GPXUP;3628;07:28:07;0;50	02321;8	56156;0;0;61;
$GPXUP;3628;07:28:08;0;50	02336;8	56155;0;0;61;
$GPXUP;3628;07:28:09;0;50	02352;8	56154;0;0;62;
$GPXUP;3628;07:28:10;0;50	02367;8	56153;0;0;61;
$GPXUP;3628;07:28:11;0;50	02383;8	56153;0;0;63;
$GPXUP;3628;07:28:12;0;50	024;8	56154;0;0;65;
$GPXUP;3628;07:28:13;0;50	02416;8	56156;0;0;66;
$GPXUP;3628;07:28:14;0;50	02432;8	56158;0;0;66;
$GPXUP;3628;07:28:15;0;50	02449;8	56159;0;0;67;
$GPXUP;3628;07:28:16;0;50	02466;8	56164;0;0;69;
$GPXUP;3628;07:28:17;0;50	02482;8	56169;0;0;68;
$GPXUP;3628;07:28:18;0;50	02499;8	56175;0;0;66;
$GPXUP;3628;07:28:19;0;50	02515;8	5618;0;0;66;
$GPXUP;3628;07:28:20;0;50	02531;8	56184;0;0;65;
$GPXUP;3628;07:28:21;0;50	02547;8	56186;0;0;64;
$GPXUP;3628;07:28:22;0;50	02563;8	56188;0;0;61;
$GPXUP;3628;07:28:23;0;50	02578;8	56187;0;0;60;
$GPXUP;3628;07:28:24;0;50	02592;8	56186;0;0;59;
$GPXUP;3628;07:28:25;0;50	02607;8	56186;0;0;59;
$GPXUP;3628;07:28:26;0;50	02622;8	56186;0;0;59;
$GPXUP;3628;07:28:27;0;50	02636;8	56188;0;0;61;
$GPXUP;3628;07:28:28;0;50	02652;8	56189;0;0;61;
$GPXUP;3628;07:28:29;0;50	02667;8	56191;0;0;61;
$GPXUP;3628;07:28:30;0;50	02682;8	5619;0;0;61;
$GPXUP;3628;07:28:31;0;50	02696;8	56187;0;0;59;
$GPXUP;3628;07:28:32;0;50	0271;8	56185;0;0;58;
$GPXUP;3628;07:28:33;0;50	02725;8	56182;0;0;58;
$GPXUP;3628;07:28:34;0;50	02739;8	56182;0;0;60;
$GPXUP;3628;07:28:35;0;50	02754;8	56183;0;0;59;
$GPXUP;3628;07:28:36;0;50	02768;8	56185;0;0;59;
$GPXUP;3628;07:28:37;0;50	02784;8	56186;0;0;59;
$GPXUP;3628;07:28:38;0;50	02798;8	56187;0;0;58;
$GPXUP;3628;07:28:39;0;50	02813;8	56185;0;0;58;
$GPXUP;3628;07:28:40;0;50	02827;8	56181;0;0;58;
$GPXUP;3628;07:28:41;0;50	02841;8	56177;0;0;57;
$GPXUP;3628;07:28:42;0;50	02855;8	5617;0;0;57;
$GPXUP;3628;07:28:43;0;50	02868;8	56165;0;0;57;
$GPXUP;3628;07:28:44;0;50	02882;8	56159;0;0;60;
$GPXUP;3628;07:28:45;0;50	02897;8	56155;0;0;60;
$GPXUP;3628;07:28:46;0;50	02912;8	5615;0;0;61;
$GPXUP;3628;07:28:47;0;50	02928;8	56146;0;0;62;
$GPXUP;3628;07:28:48;0;50	02943;8	56142;0;0;62;
$GPXUP;3628;07:28:49;0;50	02958;8	56137;0;0;63;
$GPXUP;3628;07:28:50;0;50	02973;8	56132;0;0;64;
$GPXUP;3628;07:28:51;0;50	02989;8	56127;0;0;65;
$GPXUP;3628;07:28:52;0;50	03005;8	56122;0;0;64;
$GPXUP;3628;07:28:53;0;50	03021;8	56119;0;0;65;
$GPXUP;3628;07:28:54;0;50	03038;8	56116;0;0;64;
$GPXUP;3628;07:28:55;0;50	03053;8	56112;0;0;64;
$GPXUP;3628;07:28:56;0;50	03069;8	56109;0;0;62;
$GPXUP;3628;07:28:57;0;50	03083;8	56104;0;0;59;
$GPXUP;3628;07:28:58;0;50	03097;8	56098;0;0;57;
$GPXUP;3628;07:28:59;0;50	0311;8	5609;0;0;55;
$GPXUP;3628;07:29:00;0;50	03122;8	56082;0;0;53;
$GPXUP;3628;07:29:01;0;50	03134;8	56073;0;0;53;
$GPXUP;3628;07:29:02;0;50	03146;8	56064;0;0;53;
$GPXUP;3628;07:29:03;0;50	03158;8	56055;0;0;52;
$GPXUP;3628;07:29:04;0;50	0317;8	56047;0;0;53;
$GPXUP;3628;07:29:05;0;50	03182;8	56038;0;0;52;
$GPXUP;3628;07:29:06;0;50	03193;8	56029;0;0;53;
$GPXUP;3628;07:29:07;0;50	03204;8	56017;0;0;55;
$GPXUP;3628;07:29:08;0;50	03212;8	55997;0;0;69;
$GPXUP;3628;07:29:09;0;50	03221;8	55974;0;0;68;
$GPXUP;3628;07:29:10;0;50	03234;8	55958;0;0;66;
$GPXUP;3628;07:29:11;0;50	03248;8	55947;0;0;63;
$GPXUP;3628;07:29:12;0;50	03263;8	55942;0;0;59;
$GPXUP;3628;07:29:13;0;50	03278;8	55941;0;0;61;
$GPXUP;3628;07:29:14;0;50	03294;8	55942;0;0;62;
$GPXUP;3628;07:29:15;0;50	0331;8	55944;0;0;62;
$GPXUP;3628;07:29:16;0;50	03326;8	55946;0;0;63;
$GPXUP;3628;07:29:17;0;50	03342;8	55948;0;0;63;
$GPXUP;3628;07:29:18;0;50	03358;8	5595;0;0;64;
$GPXUP;3628;07:29:19;0;50	03374;8	55951;0;0;66;
$GPXUP;3628;07:29:20;0;50	03391;8	55952;0;0;65;
$GPXUP;3628;07:29:21;0;50	03408;8	55953;0;0;65;
$GPXUP;3628;07:29:22;0;50	03424;8	55955;0;0;65;
$GPXUP;3628;07:29:23;0;50	0344;8	55957;0;0;64;
$GPXUP;3628;07:29:24;0;50	03456;8	55958;0;0;62;
$GPXUP;3628;07:29:25;0;50	03472;8	55958;0;0;62;
$GPXUP;3628;07:29:26;0;50	03487;8	55959;0;0;62;
$GPXUP;3628;07:29:27;0;50	03502;8	55959;0;0;62;
$GPXUP;3628;07:29:28;0;50	03518;8	55958;0;0;62;
$GPXUP;3628;07:29:29;0;50	03534;8	55956;0;0;66;
$GPXUP;3628;07:29:30;0;50	0355;8	55956;0;0;65;
$GPXUP;3628;07:29:31;0;50	03567;8	55958;0;0;65;
$GPXUP;3628;07:29:32;0;50	03583;8	55962;0;0;65;
$GPXUP;3628;07:29:33;0;50	03599;8	55966;0;0;65;
$GPXUP;3628;07:29:34;0;50	03614;8	55972;0;0;64;
$GPXUP;3628;07:29:35;0;50	0363;8	55975;0;0;62;
$GPXUP;3628;07:29:36;0;50	03646;8	55978;0;0;64;
$GPXUP;3628;07:29:37;0;50	03662;8	5598;0;0;63;
$GPXUP;3628;07:29:38;0;50	03677;8	55982;0;0;63;
$GPXUP;3628;07:29:39;0;50	03692;8	55985;0;0;63;
$GPXUP;3628;07:29:40;0;50	03708;8	5599;0;0;64;
$GPXUP;3628;07:29:41;0;50	03724;8	55996;0;0;64;
$GPXUP;3628;07:29:42;0;50	03739;8	56002;0;0;63;
$GPXUP;3628;07:29:43;0;50	03754;8	56009;0;0;60;
$GPXUP;3628;07:29:44;0;50	0377;8	56012;0;0;59;
$GPXUP;3628;07:29:45;0;50	03785;8	56012;0;0;63;
$GPXUP;3628;07:29:46;0;50	038;8	5601;0;0;62;
$GPXUP;3628;07:29:47;0;50	03816;8	56008;0;0;62;
$GPXUP;3628;07:29:48;0;50	03831;8	56008;0;0;61;
$GPXUP;3628;07:29:49;0;50	03846;8	56009;0;0;61;
$GPXUP;3628;07:29:50;0;50	03861;8	56011;0;0;65;
$GPXUP;3628;07:29:51;0;50	03877;8	56015;0;0;63;
$GPXUP;3628;07:29:52;0;50	03893;8	56019;0;0;63;
$GPXUP;3628;07:29:53;0;50	03908;8	56022;0;0;63;
$GPXUP;3628;07:29:54;0;50	03924;8	56024;0;0;62;
$GPXUP;3628;07:29:55;0;50	0394;8	56024;0;0;61;
$GPXUP;3628;07:29:56;0;50	03955;8	56024;0;0;61;
$GPXUP;3628;07:29:57;0;50	0397;8	56023;0;0;62;
$GPXUP;3628;07:29:58;0;50	03985;8	5602;0;0;62;
$GPXUP;3628;07:29:59;0;50	04001;8	56019;0;0;63;
$GPXUP;3628;07:30:00;0;50	04016;8	56019;0;0;62;
$GPXUP;3628;07:30:01;0;50	04031;8	56019;0;0;60;
$GPXUP;3628;07:30:02;0;50	04046;8	56016;0;0;60;
$GPXUP;3628;07:30:03;0;50	0406;8	56012;0;0;57;
$GPXUP;3628;07:30:04;0;50	04075;8	56008;0;0;60;
$GPXUP;3628;07:30:05;0;50	0409;8	56008;0;0;63;
$GPXUP;3628;07:30:06;0;50	04106;8	5601;0;0;64;
$GPXUP;3628;07:30:07;0;50	04122;8	56011;0;0;64;
$GPXUP;3628;07:30:08;0;50	04138;8	56009;0;0;66;
$GPXUP;3628;07:30:09;0;50	04154;8	56002;0;0;64;
$GPXUP;3628;07:30:10;0;50	0417;8	55994;0;0;64;
$GPXUP;3628;07:30:11;0;50	04184;8	55984;0;0;62;
$GPXUP;3628;07:30:12;0;50	04199;8	55972;0;0;62;
$GPXUP;3628;07:30:13;0;50	04213;8	55962;0;0;65;
$GPXUP;3628;07:30:14;0;50	04229;8	55952;0;0;68;
$GPXUP;3628;07:30:15;0;50	04245;8	55942;0;0;70;
$GPXUP;3628;07:30:16;0;50	04262;8	55933;0;0;71;
$GPXUP;3628;07:30:17;0;50	04279;8	55924;0;0;74;
$GPXUP;3628;07:30:18;0;50	04297;8	55919;0;0;74;
$GPXUP;3628;07:30:19;0;50	04316;8	55914;0;0;74;
$GPXUP;3628;07:30:20;0;50	04334;8	55912;0;0;74;
$GPXUP;3628;07:30:21;0;50	04353;8	5591;0;0;73;
$GPXUP;3628;07:30:22;0;50	04371;8	55908;0;0;72;
$GPXUP;3628;07:30:23;0;50	04389;8	55907;0;0;71;
$GPXUP;3628;07:30:24;0;50	04406;8	55907;0;0;68;
$GPXUP;3628;07:30:25;0;50	04423;8	55908;0;0;69;
$GPXUP;3628;07:30:26;0;50	04441;8	55908;0;0;70;
$GPXUP;3628;07:30:27;0;50	04458;8	55906;0;0;70;
$GPXUP;3628;07:30:28;0;50	04475;8	55904;0;0;69;
$GPXUP;3628;07:30:29;0;50	04492;8	55901;0;0;69;
$GPXUP;3628;07:30:30;0;50	04508;8	55902;0;0;68;
$GPXUP;3628;07:30:31;0;50	04525;8	55903;0;0;68;
$GPXUP;3628;07:30:32;0;50	04542;8	55906;0;0;67;
$GPXUP;3628;07:30:33;0;50	04558;8	55907;0;0;66;
$GPXUP;3628;07:30:34;0;50	04575;8	55906;0;0;66;
$GPXUP;3628;07:30:35;0;50	04592;8	55905;0;0;67;
$GPXUP;3628;07:30:36;0;50	04609;8	55904;0;0;68;
$GPXUP;3628;07:30:37;0;50	04626;8	55902;0;0;69;
$GPXUP;3628;07:30:38;0;50	04644;8	55899;0;0;70;
$GPXUP;3628;07:30:39;0;50	0466;8	55898;0;0;70;
$GPXUP;3628;07:30:40;0;50	04678;8	55897;0;0;71;
$GPXUP;3628;07:30:41;0;50	04695;8	55897;0;0;72;
$GPXUP;3628;07:30:42;0;50	04712;8	55893;0;0;68;
$GPXUP;3628;07:30:43;0;50	0473;8	55888;0;0;69;
$GPXUP;3628;07:30:44;0;50	04747;8	55884;0;0;72;
$GPXUP;3628;07:30:45;0;50	04765;8	55884;0;0;73;
$GPXUP;3628;07:30:46;0;50	04784;8	55886;0;0;76;
$GPXUP;3628;07:30:47;0;50	04803;8	55892;0;0;75;
$GPXUP;3628;07:30:48;0;50	04822;8	55899;0;0;75;
$GPXUP;3628;07:30:49;0;50	04839;8	55907;0;0;74;
$GPXUP;3628;07:30:50;0;50	04856;8	55918;0;0;76;
$GPXUP;3628;07:30:51;0;50	04874;8	55928;0;0;74;
$GPXUP;3628;07:30:52;0;50	04891;8	55936;0;0;72;
$GPXUP;3628;07:30:53;0;50	04908;8	55944;0;0;73;
$GPXUP;3628;07:30:54;0;50	04926;8	55952;0;0;74;
$GPXUP;3628;07:30:55;0;50	04944;8	55961;0;0;74;
$GPXUP;3628;07:30:56;0;50	04962;8	55969;0;0;74;
$GPXUP;3628;07:30:57;0;50	04979;8	55976;0;0;74;
$GPXUP;3628;07:30:58;0;50	04997;8	55983;0;0;73;
$GPXUP;3628;07:30:59;0;50	05015;8	5599;0;0;74;
$GPXUP;3628;07:31:00;0;50	05033;8	55999;0;0;74;
$GPXUP;3628;07:31:01;0;50	0505;8	56007;0;0;72;
$GPXUP;3628;07:31:02;0;50	05066;8	56016;0;0;69;
$GPXUP;3628;07:31:03;0;50	05082;8	56024;0;0;63;
$GPXUP;3628;07:31:04;0;50	05097;8	56028;0;0;62;
$GPXUP;3628;07:31:05;0;50	05112;8	56032;0;0;62;
$GPXUP;3628;07:31:06;0;50	05128;8	56036;0;0;63;
$GPXUP;3628;07:31:07;0;50	05143;8	56037;0;0;63;
$GPXUP;3628;07:31:08;0;50	05159;8	56039;0;0;64;
$GPXUP;3628;07:31:09;0;50	05175;8	56043;0;0;66;
$GPXUP;3628;07:31:10;0;50	05191;8	56051;0;0;68;
$GPXUP;3628;07:31:11;0;50	05207;8	56061;0;0;69;
$GPXUP;3628;07:31:12;0;50	05223;8	56071;0;0;70;
$GPXUP;3628;07:31:13;0;50	0524;8	5608;0;0;71;
$GPXUP;3628;07:31:14;0;50	05258;8	56088;0;0;70;
$GPXUP;3628;07:31:15;0;50	05274;8	56092;0;0;67;
$GPXUP;3628;07:31:16;0;50	0529;8	56093;0;0;65;
$GPXUP;3628;07:31:17;0;50	05305;8	5609;0;0;60;
$GPXUP;3628;07:31:18;0;50	05319;8	56084;0;0;57;
$GPXUP;3628;07:31:19;0;50	05332;8	56078;0;0;56;
$GPXUP;3628;07:31:20;0;50	05345;8	56071;0;0;55;
$GPXUP;3628;07:31:21;0;50	05358;8	56063;0;0;54;
$GPXUP;3628;07:31:22;0;50	0537;8	56053;0;0;57;
$GPXUP;3628;07:31:23;0;50	05384;8	56045;0;0;59;
$GPXUP;3628;07:31:24;0;50	05398;8	56042;0;0;60;
$GPXUP;3628;07:31:25;0;50	05413;8	56042;0;0;62;
$GPXUP;3628;07:31:26;0;50	05429;8	56045;0;0;65;
$GPXUP;3628;07:31:27;0;50	05444;8	5605;0;0;67;
$GPXUP;3628;07:31:28;0;50	05461;8	56054;0;0;64;
$GPXUP;3628;07:31:29;0;50	05477;8	56056;0;0;64;
$GPXUP;3628;07:31:30;0;50	05493;8	56055;0;0;66;
$GPXUP;3628;07:31:31;0;50	05509;8	56054;0;0;64;
$GPXUP;3628;07:31:32;0;50	05526;8	56056;0;0;68;
$GPXUP;3628;07:31:33;0;50	05542;8	56062;0;0;67;
$GPXUP;3628;07:31:34;0;50	05557;8	5607;0;0;63;
$GPXUP;3628;07:31:35;0;50	05572;8	5608;0;0;63;
$GPXUP;3628;07:31:36;0;50	05586;8	5609;0;0;62;
$GPXUP;3628;07:31:37;0;50	056;8	56099;0;0;61;
$GPXUP;3628;07:31:38;0;50	05614;8	56107;0;0;62;
$GPXUP;3628;07:31:39;0;50	05629;8	56113;0;0;61;
$GPXUP;3628;07:31:40;0;50	05644;8	56117;0;0;62;
$GPXUP;3628;07:31:41;0;50	05659;8	56118;0;0;62;
$GPXUP;3628;07:31:42;0;50	05675;8	5612;0;0;63;
$GPXUP;3628;07:31:43;0;50	0569;8	56122;0;0;64;
$GPXUP;3628;07:31:44;0;50	05707;8	56124;0;0;65;
$GPXUP;3628;07:31:45;0;50	05723;8	56125;0;0;66;
$GPXUP;3628;07:31:46;0;50	0574;8	56127;0;0;66;
$GPXUP;3628;07:31:47;0;50	05756;8	56129;0;0;66;
$GPXUP;3628;07:31:48;0;50	05773;8	56133;0;0;67;
$GPXUP;3628;07:31:49;0;50	05789;8	56138;0;0;66;
$GPXUP;3628;07:31:50;0;50	05805;8	56142;0;0;65;
$GPXUP;3628;07:31:51;0;50	05821;8	56147;0;0;65;
$GPXUP;3628;07:31:52;0;50	05837;8	56154;0;0;65;
$GPXUP;3628;07:31:53;0;50	05853;8	56159;0;0;64;
$GPXUP;3628;07:31:54;0;50	05869;8	56163;0;0;63;
$GPXUP;3628;07:31:55;0;50	05884;8	56165;0;0;63;
$GPXUP;3628;07:31:56;0;50	059;8	56166;0;0;63;
$GPXUP;3628;07:31:57;0;50	05916;8	56167;0;0;65;
$GPXUP;3628;07:31:58;0;50	05933;8	56168;0;0;66;
$GPXUP;3628;07:31:59;0;50	05949;8	56172;0;0;70;
$GPXUP;3628;07:32:00;0;50	05966;8	56177;0;0;69;
$GPXUP;3628;07:32:01;0;50	05983;8	56183;0;0;65;
$GPXUP;3628;07:32:02;0;50	05999;8	56188;0;0;65;
$GPXUP;3628;07:32:03;0;50	06015;8	56193;0;0;64;
$GPXUP;3628;07:32:04;0;50	0603;8	56196;0;0;63;
$GPXUP;3628;07:32:05;0;50	06046;8	56198;0;0;63;
$GPXUP;3628;07:32:06;0;50	06061;8	562;0;0;64;
$GPXUP;3628;07:32:07;0;50	06077;8	56201;0;0;64;
$GPXUP;3628;07:32:08;0;50	06093;8	56202;0;0;65;
$GPXUP;3628;07:32:09;0;50	06109;8	56202;0;0;65;
$GPXUP;3628;07:32:10;0;50	06125;8	56202;0;0;65;
$GPXUP;3628;07:32:11;0;50	06141;8	56203;0;0;65;
$GPXUP;3628;07:32:12;0;50	06157;8	56205;0;0;64;
$GPXUP;3628;07:32:13;0;50	06174;8	56208;0;0;66;
$GPXUP;3628;07:32:14;0;50	0619;8	56214;0;0;67;
$GPXUP;3628;07:32:15;0;50	06206;8	56218;0;0;66;
$GPXUP;3628;07:32:16;0;50	06223;8	56222;0;0;66;
$GPXUP;3628;07:32:17;0;50	06239;8	56225;0;0;67;
$GPXUP;3628;07:32:18;0;50	06256;8	56228;0;0;65;
$GPXUP;3628;07:32:19;0;50	06272;8	56229;0;0;62;
$GPXUP;3628;07:32:20;0;50	06287;8	5623;0;0;62;
$GPXUP;3628;07:32:21;0;50	06303;8	56228;0;0;63;
$GPXUP;3628;07:32:22;0;50	06319;8	56229;0;0;64;
$GPXUP;3628;07:32:23;0;50	06335;8	56231;0;0;66;
$GPXUP;3628;07:32:24;0;50	06351;8	56233;0;0;66;
$GPXUP;3628;07:32:25;0;50	06368;8	56234;0;0;65;
$GPXUP;3628;07:32:26;0;50	06384;8	56233;0;0;65;
$GPXUP;3628;07:32:27;0;50	064;8	56232;0;0;65;
$GPXUP;3628;07:32:28;0;50	06416;8	56231;0;0;65;
$GPXUP;3628;07:32:29;0;50	06432;8	56232;0;0;65;
$GPXUP;3628;07:32:30;0;50	06449;8	56235;0;0;65;
$GPXUP;3628;07:32:31;0;50	06465;8	5624;0;0;66;
$GPXUP;3628;07:32:32;0;50	06481;8	56246;0;0;64;
$GPXUP;3628;07:32:33;0;50	06496;8	56253;0;0;67;
$GPXUP;3628;07:32:34;0;50	06512;8	56259;0;0;67;
$GPXUP;3628;07:32:35;0;50	06528;8	56266;0;0;67;
$GPXUP;3628;07:32:36;0;50	06545;8	5627;0;0;67;
$GPXUP;3628;07:32:37;0;50	06562;8	56272;0;0;67;
$GPXUP;3628;07:32:38;0;50	06578;8	56275;0;0;66;
$GPXUP;3628;07:32:39;0;50	06595;8	56278;0;0;67;
$GPXUP;3628;07:32:40;0;50	06611;8	5628;0;0;64;
$GPXUP;3628;07:32:41;0;50	06626;8	5628;0;0;60;
$GPXUP;3628;07:32:42;0;50	06641;8	56279;0;0;61;
$GPXUP;3628;07:32:43;0;50	06656;8	56276;0;0;62;
$GPXUP;3628;07:32:44;0;50	06672;8	56272;0;0;64;
$GPXUP;3628;07:32:45;0;50	06688;8	5627;0;0;69;
$GPXUP;3628;07:32:46;0;50	06706;8	56269;0;0;67;
$GPXUP;3628;07:32:47;0;50	06722;8	56269;0;0;66;
$GPXUP;3628;07:32:48;0;50	06738;8	56274;0;0;65;
$GPXUP;3628;07:32:49;0;50	06753;8	56281;0;0;64;
$GPXUP;3628;07:32:50;0;50	06769;8	56288;0;0;64;
$GPXUP;3628;07:32:51;0;50	06785;8	56292;0;0;65;
$GPXUP;3628;07:32:52;0;50	06801;8	56295;0;0;66;
$GPXUP;3628;07:32:53;0;50	06818;8	56299;0;0;68;
$GPXUP;3628;07:32:54;0;50	06835;8	56304;0;0;69;
$GPXUP;3628;07:32:55;0;50	06852;8	56308;0;0;68;
$GPXUP;3628;07:32:56;0;50	06868;8	56311;0;0;67;
$GPXUP;3628;07:32:57;0;50	06885;8	56311;0;0;65;
$GPXUP;3628;07:32:58;0;50	06901;8	56309;0;0;65;
$GPXUP;3628;07:32:59;0;50	06917;8	56309;0;0;65;
$GPXUP;3628;07:33:00;0;50	06933;8	5631;0;0;64;
$GPXUP;3628;07:33:01;0;50	0695;8	56314;0;0;66;
$GPXUP;3628;07:33:02;0;50	06966;8	56319;0;0;67;
$GPXUP;3628;07:33:03;0;50	06982;8	56322;0;0;67;
$GPXUP;3628;07:33:04;0;50	06999;8	56324;0;0;67;
$GPXUP;3628;07:33:05;0;50	07016;8	56323;0;0;67;
$GPXUP;3628;07:33:06;0;50	07032;8	56319;0;0;64;
$GPXUP;3628;07:33:07;0;50	07048;8	56315;0;0;64;
$GPXUP;3628;07:33:08;0;50	07064;8	56313;0;0;65;
$GPXUP;3628;07:33:09;0;50	0708;8	56311;0;0;65;
$GPXUP;3628;07:33:10;0;50	07096;8	56312;0;0;67;
$GPXUP;3628;07:33:11;0;50	07113;8	56316;0;0;69;
$GPXUP;3628;07:33:12;0;50	0713;8	56321;0;0;70;
$GPXUP;3628;07:33:13;0;50	07147;8	56327;0;0;70;
$GPXUP;3628;07:33:14;0;50	07164;8	56334;0;0;69;
$GPXUP;3628;07:33:15;0;50	0718;8	5634;0;0;68;
$GPXUP;3628;07:33:16;0;50	07197;8	56348;0;0;70;
$GPXUP;3628;07:33:17;0;50	07213;8	56359;0;0;70;
$GPXUP;3628;07:33:18;0;50	07229;8	56372;0;0;70;
$GPXUP;3628;07:33:19;0;50	07244;8	56385;0;0;70;
$GPXUP;3628;07:33:20;0;50	0726;8	56396;0;0;68;
$GPXUP;3628;07:33:21;0;50	07276;8	56403;0;0;67;
$GPXUP;3628;07:33:22;0;50	07293;8	56408;0;0;66;
$GPXUP;3628;07:33:23;0;50	07309;8	56413;0;0;66;
$GPXUP;3628;07:33:24;0;50	07326;8	56417;0;0;67;
$GPXUP;3628;07:33:25;0;50	07342;8	56421;0;0;67;
$GPXUP;3628;07:33:26;0;50	07359;8	56426;0;0;66;
$GPXUP;3628;07:33:27;0;50	07375;8	56433;0;0;67;
$GPXUP;3628;07:33:28;0;50	07391;8	56439;0;0;67;
$GPXUP;3628;07:33:29;0;50	07408;8	56445;0;0;67;
$GPXUP;3628;07:33:30;0;50	07424;8	56448;0;0;65;
$GPXUP;3628;07:33:31;0;50	0744;8	56452;0;0;65;
$GPXUP;3628;07:33:32;0;50	07456;8	56457;0;0;65;
$GPXUP;3628;07:33:33;0;50	07472;8	56463;0;0;65;
$GPXUP;3628;07:33:34;0;50	07487;8	56472;0;0;66;
$GPXUP;3628;07:33:35;0;50	07503;8	56481;0;0;68;
$GPXUP;3628;07:33:36;0;50	07518;8	56491;0;0;67;
$GPXUP;3628;07:33:37;0;50	07534;8	56501;0;0;65;
$GPXUP;3628;07:33:38;0;50	07548;8	5651;0;0;63;
$GPXUP;3628;07:33:39;0;50	07563;8	56519;0;0;61;
$GPXUP;3628;07:33:40;0;50	07577;8	56526;0;0;59;
$GPXUP;3628;07:33:41;0;50	0759;8	56532;0;0;56;
$GPXUP;3628;07:33:42;0;50	07604;8	56536;0;0;57;
$GPXUP;3628;07:33:43;0;50	07618;8	56541;0;0;58;
$GPXUP;3628;07:33:44;0;50	07632;8	56547;0;0;57;
$GPXUP;3628;07:33:45;0;50	07646;8	56553;0;0;56;
$GPXUP;3628;07:33:46;0;50	07659;8	56559;0;0;57;
$GPXUP;3628;07:33:47;0;50	07672;8	56568;0;0;58;
$GPXUP;3628;07:33:48;0;50	07685;8	56578;0;0;58;
$GPXUP;3628;07:33:49;0;50	07698;8	56589;0;0;59;
$GPXUP;3628;07:33:50;0;50	07711;8	56602;0;0;61;
$GPXUP;3628;07:33:51;0;50	07724;8	56614;0;0;63;
$GPXUP;3628;07:33:52;0;50	07738;8	56626;0;0;63;
$GPXUP;3628;07:33:53;0;50	07751;8	5664;0;0;63;
$GPXUP;3628;07:33:54;0;50	07764;8	56654;0;0;64;
$GPXUP;3628;07:33:55;0;50	07778;8	56668;0;0;67;
$GPXUP;3628;07:33:56;0;50	07792;8	56681;0;0;66;
$GPXUP;3628;07:33:57;0;50	07807;8	56694;0;0;66;
$GPXUP;3628;07:33:58;0;50	07822;8	56706;0;0;66;
$GPXUP;3628;07:33:59;0;50	07836;8	56718;0;0;65;
$GPXUP;3628;07:34:00;0;50	07851;8	5673;0;0;65;
$GPXUP;3628;07:34:01;0;50	07865;8	56743;0;0;67;
$GPXUP;3628;07:34:02;0;50	07879;8	56757;0;0;68;
$GPXUP;3628;07:34:03;0;50	07893;8	56772;0;0;68;
$GPXUP;3628;07:34:04;0;50	07907;8	56786;0;0;68;
$GPXUP;3628;07:34:05;0;50	07921;8	56802;0;0;68;
$GPXUP;3628;07:34:06;0;50	07934;8	56818;0;0;67;
$GPXUP;3628;07:34:07;0;50	07948;8	56832;0;0;67;
$GPXUP;3628;07:34:08;0;50	07962;8	56847;0;0;67;
$GPXUP;3628;07:34:09;0;50	07976;8	56863;0;0;67;
$GPXUP;3628;07:34:10;0;50	0799;8	56877;0;0;67;
$GPXUP;3628;07:34:11;0;50	08005;8	56891;0;0;68;
$GPXUP;3628;07:34:12;0;50	08019;8	56903;0;0;67;
$GPXUP;3628;07:34:13;0;50	08034;8	56914;0;0;67;
$GPXUP;3628;07:34:14;0;50	08049;8	56924;0;0;66;
$GPXUP;3628;07:34:15;0;50	08064;8	56936;0;0;65;
$GPXUP;3628;07:34:16;0;50	08077;8	5695;0;0;64;
$GPXUP;3628;07:34:17;0;50	08091;8	56964;0;0;64;
$GPXUP;3628;07:34:18;0;50	08104;8	56979;0;0;64;
$GPXUP;3628;07:34:19;0;50	08118;8	56991;0;0;64;
$GPXUP;3628;07:34:20;0;50	08132;8	57002;0;0;60;
$GPXUP;3628;07:34:21;0;50	08145;8	57011;0;0;60;
$GPXUP;3628;07:34:22;0;50	08159;8	57021;0;0;61;
$GPXUP;3628;07:34:23;0;50	08172;8	57033;0;0;62;
$GPXUP;3628;07:34:24;0;50	08185;8	57047;0;0;63;
$GPXUP;3628;07:34:25;0;50	08197;8	57064;0;0;64;
$GPXUP;3628;07:34:26;0;50	0821;8	5708;0;0;65;
$GPXUP;3628;07:34:27;0;50	08223;8	57096;0;0;65;
$GPXUP;3628;07:34:28;0;50	08236;8	57112;0;0;65;
$GPXUP;3628;07:34:29;0;50	08249;8	57127;0;0;67;
$GPXUP;3628;07:34:30;0;50	08262;8	57143;0;0;67;
$GPXUP;3628;07:34:31;0;50	08276;8	57158;0;0;67;
$GPXUP;3628;07:34:32;0;50	08289;8	57174;0;0;67;
$GPXUP;3628;07:34:33;0;50	08303;8	57189;0;0;68;
$GPXUP;3628;07:34:34;0;50	08317;8	57204;0;0;69;
$GPXUP;3628;07:34:35;0;50	08331;8	57219;0;0;72;
$GPXUP;3628;07:34:36;0;50	08344;8	57238;0;0;70;
$GPXUP;3628;07:34:37;0;50	08356;8	57257;0;0;67;
$GPXUP;3628;07:34:38;0;50	08368;8	57274;0;0;66;
$GPXUP;3628;07:34:39;0;50	08381;8	5729;0;0;67;
$GPXUP;3628;07:34:40;0;50	08395;8	57306;0;0;67;
$GPXUP;3628;07:34:41;0;50	08409;8	57318;0;0;65;
$GPXUP;3628;07:34:42;0;50	08424;8	57329;0;0;67;
$GPXUP;3628;07:34:43;0;50	0844;8	57341;0;0;69;
$GPXUP;3628;07:34:44;0;50	08455;8	57353;0;0;67;
$GPXUP;3628;07:34:45;0;50	0847;8	57366;0;0;67;
$GPXUP;3628;07:34:46;0;50	08485;8	57379;0;0;67;
$GPXUP;3628;07:34:47;0;50	085;8	57391;0;0;66;
$GPXUP;3628;07:34:48;0;50	08514;8	57403;0;0;66;
$GPXUP;3628;07:34:49;0;50	08528;8	57416;0;0;65;
$GPXUP;3628;07:34:50;0;50	08542;8	57429;0;0;65;
$GPXUP;3628;07:34:51;0;50	08556;8	57442;0;0;65;
$GPXUP;3628;07:34:52;0;50	0857;8	57454;0;0;64;
$GPXUP;3628;07:34:53;0;50	08583;8	57468;0;0;64;
$GPXUP;3628;07:34:54;0;50	08596;8	57483;0;0;65;
$GPXUP;3628;07:34:55;0;50	08608;8	57501;0;0;62;
$GPXUP;3628;07:34:56;0;50	08616;8	5752;0;0;62;
$GPXUP;3628;07:34:57;0;50	08624;8	5754;0;0;61;
$GPXUP;3628;07:34:58;0;50	08634;8	57558;0;0;60;
$GPXUP;3628;07:34:59;0;50	08646;8	57573;0;0;62;
$GPXUP;3628;07:35:00;0;50	0866;8	57585;0;0;63;
$GPXUP;3628;07:35:01;0;50	08675;8	57595;0;0;63;
$GPXUP;3628;07:35:02;0;50	08689;8	57604;0;0;63;
$GPXUP;3628;07:35:03;0;50	08704;8	57614;0;0;64;
$GPXUP;3628;07:35:04;0;50	08718;8	57624;0;0;65;
$GPXUP;3628;07:35:05;0;50	08733;8	57634;0;0;64;
$GPXUP;3628;07:35:06;0;50	08748;8	57645;0;0;62;
$GPXUP;3628;07:35:07;0;50	08762;8	57654;0;0;60;
$GPXUP;3628;07:35:08;0;50	08776;8	57662;0;0;56;
$GPXUP;3628;07:35:09;0;50	08788;8	57667;0;0;56;
$GPXUP;3628;07:35:10;0;50	08802;8	57674;0;0;56;
$GPXUP;3628;07:35:11;0;50	08815;8	57682;0;0;57;
$GPXUP;3628;07:35:12;0;50	08827;8	57692;0;0;56;
$GPXUP;3628;07:35:13;0;50	08839;8	57705;0;0;57;
$GPXUP;3628;07:35:14;0;50	0885;8	57719;0;0;58;
$GPXUP;3628;07:35:15;0;50	08862;8	57733;0;0;59;
$GPXUP;3628;07:35:16;0;50	08875;8	57746;0;0;62;
$GPXUP;3628;07:35:17;0;50	08888;8	57759;0;0;62;
$GPXUP;3628;07:35:18;0;50	08902;8	57771;0;0;63;
$GPXUP;3628;07:35:19;0;50	08916;8	57785;0;0;65;
$GPXUP;3628;07:35:20;0;50	0893;8	57797;0;0;65;
$GPXUP;3628;07:35:21;0;50	08945;8	57808;0;0;65;
$GPXUP;3628;07:35:22;0;50	0896;8	5782;0;0;65;
$GPXUP;3628;07:35:23;0;50	08974;8	57832;0;0;65;
$GPXUP;3628;07:35:24;0;50	08989;8	57844;0;0;65;
$GPXUP;3628;07:35:25;0;50	09003;8	57855;0;0;63;
$GPXUP;3628;07:35:26;0;50	09017;8	57867;0;0;64;
$GPXUP;3628;07:35:27;0;50	0903;8	5788;0;0;63;
$GPXUP;3628;07:35:28;0;50	09043;8	57894;0;0;62;
$GPXUP;3628;07:35:29;0;50	09056;8	57907;0;0;62;
$GPXUP;3628;07:35:30;0;50	09069;8	5792;0;0;60;
$GPXUP;3628;07:35:31;0;50	09082;8	57933;0;0;61;
$GPXUP;3628;07:35:32;0;50	09094;8	57946;0;0;62;
$GPXUP;3628;07:35:33;0;50	09108;8	57958;0;0;62;
$GPXUP;3628;07:35:34;0;50	09122;8	5797;0;0;64;
$GPXUP;3628;07:35:35;0;50	09135;8	57981;0;0;63;
$GPXUP;3628;07:35:36;0;50	0915;8	57989;0;0;61;
$GPXUP;3628;07:35:37;0;50	09164;8	57995;0;0;56;
$GPXUP;3628;07:35:38;0;50	09178;8	57999;0;0;55;
$GPXUP;3628;07:35:39;0;50	09191;8	58003;0;0;53;
$GPXUP;3628;07:35:40;0;50	09204;8	58007;0;0;53;
$GPXUP;3628;07:35:41;0;50	09216;8	58012;0;0;52;
$GPXUP;3628;07:35:42;0;50	09229;8	58019;0;0;53;
$GPXUP;3628;07:35:43;0;50	09242;8	58025;0;0;54;
$GPXUP;3628;07:35:44;0;50	09255;8	58032;0;0;55;
$GPXUP;3628;07:35:45;0;50	09266;8	58043;0;0;56;
$GPXUP;3628;07:35:46;0;50	09277;8	58057;0;0;56;
$GPXUP;3628;07:35:47;0;50	09287;8	58071;0;0;56;
$GPXUP;3628;07:35:48;0;50	09298;8	58086;0;0;55;
$GPXUP;3628;07:35:49;0;50	09307;8	58102;0;0;56;
$GPXUP;3628;07:35:50;0;50	09316;8	58118;0;0;56;
$GPXUP;3628;07:35:51;0;50	09326;8	58134;0;0;56;
$GPXUP;3628;07:35:52;0;50	09336;8	58149;0;0;57;
$GPXUP;3628;07:35:53;0;50	09347;8	58164;0;0;57;
$GPXUP;3628;07:35:54;0;50	09357;8	58179;0;0;56;
$GPXUP;3628;07:35:55;0;50	09367;8	58195;0;0;55;
$GPXUP;3628;07:35:56;0;50	09376;8	58212;0;0;56;
$GPXUP;3628;07:35:57;0;50	09385;8	58229;0;0;57;
$GPXUP;3628;07:35:58;0;50	09394;8	58245;0;0;57;
$GPXUP;3628;07:35:59;0;50	09404;8	58261;0;0;57;
$GPXUP;3628;07:36:00;0;50	09413;8	58278;0;0;57;
$GPXUP;3628;07:36:01;0;50	09422;8	58296;0;0;57;
$GPXUP;3628;07:36:02;0;50	09432;8	58312;0;0;57;
$GPXUP;3628;07:36:03;0;50	09442;8	58329;0;0;59;
$GPXUP;3628;07:36:04;0;50	09451;8	58346;0;0;58;
$GPXUP;3628;07:36:05;0;50	09461;8	58362;0;0;58;
$GPXUP;3628;07:36:06;0;50	09471;8	58379;0;0;60;
$GPXUP;3628;07:36:07;0;50	09482;8	58396;0;0;60;
$GPXUP;3628;07:36:08;0;50	09493;8	58413;0;0;60;
$GPXUP;3628;07:36:09;0;50	09504;8	58428;0;0;61;
$GPXUP;3628;07:36:10;0;50	09516;8	58443;0;0;61;
$GPXUP;3628;07:36:11;0;50	09529;8	58455;0;0;62;
$GPXUP;3628;07:36:12;0;50	09543;8	58465;0;0;60;
$GPXUP;3628;07:36:13;0;50	09556;8	58476;0;0;60;
$GPXUP;3628;07:36:14;0;50	09569;8	58486;0;0;59;
$GPXUP;3628;07:36:15;0;50	09582;8	58499;0;0;59;
$GPXUP;3628;07:36:16;0;50	09594;8	58511;0;0;59;
$GPXUP;3628;07:36:17;0;50	09607;8	58522;0;0;60;
$GPXUP;3628;07:36:18;0;50	09619;8	58535;0;0;60;
$GPXUP;3628;07:36:19;0;50	0963;8	58551;0;0;62;
$GPXUP;3628;07:36:20;0;50	09642;8	58568;0;0;62;
$GPXUP;3628;07:36:21;0;50	09652;8	58586;0;0;60;
$GPXUP;3628;07:36:22;0;50	09662;8	58604;0;0;60;
$GPXUP;3628;07:36:23;0;50	09671;8	58621;0;0;60;
$GPXUP;3628;07:36:24;0;50	09682;8	58639;0;0;61;
$GPXUP;3628;07:36:25;0;50	09692;8	58658;0;0;62;
$GPXUP;3628;07:36:26;0;50	09702;8	58676;0;0;62;
$GPXUP;3628;07:36:27;0;50	09711;8	58695;0;0;63;
$GPXUP;3628;07:36:28;0;50	0972;8	58714;0;0;62;
$GPXUP;3628;07:36:29;0;50	0973;8	58733;0;0;62;
$GPXUP;3628;07:36:30;0;50	09742;8	5875;0;0;62;
$GPXUP;3628;07:36:31;0;50	09753;8	58766;0;0;62;
$GPXUP;3628;07:36:32;0;50	09766;8	58781;0;0;64;
$GPXUP;3628;07:36:33;0;50	09779;8	58795;0;0;65;
$GPXUP;3628;07:36:34;0;50	09793;8	58808;0;0;66;
$GPXUP;3628;07:36:35;0;50	09807;8	58822;0;0;65;
$GPXUP;3628;07:36:36;0;50	0982;8	58836;0;0;63;
$GPXUP;3628;07:36:37;0;50	09832;8	58851;0;0;63;
$GPXUP;3628;07:36:38;0;50	09844;8	58867;0;0;63;
$GPXUP;3628;07:36:39;0;50	09856;8	58884;0;0;63;
$GPXUP;3628;07:36:40;0;50	09869;8	58899;0;0;64;
$GPXUP;3628;07:36:41;0;50	09881;8	58916;0;0;63;
$GPXUP;3628;07:36:42;0;50	09892;8	58932;0;0;64;
$GPXUP;3628;07:36:43;0;50	09904;8	58949;0;0;63;
$GPXUP;3628;07:36:44;0;50	09915;8	58966;0;0;61;
$GPXUP;3628;07:36:45;0;50	09925;8	58983;0;0;61;
$GPXUP;3628;07:36:46;0;50	09936;8	59001;0;0;62;
$GPXUP;3628;07:36:47;0;50	09946;8	59019;0;0;64;
$GPXUP;3628;07:36:48;0;50	09958;8	59037;0;0;67;
$GPXUP;3628;07:36:49;0;50	09971;8	59055;0;0;69;
$GPXUP;3628;07:36:50;0;50	09984;8	59073;0;0;70;
$GPXUP;3628;07:36:51;0;50	09997;8	59092;0;0;70;
$GPXUP;3628;07:36:52;0;50	10009;8	59112;0;0;71;
$GPXUP;3628;07:36:53;0;50	10021;8	59133;0;0;71;
$GPXUP;3628;07:36:54;0;50	10031;8	59156;0;0;72;
$GPXUP;3628;07:36:55;0;50	10041;8	59179;0;0;72;
$GPXUP;3628;07:36:56;0;50	10051;8	59203;0;0;73;
$GPXUP;3628;07:36:57;0;50	10062;8	59226;0;0;71;
$GPXUP;3628;07:36:58;0;50	10073;8	59248;0;0;70;
$GPXUP;3628;07:36:59;0;50	10083;8	59268;0;0;67;
$GPXUP;3628;07:37:00;0;50	10094;8	59289;0;0;69;
$GPXUP;3628;07:37:01;0;50	10104;8	59311;0;0;70;
$GPXUP;3628;07:37:02;0;50	10114;8	59334;0;0;70;
$GPXUP;3628;07:37:03;0;50	10122;8	59358;0;0;71;
$GPXUP;3628;07:37:04;0;50	10128;8	59384;0;0;69;
$GPXUP;3628;07:37:05;0;50	10136;8	59408;0;0;68;
$GPXUP;3628;07:37:06;0;50	10143;8	59431;0;0;65;
$GPXUP;3628;07:37:07;0;50	1015;8	59453;0;0;65;
$GPXUP;3628;07:37:08;0;50	10158;8	59475;0;0;63;
$GPXUP;3628;07:37:09;0;50	10166;8	59495;0;0;61;
$GPXUP;3628;07:37:10;0;50	10174;8	59515;0;0;59;
$GPXUP;3628;07:37:11;0;50	10182;8	59533;0;0;59;
$GPXUP;3628;07:37:12;0;50	1019;8	59551;0;0;58;
$GPXUP;3628;07:37:13;0;50	10199;8	59569;0;0;60;
$GPXUP;3628;07:37:14;0;50	10208;8	59588;0;0;62;
$GPXUP;3628;07:37:15;0;50	10217;8	59608;0;0;63;
$GPXUP;3628;07:37:16;0;50	10226;8	59628;0;0;62;
$GPXUP;3628;07:37:17;0;50	10237;8	59646;0;0;62;
$GPXUP;3628;07:37:18;0;50	10247;8	59663;0;0;60;
$GPXUP;3628;07:37:19;0;50	10258;8	5968;0;0;61;
$GPXUP;3628;07:37:20;0;50	10268;8	59698;0;0;58;
$GPXUP;3628;07:37:21;0;50	10276;8	59715;0;0;56;
$GPXUP;3628;07:37:22;0;50	10284;8	59733;0;0;57;
[truncated: 311 more rows]
