# Supplementary material for: Pigeon Navigation: Different Routes Lead to Frankfurt
Source: PLoS One. 2014 Nov 12;9(11):e112439. doi: 10.1371/journal.pone.0112439 (PMC4229201; doi:10.1371/journal.pone.0112439)
Supplement: File S4 — Files containing the original track data and a ‘Read me’ explaining the data format. (ZIP) [file pone.0112439.s004.zip › S-GRH/110627xup05_1007_INC.log]

$GPXUP;4327;05:51:04;0;49	87253;8	568;7;108	6;4;
$GPXUP;4327;05:51:05;0;49	87254;8	56804;7;108	6;11;
$GPXUP;4327;05:51:06;0;49	87258;8	56814;7;108	6;22;
$GPXUP;4327;05:51:07;0;49	87266;8	56826;7;108	6;35;
$GPXUP;4327;05:51:08;0;49	87277;8	56837;7;108	6;41;
$GPXUP;4327;05:51:09;0;49	87289;8	56845;7;108	6;45;
$GPXUP;4327;05:51:10;0;49	87304;8	56847;7;108	6;45;
$GPXUP;4327;05:51:11;0;49	87317;8	56838;7;108	6;45;
$GPXUP;4327;05:51:12;0;49	87326;8	56823;7;108	6;46;
$GPXUP;4327;05:51:13;0;49	87327;8	56802;7;108	6;43;
$GPXUP;4327;05:51:14;0;49	87315;8	56773;7;108	6;53;
$GPXUP;4327;05:51:15;0;49	87299;8	5675;7;108	6;58;
$GPXUP;4327;05:51:16;0;49	87282;8	56736;7;108	6;58;
$GPXUP;4327;05:51:17;0;49	87261;8	56732;7;108	6;64;
$GPXUP;4327;05:51:18;0;49	87242;8	56732;7;108	6;63;
$GPXUP;4327;05:51:19;0;49	87225;8	56734;7;108	6;61;
$GPXUP;4327;05:51:20;0;49	87211;8	56744;7;108	6;57;
$GPXUP;4327;05:51:21;0;49	87198;8	56758;7;108	6;57;
$GPXUP;4327;05:51:22;0;49	87189;8	5678;7;108	6;58;
$GPXUP;4327;05:51:23;0;49	87179;8	56799;7;108	6;60;
$GPXUP;4327;05:51:24;0;49	8717;8	56818;7;108	6;57;
$GPXUP;4327;05:51:25;0;49	87163;8	56837;7;108	6;55;
$GPXUP;4327;05:51:26;0;49	87161;8	56856;7;108	6;53;
$GPXUP;4327;05:51:27;0;49	87164;8	56868;7;108	6;34;
$GPXUP;4327;05:51:28;0;49	87174;8	56871;7;108	6;24;
$GPXUP;4327;05:51:29;0;49	87192;8	56861;7;108	6;34;
$GPXUP;4327;05:51:30;0;49	87211;8	56833;7;108	6;55;
$GPXUP;4327;05:51:31;0;49	87219;8	56803;7;108	6;58;
$GPXUP;4327;05:51:32;0;49	87217;8	56776;7;108	6;59;
$GPXUP;4327;05:51:33;0;49	87206;8	56752;7;108	6;60;
$GPXUP;4327;05:51:34;0;49	87191;8	56737;7;108	6;60;
$GPXUP;4327;05:51:35;0;49	87172;8	56732;7;108	6;57;
$GPXUP;4327;05:51:36;0;49	87153;8	56738;7;108	6;58;
$GPXUP;4327;05:51:37;0;49	87136;8	56749;7;108	6;60;
$GPXUP;4327;05:51:38;0;49	87121;8	56762;7;108	6;63;
$GPXUP;4327;05:51:39;0;49	8711;8	5678;7;108	6;61;
$GPXUP;4327;05:51:40;0;49	87108;8	568;7;108	6;51;
$GPXUP;4327;05:51:41;0;49	87112;8	56817;7;108	6;42;
$GPXUP;4327;05:51:42;0;49	87125;8	56824;7;108	6;32;
$GPXUP;4327;05:51:43;0;49	87142;8	56823;7;108	6;40;
$GPXUP;4327;05:51:44;0;49	8716;8	56804;7;108	6;47;
$GPXUP;4327;05:51:45;0;49	87173;8	56786;7;108	6;53;
$GPXUP;4327;05:51:46;0;49	87182;8	56764;7;108	6;58;
$GPXUP;4327;05:51:47;0;49	87186;8	56739;7;108	6;58;
$GPXUP;4327;05:51:48;0;49	87185;8	56712;7;108	6;60;
$GPXUP;4327;05:51:49;0;49	87179;8	56684;7;108	6;61;
$GPXUP;4327;05:51:50;0;49	87169;8	5666;7;108	6;62;
$GPXUP;4327;05:51:51;0;49	87155;8	56643;7;108	6;61;
$GPXUP;4327;05:51:52;0;49	8714;8	56636;7;108	6;57;
$GPXUP;4327;05:51:53;0;49	87123;8	56644;7;108	6;55;
$GPXUP;4327;05:51:54;0;49	87107;8	56664;7;108	6;61;
$GPXUP;4327;05:51:55;0;49	87095;8	56684;7;108	6;60;
$GPXUP;4327;05:51:56;0;49	87088;8	56706;7;108	6;52;
$GPXUP;4327;05:51:57;0;49	8709;8	56729;7;108	6;50;
$GPXUP;4327;05:51:58;0;49	87099;8	56744;7;108	6;40;
$GPXUP;4327;05:51:59;0;49	87112;8	56754;7;108	6;40;
$GPXUP;4327;05:52:00;0;49	87126;8	56758;7;108	6;46;
$GPXUP;4327;05:52:01;0;49	8714;8	56759;7;108	6;46;
$GPXUP;4327;05:52:02;0;49	87153;8	56754;7;108	6;46;
$GPXUP;4327;05:52:03;0;49	87165;8	56741;7;108	6;48;
$GPXUP;4327;05:52:04;0;49	87174;8	5672;7;108	6;55;
$GPXUP;4327;05:52:05;0;49	87178;8	56697;7;108	6;53;
$GPXUP;4327;05:52:06;0;49	87172;8	56671;7;108	6;56;
$GPXUP;4327;05:52:07;0;49	8716;8	5665;7;108	6;56;
$GPXUP;4327;05:52:08;0;49	87144;8	56637;7;108	6;55;
$GPXUP;4327;05:52:09;0;49	87125;8	56632;7;108	6;60;
$GPXUP;4327;05:52:10;0;49	87107;8	56636;7;108	6;57;
$GPXUP;4327;05:52:11;0;49	87092;8	5665;7;108	6;58;
$GPXUP;4327;05:52:12;0;49	87082;8	56668;7;108	6;55;
$GPXUP;4327;05:52:13;0;49	87079;8	56691;7;108	6;49;
$GPXUP;4327;05:52:14;0;49	87083;8	56715;7;108	6;50;
$GPXUP;4327;05:52:15;0;49	87092;8	56733;7;108	6;44;
$GPXUP;4327;05:52:16;0;49	87104;8	56742;7;108	6;41;
$GPXUP;4327;05:52:17;0;49	87119;8	56745;7;108	6;45;
$GPXUP;4327;05:52:18;0;49	87134;8	56743;7;108	6;48;
$GPXUP;4327;05:52:19;0;49	87147;8	56746;7;108	6;48;
$GPXUP;4327;05:52:20;0;49	87158;8	56752;7;108	6;46;
$GPXUP;4327;05:52:21;0;49	87166;8	56764;7;108	6;44;
$GPXUP;4327;05:52:22;0;49	87171;8	5678;7;108	6;41;
$GPXUP;4327;05:52:23;0;49	87172;8	56798;7;108	6;44;
$GPXUP;4327;05:52:24;0;49	87168;8	56818;7;108	6;47;
$GPXUP;4327;05:52:25;0;49	87163;8	56837;7;108	6;50;
$GPXUP;4327;05:52:26;0;49	87157;8	56856;7;108	6;52;
$GPXUP;4327;05:52:27;0;49	87153;8	56875;7;108	6;47;
$GPXUP;4327;05:52:28;0;49	87154;8	56893;7;108	6;47;
$GPXUP;4327;05:52:29;0;49	8716;8	56906;7;108	6;40;
$GPXUP;4327;05:52:30;0;49	8717;8	56913;7;108	6;38;
$GPXUP;4327;05:52:31;0;49	87181;8	56906;7;108	6;34;
$GPXUP;4327;05:52:32;0;49	87196;8	56878;7;108	6;56;
$GPXUP;4327;05:52:33;0;49	87209;8	56852;7;108	6;60;
$GPXUP;4327;05:52:34;0;49	87219;8	5683;7;108	6;58;
$GPXUP;4327;05:52:35;0;49	87226;8	56808;7;108	6;57;
$GPXUP;4327;05:52:36;0;49	87229;8	56784;7;108	6;57;
$GPXUP;4327;05:52:37;0;49	87226;8	56759;7;108	6;60;
$GPXUP;4327;05:52:38;0;49	87216;8	56736;7;108	6;60;
$GPXUP;4327;05:52:39;0;49	87199;8	5672;7;108	6;63;
$GPXUP;4327;05:52:40;0;49	87179;8	56708;7;108	6;70;
$GPXUP;4327;05:52:41;0;49	87162;8	56695;7;108	6;71;
$GPXUP;4327;05:52:42;0;49	87147;8	56678;7;108	6;71;
$GPXUP;4327;05:52:43;0;49	87131;8	56662;7;108	6;70;
$GPXUP;4327;05:52:44;0;49	87115;8	56652;7;108	6;67;
$GPXUP;4327;05:52:45;0;49	87098;8	56652;7;108	6;65;
$GPXUP;4327;05:52:46;0;49	87084;8	56665;7;108	6;60;
$GPXUP;4327;05:52:47;0;49	87078;8	56686;7;108	6;46;
$GPXUP;4327;05:52:48;0;49	87082;8	56711;7;108	6;44;
$GPXUP;4327;05:52:49;0;49	87094;8	5673;7;108	6;44;
$GPXUP;4327;05:52:50;0;49	87108;8	56742;7;108	6;48;
$GPXUP;4327;05:52:51;0;49	87124;8	56746;7;108	6;50;
$GPXUP;4327;05:52:52;0;49	87139;8	56744;7;108	6;51;
$GPXUP;4327;05:52:53;0;49	87152;8	56738;7;108	6;50;
$GPXUP;4327;05:52:54;0;49	87164;8	56727;7;108	6;52;
$GPXUP;4327;05:52:55;0;49	87176;8	56714;7;108	6;53;
$GPXUP;4327;05:52:56;0;49	87187;8	56705;7;108	6;47;
$GPXUP;4327;05:52:57;0;49	87198;8	56703;7;108	6;46;
$GPXUP;4327;05:52:58;0;49	87207;8	56712;7;108	6;39;
$GPXUP;4327;05:52:59;0;49	87211;8	56729;7;108	6;36;
$GPXUP;4327;05:53:00;0;49	87207;8	56749;7;108	6;37;
$GPXUP;4327;05:53:01;0;49	87198;8	56772;7;108	6;50;
$GPXUP;4327;05:53:02;0;49	87192;8	56792;7;108	6;51;
$GPXUP;4327;05:53:03;0;49	87188;8	56812;7;108	6;48;
$GPXUP;4327;05:53:04;0;49	87186;8	5683;7;108	6;47;
$GPXUP;4327;05:53:05;0;49	8719;8	56846;7;108	6;44;
$GPXUP;4327;05:53:06;0;49	872;8	56853;7;108	6;38;
$GPXUP;4327;05:53:07;0;49	87214;8	56847;7;108	6;41;
$GPXUP;4327;05:53:08;0;49	87228;8	5683;7;108	6;48;
$GPXUP;4327;05:53:09;0;49	87238;8	56811;7;108	6;54;
$GPXUP;4327;05:53:10;0;49	87245;8	56789;7;108	6;53;
$GPXUP;4327;05:53:11;0;49	87245;8	56764;7;108	6;53;
$GPXUP;4327;05:53:12;0;49	87239;8	56739;7;108	6;57;
$GPXUP;4327;05:53:13;0;49	87228;8	5672;7;108	6;55;
$GPXUP;4327;05:53:14;0;49	87213;8	5671;7;108	6;51;
$GPXUP;4327;05:53:15;0;49	87193;8	56709;7;108	6;61;
$GPXUP;4327;05:53:16;0;49	87176;8	56708;7;108	6;64;
$GPXUP;4327;05:53:17;0;49	87158;8	56708;7;108	6;64;
$GPXUP;4327;05:53:18;0;49	87142;8	56712;7;108	6;62;
$GPXUP;4327;05:53:19;0;49	87128;8	56722;7;108	6;58;
$GPXUP;4327;05:53:20;0;49	87118;8	56737;7;108	6;52;
$GPXUP;4327;05:53:21;0;49	87115;8	56756;7;108	6;42;
$GPXUP;4327;05:53:22;0;49	87119;8	56776;7;108	6;43;
$GPXUP;4327;05:53:23;0;49	87126;8	5679;7;108	6;35;
$GPXUP;4327;05:53:24;0;49	87139;8	56793;7;108	6;35;
$GPXUP;4327;05:53:25;0;49	87153;8	56783;7;108	6;41;
$GPXUP;4327;05:53:26;0;49	87166;8	56765;7;108	6;53;
$GPXUP;4327;05:53:27;0;49	87178;8	56753;7;108	6;49;
$GPXUP;4327;05:53:28;0;49	8719;8	56743;7;108	6;49;
$GPXUP;4327;05:53:29;0;49	87201;8	56735;7;108	6;47;
$GPXUP;4327;05:53:30;0;49	87212;8	56736;7;108	6;43;
$GPXUP;4327;05:53:31;0;49	8722;8	5675;7;108	6;43;
$GPXUP;4327;05:53:32;0;49	8722;8	56773;7;108	6;43;
$GPXUP;4327;05:53:33;0;49	87216;8	56796;7;108	6;48;
$GPXUP;4327;05:53:34;0;49	87208;8	56818;7;108	6;54;
$GPXUP;4327;05:53:35;0;49	87203;8	56839;7;108	6;53;
$GPXUP;4327;05:53:36;0;49	87202;8	5686;7;108	6;51;
$GPXUP;4327;05:53:37;0;49	87201;8	56881;7;108	6;51;
$GPXUP;4327;05:53:38;0;49	87199;8	56901;7;108	6;53;
$GPXUP;4327;05:53:39;0;49	87194;8	56921;7;108	6;54;
$GPXUP;4327;05:53:40;0;49	87185;8	56938;7;108	6;54;
$GPXUP;4327;05:53:41;0;49	87173;8	56952;7;108	6;53;
$GPXUP;4327;05:53:42;0;49	87158;8	56961;7;108	6;58;
$GPXUP;4327;05:53:43;0;49	87142;8	56966;7;108	6;62;
$GPXUP;4327;05:53:44;0;49	87124;8	56967;7;108	6;64;
$GPXUP;4327;05:53:45;0;49	87107;8	56963;7;108	6;66;
$GPXUP;4327;05:53:46;0;49	87091;8	56952;7;108	6;67;
$GPXUP;4327;05:53:47;0;49	87076;8	56938;7;108	6;69;
$GPXUP;4327;05:53:48;0;49	8706;8	56924;7;108	6;70;
$GPXUP;4327;05:53:49;0;49	87043;8	56914;7;108	6;68;
$GPXUP;4327;05:53:50;0;49	87027;8	56905;7;108	6;69;
$GPXUP;4327;05:53:51;0;49	8701;8	56894;7;108	6;71;
$GPXUP;4327;05:53:52;0;49	86996;8	56878;7;108	6;72;
$GPXUP;4327;05:53:53;0;49	86988;8	56856;7;108	6;65;
$GPXUP;4327;05:53:54;0;49	86985;8	56829;7;108	6;65;
$GPXUP;4327;05:53:55;0;49	86986;8	56798;7;108	6;68;
$GPXUP;4327;05:53:56;0;49	8699;8	56771;7;108	6;65;
$GPXUP;4327;05:53:57;0;49	86998;8	56749;7;108	6;54;
$GPXUP;4327;05:53:58;0;49	87011;8	56738;7;108	6;51;
$GPXUP;4327;05:53:59;0;49	87027;8	56738;7;108	6;48;
$GPXUP;4327;05:54:00;0;49	87038;8	56748;7;108	6;42;
$GPXUP;4327;05:54:01;0;49	87045;8	56766;7;108	6;40;
$GPXUP;4327;05:54:02;0;49	87045;8	56788;7;108	6;44;
$GPXUP;4327;05:54:03;0;49	87048;8	56807;7;108	6;46;
$GPXUP;4327;05:54:04;0;49	87054;8	56821;7;108	6;41;
$GPXUP;4327;05:54:05;0;49	87061;8	56826;7;108	6;29;
$GPXUP;4327;05:54:06;0;49	87069;8	56814;7;108	6;26;
$GPXUP;4327;05:54:07;0;49	87072;8	56788;7;108	6;44;
$GPXUP;4327;05:54:08;0;49	87068;8	56759;7;108	6;54;
$GPXUP;4327;05:54:09;0;49	87058;8	56736;7;108	6;54;
$GPXUP;4327;05:54:10;0;49	87042;8	56723;7;108	6;55;
$GPXUP;4327;05:54:11;0;49	87026;8	56721;7;108	6;48;
$GPXUP;4327;05:54:12;0;49	8701;8	56732;7;108	6;51;
$GPXUP;4327;05:54:13;0;49	86996;8	5675;7;108	6;60;
$GPXUP;4327;05:54:14;0;49	86981;8	56762;7;108	6;61;
$GPXUP;4327;05:54:15;0;49	86965;8	56766;7;108	6;61;
$GPXUP;4327;05:54:16;0;49	86948;8	56763;7;108	6;64;
$GPXUP;4327;05:54:17;0;49	86932;8	56758;7;108	6;67;
$GPXUP;4327;05:54:18;0;49	86915;8	56753;7;108	6;68;
$GPXUP;4327;05:54:19;0;49	86898;8	56746;7;108	6;68;
$GPXUP;4327;05:54:20;0;49	86882;8	56736;7;108	6;68;
$GPXUP;4327;05:54:21;0;49	86867;8	56724;7;108	6;69;
$GPXUP;4327;05:54:22;0;49	86854;8	56706;7;108	6;68;
$GPXUP;4327;05:54:23;0;49	86845;8	56684;7;108	6;69;
$GPXUP;4327;05:54:24;0;49	86841;8	56659;7;108	6;65;
$GPXUP;4327;05:54:25;0;49	86844;8	56639;7;108	6;52;
$GPXUP;4327;05:54:26;0;49	86856;8	56628;7;108	6;39;
$GPXUP;4327;05:54:27;0;49	86876;8	56625;7;108	6;48;
$GPXUP;4327;05:54:28;0;49	86891;8	56629;7;108	6;45;
$GPXUP;4327;05:54:29;0;49	86902;8	56642;7;108	6;46;
$GPXUP;4327;05:54:30;0;49	86908;8	56661;7;108	6;44;
$GPXUP;4327;05:54:31;0;49	86907;8	56683;7;108	6;44;
$GPXUP;4327;05:54:32;0;49	86901;8	56704;7;108	6;48;
$GPXUP;4327;05:54:33;0;49	86891;8	56722;7;108	6;50;
$GPXUP;4327;05:54:34;0;49	86877;8	56734;7;108	6;53;
$GPXUP;4327;05:54:35;0;49	86861;8	56741;7;108	6;59;
$GPXUP;4327;05:54:36;0;49	86844;8	56745;7;108	6;64;
$GPXUP;4327;05:54:37;0;49	86828;8	56752;7;108	6;64;
$GPXUP;4327;05:54:38;0;49	86814;8	56765;7;108	6;61;
$GPXUP;4327;05:54:39;0;49	86804;8	56782;7;108	6;59;
$GPXUP;4327;05:54:40;0;49	86798;8	56803;7;108	6;54;
$GPXUP;4327;05:54:41;0;49	86799;8	56824;7;108	6;50;
$GPXUP;4327;05:54:42;0;49	86808;8	56839;7;108	6;40;
$GPXUP;4327;05:54:43;0;49	86821;8	56842;7;108	6;40;
$GPXUP;4327;05:54:44;0;49	86837;8	5683;7;108	6;45;
$GPXUP;4327;05:54:45;0;49	86848;8	56807;7;108	6;54;
$GPXUP;4327;05:54:46;0;49	86851;8	56782;7;108	6;53;
$GPXUP;4327;05:54:47;0;49	86848;8	56754;7;108	6;56;
$GPXUP;4327;05:54:48;0;49	86846;8	56728;7;108	6;58;
$GPXUP;4327;05:54:49;0;49	86847;8	56704;7;108	6;56;
$GPXUP;4327;05:54:50;0;49	86852;8	56683;7;108	6;57;
$GPXUP;4327;05:54:51;0;49	8686;8	56665;7;108	6;54;
$GPXUP;4327;05:54:52;0;49	86871;8	56652;7;108	6;53;
$GPXUP;4327;05:54:53;0;49	86884;8	56644;7;108	6;50;
$GPXUP;4327;05:54:54;0;49	86897;8	56643;7;108	6;49;
$GPXUP;4327;05:54:55;0;49	8691;8	56652;7;108	6;49;
$GPXUP;4327;05:54:56;0;49	86919;8	56667;7;108	6;48;
$GPXUP;4327;05:54:57;0;49	86923;8	56686;7;108	6;49;
$GPXUP;4327;05:54:58;0;49	86923;8	56709;7;108	6;51;
$GPXUP;4327;05:54:59;0;49	86921;8	56731;7;108	6;54;
$GPXUP;4327;05:55:00;0;49	8692;8	56752;7;108	6;55;
$GPXUP;4327;05:55:01;0;49	86921;8	56774;7;108	6;54;
$GPXUP;4327;05:55:02;0;49	86926;8	56789;7;108	6;45;
$GPXUP;4327;05:55:03;0;49	86937;8	56795;7;108	6;40;
$GPXUP;4327;05:55:04;0;49	8695;8	56786;7;108	6;36;
$GPXUP;4327;05:55:05;0;49	86959;8	5677;7;108	6;41;
$GPXUP;4327;05:55:06;0;49	86964;8	5675;7;108	6;45;
$GPXUP;4327;05:55:07;0;49	86964;8	56728;7;108	6;44;
$GPXUP;4327;05:55:08;0;49	86955;8	56705;7;108	6;52;
$GPXUP;4327;05:55:09;0;49	86942;8	5669;7;108	6;52;
$GPXUP;4327;05:55:10;0;49	86925;8	56682;7;108	6;55;
$GPXUP;4327;05:55:11;0;49	86906;8	56681;7;108	6;61;
$GPXUP;4327;05:55:12;0;49	86888;8	56686;7;108	6;61;
$GPXUP;4327;05:55:13;0;49	86872;8	56696;7;108	6;60;
$GPXUP;4327;05:55:14;0;49	86861;8	56712;7;108	6;56;
$GPXUP;4327;05:55:15;0;49	86855;8	56732;7;108	6;48;
$GPXUP;4327;05:55:16;0;49	86856;8	56752;7;108	6;44;
$GPXUP;4327;05:55:17;0;49	86863;8	56765;7;108	6;31;
$GPXUP;4327;05:55:18;0;49	86877;8	56769;7;108	6;35;
$GPXUP;4327;05:55:19;0;49	86889;8	56762;7;108	6;34;
$GPXUP;4327;05:55:20;0;49	86898;8	56744;7;108	6;41;
$GPXUP;4327;05:55:21;0;49	86901;8	56723;7;108	6;41;
$GPXUP;4327;05:55:22;0;49	86895;8	567;7;108	6;46;
$GPXUP;4327;05:55:23;0;49	86885;8	56683;7;108	6;44;
$GPXUP;4327;05:55:24;0;49	86872;8	56675;7;108	6;44;
$GPXUP;4327;05:55:25;0;49	86855;8	56673;7;108	6;53;
$GPXUP;4327;05:55:26;0;49	86837;8	56672;7;108	6;62;
$GPXUP;4327;05:55:27;0;49	8682;8	5667;7;108	6;59;
$GPXUP;4327;05:55:28;0;49	86804;8	56673;7;108	6;59;
$GPXUP;4327;05:55:29;0;49	86791;8	56684;7;108	6;55;
$GPXUP;4327;05:55:30;0;49	86785;8	56702;7;108	6;49;
$GPXUP;4327;05:55:31;0;49	86791;8	56725;7;108	6;47;
$GPXUP;4327;05:55:32;0;49	86801;8	56741;7;108	6;39;
$GPXUP;4327;05:55:33;0;49	86809;8	56753;7;108	6;37;
$GPXUP;4327;05:55:34;0;49	86817;8	56758;7;108	6;32;
$GPXUP;4327;05:55:35;0;49	86821;8	56757;7;108	6;17;
$GPXUP;4327;05:55:36;0;49	86821;8	56754;7;108	6;1;
$GPXUP;4327;05:55:37;0;49	86821;8	56753;7;108	6;0;
$GPXUP;4327;05:55:38;0;49	86821;8	56752;7;108	6;0;
$GPXUP;4327;05:55:39;0;49	86821;8	56752;7;108	6;0;
$GPXUP;4327;05:55:40;0;49	86821;8	56752;7;108	6;0;
$GPXUP;4327;05:55:41;0;49	86821;8	56752;7;108	6;0;
$GPXUP;4327;05:55:42;0;49	86821;8	56752;7;108	6;0;
$GPXUP;4327;05:55:43;0;49	86821;8	56752;7;108	6;0;
$GPXUP;4327;05:55:44;0;49	86821;8	56752;7;108	6;0;
$GPXUP;4327;05:55:45;0;49	86821;8	56752;7;108	6;0;
$GPXUP;4327;05:55:46;0;49	86821;8	56752;7;108	6;0;
$GPXUP;4327;05:55:47;0;49	86821;8	56752;7;108	6;0;
$GPXUP;4327;05:55:48;0;49	86821;8	56752;7;108	6;0;
$GPXUP;4327;05:55:49;0;49	86821;8	56752;7;108	6;0;
$GPXUP;4327;05:55:50;0;49	86821;8	56752;7;108	6;0;
$GPXUP;4327;05:55:51;0;49	86821;8	56752;7;108	6;0;
$GPXUP;4327;05:55:52;0;49	86821;8	56752;7;108	6;0;
$GPXUP;4327;05:55:53;0;49	86821;8	56752;7;108	6;0;
$GPXUP;4327;05:55:54;0;49	86821;8	56752;7;108	6;0;
$GPXUP;4327;05:55:55;0;49	86821;8	56752;7;108	6;0;
$GPXUP;4327;05:55:56;0;49	86821;8	56752;7;108	6;0;
$GPXUP;4327;05:55:57;0;49	86821;8	56752;7;108	6;0;
$GPXUP;4327;05:55:58;0;49	86821;8	56752;7;108	6;0;
$GPXUP;4327;05:55:59;0;49	86821;8	56752;7;108	6;0;
$GPXUP;4327;05:56:00;0;49	86821;8	56752;7;108	6;0;
$GPXUP;4327;05:56:01;0;49	86821;8	56752;7;108	6;0;
$GPXUP;4327;05:56:02;0;49	86821;8	56752;7;108	6;0;
$GPXUP;4327;05:56:03;0;49	86821;8	56752;7;108	6;0;
$GPXUP;4327;05:56:04;0;49	86821;8	56752;7;108	6;0;
$GPXUP;4327;05:56:05;0;49	86821;8	56752;7;108	6;0;
$GPXUP;4327;05:56:06;0;49	86821;8	56752;7;108	6;0;
$GPXUP;4327;05:56:07;0;49	86821;8	56752;7;108	6;0;
$GPXUP;4327;05:56:08;0;49	86821;8	56752;7;108	6;0;
$GPXUP;4327;05:56:09;0;49	86821;8	56752;7;108	6;0;
$GPXUP;4327;05:56:10;0;49	86821;8	56752;7;108	6;0;
$GPXUP;4327;05:56:11;0;49	86821;8	56752;7;108	6;0;
$GPXUP;4327;05:56:12;0;49	86821;8	56752;7;108	6;0;
$GPXUP;4327;05:56:13;0;49	86821;8	56752;7;108	6;0;
$GPXUP;4327;05:56:14;0;49	86821;8	56752;7;108	6;0;
$GPXUP;4327;05:56:15;0;49	86821;8	56752;7;108	6;0;
$GPXUP;4327;05:56:16;0;49	86821;8	56752;7;108	6;0;
$GPXUP;4327;05:56:17;0;49	86821;8	56752;7;108	6;0;
$GPXUP;4327;05:56:18;0;49	86821;8	56752;7;108	6;0;
$GPXUP;4327;05:56:19;0;49	86821;8	56752;7;108	6;0;
$GPXUP;4327;05:56:20;0;49	86821;8	56752;7;108	6;0;
$GPXUP;4327;05:56:21;0;49	86821;8	56752;7;108	6;0;
$GPXUP;4327;05:56:22;0;49	86821;8	56752;7;108	6;0;
$GPXUP;4327;05:56:23;0;49	86821;8	56752;7;108	6;0;
$GPXUP;4327;05:56:23;0;49	86821;8	56752;7;108	6;0;
$GPXUP;4327;05:56:24;0;49	86821;8	56752;7;108	6;0;
$GPXUP;4327;05:56:25;0;49	86821;8	56752;7;108	6;0;
$GPXUP;4327;05:56:26;0;49	86821;8	56752;7;108	6;0;
$GPXUP;4327;05:56:27;0;49	86821;8	56752;7;108	6;0;
$GPXUP;4327;05:56:28;0;49	86821;8	56752;7;108	6;0;
$GPXUP;4327;05:56:29;0;49	86821;8	56752;7;108	6;0;
$GPXUP;4327;05:56:30;0;49	86821;8	56752;7;108	6;0;
$GPXUP;4327;05:56:31;0;49	86821;8	56752;7;108	6;0;
$GPXUP;4327;05:56:32;0;49	86821;8	56752;7;108	6;0;
$GPXUP;4327;05:56:33;0;49	86821;8	56752;7;108	6;0;
$GPXUP;4327;05:56:34;0;49	86821;8	56752;7;108	6;0;
$GPXUP;4327;05:56:35;0;49	86821;8	56752;7;108	6;0;
$GPXUP;4327;05:56:36;0;49	86821;8	56752;7;108	6;0;
$GPXUP;4327;05:56:37;0;49	86821;8	56752;7;108	6;0;
$GPXUP;4327;05:56:38;0;49	86821;8	56752;7;108	6;0;
$GPXUP;4327;05:56:39;0;49	86821;8	56752;7;108	6;0;
$GPXUP;4327;05:56:40;0;49	86821;8	56752;7;108	6;0;
$GPXUP;4327;05:56:41;0;49	86821;8	56752;7;108	6;0;
$GPXUP;4327;05:56:42;0;49	86821;8	56752;7;108	6;0;
$GPXUP;4327;05:56:43;0;49	86821;8	56752;7;108	6;0;
$GPXUP;4327;05:56:44;0;49	86821;8	56752;7;108	6;0;
$GPXUP;4327;05:56:45;0;49	86821;8	56752;7;108	6;0;
$GPXUP;4327;05:56:46;0;49	86821;8	56752;7;108	6;0;
$GPXUP;4327;05:56:47;0;49	86821;8	56752;7;108	6;0;
$GPXUP;4327;05:56:48;0;49	86821;8	56752;7;108	6;0;
$GPXUP;4327;05:56:49;0;49	86821;8	56752;7;108	6;0;
$GPXUP;4327;05:56:50;0;49	86821;8	56752;7;108	6;0;
$GPXUP;4327;05:56:51;0;49	86821;8	56752;7;108	6;0;
$GPXUP;4327;05:56:52;0;49	86821;8	56752;7;108	6;0;
$GPXUP;4327;05:56:53;0;49	86821;8	56752;7;108	6;0;
$GPXUP;4327;05:56:54;0;49	86821;8	56752;7;108	6;0;
$GPXUP;4327;05:56:55;0;49	86821;8	56752;7;108	6;0;
$GPXUP;4327;05:56:56;0;49	86821;8	56752;7;108	6;0;
$GPXUP;4327;05:56:57;0;49	86821;8	56752;7;108	6;0;
$GPXUP;4327;05:56:58;0;49	86821;8	56752;7;108	6;0;
$GPXUP;4327;05:56:59;0;49	86821;8	56752;7;108	6;0;
$GPXUP;4327;05:57:00;0;49	86821;8	56752;7;108	6;0;
$GPXUP;4327;05:57:01;0;49	86821;8	56752;7;108	6;0;
$GPXUP;4327;05:57:02;0;49	86821;8	56752;7;108	6;0;
$GPXUP;4327;05:57:03;0;49	86821;8	56752;7;108	6;0;
$GPXUP;4327;05:57:04;0;49	86821;8	56752;7;108	6;0;
$GPXUP;4327;05:57:05;0;49	86821;8	56752;7;108	6;0;
$GPXUP;4327;05:57:06;0;49	86821;8	56752;7;108	6;0;
$GPXUP;4327;05:57:07;0;49	86821;8	56752;7;108	6;0;
$GPXUP;4327;05:57:08;0;49	86821;8	56752;7;108	6;0;
$GPXUP;4327;05:57:09;0;49	86821;8	56752;7;108	6;0;
$GPXUP;4327;05:57:10;0;49	86821;8	56752;7;108	6;0;
$GPXUP;4327;05:57:11;0;49	86821;8	56752;7;108	6;0;
$GPXUP;4327;05:57:12;0;49	86821;8	56752;7;108	6;0;
$GPXUP;4327;05:57:13;0;49	86821;8	56752;7;108	6;0;
$GPXUP;4327;05:57:14;0;49	86821;8	56752;7;108	6;0;
$GPXUP;4327;05:57:15;0;49	86821;8	56752;7;108	6;0;
$GPXUP;4327;05:57:16;0;49	86821;8	56752;7;108	6;0;
$GPXUP;4327;05:57:17;0;49	86821;8	56752;7;108	6;0;
$GPXUP;4327;05:57:18;0;49	86821;8	56752;7;108	6;0;
$GPXUP;4327;05:57:19;0;49	86821;8	56752;7;108	6;0;
$GPXUP;4327;05:57:20;0;49	86821;8	56752;7;108	6;0;
$GPXUP;4327;05:57:21;0;49	86821;8	56752;7;108	6;0;
$GPXUP;4327;05:57:22;0;49	86821;8	56752;7;108	6;0;
$GPXUP;4327;05:57:23;0;49	86821;8	56752;7;108	6;0;
$GPXUP;4327;05:57:24;0;49	86821;8	56752;7;108	6;0;
$GPXUP;4327;05:57:25;0;49	86821;8	56752;7;108	6;0;
$GPXUP;4327;05:57:26;0;49	86821;8	56752;7;108	6;0;
$GPXUP;4327;05:57:27;0;49	86821;8	56752;7;108	6;0;
$GPXUP;4327;05:57:28;0;49	86821;8	56752;7;108	6;0;
$GPXUP;4327;05:57:29;0;49	86821;8	56752;7;108	6;0;
$GPXUP;4327;05:57:30;0;49	86821;8	56752;7;108	6;0;
$GPXUP;4327;05:57:31;0;49	86821;8	56752;7;108	6;0;
$GPXUP;4327;05:57:32;0;49	86821;8	56752;7;108	6;0;
$GPXUP;4327;05:57:33;0;49	86821;8	56752;7;108	6;0;
$GPXUP;4327;05:57:34;0;49	86821;8	56752;7;108	6;0;
$GPXUP;4327;05:57:35;0;49	86821;8	56752;7;108	6;0;
$GPXUP;4327;05:57:36;0;49	86821;8	56752;7;108	6;0;
$GPXUP;4327;05:57:37;0;49	86821;8	56752;7;108	6;0;
$GPXUP;4327;05:57:38;0;49	86821;8	56752;7;108	6;0;
$GPXUP;4327;05:57:39;0;49	86821;8	56752;7;108	6;0;
$GPXUP;4327;05:57:40;0;49	86821;8	56752;7;108	6;0;
$GPXUP;4327;05:57:41;0;49	86821;8	56752;7;108	6;0;
$GPXUP;4327;05:57:42;0;49	86821;8	56752;7;108	6;0;
$GPXUP;4327;05:57:43;0;49	86821;8	56752;7;108	6;0;
$GPXUP;4327;05:57:44;0;49	86821;8	56752;7;108	6;0;
$GPXUP;4327;05:57:45;0;49	86821;8	56752;7;108	6;0;
$GPXUP;4327;05:57:46;0;49	86821;8	56752;7;108	6;0;
$GPXUP;4327;05:57:47;0;49	86821;8	56752;7;108	6;0;
$GPXUP;4327;05:57:48;0;49	86821;8	56752;7;108	6;0;
$GPXUP;4327;05:57:49;0;49	86821;8	56752;7;108	6;0;
$GPXUP;4327;05:57:50;0;49	86821;8	56752;7;108	6;0;
$GPXUP;4327;05:57:51;0;49	86821;8	56752;7;108	6;0;
$GPXUP;4327;05:57:52;0;49	86821;8	56752;7;108	6;0;
$GPXUP;4327;05:57:53;0;49	86821;8	56752;7;108	6;0;
$GPXUP;4327;05:57:54;0;49	86821;8	56752;7;108	6;0;
$GPXUP;4327;05:57:55;0;49	86821;8	56752;7;108	6;0;
$GPXUP;4327;05:57:56;0;49	86821;8	56752;7;108	6;0;
$GPXUP;4327;05:57:57;0;49	86821;8	56752;7;108	6;0;
$GPXUP;4327;05:57:58;0;49	86821;8	56752;7;108	6;0;
$GPXUP;4327;05:57:59;0;49	86821;8	56752;7;108	6;0;
$GPXUP;4327;05:58:00;0;49	86821;8	56752;7;108	6;0;
$GPXUP;4327;05:58:01;0;49	86821;8	56752;7;108	6;0;
$GPXUP;4327;05:58:02;0;49	86821;8	56752;7;108	6;0;
$GPXUP;4327;05:58:03;0;49	86821;8	56752;7;108	6;0;
$GPXUP;4327;05:58:04;0;49	86821;8	56752;7;108	6;0;
$GPXUP;4327;05:58:05;0;49	86821;8	56752;7;108	6;0;
$GPXUP;4327;05:58:06;0;49	86821;8	56752;7;108	6;0;
$GPXUP;4327;05:58:07;0;49	86821;8	56752;7;108	6;0;
$GPXUP;4327;05:58:08;0;49	86821;8	56752;7;108	6;0;
$GPXUP;4327;05:58:09;0;49	86821;8	56752;7;108	6;0;
$GPXUP;4327;05:58:10;0;49	86821;8	56752;7;108	6;0;
$GPXUP;4327;05:58:11;0;49	86821;8	56752;7;108	6;0;
$GPXUP;4327;05:58:12;0;49	86821;8	56752;7;108	6;0;
$GPXUP;4327;05:58:13;0;49	86821;8	56752;7;108	6;0;
$GPXUP;4327;05:58:14;0;49	86821;8	56752;7;108	6;0;
$GPXUP;4327;05:58:15;0;49	86821;8	56752;7;108	6;0;
$GPXUP;4327;05:58:16;0;49	86821;8	56752;7;108	6;0;
$GPXUP;4327;05:58:17;0;49	86821;8	56752;7;108	6;0;
$GPXUP;4327;05:58:18;0;49	86821;8	56752;7;108	6;0;
$GPXUP;4327;05:58:19;0;49	86821;8	56752;7;108	6;0;
$GPXUP;4327;05:58:20;0;49	86821;8	56752;7;108	6;0;
$GPXUP;4327;05:58:21;0;49	86821;8	56752;7;108	6;0;
$GPXUP;4327;05:58:22;0;49	86821;8	56752;7;108	6;0;
$GPXUP;4327;05:58:23;0;49	86821;8	56752;7;108	6;0;
$GPXUP;4327;05:58:24;0;49	86821;8	56752;7;108	6;0;
$GPXUP;4327;05:58:25;0;49	86821;8	56752;7;108	6;0;
$GPXUP;4327;05:58:26;0;49	86821;8	56752;7;108	6;0;
$GPXUP;4327;05:58:27;0;49	86821;8	56752;7;108	6;0;
$GPXUP;4327;05:58:28;0;49	86821;8	56752;7;108	6;0;
$GPXUP;4327;05:58:29;0;49	86821;8	56752;7;108	6;0;
$GPXUP;4327;05:58:30;0;49	86821;8	56752;7;108	6;0;
$GPXUP;4327;05:58:31;0;49	86821;8	56752;7;108	6;0;
$GPXUP;4327;05:58:32;0;49	86821;8	56752;7;108	6;0;
$GPXUP;4327;05:58:33;0;49	86821;8	56752;7;108	6;0;
$GPXUP;4327;05:58:34;0;49	86821;8	56752;7;108	6;0;
$GPXUP;4327;05:58:35;0;49	86821;8	56752;7;108	6;0;
$GPXUP;4327;05:58:36;0;49	86821;8	56752;7;108	6;0;
$GPXUP;4327;05:58:37;0;49	86821;8	56752;7;108	6;0;
$GPXUP;4327;05:58:38;0;49	86821;8	56752;7;108	6;0;
$GPXUP;4327;05:58:39;0;49	86821;8	56752;7;108	6;0;
$GPXUP;4327;05:58:40;0;49	86821;8	56752;7;108	6;0;
$GPXUP;4327;05:58:41;0;49	86821;8	56752;7;108	6;0;
$GPXUP;4327;05:58:42;0;49	86821;8	56752;7;108	6;0;
$GPXUP;4327;05:58:43;0;49	86821;8	56752;7;108	6;0;
$GPXUP;4327;05:58:44;0;49	86821;8	56752;7;108	6;0;
$GPXUP;4327;05:58:45;0;49	86821;8	56752;7;108	6;0;
$GPXUP;4327;05:58:46;0;49	86821;8	56752;7;108	6;0;
$GPXUP;4327;05:58:47;0;49	86821;8	56752;7;108	6;0;
$GPXUP;4327;05:58:48;0;49	86821;8	56752;7;108	6;0;
$GPXUP;4327;05:58:49;0;49	86821;8	56752;7;108	6;0;
$GPXUP;4327;05:58:50;0;49	86821;8	56752;7;108	6;0;
$GPXUP;4327;05:58:51;0;49	86821;8	56752;7;108	6;0;
$GPXUP;4327;05:58:52;0;49	86821;8	56752;7;108	6;0;
$GPXUP;4327;05:58:53;0;49	86821;8	56752;7;108	6;0;
$GPXUP;4327;05:58:54;0;49	86821;8	56752;7;108	6;0;
$GPXUP;4327;05:58:55;0;49	86821;8	56752;7;108	6;0;
$GPXUP;4327;05:58:56;0;49	86821;8	56752;7;108	6;0;
$GPXUP;4327;05:58:57;0;49	86821;8	56752;7;108	6;0;
$GPXUP;4327;05:58:58;0;49	86821;8	56752;7;108	6;0;
$GPXUP;4327;05:58:59;0;49	86822;8	56747;7;108	6;0;
$GPXUP;4327;05:59:00;0;49	86822;8	56746;7;108	6;0;
$GPXUP;4327;05:59:01;0;49	86822;8	56746;7;108	6;0;
$GPXUP;4327;05:59:02;0;49	86822;8	56746;7;108	6;0;
$GPXUP;4327;05:59:03;0;49	86822;8	56746;7;108	6;0;
$GPXUP;4327;05:59:04;0;49	86822;8	56746;7;108	6;0;
$GPXUP;4327;05:59:05;0;49	86822;8	56746;7;108	6;0;
$GPXUP;4327;05:59:06;0;49	86822;8	56746;7;108	6;0;
$GPXUP;4327;05:59:07;0;49	86822;8	56746;7;108	6;0;
$GPXUP;4327;05:59:08;0;49	86822;8	56746;7;108	6;0;
$GPXUP;4327;05:59:09;0;49	86822;8	56746;7;108	6;0;
$GPXUP;4327;05:59:10;0;49	86822;8	56746;7;108	6;0;
$GPXUP;4327;05:59:11;0;49	86822;8	56746;7;108	6;0;
$GPXUP;4327;05:59:12;0;49	86822;8	56746;7;108	6;0;
$GPXUP;4327;05:59:13;0;49	86822;8	56746;7;108	6;0;
$GPXUP;4327;05:59:14;0;49	86822;8	56746;7;108	6;0;
$GPXUP;4327;05:59:15;0;49	86822;8	56746;7;108	6;0;
$GPXUP;4327;05:59:16;0;49	86822;8	56746;7;108	6;0;
$GPXUP;4327;05:59:17;0;49	86822;8	56746;7;108	6;0;
$GPXUP;4327;05:59:18;0;49	86822;8	56746;7;108	6;0;
$GPXUP;4327;05:59:19;0;49	86822;8	56746;7;108	6;0;
$GPXUP;4327;05:59:20;0;49	86822;8	56746;7;108	6;0;
$GPXUP;4327;05:59:21;0;49	86822;8	56746;7;108	6;0;
$GPXUP;4327;05:59:22;0;49	86822;8	56746;7;108	6;0;
$GPXUP;4327;05:59:23;0;49	86822;8	56746;7;108	6;0;
$GPXUP;4327;05:59:24;0;49	86822;8	56746;7;108	6;0;
$GPXUP;4327;05:59:25;0;49	86822;8	56746;7;108	6;0;
$GPXUP;4327;05:59:26;0;49	86822;8	56746;7;108	6;0;
$GPXUP;4327;05:59:27;0;49	86822;8	56746;7;108	6;0;
$GPXUP;4327;05:59:28;0;49	86822;8	56746;7;108	6;0;
$GPXUP;4327;05:59:29;0;49	86822;8	56746;7;108	6;0;
$GPXUP;4327;05:59:30;0;49	86822;8	56746;7;108	6;0;
$GPXUP;4327;05:59:31;0;49	86822;8	56746;7;108	6;0;
$GPXUP;4327;05:59:32;0;49	86822;8	56746;7;108	6;0;
$GPXUP;4327;05:59:33;0;49	86822;8	56746;7;108	6;0;
$GPXUP;4327;05:59:34;0;49	86822;8	56746;7;108	6;0;
$GPXUP;4327;05:59:35;0;49	86822;8	56746;7;108	6;0;
$GPXUP;4327;05:59:36;0;49	86822;8	56746;7;108	6;0;
$GPXUP;4327;05:59:37;0;49	86822;8	56746;7;108	6;0;
$GPXUP;4327;05:59:38;0;49	86822;8	56746;7;108	6;0;
$GPXUP;4327;05:59:39;0;49	86822;8	56746;7;108	6;0;
$GPXUP;4327;05:59:40;0;49	86822;8	56746;7;108	6;0;
$GPXUP;4327;05:59:41;0;49	86822;8	56746;7;108	6;0;
$GPXUP;4327;05:59:42;0;49	86822;8	56746;7;108	6;0;
$GPXUP;4327;05:59:43;0;49	86822;8	56746;7;108	6;0;
$GPXUP;4327;05:59:44;0;49	86822;8	56746;7;108	6;0;
$GPXUP;4327;05:59:45;0;49	86822;8	56746;7;108	6;0;
$GPXUP;4327;05:59:46;0;49	86822;8	56746;7;108	6;0;
$GPXUP;4327;05:59:47;0;49	86822;8	56746;7;108	6;0;
$GPXUP;4327;05:59:48;0;49	86822;8	56746;7;108	6;0;
$GPXUP;4327;05:59:49;0;49	86822;8	56746;7;108	6;0;
$GPXUP;4327;05:59:50;0;49	86822;8	56746;7;108	6;0;
$GPXUP;4327;05:59:51;0;49	86822;8	56746;7;108	6;0;
$GPXUP;4327;05:59:52;0;49	86822;8	56746;7;108	6;0;
$GPXUP;4327;05:59:53;0;49	86822;8	56746;7;108	6;0;
$GPXUP;4327;05:59:54;0;49	86822;8	56746;7;108	6;0;
$GPXUP;4327;05:59:55;0;49	86822;8	56746;7;108	6;0;
$GPXUP;4327;05:59:56;0;49	86822;8	56746;7;108	6;0;
$GPXUP;4327;05:59:57;0;49	86822;8	56746;7;108	6;0;
$GPXUP;4327;05:59:58;0;49	86822;8	56746;7;108	6;0;
$GPXUP;4327;05:59:59;0;49	86822;8	56746;7;108	6;0;
$GPXUP;4327;06:00:00;0;49	86822;8	56746;7;108	6;0;
$GPXUP;4327;06:00:01;0;49	86822;8	56746;7;108	6;0;
$GPXUP;4327;06:00:02;0;49	86822;8	56746;7;108	6;0;
$GPXUP;4327;06:00:03;0;49	86822;8	56746;7;108	6;0;
$GPXUP;4327;06:00:04;0;49	86822;8	56746;7;108	6;0;
$GPXUP;4327;06:00:05;0;49	86822;8	56746;7;108	6;0;
$GPXUP;4327;06:00:06;0;49	86822;8	56746;7;108	6;0;
$GPXUP;4327;06:00:07;0;49	86822;8	56746;7;108	6;0;
$GPXUP;4327;06:00:08;0;49	86822;8	56746;7;108	6;0;
$GPXUP;4327;06:00:09;0;49	86822;8	56746;7;108	6;0;
$GPXUP;4327;06:00:10;0;49	86822;8	56746;7;108	6;0;
$GPXUP;4327;06:00:11;0;49	86822;8	56746;7;108	6;0;
$GPXUP;4327;06:00:12;0;49	86822;8	56746;7;108	6;0;
$GPXUP;4327;06:00:13;0;49	86822;8	56746;7;108	6;0;
$GPXUP;4327;06:00:14;0;49	86822;8	56746;7;108	6;0;
$GPXUP;4327;06:00:15;0;49	86822;8	56746;7;108	6;0;
$GPXUP;4327;06:00:16;0;49	86822;8	56746;7;108	6;0;
$GPXUP;4327;06:00:17;0;49	86822;8	56746;7;108	6;0;
$GPXUP;4327;06:00:18;0;49	86822;8	56746;7;108	6;0;
$GPXUP;4327;06:00:19;0;49	86822;8	56746;7;108	6;0;
$GPXUP;4327;06:00:20;0;49	86822;8	56746;7;108	6;0;
$GPXUP;4327;06:00:21;0;49	86822;8	56746;7;108	6;0;
$GPXUP;4327;06:00:22;0;49	86822;8	56746;7;108	6;0;
$GPXUP;4327;06:00:23;0;49	86822;8	56746;7;108	6;0;
$GPXUP;4327;06:00:24;0;49	86822;8	56746;7;108	6;0;
$GPXUP;4327;06:00:25;0;49	86822;8	56746;7;108	6;0;
$GPXUP;4327;06:00:26;0;49	86822;8	56746;7;108	6;0;
$GPXUP;4327;06:00:27;0;49	86822;8	56746;7;108	6;0;
$GPXUP;4327;06:00:28;0;49	86822;8	56746;7;108	6;0;
$GPXUP;4327;06:00:29;0;49	86822;8	56746;7;108	6;0;
$GPXUP;4327;06:00:30;0;49	86822;8	56746;7;108	6;0;
$GPXUP;4327;06:00:31;0;49	86822;8	56746;7;108	6;0;
$GPXUP;4327;06:00:32;0;49	86822;8	56746;7;108	6;0;
$GPXUP;4327;06:00:33;0;49	86822;8	56746;7;108	6;0;
$GPXUP;4327;06:00:34;0;49	86822;8	56746;7;108	6;0;
$GPXUP;4327;06:00:35;0;49	86822;8	56746;7;108	6;0;
$GPXUP;4327;06:00:36;0;49	86822;8	56746;7;108	6;0;
$GPXUP;4327;06:00:37;0;49	86822;8	56746;7;108	6;0;
$GPXUP;4327;06:00:38;0;49	86822;8	56746;7;108	6;0;
$GPXUP;4327;06:00:39;0;49	86822;8	56746;7;108	6;0;
$GPXUP;4327;06:00:40;0;49	86822;8	56746;7;108	6;0;
$GPXUP;4327;06:00:41;0;49	86822;8	56746;7;108	6;0;
$GPXUP;4327;06:00:42;0;49	86822;8	56746;7;108	6;0;
$GPXUP;4327;06:00:43;0;49	86822;8	56746;7;108	6;0;
$GPXUP;4327;06:00:44;0;49	86822;8	56746;7;108	6;0;
$GPXUP;4327;06:00:45;0;49	86822;8	56746;7;108	6;0;
$GPXUP;4327;06:00:46;0;49	86822;8	56746;7;108	6;0;
$GPXUP;4327;06:00:47;0;49	86822;8	56746;7;108	6;0;
$GPXUP;4327;06:00:48;0;49	86822;8	56746;7;108	6;0;
$GPXUP;4327;06:00:49;0;49	86822;8	56746;7;108	6;0;
$GPXUP;4327;06:00:50;0;49	86822;8	56746;7;108	6;0;
$GPXUP;4327;06:00:51;0;49	86822;8	56746;7;108	6;0;
$GPXUP;4327;06:00:52;0;49	86822;8	56746;7;108	6;0;
$GPXUP;4327;06:00:53;0;49	86822;8	56746;7;108	6;0;
$GPXUP;4327;06:00:54;0;49	86822;8	56746;7;108	6;0;
$GPXUP;4327;06:00:55;0;49	86822;8	56746;7;108	6;0;
$GPXUP;4327;06:00:56;0;49	86822;8	56746;7;108	6;0;
$GPXUP;4327;06:00:57;0;49	86822;8	56746;7;108	6;0;
$GPXUP;4327;06:00:58;0;49	86822;8	56746;7;108	6;0;
$GPXUP;4327;06:00:59;0;49	86822;8	56746;7;108	6;0;
$GPXUP;4327;06:01:00;0;49	86822;8	56746;7;108	6;0;
$GPXUP;4327;06:01:01;0;49	86822;8	56746;7;108	6;0;
$GPXUP;4327;06:01:02;0;49	86822;8	56746;7;108	6;0;
$GPXUP;4327;06:01:03;0;49	86822;8	56746;7;108	6;0;
$GPXUP;4327;06:01:04;0;49	86822;8	56746;7;108	6;0;
$GPXUP;4327;06:01:05;0;49	86822;8	56746;7;108	6;0;
$GPXUP;4327;06:01:06;0;49	86822;8	56746;7;108	6;0;
$GPXUP;4327;06:01:07;0;49	86822;8	56746;7;108	6;0;
$GPXUP;4327;06:01:08;0;49	86822;8	56746;7;108	6;0;
$GPXUP;4327;06:01:09;0;49	86822;8	56746;7;108	6;0;
$GPXUP;4327;06:01:10;0;49	86822;8	56746;7;108	6;0;
$GPXUP;4327;06:01:11;0;49	86822;8	56746;7;108	6;0;
$GPXUP;4327;06:01:12;0;49	86822;8	56746;7;108	6;0;
$GPXUP;4327;06:01:13;0;49	86822;8	56746;7;108	6;0;
$GPXUP;4327;06:01:14;0;49	86822;8	56746;7;108	6;0;
$GPXUP;4327;06:01:15;0;49	86822;8	56746;7;108	6;0;
$GPXUP;4327;06:01:16;0;49	86822;8	56746;7;108	6;0;
$GPXUP;4327;06:01:17;0;49	86822;8	56746;7;108	6;0;
$GPXUP;4327;06:01:18;0;49	86822;8	56746;7;108	6;0;
$GPXUP;4327;06:01:19;0;49	86822;8	56746;7;108	6;0;
$GPXUP;4327;06:01:20;0;49	86822;8	56746;7;108	6;0;
$GPXUP;4327;06:01:21;0;49	86822;8	56746;7;108	6;0;
$GPXUP;4327;06:01:22;0;49	86822;8	56746;7;108	6;0;
$GPXUP;4327;06:01:23;0;49	86822;8	56746;7;108	6;0;
$GPXUP;4327;06:01:24;0;49	86822;8	56746;7;108	6;0;
$GPXUP;4327;06:01:25;0;49	86822;8	56746;7;108	6;0;
$GPXUP;4327;06:01:26;0;49	86822;8	56746;7;108	6;0;
$GPXUP;4327;06:01:27;0;49	86822;8	56746;7;108	6;0;
$GPXUP;4327;06:01:28;0;49	86822;8	56746;7;108	6;0;
$GPXUP;4327;06:01:29;0;49	86822;8	56746;7;108	6;0;
$GPXUP;4327;06:01:30;0;49	86822;8	56746;7;108	6;0;
$GPXUP;4327;06:01:31;0;49	86822;8	56746;7;108	6;0;
$GPXUP;4327;06:01:32;0;49	86822;8	56746;7;108	6;0;
$GPXUP;4327;06:01:33;0;49	86822;8	56746;7;108	6;0;
$GPXUP;4327;06:01:34;0;49	86822;8	56746;7;108	6;0;
$GPXUP;4327;06:01:35;0;49	86822;8	56746;7;108	6;0;
$GPXUP;4327;06:01:36;0;49	86822;8	56746;7;108	6;0;
$GPXUP;4327;06:01:37;0;49	86822;8	56746;7;108	6;0;
$GPXUP;4327;06:01:38;0;49	86822;8	56746;7;108	6;0;
$GPXUP;4327;06:01:39;0;49	86822;8	56746;7;108	6;0;
$GPXUP;4327;06:01:40;0;49	86822;8	56746;7;108	6;0;
$GPXUP;4327;06:01:41;0;49	86822;8	56746;7;108	6;0;
$GPXUP;4327;06:01:42;0;49	86822;8	56746;7;108	6;0;
$GPXUP;4327;06:01:43;0;49	86822;8	56746;7;108	6;0;
$GPXUP;4327;06:01:44;0;49	86822;8	56746;7;108	6;0;
$GPXUP;4327;06:01:45;0;49	86822;8	56746;7;108	6;0;
$GPXUP;4327;06:01:46;0;49	86822;8	56746;7;108	6;0;
$GPXUP;4327;06:01:47;0;49	86822;8	56746;7;108	6;0;
$GPXUP;4327;06:01:48;0;49	86822;8	56746;7;108	6;0;
$GPXUP;4327;06:01:49;0;49	86822;8	56746;7;108	6;0;
$GPXUP;4327;06:01:50;0;49	86822;8	56746;7;108	6;0;
$GPXUP;4327;06:01:51;0;49	86822;8	56746;7;108	6;0;
$GPXUP;4327;06:01:52;0;49	86822;8	56746;7;108	6;0;
$GPXUP;4327;06:01:53;0;49	86822;8	56746;7;108	6;0;
$GPXUP;4327;06:01:54;0;49	86822;8	56746;7;108	6;0;
$GPXUP;4327;06:01:55;0;49	86822;8	56746;7;108	6;0;
$GPXUP;4327;06:01:56;0;49	86822;8	56746;7;108	6;0;
$GPXUP;4327;06:01:57;0;49	86822;8	56746;7;108	6;0;
$GPXUP;4327;06:01:58;0;49	86822;8	56746;7;108	6;0;
$GPXUP;4327;06:01:59;0;49	86822;8	56746;7;108	6;0;
$GPXUP;4327;06:02:00;0;49	86822;8	56746;7;108	6;0;
$GPXUP;4327;06:02:01;0;49	86822;8	56746;7;108	6;0;
$GPXUP;4327;06:02:02;0;49	86822;8	56746;7;108	6;0;
$GPXUP;4327;06:02:03;0;49	86822;8	56746;7;108	6;0;
$GPXUP;4327;06:02:04;0;49	86822;8	56746;7;108	6;0;
$GPXUP;4327;06:02:05;0;49	86822;8	56746;7;108	6;0;
$GPXUP;4327;06:02:06;0;49	86822;8	56746;7;108	6;0;
$GPXUP;4327;06:02:07;0;49	86822;8	56746;7;108	6;0;
$GPXUP;4327;06:02:08;0;49	86822;8	56746;7;108	6;0;
$GPXUP;4327;06:02:09;0;49	86822;8	56746;7;108	6;0;
$GPXUP;4327;06:02:10;0;49	86822;8	56746;7;108	6;0;
$GPXUP;4327;06:02:11;0;49	86822;8	56746;7;108	6;0;
$GPXUP;4327;06:02:12;0;49	86822;8	56746;7;108	6;0;
$GPXUP;4327;06:02:13;0;49	86822;8	56746;7;108	6;0;
$GPXUP;4327;06:02:14;0;49	86822;8	56746;7;108	6;0;
$GPXUP;4327;06:02:15;0;49	86822;8	56746;7;108	6;0;
$GPXUP;4327;06:02:16;0;49	86822;8	56746;7;108	6;0;
$GPXUP;4327;06:02:17;0;49	86822;8	56746;7;108	6;0;
$GPXUP;4327;06:02:18;0;49	86822;8	56746;7;108	6;0;
$GPXUP;4327;06:02:19;0;49	86822;8	56746;7;108	6;0;
$GPXUP;4327;06:02:20;0;49	86822;8	56746;7;108	6;0;
$GPXUP;4327;06:02:21;0;49	86822;8	56746;7;108	6;0;
$GPXUP;4327;06:02:22;0;49	86822;8	56746;7;108	6;0;
$GPXUP;4327;06:02:23;0;49	86822;8	56746;7;108	6;0;
$GPXUP;4327;06:02:24;0;49	86822;8	56746;7;108	6;0;
$GPXUP;4327;06:02:25;0;49	86822;8	56746;7;108	6;0;
$GPXUP;4327;06:02:26;0;49	86822;8	56746;7;108	6;0;
$GPXUP;4327;06:02:27;0;49	86822;8	56746;7;108	6;0;
$GPXUP;4327;06:02:28;0;49	86822;8	56746;7;108	6;0;
$GPXUP;4327;06:02:29;0;49	86822;8	56746;7;108	6;0;
$GPXUP;4327;06:02:30;0;49	86822;8	56746;7;108	6;0;
$GPXUP;4327;06:02:31;0;49	86822;8	56746;7;108	6;0;
$GPXUP;4327;06:02:32;0;49	86822;8	56746;7;108	6;0;
$GPXUP;4327;06:02:33;0;49	86822;8	56746;7;108	6;0;
$GPXUP;4327;06:02:34;0;49	86822;8	56746;7;108	6;0;
$GPXUP;4327;06:02:35;0;49	86822;8	56746;7;108	6;0;
$GPXUP;4327;06:02:36;0;49	86822;8	56746;7;108	6;0;
$GPXUP;4327;06:02:37;0;49	86822;8	56746;7;108	6;0;
$GPXUP;4327;06:02:38;0;49	86822;8	56746;7;108	6;0;
$GPXUP;4327;06:02:39;0;49	86822;8	56746;7;108	6;0;
$GPXUP;4327;06:02:40;0;49	86822;8	56746;7;108	6;0;
$GPXUP;4327;06:02:41;0;49	86822;8	56746;7;108	6;0;
$GPXUP;4327;06:02:42;0;49	86822;8	56746;7;108	6;0;
$GPXUP;4327;06:02:43;0;49	86822;8	56746;7;108	6;0;
$GPXUP;4327;06:02:44;0;49	86822;8	56746;7;108	6;0;
$GPXUP;4327;06:02:45;0;49	86822;8	56746;7;108	6;0;
$GPXUP;4327;06:02:46;0;49	86822;8	56746;7;108	6;0;
$GPXUP;4327;06:02:47;0;49	86822;8	56746;7;108	6;0;
$GPXUP;4327;06:02:48;0;49	86822;8	56746;7;108	6;0;
$GPXUP;4327;06:02:49;0;49	86822;8	56746;7;108	6;0;
$GPXUP;4327;06:02:50;0;49	86822;8	56746;7;108	6;0;
$GPXUP;4327;06:02:51;0;49	86822;8	56746;7;108	6;0;
$GPXUP;4327;06:02:52;0;49	86822;8	56746;7;108	6;0;
$GPXUP;4327;06:02:53;0;49	86822;8	56746;7;108	6;0;
$GPXUP;4327;06:02:54;0;49	86822;8	56746;7;108	6;0;
$GPXUP;4327;06:02:55;0;49	86822;8	56746;7;108	6;0;
$GPXUP;4327;06:02:56;0;49	86822;8	56746;7;108	6;0;
$GPXUP;4327;06:02:57;0;49	86822;8	56746;7;108	6;0;
$GPXUP;4327;06:02:58;0;49	86822;8	56746;7;108	6;0;
$GPXUP;4327;06:02:59;0;49	86822;8	56746;7;108	6;0;
$GPXUP;4327;06:03:00;0;49	86822;8	56746;7;108	6;0;
$GPXUP;4327;06:03:01;0;49	86822;8	56746;7;108	6;0;
$GPXUP;4327;06:03:02;0;49	86822;8	56746;7;108	6;0;
$GPXUP;4327;06:03:03;0;49	86822;8	56746;7;108	6;0;
$GPXUP;4327;06:03:04;0;49	86822;8	56746;7;108	6;0;
$GPXUP;4327;06:03:05;0;49	86822;8	56746;7;108	6;0;
$GPXUP;4327;06:03:06;0;49	86822;8	56746;7;108	6;0;
$GPXUP;4327;06:03:07;0;49	86822;8	56746;7;108	6;0;
$GPXUP;4327;06:03:08;0;49	86822;8	56746;7;108	6;0;
$GPXUP;4327;06:03:09;0;49	86822;8	56746;7;108	6;0;
$GPXUP;4327;06:03:10;0;49	86822;8	56746;7;108	6;0;
$GPXUP;4327;06:03:11;0;49	86822;8	56746;7;108	6;0;
$GPXUP;4327;06:03:12;0;49	86822;8	56746;7;108	6;0;
$GPXUP;4327;06:03:13;0;49	86822;8	56746;7;108	6;0;
$GPXUP;4327;06:03:14;0;49	86822;8	56746;7;108	6;0;
$GPXUP;4327;06:03:15;0;49	86822;8	56746;7;108	6;0;
$GPXUP;4327;06:03:16;0;49	86822;8	56746;7;108	6;0;
$GPXUP;4327;06:03:17;0;49	86822;8	56746;7;108	6;0;
$GPXUP;4327;06:03:18;0;49	86822;8	56746;7;108	6;0;
$GPXUP;4327;06:03:19;0;49	86822;8	56746;7;108	6;0;
$GPXUP;4327;06:03:20;0;49	86822;8	56746;7;108	6;0;
$GPXUP;4327;06:03:21;0;49	86822;8	56746;7;108	6;0;
$GPXUP;4327;06:03:22;0;49	86822;8	56746;7;108	6;0;
$GPXUP;4327;06:03:23;0;49	86822;8	56746;7;108	6;0;
$GPXUP;4327;06:03:24;0;49	86822;8	56746;7;108	6;0;
$GPXUP;4327;06:03:25;0;49	86822;8	56746;7;108	6;0;
$GPXUP;4327;06:03:26;0;49	86822;8	56746;7;108	6;0;
$GPXUP;4327;06:03:27;0;49	86822;8	56746;7;108	6;0;
$GPXUP;4327;06:03:28;0;49	86822;8	56746;7;108	6;0;
$GPXUP;4327;06:03:29;0;49	86822;8	56746;7;108	6;0;
$GPXUP;4327;06:03:30;0;49	86822;8	56746;7;108	6;0;
$GPXUP;4327;06:03:31;0;49	86822;8	56746;7;108	6;0;
$GPXUP;4327;06:03:32;0;49	86822;8	56746;7;108	6;0;
$GPXUP;4327;06:03:33;0;49	86822;8	56746;7;108	6;0;
$GPXUP;4327;06:03:34;0;49	86822;8	56746;7;108	6;0;
$GPXUP;4327;06:03:35;0;49	86822;8	56746;7;108	6;0;
$GPXUP;4327;06:03:36;0;49	86822;8	56746;7;108	6;0;
$GPXUP;4327;06:03:37;0;49	86822;8	56746;7;108	6;0;
$GPXUP;4327;06:03:38;0;49	86822;8	56746;7;108	6;0;
$GPXUP;4327;06:03:39;0;49	86822;8	56746;7;108	6;0;
$GPXUP;4327;06:03:40;0;49	86822;8	56746;7;108	6;0;
$GPXUP;4327;06:03:41;0;49	86822;8	56746;7;108	6;0;
$GPXUP;4327;06:03:42;0;49	86822;8	56746;7;108	6;0;
$GPXUP;4327;06:03:43;0;49	86822;8	56746;7;108	6;0;
$GPXUP;4327;06:03:44;0;49	86822;8	56746;7;108	6;0;
$GPXUP;4327;06:03:45;0;49	86822;8	56746;7;108	6;0;
$GPXUP;4327;06:03:46;0;49	86822;8	56746;7;108	6;0;
$GPXUP;4327;06:03:47;0;49	86822;8	56746;7;108	6;0;
$GPXUP;4327;06:03:48;0;49	86822;8	56746;7;108	6;0;
$GPXUP;4327;06:03:49;0;49	86822;8	56746;7;108	6;0;
$GPXUP;4327;06:03:50;0;49	86822;8	56746;7;108	6;0;
$GPXUP;4327;06:03:51;0;49	86822;8	56746;7;108	6;0;
$GPXUP;4327;06:03:52;0;49	86822;8	56746;7;108	6;0;
$GPXUP;4327;06:03:53;0;49	86822;8	56746;7;108	6;0;
$GPXUP;4327;06:03:54;0;49	86822;8	56746;7;108	6;0;
$GPXUP;4327;06:03:55;0;49	86822;8	56746;7;108	6;0;
$GPXUP;4327;06:03:56;0;49	86822;8	56746;7;108	6;0;
$GPXUP;4327;06:03:57;0;49	86822;8	56746;7;108	6;0;
$GPXUP;4327;06:03:58;0;49	86822;8	56746;7;108	6;0;
$GPXUP;4327;06:03:59;0;49	86822;8	56746;7;108	6;0;
$GPXUP;4327;06:04:00;0;49	86822;8	56746;7;108	6;0;
$GPXUP;4327;06:04:01;0;49	86822;8	56746;7;108	6;0;
$GPXUP;4327;06:04:02;0;49	86822;8	56746;7;108	6;0;
$GPXUP;4327;06:04:03;0;49	86822;8	56746;7;108	6;0;
$GPXUP;4327;06:04:04;0;49	86822;8	56746;7;108	6;0;
$GPXUP;4327;06:04:05;0;49	86823;8	56748;7;108	6;0;
$GPXUP;4327;06:04:06;0;49	86823;8	56748;7;108	6;0;
$GPXUP;4327;06:04:07;0;49	86823;8	56748;7;108	6;0;
$GPXUP;4327;06:04:08;0;49	86823;8	56747;7;108	6;0;
$GPXUP;4327;06:04:09;0;49	86823;8	56747;7;108	6;0;
$GPXUP;4327;06:04:10;0;49	86823;8	56747;7;108	6;0;
$GPXUP;4327;06:04:11;0;49	86823;8	56747;7;108	6;0;
$GPXUP;4327;06:04:12;0;49	86823;8	56747;7;108	6;0;
$GPXUP;4327;06:04:13;0;49	86823;8	56747;7;108	6;0;
$GPXUP;4327;06:04:14;0;49	86823;8	56747;7;108	6;0;
$GPXUP;4327;06:04:15;0;49	86823;8	56747;7;108	6;0;
$GPXUP;4327;06:04:16;0;49	86823;8	56747;7;108	6;0;
$GPXUP;4327;06:04:17;0;49	86823;8	56747;7;108	6;0;
$GPXUP;4327;06:04:18;0;49	86823;8	56747;7;108	6;0;
$GPXUP;4327;06:04:19;0;49	86823;8	56747;7;108	6;0;
$GPXUP;4327;06:04:20;0;49	86823;8	56747;7;108	6;0;
$GPXUP;4327;06:04:21;0;49	86823;8	56747;7;108	6;0;
$GPXUP;4327;06:04:22;0;49	86823;8	56747;7;108	6;0;
$GPXUP;4327;06:04:23;0;49	86823;8	56747;7;108	6;0;
$GPXUP;4327;06:04:24;0;49	86823;8	56747;7;108	6;0;
$GPXUP;4327;06:04:25;0;49	86823;8	56747;7;108	6;0;
$GPXUP;4327;06:04:26;0;49	86823;8	56747;7;108	6;0;
$GPXUP;4327;06:04:27;0;49	86823;8	56747;7;108	6;0;
$GPXUP;4327;06:04:28;0;49	86823;8	56747;7;108	6;0;
$GPXUP;4327;06:04:29;0;49	86823;8	56747;7;108	6;0;
$GPXUP;4327;06:04:30;0;49	86823;8	56747;7;108	6;0;
$GPXUP;4327;06:04:31;0;49	86823;8	56747;7;108	6;0;
$GPXUP;4327;06:04:32;0;49	86823;8	56747;7;108	6;0;
$GPXUP;4327;06:04:33;0;49	86823;8	56747;7;108	6;0;
$GPXUP;4327;06:04:34;0;49	86823;8	56747;7;108	6;0;
$GPXUP;4327;06:04:35;0;49	86823;8	56747;7;108	6;0;
$GPXUP;4327;06:04:36;0;49	86823;8	56747;7;108	6;0;
$GPXUP;4327;06:04:37;0;49	86823;8	56747;7;108	6;0;
$GPXUP;4327;06:04:38;0;49	86823;8	56747;7;108	6;0;
$GPXUP;4327;06:04:39;0;49	86823;8	56747;7;108	6;0;
$GPXUP;4327;06:04:40;0;49	86823;8	56747;7;108	6;0;
$GPXUP;4327;06:04:41;0;49	86823;8	56747;7;108	6;0;
$GPXUP;4327;06:04:42;0;49	86823;8	56747;7;108	6;0;
$GPXUP;4327;06:04:43;0;49	86823;8	56747;7;108	6;0;
$GPXUP;4327;06:04:44;0;49	86823;8	56747;7;108	6;0;
$GPXUP;4327;06:04:45;0;49	86823;8	56747;7;108	6;0;
$GPXUP;4327;06:04:46;0;49	86823;8	56747;7;108	6;0;
$GPXUP;4327;06:04:47;0;49	86823;8	56747;7;108	6;0;
$GPXUP;4327;06:04:48;0;49	86823;8	56747;7;108	6;0;
$GPXUP;4327;06:04:49;0;49	86823;8	56747;7;108	6;0;
$GPXUP;4327;06:04:50;0;49	86823;8	56747;7;108	6;0;
$GPXUP;4327;06:04:51;0;49	86823;8	56747;7;108	6;0;
$GPXUP;4327;06:04:52;0;49	86823;8	56747;7;108	6;0;
$GPXUP;4327;06:04:53;0;49	86823;8	56747;7;108	6;0;
$GPXUP;4327;06:04:54;0;49	86823;8	56747;7;108	6;0;
$GPXUP;4327;06:04:55;0;49	86823;8	56747;7;108	6;0;
$GPXUP;4327;06:04:56;0;49	86823;8	56747;7;108	6;0;
$GPXUP;4327;06:04:57;0;49	86823;8	56747;7;108	6;0;
$GPXUP;4327;06:04:58;0;49	86823;8	56747;7;108	6;0;
$GPXUP;4327;06:04:59;0;49	86823;8	56747;7;108	6;0;
$GPXUP;4327;06:05:00;0;49	86823;8	56747;7;108	6;0;
$GPXUP;4327;06:05:01;0;49	86823;8	56747;7;108	6;0;
$GPXUP;4327;06:05:02;0;49	86823;8	56747;7;108	6;0;
$GPXUP;4327;06:05:03;0;49	86823;8	56747;7;108	6;0;
$GPXUP;4327;06:05:04;0;49	86823;8	56747;7;108	6;0;
$GPXUP;4327;06:05:05;0;49	86823;8	56747;7;108	6;0;
$GPXUP;4327;06:05:06;0;49	86823;8	56747;7;108	6;0;
$GPXUP;4327;06:05:07;0;49	86823;8	56747;7;108	6;0;
$GPXUP;4327;06:05:08;0;49	86823;8	56747;7;108	6;0;
$GPXUP;4327;06:05:09;0;49	86823;8	56747;7;108	6;0;
$GPXUP;4327;06:05:10;0;49	86823;8	56747;7;108	6;0;
$GPXUP;4327;06:05:11;0;49	86823;8	56747;7;108	6;0;
$GPXUP;4327;06:05:12;0;49	86823;8	56747;7;108	6;0;
$GPXUP;4327;06:05:13;0;49	86823;8	56747;7;108	6;0;
$GPXUP;4327;06:05:14;0;49	86823;8	56747;7;108	6;0;
$GPXUP;4327;06:05:15;0;49	86823;8	56747;7;108	6;0;
$GPXUP;4327;06:05:16;0;49	86823;8	56747;7;108	6;0;
$GPXUP;4327;06:05:17;0;49	86823;8	56747;7;108	6;0;
$GPXUP;4327;06:05:18;0;49	86823;8	56747;7;108	6;0;
$GPXUP;4327;06:05:19;0;49	86823;8	56747;7;108	6;0;
$GPXUP;4327;06:05:20;0;49	86823;8	56747;7;108	6;0;
$GPXUP;4327;06:05:21;0;49	86823;8	56747;7;108	6;0;
$GPXUP;4327;06:05:22;0;49	86823;8	56747;7;108	6;0;
$GPXUP;4327;06:05:23;0;49	86823;8	56747;7;108	6;0;
$GPXUP;4327;06:05:24;0;49	86823;8	56747;7;108	6;0;
$GPXUP;4327;06:05:25;0;49	86823;8	56747;7;108	6;0;
$GPXUP;4327;06:05:26;0;49	86823;8	56747;7;108	6;0;
$GPXUP;4327;06:05:27;0;49	86823;8	56747;7;108	6;0;
$GPXUP;4327;06:05:28;0;49	86823;8	56747;7;108	6;0;
$GPXUP;4327;06:05:29;0;49	86823;8	56747;7;108	6;0;
$GPXUP;4327;06:05:30;0;49	86823;8	56747;7;108	6;0;
$GPXUP;4327;06:05:31;0;49	86823;8	56747;7;108	6;0;
$GPXUP;4327;06:05:32;0;49	86823;8	56747;7;108	6;0;
$GPXUP;4327;06:05:33;0;49	86823;8	56747;7;108	6;0;
$GPXUP;4327;06:05:34;0;49	86823;8	56747;7;108	6;0;
$GPXUP;4327;06:05:35;0;49	86823;8	56747;7;108	6;0;
$GPXUP;4327;06:05:36;0;49	86823;8	56747;7;108	6;0;
$GPXUP;4327;06:05:37;0;49	86823;8	56747;7;108	6;0;
$GPXUP;4327;06:05:38;0;49	86823;8	56747;7;108	6;0;
$GPXUP;4327;06:05:39;0;49	86823;8	56747;7;108	6;0;
$GPXUP;4327;06:05:40;0;49	86823;8	56747;7;108	6;0;
$GPXUP;4327;06:05:41;0;49	86823;8	56747;7;108	6;0;
$GPXUP;4327;06:05:42;0;49	86823;8	56747;7;108	6;0;
$GPXUP;4327;06:05:43;0;49	86823;8	56747;7;108	6;0;
$GPXUP;4327;06:05:44;0;49	86823;8	56747;7;108	6;0;
$GPXUP;4327;06:05:45;0;49	86823;8	56747;7;108	6;0;
$GPXUP;4327;06:05:46;0;49	86823;8	56747;7;108	6;0;
$GPXUP;4327;06:05:47;0;49	86823;8	56747;7;108	6;0;
$GPXUP;4327;06:05:48;0;49	86823;8	56747;7;108	6;0;
$GPXUP;4327;06:05:49;0;49	86823;8	56747;7;108	6;0;
$GPXUP;4327;06:05:50;0;49	86823;8	56747;7;108	6;0;
$GPXUP;4327;06:05:51;0;49	86823;8	56747;7;108	6;0;
$GPXUP;4327;06:05:52;0;49	86823;8	56747;7;108	6;0;
$GPXUP;4327;06:05:53;0;49	86823;8	56747;7;108	6;0;
$GPXUP;4327;06:05:54;0;49	86823;8	56747;7;108	6;0;
$GPXUP;4327;06:05:55;0;49	86823;8	56747;7;108	6;0;
$GPXUP;4327;06:05:56;0;49	86823;8	56747;7;108	6;0;
$GPXUP;4327;06:05:57;0;49	86823;8	56747;7;108	6;0;
$GPXUP;4327;06:05:58;0;49	86823;8	56747;7;108	6;0;
$GPXUP;4327;06:05:59;0;49	86823;8	56747;7;108	6;0;
$GPXUP;4327;06:06:00;0;49	86823;8	56747;7;108	6;0;
$GPXUP;4327;06:06:01;0;49	86823;8	56747;7;108	6;0;
$GPXUP;4327;06:06:02;0;49	86823;8	56747;7;108	6;0;
$GPXUP;4327;06:06:03;0;49	86823;8	56747;7;108	6;0;
$GPXUP;4327;06:06:04;0;49	86823;8	56747;7;108	6;0;
$GPXUP;4327;06:06:05;0;49	86823;8	56747;7;108	6;0;
$GPXUP;4327;06:06:06;0;49	86823;8	56747;7;108	6;0;
$GPXUP;4327;06:06:07;0;49	86823;8	56747;7;108	6;0;
$GPXUP;4327;06:06:08;0;49	86823;8	56747;7;108	6;0;
$GPXUP;4327;06:06:09;0;49	86823;8	56747;7;108	6;0;
$GPXUP;4327;06:06:10;0;49	86823;8	56747;7;108	6;0;
$GPXUP;4327;06:06:11;0;49	86823;8	56747;7;108	6;0;
$GPXUP;4327;06:06:12;0;49	86823;8	56747;7;108	6;0;
$GPXUP;4327;06:06:13;0;49	86823;8	56747;7;108	6;0;
$GPXUP;4327;06:06:14;0;49	86823;8	56747;7;108	6;0;
$GPXUP;4327;06:06:15;0;49	86823;8	56747;7;108	6;0;
$GPXUP;4327;06:06:16;0;49	86823;8	56747;7;108	6;0;
$GPXUP;4327;06:06:17;0;49	86823;8	56747;7;108	6;0;
$GPXUP;4327;06:06:18;0;49	86823;8	56747;7;108	6;0;
$GPXUP;4327;06:06:19;0;49	86823;8	56747;7;108	6;0;
$GPXUP;4327;06:06:20;0;49	86823;8	56747;7;108	6;0;
$GPXUP;4327;06:06:21;0;49	86823;8	56747;7;108	6;0;
$GPXUP;4327;06:06:22;0;49	86823;8	56747;7;108	6;0;
$GPXUP;4327;06:06:23;0;49	86823;8	56747;7;108	6;0;
$GPXUP;4327;06:06:24;0;49	86823;8	56747;7;108	6;0;
$GPXUP;4327;06:06:25;0;49	86823;8	56747;7;108	6;0;
$GPXUP;4327;06:06:26;0;49	86823;8	56747;7;108	6;0;
$GPXUP;4327;06:06:27;0;49	86823;8	56747;7;108	6;0;
$GPXUP;4327;06:06:28;0;49	86823;8	56747;7;108	6;0;
$GPXUP;4327;06:06:29;0;49	86823;8	56747;7;108	6;0;
$GPXUP;4327;06:06:30;0;49	86823;8	56747;7;108	6;0;
$GPXUP;4327;06:06:31;0;49	86823;8	56747;7;108	6;0;
$GPXUP;4327;06:06:32;0;49	86823;8	56747;7;108	6;0;
$GPXUP;4327;06:06:33;0;49	86823;8	56747;7;108	6;0;
$GPXUP;4327;06:06:34;0;49	86823;8	56747;7;108	6;0;
$GPXUP;4327;06:06:35;0;49	86823;8	56747;7;108	6;0;
$GPXUP;4327;06:06:36;0;49	86823;8	56747;7;108	6;0;
$GPXUP;4327;06:06:37;0;49	86823;8	56747;7;108	6;0;
$GPXUP;4327;06:06:38;0;49	86823;8	56747;7;108	6;0;
$GPXUP;4327;06:06:39;0;49	86823;8	56747;7;108	6;0;
$GPXUP;4327;06:06:40;0;49	86823;8	56747;7;108	6;0;
$GPXUP;4327;06:06:41;0;49	86823;8	56747;7;108	6;0;
$GPXUP;4327;06:06:42;0;49	86823;8	56747;7;108	6;0;
$GPXUP;4327;06:06:43;0;49	86823;8	56747;7;108	6;0;
$GPXUP;4327;06:06:44;0;49	86823;8	56747;7;108	6;0;
$GPXUP;4327;06:06:45;0;49	86823;8	56747;7;108	6;0;
$GPXUP;4327;06:06:46;0;49	86823;8	56747;7;108	6;0;
$GPXUP;4327;06:06:47;0;49	86823;8	56747;7;108	6;0;
$GPXUP;4327;06:06:48;0;49	86823;8	56747;7;108	6;0;
$GPXUP;4327;06:06:49;0;49	86823;8	56747;7;108	6;0;
$GPXUP;4327;06:06:50;0;49	86823;8	56747;7;108	6;0;
$GPXUP;4327;06:06:51;0;49	86823;8	56747;7;108	6;0;
$GPXUP;4327;06:06:52;0;49	86823;8	56747;7;108	6;0;
$GPXUP;4327;06:06:53;0;49	86823;8	56747;7;108	6;0;
$GPXUP;4327;06:06:54;0;49	86823;8	56747;7;108	6;0;
$GPXUP;4327;06:06:55;0;49	86823;8	56747;7;108	6;0;
$GPXUP;4327;06:06:56;0;49	86823;8	56747;7;108	6;0;
$GPXUP;4327;06:06:57;0;49	86823;8	56747;7;108	6;0;
$GPXUP;4327;06:06:58;0;49	86823;8	56747;7;108	6;0;
$GPXUP;4327;06:06:59;0;49	86823;8	56747;7;108	6;0;
$GPXUP;4327;06:07:00;0;49	86823;8	56747;7;108	6;0;
$GPXUP;4327;06:07:01;0;49	86823;8	56747;7;108	6;0;
$GPXUP;4327;06:07:02;0;49	86823;8	56747;7;108	6;0;
$GPXUP;4327;06:07:03;0;49	86823;8	56747;7;108	6;0;
$GPXUP;4327;06:07:04;0;49	86823;8	56747;7;108	6;0;
$GPXUP;4327;06:07:05;0;49	86823;8	56747;7;108	6;0;
$GPXUP;4327;06:07:06;0;49	86823;8	56747;7;108	6;0;
$GPXUP;4327;06:07:07;0;49	86823;8	56747;7;108	6;0;
$GPXUP;4327;06:07:08;0;49	86823;8	56747;7;108	6;0;
$GPXUP;4327;06:07:09;0;49	86823;8	56747;7;108	6;0;
$GPXUP;4327;06:07:10;0;49	86823;8	56747;7;108	6;0;
$GPXUP;4327;06:07:11;0;49	86823;8	56747;7;108	6;0;
$GPXUP;4327;06:07:12;0;49	86823;8	56747;7;108	6;0;
$GPXUP;4327;06:07:13;0;49	86823;8	56747;7;108	6;0;
$GPXUP;4327;06:07:14;0;49	86823;8	56747;7;108	6;0;
$GPXUP;4327;06:07:15;0;49	86823;8	56747;7;108	6;0;
$GPXUP;4327;06:07:16;0;49	86823;8	56747;7;108	6;0;
$GPXUP;4327;06:07:17;0;49	86823;8	56747;7;108	6;0;
$GPXUP;4327;06:07:18;0;49	86823;8	56747;7;108	6;0;
$GPXUP;4327;06:07:19;0;49	86823;8	56747;7;108	6;0;
$GPXUP;4327;06:07:20;0;49	86823;8	56747;7;108	6;0;
$GPXUP;4327;06:07:21;0;49	86823;8	56747;7;108	6;0;
$GPXUP;4327;06:07:22;0;49	86823;8	56747;7;108	6;0;
$GPXUP;4327;06:07:23;0;49	86823;8	56747;7;108	6;0;
$GPXUP;4327;06:07:24;0;49	86823;8	56747;7;108	6;0;
$GPXUP;4327;06:07:25;0;49	86823;8	56747;7;108	6;0;
$GPXUP;4327;06:07:26;0;49	86823;8	56747;7;108	6;0;
$GPXUP;4327;06:07:27;0;49	86823;8	56747;7;108	6;0;
$GPXUP;4327;06:07:28;0;49	86823;8	56747;7;108	6;0;
$GPXUP;4327;06:07:29;0;49	86823;8	56747;7;108	6;0;
$GPXUP;4327;06:07:30;0;49	86823;8	56747;7;108	6;0;
$GPXUP;4327;06:07:31;0;49	86823;8	56747;7;108	6;0;
$GPXUP;4327;06:07:32;0;49	86823;8	56747;7;108	6;0;
$GPXUP;4327;06:07:33;0;49	86823;8	56747;7;108	6;0;
$GPXUP;4327;06:07:34;0;49	86823;8	56747;7;108	6;0;
$GPXUP;4327;06:07:35;0;49	86823;8	56747;7;108	6;0;
$GPXUP;4327;06:07:36;0;49	86823;8	56747;7;108	6;0;
$GPXUP;4327;06:07:37;0;49	86823;8	56747;7;108	6;0;
$GPXUP;4327;06:07:38;0;49	86823;8	56747;7;108	6;0;
$GPXUP;4327;06:07:39;0;49	86823;8	56747;7;108	6;0;
$GPXUP;4327;06:07:40;0;49	86823;8	56747;7;108	6;0;
$GPXUP;4327;06:07:41;0;49	86823;8	56747;7;108	6;0;
$GPXUP;4327;06:07:42;0;49	86823;8	56747;7;108	6;0;
$GPXUP;4327;06:07:43;0;49	86823;8	56747;7;108	6;0;
$GPXUP;4327;06:07:44;0;49	86823;8	56747;7;108	6;0;
$GPXUP;4327;06:07:45;0;49	86823;8	56747;7;108	6;0;
$GPXUP;4327;06:07:46;0;49	86823;8	56747;7;108	6;0;
$GPXUP;4327;06:07:47;0;49	86823;8	56747;7;108	6;0;
$GPXUP;4327;06:07:48;0;49	86823;8	56747;7;108	6;0;
$GPXUP;4327;06:07:49;0;49	86823;8	56747;7;108	6;0;
$GPXUP;4327;06:07:50;0;49	86823;8	56747;7;108	6;0;
$GPXUP;4327;06:07:51;0;49	86823;8	56747;7;108	6;0;
$GPXUP;4327;06:07:52;0;49	86823;8	56747;7;108	6;0;
$GPXUP;4327;06:07:53;0;49	86823;8	56747;7;108	6;0;
$GPXUP;4327;06:07:54;0;49	86823;8	56747;7;108	6;0;
$GPXUP;4327;06:07:55;0;49	86823;8	56747;7;108	6;0;
$GPXUP;4327;06:07:56;0;49	86823;8	56747;7;108	6;0;
$GPXUP;4327;06:07:57;0;49	86823;8	56747;7;108	6;0;
$GPXUP;4327;06:07:58;0;49	86823;8	56747;7;108	6;0;
$GPXUP;4327;06:07:59;0;49	86823;8	56747;7;108	6;0;
$GPXUP;4327;06:08:00;0;49	86823;8	56747;7;108	6;0;
$GPXUP;4327;06:08:01;0;49	86823;8	56747;7;108	6;0;
$GPXUP;4327;06:08:02;0;49	86823;8	56747;7;108	6;0;
$GPXUP;4327;06:08:03;0;49	86823;8	56747;7;108	6;0;
$GPXUP;4327;06:08:04;0;49	86823;8	56747;7;108	6;0;
$GPXUP;4327;06:08:05;0;49	86823;8	56747;7;108	6;0;
$GPXUP;4327;06:08:06;0;49	86823;8	56747;7;108	6;0;
$GPXUP;4327;06:08:07;0;49	86823;8	56747;7;108	6;0;
$GPXUP;4327;06:08:08;0;49	86823;8	56747;7;108	6;0;
$GPXUP;4327;06:08:09;0;49	86823;8	56747;7;108	6;0;
$GPXUP;4327;06:08:10;0;49	86823;8	56747;7;108	6;0;
$GPXUP;4327;06:08:11;0;49	86823;8	56747;7;108	6;0;
$GPXUP;4327;06:08:12;0;49	86823;8	56747;7;108	6;0;
$GPXUP;4327;06:08:13;0;49	86823;8	56747;7;108	6;0;
$GPXUP;4327;06:08:14;0;49	86823;8	56747;7;108	6;0;
$GPXUP;4327;06:08:15;0;49	86823;8	56747;7;108	6;0;
$GPXUP;4327;06:08:16;0;49	86823;8	56747;7;108	6;0;
$GPXUP;4327;06:08:17;0;49	86823;8	56747;7;108	6;0;
$GPXUP;4327;06:08:18;0;49	86823;8	56747;7;108	6;0;
$GPXUP;4327;06:08:19;0;49	86823;8	56747;7;108	6;0;
$GPXUP;4327;06:08:20;0;49	86823;8	56747;7;108	6;0;
$GPXUP;4327;06:08:21;0;49	86823;8	56747;7;108	6;0;
$GPXUP;4327;06:08:22;0;49	86823;8	56747;7;108	6;0;
$GPXUP;4327;06:08:23;0;49	86823;8	56747;7;108	6;0;
$GPXUP;4327;06:08:24;0;49	86823;8	56747;7;108	6;0;
$GPXUP;4327;06:08:25;0;49	86823;8	56747;7;108	6;0;
$GPXUP;4327;06:08:26;0;49	86823;8	56747;7;108	6;0;
$GPXUP;4327;06:08:27;0;49	86823;8	56747;7;108	6;0;
$GPXUP;4327;06:08:28;0;49	86823;8	56747;7;108	6;0;
$GPXUP;4327;06:08:29;0;49	86823;8	56747;7;108	6;0;
$GPXUP;4327;06:08:30;0;49	86823;8	56747;7;108	6;0;
$GPXUP;4327;06:08:31;0;49	86823;8	56747;7;108	6;0;
$GPXUP;4327;06:08:32;0;49	86823;8	56747;7;108	6;0;
$GPXUP;4327;06:08:33;0;49	86823;8	56747;7;108	6;0;
$GPXUP;4327;06:08:34;0;49	86823;8	56747;7;108	6;0;
$GPXUP;4327;06:08:35;0;49	86823;8	56747;7;108	6;0;
$GPXUP;4327;06:08:36;0;49	86823;8	56747;7;108	6;0;
$GPXUP;4327;06:08:37;0;49	86823;8	56747;7;108	6;0;
$GPXUP;4327;06:08:38;0;49	86823;8	56747;7;108	6;0;
$GPXUP;4327;06:08:39;0;49	86823;8	56747;7;108	6;0;
$GPXUP;4327;06:08:40;0;49	86823;8	56747;7;108	6;0;
$GPXUP;4327;06:08:41;0;49	86823;8	56747;7;108	6;0;
$GPXUP;4327;06:08:42;0;49	86823;8	56747;7;108	6;0;
$GPXUP;4327;06:08:43;0;49	86823;8	56747;7;108	6;0;
$GPXUP;4327;06:08:44;0;49	86823;8	56747;7;108	6;0;
$GPXUP;4327;06:08:45;0;49	86823;8	56747;7;108	6;0;
$GPXUP;4327;06:08:46;0;49	86823;8	56747;7;108	6;0;
$GPXUP;4327;06:08:47;0;49	86823;8	56747;7;108	6;0;
$GPXUP;4327;06:08:48;0;49	86823;8	56747;7;108	6;0;
$GPXUP;4327;06:08:49;0;49	86823;8	56747;7;108	6;0;
$GPXUP;4327;06:08:50;0;49	86823;8	56747;7;108	6;0;
$GPXUP;4327;06:08:51;0;49	86823;8	56747;7;108	6;0;
$GPXUP;4327;06:08:52;0;49	86823;8	56747;7;108	6;0;
$GPXUP;4327;06:08:53;0;49	86823;8	56747;7;108	6;0;
$GPXUP;4327;06:08:54;0;49	86823;8	56747;7;108	6;0;
$GPXUP;4327;06:08:55;0;49	86823;8	56747;7;108	6;0;
$GPXUP;4327;06:08:56;0;49	86823;8	56747;7;108	6;0;
$GPXUP;4327;06:08:57;0;49	86823;8	56747;7;108	6;0;
$GPXUP;4327;06:08:58;0;49	86823;8	56747;7;108	6;0;
$GPXUP;4327;06:08:59;0;49	86823;8	56747;7;108	6;0;
$GPXUP;4327;06:09:00;0;49	86823;8	56747;7;108	6;0;
$GPXUP;4327;06:09:01;0;49	86823;8	56747;7;108	6;0;
$GPXUP;4327;06:09:02;0;49	86823;8	56747;7;108	6;0;
$GPXUP;4327;06:09:03;0;49	86823;8	56747;7;108	6;0;
$GPXUP;4327;06:09:04;0;49	86823;8	56747;7;108	6;0;
$GPXUP;4327;06:09:05;0;49	86823;8	56747;7;108	6;0;
$GPXUP;4327;06:09:06;0;49	86823;8	56747;7;108	6;0;
$GPXUP;4327;06:09:07;0;49	86823;8	56747;7;108	6;0;
$GPXUP;4327;06:09:08;0;49	86823;8	56747;7;108	6;0;
$GPXUP;4327;06:09:09;0;49	86823;8	56747;7;108	6;0;
$GPXUP;4327;06:09:10;0;49	86823;8	56747;7;108	6;0;
$GPXUP;4327;06:09:11;0;49	86823;8	56747;7;108	6;0;
$GPXUP;4327;06:09:12;0;49	86823;8	56747;7;108	6;0;
$GPXUP;4327;06:09:13;0;49	86823;8	56747;7;108	6;0;
$GPXUP;4327;06:09:14;0;49	86823;8	56747;7;108	6;0;
$GPXUP;4327;06:09:15;0;49	86823;8	56747;7;108	6;0;
$GPXUP;4327;06:09:16;0;49	86823;8	56747;7;108	6;0;
$GPXUP;4327;06:09:17;0;49	86823;8	56747;7;108	6;0;
$GPXUP;4327;06:09:18;0;49	86823;8	56747;7;108	6;0;
$GPXUP;4327;06:09:19;0;49	86823;8	56747;7;108	6;0;
$GPXUP;4327;06:09:20;0;49	86823;8	56747;7;108	6;0;
$GPXUP;4327;06:09:21;0;49	86823;8	56747;7;108	6;0;
$GPXUP;4327;06:09:22;0;49	86823;8	56747;7;108	6;0;
$GPXUP;4327;06:09:23;0;49	86823;8	56747;7;108	6;0;
$GPXUP;4327;06:09:24;0;49	86823;8	56747;7;108	6;0;
$GPXUP;4327;06:09:25;0;49	86823;8	56747;7;108	6;0;
$GPXUP;4327;06:09:26;0;49	86823;8	56747;7;108	6;0;
$GPXUP;4327;06:09:27;0;49	86823;8	56747;7;108	6;0;
$GPXUP;4327;06:09:28;0;49	86823;8	56747;7;108	6;0;
$GPXUP;4327;06:09:29;0;49	86823;8	56747;7;108	6;0;
$GPXUP;4327;06:09:30;0;49	86823;8	56747;7;108	6;0;
$GPXUP;4327;06:09:31;0;49	86823;8	56747;7;108	6;0;
$GPXUP;4327;06:09:32;0;49	86823;8	56747;7;108	6;0;
$GPXUP;4327;06:09:33;0;49	86823;8	56747;7;108	6;0;
$GPXUP;4327;06:09:34;0;49	86823;8	56747;7;108	6;0;
$GPXUP;4327;06:09:35;0;49	86823;8	56747;7;108	6;0;
$GPXUP;4327;06:09:36;0;49	86823;8	56747;7;108	6;0;
$GPXUP;4327;06:09:37;0;49	86823;8	56747;7;108	6;0;
$GPXUP;4327;06:09:38;0;49	86823;8	56747;7;108	6;0;
$GPXUP;4327;06:09:39;0;49	86823;8	56747;7;108	6;0;
$GPXUP;4327;06:09:40;0;49	86823;8	56747;7;108	6;0;
$GPXUP;4327;06:09:41;0;49	86823;8	56747;7;108	6;0;
$GPXUP;4327;06:09:42;0;49	86823;8	56747;7;108	6;0;
$GPXUP;4327;06:09:43;0;49	86823;8	56747;7;108	6;0;
$GPXUP;4327;06:09:44;0;49	86823;8	56747;7;108	6;0;
$GPXUP;4327;06:09:45;0;49	86823;8	56747;7;108	6;0;
$GPXUP;4327;06:09:46;0;49	86823;8	56747;7;108	6;0;
$GPXUP;4327;06:09:47;0;49	86823;8	56747;7;108	6;0;
$GPXUP;4327;06:09:48;0;49	86823;8	56747;7;108	6;0;
$GPXUP;4327;06:09:49;0;49	86823;8	56747;7;108	6;0;
$GPXUP;4327;06:09:50;0;49	86823;8	56747;7;108	6;0;
$GPXUP;4327;06:09:51;0;49	86823;8	56747;7;108	6;0;
$GPXUP;4327;06:09:52;0;49	86823;8	56747;7;108	6;0;
$GPXUP;4327;06:09:53;0;49	86823;8	56747;7;108	6;0;
$GPXUP;4327;06:09:54;0;49	86823;8	56747;7;108	6;0;
$GPXUP;4327;06:09:55;0;49	86823;8	56747;7;108	6;0;
$GPXUP;4327;06:09:56;0;49	86823;8	56747;7;108	6;0;
$GPXUP;4327;06:09:57;0;49	86823;8	56747;7;108	6;0;
$GPXUP;4327;06:09:58;0;49	86823;8	56747;7;108	6;0;
$GPXUP;4327;06:09:59;0;49	86823;8	56747;7;108	6;0;
$GPXUP;4327;06:10:00;0;49	86823;8	56747;7;108	6;0;
$GPXUP;4327;06:10:01;0;49	86823;8	56747;7;108	6;0;
$GPXUP;4327;06:10:02;0;49	86823;8	56747;7;108	6;0;
$GPXUP;4327;06:10:03;0;49	86823;8	56747;7;108	6;0;
$GPXUP;4327;06:10:04;0;49	86823;8	56747;7;108	6;0;
$GPXUP;4327;06:10:05;0;49	86823;8	56747;7;108	6;0;
$GPXUP;4327;06:10:06;0;49	86823;8	56747;7;108	6;0;
$GPXUP;4327;06:10:07;0;49	86823;8	56747;7;108	6;0;
$GPXUP;4327;06:10:08;0;49	86823;8	56747;7;108	6;0;
$GPXUP;4327;06:10:09;0;49	86823;8	56747;7;108	6;0;
$GPXUP;4327;06:10:10;0;49	86823;8	56747;7;108	6;0;
$GPXUP;4327;06:10:11;0;49	86823;8	56747;7;108	6;0;
$GPXUP;4327;06:10:12;0;49	86823;8	56747;7;108	6;0;
$GPXUP;4327;06:10:13;0;49	86823;8	56747;7;108	6;0;
$GPXUP;4327;06:10:14;0;49	86823;8	56747;7;108	6;0;
$GPXUP;4327;06:10:15;0;49	86823;8	56747;7;108	6;0;
$GPXUP;4327;06:10:16;0;49	86823;8	56747;7;108	6;0;
$GPXUP;4327;06:10:17;0;49	86823;8	56747;7;108	6;0;
$GPXUP;4327;06:10:18;0;49	86823;8	56747;7;108	6;0;
$GPXUP;4327;06:10:19;0;49	86823;8	56747;7;108	6;0;
$GPXUP;4327;06:10:20;0;49	86823;8	56747;7;108	6;0;
$GPXUP;4327;06:10:21;0;49	86823;8	56747;7;108	6;0;
$GPXUP;4327;06:10:22;0;49	86823;8	56747;7;108	6;0;
$GPXUP;4327;06:10:23;0;49	86823;8	56747;7;108	6;0;
$GPXUP;4327;06:10:24;0;49	86823;8	56747;7;108	6;0;
$GPXUP;4327;06:10:25;0;49	86823;8	56747;7;108	6;0;
$GPXUP;4327;06:10:26;0;49	86823;8	56747;7;108	6;0;
$GPXUP;4327;06:10:27;0;49	86823;8	56747;7;108	6;0;
$GPXUP;4327;06:10:28;0;49	86823;8	56747;7;108	6;0;
$GPXUP;4327;06:10:29;0;49	86823;8	56747;7;108	6;0;
$GPXUP;4327;06:10:30;0;49	86823;8	56747;7;108	6;0;
$GPXUP;4327;06:10:31;0;49	86823;8	56747;7;108	6;0;
$GPXUP;4327;06:10:32;0;49	86823;8	56747;7;108	6;0;
$GPXUP;4327;06:10:33;0;49	86823;8	56747;7;108	6;0;
$GPXUP;4327;06:10:34;0;49	86823;8	56747;7;108	6;0;
$GPXUP;4327;06:10:35;0;49	86823;8	56747;7;108	6;0;
$GPXUP;4327;06:10:36;0;49	86823;8	56747;7;108	6;0;
$GPXUP;4327;06:10:37;0;49	86823;8	56747;7;108	6;0;
$GPXUP;4327;06:10:38;0;49	86823;8	56747;7;108	6;0;
$GPXUP;4327;06:10:39;0;49	86823;8	56747;7;108	6;0;
$GPXUP;4327;06:10:40;0;49	86823;8	56747;7;108	6;0;
$GPXUP;4327;06:10:41;0;49	86823;8	56747;7;108	6;0;
$GPXUP;4327;06:10:42;0;49	86823;8	56747;7;108	6;0;
$GPXUP;4327;06:10:43;0;49	86823;8	56747;7;108	6;0;
$GPXUP;4327;06:10:44;0;49	86823;8	56747;7;108	6;0;
$GPXUP;4327;06:10:45;0;49	86823;8	56747;7;108	6;0;
$GPXUP;4327;06:10:46;0;49	86823;8	56747;7;108	6;0;
$GPXUP;4327;06:10:47;0;49	86823;8	56747;7;108	6;0;
$GPXUP;4327;06:10:48;0;49	86823;8	56747;7;108	6;0;
$GPXUP;4327;06:10:49;0;49	86823;8	56747;7;108	6;0;
$GPXUP;4327;06:10:50;0;49	86823;8	56747;7;108	6;0;
$GPXUP;4327;06:10:51;0;49	86823;8	56747;7;108	6;0;
$GPXUP;4327;06:10:52;0;49	86823;8	56747;7;108	6;0;
$GPXUP;4327;06:10:53;0;49	86823;8	56747;7;108	6;0;
$GPXUP;4327;06:10:54;0;49	86823;8	56747;7;108	6;0;
$GPXUP;4327;06:10:55;0;49	86823;8	56747;7;108	6;0;
$GPXUP;4327;06:10:56;0;49	86823;8	56747;7;108	6;0;
$GPXUP;4327;06:10:57;0;49	86823;8	56744;7;108	6;4;
$GPXUP;4327;06:10:58;0;49	86824;8	56739;7;108	6;12;
$GPXUP;4327;06:10:59;0;49	86828;8	56727;7;108	6;28;
$GPXUP;4327;06:11:00;0;49	86835;8	56703;7;108	6;47;
$GPXUP;4327;06:11:01;0;49	86836;8	56675;7;108	6;58;
$GPXUP;4327;06:11:02;0;49	86834;8	56648;7;108	6;60;
$GPXUP;4327;06:11:03;0;49	86827;8	56623;7;108	6;62;
$GPXUP;4327;06:11:04;0;49	86821;8	56598;7;108	6;64;
$GPXUP;4327;06:11:05;0;49	86813;8	56575;7;108	6;64;
$GPXUP;4327;06:11:06;0;49	86803;8	56553;7;108	6;67;
$GPXUP;4327;06:11:07;0;49	8679;8	56532;7;108	6;71;
$GPXUP;4327;06:11:08;0;49	86776;8	56514;7;108	6;73;
$GPXUP;4327;06:11:09;0;49	86763;8	56493;7;108	6;73;
$GPXUP;4327;06:11:10;0;49	86753;8	5647;7;108	6;72;
$GPXUP;4327;06:11:11;0;49	86746;8	56446;7;108	6;69;
$GPXUP;4327;06:11:12;0;49	86742;8	5642;7;108	6;67;
$GPXUP;4327;06:11:13;0;49	86739;8	56396;7;108	6;62;
$GPXUP;4327;06:11:14;0;49	86734;8	56373;7;108	6;64;
$GPXUP;4327;06:11:15;0;49	86726;8	5635;7;108	6;66;
$GPXUP;4327;06:11:16;0;49	8672;8	56327;7;108	6;66;
$GPXUP;4327;06:11:17;0;49	86715;8	56303;7;108	6;65;
$GPXUP;4327;06:11:18;0;49	86713;8	56278;7;108	6;62;
$GPXUP;4327;06:11:19;0;49	86712;8	56254;7;108	6;61;
$GPXUP;4327;06:11:20;0;49	86709;8	56231;7;108	6;63;
$GPXUP;4327;06:11:21;0;49	86703;8	56208;7;108	6;65;
$GPXUP;4327;06:11:22;0;49	86694;8	56187;7;108	6;65;
$GPXUP;4327;06:11:23;0;49	86683;8	56168;7;108	6;65;
$GPXUP;4327;06:11:24;0;49	86671;8	5615;7;108	6;67;
$GPXUP;4327;06:11:25;0;49	8666;8	56132;7;108	6;66;
$GPXUP;4327;06:11:26;0;49	86647;8	56115;7;108	6;66;
$GPXUP;4327;06:11:27;0;49	86633;8	561;7;108	6;70;
$GPXUP;4327;06:11:28;0;49	86618;8	56085;7;108	6;71;
$GPXUP;4327;06:11:29;0;49	86602;8	56071;7;108	6;69;
$GPXUP;4327;06:11:30;0;49	86587;8	56059;7;108	6;68;
$GPXUP;4327;06:11:31;0;49	86571;8	5605;7;108	6;67;
$GPXUP;4327;06:11:32;0;49	86554;8	56047;7;108	6;67;
$GPXUP;4327;06:11:33;0;49	86537;8	56048;7;108	6;66;
$GPXUP;4327;06:11:34;0;49	8652;8	5605;7;108	6;66;
$GPXUP;4327;06:11:35;0;49	86502;8	5605;7;108	6;70;
$GPXUP;4327;06:11:36;0;49	86483;8	56044;7;108	6;78;
$GPXUP;4327;06:11:37;0;49	86466;8	5603;7;108	6;76;
$GPXUP;4327;06:11:38;0;49	86453;8	56014;7;108	6;68;
$GPXUP;4327;06:11:39;0;49	86442;8	56;7;108	6;61;
$GPXUP;4327;06:11:40;0;49	8644;8	5599;7;108	6;39;
$GPXUP;4327;06:11:41;0;49	86467;8	55966;7;108	6;33;
$GPXUP;4327;06:11:42;0;49	86492;8	55956;7;108	6;48;
$GPXUP;4327;06:11:43;0;49	86513;8	55956;7;108	6;55;
$GPXUP;4327;06:11:44;0;49	86533;8	55954;7;108	6;54;
$GPXUP;4327;06:11:45;0;49	86548;8	55961;7;108	6;56;
$GPXUP;4327;06:11:46;0;49	8656;8	55975;7;108	6;58;
$GPXUP;4327;06:11:47;0;49	86568;8	55993;7;108	6;59;
$GPXUP;4327;06:11:48;0;49	86571;8	56016;7;108	6;57;
$GPXUP;4327;06:11:49;0;49	86566;8	56038;7;108	6;54;
$GPXUP;4327;06:11:50;0;49	86556;8	56058;7;108	6;55;
$GPXUP;4327;06:11:51;0;49	86552;8	56077;7;108	6;53;
$GPXUP;4327;06:11:52;0;49	86551;8	56093;7;108	6;47;
$GPXUP;4327;06:11:53;0;49	8655;8	56106;7;108	6;39;
$GPXUP;4327;06:11:54;0;49	8655;8	56108;7;108	6;18;
$GPXUP;4327;06:11:55;0;49	8655;8	561;7;108	6;1;
$GPXUP;4327;06:11:56;0;49	8655;8	56096;7;108	6;0;
$GPXUP;4327;06:11:57;0;49	86549;8	5609;7;108	6;0;
$GPXUP;4327;06:11:58;0;49	86549;8	5609;7;108	6;0;
$GPXUP;4327;06:11:59;0;49	86549;8	5609;7;108	6;0;
$GPXUP;4327;06:12:00;0;49	86549;8	5609;7;108	6;0;
$GPXUP;4327;06:12:01;0;49	86549;8	5609;7;108	6;0;
$GPXUP;4327;06:12:02;0;49	86549;8	5609;7;108	6;0;
$GPXUP;4327;06:12:03;0;49	86549;8	5609;7;108	6;0;
$GPXUP;4327;06:12:04;0;49	86549;8	5609;7;108	6;0;
$GPXUP;4327;06:12:05;0;49	86549;8	5609;7;108	6;0;
$GPXUP;4327;06:12:06;0;49	86549;8	5609;7;108	6;0;
$GPXUP;4327;06:12:07;0;49	86549;8	5609;7;108	6;0;
$GPXUP;4327;06:12:08;0;49	86549;8	5609;7;108	6;0;
$GPXUP;4327;06:12:09;0;49	86549;8	5609;7;108	6;0;
$GPXUP;4327;06:12:10;0;49	86549;8	5609;7;108	6;0;
$GPXUP;4327;06:12:11;0;49	86549;8	5609;7;108	6;0;
$GPXUP;4327;06:12:12;0;49	86549;8	5609;7;108	6;0;
$GPXUP;4327;06:12:13;0;49	86549;8	5609;7;108	6;0;
$GPXUP;4327;06:12:14;0;49	86549;8	5609;7;108	6;0;
$GPXUP;4327;06:12:15;0;49	86549;8	5609;7;108	6;0;
$GPXUP;4327;06:12:16;0;49	86549;8	5609;7;108	6;0;
$GPXUP;4327;06:12:17;0;49	86549;8	5609;7;108	6;0;
$GPXUP;4327;06:12:18;0;49	86549;8	5609;7;108	6;0;
$GPXUP;4327;06:12:19;0;49	86549;8	5609;7;108	6;0;
$GPXUP;4327;06:12:20;0;49	86549;8	5609;7;108	6;0;
$GPXUP;4327;06:12:21;0;49	86549;8	5609;7;108	6;0;
$GPXUP;4327;06:12:22;0;49	86549;8	5609;7;108	6;0;
$GPXUP;4327;06:12:23;0;49	86549;8	5609;7;108	6;0;
$GPXUP;4327;06:12:24;0;49	86549;8	5609;7;108	6;0;
$GPXUP;4327;06:12:25;0;49	86549;8	5609;7;108	6;0;
$GPXUP;4327;06:12:26;0;49	86549;8	56077;7;108	6;0;
$GPXUP;4327;06:12:27;0;49	86549;8	56077;7;108	6;0;
$GPXUP;4327;06:12:28;0;49	86549;8	56076;7;108	6;0;
$GPXUP;4327;06:12:29;0;49	86549;8	56076;7;108	6;0;
$GPXUP;4327;06:12:30;0;49	86549;8	56076;7;108	6;0;
$GPXUP;4327;06:12:31;0;49	86549;8	56076;7;108	6;0;
$GPXUP;4327;06:12:32;0;49	86549;8	56076;7;108	6;0;
$GPXUP;4327;06:12:33;0;49	86549;8	56076;7;108	6;0;
$GPXUP;4327;06:12:34;0;49	86549;8	56076;7;108	6;0;
$GPXUP;4327;06:12:35;0;49	86549;8	56076;7;108	6;0;
$GPXUP;4327;06:12:36;0;49	86549;8	56076;7;108	6;0;
$GPXUP;4327;06:12:37;0;49	86549;8	56076;7;108	6;0;
$GPXUP;4327;06:12:38;0;49	86549;8	56076;7;108	6;0;
$GPXUP;4327;06:12:39;0;49	86549;8	56076;7;108	6;0;
$GPXUP;4327;06:12:40;0;49	86549;8	56076;7;108	6;0;
$GPXUP;4327;06:12:41;0;49	86549;8	56076;7;108	6;0;
$GPXUP;4327;06:12:42;0;49	86549;8	56076;7;108	6;0;
$GPXUP;4327;06:12:43;0;49	86549;8	56076;7;108	6;0;
$GPXUP;4327;06:12:44;0;49	86549;8	56076;7;108	6;0;
$GPXUP;4327;06:12:45;0;49	86549;8	56076;7;108	6;0;
$GPXUP;4327;06:12:46;0;49	86549;8	56076;7;108	6;0;
$GPXUP;4327;06:12:47;0;49	86549;8	56076;7;108	6;0;
$GPXUP;4327;06:12:48;0;49	86549;8	56076;7;108	6;0;
$GPXUP;4327;06:12:49;0;49	86549;8	56076;7;108	6;0;
$GPXUP;4327;06:12:50;0;49	86549;8	56076;7;108	6;0;
$GPXUP;4327;06:12:51;0;49	86549;8	56076;7;108	6;0;
$GPXUP;4327;06:12:52;0;49	86549;8	56076;7;108	6;0;
$GPXUP;4327;06:12:53;0;49	86549;8	56076;7;108	6;0;
$GPXUP;4327;06:12:54;0;49	86549;8	56076;7;108	6;0;
$GPXUP;4327;06:12:55;0;49	86549;8	56076;7;108	6;0;
$GPXUP;4327;06:12:56;0;49	86549;8	56076;7;108	6;0;
$GPXUP;4327;06:12:57;0;49	86549;8	56076;7;108	6;0;
$GPXUP;4327;06:12:58;0;49	86549;8	56076;7;108	6;0;
$GPXUP;4327;06:12:59;0;49	86549;8	56076;7;108	6;0;
$GPXUP;4327;06:13:00;0;49	86549;8	56076;7;108	6;0;
$GPXUP;4327;06:13:01;0;49	86549;8	56076;7;108	6;0;
$GPXUP;4327;06:13:02;0;49	86549;8	56076;7;108	6;0;
$GPXUP;4327;06:13:03;0;49	86549;8	56076;7;108	6;0;
$GPXUP;4327;06:13:04;0;49	86549;8	56076;7;108	6;0;
$GPXUP;4327;06:13:05;0;49	86549;8	56076;7;108	6;0;
$GPXUP;4327;06:13:06;0;49	86549;8	56076;7;108	6;0;
$GPXUP;4327;06:13:07;0;49	86549;8	56076;7;108	6;0;
$GPXUP;4327;06:13:08;0;49	86549;8	56076;7;108	6;0;
$GPXUP;4327;06:13:09;0;49	86549;8	56076;7;108	6;0;
$GPXUP;4327;06:13:10;0;49	86549;8	56076;7;108	6;0;
$GPXUP;4327;06:13:11;0;49	86549;8	56076;7;108	6;0;
$GPXUP;4327;06:13:12;0;49	86549;8	56076;7;108	6;0;
$GPXUP;4327;06:13:13;0;49	86549;8	56076;7;108	6;0;
$GPXUP;4327;06:13:14;0;49	86549;8	56076;7;108	6;0;
$GPXUP;4327;06:13:15;0;49	86549;8	56076;7;108	6;0;
$GPXUP;4327;06:13:16;0;49	86549;8	56076;7;108	6;0;
$GPXUP;4327;06:13:17;0;49	86549;8	56076;7;108	6;0;
$GPXUP;4327;06:13:18;0;49	86549;8	56076;7;108	6;0;
$GPXUP;4327;06:13:19;0;49	86549;8	56076;7;108	6;0;
$GPXUP;4327;06:13:20;0;49	86549;8	56076;7;108	6;0;
$GPXUP;4327;06:13:21;0;49	86549;8	56076;7;108	6;0;
$GPXUP;4327;06:13:22;0;49	86549;8	56076;7;108	6;0;
$GPXUP;4327;06:13:23;0;49	86549;8	56076;7;108	6;0;
$GPXUP;4327;06:13:24;0;49	86549;8	56076;7;108	6;0;
$GPXUP;4327;06:13:25;0;49	86549;8	56076;7;108	6;0;
$GPXUP;4327;06:13:26;0;49	86549;8	56076;7;108	6;0;
$GPXUP;4327;06:13:27;0;49	86549;8	56076;7;108	6;0;
$GPXUP;4327;06:13:28;0;49	86549;8	56076;7;108	6;0;
$GPXUP;4327;06:13:29;0;49	86549;8	56076;7;108	6;0;
$GPXUP;4327;06:13:30;0;49	86549;8	56076;7;108	6;0;
$GPXUP;4327;06:13:31;0;49	86549;8	56076;7;108	6;0;
$GPXUP;4327;06:13:32;0;49	86549;8	56076;7;108	6;0;
$GPXUP;4327;06:13:33;0;49	86549;8	56076;7;108	6;0;
$GPXUP;4327;06:13:34;0;49	86549;8	56076;7;108	6;0;
$GPXUP;4327;06:13:35;0;49	86549;8	56076;7;108	6;0;
$GPXUP;4327;06:13:36;0;49	86549;8	56076;7;108	6;0;
$GPXUP;4327;06:13:37;0;49	86549;8	56076;7;108	6;0;
$GPXUP;4327;06:13:38;0;49	86549;8	56076;7;108	6;0;
$GPXUP;4327;06:13:39;0;49	86549;8	56076;7;108	6;0;
$GPXUP;4327;06:13:40;0;49	86549;8	56076;7;108	6;0;
$GPXUP;4327;06:13:41;0;49	86549;8	56076;7;108	6;0;
$GPXUP;4327;06:13:42;0;49	86549;8	56076;7;108	6;0;
$GPXUP;4327;06:13:43;0;49	86549;8	56076;7;108	6;0;
$GPXUP;4327;06:13:44;0;49	86549;8	56076;7;108	6;0;
$GPXUP;4327;06:13:45;0;49	86549;8	56076;7;108	6;0;
$GPXUP;4327;06:13:46;0;49	86549;8	56076;7;108	6;0;
$GPXUP;4327;06:13:47;0;49	86549;8	56076;7;108	6;0;
$GPXUP;4327;06:13:48;0;49	86549;8	56076;7;108	6;0;
$GPXUP;4327;06:13:49;0;49	86549;8	56076;7;108	6;0;
$GPXUP;4327;06:13:50;0;49	86549;8	56076;7;108	6;0;
$GPXUP;4327;06:13:51;0;49	86549;8	56076;7;108	6;0;
$GPXUP;4327;06:13:52;0;49	86549;8	56076;7;108	6;0;
$GPXUP;4327;06:13:53;0;49	86546;8	5607;7;108	6;0;
$GPXUP;4327;06:13:54;0;49	86546;8	5607;7;108	6;0;
$GPXUP;4327;06:13:55;0;49	86546;8	5607;7;108	6;0;
$GPXUP;4327;06:13:56;0;49	86546;8	5607;7;108	6;0;
$GPXUP;4327;06:13:57;0;49	86546;8	5607;7;108	6;0;
$GPXUP;4327;06:13:58;0;49	86546;8	5607;7;108	6;0;
$GPXUP;4327;06:13:59;0;49	86546;8	5607;7;108	6;0;
$GPXUP;4327;06:14:00;0;49	86546;8	5607;7;108	6;0;
$GPXUP;4327;06:14:01;0;49	86546;8	5607;7;108	6;0;
$GPXUP;4327;06:14:02;0;49	86546;8	5607;7;108	6;0;
$GPXUP;4327;06:14:03;0;49	86546;8	5607;7;108	6;0;
$GPXUP;4327;06:14:04;0;49	86546;8	5607;7;108	6;0;
$GPXUP;4327;06:14:05;0;49	86546;8	5607;7;108	6;0;
$GPXUP;4327;06:14:06;0;49	86546;8	5607;7;108	6;0;
$GPXUP;4327;06:14:07;0;49	86546;8	5607;7;108	6;0;
$GPXUP;4327;06:14:08;0;49	86546;8	5607;7;108	6;0;
$GPXUP;4327;06:14:09;0;49	86546;8	5607;7;108	6;0;
$GPXUP;4327;06:14:10;0;49	86546;8	5607;7;108	6;0;
$GPXUP;4327;06:14:11;0;49	86546;8	5607;7;108	6;0;
$GPXUP;4327;06:14:12;0;49	86546;8	5607;7;108	6;0;
$GPXUP;4327;06:14:13;0;49	86546;8	5607;7;108	6;0;
$GPXUP;4327;06:14:14;0;49	86546;8	5607;7;108	6;0;
$GPXUP;4327;06:14:15;0;49	86546;8	5607;7;108	6;0;
$GPXUP;4327;06:14:16;0;49	86546;8	5607;7;108	6;0;
$GPXUP;4327;06:14:17;0;49	86546;8	5607;7;108	6;0;
$GPXUP;4327;06:14:18;0;49	86546;8	5607;7;108	6;0;
$GPXUP;4327;06:14:19;0;49	86546;8	5607;7;108	6;0;
$GPXUP;4327;06:14:20;0;49	86546;8	5607;7;108	6;0;
$GPXUP;4327;06:14:21;0;49	86546;8	5607;7;108	6;0;
$GPXUP;4327;06:14:22;0;49	86546;8	5607;7;108	6;0;
$GPXUP;4327;06:14:23;0;49	86546;8	5607;7;108	6;0;
$GPXUP;4327;06:14:24;0;49	86546;8	5607;7;108	6;0;
$GPXUP;4327;06:14:25;0;49	86546;8	5607;7;108	6;0;
$GPXUP;4327;06:14:26;0;49	86546;8	5607;7;108	6;0;
$GPXUP;4327;06:14:27;0;49	86546;8	5607;7;108	6;0;
$GPXUP;4327;06:14:28;0;49	86546;8	5607;7;108	6;0;
$GPXUP;4327;06:14:29;0;49	86546;8	5607;7;108	6;0;
$GPXUP;4327;06:14:30;0;49	86546;8	5607;7;108	6;0;
$GPXUP;4327;06:14:31;0;49	86546;8	5607;7;108	6;0;
$GPXUP;4327;06:14:32;0;49	86546;8	5607;7;108	6;0;
$GPXUP;4327;06:14:33;0;49	86546;8	5607;7;108	6;0;
$GPXUP;4327;06:14:34;0;49	86546;8	5607;7;108	6;0;
$GPXUP;4327;06:14:35;0;49	86546;8	5607;7;108	6;0;
$GPXUP;4327;06:14:36;0;49	86546;8	5607;7;108	6;0;
$GPXUP;4327;06:14:37;0;49	86546;8	5607;7;108	6;0;
$GPXUP;4327;06:14:38;0;49	86546;8	5607;7;108	6;0;
$GPXUP;4327;06:14:39;0;49	86546;8	5607;7;108	6;0;
$GPXUP;4327;06:14:40;0;49	86546;8	5607;7;108	6;0;
$GPXUP;4327;06:14:41;0;49	86546;8	5607;7;108	6;0;
$GPXUP;4327;06:14:42;0;49	86546;8	5607;7;108	6;0;
$GPXUP;4327;06:14:43;0;49	86546;8	5607;7;108	6;0;
$GPXUP;4327;06:14:44;0;49	86546;8	5607;7;108	6;0;
$GPXUP;4327;06:14:45;0;49	86546;8	5607;7;108	6;0;
$GPXUP;4327;06:14:46;0;49	86546;8	5607;7;108	6;0;
$GPXUP;4327;06:14:47;0;49	86546;8	5607;7;108	6;0;
$GPXUP;4327;06:14:48;0;49	86546;8	5607;7;108	6;0;
$GPXUP;4327;06:14:49;0;49	86546;8	5607;7;108	6;0;
$GPXUP;4327;06:14:50;0;49	86546;8	5607;7;108	6;0;
$GPXUP;4327;06:14:51;0;49	86546;8	5607;7;108	6;0;
$GPXUP;4327;06:14:52;0;49	86546;8	5607;7;108	6;0;
$GPXUP;4327;06:14:53;0;49	86546;8	5607;7;108	6;0;
$GPXUP;4327;06:14:54;0;49	86546;8	5607;7;108	6;0;
$GPXUP;4327;06:14:55;0;49	86546;8	5607;7;108	6;0;
$GPXUP;4327;06:14:56;0;49	86546;8	5607;7;108	6;0;
$GPXUP;4327;06:14:57;0;49	86546;8	5607;7;108	6;0;
$GPXUP;4327;06:14:58;0;49	86546;8	5607;7;108	6;0;
$GPXUP;4327;06:14:59;0;49	86546;8	5607;7;108	6;0;
$GPXUP;4327;06:15:00;0;49	86546;8	5607;7;108	6;0;
$GPXUP;4327;06:15:01;0;49	86546;8	5607;7;108	6;0;
$GPXUP;4327;06:15:02;0;49	86546;8	5607;7;108	6;0;
$GPXUP;4327;06:15:03;0;49	86546;8	5607;7;108	6;0;
$GPXUP;4327;06:15:04;0;49	86546;8	5607;7;108	6;0;
$GPXUP;4327;06:15:05;0;49	86546;8	5607;7;108	6;0;
$GPXUP;4327;06:15:06;0;49	86546;8	5607;7;108	6;0;
$GPXUP;4327;06:15:07;0;49	86546;8	5607;7;108	6;0;
$GPXUP;4327;06:15:08;0;49	86546;8	5607;7;108	6;0;
$GPXUP;4327;06:15:09;0;49	86546;8	5607;7;108	6;0;
$GPXUP;4327;06:15:10;0;49	86546;8	5607;7;108	6;0;
$GPXUP;4327;06:15:11;0;49	86546;8	5607;7;108	6;0;
$GPXUP;4327;06:15:12;0;49	86546;8	5607;7;108	6;0;
$GPXUP;4327;06:15:13;0;49	86551;8	56078;7;108	6;0;
$GPXUP;4327;06:15:14;0;49	86551;8	56078;7;108	6;0;
$GPXUP;4327;06:15:15;0;49	86551;8	56078;7;108	6;0;
$GPXUP;4327;06:15:16;0;49	86551;8	56078;7;108	6;0;
$GPXUP;4327;06:15:17;0;49	86551;8	56078;7;108	6;0;
$GPXUP;4327;06:15:18;0;49	86551;8	56078;7;108	6;0;
$GPXUP;4327;06:15:19;0;49	86551;8	56078;7;108	6;0;
$GPXUP;4327;06:15:20;0;49	86551;8	56078;7;108	6;0;
$GPXUP;4327;06:15:21;0;49	86551;8	56078;7;108	6;0;
$GPXUP;4327;06:15:22;0;49	86551;8	56078;7;108	6;0;
$GPXUP;4327;06:15:23;0;49	86551;8	56078;7;108	6;0;
$GPXUP;4327;06:15:24;0;49	86551;8	56078;7;108	6;0;
$GPXUP;4327;06:15:25;0;49	86551;8	56078;7;108	6;0;
$GPXUP;4327;06:15:26;0;49	86551;8	56078;7;108	6;0;
$GPXUP;4327;06:15:27;0;49	86551;8	56078;7;108	6;0;
$GPXUP;4327;06:15:28;0;49	86551;8	56078;7;108	6;0;
$GPXUP;4327;06:15:29;0;49	86551;8	56078;7;108	6;0;
$GPXUP;4327;06:15:30;0;49	86551;8	56078;7;108	6;0;
$GPXUP;4327;06:15:31;0;49	86551;8	56078;7;108	6;0;
$GPXUP;4327;06:15:32;0;49	86551;8	56078;7;108	6;0;
$GPXUP;4327;06:15:33;0;49	86551;8	56078;7;108	6;0;
$GPXUP;4327;06:15:34;0;49	86551;8	56078;7;108	6;0;
$GPXUP;4327;06:15:35;0;49	86551;8	56078;7;108	6;0;
$GPXUP;4327;06:15:36;0;49	86551;8	56078;7;108	6;0;
$GPXUP;4327;06:15:37;0;49	86551;8	56078;7;108	6;0;
$GPXUP;4327;06:15:38;0;49	86551;8	56078;7;108	6;0;
$GPXUP;4327;06:15:39;0;49	86551;8	56078;7;108	6;0;
$GPXUP;4327;06:15:40;0;49	86551;8	56078;7;108	6;0;
$GPXUP;4327;06:15:41;0;49	86551;8	56078;7;108	6;0;
$GPXUP;4327;06:15:42;0;49	86551;8	56078;7;108	6;0;
$GPXUP;4327;06:15:43;0;49	86551;8	56078;7;108	6;0;
$GPXUP;4327;06:15:44;0;49	86551;8	56078;7;108	6;0;
$GPXUP;4327;06:15:45;0;49	86551;8	56078;7;108	6;0;
$GPXUP;4327;06:15:46;0;49	86551;8	56078;7;108	6;0;
$GPXUP;4327;06:15:47;0;49	86551;8	56078;7;108	6;0;
$GPXUP;4327;06:15:48;0;49	86551;8	56078;7;108	6;0;
$GPXUP;4327;06:15:49;0;49	86551;8	56078;7;108	6;0;
$GPXUP;4327;06:15:50;0;49	86551;8	56078;7;108	6;0;
$GPXUP;4327;06:15:51;0;49	86551;8	56078;7;108	6;0;
$GPXUP;4327;06:15:52;0;49	86551;8	56078;7;108	6;0;
$GPXUP;4327;06:15:53;0;49	86551;8	56078;7;108	6;0;
$GPXUP;4327;06:15:54;0;49	86551;8	56078;7;108	6;0;
$GPXUP;4327;06:15:55;0;49	86551;8	56078;7;108	6;0;
$GPXUP;4327;06:15:56;0;49	86551;8	56078;7;108	6;0;
$GPXUP;4327;06:15:57;0;49	86551;8	56078;7;108	6;0;
$GPXUP;4327;06:15:58;0;49	86551;8	56078;7;108	6;0;
$GPXUP;4327;06:15:59;0;49	86551;8	56078;7;108	6;0;
$GPXUP;4327;06:16:00;0;49	86551;8	56078;7;108	6;0;
$GPXUP;4327;06:16:01;0;49	86551;8	56078;7;108	6;0;
$GPXUP;4327;06:16:02;0;49	86551;8	56078;7;108	6;0;
$GPXUP;4327;06:16:03;0;49	86551;8	56078;7;108	6;0;
$GPXUP;4327;06:16:04;0;49	86551;8	56078;7;108	6;0;
$GPXUP;4327;06:16:05;0;49	86551;8	56078;7;108	6;0;
$GPXUP;4327;06:16:06;0;49	86551;8	56078;7;108	6;0;
$GPXUP;4327;06:16:07;0;49	86551;8	56078;7;108	6;0;
$GPXUP;4327;06:16:08;0;49	86551;8	56078;7;108	6;0;
$GPXUP;4327;06:16:09;0;49	86551;8	56078;7;108	6;0;
$GPXUP;4327;06:16:10;0;49	86551;8	56078;7;108	6;0;
$GPXUP;4327;06:16:11;0;49	86551;8	56078;7;108	6;0;
$GPXUP;4327;06:16:12;0;49	86551;8	56078;7;108	6;0;
$GPXUP;4327;06:16:13;0;49	86551;8	56078;7;108	6;0;
$GPXUP;4327;06:16:14;0;49	86551;8	56078;7;108	6;0;
$GPXUP;4327;06:16:15;0;49	86551;8	56078;7;108	6;0;
$GPXUP;4327;06:16:16;0;49	86551;8	56078;7;108	6;0;
$GPXUP;4327;06:16:17;0;49	86551;8	56078;7;108	6;0;
$GPXUP;4327;06:16:18;0;49	86551;8	56078;7;108	6;0;
$GPXUP;4327;06:16:19;0;49	86551;8	56078;7;108	6;0;
$GPXUP;4327;06:16:20;0;49	86551;8	56078;7;108	6;0;
$GPXUP;4327;06:16:21;0;49	86551;8	56078;7;108	6;0;
$GPXUP;4327;06:16:22;0;49	86551;8	56078;7;108	6;0;
$GPXUP;4327;06:16:23;0;49	86551;8	56078;7;108	6;0;
$GPXUP;4327;06:16:24;0;49	86551;8	56078;7;108	6;0;
$GPXUP;4327;06:16:25;0;49	86551;8	56078;7;108	6;0;
$GPXUP;4327;06:16:26;0;49	86551;8	56078;7;108	6;0;
$GPXUP;4327;06:16:27;0;49	86551;8	56078;7;108	6;0;
$GPXUP;4327;06:16:28;0;49	86551;8	56078;7;108	6;0;
$GPXUP;4327;06:16:29;0;49	86551;8	56078;7;108	6;0;
$GPXUP;4327;06:16:30;0;49	86551;8	56078;7;108	6;0;
$GPXUP;4327;06:16:31;0;49	86551;8	56078;7;108	6;0;
$GPXUP;4327;06:16:32;0;49	86551;8	56078;7;108	6;0;
$GPXUP;4327;06:16:33;0;49	86551;8	56078;7;108	6;0;
$GPXUP;4327;06:16:34;0;49	86551;8	56078;7;108	6;0;
$GPXUP;4327;06:16:35;0;49	86551;8	56078;7;108	6;0;
$GPXUP;4327;06:16:36;0;49	86551;8	56078;7;108	6;0;
$GPXUP;4327;06:16:37;0;49	86551;8	56078;7;108	6;0;
$GPXUP;4327;06:16:38;0;49	86551;8	56078;7;108	6;0;
$GPXUP;4327;06:16:39;0;49	86551;8	56078;7;108	6;0;
$GPXUP;4327;06:16:40;0;49	86551;8	56078;7;108	6;0;
$GPXUP;4327;06:16:41;0;49	86551;8	56078;7;108	6;0;
$GPXUP;4327;06:16:42;0;49	86551;8	56078;7;108	6;0;
$GPXUP;4327;06:16:43;0;49	86551;8	56078;7;108	6;0;
$GPXUP;4327;06:16:44;0;49	86551;8	56078;7;108	6;0;
$GPXUP;4327;06:16:45;0;49	86551;8	56078;7;108	6;0;
$GPXUP;4327;06:16:46;0;49	86551;8	56078;7;108	6;0;
$GPXUP;4327;06:16:47;0;49	86551;8	56078;7;108	6;0;
$GPXUP;4327;06:16:48;0;49	86551;8	56078;7;108	6;0;
$GPXUP;4327;06:16:49;0;49	86551;8	56078;7;108	6;0;
$GPXUP;4327;06:16:50;0;49	86551;8	56078;7;108	6;0;
$GPXUP;4327;06:16:51;0;49	86551;8	56078;7;108	6;0;
$GPXUP;4327;06:16:52;0;49	86551;8	56078;7;108	6;0;
$GPXUP;4327;06:16:53;0;49	86551;8	56078;7;108	6;0;
$GPXUP;4327;06:16:54;0;49	86551;8	56078;7;108	6;0;
$GPXUP;4327;06:16:55;0;49	86551;8	56078;7;108	6;0;
$GPXUP;4327;06:16:56;0;49	86551;8	56078;7;108	6;0;
$GPXUP;4327;06:16:57;0;49	86551;8	56078;7;108	6;0;
$GPXUP;4327;06:16:58;0;49	86551;8	56078;7;108	6;0;
$GPXUP;4327;06:16:59;0;49	86551;8	56078;7;108	6;0;
$GPXUP;4327;06:17:00;0;49	86551;8	56078;7;108	6;0;
$GPXUP;4327;06:17:01;0;49	86551;8	56078;7;108	6;0;
$GPXUP;4327;06:17:02;0;49	86551;8	56078;7;108	6;0;
$GPXUP;4327;06:17:03;0;49	86551;8	56078;7;108	6;0;
$GPXUP;4327;06:17:04;0;49	86551;8	56078;7;108	6;0;
$GPXUP;4327;06:17:05;0;49	86551;8	56078;7;108	6;0;
$GPXUP;4327;06:17:06;0;49	86551;8	56078;7;108	6;0;
$GPXUP;4327;06:17:07;0;49	86551;8	56078;7;108	6;0;
$GPXUP;4327;06:17:08;0;49	86551;8	56078;7;108	6;0;
$GPXUP;4327;06:17:09;0;49	86551;8	56078;7;108	6;0;
$GPXUP;4327;06:17:10;0;49	86551;8	56078;7;108	6;0;
$GPXUP;4327;06:17:11;0;49	86551;8	56078;7;108	6;0;
$GPXUP;4327;06:17:12;0;49	86551;8	56078;7;108	6;0;
$GPXUP;4327;06:17:13;0;49	86551;8	56078;7;108	6;0;
$GPXUP;4327;06:17:14;0;49	86551;8	56078;7;108	6;0;
$GPXUP;4327;06:17:15;0;49	86551;8	56078;7;108	6;0;
$GPXUP;4327;06:17:16;0;49	86551;8	56078;7;108	6;0;
$GPXUP;4327;06:17:17;0;49	86551;8	56078;7;108	6;0;
$GPXUP;4327;06:17:18;0;49	86551;8	56078;7;108	6;0;
$GPXUP;4327;06:17:19;0;49	86551;8	56078;7;108	6;0;
$GPXUP;4327;06:17:20;0;49	86551;8	56078;7;108	6;0;
$GPXUP;4327;06:17:21;0;49	86551;8	56078;7;108	6;0;
$GPXUP;4327;06:17:22;0;49	86551;8	56078;7;108	6;0;
$GPXUP;4327;06:17:23;0;49	86551;8	56078;7;108	6;0;
$GPXUP;4327;06:17:24;0;49	86551;8	56078;7;108	6;0;
$GPXUP;4327;06:17:25;0;49	86551;8	56078;7;108	6;0;
$GPXUP;4327;06:17:26;0;49	86551;8	56078;7;108	6;0;
$GPXUP;4327;06:17:27;0;49	86551;8	56078;7;108	6;0;
$GPXUP;4327;06:17:28;0;49	86551;8	56078;7;108	6;0;
$GPXUP;4327;06:17:29;0;49	86551;8	56078;7;108	6;0;
$GPXUP;4327;06:17:30;0;49	86551;8	56078;7;108	6;0;
$GPXUP;4327;06:17:31;0;49	86551;8	56078;7;108	6;0;
$GPXUP;4327;06:17:32;0;49	86551;8	56078;7;108	6;0;
$GPXUP;4327;06:17:33;0;49	86551;8	56078;7;108	6;0;
$GPXUP;4327;06:17:34;0;49	86551;8	56078;7;108	6;0;
$GPXUP;4327;06:17:35;0;49	86551;8	56078;7;108	6;0;
$GPXUP;4327;06:17:36;0;49	86551;8	56078;7;108	6;0;
$GPXUP;4327;06:17:37;0;49	86551;8	56078;7;108	6;0;
$GPXUP;4327;06:17:38;0;49	86551;8	56078;7;108	6;0;
$GPXUP;4327;06:17:39;0;49	86551;8	56078;7;108	6;0;
$GPXUP;4327;06:17:40;0;49	86551;8	56078;7;108	6;0;
$GPXUP;4327;06:17:41;0;49	86551;8	56078;7;108	6;0;
$GPXUP;4327;06:17:42;0;49	86551;8	56078;7;108	6;0;
$GPXUP;4327;06:17:43;0;49	86551;8	56078;7;108	6;0;
$GPXUP;4327;06:17:44;0;49	86551;8	56078;7;108	6;0;
$GPXUP;4327;06:17:45;0;49	86551;8	56078;7;108	6;0;
$GPXUP;4327;06:17:46;0;49	86551;8	56078;7;108	6;0;
$GPXUP;4327;06:17:47;0;49	86551;8	56078;7;108	6;0;
$GPXUP;4327;06:17:48;0;49	86551;8	56078;7;108	6;0;
$GPXUP;4327;06:17:49;0;49	86551;8	56078;7;108	6;0;
$GPXUP;4327;06:17:50;0;49	86551;8	56078;7;108	6;0;
$GPXUP;4327;06:17:51;0;49	86551;8	56078;7;108	6;0;
$GPXUP;4327;06:17:52;0;49	86551;8	56078;7;108	6;0;
$GPXUP;4327;06:17:53;0;49	86551;8	56078;7;108	6;0;
$GPXUP;4327;06:17:54;0;49	86551;8	56078;7;108	6;0;
$GPXUP;4327;06:17:55;0;49	86551;8	56078;7;108	6;0;
$GPXUP;4327;06:17:56;0;49	86551;8	56078;7;108	6;0;
$GPXUP;4327;06:17:57;0;49	86551;8	56078;7;108	6;0;
$GPXUP;4327;06:17:58;0;49	86551;8	56078;7;108	6;0;
$GPXUP;4327;06:17:59;0;49	86551;8	56078;7;108	6;0;
$GPXUP;4327;06:18:00;0;49	86551;8	56078;7;108	6;0;
$GPXUP;4327;06:18:01;0;49	86551;8	56078;7;108	6;0;
$GPXUP;4327;06:18:02;0;49	86551;8	56078;7;108	6;0;
$GPXUP;4327;06:18:03;0;49	86551;8	56078;7;108	6;0;
$GPXUP;4327;06:18:04;0;49	86551;8	56078;7;108	6;0;
$GPXUP;4327;06:18:05;0;49	86551;8	56078;7;108	6;0;
$GPXUP;4327;06:18:06;0;49	86551;8	56078;7;108	6;0;
$GPXUP;4327;06:18:07;0;49	86551;8	56078;7;108	6;0;
$GPXUP;4327;06:18:08;0;49	86551;8	56078;7;108	6;0;
$GPXUP;4327;06:18:09;0;49	86551;8	56078;7;108	6;0;
$GPXUP;4327;06:18:10;0;49	86551;8	56078;7;108	6;0;
$GPXUP;4327;06:18:11;0;49	86551;8	56078;7;108	6;0;
$GPXUP;4327;06:18:12;0;49	86551;8	56078;7;108	6;0;
$GPXUP;4327;06:18:13;0;49	86551;8	56078;7;108	6;0;
$GPXUP;4327;06:18:14;0;49	86551;8	56078;7;108	6;0;
$GPXUP;4327;06:18:15;0;49	86551;8	56078;7;108	6;0;
$GPXUP;4327;06:18:16;0;49	86551;8	56078;7;108	6;0;
$GPXUP;4327;06:18:17;0;49	86551;8	56078;7;108	6;0;
$GPXUP;4327;06:18:18;0;49	86551;8	56078;7;108	6;0;
$GPXUP;4327;06:18:19;0;49	86551;8	56078;7;108	6;0;
$GPXUP;4327;06:18:20;0;49	86551;8	56078;7;108	6;0;
$GPXUP;4327;06:18:21;0;49	86551;8	56078;7;108	6;0;
$GPXUP;4327;06:18:22;0;49	86551;8	56078;7;108	6;0;
$GPXUP;4327;06:18:23;0;49	86551;8	56078;7;108	6;0;
$GPXUP;4327;06:18:24;0;49	86551;8	56078;7;108	6;0;
$GPXUP;4327;06:18:25;0;49	86551;8	56078;7;108	6;0;
$GPXUP;4327;06:18:26;0;49	86551;8	56078;7;108	6;0;
$GPXUP;4327;06:18:27;0;49	86551;8	56078;7;108	6;0;
$GPXUP;4327;06:18:28;0;49	86551;8	56078;7;108	6;0;
$GPXUP;4327;06:18:29;0;49	86551;8	56078;7;108	6;0;
$GPXUP;4327;06:18:30;0;49	86551;8	56078;7;108	6;0;
$GPXUP;4327;06:18:31;0;49	86551;8	56078;7;108	6;0;
$GPXUP;4327;06:18:32;0;49	86551;8	56078;7;108	6;0;
$GPXUP;4327;06:18:33;0;49	86551;8	56078;7;108	6;0;
$GPXUP;4327;06:18:34;0;49	86551;8	56078;7;108	6;0;
$GPXUP;4327;06:18:35;0;49	86551;8	56078;7;108	6;0;
$GPXUP;4327;06:18:36;0;49	86551;8	56078;7;108	6;0;
$GPXUP;4327;06:18:37;0;49	86551;8	56078;7;108	6;0;
$GPXUP;4327;06:18:38;0;49	86551;8	56078;7;108	6;0;
$GPXUP;4327;06:18:39;0;49	86551;8	56078;7;108	6;0;
$GPXUP;4327;06:18:40;0;49	86551;8	56078;7;108	6;0;
$GPXUP;4327;06:18:41;0;49	86551;8	56078;7;108	6;0;
$GPXUP;4327;06:18:42;0;49	86551;8	56078;7;108	6;0;
$GPXUP;4327;06:18:43;0;49	86551;8	56078;7;108	6;0;
$GPXUP;4327;06:18:44;0;49	86551;8	56078;7;108	6;0;
$GPXUP;4327;06:18:45;0;49	86551;8	56078;7;108	6;0;
$GPXUP;4327;06:18:46;0;49	86551;8	56078;7;108	6;0;
$GPXUP;4327;06:18:47;0;49	86551;8	56078;7;108	6;0;
$GPXUP;4327;06:18:48;0;49	86551;8	56078;7;108	6;0;
$GPXUP;4327;06:18:49;0;49	86551;8	56078;7;108	6;0;
$GPXUP;4327;06:18:50;0;49	86551;8	56078;7;108	6;0;
$GPXUP;4327;06:18:51;0;49	86551;8	56078;7;108	6;0;
$GPXUP;4327;06:18:52;0;49	86551;8	56078;7;108	6;0;
$GPXUP;4327;06:18:53;0;49	86551;8	56078;7;108	6;0;
$GPXUP;4327;06:18:54;0;49	86551;8	56078;7;108	6;0;
$GPXUP;4327;06:18:55;0;49	86551;8	56078;7;108	6;0;
$GPXUP;4327;06:18:56;0;49	86551;8	56078;7;108	6;0;
$GPXUP;4327;06:18:57;0;49	86551;8	56078;7;108	6;0;
$GPXUP;4327;06:18:58;0;49	86551;8	56078;7;108	6;0;
$GPXUP;4327;06:18:59;0;49	86551;8	56078;7;108	6;0;
$GPXUP;4327;06:19:00;0;49	86551;8	56078;7;108	6;0;
$GPXUP;4327;06:19:01;0;49	86551;8	56078;7;108	6;0;
$GPXUP;4327;06:19:02;0;49	86551;8	56078;7;108	6;0;
$GPXUP;4327;06:19:03;0;49	86551;8	56078;7;108	6;0;
$GPXUP;4327;06:19:04;0;49	86551;8	56078;7;108	6;0;
$GPXUP;4327;06:19:05;0;49	86551;8	56078;7;108	6;0;
$GPXUP;4327;06:19:06;0;49	86551;8	56078;7;108	6;0;
$GPXUP;4327;06:19:07;0;49	86551;8	56078;7;108	6;0;
$GPXUP;4327;06:19:08;0;49	86551;8	56078;7;108	6;0;
$GPXUP;4327;06:19:09;0;49	86551;8	56078;7;108	6;0;
$GPXUP;4327;06:19:10;0;49	86551;8	56078;7;108	6;0;
$GPXUP;4327;06:19:11;0;49	86551;8	56078;7;108	6;0;
$GPXUP;4327;06:19:12;0;49	86551;8	56078;7;108	6;0;
$GPXUP;4327;06:19:13;0;49	86551;8	56078;7;108	6;0;
$GPXUP;4327;06:19:14;0;49	86551;8	56078;7;108	6;0;
$GPXUP;4327;06:19:15;0;49	86551;8	56078;7;108	6;0;
$GPXUP;4327;06:19:16;0;49	86551;8	56078;7;108	6;0;
$GPXUP;4327;06:19:17;0;49	86551;8	56078;7;108	6;0;
$GPXUP;4327;06:19:18;0;49	86551;8	56078;7;108	6;0;
$GPXUP;4327;06:19:19;0;49	86551;8	56078;7;108	6;0;
$GPXUP;4327;06:19:20;0;49	86551;8	56078;7;108	6;0;
$GPXUP;4327;06:19:21;0;49	86551;8	56078;7;108	6;0;
$GPXUP;4327;06:19:22;0;49	86551;8	56078;7;108	6;0;
$GPXUP;4327;06:19:23;0;49	86551;8	56078;7;108	6;0;
$GPXUP;4327;06:19:24;0;49	86551;8	56078;7;108	6;0;
$GPXUP;4327;06:19:25;0;49	86551;8	56078;7;108	6;0;
$GPXUP;4327;06:19:26;0;49	86551;8	56078;7;108	6;0;
$GPXUP;4327;06:19:27;0;49	86551;8	56078;7;108	6;0;
$GPXUP;4327;06:19:28;0;49	86551;8	56078;7;108	6;0;
$GPXUP;4327;06:19:29;0;49	86551;8	56078;7;108	6;0;
$GPXUP;4327;06:19:30;0;49	86551;8	56078;7;108	6;0;
$GPXUP;4327;06:19:31;0;49	86551;8	56078;7;108	6;0;
$GPXUP;4327;06:19:32;0;49	86551;8	56078;7;108	6;0;
$GPXUP;4327;06:19:33;0;49	86551;8	56078;7;108	6;0;
$GPXUP;4327;06:19:34;0;49	86551;8	56078;7;108	6;0;
$GPXUP;4327;06:19:35;0;49	86551;8	56078;7;108	6;0;
$GPXUP;4327;06:19:36;0;49	86551;8	56078;7;108	6;0;
$GPXUP;4327;06:19:37;0;49	86551;8	56078;7;108	6;0;
$GPXUP;4327;06:19:38;0;49	86551;8	56078;7;108	6;0;
$GPXUP;4327;06:19:39;0;49	86551;8	56078;7;108	6;0;
$GPXUP;4327;06:19:40;0;49	86551;8	56078;7;108	6;0;
$GPXUP;4327;06:19:41;0;49	86551;8	56078;7;108	6;0;
$GPXUP;4327;06:19:42;0;49	86551;8	56078;7;108	6;0;
$GPXUP;4327;06:19:43;0;49	86551;8	56078;7;108	6;0;
$GPXUP;4327;06:19:44;0;49	86551;8	56078;7;108	6;0;
$GPXUP;4327;06:19:45;0;49	86551;8	56078;7;108	6;0;
$GPXUP;4327;06:19:46;0;49	86551;8	56078;7;108	6;0;
$GPXUP;4327;06:19:47;0;49	86551;8	56078;7;108	6;0;
$GPXUP;4327;06:19:48;0;49	86551;8	56078;7;108	6;0;
$GPXUP;4327;06:19:49;0;49	86551;8	56078;7;108	6;0;
$GPXUP;4327;06:19:50;0;49	86551;8	56078;7;108	6;0;
$GPXUP;4327;06:19:51;0;49	86551;8	56078;7;108	6;0;
$GPXUP;4327;06:19:52;0;49	86551;8	56078;7;108	6;0;
$GPXUP;4327;06:19:53;0;49	86551;8	56078;7;108	6;0;
$GPXUP;4327;06:19:54;0;49	86551;8	56078;7;108	6;0;
$GPXUP;4327;06:19:55;0;49	86551;8	56078;7;108	6;0;
$GPXUP;4327;06:19:56;0;49	86551;8	56078;7;108	6;0;
$GPXUP;4327;06:19:57;0;49	86551;8	56078;7;108	6;0;
$GPXUP;4327;06:19:58;0;49	86551;8	56078;7;108	6;0;
$GPXUP;4327;06:19:59;0;49	86551;8	56078;7;108	6;0;
$GPXUP;4327;06:20:00;0;49	86551;8	56078;7;108	6;0;
$GPXUP;4327;06:20:01;0;49	86551;8	56078;7;108	6;0;
$GPXUP;4327;06:20:02;0;49	86551;8	56078;7;108	6;0;
$GPXUP;4327;06:20:03;0;49	86551;8	56078;7;108	6;0;
$GPXUP;4327;06:20:04;0;49	86551;8	56078;7;108	6;0;
$GPXUP;4327;06:20:05;0;49	86551;8	56078;7;108	6;0;
$GPXUP;4327;06:20:06;0;49	86551;8	56078;7;108	6;0;
$GPXUP;4327;06:20:07;0;49	86551;8	56078;7;108	6;0;
$GPXUP;4327;06:20:08;0;49	86551;8	56078;7;108	6;0;
$GPXUP;4327;06:20:09;0;49	86551;8	56078;7;108	6;0;
$GPXUP;4327;06:20:10;0;49	86551;8	56078;7;108	6;0;
$GPXUP;4327;06:20:11;0;49	86551;8	56078;7;108	6;0;
$GPXUP;4327;06:20:12;0;49	86551;8	56078;7;108	6;0;
$GPXUP;4327;06:20:13;0;49	86551;8	56078;7;108	6;0;
$GPXUP;4327;06:20:14;0;49	86551;8	56078;7;108	6;0;
$GPXUP;4327;06:20:15;0;49	86551;8	56078;7;108	6;0;
$GPXUP;4327;06:20:16;0;49	86551;8	56078;7;108	6;0;
$GPXUP;4327;06:20:17;0;49	86551;8	56078;7;108	6;0;
$GPXUP;4327;06:20:18;0;49	86551;8	56078;7;108	6;0;
$GPXUP;4327;06:20:19;0;49	86551;8	56078;7;108	6;0;
$GPXUP;4327;06:20:20;0;49	86551;8	56078;7;108	6;0;
$GPXUP;4327;06:20:21;0;49	86551;8	56078;7;108	6;0;
$GPXUP;4327;06:20:22;0;49	86551;8	56078;7;108	6;0;
$GPXUP;4327;06:20:23;0;49	86551;8	56078;7;108	6;0;
$GPXUP;4327;06:20:24;0;49	86551;8	56078;7;108	6;0;
$GPXUP;4327;06:20:25;0;49	86551;8	56078;7;108	6;0;
$GPXUP;4327;06:20:26;0;49	86551;8	56078;7;108	6;0;
$GPXUP;4327;06:20:27;0;49	86551;8	56078;7;108	6;0;
$GPXUP;4327;06:20:28;0;49	86551;8	56078;7;108	6;0;
$GPXUP;4327;06:20:29;0;49	86551;8	56078;7;108	6;0;
$GPXUP;4327;06:20:30;0;49	86551;8	56078;7;108	6;0;
$GPXUP;4327;06:20:31;0;49	86551;8	56078;7;108	6;0;
$GPXUP;4327;06:20:32;0;49	86551;8	56078;7;108	6;0;
$GPXUP;4327;06:20:33;0;49	86551;8	56078;7;108	6;0;
$GPXUP;4327;06:20:34;0;49	86551;8	56078;7;108	6;0;
$GPXUP;4327;06:20:35;0;49	86551;8	56078;7;108	6;0;
$GPXUP;4327;06:20:36;0;49	86551;8	56078;7;108	6;0;
$GPXUP;4327;06:20:37;0;49	86551;8	56078;7;108	6;0;
$GPXUP;4327;06:20:38;0;49	86551;8	56078;7;108	6;0;
$GPXUP;4327;06:20:39;0;49	86551;8	56078;7;108	6;0;
$GPXUP;4327;06:20:40;0;49	86551;8	56078;7;108	6;0;
$GPXUP;4327;06:20:41;0;49	86551;8	56078;7;108	6;0;
$GPXUP;4327;06:20:42;0;49	86551;8	56078;7;108	6;0;
$GPXUP;4327;06:20:43;0;49	86551;8	56078;7;108	6;0;
$GPXUP;4327;06:20:44;0;49	86551;8	56078;7;108	6;0;
$GPXUP;4327;06:20:45;0;49	86551;8	56078;7;108	6;0;
$GPXUP;4327;06:20:46;0;49	86551;8	56078;7;108	6;0;
$GPXUP;4327;06:20:47;0;49	86551;8	56078;7;108	6;0;
$GPXUP;4327;06:20:48;0;49	86551;8	56078;7;108	6;0;
$GPXUP;4327;06:20:49;0;49	86551;8	56078;7;108	6;0;
$GPXUP;4327;06:20:50;0;49	86551;8	56078;7;108	6;0;
$GPXUP;4327;06:20:51;0;49	86551;8	56078;7;108	6;0;
$GPXUP;4327;06:20:52;0;49	86551;8	56078;7;108	6;0;
$GPXUP;4327;06:20:53;0;49	86551;8	56078;7;108	6;0;
$GPXUP;4327;06:20:54;0;49	86551;8	56078;7;108	6;0;
$GPXUP;4327;06:20:55;0;49	86551;8	56078;7;108	6;0;
$GPXUP;4327;06:20:56;0;49	86551;8	56078;7;108	6;0;
$GPXUP;4327;06:20:57;0;49	86551;8	56078;7;108	6;0;
$GPXUP;4327;06:20:58;0;49	86551;8	56078;7;108	6;0;
$GPXUP;4327;06:20:59;0;49	86551;8	56078;7;108	6;0;
$GPXUP;4327;06:21:00;0;49	86551;8	56078;7;108	6;0;
$GPXUP;4327;06:21:01;0;49	86551;8	56078;7;108	6;0;
$GPXUP;4327;06:21:02;0;49	86551;8	56078;7;108	6;0;
$GPXUP;4327;06:21:03;0;49	86551;8	56078;7;108	6;0;
$GPXUP;4327;06:21:04;0;49	86551;8	56078;7;108	6;0;
$GPXUP;4327;06:21:05;0;49	86551;8	56078;7;108	6;0;
$GPXUP;4327;06:21:06;0;49	86551;8	56078;7;108	6;0;
$GPXUP;4327;06:21:07;0;49	86551;8	56078;7;108	6;0;
$GPXUP;4327;06:21:08;0;49	86551;8	56078;7;108	6;0;
$GPXUP;4327;06:21:09;0;49	86551;8	56078;7;108	6;0;
$GPXUP;4327;06:21:10;0;49	86551;8	56078;7;108	6;0;
$GPXUP;4327;06:21:11;0;49	86551;8	56078;7;108	6;0;
$GPXUP;4327;06:21:12;0;49	86551;8	56078;7;108	6;0;
$GPXUP;4327;06:21:13;0;49	86551;8	56078;7;108	6;0;
$GPXUP;4327;06:21:14;0;49	86551;8	56078;7;108	6;0;
$GPXUP;4327;06:21:15;0;49	86551;8	56078;7;108	6;0;
$GPXUP;4327;06:21:16;0;49	86551;8	56078;7;108	6;0;
$GPXUP;4327;06:21:17;0;49	86551;8	56078;7;108	6;0;
$GPXUP;4327;06:21:18;0;49	86551;8	56078;7;108	6;0;
$GPXUP;4327;06:21:19;0;49	86551;8	56078;7;108	6;0;
$GPXUP;4327;06:21:20;0;49	86551;8	56078;7;108	6;0;
$GPXUP;4327;06:21:21;0;49	86551;8	56078;7;108	6;0;
$GPXUP;4327;06:21:22;0;49	86551;8	56078;7;108	6;0;
$GPXUP;4327;06:21:23;0;49	86551;8	56078;7;108	6;0;
$GPXUP;4327;06:21:24;0;49	86551;8	56078;7;108	6;0;
$GPXUP;4327;06:21:25;0;49	86551;8	56078;7;108	6;0;
$GPXUP;4327;06:21:26;0;49	86551;8	56078;7;108	6;0;
$GPXUP;4327;06:21:27;0;49	86551;8	56078;7;108	6;0;
$GPXUP;4327;06:21:28;0;49	86551;8	56078;7;108	6;0;
$GPXUP;4327;06:21:29;0;49	86551;8	56078;7;108	6;0;
$GPXUP;4327;06:21:30;0;49	86551;8	56078;7;108	6;0;
$GPXUP;4327;06:21:31;0;49	86551;8	56078;7;108	6;0;
$GPXUP;4327;06:21:32;0;49	86551;8	56078;7;108	6;0;
$GPXUP;4327;06:21:33;0;49	86551;8	56078;7;108	6;0;
$GPXUP;4327;06:21:34;0;49	86551;8	56078;7;108	6;0;
$GPXUP;4327;06:21:35;0;49	86551;8	56078;7;108	6;0;
$GPXUP;4327;06:21:36;0;49	86551;8	56078;7;108	6;0;
$GPXUP;4327;06:21:37;0;49	86551;8	56078;7;108	6;0;
$GPXUP;4327;06:21:38;0;49	86551;8	56078;7;108	6;0;
$GPXUP;4327;06:21:39;0;49	86551;8	56078;7;108	6;0;
$GPXUP;4327;06:21:40;0;49	86551;8	56078;7;108	6;0;
$GPXUP;4327;06:21:41;0;49	86551;8	56078;7;108	6;0;
$GPXUP;4327;06:21:42;0;49	86551;8	56078;7;108	6;0;
$GPXUP;4327;06:21:43;0;49	86551;8	56078;7;108	6;0;
$GPXUP;4327;06:21:44;0;49	86551;8	56078;7;108	6;0;
$GPXUP;4327;06:21:45;0;49	86551;8	56078;7;108	6;0;
$GPXUP;4327;06:21:46;0;49	86551;8	56078;7;108	6;0;
$GPXUP;4327;06:21:47;0;49	86551;8	56078;7;108	6;0;
$GPXUP;4327;06:21:48;0;49	86551;8	56078;7;108	6;0;
$GPXUP;4327;06:21:49;0;49	86551;8	56078;7;108	6;0;
$GPXUP;4327;06:21:50;0;49	86551;8	56078;7;108	6;0;
$GPXUP;4327;06:21:51;0;49	86551;8	56078;7;108	6;0;
$GPXUP;4327;06:21:52;0;49	86551;8	56078;7;108	6;0;
$GPXUP;4327;06:21:53;0;49	86551;8	56078;7;108	6;0;
$GPXUP;4327;06:21:54;0;49	86551;8	56078;7;108	6;0;
$GPXUP;4327;06:21:55;0;49	86545;8	56077;7;108	6;0;
$GPXUP;4327;06:21:56;0;49	86545;8	56076;7;108	6;0;
$GPXUP;4327;06:21:57;0;49	86545;8	56076;7;108	6;0;
$GPXUP;4327;06:21:58;0;49	86545;8	56076;7;108	6;0;
$GPXUP;4327;06:21:59;0;49	86545;8	56076;7;108	6;0;
$GPXUP;4327;06:22:00;0;49	86545;8	56076;7;108	6;0;
$GPXUP;4327;06:22:01;0;49	86545;8	56076;7;108	6;0;
$GPXUP;4327;06:22:02;0;49	86545;8	56076;7;108	6;0;
$GPXUP;4327;06:22:03;0;49	86545;8	56076;7;108	6;0;
$GPXUP;4327;06:22:04;0;49	86545;8	56076;7;108	6;0;
$GPXUP;4327;06:22:05;0;49	86545;8	56076;7;108	6;0;
$GPXUP;4327;06:22:06;0;49	86545;8	56076;7;108	6;0;
$GPXUP;4327;06:22:07;0;49	86545;8	56076;7;108	6;0;
$GPXUP;4327;06:22:08;0;49	86545;8	56076;7;108	6;0;
$GPXUP;4327;06:22:09;0;49	86545;8	56076;7;108	6;0;
$GPXUP;4327;06:22:10;0;49	86545;8	56076;7;108	6;0;
$GPXUP;4327;06:22:11;0;49	86545;8	56076;7;108	6;0;
$GPXUP;4327;06:22:12;0;49	86545;8	56076;7;108	6;0;
$GPXUP;4327;06:22:13;0;49	86545;8	56076;7;108	6;0;
$GPXUP;4327;06:22:14;0;49	86545;8	56076;7;108	6;0;
$GPXUP;4327;06:22:15;0;49	86545;8	56076;7;108	6;0;
$GPXUP;4327;06:22:16;0;49	86545;8	56076;7;108	6;0;
$GPXUP;4327;06:22:17;0;49	86545;8	56076;7;108	6;0;
$GPXUP;4327;06:22:18;0;49	86545;8	56076;7;108	6;0;
$GPXUP;4327;06:22:19;0;49	86545;8	56076;7;108	6;0;
$GPXUP;4327;06:22:20;0;49	86545;8	56076;7;108	6;0;
$GPXUP;4327;06:22:21;0;49	86545;8	56076;7;108	6;0;
$GPXUP;4327;06:22:22;0;49	86545;8	56076;7;108	6;0;
$GPXUP;4327;06:22:23;0;49	86545;8	56076;7;108	6;0;
$GPXUP;4327;06:22:24;0;49	86545;8	56076;7;108	6;0;
$GPXUP;4327;06:22:25;0;49	86545;8	56076;7;108	6;0;
$GPXUP;4327;06:22:26;0;49	86545;8	56076;7;108	6;0;
$GPXUP;4327;06:22:27;0;49	86545;8	56076;7;108	6;0;
$GPXUP;4327;06:22:28;0;49	86545;8	56076;7;108	6;0;
$GPXUP;4327;06:22:29;0;49	86545;8	56076;7;108	6;0;
$GPXUP;4327;06:22:30;0;49	86545;8	56076;7;108	6;0;
$GPXUP;4327;06:22:31;0;49	86545;8	56076;7;108	6;0;
$GPXUP;4327;06:22:32;0;49	86545;8	56076;7;108	6;0;
$GPXUP;4327;06:22:33;0;49	86545;8	56076;7;108	6;0;
$GPXUP;4327;06:22:34;0;49	86545;8	56076;7;108	6;0;
$GPXUP;4327;06:22:35;0;49	86545;8	56076;7;108	6;0;
$GPXUP;4327;06:22:36;0;49	86545;8	56076;7;108	6;0;
$GPXUP;4327;06:22:37;0;49	86545;8	56076;7;108	6;0;
$GPXUP;4327;06:22:38;0;49	86545;8	56076;7;108	6;0;
$GPXUP;4327;06:22:39;0;49	86545;8	56076;7;108	6;0;
$GPXUP;4327;06:22:40;0;49	86545;8	56076;7;108	6;0;
$GPXUP;4327;06:22:41;0;49	86545;8	56076;7;108	6;0;
$GPXUP;4327;06:22:42;0;49	86545;8	56076;7;108	6;0;
$GPXUP;4327;06:22:43;0;49	86545;8	56076;7;108	6;0;
$GPXUP;4327;06:22:44;0;49	86545;8	56076;7;108	6;0;
$GPXUP;4327;06:22:45;0;49	86545;8	56076;7;108	6;0;
$GPXUP;4327;06:22:46;0;49	86545;8	56076;7;108	6;0;
$GPXUP;4327;06:22:47;0;49	86545;8	56076;7;108	6;0;
$GPXUP;4327;06:22:48;0;49	86545;8	56076;7;108	6;0;
$GPXUP;4327;06:22:49;0;49	86545;8	56076;7;108	6;0;
$GPXUP;4327;06:22:50;0;49	86545;8	56076;7;108	6;0;
$GPXUP;4327;06:22:51;0;49	86545;8	56076;7;108	6;0;
$GPXUP;4327;06:22:52;0;49	86545;8	56076;7;108	6;0;
$GPXUP;4327;06:22:53;0;49	86545;8	56076;7;108	6;0;
$GPXUP;4327;06:22:54;0;49	86545;8	56076;7;108	6;0;
$GPXUP;4327;06:22:55;0;49	86545;8	56076;7;108	6;0;
$GPXUP;4327;06:22:56;0;49	86545;8	56076;7;108	6;0;
$GPXUP;4327;06:22:57;0;49	86545;8	56076;7;108	6;0;
$GPXUP;4327;06:22:58;0;49	86545;8	56076;7;108	6;0;
$GPXUP;4327;06:22:59;0;49	86545;8	56076;7;108	6;0;
$GPXUP;4327;06:23:00;0;49	86545;8	56076;7;108	6;0;
$GPXUP;4327;06:23:01;0;49	86545;8	56076;7;108	6;0;
$GPXUP;4327;06:23:02;0;49	86545;8	56076;7;108	6;0;
$GPXUP;4327;06:23:03;0;49	86545;8	56076;7;108	6;0;
$GPXUP;4327;06:23:04;0;49	86545;8	56076;7;108	6;0;
$GPXUP;4327;06:23:05;0;49	86545;8	56076;7;108	6;0;
$GPXUP;4327;06:23:06;0;49	86545;8	56076;7;108	6;0;
$GPXUP;4327;06:23:07;0;49	86545;8	56076;7;108	6;0;
$GPXUP;4327;06:23:08;0;49	86545;8	56076;7;108	6;0;
$GPXUP;4327;06:23:09;0;49	86545;8	56076;7;108	6;0;
$GPXUP;4327;06:23:10;0;49	86545;8	56076;7;108	6;0;
$GPXUP;4327;06:23:11;0;49	86545;8	56076;7;108	6;0;
$GPXUP;4327;06:23:12;0;49	86545;8	56076;7;108	6;0;
$GPXUP;4327;06:23:13;0;49	86545;8	56076;7;108	6;0;
$GPXUP;4327;06:23:14;0;49	86545;8	56076;7;108	6;0;
$GPXUP;4327;06:23:15;0;49	86545;8	56076;7;108	6;0;
$GPXUP;4327;06:23:16;0;49	86545;8	56076;7;108	6;0;
$GPXUP;4327;06:23:17;0;49	86545;8	56076;7;108	6;0;
$GPXUP;4327;06:23:18;0;49	86545;8	56076;7;108	6;0;
$GPXUP;4327;06:23:19;0;49	86545;8	56076;7;108	6;0;
$GPXUP;4327;06:23:20;0;49	86545;8	56076;7;108	6;0;
$GPXUP;4327;06:23:21;0;49	86545;8	56076;7;108	6;0;
$GPXUP;4327;06:23:22;0;49	86545;8	56076;7;108	6;0;
$GPXUP;4327;06:23:23;0;49	86545;8	56076;7;108	6;0;
$GPXUP;4327;06:23:24;0;49	86545;8	56076;7;108	6;0;
$GPXUP;4327;06:23:25;0;49	86545;8	56076;7;108	6;0;
$GPXUP;4327;06:23:26;0;49	86545;8	56076;7;108	6;0;
$GPXUP;4327;06:23:27;0;49	86545;8	56077;7;108	6;0;
$GPXUP;4327;06:23:28;0;49	86545;8	56078;7;108	6;0;
$GPXUP;4327;06:23:29;0;49	86545;8	56078;7;108	6;0;
$GPXUP;4327;06:23:30;0;49	86545;8	56078;7;108	6;0;
$GPXUP;4327;06:23:31;0;49	86545;8	56078;7;108	6;0;
$GPXUP;4327;06:23:32;0;49	86545;8	56078;7;108	6;0;
$GPXUP;4327;06:23:33;0;49	86545;8	56078;7;108	6;0;
$GPXUP;4327;06:23:34;0;49	86545;8	56078;7;108	6;0;
$GPXUP;4327;06:23:35;0;49	86545;8	56078;7;108	6;0;
$GPXUP;4327;06:23:36;0;49	86545;8	56078;7;108	6;0;
$GPXUP;4327;06:23:37;0;49	86545;8	56078;7;108	6;0;
$GPXUP;4327;06:23:38;0;49	86545;8	56078;7;108	6;0;
$GPXUP;4327;06:23:39;0;49	86545;8	56078;7;108	6;0;
$GPXUP;4327;06:23:40;0;49	86545;8	56078;7;108	6;0;
$GPXUP;4327;06:23:41;0;49	86545;8	56078;7;108	6;0;
$GPXUP;4327;06:23:42;0;49	86545;8	56078;7;108	6;0;
$GPXUP;4327;06:23:43;0;49	86545;8	56078;7;108	6;0;
$GPXUP;4327;06:23:44;0;49	86545;8	56078;7;108	6;0;
$GPXUP;4327;06:23:45;0;49	86545;8	56078;7;108	6;0;
$GPXUP;4327;06:23:46;0;49	86545;8	56078;7;108	6;0;
$GPXUP;4327;06:23:47;0;49	86545;8	56078;7;108	6;0;
$GPXUP;4327;06:23:48;0;49	86545;8	56078;7;108	6;0;
$GPXUP;4327;06:23:49;0;49	86545;8	56078;7;108	6;0;
$GPXUP;4327;06:23:50;0;49	86545;8	56078;7;108	6;0;
$GPXUP;4327;06:23:51;0;49	86545;8	56078;7;108	6;0;
$GPXUP;4327;06:23:52;0;49	86545;8	56078;7;108	6;0;
$GPXUP;4327;06:23:53;0;49	86545;8	56078;7;108	6;0;
$GPXUP;4327;06:23:54;0;49	86545;8	56078;7;108	6;0;
$GPXUP;4327;06:23:55;0;49	86545;8	56078;7;108	6;0;
$GPXUP;4327;06:23:56;0;49	86545;8	56078;7;108	6;0;
$GPXUP;4327;06:23:57;0;49	86545;8	56078;7;108	6;0;
$GPXUP;4327;06:23:58;0;49	86545;8	56078;7;108	6;0;
$GPXUP;4327;06:23:59;0;49	86545;8	56078;7;108	6;0;
$GPXUP;4327;06:24:00;0;49	86545;8	56078;7;108	6;0;
$GPXUP;4327;06:24:01;0;49	86545;8	56078;7;108	6;0;
$GPXUP;4327;06:24:02;0;49	86545;8	56078;7;108	6;0;
$GPXUP;4327;06:24:03;0;49	86545;8	56078;7;108	6;0;
$GPXUP;4327;06:24:04;0;49	86545;8	56078;7;108	6;0;
$GPXUP;4327;06:24:05;0;49	86545;8	56078;7;108	6;0;
$GPXUP;4327;06:24:06;0;49	86545;8	56078;7;108	6;0;
$GPXUP;4327;06:24:07;0;49	86545;8	56078;7;108	6;0;
$GPXUP;4327;06:24:08;0;49	86545;8	56078;7;108	6;0;
$GPXUP;4327;06:24:09;0;49	86545;8	56078;7;108	6;0;
$GPXUP;4327;06:24:10;0;49	86545;8	56078;7;108	6;0;
$GPXUP;4327;06:24:11;0;49	86545;8	56078;7;108	6;0;
$GPXUP;4327;06:24:12;0;49	86545;8	56078;7;108	6;0;
$GPXUP;4327;06:24:13;0;49	86545;8	56078;7;108	6;0;
$GPXUP;4327;06:24:14;0;49	86545;8	56078;7;108	6;0;
$GPXUP;4327;06:24:15;0;49	86545;8	56078;7;108	6;0;
$GPXUP;4327;06:24:16;0;49	86545;8	56078;7;108	6;0;
$GPXUP;4327;06:24:17;0;49	86545;8	56078;7;108	6;0;
$GPXUP;4327;06:24:18;0;49	86545;8	56078;7;108	6;0;
$GPXUP;4327;06:24:19;0;49	86545;8	56078;7;108	6;0;
$GPXUP;4327;06:24:20;0;49	86545;8	56078;7;108	6;0;
$GPXUP;4327;06:24:21;0;49	86545;8	56078;7;108	6;0;
$GPXUP;4327;06:24:22;0;49	86545;8	56078;7;108	6;0;
[truncated: 25,407 more rows]
