# Supplementary material for: Pigeon Navigation: Different Routes Lead to Frankfurt
Source: PLoS One. 2014 Nov 12;9(11):e112439. doi: 10.1371/journal.pone.0112439 (PMC4229201; doi:10.1371/journal.pone.0112439)
Supplement: File S4 — Files containing the original track data and a ‘Read me’ explaining the data format. (ZIP) [file pone.0112439.s004.zip › S-GRH/110627xup05_1034_GAP.log]

$GPXUP;4327;06:34:51;0;49	87254;8	56796;8;105	7;0;
$GPXUP;4327;06:34:52;0;49	87254;8	56796;9;105	7;1;
$GPXUP;4327;06:34:53;0;49	87254;8	56796;9;105	7;2;
$GPXUP;4327;06:34:54;0;49	87255;8	568;9;105	3;9;
$GPXUP;4327;06:34:55;0;49	87257;8	56809;9;105	5;33;
$GPXUP;4327;06:34:56;0;49	87261;8	56821;9;105	7;35;
$GPXUP;4327;06:34:57;0;49	87267;8	56834;9;105	7;42;
$GPXUP;4327;06:34:58;0;49	87276;8	56844;9;106;45;
$GPXUP;4327;06:34:59;0;49	87287;8	56849;9;106	9;47;
$GPXUP;4327;06:35:00;0;49	87299;8	56852;9;108	7;46;
$GPXUP;4327;06:35:01;0;49	8731;8	56851;9;111	1;44;
$GPXUP;4327;06:35:02;0;49	8732;8	56841;9;112	2;48;
$GPXUP;4327;06:35:03;0;49	87324;8	56823;9;112	7;54;
$GPXUP;4327;06:35:04;0;49	87323;8	56802;9;112	5;58;
$GPXUP;4327;06:35:05;0;49	87317;8	56781;9;113	1;60;
$GPXUP;4327;06:35:06;0;49	87307;8	56764;9;113	8;60;
$GPXUP;4327;06:35:07;0;49	87294;8	56751;9;114	6;58;
$GPXUP;4327;06:35:08;0;49	87281;8	56742;9;115	8;58;
$GPXUP;4327;06:35:09;0;49	87266;8	56738;9;116	6;57;
$GPXUP;4327;06:35:10;0;49	87252;8	56734;9;118	1;55;
$GPXUP;4327;06:35:11;0;49	8724;8	56726;9;119;58;
$GPXUP;4327;06:35:12;0;49	87228;8	56713;9;119	9;59;
$GPXUP;4327;06:35:13;0;49	87216;8	567;9;120	5;59;
$GPXUP;4327;06:35:14;0;49	87202;8	5669;9;120	3;56;
$GPXUP;4327;06:35:15;0;49	87188;8	56688;9;120	3;57;
$GPXUP;4327;06:35:16;0;49	87174;8	56691;9;120	5;57;
$GPXUP;4327;06:35:17;0;49	8716;8	56698;9;119	2;58;
$GPXUP;4327;06:35:18;0;49	87149;8	56712;9;120	2;56;
$GPXUP;4327;06:35:19;0;49	87143;8	56729;9;121	8;49;
$GPXUP;4327;06:35:20;0;49	87143;8	56746;9;123	6;45;
$GPXUP;4327;06:35:21;0;49	87148;8	56762;9;123	6;45;
$GPXUP;4327;06:35:22;0;49	87157;8	56772;9;124	8;47;
$GPXUP;4327;06:35:23;0;49	87169;8	56776;9;125	7;48;
$GPXUP;4327;06:35:24;0;49	87181;8	56774;9;127;51;
$GPXUP;4327;06:35:25;0;49	87192;8	56764;9;128	6;53;
$GPXUP;4327;06:35:26;0;49	872;8	56747;9;129	5;56;
$GPXUP;4327;06:35:27;0;49	87201;8	56725;9;129;59;
$GPXUP;4327;06:35:28;0;49	87195;8	56703;9;127	6;64;
$GPXUP;4327;06:35:29;0;49	87183;8	56687;9;126	9;67;
$GPXUP;4327;06:35:30;0;49	87168;8	56678;9;126	9;65;
$GPXUP;4327;06:35:31;0;49	87152;8	56674;9;127;63;
$GPXUP;4327;06:35:32;0;49	87137;8	56677;9;127	9;60;
$GPXUP;4327;06:35:33;0;49	87125;8	56688;9;129	5;54;
$GPXUP;4327;06:35:34;0;49	8712;8	56705;9;130	6;47;
$GPXUP;4327;06:35:35;0;49	87121;8	56722;9;130	9;46;
$GPXUP;4327;06:35:36;0;49	87128;8	56737;9;130	7;46;
$GPXUP;4327;06:35:37;0;49	87137;8	56748;9;130	8;48;
$GPXUP;4327;06:35:38;0;49	87148;8	56755;9;131	3;48;
$GPXUP;4327;06:35:39;0;49	8716;8	5676;9;132	3;48;
$GPXUP;4327;06:35:40;0;49	87172;8	56762;9;133	2;48;
$GPXUP;4327;06:35:41;0;49	87184;8	56759;9;133	9;50;
$GPXUP;4327;06:35:42;0;49	87195;8	5675;9;134	9;51;
$GPXUP;4327;06:35:43;0;49	87204;8	56735;9;135	2;54;
$GPXUP;4327;06:35:44;0;49	87209;8	56714;9;135	3;59;
$GPXUP;4327;06:35:45;0;49	87207;8	56691;9;134	6;63;
$GPXUP;4327;06:35:46;0;49	87198;8	56671;9;132	3;66;
$GPXUP;4327;06:35:47;0;49	87183;8	56658;9;130	4;67;
$GPXUP;4327;06:35:48;0;49	87166;8	56653;9;129	4;67;
$GPXUP;4327;06:35:49;0;49	8715;8	56657;9;127	8;64;
$GPXUP;4327;06:35:50;0;49	87138;8	56669;9;128	1;57;
$GPXUP;4327;06:35:51;0;49	87133;8	56688;9;128	6;54;
$GPXUP;4327;06:35:52;0;49	87133;8	56708;9;130	3;50;
$GPXUP;4327;06:35:53;0;49	87138;8	56725;9;132	2;46;
$GPXUP;4327;06:35:54;0;49	87144;8	5674;9;132	8;47;
$GPXUP;4327;06:35:55;0;49	87152;8	56751;9;133	6;45;
$GPXUP;4327;06:35:56;0;49	87161;8	56762;9;134	3;44;
$GPXUP;4327;06:35:57;0;49	8717;8	56772;9;136	1;41;
$GPXUP;4327;06:35:58;0;49	8718;8	56779;9;137	4;41;
$GPXUP;4327;06:35:59;0;49	87189;8	56782;9;138	3;41;
$GPXUP;4327;06:36:00;0;49	872;8	5678;9;137	8;48;
$GPXUP;4327;06:36:01;0;49	87211;8	5677;9;137	2;56;
$GPXUP;4327;06:36:02;0;49	8722;8	56752;9;136	5;62;
$GPXUP;4327;06:36:03;0;49	87225;8	56729;9;135	6;65;
$GPXUP;4327;06:36:04;0;49	87224;8	56704;9;136	2;65;
$GPXUP;4327;06:36:05;0;49	87214;8	56685;9;136;64;
$GPXUP;4327;06:36:06;0;49	87199;8	56676;9;135;63;
$GPXUP;4327;06:36:07;0;49	87183;8	56676;9;132	7;64;
$GPXUP;4327;06:36:08;0;49	87167;8	5668;9;129	6;63;
$GPXUP;4327;06:36:09;0;49	87153;8	56691;9;128	7;65;
$GPXUP;4327;06:36:10;0;49	87143;8	5671;9;127	7;60;
$GPXUP;4327;06:36:11;0;49	87139;8	56731;9;127	8;54;
$GPXUP;4327;06:36:12;0;49	87142;8	5675;9;128	5;52;
$GPXUP;4327;06:36:13;0;49	8715;8	56766;9;127	8;52;
$GPXUP;4327;06:36:14;0;49	87159;8	5678;9;127;54;
$GPXUP;4327;06:36:15;0;49	8717;8	56792;9;128	3;52;
$GPXUP;4327;06:36:16;0;49	87181;8	56801;9;130;48;
$GPXUP;4327;06:36:17;0;49	87193;8	56804;9;131	2;45;
$GPXUP;4327;06:36:18;0;49	87204;8	56802;9;132	2;46;
$GPXUP;4327;06:36:19;0;49	87216;8	56796;9;130	5;54;
$GPXUP;4327;06:36:20;0;49	87228;8	56786;9;129	7;58;
$GPXUP;4327;06:36:21;0;49	8724;8	56773;9;129	6;57;
$GPXUP;4327;06:36:22;0;49	87252;8	56759;9;130	9;56;
$GPXUP;4327;06:36:23;0;49	87263;8	56746;9;132	2;56;
$GPXUP;4327;06:36:24;0;49	87275;8	56736;9;132	5;52;
$GPXUP;4327;06:36:25;0;49	87287;8	56732;9;133	5;48;
$GPXUP;4327;06:36:26;0;49	87298;8	56734;9;134	2;47;
$GPXUP;4327;06:36:27;0;49	87308;8	56743;9;135	7;45;
$GPXUP;4327;06:36:28;0;49	87314;8	56758;9;136	8;43;
$GPXUP;4327;06:36:29;0;49	87318;8	56773;9;137	5;44;
$GPXUP;4327;06:36:30;0;49	87319;8	5679;9;138;44;
$GPXUP;4327;06:36:31;0;49	87319;8	56808;9;137	8;45;
$GPXUP;4327;06:36:32;0;49	87318;8	56826;9;138;48;
$GPXUP;4327;06:36:33;0;49	87313;8	56844;9;136	9;51;
$GPXUP;4327;06:36:34;0;49	87306;8	56862;9;135	9;55;
$GPXUP;4327;06:36:35;0;49	87296;8	56878;9;135	5;59;
$GPXUP;4327;06:36:36;0;49	87284;8	56891;9;136	9;57;
$GPXUP;4327;06:36:37;0;49	8727;8	56899;9;137	7;58;
$GPXUP;4327;06:36:38;0;49	87255;8	56899;9;138	8;60;
$GPXUP;4327;06:36:39;0;49	8724;8	56892;9;139	1;61;
$GPXUP;4327;06:36:40;0;49	87226;8	56881;9;137	5;64;
$GPXUP;4327;06:36:41;0;49	87211;8	56869;9;135	9;66;
$GPXUP;4327;06:36:42;0;49	87196;8	56858;9;135	2;68;
$GPXUP;4327;06:36:43;0;49	87181;8	56848;9;135	9;66;
$GPXUP;4327;06:36:44;0;49	87165;8	56841;9;136	7;64;
$GPXUP;4327;06:36:45;0;49	87149;8	56835;9;137	6;64;
$GPXUP;4327;06:36:46;0;49	87134;8	56828;9;138	2;60;
$GPXUP;4327;06:36:47;0;49	8712;8	56818;9;137	7;63;
$GPXUP;4327;06:36:48;0;49	87105;8	56807;9;137	7;64;
$GPXUP;4327;06:36:49;0;49	87091;8	56795;9;137	4;64;
$GPXUP;4327;06:36:50;0;49	87076;8	56783;9;137;65;
$GPXUP;4327;06:36:51;0;49	87062;8	56768;9;135	5;67;
$GPXUP;4327;06:36:52;0;49	8705;8	5675;9;134	2;68;
$GPXUP;4327;06:36:53;0;49	87036;8	56734;9;132	8;69;
$GPXUP;4327;06:36:54;0;49	8702;8	56722;9;134;67;
$GPXUP;4327;06:36:55;0;49	87005;8	56714;9;134	2;64;
$GPXUP;4327;06:36:56;0;49	8699;8	56714;9;134	4;58;
$GPXUP;4327;06:36:57;0;49	86978;8	56725;9;133	7;55;
$GPXUP;4327;06:36:58;0;49	86975;8	56743;9;133	6;49;
$GPXUP;4327;06:36:59;0;49	86979;8	5676;9;133	1;50;
$GPXUP;4327;06:37:00;0;49	86989;8	56772;9;131	3;53;
$GPXUP;4327;06:37:01;0;49	87002;8	56774;9;130	6;57;
$GPXUP;4327;06:37:02;0;49	87015;8	56764;9;130	7;57;
$GPXUP;4327;06:37:03;0;49	87024;8	56746;9;130	1;60;
$GPXUP;4327;06:37:04;0;49	87026;8	56723;9;127	4;65;
$GPXUP;4327;06:37:05;0;49	87022;8	56698;9;126	6;69;
$GPXUP;4327;06:37:06;0;49	87012;8	56677;9;127	2;67;
$GPXUP;4327;06:37:07;0;49	86999;8	56663;9;128	4;66;
$GPXUP;4327;06:37:08;0;49	86984;8	5665;9;128	2;65;
$GPXUP;4327;06:37:09;0;49	86972;8	56634;9;128;67;
$GPXUP;4327;06:37:10;0;49	86962;8	56613;9;128	5;67;
$GPXUP;4327;06:37:11;0;49	86955;8	56589;9;129	1;65;
$GPXUP;4327;06:37:12;0;49	86951;8	56565;9;129	6;64;
$GPXUP;4327;06:37:13;0;49	86951;8	5654;9;129	3;62;
$GPXUP;4327;06:37:14;0;49	86953;8	56516;9;129;63;
$GPXUP;4327;06:37:15;0;49	86959;8	56494;9;128	2;60;
$GPXUP;4327;06:37:16;0;49	8697;8	56481;9;127	4;55;
$GPXUP;4327;06:37:17;0;49	86983;8	56478;9;125	7;52;
$GPXUP;4327;06:37:18;0;49	86996;8	56483;9;125	3;53;
$GPXUP;4327;06:37:19;0;49	87007;8	56495;9;124	8;52;
$GPXUP;4327;06:37:20;0;49	87016;8	5651;9;125	4;49;
$GPXUP;4327;06:37:21;0;49	87022;8	56526;9;126	2;48;
$GPXUP;4327;06:37:22;0;49	87026;8	56544;9;127	9;47;
$GPXUP;4327;06:37:23;0;49	87028;8	56562;9;129	9;47;
$GPXUP;4327;06:37:24;0;49	87032;8	5658;9;131	5;47;
$GPXUP;4327;06:37:25;0;49	87036;8	56596;9;131	8;47;
$GPXUP;4327;06:37:26;0;49	87042;8	56613;9;130	6;47;
$GPXUP;4327;06:37:27;0;49	87048;8	5663;9;129	8;49;
$GPXUP;4327;06:37:28;0;49	87054;8	56646;9;130;51;
$GPXUP;4327;06:37:29;0;49	87061;8	56663;9;130	2;51;
$GPXUP;4327;06:37:30;0;49	87066;8	56682;9;130	3;54;
$GPXUP;4327;06:37:31;0;49	8707;8	56702;9;130	4;55;
$GPXUP;4327;06:37:32;0;49	87076;8	56722;9;129	8;56;
$GPXUP;4327;06:37:33;0;49	87086;8	56738;9;129	1;57;
$GPXUP;4327;06:37:34;0;49	87098;8	56748;9;129;56;
$GPXUP;4327;06:37:35;0;49	87112;8	56757;9;129	2;57;
$GPXUP;4327;06:37:36;0;49	87126;8	56762;9;127	9;59;
$GPXUP;4327;06:37:37;0;49	8714;8	56767;9;126	3;59;
$GPXUP;4327;06:37:38;0;49	87154;8	56776;9;126	2;56;
$GPXUP;4327;06:37:39;0;49	87164;8	5679;9;127	1;51;
$GPXUP;4327;06:37:40;0;49	87172;8	56806;9;128;52;
$GPXUP;4327;06:37:41;0;49	87182;8	5682;9;128	2;54;
$GPXUP;4327;06:37:42;0;49	87192;8	56834;9;127	7;57;
$GPXUP;4327;06:37:43;0;49	87205;8	56846;9;125	6;61;
$GPXUP;4327;06:37:44;0;49	8722;8	5685;9;123	9;65;
$GPXUP;4327;06:37:45;0;49	87236;8	56845;9;122	5;66;
$GPXUP;4327;06:37:46;0;49	87251;8	56833;9;123	3;66;
$GPXUP;4327;06:37:47;0;49	87263;8	56813;9;123	1;71;
$GPXUP;4327;06:37:48;0;49	8727;8	56788;9;124;71;
$GPXUP;4327;06:37:49;0;49	87271;8	5676;9;124	5;73;
$GPXUP;4327;06:37:50;0;49	87268;8	56733;9;124	8;71;
$GPXUP;4327;06:37:51;0;49	87257;8	5671;9;124	5;72;
$GPXUP;4327;06:37:52;0;49	87242;8	56694;9;124	9;73;
$GPXUP;4327;06:37:53;0;49	87226;8	56683;9;124	9;71;
$GPXUP;4327;06:37:54;0;49	87209;8	56678;9;125	4;68;
$GPXUP;4327;06:37:55;0;49	87193;8	56681;9;126	1;65;
$GPXUP;4327;06:37:56;0;49	87179;8	56694;9;127	6;61;
$GPXUP;4327;06:37:57;0;49	87167;8	56708;9;128	8;60;
$GPXUP;4327;06:37:58;0;49	87156;8	56722;9;129	5;59;
$GPXUP;4327;06:37:59;0;49	87144;8	56737;9;130	3;59;
$GPXUP;4327;06:38:00;0;49	87133;8	56751;9;131	5;57;
$GPXUP;4327;06:38:01;0;49	8712;8	5676;9;131	7;58;
$GPXUP;4327;06:38:02;0;49	87105;8	56765;9;131	4;60;
$GPXUP;4327;06:38:03;0;49	87089;8	56764;9;131	1;64;
$GPXUP;4327;06:38:04;0;49	87073;8	56761;9;131	3;64;
$GPXUP;4327;06:38:05;0;49	87057;8	56758;9;131	5;64;
$GPXUP;4327;06:38:06;0;49	87041;8	56757;9;132	1;64;
$GPXUP;4327;06:38:07;0;49	87026;8	5676;9;131	9;60;
$GPXUP;4327;06:38:08;0;49	87012;8	56769;9;131	8;57;
$GPXUP;4327;06:38:09;0;49	87001;8	56781;9;131	2;57;
$GPXUP;4327;06:38:10;0;49	8699;8	56796;9;131	1;57;
$GPXUP;4327;06:38:11;0;49	86981;8	56813;9;131	3;56;
$GPXUP;4327;06:38:12;0;49	86972;8	56828;9;132	1;55;
$GPXUP;4327;06:38:13;0;49	8696;8	56838;9;133;57;
$GPXUP;4327;06:38:14;0;49	86945;8	56841;9;133	7;59;
$GPXUP;4327;06:38:15;0;49	86931;8	56837;9;135	2;57;
$GPXUP;4327;06:38:16;0;49	8692;8	56826;9;135	8;57;
$GPXUP;4327;06:38:17;0;49	86911;8	56808;9;136	2;59;
$GPXUP;4327;06:38:18;0;49	86908;8	56786;9;136	4;59;
$GPXUP;4327;06:38:19;0;49	86911;8	56766;9;136	5;52;
$GPXUP;4327;06:38:20;0;49	86921;8	56752;9;134	9;53;
$GPXUP;4327;06:38:21;0;49	86934;8	56744;9;133	2;55;
$GPXUP;4327;06:38:22;0;49	86948;8	56742;9;132	1;55;
$GPXUP;4327;06:38:23;0;49	86961;8	56744;9;132	4;54;
$GPXUP;4327;06:38:24;0;49	86974;8	56747;9;133	4;52;
$GPXUP;4327;06:38:25;0;49	86987;8	56748;9;134	7;50;
$GPXUP;4327;06:38:26;0;49	87;8	56745;9;134	7;53;
$GPXUP;4327;06:38:27;0;49	87013;8	5674;9;133	6;56;
$GPXUP;4327;06:38:28;0;49	87027;8	56736;9;131	5;60;
$GPXUP;4327;06:38:29;0;49	87042;8	56738;9;131	8;59;
$GPXUP;4327;06:38:30;0;49	87056;8	56744;9;132	6;56;
$GPXUP;4327;06:38:31;0;49	87069;8	56751;9;132	8;54;
$GPXUP;4327;06:38:32;0;49	87082;8	56758;9;133	2;54;
$GPXUP;4327;06:38:33;0;49	87094;8	56767;9;133	1;54;
$GPXUP;4327;06:38:34;0;49	87107;8	56777;9;132	6;57;
$GPXUP;4327;06:38:35;0;49	87121;8	56782;9;130	8;63;
$GPXUP;4327;06:38:36;0;49	87137;8	56782;9;130	7;63;
$GPXUP;4327;06:38:37;0;49	87153;8	56778;9;131	3;63;
$GPXUP;4327;06:38:38;0;49	87168;8	56773;9;131	3;62;
$GPXUP;4327;06:38:39;0;49	87183;8	56769;9;131	2;61;
$GPXUP;4327;06:38:40;0;49	87198;8	56768;9;129;60;
$GPXUP;4327;06:38:41;0;49	87213;8	56769;9;128	1;62;
$GPXUP;4327;06:38:42;0;49	87228;8	56774;9;128	4;61;
$GPXUP;4327;06:38:43;0;49	87243;8	56783;10;128	5;60;
$GPXUP;4327;06:38:44;0;49	87256;8	56796;10;129	2;62;
$GPXUP;4327;06:38:45;0;49	87268;8	5681;10;129	8;61;
$GPXUP;4327;06:38:46;0;49	87281;8	56824;10;129	5;60;
$GPXUP;4327;06:38:47;0;49	87294;8	56836;10;128	3;61;
$GPXUP;4327;06:38:48;0;49	87308;8	56846;10;127	2;62;
$GPXUP;4327;06:38:49;0;49	87322;8	56857;10;126	3;62;
$GPXUP;4327;06:38:50;0;49	87335;8	56869;10;125	8;61;
$GPXUP;4327;06:38:51;0;49	87348;8	56882;10;125	7;62;
$GPXUP;4327;06:38:52;0;49	8736;8	56896;10;124	7;61;
$GPXUP;4327;06:38:53;0;49	87373;8	5691;10;124	2;61;
$GPXUP;4327;06:38:54;0;49	87385;8	56924;10;123	5;61;
$GPXUP;4327;06:38:55;0;49	87396;8	5694;10;123	5;60;
$GPXUP;4327;06:38:56;0;49	87408;8	56953;10;122	5;60;
$GPXUP;4327;06:38:57;0;49	87422;8	56961;10;120	4;63;
$GPXUP;4327;06:38:58;0;49	87438;8	56965;10;119	4;66;
$GPXUP;4327;06:38:59;0;49	87455;8	56966;10;118	9;67;
$GPXUP;4327;06:39:00;0;49	87471;8	56966;10;118	6;64;
$GPXUP;4327;06:39:01;0;49	87486;8	56971;10;120	5;58;
$GPXUP;4327;06:39:02;0;49	87499;8	56978;10;121	6;55;
$GPXUP;4327;06:39:03;0;49	87512;8	56986;10;122	3;55;
$GPXUP;4327;06:39:04;0;49	87525;8	56994;10;122	4;55;
$GPXUP;4327;06:39:05;0;49	87537;8	57004;10;123	9;57;
$GPXUP;4327;06:39:06;0;49	87547;8	57018;10;125	9;55;
$GPXUP;4327;06:39:07;0;49	87555;8	57035;10;127	5;53;
$GPXUP;4327;06:39:08;0;49	87563;8	57052;10;128	5;53;
$GPXUP;4327;06:39:09;0;49	87571;8	57068;10;129	4;52;
$GPXUP;4327;06:39:10;0;49	87578;8	57085;10;129	6;54;
$GPXUP;4327;06:39:11;0;49	87587;8	57102;10;130;54;
$GPXUP;4327;06:39:12;0;49	87596;8	57118;10;130	1;57;
$GPXUP;4327;06:39:13;0;49	87606;8	57134;10;130	1;57;
$GPXUP;4327;06:39:14;0;49	87616;8	5715;10;130	9;57;
$GPXUP;4327;06:39:15;0;49	87625;8	57167;10;131	7;55;
$GPXUP;4327;06:39:16;0;49	87633;8	57185;10;133	2;54;
$GPXUP;4327;06:39:17;0;49	87637;8	57204;10;133	9;52;
$GPXUP;4327;06:39:18;0;49	87639;8	57224;10;134	9;50;
$GPXUP;4327;06:39:19;0;49	87641;8	57244;10;135	6;51;
$GPXUP;4327;06:39:20;0;49	87642;8	57264;10;135	7;52;
$GPXUP;4327;06:39:21;0;49	87642;8	57285;10;136	2;54;
$GPXUP;4327;06:39:22;0;49	87641;8	57306;10;136	6;56;
$GPXUP;4327;06:39:23;0;49	87636;8	57327;10;137	7;56;
$GPXUP;4327;06:39:24;0;49	87632;8	57347;10;138	2;54;
$GPXUP;4327;06:39:25;0;49	87625;8	57366;10;138	5;56;
$GPXUP;4327;06:39:26;0;49	87616;8	57383;10;138	5;57;
$GPXUP;4327;06:39:27;0;49	87606;8	57399;10;139	4;57;
$GPXUP;4327;06:39:28;0;49	87594;8	57411;10;141	3;53;
$GPXUP;4327;06:39:29;0;49	87583;8	57422;10;142	3;52;
$GPXUP;4327;06:39:30;0;49	87572;8	57433;10;143	8;48;
$GPXUP;4327;06:39:31;0;49	87563;8	57445;10;144	9;48;
$GPXUP;4327;06:39:32;0;49	87554;8	57458;10;144	4;47;
$GPXUP;4327;06:39:33;0;49	87546;8	57473;10;144	1;50;
$GPXUP;4327;06:39:34;0;49	87539;8	5749;10;143	6;53;
$GPXUP;4327;06:39:35;0;49	87529;8	57505;10;142	8;57;
$GPXUP;4327;06:39:36;0;49	87518;8	5752;10;142	4;57;
$GPXUP;4327;06:39:37;0;49	87507;8	57535;10;143	1;55;
$GPXUP;4327;06:39:38;0;49	87497;8	57549;10;143	6;54;
$GPXUP;4327;06:39:39;0;49	87486;8	57563;10;143	7;58;
$GPXUP;4327;06:39:40;0;49	87477;8	5758;10;144	7;56;
$GPXUP;4327;06:39:41;0;49	87467;8	57594;10;145	8;53;
$GPXUP;4327;06:39:42;0;49	87455;8	57605;10;146	9;56;
$GPXUP;4327;06:39:43;0;49	87443;8	57616;10;147	5;55;
$GPXUP;4327;06:39:44;0;49	87431;8	57628;10;146	4;55;
$GPXUP;4327;06:39:45;0;49	87421;8	57643;10;145	9;58;
$GPXUP;4327;06:39:46;0;49	87411;8	5766;10;145	7;60;
$GPXUP;4327;06:39:47;0;49	874;8	57677;10;146	1;61;
$GPXUP;4327;06:39:48;0;49	8739;8	57695;10;146	2;61;
$GPXUP;4327;06:39:49;0;49	87382;8	57713;10;147	4;59;
$GPXUP;4327;06:39:50;0;49	87375;8	57734;10;147	8;58;
$GPXUP;4327;06:39:51;0;49	87368;8	57753;10;146	6;58;
$GPXUP;4327;06:39:52;0;49	8736;8	57773;10;145	6;62;
$GPXUP;4327;06:39:53;0;49	87351;8	57794;10;144	7;64;
$GPXUP;4327;06:39:54;0;49	87342;8	57816;10;143	4;67;
$GPXUP;4327;06:39:55;0;49	87335;8	5784;10;143	3;68;
$GPXUP;4327;06:39:56;0;49	87327;8	57863;10;143	3;66;
$GPXUP;4327;06:39:57;0;49	87319;8	57885;10;143	5;65;
$GPXUP;4327;06:39:58;0;49	87312;8	57907;10;144	1;64;
$GPXUP;4327;06:39:59;0;49	87304;8	57929;10;144	7;64;
$GPXUP;4327;06:40:00;0;49	87297;8	5795;10;146	9;61;
$GPXUP;4327;06:40:01;0;49	8729;8	57971;10;148	4;59;
$GPXUP;4327;06:40:02;0;49	87283;8	5799;10;149;59;
$GPXUP;4327;06:40:03;0;49	87276;8	5801;10;149	8;58;
$GPXUP;4327;06:40:04;0;49	87268;8	58029;10;150	4;58;
$GPXUP;4327;06:40:05;0;49	87262;8	58049;10;150	4;55;
$GPXUP;4327;06:40:06;0;49	87258;8	58069;10;149	1;57;
$GPXUP;4327;06:40:07;0;49	8725;8	5809;10;148	6;65;
$GPXUP;4327;06:40:08;0;49	87242;8	5811;10;149	1;61;
$GPXUP;4327;06:40:09;0;49	87234;8	58129;10;149	6;57;
$GPXUP;4327;06:40:10;0;49	87228;8	58149;10;150	4;56;
$GPXUP;4327;06:40:11;0;49	87226;8	5817;10;150	1;55;
$GPXUP;4327;06:40:12;0;49	87227;8	58192;10;150	1;57;
$GPXUP;4327;06:40:13;0;49	8723;8	58214;10;150	5;57;
$GPXUP;4327;06:40:14;0;49	87234;8	58235;10;150	4;54;
$GPXUP;4327;06:40:15;0;49	87239;8	58254;10;150	6;54;
$GPXUP;4327;06:40:16;0;49	87247;8	5827;10;150	6;52;
$GPXUP;4327;06:40:17;0;49	87257;8	58283;10;151	6;52;
$GPXUP;4327;06:40:18;0;49	87268;8	58292;10;152	3;51;
$GPXUP;4327;06:40:19;0;49	8728;8	58301;10;152	4;51;
$GPXUP;4327;06:40:20;0;49	87292;8	5831;10;152	7;53;
$GPXUP;4327;06:40:21;0;49	87304;8	58318;10;152	5;54;
$GPXUP;4327;06:40:22;0;49	87318;8	5832;10;151;59;
$GPXUP;4327;06:40:23;0;49	87333;8	58313;10;149	6;65;
$GPXUP;4327;06:40:24;0;49	87349;8	58304;10;149	2;66;
$GPXUP;4327;06:40:25;0;49	87365;8	58296;10;148	6;65;
$GPXUP;4327;06:40:26;0;49	87381;8	5829;10;147	8;65;
$GPXUP;4327;06:40:27;0;49	87397;8	58284;10;147	2;64;
$GPXUP;4327;06:40:28;0;49	87412;8	58283;10;146	8;63;
$GPXUP;4327;06:40:29;0;49	87428;8	58286;10;147	1;62;
$GPXUP;4327;06:40:30;0;49	87444;8	58287;10;147	6;62;
$GPXUP;4327;06:40:31;0;49	8746;8	58287;10;147	4;62;
$GPXUP;4327;06:40:32;0;49	87475;8	58287;10;146	9;62;
$GPXUP;4327;06:40:33;0;49	87491;8	58287;10;147	7;62;
$GPXUP;4327;06:40:34;0;49	87506;8	58288;10;148	2;60;
$GPXUP;4327;06:40:35;0;49	87521;8	58289;10;149;60;
$GPXUP;4327;06:40:36;0;49	87537;8	58295;10;147	9;63;
$GPXUP;4327;06:40:37;0;49	87553;8	58299;10;147	3;67;
$GPXUP;4327;06:40:38;0;49	8757;8	58299;10;145	6;71;
$GPXUP;4327;06:40:39;0;49	87588;8	58295;10;144	1;71;
$GPXUP;4327;06:40:40;0;49	87606;8	58295;10;144	9;72;
$GPXUP;4327;06:40:41;0;49	87624;8	58297;10;146	4;65;
$GPXUP;4327;06:40:42;0;49	87639;8	58299;10;147	3;62;
$GPXUP;4327;06:40:43;0;49	87655;8	58298;10;147	3;61;
$GPXUP;4327;06:40:44;0;49	8767;8	58294;10;147	1;65;
$GPXUP;4327;06:40:45;0;49	87686;8	58284;10;145	8;66;
$GPXUP;4327;06:40:46;0;49	87701;8	58275;10;142	7;66;
$GPXUP;4327;06:40:47;0;49	87717;8	5827;10;139	7;69;
$GPXUP;4327;06:40:48;0;49	87735;8	5827;10;136	3;70;
$GPXUP;4327;06:40:49;0;49	87753;8	58275;10;135	6;72;
$GPXUP;4327;06:40:50;0;49	8777;8	58283;10;136	5;69;
$GPXUP;4327;06:40:51;0;49	87786;8	5829;10;137	3;66;
$GPXUP;4327;06:40:52;0;49	87803;8	58294;10;138	6;67;
$GPXUP;4327;06:40:53;0;49	8782;8	58298;10;139	5;67;
$GPXUP;4327;06:40:54;0;49	87837;8	58299;10;138	7;69;
$GPXUP;4327;06:40:55;0;49	87854;8	583;10;138	1;69;
$GPXUP;4327;06:40:56;0;49	87871;8	58302;10;137	1;66;
$GPXUP;4327;06:40:57;0;49	87888;8	58304;10;136;66;
$GPXUP;4327;06:40:58;0;49	87905;8	58302;10;135	7;70;
$GPXUP;4327;06:40:59;0;49	87922;8	58299;10;134	6;69;
$GPXUP;4327;06:41:00;0;49	87939;8	58295;10;134;68;
$GPXUP;4327;06:41:01;0;49	87956;8	58291;10;132	9;69;
$GPXUP;4327;06:41:02;0;49	87973;8	58292;10;133	2;64;
$GPXUP;4327;06:41:03;0;49	87988;8	58293;10;134	1;63;
$GPXUP;4327;06:41:04;0;49	88004;8	5829;10;133	8;67;
$GPXUP;4327;06:41:05;0;49	88021;8	58284;10;133;70;
$GPXUP;4327;06:41:06;0;49	88038;8	5828;10;130	9;69;
$GPXUP;4327;06:41:07;0;49	88055;8	58284;10;130	3;70;
$GPXUP;4327;06:41:08;0;49	88072;8	58293;10;130	2;68;
$GPXUP;4327;06:41:09;0;49	88088;8	583;10;130	5;67;
$GPXUP;4327;06:41:10;0;49	88103;8	58309;10;131	8;67;
$GPXUP;4327;06:41:11;0;49	88116;8	58324;10;133	5;63;
$GPXUP;4327;06:41:12;0;49	88127;8	58342;10;135	1;62;
$GPXUP;4327;06:41:13;0;49	88136;8	5836;10;135	3;59;
$GPXUP;4327;06:41:14;0;49	88146;8	58377;10;134	8;59;
$GPXUP;4327;06:41:15;0;49	88154;8	58396;10;135	9;58;
$GPXUP;4327;06:41:16;0;49	8816;8	58416;10;136	8;57;
$GPXUP;4327;06:41:17;0;49	88164;8	58436;10;137	6;55;
$GPXUP;4327;06:41:18;0;49	88169;8	58456;10;137	5;54;
$GPXUP;4327;06:41:19;0;49	88174;8	58475;10;137	1;53;
$GPXUP;4327;06:41:20;0;49	88178;8	58494;10;137	2;53;
$GPXUP;4327;06:41:21;0;49	88181;8	58514;10;137	1;52;
$GPXUP;4327;06:41:22;0;49	88186;8	58532;10;136	5;50;
$GPXUP;4327;06:41:23;0;49	88192;8	58549;10;137;52;
$GPXUP;4327;06:41:24;0;49	88198;8	58567;10;137	1;53;
$GPXUP;4327;06:41:25;0;49	88205;8	58585;10;137	4;53;
$GPXUP;4327;06:41:26;0;49	88214;8	58601;10;137	9;56;
$GPXUP;4327;06:41:27;0;49	88225;8	58614;10;138	6;56;
$GPXUP;4327;06:41:28;0;49	88237;8	58624;10;140	2;58;
$GPXUP;4327;06:41:29;0;49	88251;8	58631;10;141	2;58;
$GPXUP;4327;06:41:30;0;49	88265;8	58638;10;141	8;58;
$GPXUP;4327;06:41:31;0;49	88278;8	58645;10;142	2;56;
$GPXUP;4327;06:41:32;0;49	88291;8	58652;10;142	9;54;
$GPXUP;4327;06:41:33;0;49	88304;8	58661;10;143;54;
$GPXUP;4327;06:41:34;0;49	88316;8	58671;10;143	4;53;
$GPXUP;4327;06:41:35;0;49	88326;8	58683;10;144	1;49;
$GPXUP;4327;06:41:36;0;49	88334;8	58696;10;145	1;50;
$GPXUP;4327;06:41:37;0;49	88343;8	58711;10;145	7;49;
$GPXUP;4327;06:41:38;0;49	8835;8	58726;10;145	5;49;
$GPXUP;4327;06:41:39;0;49	88357;8	58742;10;145	9;49;
$GPXUP;4327;06:41:40;0;49	88364;8	58758;10;146	6;50;
$GPXUP;4327;06:41:41;0;49	88369;8	58776;10;147	1;50;
$GPXUP;4327;06:41:42;0;49	88375;8	58793;10;147	3;50;
$GPXUP;4327;06:41:43;0;49	88383;8	58808;10;146	5;53;
$GPXUP;4327;06:41:44;0;49	88394;8	5882;10;145;54;
$GPXUP;4327;06:41:45;0;49	88406;8	58832;10;144;56;
$GPXUP;4327;06:41:46;0;49	88418;8	58844;10;143	2;57;
$GPXUP;4327;06:41:47;0;49	8843;8	58856;10;142	5;58;
$GPXUP;4327;06:41:48;0;49	88443;8	58866;10;142	1;60;
$GPXUP;4327;06:41:49;0;49	88458;8	58873;10;142	7;61;
$GPXUP;4327;06:41:50;0;49	88473;8	58873;10;143;63;
$GPXUP;4327;06:41:51;0;49	88489;8	58868;10;142	8;65;
$GPXUP;4327;06:41:52;0;49	88505;8	58863;10;141	6;65;
$GPXUP;4327;06:41:53;0;49	88521;8	58857;10;139	9;67;
$GPXUP;4327;06:41:54;0;49	88538;8	58853;10;138	6;70;
$GPXUP;4327;06:41:55;0;49	88555;8	58851;10;137	5;69;
$GPXUP;4327;06:41:56;0;49	88572;8	58852;10;137	2;68;
$GPXUP;4327;06:41:57;0;49	8859;8	58853;10;136	8;67;
$GPXUP;4327;06:41:58;0;49	88606;8	58854;10;136	3;68;
$GPXUP;4327;06:41:59;0;49	88623;8	58857;10;135	7;68;
$GPXUP;4327;06:42:00;0;49	8864;8	58863;10;135	8;65;
$GPXUP;4327;06:42:01;0;49	88655;8	5887;10;135	8;61;
$GPXUP;4327;06:42:02;0;49	88668;8	5888;10;136	7;60;
$GPXUP;4327;06:42:03;0;49	88682;8	58891;10;137	2;58;
$GPXUP;4327;06:42:04;0;49	88694;8	58901;10;137	4;58;
$GPXUP;4327;06:42:05;0;49	88708;8	58908;10;137	1;59;
$GPXUP;4327;06:42:06;0;49	88722;8	58916;10;136	8;60;
$GPXUP;4327;06:42:07;0;49	88736;8	58926;10;136	1;60;
$GPXUP;4327;06:42:08;0;49	88749;8	58937;10;135	7;60;
$GPXUP;4327;06:42:09;0;49	88762;8	58949;10;135	1;58;
$GPXUP;4327;06:42:10;0;49	88773;8	58963;10;135	7;57;
$GPXUP;4327;06:42:11;0;49	88783;8	58979;10;136	2;55;
$GPXUP;4327;06:42:12;0;49	88792;8	58995;10;137	5;53;
$GPXUP;4327;06:42:13;0;49	88801;8	5901;10;138	2;53;
$GPXUP;4327;06:42:14;0;49	88812;8	59022;10;139	5;53;
$GPXUP;4327;06:42:15;0;49	88823;8	59033;10;140	7;53;
$GPXUP;4327;06:42:16;0;49	88834;8	59044;10;141	1;54;
$GPXUP;4327;06:42:17;0;49	88845;8	59056;10;141	3;53;
$GPXUP;4327;06:42:18;0;49	88856;8	59068;10;141	7;52;
$GPXUP;4327;06:42:19;0;49	88866;8	59082;10;142	7;52;
$GPXUP;4327;06:42:20;0;49	88875;8	59095;10;143	3;52;
$GPXUP;4327;06:42:21;0;49	88885;8	59108;10;143	3;51;
$GPXUP;4327;06:42:22;0;49	88895;8	59122;10;143	7;53;
$GPXUP;4327;06:42:23;0;49	88906;8	59134;10;143	3;54;
$GPXUP;4327;06:42:24;0;49	88918;8	59144;10;143;55;
$GPXUP;4327;06:42:25;0;49	88929;8	59154;10;141	8;55;
$GPXUP;4327;06:42:26;0;49	88942;8	59163;10;140	2;59;
$GPXUP;4327;06:42:27;0;49	88956;8	5917;10;139	2;62;
$GPXUP;4327;06:42:28;0;49	88972;8	59175;10;138	4;63;
$GPXUP;4327;06:42:29;0;49	88987;8	5918;10;137	3;63;
$GPXUP;4327;06:42:30;0;49	89003;8	59185;10;136	2;63;
$GPXUP;4327;06:42:31;0;49	89018;8	5919;10;136	7;64;
$GPXUP;4327;06:42:32;0;49	89034;8	59196;10;137	2;64;
$GPXUP;4327;06:42:33;0;49	89049;8	59202;10;137	5;63;
$GPXUP;4327;06:42:34;0;49	89064;8	5921;10;137	4;62;
$GPXUP;4327;06:42:35;0;49	89079;8	59218;10;138	2;62;
$GPXUP;4327;06:42:36;0;49	89093;8	59226;10;139	2;59;
$GPXUP;4327;06:42:37;0;49	89106;8	59235;10;140	4;59;
$GPXUP;4327;06:42:38;0;49	89119;8	59245;10;141	1;58;
$GPXUP;4327;06:42:39;0;49	89132;8	59254;10;140	4;59;
$GPXUP;4327;06:42:40;0;49	89145;8	59264;10;139	8;58;
$GPXUP;4327;06:42:41;0;49	89158;8	59276;10;140	1;58;
$GPXUP;4327;06:42:42;0;49	89169;8	5929;10;140	4;58;
$GPXUP;4327;06:42:43;0;49	89181;8	59302;10;140;58;
$GPXUP;4327;06:42:44;0;49	89194;8	59313;10;139	4;61;
$GPXUP;4327;06:42:45;0;49	89209;8	59322;10;139	3;62;
$GPXUP;4327;06:42:46;0;49	89224;8	59326;10;139	8;64;
$GPXUP;4327;06:42:47;0;49	89241;8	59326;10;140	7;65;
$GPXUP;4327;06:42:48;0;49	89256;8	59326;10;140	6;64;
$GPXUP;4327;06:42:49;0;49	89272;8	59328;10;140	1;64;
$GPXUP;4327;06:42:50;0;49	89288;8	59331;10;138	9;66;
$GPXUP;4327;06:42:51;0;49	89305;8	59335;10;137	2;67;
$GPXUP;4327;06:42:52;0;49	89322;8	59337;10;134	7;71;
$GPXUP;4327;06:42:53;0;49	89341;8	59337;10;132	3;77;
$GPXUP;4327;06:42:54;0;49	8936;8	59334;10;130	8;79;
$GPXUP;4327;06:42:55;0;49	8938;8	5933;10;131	5;79;
$GPXUP;4327;06:42:56;0;49	894;8	59327;10;131	8;73;
$GPXUP;4327;06:42:57;0;49	89418;8	59324;10;133	2;71;
$GPXUP;4327;06:42:58;0;49	89434;8	59318;10;134;70;
$GPXUP;4327;06:42:59;0;49	89451;8	59309;10;134	8;71;
$GPXUP;4327;06:43:00;0;49	89467;8	59298;10;136	9;70;
$GPXUP;4327;06:43:01;0;49	89483;8	59285;10;138	2;69;
$GPXUP;4327;06:43:02;0;49	89498;8	59273;10;138	9;70;
$GPXUP;4327;06:43:03;0;49	89514;8	59261;10;139	5;70;
$GPXUP;4327;06:43:04;0;49	8953;8	5925;10;140	3;68;
$GPXUP;4327;06:43:05;0;49	89546;8	59242;10;140	9;68;
$GPXUP;4327;06:43:06;0;49	89562;8	59233;10;140	8;69;
$GPXUP;4327;06:43:07;0;49	89578;8	59225;10;140	9;70;
$GPXUP;4327;06:43:08;0;49	89595;8	59218;10;140	7;71;
$GPXUP;4327;06:43:09;0;49	89613;8	59212;10;138	9;73;
$GPXUP;4327;06:43:10;0;49	89631;8	59206;10;136	8;74;
$GPXUP;4327;06:43:11;0;49	89649;8	592;10;134;76;
$GPXUP;4327;06:43:12;0;49	89668;8	59195;10;132	2;78;
$GPXUP;4327;06:43:13;0;49	89688;8	59196;10;133;73;
$GPXUP;4327;06:43:14;0;49	89705;8	59201;10;135;69;
$GPXUP;4327;06:43:15;0;49	89722;8	59208;10;137	2;67;
$GPXUP;4327;06:43:16;0;49	89737;8	59215;10;139;62;
$GPXUP;4327;06:43:17;0;49	89751;8	59224;10;139	6;62;
$GPXUP;4327;06:43:18;0;49	89765;8	59233;10;139	3;62;
$GPXUP;4327;06:43:19;0;49	8978;8	59243;10;139	5;64;
$GPXUP;4327;06:43:20;0;49	89794;8	59252;10;139	2;63;
$GPXUP;4327;06:43:21;0;49	89808;8	59265;10;139;62;
$GPXUP;4327;06:43:22;0;49	89819;8	59281;10;139	2;60;
$GPXUP;4327;06:43:23;0;49	8983;8	59296;10;139;59;
$GPXUP;4327;06:43:24;0;49	89842;8	59311;10;138	5;60;
$GPXUP;4327;06:43:25;0;49	89855;8	59323;10;137	7;62;
$GPXUP;4327;06:43:26;0;49	89869;8	59332;10;136	1;65;
$GPXUP;4327;06:43:27;0;49	89886;8	59337;10;134	5;68;
$GPXUP;4327;06:43:28;0;49	89902;8	59342;10;133	2;68;
$GPXUP;4327;06:43:29;0;49	8992;8	59346;10;133	3;68;
$GPXUP;4327;06:43:30;0;49	89936;8	59352;10;133	9;65;
$GPXUP;4327;06:43:31;0;49	89952;8	59356;10;135	7;62;
$GPXUP;4327;06:43:32;0;49	89968;8	59359;10;136	7;61;
$GPXUP;4327;06:43:33;0;49	89982;8	59363;10;137	3;61;
$GPXUP;4327;06:43:34;0;49	89997;8	59369;10;137	1;61;
$GPXUP;4327;06:43:35;0;49	90012;8	59374;10;137	1;61;
$GPXUP;4327;06:43:36;0;49	90027;8	5938;10;136	4;61;
$GPXUP;4327;06:43:37;0;49	90042;8	59387;10;135	5;62;
$GPXUP;4327;06:43:38;0;49	90057;8	59391;10;135	8;64;
$GPXUP;4327;06:43:39;0;49	90072;8	59396;10;136	2;60;
$GPXUP;4327;06:43:40;0;49	90086;8	59404;10;138	2;58;
$GPXUP;4327;06:43:41;0;49	90099;8	59414;10;140;55;
$GPXUP;4327;06:43:42;0;49	90112;8	59422;10;138	6;59;
$GPXUP;4327;06:43:43;0;49	90126;8	59428;10;136	3;63;
$GPXUP;4327;06:43:44;0;49	90143;8	5943;10;133	8;68;
$GPXUP;4327;06:43:45;0;49	9016;8	59429;10;131	9;69;
$GPXUP;4327;06:43:46;0;49	90178;8	59428;10;130	8;69;
$GPXUP;4327;06:43:47;0;49	90194;8	59429;10;130	6;67;
$GPXUP;4327;06:43:48;0;49	90211;8	59431;10;131	1;65;
$GPXUP;4327;06:43:49;0;49	90226;8	59437;10;130	9;63;
$GPXUP;4327;06:43:50;0;49	90241;8	59445;10;131	1;61;
$GPXUP;4327;06:43:51;0;49	90255;8	59455;10;130	4;61;
$GPXUP;4327;06:43:52;0;49	90268;8	59466;10;129	1;64;
$GPXUP;4327;06:43:53;0;49	90283;8	59477;10;127	4;65;
$GPXUP;4327;06:43:54;0;49	90296;8	59491;10;127	3;62;
$GPXUP;4327;06:43:55;0;49	90303;8	5951;10;129	2;53;
$GPXUP;4327;06:43:56;0;49	90306;8	59529;10;131	2;45;
$GPXUP;4327;06:43:57;0;49	90302;8	59542;10;132	3;36;
$GPXUP;4327;06:43:58;0;49	90294;8	59545;10;133;37;
$GPXUP;4327;06:43:59;0;49	90285;8	59538;10;132	5;39;
$GPXUP;4327;06:44:00;0;49	90278;8	59525;10;131	2;45;
$GPXUP;4327;06:44:01;0;49	90277;8	59508;10;129	5;48;
$GPXUP;4327;06:44:02;0;49	90284;8	59497;10;128	7;45;
$GPXUP;4327;06:44:03;0;49	90293;8	59498;10;127	1;37;
$GPXUP;4327;06:44:04;0;49	90296;8	59511;10;127	7;30;
$GPXUP;4327;06:44:05;0;49	90296;8	59519;10;128	9;13;
$GPXUP;4327;06:44:06;0;49	90295;8	59522;10;129	7;7;
$GPXUP;4327;06:44:07;0;49	90294;8	59524;10;129	3;0;
$GPXUP;4327;06:44:08;0;49	90294;8	59524;10;129	4;0;
$GPXUP;4327;06:44:09;0;49	90294;8	59524;10;129;0;
$GPXUP;4327;06:44:10;0;49	90294;8	59524;10;128	6;0;
$GPXUP;4327;06:44:11;0;49	90294;8	59524;10;128	8;0;
$GPXUP;4327;06:44:12;0;49	90294;8	59524;10;129;0;
$GPXUP;4327;06:44:13;0;49	90294;8	59524;10;129	1;0;
$GPXUP;4327;06:44:14;0;49	90293;8	59524;10;129	2;0;
$GPXUP;4327;06:44:15;0;49	90293;8	59525;10;129	2;0;
$GPXUP;4327;06:44:16;0;49	90293;8	59525;10;129	3;0;
$GPXUP;4327;06:44:17;0;49	90293;8	59524;10;129	3;0;
$GPXUP;4327;06:44:18;0;49	90293;8	59524;10;129	3;0;
$GPXUP;4327;06:44:19;0;49	90293;8	59524;10;129	3;0;
$GPXUP;4327;06:44:20;0;49	90293;8	59524;10;129	4;0;
$GPXUP;4327;06:44:21;0;49	90293;8	59524;10;129	4;0;
$GPXUP;4327;06:44:22;0;49	90293;8	59524;10;129	4;0;
$GPXUP;4327;06:44:23;0;49	90293;8	59524;10;129	4;0;
$GPXUP;4327;06:44:24;0;49	90293;8	59524;10;129	4;0;
$GPXUP;4327;06:44:25;0;49	90294;8	59524;10;129	4;0;
$GPXUP;4327;06:44:26;0;49	90294;8	59524;10;129	4;0;
$GPXUP;4327;06:44:27;0;49	90293;8	59524;10;129	4;0;
$GPXUP;4327;06:44:28;0;49	90293;8	59524;10;129	4;0;
$GPXUP;4327;06:44:29;0;49	90293;8	59524;10;129	4;0;
$GPXUP;4327;06:44:30;0;49	90293;8	59524;10;129	4;0;
$GPXUP;4327;06:44:31;0;49	90293;8	59524;10;129	3;0;
$GPXUP;4327;06:44:32;0;49	90293;8	59524;10;129	3;0;
$GPXUP;4327;06:44:33;0;49	90293;8	59524;10;129	3;0;
$GPXUP;4327;06:44:34;0;49	90293;8	59524;10;129	3;0;
$GPXUP;4327;06:44:35;0;49	90293;8	59524;10;129	3;0;
$GPXUP;4327;06:44:36;0;49	90293;8	59524;10;129	3;0;
$GPXUP;4327;06:44:37;0;49	90293;8	59524;10;129	3;0;
$GPXUP;4327;06:44:38;0;49	90293;8	59524;10;129	3;0;
$GPXUP;4327;06:44:39;0;49	90293;8	59524;10;129	3;0;
$GPXUP;4327;06:44:40;0;49	90293;8	59524;10;129	3;0;
$GPXUP;4327;06:44:41;0;49	90293;8	59524;10;129	3;0;
$GPXUP;4327;06:44:42;0;49	90293;8	59524;10;129	3;0;
$GPXUP;4327;06:44:43;0;49	90293;8	59524;10;129	3;0;
$GPXUP;4327;06:44:44;0;49	90293;8	59524;10;129	3;0;
$GPXUP;4327;06:44:45;0;49	90294;8	59524;10;129	3;0;
$GPXUP;4327;06:44:46;0;49	90294;8	59524;10;129	3;0;
$GPXUP;4327;06:44:47;0;49	90294;8	59524;10;129	2;0;
$GPXUP;4327;06:44:48;0;49	90294;8	59524;10;129	2;0;
$GPXUP;4327;06:44:49;0;49	90294;8	59524;10;129	2;0;
$GPXUP;4327;06:44:50;0;49	90294;8	59523;10;129	2;0;
$GPXUP;4327;06:44:51;0;49	90294;8	59523;10;129	2;0;
$GPXUP;4327;06:44:52;0;49	90294;8	59523;10;129	1;0;
$GPXUP;4327;06:44:53;0;49	90294;8	59523;10;129	1;0;
$GPXUP;4327;06:44:54;0;49	90294;8	59523;10;129	1;0;
$GPXUP;4327;06:44:55;0;49	90294;8	59523;10;129	1;0;
$GPXUP;4327;06:44:56;0;49	90294;8	59523;10;129	1;0;
$GPXUP;4327;06:44:57;0;49	90294;8	59523;10;129;0;
$GPXUP;4327;06:44:58;0;49	90294;8	59523;10;129;0;
$GPXUP;4327;06:44:59;0;49	90294;8	59523;10;129;0;
$GPXUP;4327;06:45:00;0;49	90294;8	59523;10;129;0;
$GPXUP;4327;06:45:01;0;49	90294;8	59523;10;129;0;
$GPXUP;4327;06:45:02;0;49	90294;8	59523;10;129;0;
$GPXUP;4327;06:45:03;0;49	90294;8	59523;10;128	9;0;
$GPXUP;4327;06:45:04;0;49	90294;8	59523;10;128	9;0;
$GPXUP;4327;06:45:05;0;49	90294;8	59523;10;128	9;0;
$GPXUP;4327;06:45:06;0;49	90294;8	59523;10;128	9;0;
$GPXUP;4327;06:45:07;0;49	90294;8	59523;10;128	9;0;
$GPXUP;4327;06:45:08;0;49	90294;8	59523;10;128	9;0;
$GPXUP;4327;06:45:09;0;49	90294;8	59523;10;128	9;0;
$GPXUP;4327;06:45:10;0;49	90294;8	59523;10;128	9;0;
$GPXUP;4327;06:45:11;0;49	90294;8	59523;10;129;0;
$GPXUP;4327;06:45:12;0;49	90294;8	59523;10;129;0;
$GPXUP;4327;06:45:13;0;49	90294;8	59523;10;129;0;
$GPXUP;4327;06:45:14;0;49	90294;8	59523;10;129;0;
$GPXUP;4327;06:45:15;0;49	90294;8	59523;10;129;0;
$GPXUP;4327;06:45:16;0;49	90294;8	59522;10;129;0;
$GPXUP;4327;06:45:17;0;49	90294;8	59522;10;129;0;
$GPXUP;4327;06:45:18;0;49	90294;8	59522;10;129;0;
$GPXUP;4327;06:45:19;0;49	90294;8	59523;10;129;0;
$GPXUP;4327;06:45:20;0;49	90294;8	59523;10;129;0;
$GPXUP;4327;06:45:21;0;49	90294;8	59523;10;129;0;
$GPXUP;4327;06:45:22;0;49	90294;8	59522;10;129;0;
$GPXUP;4327;06:45:23;0;49	90294;8	59522;10;129;0;
$GPXUP;4327;06:45:24;0;49	90294;8	59522;10;129;0;
$GPXUP;4327;06:45:25;0;49	90294;8	59522;10;129;0;
$GPXUP;4327;06:45:26;0;49	90294;8	59522;10;129;0;
$GPXUP;4327;06:45:27;0;49	90294;8	59522;10;129;0;
$GPXUP;4327;06:45:28;0;49	90294;8	59522;10;129;0;
$GPXUP;4327;06:45:29;0;49	90294;8	59522;10;129;0;
$GPXUP;4327;06:45:30;0;49	90294;8	59522;10;129;0;
$GPXUP;4327;06:45:31;0;49	90294;8	59522;10;129;0;
$GPXUP;4327;06:45:32;0;49	90294;8	59522;10;129;0;
$GPXUP;4327;06:45:33;0;49	90294;8	59522;10;129;0;
$GPXUP;4327;06:45:34;0;49	90294;8	59522;10;129;0;
$GPXUP;4327;06:45:35;0;49	90294;8	59522;10;129;0;
$GPXUP;4327;06:45:36;0;49	90294;8	59522;10;129;0;
$GPXUP;4327;06:45:37;0;49	90294;8	59522;10;129;0;
$GPXUP;4327;06:45:38;0;49	90294;8	59522;10;129;0;
$GPXUP;4327;06:45:39;0;49	90294;8	59522;10;129;0;
$GPXUP;4327;06:45:40;0;49	90294;8	59522;10;129;0;
$GPXUP;4327;06:45:41;0;49	90294;8	59522;10;129;0;
$GPXUP;4327;06:45:42;0;49	90294;8	59522;10;129;0;
$GPXUP;4327;06:45:43;0;49	90294;8	59522;10;129;0;
$GPXUP;4327;06:45:44;0;49	90294;8	59523;10;129;0;
$GPXUP;4327;06:45:45;0;49	90294;8	59523;10;129;0;
$GPXUP;4327;06:45:46;0;49	90294;8	59523;10;129;0;
$GPXUP;4327;06:45:47;0;49	90294;8	59523;10;129;0;
$GPXUP;4327;06:45:48;0;49	90294;8	59523;10;129;0;
$GPXUP;4327;06:45:49;0;49	90294;8	59523;10;129;0;
$GPXUP;4327;06:45:50;0;49	90294;8	59523;10;129;0;
$GPXUP;4327;06:45:51;0;49	90294;8	59523;10;129;0;
$GPXUP;4327;06:45:52;0;49	90294;8	59523;10;129;0;
$GPXUP;4327;06:45:53;0;49	90294;8	59523;10;129;0;
$GPXUP;4327;06:45:54;0;49	90294;8	59523;10;129;0;
$GPXUP;4327;06:45:55;0;49	90294;8	59523;10;129;0;
$GPXUP;4327;06:45:56;0;49	90294;8	59523;10;129;0;
$GPXUP;4327;06:45:57;0;49	90294;8	59523;10;129;0;
$GPXUP;4327;06:45:58;0;49	90294;8	59523;10;129;0;
$GPXUP;4327;06:45:59;0;49	90294;8	59523;10;129;0;
$GPXUP;4327;06:46:00;0;49	90294;8	59523;10;129;0;
$GPXUP;4327;06:46:01;0;49	90294;8	59523;10;129;0;
$GPXUP;4327;06:46:02;0;49	90294;8	59523;10;129;0;
$GPXUP;4327;06:46:03;0;49	90294;8	59523;10;129;0;
$GPXUP;4327;06:46:04;0;49	90294;8	59523;10;129;0;
$GPXUP;4327;06:46:05;0;49	90294;8	59523;10;129;0;
$GPXUP;4327;06:46:06;0;49	90294;8	59523;10;129;0;
$GPXUP;4327;06:46:07;0;49	90294;8	59523;10;129;0;
$GPXUP;4327;06:46:08;0;49	90294;8	59523;10;129;0;
$GPXUP;4327;06:46:09;0;49	90294;8	59523;10;129;0;
$GPXUP;4327;06:46:10;0;49	90294;8	59523;10;129;0;
$GPXUP;4327;06:46:11;0;49	90294;8	59523;10;129;0;
$GPXUP;4327;06:46:12;0;49	90294;8	59523;10;129;0;
$GPXUP;4327;06:46:13;0;49	90294;8	59523;10;129;0;
$GPXUP;4327;06:46:14;0;49	90294;8	59523;10;129;0;
$GPXUP;4327;06:46:15;0;49	90294;8	59523;10;129;0;
$GPXUP;4327;06:46:16;0;49	90294;8	59523;10;129;0;
$GPXUP;4327;06:46:17;0;49	90294;8	59523;10;129;0;
$GPXUP;4327;06:46:18;0;49	90294;8	59523;10;129;0;
$GPXUP;4327;06:46:19;0;49	90294;8	59523;10;129;0;
$GPXUP;4327;06:46:20;0;49	90294;8	59522;10;129;0;
$GPXUP;4327;06:46:21;0;49	90294;8	59522;10;129;0;
$GPXUP;4327;06:46:22;0;49	90294;8	59522;10;129;0;
$GPXUP;4327;06:46:23;0;49	90294;8	59522;10;129;0;
$GPXUP;4327;06:46:24;0;49	90294;8	59522;10;129;0;
$GPXUP;4327;06:46:24;0;49	90293;8	59523;10;128;0;
$GPXUP;4327;06:46:25;0;49	90293;8	59524;10;128	2;0;
$GPXUP;4327;06:46:26;0;49	90292;8	59524;10;128	4;0;
$GPXUP;4327;06:46:27;0;49	90292;8	59524;10;128	6;0;
$GPXUP;4327;06:46:28;0;49	90292;8	59525;10;128	7;0;
$GPXUP;4327;06:46:29;0;49	90292;8	59525;10;129	1;0;
$GPXUP;4327;06:46:30;0;49	90292;8	59525;10;129	4;0;
$GPXUP;4327;06:46:31;0;49	90292;8	59524;10;129	4;0;
$GPXUP;4327;06:46:32;0;49	90292;8	59524;10;129	7;0;
$GPXUP;4327;06:46:33;0;49	90292;8	59524;10;130	2;0;
$GPXUP;4327;06:46:34;0;49	90292;8	59524;10;130	3;0;
$GPXUP;4327;06:46:35;0;49	90292;8	59523;10;130	1;0;
$GPXUP;4327;06:46:36;0;49	90292;8	59523;10;130	7;0;
$GPXUP;4327;06:46:37;0;49	90292;8	59523;10;130	7;0;
$GPXUP;4327;06:46:38;0;49	90292;8	59523;10;130	7;0;
$GPXUP;4327;06:46:39;0;49	90292;8	59523;10;130	7;0;
$GPXUP;4327;06:46:40;0;49	90292;8	59523;10;130	7;0;
$GPXUP;4327;06:46:41;0;49	90292;8	59523;10;130	7;0;
$GPXUP;4327;06:46:42;0;49	90292;8	59523;10;130	7;0;
$GPXUP;4327;06:46:43;0;49	90292;8	59523;9;130	7;0;
$GPXUP;4327;06:46:44;0;49	90292;8	59523;9;130	7;0;
$GPXUP;4327;06:46:45;0;49	90292;8	59523;9;130	7;0;
$GPXUP;4327;06:46:46;0;49	90292;8	59523;9;130	7;0;
$GPXUP;4327;06:46:47;0;49	90292;8	59523;9;130	7;0;
$GPXUP;4327;06:46:48;0;49	90292;8	59523;9;130	7;0;
$GPXUP;4327;06:46:49;0;49	90292;8	59523;9;130	7;0;
$GPXUP;4327;06:46:50;0;49	90292;8	59523;9;130	7;0;
$GPXUP;4327;06:46:51;0;49	90292;8	59523;9;130	7;0;
$GPXUP;4327;06:46:52;0;49	90292;8	59523;9;130	7;0;
$GPXUP;4327;06:46:53;0;49	90292;8	59523;9;130	6;0;
$GPXUP;4327;06:46:54;0;49	90292;8	59523;9;130	6;0;
$GPXUP;4327;06:46:55;0;49	90292;8	59523;9;130	6;0;
$GPXUP;4327;06:46:56;0;49	90292;8	59523;9;130	6;0;
$GPXUP;4327;06:46:57;0;49	90292;8	59523;9;130	5;0;
$GPXUP;4327;06:46:58;0;49	90292;8	59523;9;130	5;0;
$GPXUP;4327;06:46:59;0;49	90292;8	59523;9;130	5;0;
$GPXUP;4327;06:47:00;0;49	90292;8	59523;9;130	5;0;
$GPXUP;4327;06:47:01;0;49	90292;8	59523;10;130	5;0;
$GPXUP;4327;06:47:02;0;49	90292;8	59523;10;130	5;0;
$GPXUP;4327;06:47:03;0;49	90292;8	59523;10;130	5;0;
$GPXUP;4327;06:47:04;0;49	90292;8	59523;10;130	5;0;
$GPXUP;4327;06:47:05;0;49	90292;8	59523;10;130	5;0;
$GPXUP;4327;06:47:06;0;49	90292;8	59523;10;130	5;0;
$GPXUP;4327;06:47:07;0;49	90292;8	59523;10;130	5;0;
$GPXUP;4327;06:47:08;0;49	90292;8	59523;10;130	5;0;
$GPXUP;4327;06:47:09;0;49	90292;8	59523;10;130	5;0;
$GPXUP;4327;06:47:10;0;49	90292;8	59523;10;130	4;0;
$GPXUP;4327;06:47:11;0;49	90292;8	59523;10;130	4;0;
$GPXUP;4327;06:47:12;0;49	90292;8	59523;10;130	4;0;
$GPXUP;4327;06:47:13;0;49	90292;8	59523;10;130	4;0;
$GPXUP;4327;06:47:14;0;49	90292;8	59523;10;130	4;0;
$GPXUP;4327;06:47:15;0;49	90292;8	59523;10;130	4;0;
$GPXUP;4327;06:47:16;0;49	90292;8	59523;10;130	4;0;
$GPXUP;4327;06:47:17;0;49	90292;8	59523;10;130	4;0;
$GPXUP;4327;06:47:18;0;49	90292;8	59523;10;130	4;0;
$GPXUP;4327;06:47:19;0;49	90292;8	59523;10;130	4;0;
$GPXUP;4327;06:47:20;0;49	90292;8	59523;10;130	4;0;
$GPXUP;4327;06:47:21;0;49	90292;8	59523;10;130	4;0;
$GPXUP;4327;06:47:22;0;49	90292;8	59523;10;130	4;0;
$GPXUP;4327;06:47:23;0;49	90292;8	59523;10;130	4;0;
$GPXUP;4327;06:47:24;0;49	90292;8	59523;10;130	4;0;
$GPXUP;4327;06:47:25;0;49	90292;8	59523;10;130	4;0;
$GPXUP;4327;06:47:26;0;49	90292;8	59523;10;130	4;0;
$GPXUP;4327;06:47:27;0;49	90292;8	59523;10;130	4;0;
$GPXUP;4327;06:47:28;0;49	90292;8	59523;10;130	4;0;
$GPXUP;4327;06:47:29;0;49	90292;8	59523;10;130	4;0;
$GPXUP;4327;06:47:30;0;49	90292;8	59523;10;130	4;0;
$GPXUP;4327;06:47:31;0;49	90292;8	59523;10;130	4;0;
$GPXUP;4327;06:47:32;0;49	90292;8	59523;10;130	4;0;
$GPXUP;4327;06:47:33;0;49	90292;8	59523;10;130	4;0;
$GPXUP;4327;06:47:34;0;49	90292;8	59523;10;130	4;0;
$GPXUP;4327;06:47:35;0;49	90292;8	59523;10;130	4;0;
$GPXUP;4327;06:47:36;0;49	90292;8	59523;10;130	4;0;
$GPXUP;4327;06:47:37;0;49	90292;8	59523;10;130	4;0;
$GPXUP;4327;06:47:38;0;49	90292;8	59523;10;130	4;0;
$GPXUP;4327;06:47:39;0;49	90292;8	59523;10;130	3;0;
$GPXUP;4327;06:47:40;0;49	90292;8	59523;10;130	3;0;
$GPXUP;4327;06:47:41;0;49	90292;8	59523;10;130	3;0;
$GPXUP;4327;06:47:42;0;49	90292;8	59523;10;130	3;0;
$GPXUP;4327;06:47:43;0;49	90292;8	59523;10;130	3;0;
$GPXUP;4327;06:47:44;0;49	90291;8	59523;10;130	3;0;
$GPXUP;4327;06:47:45;0;49	90291;8	59523;10;130	3;0;
$GPXUP;4327;06:47:46;0;49	90291;8	59523;10;130	3;0;
$GPXUP;4327;06:47:47;0;49	90291;8	59523;10;130	3;0;
$GPXUP;4327;06:47:48;0;49	90291;8	59523;10;130	3;0;
$GPXUP;4327;06:47:49;0;49	90291;8	59523;10;130	3;0;
$GPXUP;4327;06:47:50;0;49	90291;8	59523;10;130	3;0;
$GPXUP;4327;06:47:51;0;49	90291;8	59523;10;130	3;0;
$GPXUP;4327;06:47:52;0;49	90291;8	59523;10;130	3;0;
$GPXUP;4327;06:47:53;0;49	90291;8	59523;10;130	3;0;
$GPXUP;4327;06:47:54;0;49	90291;8	59523;9;130	4;0;
$GPXUP;4327;06:47:55;0;49	90291;8	59523;10;130	4;0;
$GPXUP;4327;06:47:56;0;49	90291;8	59523;10;130	4;0;
$GPXUP;4327;06:47:57;0;49	90291;8	59523;10;130	4;0;
$GPXUP;4327;06:47:58;0;49	90291;8	59523;10;130	4;0;
$GPXUP;4327;06:47:59;0;49	90291;8	59523;10;130	4;0;
$GPXUP;4327;06:48:00;0;49	90291;8	59523;10;130	4;0;
$GPXUP;4327;06:48:01;0;49	90291;8	59523;10;130	4;0;
$GPXUP;4327;06:48:02;0;49	90291;8	59523;10;130	4;0;
$GPXUP;4327;06:48:03;0;49	90291;8	59523;10;130	4;0;
$GPXUP;4327;06:48:04;0;49	90291;8	59523;10;130	4;0;
$GPXUP;4327;06:48:05;0;49	90291;8	59523;10;130	4;0;
$GPXUP;4327;06:48:06;0;49	90291;8	59523;10;130	4;0;
$GPXUP;4327;06:48:07;0;49	90291;8	59523;10;130	4;0;
$GPXUP;4327;06:48:08;0;49	90291;8	59523;10;130	4;0;
$GPXUP;4327;06:48:09;0;49	90291;8	59523;10;130	4;0;
$GPXUP;4327;06:48:10;0;49	90291;8	59523;10;130	4;0;
$GPXUP;4327;06:48:11;0;49	90291;8	59523;10;130	4;0;
$GPXUP;4327;06:48:12;0;49	90291;8	59523;10;130	4;0;
$GPXUP;4327;06:48:13;0;49	90291;8	59523;10;130	4;0;
$GPXUP;4327;06:48:14;0;49	90291;8	59523;10;130	4;0;
$GPXUP;4327;06:48:15;0;49	90291;8	59523;10;130	4;0;
$GPXUP;4327;06:48:16;0;49	90291;8	59523;10;130	5;0;
$GPXUP;4327;06:48:17;0;49	90291;8	59523;10;130	5;0;
$GPXUP;4327;06:48:18;0;49	90291;8	59523;10;130	5;0;
$GPXUP;4327;06:48:19;0;49	90291;8	59523;10;130	5;0;
$GPXUP;4327;06:48:20;0;49	90291;8	59523;10;130	5;0;
$GPXUP;4327;06:48:21;0;49	90291;8	59523;10;130	5;0;
$GPXUP;4327;06:48:22;0;49	90291;8	59523;10;130	5;0;
$GPXUP;4327;06:48:23;0;49	90291;8	59523;10;130	5;0;
$GPXUP;4327;06:48:24;0;49	90291;8	59523;10;130	5;0;
$GPXUP;4327;06:48:25;0;49	90291;8	59523;10;130	5;0;
$GPXUP;4327;06:48:26;0;49	90291;8	59523;10;130	5;0;
$GPXUP;4327;06:48:27;0;49	90291;8	59523;10;130	5;0;
$GPXUP;4327;06:48:28;0;49	90291;8	59523;10;130	5;0;
$GPXUP;4327;06:48:29;0;49	90291;8	59523;10;130	5;0;
$GPXUP;4327;06:48:30;0;49	90291;8	59523;10;130	5;0;
$GPXUP;4327;06:48:31;0;49	90291;8	59523;10;130	5;0;
$GPXUP;4327;06:48:32;0;49	90291;8	59523;10;130	5;0;
$GPXUP;4327;06:48:33;0;49	90291;8	59523;10;130	5;0;
$GPXUP;4327;06:48:34;0;49	90291;8	59523;9;130	5;0;
$GPXUP;4327;06:48:35;0;49	90291;8	59523;9;130	5;0;
$GPXUP;4327;06:48:36;0;49	90291;8	59523;9;130	5;0;
$GPXUP;4327;06:48:37;0;49	90291;8	59523;9;130	5;0;
$GPXUP;4327;06:48:38;0;49	90291;8	59523;9;130	5;0;
$GPXUP;4327;06:48:39;0;49	90291;8	59523;9;130	5;0;
$GPXUP;4327;06:48:40;0;49	90291;8	59523;9;130	5;0;
$GPXUP;4327;06:48:41;0;49	90291;8	59523;9;130	5;0;
$GPXUP;4327;06:48:42;0;49	90291;8	59523;9;130	5;0;
$GPXUP;4327;06:48:43;0;49	90291;8	59523;9;130	5;0;
$GPXUP;4327;06:48:44;0;49	90291;8	59523;9;130	5;0;
$GPXUP;4327;06:48:45;0;49	90291;8	59523;9;130	5;0;
$GPXUP;4327;06:48:46;0;49	90291;8	59523;9;130	5;0;
$GPXUP;4327;06:48:47;0;49	90291;8	59523;9;130	5;0;
$GPXUP;4327;06:48:48;0;49	90291;8	59523;9;130	5;0;
$GPXUP;4327;06:48:49;0;49	90291;8	59523;9;130	5;0;
$GPXUP;4327;06:48:50;0;49	90291;8	59523;9;130	5;0;
$GPXUP;4327;06:48:51;0;49	90291;8	59523;9;130	5;0;
$GPXUP;4327;06:48:52;0;49	90291;8	59523;9;130	5;0;
$GPXUP;4327;06:48:53;0;49	90291;8	59523;9;130	5;0;
$GPXUP;4327;06:48:54;0;49	90291;8	59523;9;130	5;0;
$GPXUP;4327;06:48:55;0;49	90291;8	59523;9;130	4;0;
$GPXUP;4327;06:48:56;0;49	90291;8	59523;9;130	4;0;
$GPXUP;4327;06:48:57;0;49	90291;8	59523;9;130	4;0;
$GPXUP;4327;06:48:58;0;49	90291;8	59523;9;130	4;0;
$GPXUP;4327;06:48:59;0;49	90291;8	59523;9;130	4;0;
$GPXUP;4327;06:49:00;0;49	90291;8	59523;9;130	4;0;
$GPXUP;4327;06:49:01;0;49	90291;8	59523;9;130	4;0;
$GPXUP;4327;06:49:02;0;49	90291;8	59523;9;130	4;0;
$GPXUP;4327;06:49:03;0;49	90291;8	59523;9;130	4;0;
$GPXUP;4327;06:49:04;0;49	90291;8	59523;9;130	4;0;
$GPXUP;4327;06:49:05;0;49	90291;8	59523;9;130	4;0;
$GPXUP;4327;06:49:06;0;49	90291;8	59523;9;130	4;0;
$GPXUP;4327;06:49:07;0;49	90291;8	59523;9;130	4;0;
$GPXUP;4327;06:49:08;0;49	90291;8	59523;9;130	4;0;
$GPXUP;4327;06:49:09;0;49	90291;8	59523;9;130	4;0;
$GPXUP;4327;06:49:10;0;49	90291;8	59523;9;130	4;0;
$GPXUP;4327;06:49:11;0;49	90291;8	59523;9;130	5;0;
$GPXUP;4327;06:49:12;0;49	90291;8	59523;9;130	5;0;
$GPXUP;4327;06:49:13;0;49	90291;8	59523;9;130	5;0;
$GPXUP;4327;06:49:14;0;49	90291;8	59523;9;130	5;0;
$GPXUP;4327;06:49:15;0;49	90291;8	59523;9;130	5;0;
$GPXUP;4327;06:49:16;0;49	90291;8	59523;9;130	5;0;
$GPXUP;4327;06:49:17;0;49	90291;8	59523;9;130	5;0;
$GPXUP;4327;06:49:18;0;49	90291;8	59523;9;130	5;0;
$GPXUP;4327;06:49:19;0;49	90291;8	59523;9;130	5;0;
$GPXUP;4327;06:49:20;0;49	90291;8	59523;9;130	5;0;
$GPXUP;4327;06:49:21;0;49	90291;8	59523;9;130	5;0;
$GPXUP;4327;06:49:22;0;49	90291;8	59523;9;130	5;0;
$GPXUP;4327;06:49:23;0;49	90291;8	59523;9;130	6;0;
$GPXUP;4327;06:49:24;0;49	90291;8	59523;9;130	6;0;
$GPXUP;4327;06:49:25;0;49	90291;8	59523;9;130	6;0;
$GPXUP;4327;06:49:26;0;49	90291;8	59523;9;130	6;0;
$GPXUP;4327;06:49:27;0;49	90291;8	59523;9;130	6;0;
$GPXUP;4327;06:49:28;0;49	90291;8	59523;9;130	6;0;
$GPXUP;4327;06:49:29;0;49	90291;8	59523;9;130	6;0;
$GPXUP;4327;06:49:30;0;49	90291;8	59523;9;130	6;0;
$GPXUP;4327;06:49:31;0;49	90291;8	59523;9;130	6;0;
$GPXUP;4327;06:49:32;0;49	90291;8	59523;9;130	6;0;
$GPXUP;4327;06:49:33;0;49	90291;8	59523;9;130	6;0;
$GPXUP;4327;06:49:34;0;49	90291;8	59522;9;130	6;0;
$GPXUP;4327;06:49:35;0;49	90291;8	59522;9;130	6;0;
$GPXUP;4327;06:49:36;0;49	90291;8	59522;9;130	6;0;
$GPXUP;4327;06:49:37;0;49	90291;8	59522;9;130	6;0;
$GPXUP;4327;06:49:38;0;49	90291;8	59522;9;130	6;0;
$GPXUP;4327;06:49:39;0;49	90291;8	59523;9;130	6;0;
$GPXUP;4327;06:49:40;0;49	90291;8	59523;9;130	6;0;
$GPXUP;4327;06:49:41;0;49	90291;8	59523;9;130	6;0;
$GPXUP;4327;06:49:42;0;49	90291;8	59523;9;130	6;0;
$GPXUP;4327;06:49:43;0;49	90291;8	59523;9;130	6;0;
$GPXUP;4327;06:49:44;0;49	90291;8	59523;9;130	6;0;
$GPXUP;4327;06:49:45;0;49	90291;8	59522;9;130	6;0;
$GPXUP;4327;06:49:46;0;49	90291;8	59522;9;130	6;0;
$GPXUP;4327;06:49:47;0;49	90291;8	59522;9;130	6;0;
$GPXUP;4327;06:49:48;0;49	90291;8	59522;9;130	6;0;
$GPXUP;4327;06:49:49;0;49	90291;8	59522;9;130	6;0;
$GPXUP;4327;06:49:50;0;49	90291;8	59522;9;130	6;0;
$GPXUP;4327;06:49:51;0;49	90291;8	59522;9;130	6;0;
$GPXUP;4327;06:49:52;0;49	90291;8	59522;9;130	6;0;
$GPXUP;4327;06:49:53;0;49	90291;8	59522;9;130	6;0;
$GPXUP;4327;06:49:54;0;49	90291;8	59522;9;130	6;0;
$GPXUP;4327;06:49:55;0;49	90291;8	59522;9;130	6;0;
$GPXUP;4327;06:49:56;0;49	90291;8	59522;9;130	6;0;
$GPXUP;4327;06:49:57;0;49	90291;8	59522;9;130	6;0;
$GPXUP;4327;06:49:58;0;49	90291;8	59522;9;130	6;0;
$GPXUP;4327;06:49:59;0;49	90291;8	59522;9;130	6;0;
$GPXUP;4327;06:50:00;0;49	90291;8	59522;9;130	6;0;
$GPXUP;4327;06:50:01;0;49	90291;8	59522;9;130	6;0;
$GPXUP;4327;06:50:02;0;49	90291;8	59522;9;130	6;0;
$GPXUP;4327;06:50:03;0;49	90291;8	59522;9;130	6;0;
$GPXUP;4327;06:50:04;0;49	90291;8	59522;9;130	6;0;
$GPXUP;4327;06:50:05;0;49	90291;8	59522;9;130	6;0;
$GPXUP;4327;06:50:06;0;49	90291;8	59522;9;130	6;0;
$GPXUP;4327;06:50:07;0;49	90291;8	59522;9;130	6;0;
$GPXUP;4327;06:50:08;0;49	90291;8	59522;9;130	6;0;
$GPXUP;4327;06:50:09;0;49	90291;8	59522;9;130	6;0;
$GPXUP;4327;06:50:10;0;49	90291;8	59522;9;130	6;0;
$GPXUP;4327;06:50:11;0;49	90291;8	59522;9;130	7;0;
$GPXUP;4327;06:50:12;0;49	90291;8	59522;9;130	7;0;
$GPXUP;4327;06:50:13;0;49	90291;8	59522;9;130	7;0;
$GPXUP;4327;06:50:14;0;49	90291;8	59522;9;130	7;0;
$GPXUP;4327;06:50:15;0;49	90291;8	59522;9;130	7;0;
$GPXUP;4327;06:50:16;0;49	90291;8	59522;9;130	7;0;
$GPXUP;4327;06:50:17;0;49	90291;8	59522;9;130	7;0;
$GPXUP;4327;06:50:18;0;49	90291;8	59522;9;130	7;0;
$GPXUP;4327;06:50:19;0;49	90291;8	59522;9;130	7;0;
$GPXUP;4327;06:50:20;0;49	90291;8	59522;9;130	7;0;
$GPXUP;4327;06:50:21;0;49	90291;8	59522;9;130	6;0;
$GPXUP;4327;06:50:22;0;49	90291;8	59522;9;130	6;0;
$GPXUP;4327;06:50:23;0;49	90291;8	59522;9;130	6;0;
$GPXUP;4327;06:50:24;0;49	90291;8	59522;9;130	6;0;
$GPXUP;4327;06:50:25;0;49	90291;8	59522;9;130	6;0;
$GPXUP;4327;06:50:26;0;49	90291;8	59522;9;130	6;0;
$GPXUP;4327;06:50:27;0;49	90291;8	59522;9;130	6;0;
$GPXUP;4327;06:50:28;0;49	90291;8	59522;9;130	6;0;
$GPXUP;4327;06:50:29;0;49	90291;8	59522;9;130	6;0;
$GPXUP;4327;06:50:30;0;49	90291;8	59522;9;130	6;0;
$GPXUP;4327;06:50:31;0;49	90291;8	59522;9;130	6;0;
$GPXUP;4327;06:50:32;0;49	90291;8	59522;9;130	6;0;
$GPXUP;4327;06:50:33;0;49	90291;8	59522;9;130	6;0;
$GPXUP;4327;06:50:34;0;49	90291;8	59522;9;130	6;0;
$GPXUP;4327;06:50:35;0;49	90291;8	59522;9;130	5;0;
$GPXUP;4327;06:50:36;0;49	90291;8	59522;9;130	5;0;
$GPXUP;4327;06:50:37;0;49	90291;8	59522;9;130	5;0;
$GPXUP;4327;06:50:38;0;49	90291;8	59522;9;130	5;0;
$GPXUP;4327;06:50:39;0;49	90291;8	59522;9;130	6;0;
$GPXUP;4327;06:50:40;0;49	90291;8	59522;9;130	5;0;
$GPXUP;4327;06:50:41;0;49	90291;8	59522;9;130	5;0;
$GPXUP;4327;06:50:42;0;49	90291;8	59522;9;130	5;0;
$GPXUP;4327;06:50:43;0;49	90291;8	59522;9;130	5;0;
$GPXUP;4327;06:50:44;0;49	90291;8	59522;9;130	5;0;
$GPXUP;4327;06:50:45;0;49	90291;8	59522;9;130	5;0;
$GPXUP;4327;06:50:46;0;49	90291;8	59522;9;130	5;0;
$GPXUP;4327;06:50:47;0;49	90291;8	59522;9;130	5;0;
$GPXUP;4327;06:50:48;0;49	90291;8	59522;9;130	5;0;
$GPXUP;4327;06:50:49;0;49	90291;8	59522;9;130	5;0;
$GPXUP;4327;06:50:50;0;49	90291;8	59522;9;130	5;0;
$GPXUP;4327;06:50:51;0;49	90291;8	59522;9;130	5;0;
$GPXUP;4327;06:50:52;0;49	90291;8	59522;9;130	5;0;
$GPXUP;4327;06:50:53;0;49	90291;8	59522;9;130	5;0;
$GPXUP;4327;06:50:54;0;49	90291;8	59522;9;130	5;0;
$GPXUP;4327;06:50:55;0;49	90291;8	59522;9;130	5;0;
$GPXUP;4327;06:50:56;0;49	90291;8	59522;9;130	5;0;
$GPXUP;4327;06:50:57;0;49	90291;8	59522;9;130	5;0;
$GPXUP;4327;06:50:58;0;49	90291;8	59522;9;130	5;0;
$GPXUP;4327;06:50:59;0;49	90291;8	59522;9;130	5;0;
$GPXUP;4327;06:51:00;0;49	90291;8	59522;9;130	4;0;
$GPXUP;4327;06:51:01;0;49	90291;8	59522;8;130	4;0;
$GPXUP;4327;06:51:02;0;49	90291;8	59522;8;130	4;0;
$GPXUP;4327;06:51:03;0;49	90291;8	59522;8;130	4;0;
$GPXUP;4327;06:51:04;0;49	90291;8	59522;8;130	4;0;
$GPXUP;4327;06:51:05;0;49	90291;8	59522;8;130	4;0;
$GPXUP;4327;06:51:06;0;49	90291;8	59522;9;130	4;0;
$GPXUP;4327;06:51:07;0;49	90291;8	59522;9;130	4;0;
$GPXUP;4327;06:51:08;0;49	90291;8	59522;9;130	4;0;
$GPXUP;4327;06:51:09;0;49	90291;8	59522;9;130	4;0;
$GPXUP;4327;06:51:10;0;49	90291;8	59522;9;130	3;0;
$GPXUP;4327;06:51:11;0;49	90291;8	59522;9;130	4;0;
$GPXUP;4327;06:51:12;0;49	90291;8	59522;9;130	3;0;
$GPXUP;4327;06:51:13;0;49	90291;8	59522;9;130	4;0;
$GPXUP;4327;06:51:14;0;49	90291;8	59522;9;130	3;0;
$GPXUP;4327;06:51:15;0;49	90291;8	59522;9;130	3;0;
$GPXUP;4327;06:51:16;0;49	90291;8	59522;9;130	3;0;
$GPXUP;4327;06:51:17;0;49	90291;8	59522;9;130	3;0;
$GPXUP;4327;06:51:18;0;49	90291;8	59522;9;130	3;0;
$GPXUP;4327;06:51:19;0;49	90291;8	59522;9;130	3;0;
$GPXUP;4327;06:51:20;0;49	90291;8	59522;9;130	3;0;
$GPXUP;4327;06:51:21;0;49	90291;8	59522;9;130	3;0;
$GPXUP;4327;06:51:22;0;49	90291;8	59522;9;130	3;0;
$GPXUP;4327;06:51:23;0;49	90291;8	59522;9;130	3;0;
$GPXUP;4327;06:51:24;0;49	90291;8	59522;9;130	3;0;
$GPXUP;4327;06:51:25;0;49	90291;8	59522;9;130	3;0;
$GPXUP;4327;06:51:26;0;49	90291;8	59522;9;130	3;0;
$GPXUP;4327;06:51:27;0;49	90291;8	59522;9;130	3;0;
$GPXUP;4327;06:51:28;0;49	90291;8	59522;9;130	3;0;
$GPXUP;4327;06:51:29;0;49	90291;8	59522;9;130	3;0;
$GPXUP;4327;06:51:30;0;49	90291;8	59522;9;130	3;0;
$GPXUP;4327;06:51:31;0;49	90291;8	59522;9;130	3;0;
$GPXUP;4327;06:51:32;0;49	90291;8	59522;9;130	3;0;
$GPXUP;4327;06:51:33;0;49	90291;8	59522;9;130	3;0;
$GPXUP;4327;06:51:34;0;49	90291;8	59522;9;130	3;0;
$GPXUP;4327;06:51:35;0;49	90291;8	59522;9;130	3;0;
$GPXUP;4327;06:51:36;0;49	90291;8	59522;9;130	3;0;
$GPXUP;4327;06:51:37;0;49	90291;8	59522;9;130	2;0;
$GPXUP;4327;06:51:38;0;49	90291;8	59522;9;130	2;0;
$GPXUP;4327;06:51:39;0;49	90291;8	59522;9;130	2;0;
$GPXUP;4327;06:51:40;0;49	90291;8	59522;9;130	2;0;
$GPXUP;4327;06:51:41;0;49	90291;8	59522;9;130	2;0;
$GPXUP;4327;06:51:42;0;49	90291;8	59522;9;130	2;0;
$GPXUP;4327;06:51:43;0;49	90291;8	59522;9;130	2;0;
$GPXUP;4327;06:51:44;0;49	90291;8	59522;9;130	2;0;
$GPXUP;4327;06:51:45;0;49	90291;8	59522;9;130	2;0;
$GPXUP;4327;06:51:46;0;49	90291;8	59522;9;130	2;0;
$GPXUP;4327;06:51:47;0;49	90291;8	59522;9;130	2;0;
$GPXUP;4327;06:51:48;0;49	90291;8	59522;9;130	2;0;
$GPXUP;4327;06:51:49;0;49	90291;8	59522;9;130	2;0;
$GPXUP;4327;06:51:50;0;49	90291;8	59522;9;130	2;0;
$GPXUP;4327;06:51:51;0;49	90291;8	59522;9;130	2;0;
$GPXUP;4327;06:51:52;0;49	90291;8	59522;9;130	2;0;
$GPXUP;4327;06:51:53;0;49	90291;8	59522;9;130	2;0;
$GPXUP;4327;06:51:54;0;49	90291;8	59522;9;130	2;0;
$GPXUP;4327;06:51:55;0;49	90291;8	59522;9;130	2;0;
$GPXUP;4327;06:51:56;0;49	90291;8	59522;9;130	3;0;
$GPXUP;4327;06:51:57;0;49	90291;8	59522;9;130	3;0;
$GPXUP;4327;06:51:58;0;49	90291;8	59522;9;130	3;0;
$GPXUP;4327;06:51:59;0;49	90291;8	59522;9;130	3;0;
$GPXUP;4327;06:52:00;0;49	90291;8	59522;9;130	3;0;
$GPXUP;4327;06:52:01;0;49	90291;8	59522;9;130	3;0;
$GPXUP;4327;06:52:02;0;49	90291;8	59522;9;130	3;0;
$GPXUP;4327;06:52:03;0;49	90291;8	59522;9;130	3;0;
$GPXUP;4327;06:52:04;0;49	90291;8	59522;9;130	3;0;
$GPXUP;4327;06:52:05;0;49	90291;8	59522;9;130	3;0;
$GPXUP;4327;06:52:06;0;49	90291;8	59522;9;130	3;0;
$GPXUP;4327;06:52:07;0;49	90291;8	59522;9;130	3;0;
$GPXUP;4327;06:52:08;0;49	90291;8	59522;9;130	3;0;
$GPXUP;4327;06:52:09;0;49	90291;8	59522;9;130	3;0;
$GPXUP;4327;06:52:10;0;49	90291;8	59522;9;130	3;0;
$GPXUP;4327;06:52:11;0;49	90291;8	59522;9;130	3;0;
$GPXUP;4327;06:52:12;0;49	90291;8	59522;9;130	3;0;
$GPXUP;4327;06:52:13;0;49	90291;8	59522;9;130	3;0;
$GPXUP;4327;06:52:14;0;49	90291;8	59522;9;130	3;0;
$GPXUP;4327;06:52:15;0;49	90291;8	59522;9;130	3;0;
$GPXUP;4327;06:52:16;0;49	90291;8	59522;9;130	3;0;
$GPXUP;4327;06:52:17;0;49	90291;8	59522;9;130	3;0;
$GPXUP;4327;06:52:18;0;49	90291;8	59522;9;130	3;0;
$GPXUP;4327;06:52:19;0;49	90291;8	59522;9;130	3;0;
$GPXUP;4327;06:52:20;0;49	90291;8	59522;9;130	3;0;
$GPXUP;4327;06:52:21;0;49	90291;8	59522;9;130	3;0;
$GPXUP;4327;06:52:22;0;49	90291;8	59522;9;130	3;0;
$GPXUP;4327;06:52:23;0;49	90291;8	59522;9;130	3;0;
$GPXUP;4327;06:52:24;0;49	90291;8	59522;9;130	3;0;
$GPXUP;4327;06:52:25;0;49	90291;8	59522;9;130	3;0;
$GPXUP;4327;06:52:26;0;49	90291;8	59522;9;130	3;0;
$GPXUP;4327;06:52:27;0;49	90291;8	59522;9;130	3;0;
$GPXUP;4327;06:52:28;0;49	90291;8	59522;9;130	3;0;
$GPXUP;4327;06:52:29;0;49	90291;8	59522;9;130	3;0;
$GPXUP;4327;06:52:30;0;49	90291;8	59522;9;130	3;0;
$GPXUP;4327;06:52:31;0;49	90291;8	59522;9;130	4;0;
$GPXUP;4327;06:52:32;0;49	90291;8	59522;9;130	4;0;
$GPXUP;4327;06:52:33;0;49	90291;8	59522;9;130	4;0;
$GPXUP;4327;06:52:34;0;49	90291;8	59522;9;130	4;0;
$GPXUP;4327;06:52:35;0;49	90291;8	59522;9;130	4;0;
$GPXUP;4327;06:52:36;0;49	90291;8	59522;9;130	4;0;
$GPXUP;4327;06:52:37;0;49	90291;8	59522;9;130	4;0;
$GPXUP;4327;06:52:38;0;49	90291;8	59522;9;130	4;0;
$GPXUP;4327;06:52:39;0;49	90291;8	59522;9;130	4;0;
$GPXUP;4327;06:52:40;0;49	90291;8	59522;9;130	4;0;
$GPXUP;4327;06:52:41;0;49	90291;8	59522;9;130	4;0;
$GPXUP;4327;06:52:42;0;49	90291;8	59522;9;130	4;0;
$GPXUP;4327;06:52:43;0;49	90291;8	59522;9;130	4;0;
$GPXUP;4327;06:52:44;0;49	90291;8	59522;9;130	4;0;
$GPXUP;4327;06:52:45;0;49	90291;8	59522;9;130	4;0;
$GPXUP;4327;06:52:46;0;49	90291;8	59522;9;130	4;0;
$GPXUP;4327;06:52:47;0;49	90291;8	59522;9;130	4;0;
$GPXUP;4327;06:52:48;0;49	90291;8	59522;9;130	4;0;
$GPXUP;4327;06:52:49;0;49	90291;8	59522;9;130	4;0;
$GPXUP;4327;06:52:50;0;49	90291;8	59522;9;130	4;0;
$GPXUP;4327;06:52:51;0;49	90291;8	59522;9;130	4;0;
$GPXUP;4327;06:52:52;0;49	90291;8	59522;9;130	4;0;
$GPXUP;4327;06:52:53;0;49	90291;8	59522;9;130	4;0;
$GPXUP;4327;06:52:54;0;49	90291;8	59522;9;130	4;0;
$GPXUP;4327;06:52:55;0;49	90291;8	59522;9;130	4;0;
$GPXUP;4327;06:52:56;0;49	90291;8	59522;9;130	4;0;
$GPXUP;4327;06:52:57;0;49	90291;8	59522;9;130	4;0;
$GPXUP;4327;06:52:58;0;49	90291;8	59522;9;130	4;0;
$GPXUP;4327;06:52:59;0;49	90291;8	59522;9;130	4;0;
$GPXUP;4327;06:53:00;0;49	90291;8	59522;9;130	3;0;
$GPXUP;4327;06:53:01;0;49	90291;8	59522;9;130	3;0;
$GPXUP;4327;06:53:02;0;49	90291;8	59522;9;130	3;0;
$GPXUP;4327;06:53:03;0;49	90291;8	59522;9;130	3;0;
$GPXUP;4327;06:53:04;0;49	90291;8	59522;9;130	3;0;
$GPXUP;4327;06:53:05;0;49	90291;8	59522;9;130	3;0;
$GPXUP;4327;06:53:06;0;49	90291;8	59522;9;130	2;0;
$GPXUP;4327;06:53:07;0;49	90291;8	59522;9;130	2;0;
$GPXUP;4327;06:53:08;0;49	90291;8	59522;9;130	2;0;
$GPXUP;4327;06:53:09;0;49	90291;8	59522;9;130	2;0;
$GPXUP;4327;06:53:10;0;49	90291;8	59522;9;130	2;0;
$GPXUP;4327;06:53:11;0;49	90291;8	59522;9;130	2;0;
$GPXUP;4327;06:53:12;0;49	90291;8	59522;9;130	2;0;
$GPXUP;4327;06:53:13;0;49	90291;8	59522;9;130	2;0;
$GPXUP;4327;06:53:14;0;49	90291;8	59522;9;130	2;0;
$GPXUP;4327;06:53:15;0;49	90291;8	59522;9;130	2;0;
$GPXUP;4327;06:53:16;0;49	90291;8	59522;9;130	2;0;
$GPXUP;4327;06:53:17;0;49	90291;8	59522;9;130	1;0;
$GPXUP;4327;06:53:18;0;49	90291;8	59522;9;130	1;0;
$GPXUP;4327;06:53:19;0;49	90291;8	59522;9;130	1;0;
$GPXUP;4327;06:53:20;0;49	90291;8	59522;9;130	1;0;
$GPXUP;4327;06:53:21;0;49	90291;8	59522;9;130	1;0;
$GPXUP;4327;06:53:22;0;49	90291;8	59522;9;130	1;0;
$GPXUP;4327;06:53:23;0;49	90291;8	59522;9;130	1;0;
$GPXUP;4327;06:53:24;0;49	90291;8	59522;9;130	1;0;
$GPXUP;4327;06:53:25;0;49	90291;8	59522;9;130	1;0;
$GPXUP;4327;06:53:26;0;49	90291;8	59522;9;130	1;0;
$GPXUP;4327;06:53:27;0;49	90291;8	59522;9;130	1;0;
$GPXUP;4327;06:53:28;0;49	90291;8	59522;9;130	1;0;
$GPXUP;4327;06:53:29;0;49	90291;8	59522;9;130	1;0;
$GPXUP;4327;06:53:30;0;49	90291;8	59522;9;130	1;0;
$GPXUP;4327;06:53:31;0;49	90291;8	59522;9;130;0;
$GPXUP;4327;06:53:32;0;49	90291;8	59522;9;130;0;
$GPXUP;4327;06:53:33;0;49	90291;8	59522;9;130;0;
$GPXUP;4327;06:53:34;0;49	90291;8	59522;9;130;0;
$GPXUP;4327;06:53:35;0;49	90291;8	59522;9;130;0;
$GPXUP;4327;06:53:36;0;49	90291;8	59522;9;130;0;
$GPXUP;4327;06:53:37;0;49	90291;8	59522;9;130;0;
$GPXUP;4327;06:53:38;0;49	90291;8	59522;9;130;0;
$GPXUP;4327;06:53:39;0;49	90291;8	59522;9;130;0;
$GPXUP;4327;06:53:40;0;49	90291;8	59523;9;130;0;
$GPXUP;4327;06:53:41;0;49	90291;8	59523;9;130;0;
$GPXUP;4327;06:53:42;0;49	90291;8	59523;9;130;0;
$GPXUP;4327;06:53:43;0;49	90291;8	59523;9;130;0;
$GPXUP;4327;06:53:44;0;49	90291;8	59523;9;130;0;
$GPXUP;4327;06:53:45;0;49	90291;8	59523;9;130;0;
$GPXUP;4327;06:53:46;0;49	90291;8	59523;8;130;0;
$GPXUP;4327;06:53:47;0;49	90291;8	59523;9;130;0;
$GPXUP;4327;06:53:48;0;49	90291;8	59523;9;130;0;
$GPXUP;4327;06:53:49;0;49	90291;8	59523;9;130;0;
$GPXUP;4327;06:53:50;0;49	90291;8	59523;9;130;0;
$GPXUP;4327;06:53:51;0;49	90291;8	59523;9;130;0;
$GPXUP;4327;06:53:52;0;49	90291;8	59523;9;130;0;
$GPXUP;4327;06:53:53;0;49	90291;8	59523;9;130;0;
$GPXUP;4327;06:53:54;0;49	90291;8	59523;9;130;0;
$GPXUP;4327;06:53:55;0;49	90291;8	59523;9;130;0;
$GPXUP;4327;06:53:56;0;49	90291;8	59523;9;130;0;
$GPXUP;4327;06:53:57;0;49	90291;8	59523;9;130;0;
$GPXUP;4327;06:53:58;0;49	90291;8	59523;9;130;0;
$GPXUP;4327;06:53:59;0;49	90291;8	59523;9;130;0;
$GPXUP;4327;06:54:00;0;49	90291;8	59523;9;130;0;
$GPXUP;4327;06:54:01;0;49	90291;8	59523;9;130;0;
$GPXUP;4327;06:54:02;0;49	90291;8	59523;9;130;0;
$GPXUP;4327;06:54:03;0;49	90291;8	59523;9;130;0;
$GPXUP;4327;06:54:04;0;49	90291;8	59523;9;130;0;
$GPXUP;4327;06:54:05;0;49	90291;8	59523;9;130;0;
$GPXUP;4327;06:54:06;0;49	90291;8	59523;9;130;0;
$GPXUP;4327;06:54:07;0;49	90291;8	59523;9;130;0;
$GPXUP;4327;06:54:08;0;49	90291;8	59523;9;130;0;
$GPXUP;4327;06:54:09;0;49	90291;8	59523;9;130;0;
$GPXUP;4327;06:54:10;0;49	90291;8	59523;9;130;0;
$GPXUP;4327;06:54:11;0;49	90291;8	59523;9;130;0;
$GPXUP;4327;06:54:12;0;49	90291;8	59523;9;130;0;
$GPXUP;4327;06:54:13;0;49	90291;8	59523;9;130;0;
$GPXUP;4327;06:54:14;0;49	90291;8	59523;9;130;0;
$GPXUP;4327;06:54:15;0;49	90291;8	59523;9;130;0;
$GPXUP;4327;06:54:16;0;49	90291;8	59523;9;130;0;
$GPXUP;4327;06:54:17;0;49	90291;8	59523;9;130;0;
$GPXUP;4327;06:54:18;0;49	90291;8	59523;9;130;0;
$GPXUP;4327;06:54:19;0;49	90291;8	59523;9;130;0;
$GPXUP;4327;06:54:20;0;49	90291;8	59523;9;130;0;
$GPXUP;4327;06:54:21;0;49	90291;8	59523;9;130;0;
$GPXUP;4327;06:54:22;0;49	90291;8	59523;9;129	9;0;
$GPXUP;4327;06:54:23;0;49	90291;8	59523;9;129	9;0;
$GPXUP;4327;06:54:24;0;49	90291;8	59523;9;129	9;0;
$GPXUP;4327;06:54:25;0;49	90291;8	59523;9;129	9;0;
$GPXUP;4327;06:54:26;0;49	90291;8	59523;9;129	8;0;
$GPXUP;4327;06:54:27;0;49	90291;8	59523;9;129	8;0;
$GPXUP;4327;06:54:28;0;49	90291;8	59523;9;129	8;0;
$GPXUP;4327;06:54:29;0;49	90291;8	59523;9;129	8;0;
$GPXUP;4327;06:54:30;0;49	90291;8	59523;9;129	8;0;
$GPXUP;4327;06:54:31;0;49	90291;8	59523;9;129	7;0;
$GPXUP;4327;06:54:32;0;49	90291;8	59523;9;129	7;0;
$GPXUP;4327;06:54:33;0;49	90291;8	59523;9;129	7;0;
$GPXUP;4327;06:54:34;0;49	90291;8	59523;9;129	7;0;
$GPXUP;4327;06:54:35;0;49	90291;8	59523;9;129	7;0;
$GPXUP;4327;06:54:36;0;49	90291;8	59523;9;129	7;0;
$GPXUP;4327;06:54:37;0;49	90291;8	59523;9;129	6;0;
$GPXUP;4327;06:54:38;0;49	90291;8	59523;9;129	6;0;
$GPXUP;4327;06:54:39;0;49	90291;8	59523;9;129	6;0;
$GPXUP;4327;06:54:40;0;49	90291;8	59523;9;129	6;0;
$GPXUP;4327;06:54:41;0;49	90291;8	59523;9;129	5;0;
$GPXUP;4327;06:54:42;0;49	90291;8	59523;9;129	5;0;
$GPXUP;4327;06:54:43;0;49	90291;8	59523;9;129	5;0;
$GPXUP;4327;06:54:44;0;49	90291;8	59523;9;129	5;0;
$GPXUP;4327;06:54:45;0;49	90291;8	59523;9;129	5;0;
$GPXUP;4327;06:54:46;0;49	90291;8	59523;9;129	5;0;
$GPXUP;4327;06:54:47;0;49	90291;8	59523;9;129	5;0;
$GPXUP;4327;06:54:48;0;49	90291;8	59523;9;129	4;0;
$GPXUP;4327;06:54:49;0;49	90291;8	59523;9;129	4;0;
$GPXUP;4327;06:54:50;0;49	90291;8	59523;9;129	4;0;
$GPXUP;4327;06:54:51;0;49	90291;8	59523;9;129	4;0;
$GPXUP;4327;06:54:52;0;49	90291;8	59523;9;129	4;0;
$GPXUP;4327;06:54:53;0;49	90291;8	59523;9;129	4;0;
$GPXUP;4327;06:54:54;0;49	90291;8	59523;9;129	4;0;
$GPXUP;4327;06:54:55;0;49	90291;8	59523;9;129	4;0;
$GPXUP;4327;06:54:56;0;49	90291;8	59523;9;129	4;0;
$GPXUP;4327;06:54:57;0;49	90291;8	59523;9;129	4;0;
$GPXUP;4327;06:54:58;0;49	90291;8	59523;9;129	4;0;
$GPXUP;4327;06:54:59;0;49	90291;8	59523;9;129	4;0;
$GPXUP;4327;06:55:00;0;49	90291;8	59523;9;129	4;0;
$GPXUP;4327;06:55:01;0;49	90291;8	59523;9;129	4;0;
$GPXUP;4327;06:55:02;0;49	90291;8	59523;9;129	4;0;
$GPXUP;4327;06:55:03;0;49	90291;8	59523;9;129	4;0;
$GPXUP;4327;06:55:04;0;49	90291;8	59523;9;129	4;0;
$GPXUP;4327;06:55:05;0;49	90291;8	59523;9;129	4;0;
$GPXUP;4327;06:55:06;0;49	90291;8	59523;9;129	4;0;
$GPXUP;4327;06:55:07;0;49	90291;8	59523;9;129	4;0;
$GPXUP;4327;06:55:08;0;49	90291;8	59522;9;129	4;0;
$GPXUP;4327;06:55:09;0;49	90291;8	59522;9;129	4;0;
$GPXUP;4327;06:55:10;0;49	90291;8	59522;9;129	4;0;
$GPXUP;4327;06:55:11;0;49	90291;8	59522;9;129	4;0;
$GPXUP;4327;06:55:12;0;49	90291;8	59522;9;129	4;0;
$GPXUP;4327;06:55:13;0;49	90291;8	59522;9;129	4;0;
$GPXUP;4327;06:55:14;0;49	90291;8	59522;9;129	4;0;
$GPXUP;4327;06:55:15;0;49	90291;8	59522;9;129	4;0;
$GPXUP;4327;06:55:16;0;49	90291;8	59522;9;129	4;0;
$GPXUP;4327;06:55:17;0;49	90291;8	59522;9;129	5;0;
$GPXUP;4327;06:55:18;0;49	90291;8	59522;9;129	5;0;
$GPXUP;4327;06:55:19;0;49	90291;8	59522;9;129	5;0;
$GPXUP;4327;06:55:20;0;49	90291;8	59522;9;129	5;0;
$GPXUP;4327;06:55:21;0;49	90291;8	59522;9;129	5;0;
$GPXUP;4327;06:55:22;0;49	90291;8	59522;9;129	5;0;
$GPXUP;4327;06:55:23;0;49	90291;8	59522;9;129	5;0;
$GPXUP;4327;06:55:24;0;49	90291;8	59522;8;129	5;0;
$GPXUP;4327;06:55:25;0;49	90291;8	59522;9;129	5;0;
$GPXUP;4327;06:55:26;0;49	90291;8	59522;9;129	5;0;
$GPXUP;4327;06:55:27;0;49	90291;8	59522;9;129	5;0;
$GPXUP;4327;06:55:28;0;49	90291;8	59522;9;129	5;0;
$GPXUP;4327;06:55:29;0;49	90291;8	59522;9;129	5;0;
$GPXUP;4327;06:55:30;0;49	90291;8	59522;9;129	5;0;
$GPXUP;4327;06:55:31;0;49	90291;8	59522;9;129	5;0;
$GPXUP;4327;06:55:32;0;49	90291;8	59522;9;129	5;0;
$GPXUP;4327;06:55:33;0;49	90291;8	59522;9;129	5;0;
$GPXUP;4327;06:55:34;0;49	90291;8	59522;9;129	5;0;
$GPXUP;4327;06:55:35;0;49	90291;8	59522;9;129	5;0;
$GPXUP;4327;06:55:36;0;49	90291;8	59522;9;129	5;0;
$GPXUP;4327;06:55:37;0;49	90291;8	59522;9;129	5;0;
$GPXUP;4327;06:55:38;0;49	90291;8	59522;9;129	5;0;
$GPXUP;4327;06:55:39;0;49	90291;8	59522;9;129	5;0;
$GPXUP;4327;06:55:40;0;49	90291;8	59522;9;129	4;0;
$GPXUP;4327;06:55:41;0;49	90291;8	59522;9;129	4;0;
$GPXUP;4327;06:55:42;0;49	90291;8	59522;9;129	4;0;
$GPXUP;4327;06:55:43;0;49	90291;8	59522;9;129	4;0;
$GPXUP;4327;06:55:44;0;49	90291;8	59522;9;129	4;0;
$GPXUP;4327;06:55:45;0;49	90291;8	59522;9;129	4;0;
$GPXUP;4327;06:55:46;0;49	90291;8	59522;9;129	4;0;
$GPXUP;4327;06:55:47;0;49	90291;8	59522;9;129	4;0;
$GPXUP;4327;06:55:48;0;49	90291;8	59522;9;129	4;0;
$GPXUP;4327;06:55:49;0;49	90291;8	59522;9;129	4;0;
$GPXUP;4327;06:55:50;0;49	90291;8	59522;9;129	3;0;
$GPXUP;4327;06:55:51;0;49	90291;8	59522;9;129	3;0;
$GPXUP;4327;06:55:52;0;49	90291;8	59522;9;129	3;0;
$GPXUP;4327;06:55:53;0;49	90291;8	59522;9;129	3;0;
$GPXUP;4327;06:55:54;0;49	90291;8	59522;9;129	3;0;
$GPXUP;4327;06:55:55;0;49	90291;8	59522;9;129	3;0;
$GPXUP;4327;06:55:56;0;49	90291;8	59522;9;129	3;0;
$GPXUP;4327;06:55:57;0;49	90291;8	59522;9;129	3;0;
$GPXUP;4327;06:55:58;0;49	90291;8	59522;9;129	3;0;
$GPXUP;4327;06:55:59;0;49	90291;8	59522;9;129	3;0;
$GPXUP;4327;06:56:00;0;49	90291;8	59522;9;129	3;0;
$GPXUP;4327;06:56:01;0;49	90291;8	59522;9;129	3;0;
$GPXUP;4327;06:56:02;0;49	90291;8	59522;9;129	3;0;
$GPXUP;4327;06:56:03;0;49	90291;8	59522;8;129	3;0;
$GPXUP;4327;06:56:04;0;49	90291;8	59522;9;129	3;0;
$GPXUP;4327;06:56:05;0;49	90291;8	59522;9;129	3;0;
$GPXUP;4327;06:56:06;0;49	90291;8	59522;9;129	3;0;
$GPXUP;4327;06:56:07;0;49	90291;8	59522;9;129	3;0;
$GPXUP;4327;06:56:08;0;49	90291;8	59522;9;129	3;0;
$GPXUP;4327;06:56:09;0;49	90291;8	59522;9;129	3;0;
$GPXUP;4327;06:56:10;0;49	90291;8	59522;9;129	3;0;
$GPXUP;4327;06:56:11;0;49	90291;8	59522;9;129	3;0;
$GPXUP;4327;06:56:12;0;49	90291;8	59522;9;129	3;0;
$GPXUP;4327;06:56:13;0;49	90291;8	59522;9;129	3;0;
$GPXUP;4327;06:56:14;0;49	90291;8	59522;9;129	3;0;
$GPXUP;4327;06:56:15;0;49	90291;8	59522;9;129	2;0;
$GPXUP;4327;06:56:16;0;49	90291;8	59522;9;129	2;0;
$GPXUP;4327;06:56:17;0;49	90291;8	59522;9;129	2;0;
$GPXUP;4327;06:56:18;0;49	90291;8	59522;9;129	2;0;
$GPXUP;4327;06:56:19;0;49	90291;8	59522;9;129	2;0;
$GPXUP;4327;06:56:20;0;49	90291;8	59522;9;129	2;0;
$GPXUP;4327;06:56:21;0;49	90291;8	59522;9;129	2;0;
$GPXUP;4327;06:56:22;0;49	90291;8	59522;9;129	2;0;
$GPXUP;4327;06:56:23;0;49	90291;8	59522;9;129	2;0;
$GPXUP;4327;06:56:24;0;49	90291;8	59522;9;129	2;0;
$GPXUP;4327;06:56:25;0;49	90291;8	59522;9;129	2;0;
$GPXUP;4327;06:56:26;0;49	90291;8	59522;9;129	2;0;
$GPXUP;4327;06:56:27;0;49	90291;8	59522;9;129	2;0;
$GPXUP;4327;06:56:28;0;49	90291;8	59522;9;129	2;0;
$GPXUP;4327;06:56:29;0;49	90291;8	59522;9;129	1;0;
$GPXUP;4327;06:56:30;0;49	90291;8	59522;9;129	1;0;
$GPXUP;4327;06:56:31;0;49	90291;8	59522;9;129	1;0;
$GPXUP;4327;06:56:32;0;49	90291;8	59522;9;129	1;0;
$GPXUP;4327;06:56:33;0;49	90291;8	59522;9;129	1;0;
$GPXUP;4327;06:56:34;0;49	90291;8	59522;9;129	1;0;
$GPXUP;4327;06:56:35;0;49	90291;8	59522;9;129	1;0;
$GPXUP;4327;06:56:36;0;49	90291;8	59522;9;129	1;0;
$GPXUP;4327;06:56:37;0;49	90291;8	59522;9;129	1;0;
$GPXUP;4327;06:56:38;0;49	90291;8	59522;9;129	1;0;
$GPXUP;4327;06:56:39;0;49	90291;8	59522;9;129	1;0;
$GPXUP;4327;06:56:40;0;49	90291;8	59522;9;129	2;0;
$GPXUP;4327;06:56:41;0;49	90291;8	59522;9;129	2;0;
$GPXUP;4327;06:56:42;0;49	90291;8	59522;9;129	1;0;
$GPXUP;4327;06:56:43;0;49	90291;8	59522;9;129	1;0;
$GPXUP;4327;06:56:44;0;49	90291;8	59522;9;129	1;0;
$GPXUP;4327;06:56:45;0;49	90291;8	59522;9;129	1;0;
$GPXUP;4327;06:56:46;0;49	90291;8	59522;9;129	1;0;
$GPXUP;4327;06:56:47;0;49	90291;8	59522;9;129	1;0;
$GPXUP;4327;06:56:48;0;49	90291;8	59522;9;129	1;0;
$GPXUP;4327;06:56:49;0;49	90291;8	59522;9;129	1;0;
$GPXUP;4327;06:56:50;0;49	90291;8	59522;9;129	1;0;
$GPXUP;4327;06:56:51;0;49	90291;8	59522;9;129	1;0;
$GPXUP;4327;06:56:52;0;49	90291;8	59522;9;129	1;0;
$GPXUP;4327;06:56:53;0;49	90291;8	59522;9;129	1;0;
$GPXUP;4327;06:56:54;0;49	90291;8	59522;9;129	1;0;
$GPXUP;4327;06:56:55;0;49	90291;8	59522;9;129	1;0;
$GPXUP;4327;06:56:56;0;49	90291;8	59522;9;129	1;0;
$GPXUP;4327;06:56:57;0;49	90291;8	59522;9;129;0;
$GPXUP;4327;06:56:58;0;49	90291;8	59522;9;129;0;
$GPXUP;4327;06:56:59;0;49	90291;8	59522;9;129;0;
$GPXUP;4327;06:57:00;0;49	90291;8	59522;9;129;0;
$GPXUP;4327;06:57:01;0;49	90291;8	59522;9;129;0;
$GPXUP;4327;06:57:02;0;49	90291;8	59522;9;129;0;
$GPXUP;4327;06:57:03;0;49	90291;8	59522;9;129;0;
$GPXUP;4327;06:57:04;0;49	90291;8	59522;9;128	9;0;
$GPXUP;4327;06:57:05;0;49	90291;8	59522;9;128	9;0;
$GPXUP;4327;06:57:06;0;49	90291;8	59522;9;128	9;0;
$GPXUP;4327;06:57:07;0;49	90291;8	59523;9;128	9;0;
$GPXUP;4327;06:57:08;0;49	90291;8	59523;9;128	9;0;
$GPXUP;4327;06:57:09;0;49	90291;8	59523;9;128	9;0;
$GPXUP;4327;06:57:10;0;49	90291;8	59523;9;128	9;0;
$GPXUP;4327;06:57:11;0;49	90291;8	59523;9;128	9;0;
$GPXUP;4327;06:57:12;0;49	90291;8	59523;9;128	9;0;
$GPXUP;4327;06:57:13;0;49	90291;8	59523;9;128	9;0;
$GPXUP;4327;06:57:14;0;49	90291;8	59523;9;128	9;0;
$GPXUP;4327;06:57:15;0;49	90291;8	59523;9;128	9;0;
$GPXUP;4327;06:57:16;0;49	90291;8	59523;9;128	9;0;
$GPXUP;4327;06:57:17;0;49	90291;8	59523;9;128	9;0;
$GPXUP;4327;06:57:18;0;49	90291;8	59523;9;128	9;0;
$GPXUP;4327;06:57:19;0;49	90291;8	59523;9;128	8;0;
$GPXUP;4327;06:57:20;0;49	90291;8	59523;9;128	8;0;
$GPXUP;4327;06:57:21;0;49	90291;8	59523;9;128	8;0;
$GPXUP;4327;06:57:22;0;49	90291;8	59523;9;128	8;0;
$GPXUP;4327;06:57:23;0;49	90291;8	59523;9;128	8;0;
$GPXUP;4327;06:57:24;0;49	90291;8	59523;9;128	8;0;
$GPXUP;4327;06:57:25;0;49	90291;8	59523;9;128	8;0;
$GPXUP;4327;06:57:26;0;49	90291;8	59523;9;128	8;0;
$GPXUP;4327;06:57:27;0;49	90291;8	59523;9;128	8;0;
$GPXUP;4327;06:57:28;0;49	90291;8	59523;9;128	8;0;
$GPXUP;4327;06:57:29;0;49	90291;8	59523;9;128	8;0;
$GPXUP;4327;06:57:30;0;49	90291;8	59523;9;128	8;0;
$GPXUP;4327;06:57:31;0;49	90291;8	59523;9;128	8;0;
$GPXUP;4327;06:57:32;0;49	90291;8	59523;9;128	8;0;
$GPXUP;4327;06:57:33;0;49	90291;8	59523;9;128	8;0;
$GPXUP;4327;06:57:34;0;49	90291;8	59523;9;128	7;0;
$GPXUP;4327;06:57:35;0;49	90291;8	59523;9;128	7;0;
$GPXUP;4327;06:57:36;0;49	90291;8	59523;9;128	8;0;
$GPXUP;4327;06:57:37;0;49	90291;8	59523;9;128	8;0;
$GPXUP;4327;06:57:38;0;49	90291;8	59523;9;128	8;0;
$GPXUP;4327;06:57:39;0;49	90291;8	59523;9;128	8;0;
$GPXUP;4327;06:57:40;0;49	90291;8	59523;9;128	8;0;
$GPXUP;4327;06:57:41;0;49	90291;8	59523;9;128	7;0;
$GPXUP;4327;06:57:42;0;49	90291;8	59523;9;128	7;0;
$GPXUP;4327;06:57:43;0;49	90291;8	59523;9;128	7;0;
$GPXUP;4327;06:57:44;0;49	90291;8	59523;9;128	7;0;
$GPXUP;4327;06:57:45;0;49	90291;8	59523;9;128	7;0;
$GPXUP;4327;06:57:46;0;49	90291;8	59523;9;128	7;0;
$GPXUP;4327;06:57:47;0;49	90291;8	59523;9;128	7;0;
$GPXUP;4327;06:57:48;0;49	90291;8	59523;9;128	7;0;
$GPXUP;4327;06:57:49;0;49	90291;8	59523;9;128	7;0;
$GPXUP;4327;06:57:50;0;49	90291;8	59523;9;128	7;0;
$GPXUP;4327;06:57:51;0;49	90291;8	59523;9;128	7;0;
$GPXUP;4327;06:57:52;0;49	90291;8	59523;9;128	7;0;
$GPXUP;4327;06:57:53;0;49	90291;8	59523;9;128	7;0;
$GPXUP;4327;06:57:54;0;49	90291;8	59523;9;128	7;0;
$GPXUP;4327;06:57:55;0;49	90291;8	59523;9;128	7;0;
$GPXUP;4327;06:57:56;0;49	90291;8	59523;9;128	8;0;
$GPXUP;4327;06:57:57;0;49	90291;8	59523;9;128	8;0;
$GPXUP;4327;06:57:58;0;49	90291;8	59523;9;128	8;0;
$GPXUP;4327;06:57:59;0;49	90291;8	59523;9;128	8;0;
$GPXUP;4327;06:58:00;0;49	90291;8	59523;9;128	8;0;
$GPXUP;4327;06:58:01;0;49	90291;8	59523;9;128	8;0;
$GPXUP;4327;06:58:02;0;49	90291;8	59523;9;128	8;0;
$GPXUP;4327;06:58:03;0;49	90291;8	59523;9;128	8;0;
$GPXUP;4327;06:58:04;0;49	90291;8	59523;9;128	8;0;
$GPXUP;4327;06:58:05;0;49	90291;8	59523;9;128	8;0;
$GPXUP;4327;06:58:06;0;49	90291;8	59523;9;128	8;0;
$GPXUP;4327;06:58:07;0;49	90291;8	59523;9;128	8;0;
$GPXUP;4327;06:58:08;0;49	90291;8	59523;9;128	8;0;
$GPXUP;4327;06:58:09;0;49	90291;8	59523;9;128	8;0;
$GPXUP;4327;06:58:10;0;49	90291;8	59523;9;128	8;0;
$GPXUP;4327;06:58:11;0;49	90291;8	59523;9;128	8;0;
$GPXUP;4327;06:58:12;0;49	90291;8	59523;9;128	8;0;
$GPXUP;4327;06:58:13;0;49	90291;8	59523;9;128	8;0;
$GPXUP;4327;06:58:14;0;49	90291;8	59523;9;128	8;0;
$GPXUP;4327;06:58:15;0;49	90291;8	59523;9;128	8;0;
$GPXUP;4327;06:58:16;0;49	90291;8	59523;9;128	8;0;
$GPXUP;4327;06:58:17;0;49	90291;8	59523;9;128	8;0;
$GPXUP;4327;06:58:18;0;49	90291;8	59523;9;128	8;0;
$GPXUP;4327;06:58:19;0;49	90291;8	59523;9;128	8;0;
$GPXUP;4327;06:58:20;0;49	90291;8	59523;9;128	8;0;
$GPXUP;4327;06:58:21;0;49	90291;8	59523;9;128	7;0;
$GPXUP;4327;06:58:22;0;49	90291;8	59523;9;128	7;0;
$GPXUP;4327;06:58:23;0;49	90291;8	59523;9;128	7;0;
$GPXUP;4327;06:58:24;0;49	90291;8	59523;9;128	7;0;
$GPXUP;4327;06:58:25;0;49	90291;8	59523;9;128	7;0;
$GPXUP;4327;06:58:26;0;49	90291;8	59523;9;128	7;0;
$GPXUP;4327;06:58:27;0;49	90291;8	59523;9;128	6;0;
$GPXUP;4327;06:58:28;0;49	90291;8	59523;9;128	6;0;
$GPXUP;4327;06:58:29;0;49	90291;8	59523;9;128	6;0;
$GPXUP;4327;06:58:30;0;49	90291;8	59523;9;128	6;0;
$GPXUP;4327;06:58:31;0;49	90291;8	59523;9;128	6;0;
$GPXUP;4327;06:58:32;0;49	90291;8	59523;9;128	6;0;
$GPXUP;4327;06:58:33;0;49	90291;8	59523;9;128	6;0;
$GPXUP;4327;06:58:34;0;49	90291;8	59523;9;128	6;0;
$GPXUP;4327;06:58:35;0;49	90291;8	59523;9;128	5;0;
$GPXUP;4327;06:58:36;0;49	90291;8	59523;9;128	5;0;
$GPXUP;4327;06:58:37;0;49	90291;8	59523;9;128	5;0;
$GPXUP;4327;06:58:38;0;49	90291;8	59523;9;128	5;0;
$GPXUP;4327;06:58:39;0;49	90291;8	59523;9;128	5;0;
$GPXUP;4327;06:58:40;0;49	90291;8	59523;9;128	5;0;
$GPXUP;4327;06:58:41;0;49	90291;8	59523;9;128	5;0;
$GPXUP;4327;06:58:42;0;49	90291;8	59523;9;128	5;0;
$GPXUP;4327;06:58:43;0;49	90291;8	59523;9;128	5;0;
$GPXUP;4327;06:58:44;0;49	90291;8	59523;9;128	5;0;
$GPXUP;4327;06:58:45;0;49	90291;8	59523;9;128	5;0;
$GPXUP;4327;06:58:46;0;49	90291;8	59523;9;128	5;0;
$GPXUP;4327;06:58:47;0;49	90291;8	59523;9;128	4;0;
$GPXUP;4327;06:58:48;0;49	90291;8	59523;9;128	4;0;
$GPXUP;4327;06:58:49;0;49	90291;8	59523;9;128	4;0;
$GPXUP;4327;06:58:50;0;49	90291;8	59523;9;128	4;0;
$GPXUP;4327;06:58:51;0;49	90291;8	59523;9;128	4;0;
$GPXUP;4327;06:58:52;0;49	90291;8	59523;9;128	4;0;
$GPXUP;4327;06:58:53;0;49	90291;8	59523;9;128	4;0;
$GPXUP;4327;06:58:54;0;49	90291;8	59523;9;128	4;0;
$GPXUP;4327;06:58:55;0;49	90291;8	59523;9;128	4;0;
$GPXUP;4327;06:58:56;0;49	90291;8	59523;9;128	4;0;
$GPXUP;4327;06:58:57;0;49	90291;8	59523;9;128	4;0;
$GPXUP;4327;06:58:58;0;49	90291;8	59523;9;128	4;0;
$GPXUP;4327;06:58:59;0;49	90291;8	59523;9;128	4;0;
$GPXUP;4327;06:59:00;0;49	90291;8	59523;9;128	4;0;
$GPXUP;4327;06:59:01;0;49	90291;8	59523;9;128	4;0;
$GPXUP;4327;06:59:02;0;49	90291;8	59523;9;128	4;0;
$GPXUP;4327;06:59:03;0;49	90291;8	59523;9;128	4;0;
$GPXUP;4327;06:59:04;0;49	90291;8	59523;9;128	4;0;
$GPXUP;4327;06:59:05;0;49	90291;8	59523;9;128	4;0;
$GPXUP;4327;06:59:06;0;49	90291;8	59523;9;128	4;0;
$GPXUP;4327;06:59:07;0;49	90291;8	59523;9;128	4;0;
$GPXUP;4327;06:59:08;0;49	90291;8	59523;9;128	4;0;
$GPXUP;4327;06:59:09;0;49	90291;8	59523;9;128	4;0;
$GPXUP;4327;06:59:10;0;49	90291;8	59523;9;128	4;0;
$GPXUP;4327;06:59:11;0;49	90291;8	59523;9;128	4;0;
$GPXUP;4327;06:59:12;0;49	90291;8	59523;9;128	4;0;
$GPXUP;4327;06:59:13;0;49	90291;8	59523;9;128	4;0;
$GPXUP;4327;06:59:14;0;49	90291;8	59523;9;128	4;0;
$GPXUP;4327;06:59:15;0;49	90291;8	59523;9;128	4;0;
$GPXUP;4327;06:59:16;0;49	90291;8	59523;9;128	4;0;
$GPXUP;4327;06:59:17;0;49	90291;8	59523;9;128	4;0;
$GPXUP;4327;06:59:18;0;49	90291;8	59523;8;128	4;0;
$GPXUP;4327;06:59:19;0;49	90291;8	59523;8;128	4;0;
$GPXUP;4327;06:59:20;0;49	90291;8	59523;8;128	4;0;
$GPXUP;4327;06:59:21;0;49	90291;8	59523;9;128	4;0;
$GPXUP;4327;06:59:22;0;49	90291;8	59523;9;128	4;0;
$GPXUP;4327;06:59:23;0;49	90291;8	59523;9;128	4;0;
$GPXUP;4327;06:59:24;0;49	90291;8	59523;8;128	4;0;
$GPXUP;4327;06:59:25;0;49	90291;8	59523;9;128	4;0;
$GPXUP;4327;06:59:26;0;49	90291;8	59523;9;128	4;0;
$GPXUP;4327;06:59:27;0;49	90291;8	59523;9;128	3;0;
$GPXUP;4327;06:59:28;0;49	90291;8	59523;9;128	3;0;
$GPXUP;4327;06:59:29;0;49	90291;8	59523;9;128	3;0;
$GPXUP;4327;06:59:30;0;49	90291;8	59523;9;128	3;0;
$GPXUP;4327;06:59:31;0;49	90291;8	59523;9;128	3;0;
$GPXUP;4327;06:59:32;0;49	90291;8	59523;9;128	3;0;
$GPXUP;4327;06:59:33;0;49	90291;8	59523;9;128	3;0;
$GPXUP;4327;06:59:34;0;49	90291;8	59523;9;128	3;0;
$GPXUP;4327;06:59:35;0;49	90291;8	59523;9;128	3;0;
$GPXUP;4327;06:59:36;0;49	90291;8	59523;9;128	3;0;
$GPXUP;4327;06:59:37;0;49	90291;8	59523;9;128	3;0;
$GPXUP;4327;06:59:38;0;49	90291;8	59523;9;128	3;0;
$GPXUP;4327;06:59:39;0;49	90291;8	59523;9;128	3;0;
$GPXUP;4327;06:59:40;0;49	90291;8	59523;9;128	3;0;
$GPXUP;4327;06:59:41;0;49	90291;8	59523;9;128	3;0;
$GPXUP;4327;06:59:42;0;49	90291;8	59523;9;128	3;0;
$GPXUP;4327;06:59:43;0;49	90291;8	59523;9;128	3;0;
$GPXUP;4327;06:59:44;0;49	90291;8	59523;9;128	3;0;
$GPXUP;4327;06:59:45;0;49	90291;8	59523;9;128	2;0;
$GPXUP;4327;06:59:46;0;49	90291;8	59523;9;128	2;0;
$GPXUP;4327;06:59:47;0;49	90291;8	59523;9;128	2;0;
$GPXUP;4327;06:59:48;0;49	90291;8	59523;9;128	2;0;
$GPXUP;4327;06:59:49;0;49	90291;8	59523;8;128	2;0;
$GPXUP;4327;06:59:50;0;49	90291;8	59523;9;128	2;0;
$GPXUP;4327;06:59:51;0;49	90291;8	59523;9;128	1;0;
$GPXUP;4327;06:59:52;0;49	90291;8	59523;9;128	1;0;
$GPXUP;4327;06:59:53;0;49	90291;8	59523;9;128	1;0;
$GPXUP;4327;06:59:54;0;49	90291;8	59523;9;128	1;0;
$GPXUP;4327;06:59:55;0;49	90291;8	59523;9;128	1;0;
$GPXUP;4327;06:59:56;0;49	90291;8	59523;9;128	1;0;
$GPXUP;4327;06:59:57;0;49	90291;8	59523;9;128	1;0;
$GPXUP;4327;06:59:58;0;49	90291;8	59523;9;128	1;0;
$GPXUP;4327;06:59:59;0;49	90291;8	59523;9;128;0;
$GPXUP;4327;07:00:00;0;49	90291;8	59523;9;128;0;
$GPXUP;4327;07:00:01;0;49	90291;8	59523;9;128;0;
$GPXUP;4327;07:00:02;0;49	90291;8	59523;9;128;0;
$GPXUP;4327;07:00:03;0;49	90291;8	59523;9;128;0;
$GPXUP;4327;07:00:04;0;49	90291;8	59523;9;128;0;
$GPXUP;4327;07:00:05;0;49	90291;8	59523;9;127	9;0;
$GPXUP;4327;07:00:06;0;49	90291;8	59523;9;127	9;0;
$GPXUP;4327;07:00:07;0;49	90291;8	59523;9;127	9;0;
$GPXUP;4327;07:00:08;0;49	90291;8	59523;9;127	9;0;
$GPXUP;4327;07:00:09;0;49	90291;8	59523;9;127	9;0;
$GPXUP;4327;07:00:10;0;49	90291;8	59523;9;127	9;0;
$GPXUP;4327;07:00:11;0;49	90291;8	59523;9;127	9;0;
$GPXUP;4327;07:00:12;0;49	90291;8	59523;8;127	9;0;
$GPXUP;4327;07:00:13;0;49	90291;8	59523;8;127	9;0;
$GPXUP;4327;07:00:14;0;49	90291;8	59523;8;127	9;0;
$GPXUP;4327;07:00:15;0;49	90291;8	59523;8;127	9;0;
$GPXUP;4327;07:00:16;0;49	90291;8	59523;8;127	9;0;
$GPXUP;4327;07:00:17;0;49	90291;8	59523;9;127	8;0;
$GPXUP;4327;07:00:18;0;49	90291;8	59523;8;127	8;0;
$GPXUP;4327;07:00:19;0;49	90291;8	59523;8;127	8;0;
$GPXUP;4327;07:00:20;0;49	90291;8	59523;9;127	8;0;
$GPXUP;4327;07:00:21;0;49	90291;8	59523;9;127	8;0;
$GPXUP;4327;07:00:22;0;49	90291;8	59523;9;127	8;0;
$GPXUP;4327;07:00:23;0;49	90291;8	59523;9;127	8;0;
$GPXUP;4327;07:00:24;0;49	90291;8	59523;8;127	8;0;
$GPXUP;4327;07:00:25;0;49	90291;8	59523;8;127	8;0;
$GPXUP;4327;07:00:26;0;49	90291;8	59523;8;127	8;0;
$GPXUP;4327;07:00:27;0;49	90291;8	59523;8;127	8;0;
$GPXUP;4327;07:00:28;0;49	90291;8	59523;8;127	7;0;
$GPXUP;4327;07:00:29;0;49	90291;8	59523;8;127	7;0;
$GPXUP;4327;07:00:30;0;49	90291;8	59523;8;127	7;0;
$GPXUP;4327;07:00:31;0;49	90291;8	59523;8;127	7;0;
$GPXUP;4327;07:00:32;0;49	90291;8	59523;8;127	7;0;
$GPXUP;4327;07:00:33;0;49	90291;8	59523;8;127	7;0;
$GPXUP;4327;07:00:34;0;49	90291;8	59523;8;127	7;0;
$GPXUP;4327;07:00:35;0;49	90291;8	59523;8;127	7;0;
$GPXUP;4327;07:00:36;0;49	90291;8	59523;8;127	6;0;
$GPXUP;4327;07:00:37;0;49	90291;8	59523;8;127	6;0;
$GPXUP;4327;07:00:38;0;49	90291;8	59523;8;127	6;0;
$GPXUP;4327;07:00:39;0;49	90291;8	59523;8;127	6;0;
$GPXUP;4327;07:00:40;0;49	90291;8	59523;8;127	6;0;
$GPXUP;4327;07:00:41;0;49	90291;8	59523;8;127	6;0;
$GPXUP;4327;07:00:42;0;49	90291;8	59523;8;127	6;0;
$GPXUP;4327;07:00:43;0;49	90291;8	59523;8;127	6;0;
$GPXUP;4327;07:00:44;0;49	90291;8	59523;9;127	6;0;
$GPXUP;4327;07:00:45;0;49	90291;8	59523;8;127	6;0;
$GPXUP;4327;07:00:46;0;49	90291;8	59523;9;127	6;0;
$GPXUP;4327;07:00:47;0;49	90291;8	59523;8;127	5;0;
$GPXUP;4327;07:00:48;0;49	90291;8	59523;8;127	5;0;
$GPXUP;4327;07:00:49;0;49	90291;8	59523;8;127	5;0;
$GPXUP;4327;07:00:50;0;49	90291;8	59523;8;127	5;0;
$GPXUP;4327;07:00:51;0;49	90291;8	59523;8;127	5;0;
$GPXUP;4327;07:00:52;0;49	90291;8	59523;8;127	5;0;
$GPXUP;4327;07:00:53;0;49	90291;8	59523;8;127	5;0;
$GPXUP;4327;07:00:54;0;49	90291;8	59523;8;127	4;0;
$GPXUP;4327;07:00:55;0;49	90291;8	59523;8;127	4;0;
$GPXUP;4327;07:00:56;0;49	90291;8	59523;8;127	4;0;
$GPXUP;4327;07:00:57;0;49	90291;8	59523;8;127	4;0;
$GPXUP;4327;07:00:58;0;49	90291;8	59523;8;127	4;0;
$GPXUP;4327;07:00:59;0;49	90291;8	59523;8;127	4;0;
$GPXUP;4327;07:01:00;0;49	90291;8	59523;8;127	4;0;
$GPXUP;4327;07:01:01;0;49	90291;8	59523;8;127	4;0;
$GPXUP;4327;07:01:02;0;49	90291;8	59523;8;127	3;0;
$GPXUP;4327;07:01:03;0;49	90291;8	59523;8;127	3;0;
$GPXUP;4327;07:01:04;0;49	90291;8	59523;8;127	3;0;
$GPXUP;4327;07:01:05;0;49	90291;8	59523;8;127	3;0;
$GPXUP;4327;07:01:06;0;49	90291;8	59523;8;127	3;0;
$GPXUP;4327;07:01:07;0;49	90291;8	59523;8;127	3;0;
$GPXUP;4327;07:01:08;0;49	90291;8	59523;8;127	3;0;
$GPXUP;4327;07:01:09;0;49	90291;8	59523;8;127	3;0;
$GPXUP;4327;07:01:10;0;49	90291;8	59523;8;127	3;0;
$GPXUP;4327;07:01:11;0;49	90291;8	59523;8;127	3;0;
$GPXUP;4327;07:01:12;0;49	90291;8	59523;8;127	3;0;
$GPXUP;4327;07:01:13;0;49	90291;8	59523;8;127	2;0;
$GPXUP;4327;07:01:14;0;49	90291;8	59523;8;127	2;0;
$GPXUP;4327;07:01:15;0;49	90291;8	59523;8;127	2;0;
$GPXUP;4327;07:01:16;0;49	90291;8	59523;8;127	2;0;
$GPXUP;4327;07:01:17;0;49	90291;8	59523;9;127	2;0;
$GPXUP;4327;07:01:18;0;49	90291;8	59523;8;127	2;0;
$GPXUP;4327;07:01:19;0;49	90291;8	59523;8;127	2;0;
$GPXUP;4327;07:01:20;0;49	90291;8	59523;8;127	2;0;
$GPXUP;4327;07:01:21;0;49	90291;8	59523;9;127	2;0;
$GPXUP;4327;07:01:22;0;49	90291;8	59523;8;127	2;0;
$GPXUP;4327;07:01:23;0;49	90291;8	59523;8;127	1;0;
$GPXUP;4327;07:01:24;0;49	90291;8	59523;8;127	1;0;
$GPXUP;4327;07:01:25;0;49	90291;8	59523;8;127	1;0;
$GPXUP;4327;07:01:26;0;49	90291;8	59523;8;127	1;0;
$GPXUP;4327;07:01:27;0;49	90291;8	59523;8;127	1;0;
$GPXUP;4327;07:01:28;0;49	90291;8	59523;8;127	1;0;
$GPXUP;4327;07:01:29;0;49	90291;8	59523;8;127	1;0;
$GPXUP;4327;07:01:30;0;49	90291;8	59523;8;127	1;0;
$GPXUP;4327;07:01:31;0;49	90291;8	59523;9;127	1;0;
$GPXUP;4327;07:01:32;0;49	90291;8	59523;9;127	1;0;
$GPXUP;4327;07:01:33;0;49	90291;8	59523;8;127	1;0;
$GPXUP;4327;07:01:34;0;49	90291;8	59523;8;127	1;0;
$GPXUP;4327;07:01:35;0;49	90291;8	59523;8;127	1;0;
$GPXUP;4327;07:01:36;0;49	90291;8	59523;8;127	1;0;
$GPXUP;4327;07:01:37;0;49	90291;8	59523;8;127	1;0;
$GPXUP;4327;07:01:38;0;49	90291;8	59523;8;127	1;0;
$GPXUP;4327;07:01:39;0;49	90291;8	59523;8;127	1;0;
$GPXUP;4327;07:01:40;0;49	90291;8	59523;9;127	1;0;
$GPXUP;4327;07:01:41;0;49	90291;8	59523;9;127	1;0;
$GPXUP;4327;07:01:42;0;49	90291;8	59523;9;127;0;
$GPXUP;4327;07:01:43;0;49	90291;8	59523;9;127;0;
$GPXUP;4327;07:01:44;0;49	90291;8	59523;9;127;0;
$GPXUP;4327;07:01:45;0;49	90291;8	59523;9;127;0;
$GPXUP;4327;07:01:46;0;49	90291;8	59523;9;127;0;
$GPXUP;4327;07:01:47;0;49	90291;8	59523;9;127;0;
$GPXUP;4327;07:01:48;0;49	90291;8	59523;9;127;0;
$GPXUP;4327;07:01:49;0;49	90291;8	59523;9;127;0;
$GPXUP;4327;07:01:50;0;49	90291;8	59523;9;127;0;
$GPXUP;4327;07:01:51;0;49	90291;8	59523;9;127;0;
$GPXUP;4327;07:01:52;0;49	90291;8	59523;9;126	9;0;
$GPXUP;4327;07:01:53;0;49	90291;8	59523;9;126	9;0;
$GPXUP;4327;07:01:54;0;49	90291;8	59523;9;126	9;0;
$GPXUP;4327;07:01:55;0;49	90291;8	59523;9;126	9;0;
$GPXUP;4327;07:01:56;0;49	90291;8	59523;9;126	9;0;
$GPXUP;4327;07:01:57;0;49	90291;8	59523;9;126	9;0;
$GPXUP;4327;07:01:58;0;49	90291;8	59523;9;126	9;0;
$GPXUP;4327;07:01:59;0;49	90291;8	59523;9;126	9;0;
$GPXUP;4327;07:02:00;0;49	90291;8	59523;9;126	9;0;
$GPXUP;4327;07:02:01;0;49	90291;8	59523;9;126	9;0;
$GPXUP;4327;07:02:02;0;49	90291;8	59523;9;126	9;0;
$GPXUP;4327;07:02:03;0;49	90291;8	59523;9;126	9;0;
$GPXUP;4327;07:02:04;0;49	90291;8	59523;9;126	9;0;
$GPXUP;4327;07:02:05;0;49	90291;8	59523;9;126	9;0;
$GPXUP;4327;07:02:06;0;49	90291;8	59523;9;126	9;0;
$GPXUP;4327;07:02:07;0;49	90291;8	59523;9;126	8;0;
$GPXUP;4327;07:02:08;0;49	90291;8	59523;9;126	8;0;
$GPXUP;4327;07:02:09;0;49	90291;8	59523;9;126	8;0;
$GPXUP;4327;07:02:10;0;49	90291;8	59523;9;126	8;0;
$GPXUP;4327;07:02:11;0;49	90291;8	59523;9;126	8;0;
$GPXUP;4327;07:02:12;0;49	90291;8	59523;9;126	8;0;
$GPXUP;4327;07:02:13;0;49	90291;8	59523;9;126	8;0;
$GPXUP;4327;07:02:14;0;49	90291;8	59523;9;126	8;0;
$GPXUP;4327;07:02:15;0;49	90291;8	59523;9;126	8;0;
$GPXUP;4327;07:02:16;0;49	90291;8	59523;9;126	9;0;
$GPXUP;4327;07:02:17;0;49	90291;8	59523;9;126	9;0;
$GPXUP;4327;07:02:18;0;49	90291;8	59523;9;126	9;0;
$GPXUP;4327;07:02:19;0;49	90291;8	59523;9;126	9;0;
$GPXUP;4327;07:02:20;0;49	90291;8	59523;9;126	9;0;
$GPXUP;4327;07:02:21;0;49	90291;8	59523;9;126	9;0;
$GPXUP;4327;07:02:22;0;49	90291;8	59523;9;126	9;0;
$GPXUP;4327;07:02:23;0;49	90291;8	59523;9;126	9;0;
$GPXUP;4327;07:02:24;0;49	90291;8	59523;9;126	8;0;
$GPXUP;4327;07:02:25;0;49	90291;8	59524;9;126	8;0;
$GPXUP;4327;07:02:26;0;49	90291;8	59524;9;126	8;0;
$GPXUP;4327;07:02:27;0;49	90291;8	59524;9;126	8;0;
$GPXUP;4327;07:02:28;0;49	90291;8	59524;9;126	8;0;
$GPXUP;4327;07:02:29;0;49	90291;8	59524;9;126	8;0;
$GPXUP;4327;07:02:30;0;49	90291;8	59524;9;126	8;0;
$GPXUP;4327;07:02:31;0;49	90291;8	59524;9;126	8;0;
$GPXUP;4327;07:02:32;0;49	90291;8	59524;9;126	8;0;
$GPXUP;4327;07:02:33;0;49	90291;8	59524;9;126	8;0;
$GPXUP;4327;07:02:34;0;49	90291;8	59524;9;126	8;0;
$GPXUP;4327;07:02:35;0;49	90291;8	59524;9;126	8;0;
$GPXUP;4327;07:02:36;0;49	90291;8	59524;9;126	8;0;
$GPXUP;4327;07:02:37;0;49	90291;8	59524;9;126	8;0;
$GPXUP;4327;07:02:38;0;49	90291;8	59524;9;126	8;0;
$GPXUP;4327;07:02:39;0;49	90291;8	59524;9;126	8;0;
$GPXUP;4327;07:02:40;0;49	90291;8	59524;9;126	8;0;
$GPXUP;4327;07:02:41;0;49	90291;8	59524;9;126	7;0;
$GPXUP;4327;07:02:42;0;49	90291;8	59524;9;126	7;0;
$GPXUP;4327;07:02:43;0;49	90291;8	59524;9;126	7;0;
$GPXUP;4327;07:02:44;0;49	90291;8	59524;9;126	7;0;
$GPXUP;4327;07:02:45;0;49	90291;8	59524;9;126	7;0;
$GPXUP;4327;07:02:46;0;49	90291;8	59524;9;126	7;0;
$GPXUP;4327;07:02:47;0;49	90291;8	59524;9;126	7;0;
$GPXUP;4327;07:02:48;0;49	90291;8	59524;9;126	7;0;
$GPXUP;4327;07:02:49;0;49	90291;8	59524;9;126	7;0;
$GPXUP;4327;07:02:50;0;49	90291;8	59524;9;126	7;0;
$GPXUP;4327;07:02:51;0;49	90291;8	59524;9;126	7;0;
$GPXUP;4327;07:02:52;0;49	90291;8	59524;9;126	7;0;
$GPXUP;4327;07:02:53;0;49	90291;8	59524;9;126	7;0;
$GPXUP;4327;07:02:54;0;49	90291;8	59524;9;126	7;0;
$GPXUP;4327;07:02:55;0;49	90291;8	59524;9;126	7;0;
$GPXUP;4327;07:02:56;0;49	90291;8	59524;9;126	7;0;
$GPXUP;4327;07:02:57;0;49	90291;8	59524;9;126	7;0;
$GPXUP;4327;07:02:58;0;49	90291;8	59524;9;126	7;0;
$GPXUP;4327;07:02:59;0;49	90291;8	59524;9;126	7;0;
$GPXUP;4327;07:03:00;0;49	90291;8	59524;9;126	7;0;
$GPXUP;4327;07:03:01;0;49	90291;8	59524;9;126	7;0;
$GPXUP;4327;07:03:02;0;49	90291;8	59524;9;126	6;0;
$GPXUP;4327;07:03:03;0;49	90291;8	59524;9;126	6;0;
$GPXUP;4327;07:03:04;0;49	90291;8	59524;9;126	6;0;
$GPXUP;4327;07:03:05;0;49	90291;8	59524;9;126	6;0;
$GPXUP;4327;07:03:06;0;49	90291;8	59524;9;126	6;0;
$GPXUP;4327;07:03:07;0;49	90291;8	59524;9;126	6;0;
$GPXUP;4327;07:03:08;0;49	90291;8	59524;9;126	6;0;
$GPXUP;4327;07:03:09;0;49	90291;8	59524;9;126	6;0;
$GPXUP;4327;07:03:10;0;49	90291;8	59524;9;126	6;0;
$GPXUP;4327;07:03:11;0;49	90291;8	59524;9;126	6;0;
$GPXUP;4327;07:03:12;0;49	90291;8	59524;9;126	6;0;
$GPXUP;4327;07:03:13;0;49	90291;8	59524;9;126	6;0;
$GPXUP;4327;07:03:14;0;49	90291;8	59524;9;126	6;0;
$GPXUP;4327;07:03:15;0;49	90291;8	59524;9;126	6;0;
$GPXUP;4327;07:03:16;0;49	90291;8	59524;9;126	6;0;
$GPXUP;4327;07:03:17;0;49	90291;8	59524;8;126	6;0;
$GPXUP;4327;07:03:18;0;49	90291;8	59524;8;126	6;0;
$GPXUP;4327;07:03:19;0;49	90291;8	59524;8;126	6;0;
$GPXUP;4327;07:03:20;0;49	90291;8	59524;9;126	6;0;
$GPXUP;4327;07:03:21;0;49	90291;8	59524;9;126	6;0;
$GPXUP;4327;07:03:22;0;49	90291;8	59524;8;126	6;0;
$GPXUP;4327;07:03:23;0;49	90291;8	59524;9;126	5;0;
$GPXUP;4327;07:03:24;0;49	90291;8	59524;8;126	5;0;
$GPXUP;4327;07:03:25;0;49	90291;8	59524;8;126	5;0;
$GPXUP;4327;07:03:26;0;49	90291;8	59524;9;126	5;0;
$GPXUP;4327;07:03:27;0;49	90291;8	59524;9;126	5;0;
$GPXUP;4327;07:03:28;0;49	90291;8	59524;9;126	5;0;
$GPXUP;4327;07:03:29;0;49	90291;8	59524;9;126	5;0;
$GPXUP;4327;07:03:30;0;49	90291;8	59524;9;126	5;0;
$GPXUP;4327;07:03:31;0;49	90291;8	59524;9;126	5;0;
$GPXUP;4327;07:03:32;0;49	90291;8	59524;9;126	5;0;
$GPXUP;4327;07:03:33;0;49	90291;8	59524;9;126	5;0;
$GPXUP;4327;07:03:34;0;49	90291;8	59524;9;126	5;0;
$GPXUP;4327;07:03:35;0;49	90291;8	59524;9;126	5;0;
$GPXUP;4327;07:03:36;0;49	90291;8	59524;9;126	4;0;
$GPXUP;4327;07:03:37;0;49	90291;8	59524;9;126	4;0;
$GPXUP;4327;07:03:38;0;49	90291;8	59524;9;126	4;0;
$GPXUP;4327;07:03:39;0;49	90291;8	59524;9;126	4;0;
$GPXUP;4327;07:03:40;0;49	90291;8	59524;9;126	4;0;
$GPXUP;4327;07:03:41;0;49	90291;8	59524;9;126	4;0;
$GPXUP;4327;07:03:42;0;49	90291;8	59524;9;126	4;0;
$GPXUP;4327;07:03:43;0;49	90291;8	59524;9;126	4;0;
$GPXUP;4327;07:03:44;0;49	90291;8	59524;9;126	4;0;
$GPXUP;4327;07:03:45;0;49	90291;8	59524;9;126	4;0;
$GPXUP;4327;07:03:46;0;49	90291;8	59524;9;126	4;0;
$GPXUP;4327;07:03:47;0;49	90291;8	59524;9;126	4;0;
$GPXUP;4327;07:03:48;0;49	90291;8	59524;9;126	4;0;
$GPXUP;4327;07:03:49;0;49	90291;8	59524;9;126	4;0;
$GPXUP;4327;07:03:50;0;49	90291;8	59524;9;126	4;0;
$GPXUP;4327;07:03:51;0;49	90291;8	59524;9;126	4;0;
$GPXUP;4327;07:03:52;0;49	90291;8	59524;9;126	4;0;
$GPXUP;4327;07:03:53;0;49	90291;8	59524;9;126	4;0;
$GPXUP;4327;07:03:54;0;49	90291;8	59524;9;126	4;0;
$GPXUP;4327;07:03:55;0;49	90291;8	59524;9;126	4;0;
$GPXUP;4327;07:03:56;0;49	90291;8	59524;9;126	4;0;
$GPXUP;4327;07:03:57;0;49	90291;8	59524;9;126	4;0;
$GPXUP;4327;07:03:58;0;49	90291;8	59524;9;126	4;0;
$GPXUP;4327;07:03:59;0;49	90291;8	59524;9;126	4;0;
$GPXUP;4327;07:04:00;0;49	90291;8	59524;9;126	4;0;
$GPXUP;4327;07:04:01;0;49	90291;8	59524;9;126	4;0;
$GPXUP;4327;07:04:02;0;49	90291;8	59524;9;126	4;0;
$GPXUP;4327;07:04:03;0;49	90291;8	59524;9;126	4;0;
$GPXUP;4327;07:04:04;0;49	90291;8	59524;9;126	4;0;
$GPXUP;4327;07:04:05;0;49	90291;8	59524;9;126	4;0;
$GPXUP;4327;07:04:06;0;49	90291;8	59524;9;126	4;0;
$GPXUP;4327;07:04:07;0;49	90291;8	59524;9;126	4;0;
$GPXUP;4327;07:04:08;0;49	90291;8	59524;9;126	4;0;
$GPXUP;4327;07:04:09;0;49	90291;8	59524;9;126	4;0;
$GPXUP;4327;07:04:10;0;49	90291;8	59524;9;126	4;0;
$GPXUP;4327;07:04:11;0;49	90291;8	59524;9;126	4;0;
$GPXUP;4327;07:04:12;0;49	90291;8	59524;9;126	4;0;
$GPXUP;4327;07:04:13;0;49	90291;8	59524;9;126	4;0;
$GPXUP;4327;07:04:14;0;49	90291;8	59524;9;126	3;0;
$GPXUP;4327;07:04:15;0;49	90291;8	59524;9;126	3;0;
$GPXUP;4327;07:04:16;0;49	90291;8	59524;9;126	3;0;
$GPXUP;4327;07:04:17;0;49	90291;8	59524;9;126	3;0;
$GPXUP;4327;07:04:18;0;49	90291;8	59524;9;126	3;0;
$GPXUP;4327;07:04:19;0;49	90291;8	59524;9;126	3;0;
$GPXUP;4327;07:04:20;0;49	90291;8	59524;9;126	3;0;
$GPXUP;4327;07:04:21;0;49	90291;8	59524;9;126	3;0;
$GPXUP;4327;07:04:22;0;49	90291;8	59524;8;126	3;0;
$GPXUP;4327;07:04:23;0;49	90291;8	59524;9;126	3;0;
$GPXUP;4327;07:04:24;0;49	90291;8	59524;9;126	3;0;
$GPXUP;4327;07:04:25;0;49	90291;8	59524;9;126	2;0;
$GPXUP;4327;07:04:26;0;49	90291;8	59524;9;126	2;0;
$GPXUP;4327;07:04:27;0;49	90291;8	59524;9;126	2;0;
$GPXUP;4327;07:04:28;0;49	90291;8	59524;9;126	2;0;
$GPXUP;4327;07:04:29;0;49	90291;8	59524;9;126	2;0;
$GPXUP;4327;07:04:30;0;49	90291;8	59524;9;126	2;0;
$GPXUP;4327;07:04:31;0;49	90291;8	59524;9;126	2;0;
$GPXUP;4327;07:04:32;0;49	90291;8	59524;9;126	2;0;
$GPXUP;4327;07:04:33;0;49	90291;8	59524;8;126	2;0;
$GPXUP;4327;07:04:34;0;49	90291;8	59524;8;126	2;0;
$GPXUP;4327;07:04:35;0;49	90291;8	59524;9;126	2;0;
$GPXUP;4327;07:04:36;0;49	90291;8	59524;8;126	2;0;
$GPXUP;4327;07:04:37;0;49	90291;8	59524;9;126	2;0;
$GPXUP;4327;07:04:38;0;49	90291;8	59524;9;126	2;0;
$GPXUP;4327;07:04:39;0;49	90291;8	59524;9;126	2;0;
$GPXUP;4327;07:04:40;0;49	90291;8	59524;9;126	2;0;
$GPXUP;4327;07:04:41;0;49	90291;8	59524;9;126	2;0;
$GPXUP;4327;07:04:42;0;49	90291;8	59524;9;126	2;0;
$GPXUP;4327;07:04:43;0;49	90291;8	59524;9;126	1;0;
$GPXUP;4327;07:04:44;0;49	90291;8	59524;9;126	1;0;
$GPXUP;4327;07:04:45;0;49	90291;8	59524;9;126	1;0;
$GPXUP;4327;07:04:46;0;49	90291;8	59524;9;126	1;0;
$GPXUP;4327;07:04:47;0;49	90291;8	59524;9;126	1;0;
$GPXUP;4327;07:04:48;0;49	90291;8	59524;9;126	1;0;
$GPXUP;4327;07:04:49;0;49	90291;8	59524;9;126	1;0;
$GPXUP;4327;07:04:50;0;49	90291;8	59524;9;126	1;0;
$GPXUP;4327;07:04:51;0;49	90291;8	59524;9;126	1;0;
$GPXUP;4327;07:04:52;0;49	90291;8	59524;9;126	1;0;
$GPXUP;4327;07:04:53;0;49	90291;8	59524;9;126	1;0;
$GPXUP;4327;07:04:54;0;49	90291;8	59524;9;126	1;0;
$GPXUP;4327;07:04:55;0;49	90291;8	59524;9;126	1;0;
$GPXUP;4327;07:04:56;0;49	90291;8	59524;9;126	1;0;
$GPXUP;4327;07:04:57;0;49	90291;8	59523;9;126	1;0;
$GPXUP;4327;07:04:58;0;49	90291;8	59523;8;126	1;0;
$GPXUP;4327;07:04:59;0;49	90291;8	59523;9;126	1;0;
$GPXUP;4327;07:05:00;0;49	90291;8	59523;9;126	1;0;
$GPXUP;4327;07:05:01;0;49	90291;8	59523;9;126	1;0;
$GPXUP;4327;07:05:02;0;49	90291;8	59523;9;126	1;0;
$GPXUP;4327;07:05:03;0;49	90291;8	59523;9;126	1;0;
$GPXUP;4327;07:05:04;0;49	90291;8	59523;9;126	1;0;
$GPXUP;4327;07:05:05;0;49	90291;8	59523;9;126	1;0;
$GPXUP;4327;07:05:06;0;49	90291;8	59523;9;126	1;0;
$GPXUP;4327;07:05:07;0;49	90291;8	59523;9;126	1;0;
$GPXUP;4327;07:05:08;0;49	90291;8	59523;9;126	1;0;
$GPXUP;4327;07:05:09;0;49	90291;8	59523;9;126;0;
$GPXUP;4327;07:05:10;0;49	90291;8	59523;9;126;0;
$GPXUP;4327;07:05:11;0;49	90291;8	59523;9;126;0;
$GPXUP;4327;07:05:12;0;49	90291;8	59523;9;126;0;
$GPXUP;4327;07:05:13;0;49	90291;8	59524;9;126;0;
$GPXUP;4327;07:05:14;0;49	90291;8	59524;9;126;0;
$GPXUP;4327;07:05:15;0;49	90291;8	59524;9;126;0;
$GPXUP;4327;07:05:16;0;49	90291;8	59524;9;126;0;
$GPXUP;4327;07:05:17;0;49	90291;8	59524;9;126;0;
$GPXUP;4327;07:05:18;0;49	90291;8	59524;9;126;0;
$GPXUP;4327;07:05:19;0;49	90291;8	59524;9;126;0;
$GPXUP;4327;07:05:20;0;49	90291;8	59524;9;126;0;
$GPXUP;4327;07:05:21;0;49	90291;8	59523;9;126;0;
$GPXUP;4327;07:05:22;0;49	90291;8	59523;9;126;0;
$GPXUP;4327;07:05:23;0;49	90291;8	59523;9;126;0;
$GPXUP;4327;07:05:24;0;49	90291;8	59523;9;126;0;
$GPXUP;4327;07:05:25;0;49	90291;8	59523;9;126;0;
$GPXUP;4327;07:05:26;0;49	90291;8	59523;9;126;0;
$GPXUP;4327;07:05:27;0;49	90291;8	59523;9;126;0;
$GPXUP;4327;07:05:28;0;49	90291;8	59523;9;126;0;
$GPXUP;4327;07:05:29;0;49	90291;8	59523;9;126;0;
$GPXUP;4327;07:05:30;0;49	90291;8	59523;9;126;0;
$GPXUP;4327;07:05:31;0;49	90291;8	59523;9;126;0;
$GPXUP;4327;07:05:32;0;49	90291;8	59523;9;126;0;
$GPXUP;4327;07:05:33;0;49	90291;8	59523;9;126;0;
$GPXUP;4327;07:05:34;0;49	90291;8	59523;9;126;0;
$GPXUP;4327;07:05:35;0;49	90291;8	59523;9;126;0;
$GPXUP;4327;07:05:36;0;49	90291;8	59523;9;126;0;
$GPXUP;4327;07:05:37;0;49	90291;8	59523;9;126;0;
$GPXUP;4327;07:05:38;0;49	90291;8	59523;9;126;0;
$GPXUP;4327;07:05:39;0;49	90291;8	59523;9;126;0;
$GPXUP;4327;07:05:40;0;49	90291;8	59524;9;126;0;
$GPXUP;4327;07:05:41;0;49	90291;8	59523;9;126;0;
$GPXUP;4327;07:05:42;0;49	90291;8	59523;9;126;0;
$GPXUP;4327;07:05:43;0;49	90291;8	59523;9;125	9;0;
$GPXUP;4327;07:05:44;0;49	90291;8	59523;9;125	9;0;
$GPXUP;4327;07:05:45;0;49	90291;8	59523;9;125	9;0;
$GPXUP;4327;07:05:46;0;49	90291;8	59523;9;125	9;0;
$GPXUP;4327;07:05:47;0;49	90291;8	59523;9;125	9;0;
$GPXUP;4327;07:05:48;0;49	90291;8	59523;9;125	9;0;
$GPXUP;4327;07:05:49;0;49	90291;8	59523;9;125	9;0;
$GPXUP;4327;07:05:50;0;49	90291;8	59523;9;125	9;0;
$GPXUP;4327;07:05:51;0;49	90291;8	59523;9;125	9;0;
$GPXUP;4327;07:05:52;0;49	90291;8	59523;9;125	9;0;
$GPXUP;4327;07:05:53;0;49	90291;8	59523;9;125	9;0;
$GPXUP;4327;07:05:54;0;49	90291;8	59523;9;125	8;0;
$GPXUP;4327;07:05:55;0;49	90291;8	59523;9;125	8;0;
$GPXUP;4327;07:05:56;0;49	90291;8	59523;9;125	8;0;
$GPXUP;4327;07:05:57;0;49	90291;8	59523;9;125	8;0;
$GPXUP;4327;07:05:58;0;49	90291;8	59523;9;125	8;0;
$GPXUP;4327;07:05:59;0;49	90291;8	59523;9;125	8;0;
$GPXUP;4327;07:06:00;0;49	90291;8	59523;9;125	8;0;
$GPXUP;4327;07:06:01;0;49	90291;8	59523;9;125	8;0;
$GPXUP;4327;07:06:02;0;49	90291;8	59523;9;125	8;0;
$GPXUP;4327;07:06:03;0;49	90291;8	59523;9;125	8;0;
$GPXUP;4327;07:06:04;0;49	90291;8	59523;9;125	8;0;
$GPXUP;4327;07:06:05;0;49	90291;8	59523;9;125	8;0;
$GPXUP;4327;07:06:06;0;49	90291;8	59523;9;125	8;0;
$GPXUP;4327;07:06:07;0;49	90291;8	59523;9;125	8;0;
$GPXUP;4327;07:06:08;0;49	90291;8	59523;9;125	4;0;
$GPXUP;4327;07:06:09;0;49	90291;8	59524;9;125;0;
$GPXUP;4327;07:06:10;0;49	90291;8	59524;8;124	6;0;
$GPXUP;4327;07:06:11;0;49	9029;8	59524;8;124;0;
$GPXUP;4327;07:06:12;0;49	9029;8	59524;8;123	7;0;
$GPXUP;4327;07:06:13;0;49	9029;8	59524;9;123	3;0;
$GPXUP;4327;07:06:14;0;49	9029;8	59524;9;123;0;
$GPXUP;4327;07:06:15;0;49	9029;8	59524;9;122	7;0;
$GPXUP;4327;07:06:16;0;49	9029;8	59524;9;122	5;0;
$GPXUP;4327;07:06:17;0;49	90291;8	59523;9;122	3;0;
$GPXUP;4327;07:06:18;0;49	9029;8	59523;9;122	1;0;
$GPXUP;4327;07:06:19;0;49	9029;8	59523;9;122	2;0;
$GPXUP;4327;07:06:20;0;49	9029;8	59522;9;122;0;
$GPXUP;4327;07:06:21;0;49	9029;8	59522;9;122;0;
$GPXUP;4327;07:06:22;0;49	9029;8	59522;9;122	1;0;
$GPXUP;4327;07:06:23;0;49	9029;8	59522;9;121	8;0;
$GPXUP;4327;07:06:24;0;49	9029;8	59522;9;121	6;0;
$GPXUP;4327;07:06:25;0;49	9029;8	59521;9;121	5;0;
$GPXUP;4327;07:06:26;0;49	9029;8	59521;9;121	6;0;
$GPXUP;4327;07:06:27;0;49	9029;8	59521;9;121	9;0;
$GPXUP;4327;07:06:28;0;49	9029;8	59521;9;122	1;0;
$GPXUP;4327;07:06:29;0;49	9029;8	5952;9;121	9;0;
$GPXUP;4327;07:06:30;0;49	90289;8	5952;9;121	9;0;
$GPXUP;4327;07:06:31;0;49	90289;8	5952;9;121	6;0;
$GPXUP;4327;07:06:32;0;49	90289;8	5952;9;121	4;0;
$GPXUP;4327;07:06:33;0;49	90289;8	5952;9;121	6;0;
$GPXUP;4327;07:06:34;0;49	90288;8	59521;9;121	5;0;
$GPXUP;4327;07:06:35;0;49	90288;8	59521;9;121	6;0;
$GPXUP;4327;07:06:36;0;49	90288;8	59522;9;121	5;0;
$GPXUP;4327;07:06:37;0;49	90288;8	59522;9;121	7;0;
$GPXUP;4327;07:06:38;0;49	90288;8	59522;9;121	9;0;
$GPXUP;4327;07:06:39;0;49	90288;8	59522;9;122	1;0;
$GPXUP;4327;07:06:40;0;49	90288;8	59522;9;122	3;0;
$GPXUP;4327;07:06:41;0;49	90288;8	59521;9;122	7;0;
$GPXUP;4327;07:06:42;0;49	90288;8	59522;9;122	8;0;
$GPXUP;4327;07:06:43;0;49	90288;8	59522;9;123;0;
$GPXUP;4327;07:06:44;0;49	90288;8	59521;9;123;0;
$GPXUP;4327;07:06:45;0;49	90289;8	59522;9;123;0;
$GPXUP;4327;07:06:46;0;49	90289;8	59521;9;123	3;0;
$GPXUP;4327;07:06:47;0;49	90289;8	59521;9;123	3;0;
$GPXUP;4327;07:06:48;0;49	9029;8	59521;9;123	6;0;
$GPXUP;4327;07:06:49;0;49	9029;8	59521;9;123	7;0;
$GPXUP;4327;07:06:50;0;49	9029;8	59521;9;123	7;0;
$GPXUP;4327;07:06:51;0;49	9029;8	59521;9;123	7;0;
$GPXUP;4327;07:06:52;0;49	9029;8	59521;9;123	7;0;
$GPXUP;4327;07:06:53;0;49	9029;8	59521;9;123	7;0;
$GPXUP;4327;07:06:54;0;49	9029;8	59521;9;123	7;0;
$GPXUP;4327;07:06:55;0;49	9029;8	59521;9;123	7;0;
$GPXUP;4327;07:06:56;0;49	9029;8	59521;9;123	8;0;
$GPXUP;4327;07:06:57;0;49	9029;8	59521;9;123	8;0;
$GPXUP;4327;07:06:58;0;49	9029;8	59521;9;123	8;0;
$GPXUP;4327;07:06:59;0;49	9029;8	59521;9;123	8;0;
$GPXUP;4327;07:07:00;0;49	9029;8	59521;9;123	8;0;
$GPXUP;4327;07:07:01;0;49	9029;8	59521;9;123	8;0;
$GPXUP;4327;07:07:02;0;49	9029;8	59521;9;123	8;0;
$GPXUP;4327;07:07:03;0;49	9029;8	59521;9;123	8;0;
$GPXUP;4327;07:07:04;0;49	9029;8	59521;9;123	8;0;
$GPXUP;4327;07:07:05;0;49	9029;8	59521;9;123	8;0;
$GPXUP;4327;07:07:06;0;49	9029;8	59521;9;123	8;0;
$GPXUP;4327;07:07:07;0;49	9029;8	59521;9;123	8;0;
$GPXUP;4327;07:07:08;0;49	9029;8	59521;9;123	9;0;
$GPXUP;4327;07:07:09;0;49	9029;8	59521;9;123	9;0;
$GPXUP;4327;07:07:10;0;49	9029;8	59521;9;123	9;0;
$GPXUP;4327;07:07:11;0;49	9029;8	59521;9;123	9;0;
$GPXUP;4327;07:07:12;0;49	9029;8	59521;9;123	9;0;
$GPXUP;4327;07:07:13;0;49	9029;8	59521;9;123	9;0;
$GPXUP;4327;07:07:14;0;49	9029;8	59521;9;123	9;0;
$GPXUP;4327;07:07:15;0;49	9029;8	59521;9;123	9;0;
$GPXUP;4327;07:07:16;0;49	9029;8	59521;9;123	9;0;
$GPXUP;4327;07:07:17;0;49	9029;8	59521;9;123	9;0;
$GPXUP;4327;07:07:18;0;49	9029;8	59521;9;123	9;0;
$GPXUP;4327;07:07:19;0;49	9029;8	59521;9;123	9;0;
$GPXUP;4327;07:07:20;0;49	9029;8	59521;9;123	9;0;
$GPXUP;4327;07:07:21;0;49	9029;8	59521;9;123	9;0;
$GPXUP;4327;07:07:22;0;49	9029;8	59521;9;123	9;0;
$GPXUP;4327;07:07:23;0;49	9029;8	59521;9;123	9;0;
$GPXUP;4327;07:07:24;0;49	9029;8	59521;9;123	9;0;
$GPXUP;4327;07:07:25;0;49	9029;8	59521;9;123	9;0;
$GPXUP;4327;07:07:26;0;49	9029;8	59521;9;123	9;0;
$GPXUP;4327;07:07:27;0;49	9029;8	59521;9;123	9;0;
$GPXUP;4327;07:07:28;0;49	9029;8	59521;9;123	9;0;
$GPXUP;4327;07:07:29;0;49	9029;8	59521;9;123	9;0;
$GPXUP;4327;07:07:30;0;49	9029;8	59521;9;123	9;0;
$GPXUP;4327;07:07:31;0;49	9029;8	59521;9;123	9;0;
$GPXUP;4327;07:07:32;0;49	9029;8	59521;9;123	9;0;
$GPXUP;4327;07:07:33;0;49	9029;8	59521;9;123	9;0;
$GPXUP;4327;07:07:34;0;49	9029;8	59521;9;123	9;0;
$GPXUP;4327;07:07:35;0;49	9029;8	59521;9;123	9;0;
$GPXUP;4327;07:07:36;0;49	9029;8	59521;9;123	9;0;
$GPXUP;4327;07:07:37;0;49	9029;8	59521;9;123	9;0;
$GPXUP;4327;07:07:38;0;49	9029;8	59521;9;123	9;0;
$GPXUP;4327;07:07:39;0;49	9029;8	59521;9;123	9;0;
$GPXUP;4327;07:07:40;0;49	9029;8	59521;9;123	8;0;
$GPXUP;4327;07:07:41;0;49	9029;8	59521;9;123	8;0;
$GPXUP;4327;07:07:42;0;49	9029;8	59521;9;123	8;0;
$GPXUP;4327;07:07:43;0;49	9029;8	59521;9;123	8;0;
$GPXUP;4327;07:07:44;0;49	9029;8	59521;9;123	8;0;
$GPXUP;4327;07:07:45;0;49	9029;8	59521;9;123	8;0;
$GPXUP;4327;07:07:46;0;49	9029;8	59521;9;123	8;0;
$GPXUP;4327;07:07:47;0;49	9029;8	59521;9;123	8;0;
$GPXUP;4327;07:07:48;0;49	9029;8	59521;9;123	8;0;
$GPXUP;4327;07:07:49;0;49	9029;8	59521;9;123	8;0;
$GPXUP;4327;07:07:50;0;49	9029;8	59521;9;123	8;0;
$GPXUP;4327;07:07:51;0;49	9029;8	59521;9;123	8;0;
$GPXUP;4327;07:07:52;0;49	9029;8	59521;9;123	8;0;
$GPXUP;4327;07:07:53;0;49	9029;8	59521;9;123	7;0;
$GPXUP;4327;07:07:54;0;49	9029;8	59521;9;123	7;0;
$GPXUP;4327;07:07:55;0;49	9029;8	59521;9;123	7;0;
$GPXUP;4327;07:07:56;0;49	9029;8	59521;9;123	7;0;
$GPXUP;4327;07:07:57;0;49	9029;8	59521;9;123	7;0;
$GPXUP;4327;07:07:58;0;49	9029;8	59521;9;123	7;0;
$GPXUP;4327;07:07:59;0;49	9029;8	59521;9;123	7;0;
$GPXUP;4327;07:08:00;0;49	9029;8	59521;9;123	7;0;
$GPXUP;4327;07:08:01;0;49	9029;8	59521;9;123	7;0;
$GPXUP;4327;07:08:02;0;49	9029;8	59521;9;123	7;0;
$GPXUP;4327;07:08:03;0;49	9029;8	59521;9;123	7;0;
$GPXUP;4327;07:08:04;0;49	9029;8	59521;9;123	7;0;
$GPXUP;4327;07:08:05;0;49	9029;8	59521;9;123	7;0;
$GPXUP;4327;07:08:06;0;49	9029;8	59521;9;123	7;0;
$GPXUP;4327;07:08:07;0;49	9029;8	59521;9;123	7;0;
$GPXUP;4327;07:08:08;0;49	9029;8	59521;9;123	7;0;
$GPXUP;4327;07:08:09;0;49	9029;8	59521;9;123	7;0;
[truncated: 8,289 more rows]
