# Supplementary material for: Pigeon Navigation: Different Routes Lead to Frankfurt
Source: PLoS One. 2014 Nov 12;9(11):e112439. doi: 10.1371/journal.pone.0112439 (PMC4229201; doi:10.1371/journal.pone.0112439)
Supplement: File S4 — Files containing the original track data and a ‘Read me’ explaining the data format. (ZIP) [file pone.0112439.s004.zip › S-GRH/110627xup07_387.log]

$GPXUP;4327;06:02:12;0;49	8725;8	56802;7;108	6;5;
$GPXUP;4327;06:02:13;0;49	8725;8	56811;7;108	6;19;
$GPXUP;4327;06:02:14;0;49	87254;8	56825;7;108	6;33;
$GPXUP;4327;06:02:15;0;49	87262;8	5684;7;108	6;40;
$GPXUP;4327;06:02:16;0;49	87271;8	5685;7;108	6;42;
$GPXUP;4327;06:02:17;0;49	87282;8	56856;7;108	6;44;
$GPXUP;4327;06:02:18;0;49	87293;8	56861;7;108	6;44;
$GPXUP;4327;06:02:19;0;49	87304;8	56867;7;108	6;43;
$GPXUP;4327;06:02:20;0;49	87314;8	56874;7;108	6;42;
$GPXUP;4327;06:02:21;0;49	87324;8	56883;7;108	6;43;
$GPXUP;4327;06:02:22;0;49	87332;8	56893;7;108	6;42;
$GPXUP;4327;06:02:23;0;49	8734;8	56904;7;108	6;42;
$GPXUP;4327;06:02:24;0;49	87346;8	56918;7;108	6;42;
$GPXUP;4327;06:02:25;0;49	87351;8	56933;7;108	6;42;
$GPXUP;4327;06:02:26;0;49	87355;8	56948;7;108	6;43;
$GPXUP;4327;06:02:27;0;49	87361;8	56962;7;108	6;43;
$GPXUP;4327;06:02:28;0;49	87369;8	56975;7;108	6;44;
$GPXUP;4327;06:02:29;0;49	87376;8	56988;7;108	6;46;
$GPXUP;4327;06:02:30;0;49	87382;8	57003;7;108	6;46;
$GPXUP;4327;06:02:31;0;49	87387;8	5702;7;108	6;47;
$GPXUP;4327;06:02:32;0;49	87387;8	57038;7;108	6;49;
$GPXUP;4327;06:02:33;0;49	87384;8	57058;7;108	6;51;
$GPXUP;4327;06:02:34;0;49	87376;8	57075;7;108	6;52;
$GPXUP;4327;06:02:35;0;49	87365;8	57089;7;108	6;54;
$GPXUP;4327;06:02:36;0;49	87352;8	57099;7;108	6;57;
$GPXUP;4327;06:02:37;0;49	87337;8	57105;7;108	6;58;
$GPXUP;4327;06:02:38;0;49	87321;8	57104;7;108	6;60;
$GPXUP;4327;06:02:39;0;49	87305;8	57098;7;108	6;62;
$GPXUP;4327;06:02:40;0;49	87291;8	57084;7;108	6;63;
$GPXUP;4327;06:02:41;0;49	87281;8	57065;7;108	6;59;
$GPXUP;4327;06:02:42;0;49	87278;8	57042;7;108	6;51;
$GPXUP;4327;06:02:43;0;49	87282;8	57017;7;108	6;55;
$GPXUP;4327;06:02:44;0;49	87293;8	56994;7;108	6;57;
$GPXUP;4327;06:02:45;0;49	87305;8	56976;7;108	6;58;
$GPXUP;4327;06:02:46;0;49	87316;8	56959;7;108	6;57;
$GPXUP;4327;06:02:47;0;49	87327;8	56942;7;108	6;58;
$GPXUP;4327;06:02:48;0;49	87337;8	56925;7;108	6;59;
$GPXUP;4327;06:02:49;0;49	87348;8	5691;7;108	6;56;
$GPXUP;4327;06:02:50;0;49	87361;8	56902;7;108	6;49;
$GPXUP;4327;06:02:51;0;49	87374;8	56903;7;108	6;48;
$GPXUP;4327;06:02:52;0;49	87387;8	56908;7;108	6;47;
$GPXUP;4327;06:02:53;0;49	87398;8	56915;7;108	6;47;
$GPXUP;4327;06:02:54;0;49	8741;8	56918;7;108	6;47;
$GPXUP;4327;06:02:55;0;49	87422;8	56919;7;108	6;49;
$GPXUP;4327;06:02:56;0;49	87435;8	56919;7;108	6;49;
$GPXUP;4327;06:02:57;0;49	87447;8	5692;7;108	6;50;
$GPXUP;4327;06:02:58;0;49	8746;8	56918;7;108	6;53;
$GPXUP;4327;06:02:59;0;49	87474;8	56917;7;108	6;52;
$GPXUP;4327;06:03:00;0;49	87486;8	5692;7;108	6;50;
$GPXUP;4327;06:03:01;0;49	87498;8	56926;7;108	6;47;
$GPXUP;4327;06:03:02;0;49	87507;8	56936;7;108	6;45;
$GPXUP;4327;06:03:03;0;49	87514;8	56949;7;108	6;45;
$GPXUP;4327;06:03:04;0;49	87518;8	56967;7;108	6;47;
$GPXUP;4327;06:03:05;0;49	87516;8	56987;7;108	6;49;
$GPXUP;4327;06:03:06;0;49	87512;8	57006;7;108	6;50;
$GPXUP;4327;06:03:07;0;49	87506;8	57024;7;108	6;51;
$GPXUP;4327;06:03:08;0;49	87498;8	5704;7;108	6;52;
$GPXUP;4327;06:03:09;0;49	87486;8	57053;7;108	6;53;
$GPXUP;4327;06:03:10;0;49	87471;8	5706;7;108	6;57;
$GPXUP;4327;06:03:11;0;49	87454;8	57057;7;108	6;61;
$GPXUP;4327;06:03:12;0;49	87438;8	57047;7;108	6;62;
$GPXUP;4327;06:03:13;0;49	87424;8	57033;7;108	6;60;
$GPXUP;4327;06:03:14;0;49	87415;8	57013;7;108	6;57;
$GPXUP;4327;06:03:15;0;49	87413;8	5699;7;108	6;53;
$GPXUP;4327;06:03:16;0;49	87417;8	56966;7;108	6;54;
$GPXUP;4327;06:03:17;0;49	87419;8	56941;7;108	6;63;
$GPXUP;4327;06:03:18;0;49	87419;8	56914;7;108	6;67;
$GPXUP;4327;06:03:19;0;49	87418;8	56888;7;108	6;65;
$GPXUP;4327;06:03:20;0;49	87415;8	56862;7;108	6;67;
$GPXUP;4327;06:03:21;0;49	87408;8	5684;7;108	6;64;
$GPXUP;4327;06:03:22;0;49	87396;8	56824;7;108	6;59;
$GPXUP;4327;06:03:23;0;49	87379;8	56817;7;108	6;60;
$GPXUP;4327;06:03:24;0;49	87361;8	5682;7;108	6;60;
$GPXUP;4327;06:03:25;0;49	87345;8	56831;7;108	6;60;
$GPXUP;4327;06:03:26;0;49	87332;8	56847;7;108	6;60;
$GPXUP;4327;06:03:27;0;49	87321;8	56864;7;108	6;59;
$GPXUP;4327;06:03:28;0;49	87311;8	56882;7;108	6;59;
$GPXUP;4327;06:03:29;0;49	87302;8	56902;7;108	6;59;
$GPXUP;4327;06:03:30;0;49	87296;8	56923;7;108	6;60;
$GPXUP;4327;06:03:31;0;49	8729;8	56946;7;108	6;60;
$GPXUP;4327;06:03:32;0;49	87286;8	56968;7;108	6;59;
$GPXUP;4327;06:03:33;0;49	87284;8	5699;7;108	6;56;
$GPXUP;4327;06:03:34;0;49	87287;8	57012;7;108	6;54;
$GPXUP;4327;06:03:35;0;49	87293;8	57031;7;108	6;52;
$GPXUP;4327;06:03:36;0;49	87302;8	57047;7;108	6;51;
$GPXUP;4327;06:03:37;0;49	87313;8	57058;7;108	6;52;
$GPXUP;4327;06:03:38;0;49	87326;8	57066;7;108	6;51;
$GPXUP;4327;06:03:39;0;49	87337;8	57075;7;108	6;50;
$GPXUP;4327;06:03:40;0;49	87348;8	57087;7;108	6;49;
$GPXUP;4327;06:03:41;0;49	87355;8	57101;7;108	6;48;
$GPXUP;4327;06:03:42;0;49	87361;8	57118;7;108	6;47;
$GPXUP;4327;06:03:43;0;49	87366;8	57134;7;108	6;47;
$GPXUP;4327;06:03:44;0;49	87371;8	57151;7;108	6;46;
$GPXUP;4327;06:03:45;0;49	87375;8	57167;7;108	6;46;
$GPXUP;4327;06:03:46;0;49	87377;8	57185;7;108	6;48;
$GPXUP;4327;06:03:47;0;49	87378;8	57204;7;108	6;49;
$GPXUP;4327;06:03:48;0;49	87379;8	57223;7;108	6;49;
$GPXUP;4327;06:03:49;0;49	87383;8	57241;7;108	6;50;
$GPXUP;4327;06:03:50;0;49	87389;8	57258;7;108	6;49;
$GPXUP;4327;06:03:51;0;49	87394;8	57275;7;108	6;47;
$GPXUP;4327;06:03:52;0;49	87398;8	57292;7;108	6;46;
$GPXUP;4327;06:03:53;0;49	87399;8	5731;7;108	6;48;
$GPXUP;4327;06:03:54;0;49	87398;8	57329;7;108	6;49;
$GPXUP;4327;06:03:55;0;49	87394;8	57347;7;108	6;51;
$GPXUP;4327;06:03:56;0;49	87392;8	57366;7;108	6;50;
$GPXUP;4327;06:03:57;0;49	87392;8	57386;7;108	6;52;
$GPXUP;4327;06:03:58;0;49	87395;8	57406;7;108	6;51;
$GPXUP;4327;06:03:59;0;49	874;8	57424;7;108	6;51;
$GPXUP;4327;06:04:00;0;49	87407;8	57441;7;108	6;51;
$GPXUP;4327;06:04:01;0;49	87414;8	57458;7;108	6;52;
$GPXUP;4327;06:04:02;0;49	8742;8	57476;7;108	6;52;
$GPXUP;4327;06:04:03;0;49	87423;8	57495;7;108	6;52;
$GPXUP;4327;06:04:04;0;49	87422;8	57515;7;108	6;53;
$GPXUP;4327;06:04:05;0;49	87418;8	57535;7;108	6;55;
$GPXUP;4327;06:04:06;0;49	87412;8	57555;7;108	6;55;
$GPXUP;4327;06:04:07;0;49	87405;8	57573;7;108	6;55;
$GPXUP;4327;06:04:08;0;49	87396;8	5759;7;108	6;56;
$GPXUP;4327;06:04:09;0;49	87386;8	57606;7;108	6;57;
$GPXUP;4327;06:04:10;0;49	87375;8	57621;7;108	6;58;
$GPXUP;4327;06:04:11;0;49	87363;8	57634;7;108	6;58;
$GPXUP;4327;06:04:12;0;49	87351;8	57647;7;108	6;59;
$GPXUP;4327;06:04:13;0;49	87341;8	57664;7;108	6;59;
$GPXUP;4327;06:04:14;0;49	87336;8	57685;7;108	6;53;
$GPXUP;4327;06:04:15;0;49	87336;8	57708;7;108	6;57;
$GPXUP;4327;06:04:16;0;49	87337;8	5773;7;108	6;55;
$GPXUP;4327;06:04:17;0;49	87339;8	57752;7;108	6;54;
$GPXUP;4327;06:04:18;0;49	87338;8	57772;7;108	6;52;
$GPXUP;4327;06:04:19;0;49	87335;8	57792;7;108	6;52;
$GPXUP;4327;06:04:20;0;49	87329;8	5781;7;108	6;52;
$GPXUP;4327;06:04:21;0;49	8732;8	57825;7;108	6;54;
$GPXUP;4327;06:04:22;0;49	87309;8	57839;7;108	6;55;
$GPXUP;4327;06:04:23;0;49	87296;8	5785;7;108	6;60;
$GPXUP;4327;06:04:24;0;49	87281;8	57861;7;108	6;66;
$GPXUP;4327;06:04:25;0;49	87266;8	57872;7;108	6;65;
$GPXUP;4327;06:04:26;0;49	87253;8	57888;7;108	6;64;
$GPXUP;4327;06:04:27;0;49	87243;8	57906;7;108	6;61;
$GPXUP;4327;06:04:28;0;49	87235;8	57925;7;108	6;59;
$GPXUP;4327;06:04:29;0;49	87227;8	57945;7;108	6;58;
$GPXUP;4327;06:04:30;0;49	87219;8	57964;7;108	6;57;
$GPXUP;4327;06:04:31;0;49	8721;8	57981;7;108	6;58;
$GPXUP;4327;06:04:32;0;49	87199;8	57995;7;108	6;58;
$GPXUP;4327;06:04:33;0;49	87183;8	58004;7;108	6;63;
$GPXUP;4327;06:04:34;0;49	87165;8	58005;7;108	6;69;
$GPXUP;4327;06:04:35;0;49	87147;8	58004;7;108	6;68;
$GPXUP;4327;06:04:36;0;49	8713;8	58002;7;108	6;68;
$GPXUP;4327;06:04:37;0;49	87112;8	58001;7;108	6;68;
$GPXUP;4327;06:04:38;0;49	87096;8	58004;7;108	6;67;
$GPXUP;4327;06:04:39;0;49	8708;8	58013;7;108	6;65;
$GPXUP;4327;06:04:40;0;49	87067;8	58028;7;108	6;62;
$GPXUP;4327;06:04:41;0;49	87058;8	58045;7;108	6;59;
$GPXUP;4327;06:04:42;0;49	87049;8	58064;7;108	6;58;
$GPXUP;4327;06:04:43;0;49	87042;8	58083;7;108	6;54;
$GPXUP;4327;06:04:44;0;49	87038;8	58102;7;108	6;51;
$GPXUP;4327;06:04:45;0;49	87038;8	58122;7;108	6;51;
$GPXUP;4327;06:04:46;0;49	87039;8	58142;7;108	6;50;
$GPXUP;4327;06:04:47;0;49	87041;8	58162;7;108	6;50;
$GPXUP;4327;06:04:48;0;49	87044;8	58181;7;108	6;50;
$GPXUP;4327;06:04:49;0;49	87044;8	582;7;108	6;51;
$GPXUP;4327;06:04:50;0;49	87043;8	5822;7;108	6;53;
$GPXUP;4327;06:04:51;0;49	87039;8	5824;7;108	6;54;
$GPXUP;4327;06:04:52;0;49	87034;8	58259;7;108	6;56;
$GPXUP;4327;06:04:53;0;49	87027;8	58278;7;108	6;57;
$GPXUP;4327;06:04:54;0;49	8702;8	58298;7;108	6;58;
$GPXUP;4327;06:04:55;0;49	87014;8	58318;7;108	6;58;
$GPXUP;4327;06:04:56;0;49	87009;8	58339;7;108	6;57;
$GPXUP;4327;06:04:57;0;49	87006;8	5836;7;108	6;56;
$GPXUP;4327;06:04:58;0;49	87005;8	58382;7;108	6;56;
$GPXUP;4327;06:04:59;0;49	87005;8	58404;7;108	6;58;
$GPXUP;4327;06:05:00;0;49	87004;8	58427;7;108	6;59;
$GPXUP;4327;06:05:01;0;49	87004;8	5845;7;108	6;61;
$GPXUP;4327;06:05:02;0;49	87002;8	58473;7;108	6;61;
$GPXUP;4327;06:05:03;0;49	86997;8	58496;7;108	6;61;
$GPXUP;4327;06:05:04;0;49	86991;8	58518;7;108	6;61;
$GPXUP;4327;06:05:05;0;49	86984;8	58539;7;108	6;61;
$GPXUP;4327;06:05:06;0;49	86976;8	58559;7;108	6;60;
$GPXUP;4327;06:05:07;0;49	86969;8	58579;7;108	6;60;
$GPXUP;4327;06:05:08;0;49	86963;8	58601;7;108	6;61;
$GPXUP;4327;06:05:09;0;49	8696;8	58624;7;108	6;61;
$GPXUP;4327;06:05:10;0;49	86958;8	58648;7;108	6;66;
$GPXUP;4327;06:05:11;0;49	86955;8	58674;7;108	6;69;
$GPXUP;4327;06:05:12;0;49	8695;8	587;7;108	6;69;
$GPXUP;4327;06:05:13;0;49	86942;8	58723;7;108	6;68;
$GPXUP;4327;06:05:14;0;49	86934;8	58746;7;108	6;65;
$GPXUP;4327;06:05:15;0;49	86926;8	58768;7;108	6;63;
$GPXUP;4327;06:05:16;0;49	86919;8	58789;7;108	6;62;
$GPXUP;4327;06:05:17;0;49	86911;8	5881;7;108	6;60;
$GPXUP;4327;06:05:18;0;49	86904;8	58829;7;108	6;59;
$GPXUP;4327;06:05:19;0;49	86897;8	58849;7;108	6;59;
$GPXUP;4327;06:05:20;0;49	86889;8	58869;7;108	6;60;
$GPXUP;4327;06:05:21;0;49	86879;8	58887;7;108	6;62;
$GPXUP;4327;06:05:22;0;49	86868;8	58905;7;108	6;63;
$GPXUP;4327;06:05:23;0;49	86859;8	58925;7;108	6;63;
$GPXUP;4327;06:05:24;0;49	86851;8	58946;7;108	6;63;
$GPXUP;4327;06:05:25;0;49	86844;8	58968;7;108	6;62;
$GPXUP;4327;06:05:26;0;49	86837;8	58989;7;108	6;63;
$GPXUP;4327;06:05:27;0;49	86828;8	59009;7;108	6;61;
$GPXUP;4327;06:05:28;0;49	86818;8	59027;7;108	6;61;
$GPXUP;4327;06:05:29;0;49	86806;8	59042;7;108	6;63;
$GPXUP;4327;06:05:30;0;49	86793;8	59056;7;108	6;64;
$GPXUP;4327;06:05:31;0;49	8678;8	59069;7;108	6;63;
$GPXUP;4327;06:05:32;0;49	86767;8	59083;7;108	6;63;
$GPXUP;4327;06:05:33;0;49	86754;8	59097;7;108	6;63;
$GPXUP;4327;06:05:34;0;49	8674;8	5911;7;108	6;63;
$GPXUP;4327;06:05:35;0;49	86728;8	59123;7;108	6;62;
$GPXUP;4327;06:05:36;0;49	86717;8	59141;7;108	6;60;
$GPXUP;4327;06:05:37;0;49	86711;8	59162;7;108	6;59;
$GPXUP;4327;06:05:38;0;49	86705;8	59183;7;108	6;60;
$GPXUP;4327;06:05:39;0;49	86699;8	59204;7;108	6;60;
$GPXUP;4327;06:05:40;0;49	86692;8	59225;7;108	6;61;
$GPXUP;4327;06:05:41;0;49	86685;8	59246;7;108	6;62;
$GPXUP;4327;06:05:42;0;49	86676;8	59266;7;108	6;64;
$GPXUP;4327;06:05:43;0;49	86666;8	59285;7;108	6;65;
$GPXUP;4327;06:05:44;0;49	86654;8	59303;7;108	6;66;
$GPXUP;4327;06:05:45;0;49	86641;8	59319;7;108	6;66;
$GPXUP;4327;06:05:46;0;49	86628;8	59334;7;108	6;64;
$GPXUP;4327;06:05:47;0;49	86617;8	59351;7;108	6;62;
$GPXUP;4327;06:05:48;0;49	86609;8	59371;7;108	6;62;
$GPXUP;4327;06:05:49;0;49	86601;8	59392;7;108	6;62;
$GPXUP;4327;06:05:50;0;49	86592;8	5941;7;108	6;62;
$GPXUP;4327;06:05:51;0;49	8658;8	59427;7;108	6;63;
$GPXUP;4327;06:05:52;0;49	86568;8	59442;7;108	6;63;
$GPXUP;4327;06:05:53;0;49	86555;8	59456;7;108	6;63;
$GPXUP;4327;06:05:54;0;49	86541;8	59468;7;108	6;64;
$GPXUP;4327;06:05:55;0;49	86528;8	5948;7;108	6;62;
$GPXUP;4327;06:05:56;0;49	86515;8	59494;7;108	6;61;
$GPXUP;4327;06:05:57;0;49	86504;8	5951;7;108	6;60;
$GPXUP;4327;06:05:58;0;49	86496;8	59529;7;108	6;59;
$GPXUP;4327;06:05:59;0;49	86491;8	5955;7;108	6;57;
$GPXUP;4327;06:06:00;0;49	8649;8	59572;7;108	6;56;
$GPXUP;4327;06:06:01;0;49	86493;8	59593;7;108	6;54;
$GPXUP;4327;06:06:02;0;49	86497;8	59612;7;108	6;53;
$GPXUP;4327;06:06:03;0;49	86502;8	59632;7;108	6;52;
$GPXUP;4327;06:06:04;0;49	86508;8	5965;7;108	6;51;
$GPXUP;4327;06:06:05;0;49	86513;8	59669;7;108	6;54;
$GPXUP;4327;06:06:06;0;49	86519;8	59689;7;108	6;57;
$GPXUP;4327;06:06:07;0;49	86526;8	59709;7;108	6;59;
$GPXUP;4327;06:06:08;0;49	86533;8	59729;7;108	6;60;
$GPXUP;4327;06:06:09;0;49	86539;8	59751;7;108	6;62;
$GPXUP;4327;06:06:10;0;49	86542;8	59775;7;108	6;63;
$GPXUP;4327;06:06:11;0;49	86545;8	59799;7;108	6;64;
$GPXUP;4327;06:06:12;0;49	86549;8	59823;7;108	6;65;
$GPXUP;4327;06:06:13;0;49	86556;8	59846;7;108	6;66;
$GPXUP;4327;06:06:14;0;49	86565;8	59867;7;108	6;65;
$GPXUP;4327;06:06:15;0;49	86575;8	59887;7;108	6;64;
$GPXUP;4327;06:06:16;0;49	86583;8	59908;7;108	6;62;
$GPXUP;4327;06:06:17;0;49	8659;8	5993;7;108	6;62;
$GPXUP;4327;06:06:18;0;49	86596;8	59952;7;108	6;62;
$GPXUP;4327;06:06:19;0;49	86602;8	59974;7;108	6;63;
$GPXUP;4327;06:06:20;0;49	8661;8	59995;7;108	6;64;
$GPXUP;4327;06:06:21;0;49	86619;8	60017;7;108	6;67;
$GPXUP;4327;06:06:22;0;49	86626;8	6004;7;108	6;68;
$GPXUP;4327;06:06:23;0;49	86633;8	60064;7;108	6;68;
$GPXUP;4327;06:06:24;0;49	86641;8	60088;7;108	6;67;
$GPXUP;4327;06:06:25;0;49	8665;8	60109;7;108	6;66;
$GPXUP;4327;06:06:26;0;49	86659;8	6013;7;108	6;64;
$GPXUP;4327;06:06:27;0;49	86667;8	60152;7;108	6;64;
$GPXUP;4327;06:06:28;0;49	86675;8	60174;7;108	6;65;
$GPXUP;4327;06:06:29;0;49	86682;8	60197;7;108	6;66;
$GPXUP;4327;06:06:30;0;49	8669;8	6022;7;108	6;66;
$GPXUP;4327;06:06:31;0;49	86698;8	60242;7;108	6;65;
$GPXUP;4327;06:06:32;0;49	86706;8	60264;7;108	6;64;
$GPXUP;4327;06:06:33;0;49	86714;8	60285;7;108	6;62;
$GPXUP;4327;06:06:34;0;49	86722;8	60305;7;108	6;63;
$GPXUP;4327;06:06:35;0;49	86732;8	60324;7;108	6;63;
$GPXUP;4327;06:06:36;0;49	8674;8	60345;7;108	6;62;
$GPXUP;4327;06:06:37;0;49	86746;8	60366;7;108	6;60;
$GPXUP;4327;06:06:38;0;49	86751;8	60388;7;108	6;60;
$GPXUP;4327;06:06:39;0;49	86756;8	6041;7;108	6;60;
$GPXUP;4327;06:06:40;0;49	86763;8	6043;7;108	6;58;
$GPXUP;4327;06:06:41;0;49	86771;8	60449;7;108	6;57;
$GPXUP;4327;06:06:42;0;49	86779;8	60467;7;108	6;57;
$GPXUP;4327;06:06:43;0;49	86786;8	60486;7;108	6;57;
$GPXUP;4327;06:06:44;0;49	8679;8	60506;7;108	6;55;
$GPXUP;4327;06:06:45;0;49	86794;8	60527;7;108	6;54;
$GPXUP;4327;06:06:46;0;49	86798;8	60546;7;108	6;53;
$GPXUP;4327;06:06:47;0;49	86802;8	60566;7;108	6;53;
$GPXUP;4327;06:06:48;0;49	86802;8	60586;7;108	6;53;
$GPXUP;4327;06:06:49;0;49	86799;8	60606;7;108	6;54;
$GPXUP;4327;06:06:50;0;49	86795;8	60627;7;108	6;55;
$GPXUP;4327;06:06:51;0;49	8679;8	60646;7;108	6;54;
$GPXUP;4327;06:06:52;0;49	86787;8	60666;7;108	6;52;
$GPXUP;4327;06:06:53;0;49	86786;8	60685;7;108	6;49;
$GPXUP;4327;06:06:54;0;49	86789;8	60704;7;108	6;53;
$GPXUP;4327;06:06:55;0;49	86795;8	60723;7;108	6;56;
$GPXUP;4327;06:06:56;0;49	86802;8	60743;7;108	6;61;
$GPXUP;4327;06:06:57;0;49	8681;8	60764;7;108	6;61;
$GPXUP;4327;06:06:58;0;49	86817;8	60784;7;108	6;58;
$GPXUP;4327;06:06:59;0;49	86825;8	60803;7;108	6;57;
$GPXUP;4327;06:07:00;0;49	86833;8	6082;7;108	6;56;
$GPXUP;4327;06:07:01;0;49	86843;8	60837;7;108	6;59;
$GPXUP;4327;06:07:02;0;49	86853;8	60854;7;108	6;61;
$GPXUP;4327;06:07:03;0;49	86863;8	60872;7;108	6;61;
$GPXUP;4327;06:07:04;0;49	86872;8	60891;7;108	6;60;
$GPXUP;4327;06:07:05;0;49	8688;8	60911;7;108	6;60;
$GPXUP;4327;06:07:06;0;49	86887;8	60931;7;108	6;60;
$GPXUP;4327;06:07:07;0;49	86894;8	6095;7;108	6;58;
$GPXUP;4327;06:07:08;0;49	86902;8	60969;7;108	6;57;
$GPXUP;4327;06:07:09;0;49	8691;8	60988;7;108	6;56;
$GPXUP;4327;06:07:10;0;49	86916;8	61007;7;108	6;55;
$GPXUP;4327;06:07:11;0;49	86923;8	61026;7;108	6;56;
$GPXUP;4327;06:07:12;0;49	8693;8	61044;7;108	6;56;
$GPXUP;4327;06:07:13;0;49	86936;8	61064;7;108	6;56;
$GPXUP;4327;06:07:14;0;49	8694;8	61085;7;108	6;57;
$GPXUP;4327;06:07:15;0;49	86945;8	61106;7;108	6;60;
$GPXUP;4327;06:07:16;0;49	8695;8	61128;7;108	6;64;
$GPXUP;4327;06:07:17;0;49	86955;8	61152;7;108	6;64;
$GPXUP;4327;06:07:18;0;49	86959;8	61176;7;108	6;62;
$GPXUP;4327;06:07:19;0;49	86962;8	61198;7;108	6;58;
$GPXUP;4327;06:07:20;0;49	86966;8	61219;7;108	6;56;
$GPXUP;4327;06:07:21;0;49	8697;8	6124;7;108	6;56;
$GPXUP;4327;06:07:22;0;49	86976;8	6126;7;108	6;57;
$GPXUP;4327;06:07:23;0;49	86982;8	61279;7;108	6;58;
$GPXUP;4327;06:07:24;0;49	86989;8	61298;7;108	6;57;
$GPXUP;4327;06:07:25;0;49	86998;8	61316;7;108	6;58;
$GPXUP;4327;06:07:26;0;49	87008;8	61332;7;108	6;58;
$GPXUP;4327;06:07:27;0;49	87016;8	6135;7;108	6;57;
$GPXUP;4327;06:07:28;0;49	87022;8	61371;7;108	6;59;
$GPXUP;4327;06:07:29;0;49	87025;8	61393;7;108	6;59;
$GPXUP;4327;06:07:30;0;49	87028;8	61415;7;108	6;56;
$GPXUP;4327;06:07:31;0;49	87032;8	61435;7;108	6;55;
$GPXUP;4327;06:07:32;0;49	87037;8	61455;7;108	6;54;
$GPXUP;4327;06:07:33;0;49	87043;8	61474;7;108	6;53;
$GPXUP;4327;06:07:34;0;49	87048;8	61493;7;108	6;53;
$GPXUP;4327;06:07:35;0;49	87051;8	61512;7;108	6;53;
$GPXUP;4327;06:07:36;0;49	87056;8	61531;7;108	6;55;
$GPXUP;4327;06:07:37;0;49	87063;8	6155;7;108	6;55;
$GPXUP;4327;06:07:38;0;49	8707;8	61568;7;108	6;54;
$GPXUP;4327;06:07:39;0;49	87076;8	61587;7;108	6;54;
$GPXUP;4327;06:07:40;0;49	87082;8	61606;7;108	6;54;
$GPXUP;4327;06:07:41;0;49	87088;8	61625;7;108	6;54;
$GPXUP;4327;06:07:42;0;49	87093;8	61644;7;108	6;54;
$GPXUP;4327;06:07:43;0;49	871;8	61662;7;108	6;56;
$GPXUP;4327;06:07:44;0;49	87108;8	61679;7;108	6;57;
$GPXUP;4327;06:07:45;0;49	87118;8	61696;7;108	6;57;
$GPXUP;4327;06:07:46;0;49	87128;8	61712;7;108	6;59;
$GPXUP;4327;06:07:47;0;49	87136;8	6173;7;108	6;59;
$GPXUP;4327;06:07:48;0;49	87145;8	61749;7;108	6;61;
$GPXUP;4327;06:07:49;0;49	87154;8	61769;7;108	6;63;
$GPXUP;4327;06:07:50;0;49	87163;8	61788;7;108	6;63;
$GPXUP;4327;06:07:51;0;49	87174;8	61806;7;108	6;61;
$GPXUP;4327;06:07:52;0;49	87185;8	61821;7;108	6;60;
$GPXUP;4327;06:07:53;0;49	87196;8	61837;7;108	6;58;
$GPXUP;4327;06:07:54;0;49	87206;8	61853;7;108	6;58;
$GPXUP;4327;06:07:55;0;49	87218;8	61869;7;108	6;63;
$GPXUP;4327;06:07:56;0;49	87233;8	61882;7;108	6;69;
$GPXUP;4327;06:07:57;0;49	87249;8	61894;7;108	6;69;
$GPXUP;4327;06:07:58;0;49	87266;8	61904;7;108	6;69;
$GPXUP;4327;06:07:59;0;49	87281;8	61916;7;108	6;69;
$GPXUP;4327;06:08:00;0;49	87295;8	6193;7;108	6;67;
$GPXUP;4327;06:08:01;0;49	87307;8	61947;7;108	6;64;
$GPXUP;4327;06:08:02;0;49	87316;8	61966;7;108	6;59;
$GPXUP;4327;06:08:03;0;49	87323;8	61986;7;108	6;56;
$GPXUP;4327;06:08:04;0;49	8733;8	62004;7;108	6;56;
$GPXUP;4327;06:08:05;0;49	8734;8	6202;7;108	6;57;
$GPXUP;4327;06:08:06;0;49	87351;8	62034;7;108	6;56;
$GPXUP;4327;06:08:07;0;49	87361;8	62049;7;108	6;55;
$GPXUP;4327;06:08:08;0;49	8737;8	62064;7;108	6;55;
$GPXUP;4327;06:08:09;0;49	8738;8	62079;7;108	6;56;
$GPXUP;4327;06:08:10;0;49	8739;8	62094;7;108	6;55;
$GPXUP;4327;06:08:11;0;49	87401;8	62106;7;108	6;56;
$GPXUP;4327;06:08:12;0;49	87414;8	62117;7;108	6;59;
$GPXUP;4327;06:08:13;0;49	87428;8	62124;7;108	6;60;
$GPXUP;4327;06:08:14;0;49	87442;8	6213;7;108	6;58;
$GPXUP;4327;06:08:15;0;49	87455;8	6214;7;108	6;57;
$GPXUP;4327;06:08:16;0;49	87467;8	62151;7;108	6;54;
$GPXUP;4327;06:08:17;0;49	87476;8	62165;7;108	6;52;
$GPXUP;4327;06:08:18;0;49	87484;8	6218;7;108	6;52;
$GPXUP;4327;06:08:19;0;49	87493;8	62195;7;108	6;53;
$GPXUP;4327;06:08:20;0;49	87503;8	62208;7;108	6;52;
$GPXUP;4327;06:08:21;0;49	87514;8	62219;7;108	6;53;
$GPXUP;4327;06:08:22;0;49	87527;8	62226;7;108	6;56;
$GPXUP;4327;06:08:23;0;49	87541;8	62231;7;108	6;60;
$GPXUP;4327;06:08:24;0;49	87556;8	62236;7;108	6;59;
$GPXUP;4327;06:08:25;0;49	87569;8	62244;7;108	6;56;
$GPXUP;4327;06:08:26;0;49	87581;8	62255;7;108	6;55;
$GPXUP;4327;06:08:27;0;49	87592;8	62268;7;108	6;53;
$GPXUP;4327;06:08:28;0;49	87603;8	6228;7;108	6;55;
$GPXUP;4327;06:08:29;0;49	87616;8	62288;7;108	6;58;
$GPXUP;4327;06:08:30;0;49	8763;8	62292;7;108	6;60;
$GPXUP;4327;06:08:31;0;49	87645;8	62298;7;108	6;60;
$GPXUP;4327;06:08:32;0;49	87659;8	62306;7;108	6;58;
$GPXUP;4327;06:08:33;0;49	87672;8	62314;7;108	6;59;
$GPXUP;4327;06:08:34;0;49	87687;8	62322;7;108	6;62;
$GPXUP;4327;06:08:35;0;49	87702;8	62328;7;108	6;64;
$GPXUP;4327;06:08:36;0;49	87718;8	62333;7;108	6;66;
$GPXUP;4327;06:08:37;0;49	87734;8	62339;7;108	6;65;
$GPXUP;4327;06:08:38;0;49	87749;8	62348;7;108	6;60;
$GPXUP;4327;06:08:39;0;49	87761;8	62359;7;108	6;54;
$GPXUP;4327;06:08:40;0;49	8777;8	62372;7;108	6;49;
$GPXUP;4327;06:08:41;0;49	87778;8	62386;7;108	6;48;
$GPXUP;4327;06:08:42;0;49	87785;8	62401;7;108	6;47;
$GPXUP;4327;06:08:43;0;49	8779;8	62418;7;108	6;48;
$GPXUP;4327;06:08:44;0;49	87794;8	62435;7;108	6;49;
$GPXUP;4327;06:08:45;0;49	87799;8	62452;7;108	6;47;
$GPXUP;4327;06:08:46;0;49	87804;8	62469;7;108	6;49;
$GPXUP;4327;06:08:47;0;49	87812;8	62486;7;108	6;57;
$GPXUP;4327;06:08:48;0;49	87826;8	62498;7;108	6;55;
$GPXUP;4327;06:08:49;0;49	87844;8	62502;7;108	6;63;
$GPXUP;4327;06:08:50;0;49	87861;8	62505;7;108	6;64;
$GPXUP;4327;06:08:51;0;49	87877;8	62508;7;108	6;61;
$GPXUP;4327;06:08:52;0;49	87892;8	62512;7;108	6;57;
$GPXUP;4327;06:08:53;0;49	87907;8	62517;7;108	6;60;
$GPXUP;4327;06:08:54;0;49	87922;8	62519;7;108	6;61;
$GPXUP;4327;06:08:55;0;49	87938;8	62518;7;108	6;62;
$GPXUP;4327;06:08:56;0;49	87954;8	62518;7;108	6;64;
$GPXUP;4327;06:08:57;0;49	8797;8	62521;7;108	6;63;
$GPXUP;4327;06:08:58;0;49	87984;8	62529;7;108	6;63;
$GPXUP;4327;06:08:59;0;49	87996;8	62542;7;108	6;54;
$GPXUP;4327;06:09:00;0;49	88004;8	62556;7;108	6;51;
$GPXUP;4327;06:09:01;0;49	88013;8	6257;7;108	6;52;
$GPXUP;4327;06:09:02;0;49	88023;8	62584;7;108	6;53;
$GPXUP;4327;06:09:03;0;49	88032;8	62599;7;108	6;52;
$GPXUP;4327;06:09:04;0;49	88041;8	62612;7;108	6;51;
$GPXUP;4327;06:09:05;0;49	88051;8	62625;7;108	6;52;
$GPXUP;4327;06:09:06;0;49	88062;8	62636;7;108	6;53;
$GPXUP;4327;06:09:07;0;49	88073;8	62648;7;108	6;54;
$GPXUP;4327;06:09:08;0;49	88084;8	6266;7;108	6;54;
$GPXUP;4327;06:09:09;0;49	88095;8	62673;7;108	6;54;
$GPXUP;4327;06:09:10;0;49	88105;8	62686;7;108	6;55;
$GPXUP;4327;06:09:11;0;49	88116;8	62699;7;108	6;56;
$GPXUP;4327;06:09:12;0;49	88128;8	62712;7;108	6;57;
$GPXUP;4327;06:09:13;0;49	8814;8	62723;7;108	6;59;
$GPXUP;4327;06:09:14;0;49	88153;8	62734;7;108	6;59;
$GPXUP;4327;06:09:15;0;49	88166;8	62744;7;108	6;58;
$GPXUP;4327;06:09:16;0;49	8818;8	62751;7;108	6;58;
$GPXUP;4327;06:09:17;0;49	88195;8	62756;7;108	6;61;
$GPXUP;4327;06:09:18;0;49	8821;8	6276;7;108	6;63;
$GPXUP;4327;06:09:19;0;49	88225;8	62766;7;108	6;62;
$GPXUP;4327;06:09:20;0;49	88239;8	62777;7;108	6;65;
$GPXUP;4327;06:09:21;0;49	88254;8	62788;7;108	6;65;
$GPXUP;4327;06:09:22;0;49	88268;8	62799;7;108	6;62;
$GPXUP;4327;06:09:23;0;49	88282;8	62809;7;108	6;59;
$GPXUP;4327;06:09:24;0;49	88295;8	62819;7;108	6;57;
$GPXUP;4327;06:09:25;0;49	88309;8	62828;7;108	6;59;
$GPXUP;4327;06:09:26;0;49	88323;8	62835;7;108	6;61;
$GPXUP;4327;06:09:27;0;49	88338;8	6284;7;108	6;63;
$GPXUP;4327;06:09:28;0;49	88354;8	62845;7;108	6;63;
$GPXUP;4327;06:09:29;0;49	88369;8	62851;7;108	6;66;
$GPXUP;4327;06:09:30;0;49	88384;8	6286;7;108	6;66;
$GPXUP;4327;06:09:31;0;49	88398;8	62874;7;108	6;64;
$GPXUP;4327;06:09:32;0;49	8841;8	6289;7;108	6;63;
$GPXUP;4327;06:09:33;0;49	88421;8	62906;7;108	6;60;
$GPXUP;4327;06:09:34;0;49	88431;8	62924;7;108	6;58;
$GPXUP;4327;06:09:35;0;49	88439;8	62941;7;108	6;55;
$GPXUP;4327;06:09:36;0;49	88447;8	62958;7;108	6;55;
$GPXUP;4327;06:09:37;0;49	88456;8	62974;7;108	6;55;
$GPXUP;4327;06:09:38;0;49	88466;8	6299;7;108	6;56;
$GPXUP;4327;06:09:39;0;49	88476;8	63004;7;108	6;54;
$GPXUP;4327;06:09:40;0;49	88486;8	63018;7;108	6;53;
$GPXUP;4327;06:09:41;0;49	88495;8	63033;7;108	6;52;
$GPXUP;4327;06:09:42;0;49	88503;8	63048;7;108	6;52;
$GPXUP;4327;06:09:43;0;49	8851;8	63065;7;108	6;51;
$GPXUP;4327;06:09:44;0;49	88517;8	63081;7;108	6;51;
$GPXUP;4327;06:09:45;0;49	88524;8	63097;7;108	6;50;
$GPXUP;4327;06:09:46;0;49	88533;8	63111;7;108	6;52;
$GPXUP;4327;06:09:47;0;49	88544;8	63124;7;108	6;54;
$GPXUP;4327;06:09:48;0;49	88555;8	63135;7;108	6;56;
$GPXUP;4327;06:09:49;0;49	88567;8	63147;7;108	6;56;
$GPXUP;4327;06:09:50;0;49	88578;8	63159;7;108	6;56;
$GPXUP;4327;06:09:51;0;49	88589;8	63172;7;108	6;55;
$GPXUP;4327;06:09:52;0;49	88599;8	63187;7;108	6;53;
$GPXUP;4327;06:09:53;0;49	88608;8	63202;7;108	6;53;
$GPXUP;4327;06:09:54;0;49	88618;8	63217;7;108	6;56;
$GPXUP;4327;06:09:55;0;49	88627;8	63232;7;108	6;55;
$GPXUP;4327;06:09:56;0;49	88634;8	6325;7;108	6;54;
$GPXUP;4327;06:09:57;0;49	88639;8	63269;7;108	6;51;
$GPXUP;4327;06:09:58;0;49	88643;8	63288;7;108	6;51;
$GPXUP;4327;06:09:59;0;49	88648;8	63306;7;108	6;51;
$GPXUP;4327;06:10:00;0;49	88654;8	63323;7;108	6;49;
$GPXUP;4327;06:10:01;0;49	88659;8	6334;7;108	6;46;
$GPXUP;4327;06:10:02;0;49	88665;8	63355;7;108	6;45;
$GPXUP;4327;06:10:03;0;49	88672;8	63369;7;108	6;44;
$GPXUP;4327;06:10:04;0;49	88679;8	63382;7;108	6;45;
$GPXUP;4327;06:10:05;0;49	88688;8	63393;7;108	6;47;
$GPXUP;4327;06:10:06;0;49	88698;8	63401;7;108	6;48;
$GPXUP;4327;06:10:07;0;49	88711;8	63404;7;108	6;50;
$GPXUP;4327;06:10:08;0;49	88725;8	63401;7;108	6;55;
$GPXUP;4327;06:10:09;0;49	8874;8	63397;7;108	6;61;
$GPXUP;4327;06:10:10;0;49	88756;8	63393;7;108	6;62;
$GPXUP;4327;06:10:11;0;49	88772;8	6339;7;108	6;62;
$GPXUP;4327;06:10:12;0;49	88788;8	63387;7;108	6;65;
$GPXUP;4327;06:10:13;0;49	88806;8	63384;7;108	6;67;
$GPXUP;4327;06:10:14;0;49	88823;8	63382;7;108	6;68;
$GPXUP;4327;06:10:15;0;49	8884;8	63382;7;108	6;67;
$GPXUP;4327;06:10:16;0;49	88856;8	63384;7;108	6;61;
$GPXUP;4327;06:10:17;0;49	88871;8	63386;7;108	6;59;
$GPXUP;4327;06:10:18;0;49	88885;8	63392;7;108	6;58;
$GPXUP;4327;06:10:19;0;49	88897;8	63401;7;108	6;52;
$GPXUP;4327;06:10:20;0;49	88908;8	6341;7;108	6;52;
$GPXUP;4327;06:10:21;0;49	8892;8	63418;7;108	6;51;
$GPXUP;4327;06:10:22;0;49	88932;8	63425;7;108	6;51;
$GPXUP;4327;06:10:23;0;49	88944;8	63434;7;108	6;53;
$GPXUP;4327;06:10:24;0;49	88955;8	63444;7;108	6;53;
$GPXUP;4327;06:10:25;0;49	88966;8	63455;7;108	6;52;
$GPXUP;4327;06:10:26;0;49	88976;8	63467;7;108	6;49;
$GPXUP;4327;06:10:27;0;49	88983;8	63481;7;108	6;45;
$GPXUP;4327;06:10:28;0;49	88989;8	63496;7;108	6;45;
$GPXUP;4327;06:10:29;0;49	88994;8	63512;7;108	6;45;
$GPXUP;4327;06:10:30;0;49	89;8	63526;7;108	6;45;
$GPXUP;4327;06:10:31;0;49	89005;8	63541;7;108	6;44;
$GPXUP;4327;06:10:32;0;49	89011;8	63556;7;108	6;45;
$GPXUP;4327;06:10:33;0;49	89017;8	63571;7;108	6;45;
$GPXUP;4327;06:10:34;0;49	89022;8	63586;7;108	6;44;
$GPXUP;4327;06:10:35;0;49	89028;8	63601;7;108	6;43;
$GPXUP;4327;06:10:36;0;49	89034;8	63614;7;108	6;44;
$GPXUP;4327;06:10:37;0;49	89041;8	63627;7;108	6;48;
$GPXUP;4327;06:10:38;0;49	8905;8	6364;7;108	6;49;
$GPXUP;4327;06:10:39;0;49	8906;8	63652;7;108	6;49;
$GPXUP;4327;06:10:40;0;49	8907;8	63663;7;108	6;50;
$GPXUP;4327;06:10:41;0;49	89081;8	63672;7;108	6;54;
$GPXUP;4327;06:10:42;0;49	89095;8	63678;7;108	6;57;
$GPXUP;4327;06:10:43;0;49	89109;8	63681;7;108	6;59;
$GPXUP;4327;06:10:44;0;49	89125;8	63679;7;108	6;62;
$GPXUP;4327;06:10:45;0;49	89141;8	63673;7;108	6;65;
$GPXUP;4327;06:10:46;0;49	89156;8	63663;7;108	6;66;
$GPXUP;4327;06:10:47;0;49	89172;8	63651;7;108	6;70;
$GPXUP;4327;06:10:48;0;49	89189;8	63639;7;108	6;72;
$GPXUP;4327;06:10:49;0;49	89206;8	6363;7;108	6;71;
$GPXUP;4327;06:10:50;0;49	89224;8	63629;7;108	6;70;
$GPXUP;4327;06:10:51;0;49	89242;8	63633;7;108	6;71;
$GPXUP;4327;06:10:52;0;49	89257;8	6364;7;108	6;62;
$GPXUP;4327;06:10:53;0;49	89269;8	63648;7;108	6;54;
$GPXUP;4327;06:10:54;0;49	89281;8	63655;7;108	6;53;
$GPXUP;4327;06:10:55;0;49	89293;8	63662;7;108	6;50;
$GPXUP;4327;06:10:56;0;49	89304;8	6367;7;108	6;53;
$GPXUP;4327;06:10:57;0;49	89317;8	63678;7;108	6;55;
$GPXUP;4327;06:10:58;0;49	89329;8	63687;7;108	6;54;
$GPXUP;4327;06:10:59;0;49	8934;8	63698;7;108	6;53;
$GPXUP;4327;06:11:00;0;49	89351;8	63711;7;108	6;55;
$GPXUP;4327;06:11:01;0;49	89362;8	63723;7;108	6;54;
$GPXUP;4327;06:11:02;0;49	89373;8	63734;7;108	6;53;
$GPXUP;4327;06:11:03;0;49	89385;8	63741;7;108	6;54;
$GPXUP;4327;06:11:04;0;49	89399;8	63744;7;108	6;57;
$GPXUP;4327;06:11:05;0;49	89414;8	63743;7;108	6;62;
$GPXUP;4327;06:11:06;0;49	8943;8	6374;7;108	6;65;
$GPXUP;4327;06:11:07;0;49	89446;8	63739;7;108	6;66;
$GPXUP;4327;06:11:08;0;49	89463;8	63738;7;108	6;63;
$GPXUP;4327;06:11:09;0;49	89478;8	63736;7;108	6;62;
$GPXUP;4327;06:11:10;0;49	89493;8	63736;7;108	6;59;
$GPXUP;4327;06:11:11;0;49	89508;8	63735;7;108	6;60;
$GPXUP;4327;06:11:12;0;49	89523;8	63735;7;108	6;61;
$GPXUP;4327;06:11:13;0;49	89538;8	63737;7;108	6;60;
$GPXUP;4327;06:11:14;0;49	89552;8	63742;7;108	6;56;
$GPXUP;4327;06:11:15;0;49	89565;8	63749;7;108	6;54;
$GPXUP;4327;06:11:16;0;49	89577;8	63758;7;108	6;51;
$GPXUP;4327;06:11:17;0;49	89588;8	63767;7;108	6;50;
$GPXUP;4327;06:11:18;0;49	89598;8	63777;7;108	6;48;
$GPXUP;4327;06:11:19;0;49	89608;8	63787;7;108	6;49;
$GPXUP;4327;06:11:20;0;49	89619;8	63797;7;108	6;52;
$GPXUP;4327;06:11:21;0;49	8963;8	63808;7;108	6;54;
$GPXUP;4327;06:11:22;0;49	89641;8	63819;7;108	6;53;
$GPXUP;4327;06:11:23;0;49	89652;8	63831;7;108	6;52;
$GPXUP;4327;06:11:24;0;49	89664;8	63841;7;108	6;55;
$GPXUP;4327;06:11:25;0;49	89677;8	63848;7;108	6;57;
$GPXUP;4327;06:11:26;0;49	89691;8	63854;7;108	6;60;
$GPXUP;4327;06:11:27;0;49	89706;8	63859;7;108	6;62;
$GPXUP;4327;06:11:28;0;49	8972;8	63865;7;108	6;60;
$GPXUP;4327;06:11:29;0;49	89733;8	63876;7;108	6;58;
$GPXUP;4327;06:11:30;0;49	89743;8	63891;7;108	6;55;
$GPXUP;4327;06:11:31;0;49	89753;8	63906;7;108	6;54;
$GPXUP;4327;06:11:32;0;49	89763;8	6392;7;108	6;52;
$GPXUP;4327;06:11:33;0;49	89772;8	63933;7;108	6;52;
$GPXUP;4327;06:11:34;0;49	89782;8	63946;7;108	6;53;
$GPXUP;4327;06:11:35;0;49	89792;8	63961;7;108	6;54;
$GPXUP;4327;06:11:36;0;49	89798;8	63979;7;108	6;52;
$GPXUP;4327;06:11:37;0;49	89805;8	63996;7;108	6;53;
$GPXUP;4327;06:11:38;0;49	89814;8	64011;7;108	6;55;
$GPXUP;4327;06:11:39;0;49	89826;8	64024;7;108	6;59;
$GPXUP;4327;06:11:40;0;49	8984;8	64032;7;108	6;58;
$GPXUP;4327;06:11:41;0;49	89858;8	64033;7;108	6;65;
$GPXUP;4327;06:11:42;0;49	89875;8	64034;7;108	6;64;
$GPXUP;4327;06:11:43;0;49	89891;8	64037;7;108	6;62;
$GPXUP;4327;06:11:44;0;49	89905;8	64044;7;108	6;60;
$GPXUP;4327;06:11:45;0;49	89919;8	64052;7;108	6;56;
$GPXUP;4327;06:11:46;0;49	89931;8	64061;7;108	6;54;
$GPXUP;4327;06:11:47;0;49	89944;8	64068;7;108	6;54;
$GPXUP;4327;06:11:48;0;49	89957;8	64072;7;108	6;55;
$GPXUP;4327;06:11:49;0;49	89972;8	64075;7;108	6;59;
$GPXUP;4327;06:11:50;0;49	89986;8	64079;7;108	6;58;
$GPXUP;4327;06:11:51;0;49	9;8	64083;7;108	6;56;
$GPXUP;4327;06:11:52;0;49	90014;8	64087;7;108	6;56;
$GPXUP;4327;06:11:53;0;49	90028;8	64089;7;108	6;57;
$GPXUP;4327;06:11:54;0;49	90043;8	64089;7;108	6;60;
$GPXUP;4327;06:11:55;0;49	90058;8	64091;7;108	6;59;
$GPXUP;4327;06:11:56;0;49	90072;8	64095;7;108	6;59;
$GPXUP;4327;06:11:57;0;49	90086;8	64102;7;108	6;59;
$GPXUP;4327;06:11:58;0;49	90099;8	64112;7;108	6;57;
$GPXUP;4327;06:11:59;0;49	90112;8	6412;7;108	6;55;
$GPXUP;4327;06:12:00;0;49	90125;8	64126;7;108	6;56;
$GPXUP;4327;06:12:01;0;49	9014;8	64129;7;108	6;59;
$GPXUP;4327;06:12:02;0;49	90155;8	64127;7;108	6;65;
$GPXUP;4327;06:12:03;0;49	90171;8	64122;7;108	6;68;
$GPXUP;4327;06:12:04;0;49	90188;8	64116;7;108	6;67;
$GPXUP;4327;06:12:05;0;49	90204;8	6411;7;108	6;66;
$GPXUP;4327;06:12:06;0;49	90219;8	64106;7;108	6;60;
$GPXUP;4327;06:12:07;0;49	90234;8	64102;7;108	6;61;
$GPXUP;4327;06:12:08;0;49	90249;8	64095;7;108	6;64;
$GPXUP;4327;06:12:09;0;49	90264;8	64087;7;108	6;64;
$GPXUP;4327;06:12:10;0;49	9028;8	64079;7;108	6;64;
$GPXUP;4327;06:12:11;0;49	90295;8	64072;7;108	6;61;
$GPXUP;4327;06:12:12;0;49	90309;8	64066;7;108	6;61;
$GPXUP;4327;06:12:13;0;49	90324;8	64063;7;108	6;59;
$GPXUP;4327;06:12:14;0;49	90337;8	64066;7;108	6;53;
$GPXUP;4327;06:12:15;0;49	90345;8	64077;7;108	6;45;
$GPXUP;4327;06:12:16;0;49	90352;8	64092;7;108	6;45;
$GPXUP;4327;06:12:17;0;49	90358;8	64107;7;108	6;47;
$GPXUP;4327;06:12:18;0;49	90367;8	64121;7;108	6;49;
$GPXUP;4327;06:12:19;0;49	90377;8	64132;7;108	6;49;
$GPXUP;4327;06:12:20;0;49	90389;8	6414;7;108	6;55;
$GPXUP;4327;06:12:21;0;49	90402;8	64147;7;108	6;57;
$GPXUP;4327;06:12:22;0;49	90415;8	64155;7;108	6;55;
$GPXUP;4327;06:12:23;0;49	90427;8	64167;7;108	6;56;
$GPXUP;4327;06:12:24;0;49	90438;8	6418;7;108	6;54;
$GPXUP;4327;06:12:25;0;49	90447;8	64195;7;108	6;53;
$GPXUP;4327;06:12:26;0;49	90456;8	64211;7;108	6;54;
$GPXUP;4327;06:12:27;0;49	90465;8	64226;7;108	6;56;
$GPXUP;4327;06:12:28;0;49	90474;8	64242;7;108	6;56;
$GPXUP;4327;06:12:29;0;49	90482;8	6426;7;108	6;55;
$GPXUP;4327;06:12:30;0;49	90488;8	64279;7;108	6;54;
$GPXUP;4327;06:12:31;0;49	90493;8	64299;7;108	6;54;
$GPXUP;4327;06:12:32;0;49	90497;8	64319;7;108	6;53;
$GPXUP;4327;06:12:33;0;49	905;8	64339;7;108	6;51;
$GPXUP;4327;06:12:34;0;49	90503;8	64358;7;108	6;48;
$GPXUP;4327;06:12:35;0;49	90508;8	64374;7;108	6;46;
$GPXUP;4327;06:12:36;0;49	90515;8	64388;7;108	6;45;
$GPXUP;4327;06:12:37;0;49	90524;8	644;7;108	6;46;
$GPXUP;4327;06:12:38;0;49	90533;8	6441;7;108	6;47;
$GPXUP;4327;06:12:39;0;49	90543;8	64421;7;108	6;53;
$GPXUP;4327;06:12:40;0;49	90555;8	64433;7;108	6;55;
$GPXUP;4327;06:12:41;0;49	90567;8	64443;7;108	6;57;
$GPXUP;4327;06:12:42;0;49	90581;8	64453;7;108	6;62;
$GPXUP;4327;06:12:43;0;49	90594;8	64465;7;108	6;60;
$GPXUP;4327;06:12:44;0;49	90606;8	64478;7;108	6;57;
$GPXUP;4327;06:12:45;0;49	90619;8	64487;7;108	6;58;
$GPXUP;4327;06:12:46;0;49	90632;8	64498;7;108	6;55;
$GPXUP;4327;06:12:47;0;49	90642;8	64511;7;108	6;53;
$GPXUP;4327;06:12:48;0;49	90651;8	64526;7;108	6;53;
$GPXUP;4327;06:12:49;0;49	9066;8	6454;7;108	6;53;
$GPXUP;4327;06:12:50;0;49	90671;8	64552;7;108	6;53;
$GPXUP;4327;06:12:51;0;49	90683;8	64562;7;108	6;52;
$GPXUP;4327;06:12:52;0;49	90694;8	6457;7;108	6;52;
$GPXUP;4327;06:12:53;0;49	90707;8	64578;7;108	6;53;
$GPXUP;4327;06:12:54;0;49	9072;8	64585;7;108	6;55;
$GPXUP;4327;06:12:55;0;49	90733;8	6459;7;108	6;58;
$GPXUP;4327;06:12:56;0;49	90748;8	64592;7;108	6;61;
$GPXUP;4327;06:12:57;0;49	90764;8	64592;7;108	6;65;
$GPXUP;4327;06:12:58;0;49	9078;8	64591;7;108	6;65;
$GPXUP;4327;06:12:59;0;49	90796;8	64592;7;108	6;64;
$GPXUP;4327;06:13:00;0;49	90812;8	64597;7;108	6;62;
$GPXUP;4327;06:13:01;0;49	90825;8	64606;7;108	6;57;
$GPXUP;4327;06:13:02;0;49	90836;8	64619;7;108	6;54;
$GPXUP;4327;06:13:03;0;49	90847;8	64632;7;108	6;54;
$GPXUP;4327;06:13:04;0;49	90859;8	64643;7;108	6;56;
$GPXUP;4327;06:13:05;0;49	90872;8	64651;7;108	6;56;
$GPXUP;4327;06:13:06;0;49	90885;8	64658;7;108	6;56;
$GPXUP;4327;06:13:07;0;49	90899;8	64664;7;108	6;57;
$GPXUP;4327;06:13:08;0;49	90914;8	64668;7;108	6;61;
$GPXUP;4327;06:13:09;0;49	90929;8	64673;7;108	6;65;
$GPXUP;4327;06:13:10;0;49	90945;8	6468;7;108	6;66;
$GPXUP;4327;06:13:11;0;49	9096;8	6469;7;108	6;64;
$GPXUP;4327;06:13:12;0;49	90973;8	64702;7;108	6;60;
$GPXUP;4327;06:13:13;0;49	90985;8	64714;7;108	6;56;
$GPXUP;4327;06:13:14;0;49	90997;8	64726;7;108	6;56;
$GPXUP;4327;06:13:15;0;49	91008;8	64738;7;108	6;55;
$GPXUP;4327;06:13:16;0;49	9102;8	64748;7;108	6;57;
$GPXUP;4327;06:13:17;0;49	91033;8	64758;7;108	6;55;
$GPXUP;4327;06:13:18;0;49	91046;8	64765;7;108	6;55;
$GPXUP;4327;06:13:19;0;49	9106;8	64771;7;108	6;55;
$GPXUP;4327;06:13:20;0;49	91073;8	64774;7;108	6;52;
$GPXUP;4327;06:13:21;0;49	91086;8	64774;7;108	6;54;
$GPXUP;4327;06:13:22;0;49	91099;8	64768;7;108	6;55;
$GPXUP;4327;06:13:23;0;49	91113;8	6476;7;108	6;59;
$GPXUP;4327;06:13:24;0;49	91127;8	64753;7;108	6;61;
$GPXUP;4327;06:13:25;0;49	91142;8	64747;7;108	6;61;
$GPXUP;4327;06:13:26;0;49	91157;8	64743;7;108	6;60;
$GPXUP;4327;06:13:27;0;49	91172;8	6474;7;108	6;62;
$GPXUP;4327;06:13:28;0;49	91188;8	64738;7;108	6;63;
$GPXUP;4327;06:13:29;0;49	91204;8	6474;7;108	6;63;
$GPXUP;4327;06:13:30;0;49	91219;8	64743;7;108	6;64;
$GPXUP;4327;06:13:31;0;49	91235;8	64746;7;108	6;63;
$GPXUP;4327;06:13:32;0;49	91251;8	64748;7;108	6;65;
$GPXUP;4327;06:13:33;0;49	91268;8	64748;7;108	6;67;
$GPXUP;4327;06:13:34;0;49	91284;8	64747;7;108	6;66;
$GPXUP;4327;06:13:35;0;49	91301;8	64745;7;108	6;66;
$GPXUP;4327;06:13:36;0;49	91318;8	64741;7;108	6;67;
$GPXUP;4327;06:13:37;0;49	91334;8	64738;7;108	6;68;
$GPXUP;4327;06:13:38;0;49	91351;8	64734;7;108	6;67;
$GPXUP;4327;06:13:39;0;49	91368;8	64732;7;108	6;65;
$GPXUP;4327;06:13:40;0;49	91384;8	64729;7;108	6;65;
$GPXUP;4327;06:13:41;0;49	914;8	64724;7;108	6;63;
$GPXUP;4327;06:13:42;0;49	91415;8	6472;7;108	6;62;
$GPXUP;4327;06:13:43;0;49	9143;8	64718;7;108	6;57;
$GPXUP;4327;06:13:44;0;49	91444;8	64716;7;108	6;56;
$GPXUP;4327;06:13:45;0;49	91458;8	64712;7;108	6;58;
$GPXUP;4327;06:13:46;0;49	91472;8	64708;7;108	6;59;
$GPXUP;4327;06:13:47;0;49	91486;8	64704;7;108	6;60;
$GPXUP;4327;06:13:48;0;49	91501;8	64696;7;108	6;61;
$GPXUP;4327;06:13:49;0;49	91516;8	64689;7;108	6;64;
$GPXUP;4327;06:13:50;0;49	91531;8	64685;7;108	6;63;
$GPXUP;4327;06:13:51;0;49	91546;8	64683;7;108	6;55;
$GPXUP;4327;06:13:52;0;49	9156;8	64679;7;108	6;56;
$GPXUP;4327;06:13:53;0;49	91574;8	64675;7;108	6;58;
$GPXUP;4327;06:13:54;0;49	91588;8	64671;7;108	6;60;
$GPXUP;4327;06:13:55;0;49	91603;8	64666;7;108	6;62;
$GPXUP;4327;06:13:56;0;49	91618;8	64657;7;108	6;64;
$GPXUP;4327;06:13:57;0;49	91633;8	64647;7;108	6;67;
$GPXUP;4327;06:13:58;0;49	91648;8	64637;7;108	6;67;
$GPXUP;4327;06:13:59;0;49	91664;8	64629;7;108	6;66;
$GPXUP;4327;06:14:00;0;49	9168;8	64623;7;108	6;63;
$GPXUP;4327;06:14:01;0;49	91694;8	64618;7;108	6;60;
$GPXUP;4327;06:14:02;0;49	91709;8	64615;7;108	6;60;
$GPXUP;4327;06:14:03;0;49	91724;8	64612;7;108	6;60;
$GPXUP;4327;06:14:04;0;49	91739;8	64607;7;108	6;59;
$GPXUP;4327;06:14:05;0;49	91753;8	64602;7;108	6;60;
$GPXUP;4327;06:14:06;0;49	91768;8	64597;7;108	6;60;
$GPXUP;4327;06:14:07;0;49	91782;8	64596;7;108	6;57;
$GPXUP;4327;06:14:08;0;49	91796;8	646;7;108	6;54;
$GPXUP;4327;06:14:09;0;49	91808;8	64605;7;108	6;50;
$GPXUP;4327;06:14:10;0;49	9182;8	64611;7;108	6;50;
$GPXUP;4327;06:14:11;0;49	91832;8	64619;7;108	6;51;
$GPXUP;4327;06:14:12;0;49	91843;8	64627;7;108	6;51;
$GPXUP;4327;06:14:13;0;49	91855;8	64634;7;108	6;53;
$GPXUP;4327;06:14:14;0;49	91868;8	6464;7;108	6;52;
$GPXUP;4327;06:14:15;0;49	91879;8	64648;7;108	6;49;
$GPXUP;4327;06:14:16;0;49	9189;8	64658;7;108	6;48;
$GPXUP;4327;06:14:17;0;49	91901;8	64666;7;108	6;51;
$GPXUP;4327;06:14:18;0;49	91913;8	64672;7;108	6;53;
$GPXUP;4327;06:14:19;0;49	91927;8	64677;7;108	6;57;
$GPXUP;4327;06:14:20;0;49	91941;8	6468;7;108	6;61;
$GPXUP;4327;06:14:21;0;49	91957;8	6468;7;108	6;66;
$GPXUP;4327;06:14:22;0;49	91974;8	64676;7;108	6;68;
$GPXUP;4327;06:14:23;0;49	91991;8	64666;7;108	6;74;
$GPXUP;4327;06:14:24;0;49	92007;8	64651;7;108	6;75;
$GPXUP;4327;06:14:25;0;49	92023;8	64634;7;108	6;74;
$GPXUP;4327;06:14:26;0;49	92038;8	64618;7;108	6;71;
$GPXUP;4327;06:14:27;0;49	92053;8	64604;7;108	6;68;
$GPXUP;4327;06:14:28;0;49	92068;8	64594;7;108	6;64;
$GPXUP;4327;06:14:29;0;49	92083;8	64588;7;108	6;62;
$GPXUP;4327;06:14:30;0;49	92099;8	64583;7;108	6;64;
$GPXUP;4327;06:14:31;0;49	92114;8	64578;7;108	6;66;
$GPXUP;4327;06:14:32;0;49	9213;8	64574;7;108	6;64;
$GPXUP;4327;06:14:33;0;49	92146;8	64573;7;108	6;60;
$GPXUP;4327;06:14:34;0;49	92161;8	64571;7;108	6;60;
$GPXUP;4327;06:14:35;0;49	92176;8	64566;7;108	6;60;
$GPXUP;4327;06:14:36;0;49	9219;8	64559;7;108	6;62;
$GPXUP;4327;06:14:37;0;49	92206;8	64549;7;108	6;69;
$GPXUP;4327;06:14:38;0;49	92222;8	6454;7;108	6;71;
$GPXUP;4327;06:14:39;0;49	9224;8	64536;7;108	6;68;
$GPXUP;4327;06:14:40;0;49	92256;8	64535;7;108	6;63;
$GPXUP;4327;06:14:41;0;49	92271;8	64535;7;108	6;58;
$GPXUP;4327;06:14:42;0;49	92284;8	64538;7;108	6;56;
$GPXUP;4327;06:14:43;0;49	92298;8	64544;7;108	6;53;
$GPXUP;4327;06:14:44;0;49	9231;8	64549;7;108	6;54;
$GPXUP;4327;06:14:45;0;49	92324;8	64554;7;108	6;54;
$GPXUP;4327;06:14:46;0;49	92337;8	64558;7;108	6;54;
$GPXUP;4327;06:14:47;0;49	9235;8	64561;7;108	6;53;
$GPXUP;4327;06:14:48;0;49	92364;8	64562;7;108	6;59;
$GPXUP;4327;06:14:49;0;49	9238;8	64563;7;108	6;63;
$GPXUP;4327;06:14:50;0;49	92396;8	64566;7;108	6;65;
$GPXUP;4327;06:14:51;0;49	92411;8	64571;7;108	6;61;
$GPXUP;4327;06:14:52;0;49	92426;8	64577;7;108	6;59;
$GPXUP;4327;06:14:53;0;49	92441;8	6458;7;108	6;60;
$GPXUP;4327;06:14:54;0;49	92456;8	64581;7;108	6;61;
$GPXUP;4327;06:14:55;0;49	92472;8	64582;7;108	6;66;
$GPXUP;4327;06:14:56;0;49	92488;8	64585;7;108	6;64;
$GPXUP;4327;06:14:57;0;49	92504;8	6459;7;108	6;65;
$GPXUP;4327;06:14:58;0;49	9252;8	64594;7;108	6;66;
$GPXUP;4327;06:14:59;0;49	92536;8	64598;7;108	6;66;
$GPXUP;4327;06:15:00;0;49	92552;8	64606;7;108	6;63;
$GPXUP;4327;06:15:01;0;49	92565;8	64615;7;108	6;60;
$GPXUP;4327;06:15:02;0;49	92579;8	64624;7;108	6;59;
$GPXUP;4327;06:15:03;0;49	92593;8	6463;7;108	6;59;
$GPXUP;4327;06:15:04;0;49	92607;8	64637;7;108	6;58;
$GPXUP;4327;06:15:05;0;49	9262;8	64643;7;108	6;53;
$GPXUP;4327;06:15:06;0;49	92632;8	64651;7;108	6;50;
$GPXUP;4327;06:15:07;0;49	92643;8	6466;7;108	6;49;
$GPXUP;4327;06:15:08;0;49	92655;8	64667;7;108	6;52;
$GPXUP;4327;06:15:09;0;49	92668;8	6467;7;108	6;56;
$GPXUP;4327;06:15:10;0;49	92683;8	64669;7;108	6;58;
$GPXUP;4327;06:15:11;0;49	92698;8	64667;7;108	6;63;
$GPXUP;4327;06:15:12;0;49	92714;8	64667;7;108	6;64;
$GPXUP;4327;06:15:13;0;49	9273;8	64668;7;108	6;61;
$GPXUP;4327;06:15:14;0;49	92745;8	64669;7;108	6;61;
$GPXUP;4327;06:15:15;0;49	9276;8	64668;7;108	6;62;
$GPXUP;4327;06:15:16;0;49	92776;8	64663;7;108	6;66;
$GPXUP;4327;06:15:17;0;49	92794;8	64656;7;108	6;72;
$GPXUP;4327;06:15:18;0;49	92811;8	6465;7;108	6;72;
$GPXUP;4327;06:15:19;0;49	92828;8	64644;7;108	6;70;
$GPXUP;4327;06:15:20;0;49	92845;8	6464;7;108	6;67;
$GPXUP;4327;06:15:21;0;49	92862;8	64638;7;108	6;66;
$GPXUP;4327;06:15:22;0;49	92877;8	64637;7;108	6;59;
$GPXUP;4327;06:15:23;0;49	92892;8	64634;7;108	6;60;
$GPXUP;4327;06:15:24;0;49	92906;8	6463;7;108	6;60;
$GPXUP;4327;06:15:25;0;49	9292;8	64623;7;108	6;60;
$GPXUP;4327;06:15:26;0;49	92935;8	64614;7;108	6;65;
$GPXUP;4327;06:15:27;0;49	92951;8	64607;7;108	6;64;
$GPXUP;4327;06:15:28;0;49	92966;8	64601;7;108	6;63;
$GPXUP;4327;06:15:29;0;49	92982;8	64594;7;108	6;65;
$GPXUP;4327;06:15:30;0;49	92998;8	6459;7;108	6;66;
$GPXUP;4327;06:15:31;0;49	93014;8	64589;7;108	6;65;
$GPXUP;4327;06:15:32;0;49	9303;8	64588;7;108	6;61;
$GPXUP;4327;06:15:33;0;49	93045;8	64586;7;108	6;61;
$GPXUP;4327;06:15:34;0;49	9306;8	64586;7;108	6;60;
$GPXUP;4327;06:15:35;0;49	93075;8	64589;7;108	6;59;
$GPXUP;4327;06:15:36;0;49	93089;8	64594;7;108	6;56;
$GPXUP;4327;06:15:37;0;49	93102;8	64601;7;108	6;55;
$GPXUP;4327;06:15:38;0;49	93114;8	64609;7;108	6;54;
$GPXUP;4327;06:15:39;0;49	93127;8	64617;7;108	6;53;
$GPXUP;4327;06:15:40;0;49	93139;8	64625;7;108	6;53;
$GPXUP;4327;06:15:41;0;49	9315;8	64634;7;108	6;52;
$GPXUP;4327;06:15:42;0;49	93161;8	64646;7;108	6;53;
$GPXUP;4327;06:15:43;0;49	93171;8	64658;7;108	6;51;
$GPXUP;4327;06:15:44;0;49	93181;8	6467;7;108	6;47;
$GPXUP;4327;06:15:45;0;49	9319;8	6468;7;108	6;44;
$GPXUP;4327;06:15:46;0;49	93199;8	64691;7;108	6;48;
$GPXUP;4327;06:15:47;0;49	9321;8	647;7;108	6;51;
$GPXUP;4327;06:15:48;0;49	93222;8	64707;7;108	6;52;
$GPXUP;4327;06:15:49;0;49	93235;8	6471;7;108	6;53;
$GPXUP;4327;06:15:50;0;49	93248;8	64711;7;108	6;53;
$GPXUP;4327;06:15:51;0;49	93261;8	64712;7;108	6;53;
$GPXUP;4327;06:15:52;0;49	93274;8	64714;7;108	6;52;
$GPXUP;4327;06:15:53;0;49	93286;8	6472;7;108	6;50;
$GPXUP;4327;06:15:54;0;49	93296;8	6473;7;108	6;48;
$GPXUP;4327;06:15:55;0;49	93303;8	64745;7;108	6;49;
$GPXUP;4327;06:15:56;0;49	9331;8	6476;7;108	6;49;
$GPXUP;4327;06:15:57;0;49	93318;8	64774;7;108	6;47;
$GPXUP;4327;06:15:58;0;49	93328;8	64784;7;108	6;48;
$GPXUP;4327;06:15:59;0;49	9334;8	64791;7;108	6;50;
$GPXUP;4327;06:16:00;0;49	93352;8	64793;7;108	6;52;
$GPXUP;4327;06:16:01;0;49	93366;8	64788;7;108	6;52;
$GPXUP;4327;06:16:02;0;49	93378;8	64775;7;108	6;58;
$GPXUP;4327;06:16:03;0;49	93388;8	64757;7;108	6;58;
$GPXUP;4327;06:16:04;0;49	93394;8	64734;7;108	6;60;
$GPXUP;4327;06:16:05;0;49	93398;8	6471;7;108	6;62;
$GPXUP;4327;06:16:06;0;49	93401;8	64684;7;108	6;64;
$GPXUP;4327;06:16:07;0;49	93404;8	64659;7;108	6;65;
$GPXUP;4327;06:16:08;0;49	93408;8	64634;7;108	6;65;
$GPXUP;4327;06:16:09;0;49	93411;8	64608;7;108	6;68;
$GPXUP;4327;06:16:10;0;49	93415;8	64582;7;108	6;68;
$GPXUP;4327;06:16:11;0;49	93421;8	64557;7;108	6;65;
$GPXUP;4327;06:16:12;0;49	93429;8	64536;7;108	6;63;
$GPXUP;4327;06:16:13;0;49	93438;8	64515;7;108	6;64;
$GPXUP;4327;06:16:14;0;49	93447;8	64495;7;108	6;63;
$GPXUP;4327;06:16:15;0;49	93456;8	64475;7;108	6;62;
$GPXUP;4327;06:16:16;0;49	93466;8	64456;7;108	6;62;
$GPXUP;4327;06:16:17;0;49	93476;8	64437;7;108	6;62;
$GPXUP;4327;06:16:18;0;49	93486;8	6442;7;108	6;60;
$GPXUP;4327;06:16:19;0;49	93497;8	64404;7;108	6;58;
$GPXUP;4327;06:16:20;0;49	93507;8	64388;7;108	6;59;
$GPXUP;4327;06:16:21;0;49	93516;8	6437;7;108	6;61;
$GPXUP;4327;06:16:22;0;49	93524;8	64349;7;108	6;65;
$GPXUP;4327;06:16:23;0;49	9353;8	64325;7;108	6;66;
$GPXUP;4327;06:16:24;0;49	93534;8	64299;7;108	6;68;
$GPXUP;4327;06:16:25;0;49	93532;8	64266;7;108	6;79;
$GPXUP;4327;06:16:26;0;49	9352;8	64228;7;108	6;93;
$GPXUP;4327;06:16:27;0;49	93502;8	64195;7;108	6;97;
$GPXUP;4327;06:16:28;0;49	93485;8	64168;7;108	6;87;
$GPXUP;4327;06:16:29;0;49	93469;8	64144;7;108	6;82;
$GPXUP;4327;06:16:30;0;49	93455;8	64121;7;108	6;78;
$GPXUP;4327;06:16:31;0;49	93444;8	64097;7;108	6;75;
$GPXUP;4327;06:16:32;0;49	93433;8	64074;7;108	6;72;
$GPXUP;4327;06:16:33;0;49	9342;8	64055;7;108	6;69;
$GPXUP;4327;06:16:34;0;49	93405;8	64042;7;108	6;65;
$GPXUP;4327;06:16:35;0;49	93389;8	64036;7;108	6;64;
$GPXUP;4327;06:16:36;0;49	93373;8	64033;7;108	6;63;
$GPXUP;4327;06:16:37;0;49	93357;8	6403;7;108	6;63;
$GPXUP;4327;06:16:38;0;49	93341;8	6403;7;108	6;61;
$GPXUP;4327;06:16:39;0;49	93326;8	64034;7;108	6;60;
$GPXUP;4327;06:16:40;0;49	93311;8	6404;7;108	6;60;
$GPXUP;4327;06:16:41;0;49	93296;8	64048;7;108	6;60;
$GPXUP;4327;06:16:42;0;49	93282;8	6406;7;108	6;61;
$GPXUP;4327;06:16:43;0;49	9327;8	64075;7;108	6;58;
$GPXUP;4327;06:16:44;0;49	93262;8	64094;7;108	6;56;
$GPXUP;4327;06:16:45;0;49	93262;8	64116;7;108	6;55;
$GPXUP;4327;06:16:46;0;49	93269;8	64136;7;108	6;47;
$GPXUP;4327;06:16:47;0;49	93279;8	64151;7;108	6;49;
$GPXUP;4327;06:16:48;0;49	9329;8	64167;7;108	6;54;
$GPXUP;4327;06:16:49;0;49	93301;8	64183;7;108	6;58;
$GPXUP;4327;06:16:50;0;49	93312;8	64198;7;108	6;58;
$GPXUP;4327;06:16:51;0;49	93323;8	64214;7;108	6;53;
$GPXUP;4327;06:16:52;0;49	93331;8	64228;7;108	6;44;
$GPXUP;4327;06:16:53;0;49	93337;8	64239;7;108	6;40;
$GPXUP;4327;06:16:54;0;49	93341;8	64245;7;108	6;25;
$GPXUP;4327;06:16:55;0;49	9334;8	64241;7;108	6;2;
$GPXUP;4327;06:16:56;0;49	93339;8	64239;7;108	6;0;
$GPXUP;4327;06:16:57;0;49	93338;8	64237;7;108	6;0;
$GPXUP;4327;06:16:58;0;49	93338;8	64237;7;108	6;0;
$GPXUP;4327;06:16:59;0;49	93338;8	64237;7;108	6;0;
$GPXUP;4327;06:17:00;0;49	93338;8	64237;7;108	6;0;
$GPXUP;4327;06:17:01;0;49	93338;8	64237;7;108	6;0;
$GPXUP;4327;06:17:02;0;49	93338;8	64237;7;108	6;0;
$GPXUP;4327;06:17:03;0;49	93338;8	64237;7;108	6;0;
$GPXUP;4327;06:17:04;0;49	93338;8	64237;7;108	6;0;
$GPXUP;4327;06:17:05;0;49	93338;8	64237;7;108	6;0;
$GPXUP;4327;06:17:06;0;49	93338;8	64237;7;108	6;0;
$GPXUP;4327;06:17:07;0;49	93338;8	64237;7;108	6;0;
$GPXUP;4327;06:17:08;0;49	93338;8	64237;7;108	6;0;
$GPXUP;4327;06:17:09;0;49	93338;8	64237;7;108	6;0;
$GPXUP;4327;06:17:10;0;49	93338;8	64237;7;108	6;0;
$GPXUP;4327;06:17:11;0;49	93338;8	64237;7;108	6;0;
$GPXUP;4327;06:17:12;0;49	93338;8	64237;7;108	6;0;
$GPXUP;4327;06:17:13;0;49	93338;8	64237;7;108	6;0;
$GPXUP;4327;06:17:14;0;49	93338;8	64237;7;108	6;0;
$GPXUP;4327;06:17:15;0;49	93338;8	64237;7;108	6;0;
$GPXUP;4327;06:17:16;0;49	93338;8	64237;7;108	6;0;
$GPXUP;4327;06:17:17;0;49	93338;8	64237;7;108	6;0;
$GPXUP;4327;06:17:18;0;49	93338;8	64237;7;108	6;0;
$GPXUP;4327;06:17:19;0;49	93338;8	64237;7;108	6;0;
$GPXUP;4327;06:17:20;0;49	93338;8	64237;7;108	6;0;
$GPXUP;4327;06:17:21;0;49	93338;8	64237;7;108	6;0;
$GPXUP;4327;06:17:22;0;49	93338;8	64237;7;108	6;0;
$GPXUP;4327;06:17:23;0;49	93338;8	64237;7;108	6;0;
$GPXUP;4327;06:17:24;0;49	93338;8	64237;7;108	6;0;
$GPXUP;4327;06:17:25;0;49	93338;8	64237;7;108	6;0;
$GPXUP;4327;06:17:26;0;49	93338;8	64237;7;108	6;0;
$GPXUP;4327;06:17:27;0;49	93338;8	64237;7;108	6;0;
$GPXUP;4327;06:17:28;0;49	93338;8	64237;7;108	6;0;
$GPXUP;4327;06:17:29;0;49	93338;8	64237;7;108	6;0;
$GPXUP;4327;06:17:30;0;49	93338;8	64237;7;108	6;0;
$GPXUP;4327;06:17:31;0;49	93338;8	64237;7;108	6;0;
$GPXUP;4327;06:17:32;0;49	93338;8	64237;7;108	6;0;
$GPXUP;4327;06:17:33;0;49	93338;8	64237;7;108	6;0;
$GPXUP;4327;06:17:34;0;49	93338;8	64237;7;108	6;0;
$GPXUP;4327;06:17:35;0;49	93338;8	64237;7;108	6;0;
$GPXUP;4327;06:17:36;0;49	93338;8	64237;7;108	6;0;
$GPXUP;4327;06:17:37;0;49	93338;8	64237;7;108	6;0;
$GPXUP;4327;06:17:38;0;49	93338;8	64237;7;108	6;0;
$GPXUP;4327;06:17:39;0;49	93338;8	64237;7;108	6;0;
$GPXUP;4327;06:17:40;0;49	93338;8	64237;7;108	6;0;
$GPXUP;4327;06:17:41;0;49	93338;8	64237;7;108	6;0;
$GPXUP;4327;06:17:42;0;49	93338;8	64237;7;108	6;0;
$GPXUP;4327;06:17:43;0;49	93338;8	64237;7;108	6;0;
$GPXUP;4327;06:17:44;0;49	93338;8	64237;7;108	6;0;
$GPXUP;4327;06:17:45;0;49	93338;8	64237;7;108	6;0;
$GPXUP;4327;06:17:46;0;49	93338;8	64237;7;108	6;0;
$GPXUP;4327;06:17:47;0;49	93338;8	64237;7;108	6;0;
$GPXUP;4327;06:17:48;0;49	93338;8	64237;7;108	6;0;
$GPXUP;4327;06:17:49;0;49	93338;8	64237;7;108	6;0;
$GPXUP;4327;06:17:50;0;49	93338;8	64237;7;108	6;0;
$GPXUP;4327;06:17:51;0;49	93338;8	64237;7;108	6;0;
$GPXUP;4327;06:17:52;0;49	93338;8	64237;7;108	6;0;
$GPXUP;4327;06:17:53;0;49	93338;8	64237;7;108	6;0;
$GPXUP;4327;06:17:54;0;49	93338;8	64237;7;108	6;0;
$GPXUP;4327;06:17:55;0;49	93338;8	64237;7;108	6;0;
$GPXUP;4327;06:17:56;0;49	93338;8	64237;7;108	6;0;
$GPXUP;4327;06:17:57;0;49	93338;8	64237;7;108	6;0;
$GPXUP;4327;06:17:58;0;49	93338;8	64237;7;108	6;0;
$GPXUP;4327;06:17:59;0;49	93338;8	64237;7;108	6;0;
$GPXUP;4327;06:18:00;0;49	93338;8	64237;7;108	6;0;
$GPXUP;4327;06:18:01;0;49	93338;8	64237;7;108	6;0;
$GPXUP;4327;06:18:02;0;49	93338;8	64237;7;108	6;0;
$GPXUP;4327;06:18:03;0;49	93338;8	64237;7;108	6;0;
$GPXUP;4327;06:18:04;0;49	93338;8	64237;7;108	6;0;
$GPXUP;4327;06:18:05;0;49	93338;8	64237;7;108	6;0;
$GPXUP;4327;06:18:06;0;49	93338;8	64237;7;108	6;0;
$GPXUP;4327;06:18:07;0;49	93338;8	64237;7;108	6;0;
$GPXUP;4327;06:18:08;0;49	93338;8	64237;7;108	6;0;
$GPXUP;4327;06:18:09;0;49	93338;8	64237;7;108	6;0;
$GPXUP;4327;06:18:10;0;49	93338;8	64237;7;108	6;0;
$GPXUP;4327;06:18:11;0;49	93338;8	64237;7;108	6;0;
$GPXUP;4327;06:18:12;0;49	93338;8	64237;7;108	6;0;
$GPXUP;4327;06:18:13;0;49	93338;8	64237;7;108	6;0;
$GPXUP;4327;06:18:14;0;49	93338;8	64237;7;108	6;0;
$GPXUP;4327;06:18:15;0;49	93338;8	64237;7;108	6;0;
$GPXUP;4327;06:18:16;0;49	93338;8	64237;7;108	6;0;
$GPXUP;4327;06:18:17;0;49	93338;8	64237;7;108	6;0;
$GPXUP;4327;06:18:18;0;49	93338;8	64237;7;108	6;0;
$GPXUP;4327;06:18:19;0;49	93338;8	64237;7;108	6;0;
$GPXUP;4327;06:18:20;0;49	93338;8	64237;7;108	6;0;
$GPXUP;4327;06:18:21;0;49	93338;8	64237;7;108	6;0;
$GPXUP;4327;06:18:22;0;49	93338;8	64237;7;108	6;0;
$GPXUP;4327;06:18:23;0;49	93338;8	64237;7;108	6;0;
$GPXUP;4327;06:18:24;0;49	93338;8	64237;7;108	6;0;
$GPXUP;4327;06:18:25;0;49	93338;8	64237;7;108	6;0;
$GPXUP;4327;06:18:26;0;49	93338;8	64237;7;108	6;0;
$GPXUP;4327;06:18:27;0;49	93338;8	64237;7;108	6;0;
$GPXUP;4327;06:18:28;0;49	93338;8	64237;7;108	6;0;
$GPXUP;4327;06:18:29;0;49	93338;8	64237;7;108	6;0;
$GPXUP;4327;06:18:30;0;49	93338;8	64237;7;108	6;0;
$GPXUP;4327;06:18:31;0;49	93338;8	64237;7;108	6;0;
$GPXUP;4327;06:18:32;0;49	93338;8	64237;7;108	6;0;
$GPXUP;4327;06:18:33;0;49	93338;8	64237;7;108	6;0;
$GPXUP;4327;06:18:34;0;49	93338;8	64237;7;108	6;0;
$GPXUP;4327;06:18:35;0;49	93338;8	64237;7;108	6;0;
$GPXUP;4327;06:18:36;0;49	93338;8	64237;7;108	6;0;
$GPXUP;4327;06:18:37;0;49	93338;8	64237;7;108	6;0;
$GPXUP;4327;06:18:38;0;49	93338;8	64237;7;108	6;0;
$GPXUP;4327;06:18:39;0;49	93338;8	64237;7;108	6;0;
$GPXUP;4327;06:18:40;0;49	93338;8	64237;7;108	6;0;
$GPXUP;4327;06:18:41;0;49	93338;8	64237;7;108	6;0;
$GPXUP;4327;06:18:42;0;49	93338;8	64237;7;108	6;0;
$GPXUP;4327;06:18:43;0;49	93338;8	64237;7;108	6;0;
$GPXUP;4327;06:18:44;0;49	93338;8	64237;7;108	6;0;
$GPXUP;4327;06:18:45;0;49	93338;8	64237;7;108	6;0;
$GPXUP;4327;06:18:46;0;49	93338;8	64237;7;108	6;0;
$GPXUP;4327;06:18:47;0;49	93338;8	64237;7;108	6;0;
$GPXUP;4327;06:18:48;0;49	93338;8	64237;7;108	6;0;
$GPXUP;4327;06:18:49;0;49	93338;8	64237;7;108	6;0;
$GPXUP;4327;06:18:50;0;49	93338;8	64237;7;108	6;0;
$GPXUP;4327;06:18:51;0;49	93338;8	64237;7;108	6;0;
$GPXUP;4327;06:18:52;0;49	93338;8	64237;7;108	6;0;
$GPXUP;4327;06:18:53;0;49	93338;8	64237;7;108	6;0;
$GPXUP;4327;06:18:54;0;49	93338;8	64237;7;108	6;0;
$GPXUP;4327;06:18:55;0;49	93338;8	64237;7;108	6;0;
$GPXUP;4327;06:18:56;0;49	93338;8	64237;7;108	6;0;
$GPXUP;4327;06:18:57;0;49	93338;8	64237;7;108	6;0;
$GPXUP;4327;06:18:58;0;49	93338;8	64237;7;108	6;0;
$GPXUP;4327;06:18:59;0;49	93338;8	64237;7;108	6;0;
$GPXUP;4327;06:19:00;0;49	93338;8	64237;7;108	6;0;
$GPXUP;4327;06:19:01;0;49	93338;8	64237;7;108	6;0;
$GPXUP;4327;06:19:02;0;49	93338;8	64237;7;108	6;0;
$GPXUP;4327;06:19:03;0;49	93338;8	64237;7;108	6;0;
$GPXUP;4327;06:19:04;0;49	93338;8	64237;7;108	6;0;
$GPXUP;4327;06:19:05;0;49	93338;8	64237;7;108	6;0;
$GPXUP;4327;06:19:06;0;49	93338;8	64237;7;108	6;0;
$GPXUP;4327;06:19:07;0;49	93338;8	64237;7;108	6;0;
$GPXUP;4327;06:19:08;0;49	93338;8	64237;7;108	6;0;
$GPXUP;4327;06:19:09;0;49	93338;8	64237;7;108	6;0;
$GPXUP;4327;06:19:10;0;49	93338;8	64237;7;108	6;0;
$GPXUP;4327;06:19:11;0;49	93338;8	64237;7;108	6;0;
$GPXUP;4327;06:19:12;0;49	93338;8	64237;7;108	6;0;
$GPXUP;4327;06:19:13;0;49	93338;8	64237;7;108	6;0;
$GPXUP;4327;06:19:14;0;49	93338;8	64237;7;108	6;0;
$GPXUP;4327;06:19:15;0;49	93338;8	64237;7;108	6;0;
$GPXUP;4327;06:19:16;0;49	93338;8	64237;7;108	6;0;
$GPXUP;4327;06:19:17;0;49	93338;8	64237;7;108	6;0;
$GPXUP;4327;06:19:18;0;49	93338;8	64237;7;108	6;0;
$GPXUP;4327;06:19:19;0;49	93338;8	64237;7;108	6;0;
$GPXUP;4327;06:19:20;0;49	93338;8	64237;7;108	6;0;
$GPXUP;4327;06:19:21;0;49	93338;8	64237;7;108	6;0;
$GPXUP;4327;06:19:22;0;49	93338;8	64237;7;108	6;0;
$GPXUP;4327;06:19:23;0;49	93338;8	64237;7;108	6;0;
$GPXUP;4327;06:19:24;0;49	93338;8	64237;7;108	6;0;
$GPXUP;4327;06:19:25;0;49	93338;8	64237;7;108	6;0;
$GPXUP;4327;06:19:26;0;49	93338;8	64237;7;108	6;0;
$GPXUP;4327;06:19:27;0;49	93338;8	64237;7;108	6;0;
$GPXUP;4327;06:19:28;0;49	93338;8	64237;7;108	6;0;
$GPXUP;4327;06:19:29;0;49	93338;8	64237;7;108	6;0;
$GPXUP;4327;06:19:30;0;49	93338;8	64237;7;108	6;0;
$GPXUP;4327;06:19:31;0;49	93338;8	64237;7;108	6;0;
$GPXUP;4327;06:19:32;0;49	93338;8	64237;7;108	6;0;
$GPXUP;4327;06:19:33;0;49	93338;8	64237;7;108	6;0;
$GPXUP;4327;06:19:34;0;49	93338;8	64237;7;108	6;0;
$GPXUP;4327;06:19:35;0;49	93338;8	64237;7;108	6;0;
$GPXUP;4327;06:19:36;0;49	93338;8	64237;7;108	6;0;
$GPXUP;4327;06:19:37;0;49	93338;8	64237;7;108	6;0;
$GPXUP;4327;06:19:38;0;49	93338;8	64237;7;108	6;0;
$GPXUP;4327;06:19:39;0;49	93338;8	64237;7;108	6;0;
$GPXUP;4327;06:19:40;0;49	93338;8	64237;7;108	6;0;
$GPXUP;4327;06:19:41;0;49	93338;8	64237;7;108	6;0;
$GPXUP;4327;06:19:42;0;49	93338;8	64237;7;108	6;0;
$GPXUP;4327;06:19:43;0;49	93338;8	64237;7;108	6;0;
$GPXUP;4327;06:19:44;0;49	93338;8	64237;7;108	6;0;
$GPXUP;4327;06:19:45;0;49	93338;8	64237;7;108	6;0;
$GPXUP;4327;06:19:46;0;49	93338;8	64237;7;108	6;0;
$GPXUP;4327;06:19:47;0;49	93338;8	64237;7;108	6;0;
$GPXUP;4327;06:19:48;0;49	93338;8	64237;7;108	6;0;
$GPXUP;4327;06:19:49;0;49	93338;8	64237;7;108	6;0;
$GPXUP;4327;06:19:50;0;49	93338;8	64237;7;108	6;0;
$GPXUP;4327;06:19:51;0;49	93338;8	64228;7;108	6;3;
$GPXUP;4327;06:19:52;0;49	93339;8	64222;7;108	6;16;
$GPXUP;4327;06:19:53;0;49	93344;8	64206;7;108	6;36;
$GPXUP;4327;06:19:54;0;49	93354;8	64189;7;108	6;46;
$GPXUP;4327;06:19:55;0;49	93365;8	64177;7;108	6;46;
$GPXUP;4327;06:19:56;0;49	93379;8	64174;7;108	6;49;
$GPXUP;4327;06:19:57;0;49	93393;8	64174;7;108	6;51;
$GPXUP;4327;06:19:58;0;49	93406;8	64176;7;108	6;48;
$GPXUP;4327;06:19:59;0;49	93418;8	64178;7;108	6;45;
$GPXUP;4327;06:20:00;0;49	9343;8	64178;7;108	6;46;
$GPXUP;4327;06:20:01;0;49	93442;8	64175;7;108	6;48;
$GPXUP;4327;06:20:02;0;49	93455;8	64168;7;108	6;56;
$GPXUP;4327;06:20:03;0;49	93469;8	6416;7;108	6;58;
$GPXUP;4327;06:20:04;0;49	93483;8	64153;7;108	6;57;
$GPXUP;4327;06:20:05;0;49	93497;8	64148;7;108	6;56;
$GPXUP;4327;06:20:06;0;49	93511;8	64141;7;108	6;59;
$GPXUP;4327;06:20:07;0;49	93524;8	64129;7;108	6;64;
$GPXUP;4327;06:20:08;0;49	93537;8	64111;7;108	6;69;
$GPXUP;4327;06:20:09;0;49	9355;8	64094;7;108	6;70;
$GPXUP;4327;06:20:10;0;49	93565;8	6408;7;108	6;64;
$GPXUP;4327;06:20:11;0;49	9358;8	64073;7;108	6;60;
$GPXUP;4327;06:20:12;0;49	93595;8	64069;7;108	6;61;
$GPXUP;4327;06:20:13;0;49	9361;8	64064;7;108	6;63;
$GPXUP;4327;06:20:14;0;49	93626;8	64058;7;108	6;65;
$GPXUP;4327;06:20:15;0;49	93641;8	6405;7;108	6;66;
$GPXUP;4327;06:20:16;0;49	93658;8	64043;7;108	6;66;
$GPXUP;4327;06:20:17;0;49	93673;8	64037;7;108	6;64;
$GPXUP;4327;06:20:18;0;49	93689;8	64035;7;108	6;63;
$GPXUP;4327;06:20:19;0;49	93705;8	64038;7;108	6;64;
$GPXUP;4327;06:20:20;0;49	9372;8	64045;7;108	6;62;
$GPXUP;4327;06:20:21;0;49	93734;8	64055;7;108	6;57;
$GPXUP;4327;06:20:22;0;49	93747;8	64065;7;108	6;55;
$GPXUP;4327;06:20:23;0;49	93758;8	64075;7;108	6;52;
$GPXUP;4327;06:20:24;0;49	93768;8	64088;7;108	6;47;
$GPXUP;4327;06:20:25;0;49	93776;8	64101;7;108	6;44;
$GPXUP;4327;06:20:26;0;49	93782;8	64115;7;108	6;45;
$GPXUP;4327;06:20:27;0;49	9379;8	64128;7;108	6;43;
$GPXUP;4327;06:20:28;0;49	93796;8	64142;7;108	6;42;
$GPXUP;4327;06:20:29;0;49	938;8	64157;7;108	6;42;
$GPXUP;4327;06:20:30;0;49	93805;8	64172;7;108	6;43;
$GPXUP;4327;06:20:31;0;49	93811;8	64186;7;108	6;43;
$GPXUP;4327;06:20:32;0;49	93816;8	642;7;108	6;41;
$GPXUP;4327;06:20:33;0;49	93822;8	64214;7;108	6;41;
$GPXUP;4327;06:20:34;0;49	93828;8	64227;7;108	6;41;
$GPXUP;4327;06:20:35;0;49	93835;8	64238;7;108	6;42;
$GPXUP;4327;06:20:36;0;49	93844;8	64248;7;108	6;43;
$GPXUP;4327;06:20:37;0;49	93853;8	64257;7;108	6;46;
$GPXUP;4327;06:20:38;0;49	93864;8	64263;7;108	6;46;
$GPXUP;4327;06:20:39;0;49	93876;8	64265;7;108	6;49;
$GPXUP;4327;06:20:40;0;49	93888;8	6426;7;108	6;53;
$GPXUP;4327;06:20:41;0;49	93902;8	64248;7;108	6;61;
$GPXUP;4327;06:20:42;0;49	93915;8	64235;7;108	6;63;
$GPXUP;4327;06:20:43;0;49	9393;8	64223;7;108	6;66;
$GPXUP;4327;06:20:44;0;49	93946;8	64215;7;108	6;64;
$GPXUP;4327;06:20:45;0;49	93961;8	64209;7;108	6;60;
$GPXUP;4327;06:20:46;0;49	93975;8	64204;7;108	6;58;
$GPXUP;4327;06:20:47;0;49	93989;8	64198;7;108	6;59;
$GPXUP;4327;06:20:48;0;49	94003;8	64188;7;108	6;64;
$GPXUP;4327;06:20:49;0;49	94016;8	64171;7;108	6;67;
$GPXUP;4327;06:20:50;0;49	94028;8	64152;7;108	6;67;
$GPXUP;4327;06:20:51;0;49	94041;8	64134;7;108	6;72;
$GPXUP;4327;06:20:52;0;49	94055;8	64115;7;108	6;74;
$GPXUP;4327;06:20:53;0;49	9407;8	64099;7;108	6;70;
$GPXUP;4327;06:20:54;0;49	94086;8	64087;7;108	6;68;
$GPXUP;4327;06:20:55;0;49	94101;8	6408;7;108	6;61;
$GPXUP;4327;06:20:56;0;49	94115;8	64075;7;108	6;59;
$GPXUP;4327;06:20:57;0;49	94129;8	64075;7;108	6;55;
$GPXUP;4327;06:20:58;0;49	9414;8	64082;7;108	6;46;
$GPXUP;4327;06:20:59;0;49	94147;8	64094;7;108	6;42;
$GPXUP;4327;06:21:00;0;49	94154;8	64107;7;108	6;41;
$GPXUP;4327;06:21:01;0;49	9416;8	6412;7;108	6;40;
$GPXUP;4327;06:21:02;0;49	94163;8	64135;7;108	6;38;
$GPXUP;4327;06:21:03;0;49	94165;8	6415;7;108	6;38;
$GPXUP;4327;06:21:04;0;49	94165;8	64165;7;108	6;38;
$GPXUP;4327;06:21:05;0;49	94161;8	64179;7;108	6;38;
$GPXUP;4327;06:21:06;0;49	94153;8	6419;7;108	6;39;
$GPXUP;4327;06:21:07;0;49	94142;8	64196;7;108	6;44;
$GPXUP;4327;06:21:08;0;49	94129;8	64197;7;108	6;48;
$GPXUP;4327;06:21:09;0;49	94116;8	64192;7;108	6;54;
$GPXUP;4327;06:21:10;0;49	94102;8	6418;7;108	6;59;
$GPXUP;4327;06:21:11;0;49	9409;8	64163;7;108	6;60;
$GPXUP;4327;06:21:12;0;49	94081;8	64143;7;108	6;61;
$GPXUP;4327;06:21:13;0;49	94077;8	64118;7;108	6;62;
$GPXUP;4327;06:21:14;0;49	94078;8	64092;7;108	6;64;
$GPXUP;4327;06:21:15;0;49	94086;8	64069;7;108	6;60;
$GPXUP;4327;06:21:16;0;49	94098;8	64054;7;108	6;57;
$GPXUP;4327;06:21:17;0;49	94113;8	64046;7;108	6;52;
$GPXUP;4327;06:21:18;0;49	94128;8	64047;7;108	6;51;
$GPXUP;4327;06:21:19;0;49	9414;8	64054;7;108	6;46;
$GPXUP;4327;06:21:20;0;49	94151;8	64063;7;108	6;47;
$GPXUP;4327;06:21:21;0;49	94162;8	64073;7;108	6;48;
$GPXUP;4327;06:21:22;0;49	94174;8	64081;7;108	6;47;
$GPXUP;4327;06:21:23;0;49	94185;8	64086;7;108	6;47;
$GPXUP;4327;06:21:24;0;49	94197;8	64089;7;108	6;48;
$GPXUP;4327;06:21:25;0;49	94209;8	64089;7;108	6;50;
$GPXUP;4327;06:21:26;0;49	94222;8	64087;7;108	6;50;
$GPXUP;4327;06:21:27;0;49	94235;8	64085;7;108	6;53;
$GPXUP;4327;06:21:28;0;49	94248;8	64088;7;108	6;51;
$GPXUP;4327;06:21:29;0;49	94258;8	64099;7;108	6;49;
$GPXUP;4327;06:21:30;0;49	94266;8	64113;7;108	6;47;
$GPXUP;4327;06:21:31;0;49	94275;8	64126;7;108	6;48;
$GPXUP;4327;06:21:32;0;49	94286;8	64134;7;108	6;51;
$GPXUP;4327;06:21:33;0;49	943;8	64137;7;108	6;57;
$GPXUP;4327;06:21:34;0;49	94314;8	6414;7;108	6;57;
$GPXUP;4327;06:21:35;0;49	94328;8	64144;7;108	6;58;
$GPXUP;4327;06:21:36;0;49	94342;8	6415;7;108	6;58;
$GPXUP;4327;06:21:37;0;49	94356;8	6416;7;108	6;58;
$GPXUP;4327;06:21:38;0;49	9437;8	64168;7;108	6;58;
$GPXUP;4327;06:21:39;0;49	94384;8	64172;7;108	6;55;
$GPXUP;4327;06:21:40;0;49	94398;8	64171;7;108	6;61;
$GPXUP;4327;06:21:41;0;49	94414;8	64171;7;108	6;65;
$GPXUP;4327;06:21:42;0;49	94431;8	64174;7;108	6;65;
$GPXUP;4327;06:21:43;0;49	94446;8	64179;7;108	6;63;
$GPXUP;4327;06:21:44;0;49	94462;8	64185;7;108	6;61;
$GPXUP;4327;06:21:45;0;49	94476;8	64192;7;108	6;62;
$GPXUP;4327;06:21:46;0;49	94491;8	642;7;108	6;63;
$GPXUP;4327;06:21:47;0;49	94505;8	64211;7;108	6;63;
$GPXUP;4327;06:21:48;0;49	94518;8	64225;7;108	6;63;
$GPXUP;4327;06:21:49;0;49	9453;8	64239;7;108	6;59;
$GPXUP;4327;06:21:50;0;49	94543;8	64251;7;108	6;60;
$GPXUP;4327;06:21:51;0;49	94557;8	6426;7;108	6;61;
$GPXUP;4327;06:21:52;0;49	94572;8	64267;7;108	6;62;
$GPXUP;4327;06:21:53;0;49	94588;8	64271;7;108	6;65;
$GPXUP;4327;06:21:54;0;49	94604;8	64274;7;108	6;67;
$GPXUP;4327;06:21:55;0;49	9462;8	6428;7;108	6;67;
$GPXUP;4327;06:21:56;0;49	94636;8	64288;7;108	6;64;
$GPXUP;4327;06:21:57;0;49	94651;8	64298;7;108	6;64;
$GPXUP;4327;06:21:58;0;49	94666;8	64308;7;108	6;66;
$GPXUP;4327;06:21:59;0;49	94682;8	64317;7;108	6;67;
$GPXUP;4327;06:22:00;0;49	94701;8	64324;7;108	6;80;
$GPXUP;4327;06:22:01;0;49	94721;8	6433;7;108	6;74;
$GPXUP;4327;06:22:02;0;49	9474;8	64335;7;108	6;70;
$GPXUP;4327;06:22:03;0;49	94757;8	64339;7;108	6;68;
$GPXUP;4327;06:22:04;0;49	94775;8	64339;7;108	6;69;
$GPXUP;4327;06:22:05;0;49	94792;8	64331;7;108	6;71;
$GPXUP;4327;06:22:06;0;49	94808;8	64314;7;108	6;72;
$GPXUP;4327;06:22:07;0;49	94824;8	64299;7;108	6;69;
$GPXUP;4327;06:22:08;0;49	94839;8	64289;7;108	6;64;
$GPXUP;4327;06:22:09;0;49	94855;8	64286;7;108	6;59;
$GPXUP;4327;06:22:10;0;49	94871;8	64288;7;108	6;62;
$GPXUP;4327;06:22:11;0;49	94886;8	64286;7;108	6;62;
$GPXUP;4327;06:22:12;0;49	94902;8	64281;7;108	6;62;
$GPXUP;4327;06:22:13;0;49	94917;8	64278;7;108	6;61;
$GPXUP;4327;06:22:14;0;49	94932;8	64278;7;108	6;59;
$GPXUP;4327;06:22:15;0;49	94946;8	64282;7;108	6;55;
$GPXUP;4327;06:22:16;0;49	9496;8	64287;7;108	6;53;
$GPXUP;4327;06:22:17;0;49	94973;8	64289;7;108	6;54;
$GPXUP;4327;06:22:18;0;49	94986;8	6429;7;108	6;54;
$GPXUP;4327;06:22:19;0;49	95;8	64291;7;108	6;54;
$GPXUP;4327;06:22:20;0;49	95013;8	6429;7;108	6;55;
$GPXUP;4327;06:22:21;0;49	95027;8	64285;7;108	6;57;
$GPXUP;4327;06:22:22;0;49	95041;8	64279;7;108	6;60;
$GPXUP;4327;06:22:23;0;49	95057;8	64275;7;108	6;67;
$GPXUP;4327;06:22:24;0;49	95074;8	64275;7;108	6;66;
$GPXUP;4327;06:22:25;0;49	9509;8	64278;7;108	6;64;
$GPXUP;4327;06:22:26;0;49	95102;8	64288;7;108	6;57;
$GPXUP;4327;06:22:27;0;49	95115;8	64298;7;108	6;55;
$GPXUP;4327;06:22:28;0;49	95127;8	64307;7;108	6;55;
$GPXUP;4327;06:22:29;0;49	95139;8	64316;7;108	6;53;
$GPXUP;4327;06:22:30;0;49	95152;8	64322;7;108	6;54;
$GPXUP;4327;06:22:31;0;49	95165;8	64326;7;108	6;53;
$GPXUP;4327;06:22:32;0;49	95178;8	64329;7;108	6;53;
$GPXUP;4327;06:22:33;0;49	95191;8	6433;7;108	6;53;
$GPXUP;4327;06:22:34;0;49	95204;8	64329;7;108	6;53;
$GPXUP;4327;06:22:35;0;49	95217;8	64328;7;108	6;48;
$GPXUP;4327;06:22:36;0;49	95228;8	64329;7;108	6;44;
$GPXUP;4327;06:22:37;0;49	95239;8	64332;7;108	6;47;
$GPXUP;4327;06:22:38;0;49	95251;8	64337;7;108	6;50;
$GPXUP;4327;06:22:39;0;49	95263;8	64344;7;108	6;52;
$GPXUP;4327;06:22:40;0;49	95275;8	6435;7;108	6;53;
$GPXUP;4327;06:22:41;0;49	95288;8	64351;7;108	6;54;
$GPXUP;4327;06:22:42;0;49	95302;8	64348;7;108	6;58;
$GPXUP;4327;06:22:43;0;49	95317;8	64347;7;108	6;61;
$GPXUP;4327;06:22:44;0;49	95332;8	6435;7;108	6;61;
$GPXUP;4327;06:22:45;0;49	95346;8	64359;7;108	6;59;
$GPXUP;4327;06:22:46;0;49	95356;8	64374;7;108	6;55;
$GPXUP;4327;06:22:47;0;49	95362;8	64394;7;108	6;49;
$GPXUP;4327;06:22:48;0;49	95364;8	64413;7;108	6;47;
$GPXUP;4327;06:22:49;0;49	95367;8	64432;7;108	6;48;
$GPXUP;4327;06:22:50;0;49	9537;8	6445;7;108	6;48;
$GPXUP;4327;06:22:51;0;49	95373;8	64469;7;108	6;48;
$GPXUP;4327;06:22:52;0;49	95379;8	64485;7;108	6;48;
$GPXUP;4327;06:22:53;0;49	95387;8	64498;7;108	6;46;
$GPXUP;4327;06:22:54;0;49	95397;8	64507;7;108	6;46;
$GPXUP;4327;06:22:55;0;49	95408;8	64512;7;108	6;48;
$GPXUP;4327;06:22:56;0;49	95421;8	64513;7;108	6;49;
$GPXUP;4327;06:22:57;0;49	95435;8	64507;7;108	6;57;
$GPXUP;4327;06:22:58;0;49	95449;8	64497;7;108	6;57;
$GPXUP;4327;06:22:59;0;49	95462;8	64487;7;108	6;58;
$GPXUP;4327;06:23:00;0;49	95476;8	64477;7;108	6;59;
$GPXUP;4327;06:23:01;0;49	9549;8	64468;7;108	6;59;
$GPXUP;4327;06:23:02;0;49	95504;8	6446;7;108	6;60;
$GPXUP;4327;06:23:03;0;49	95518;8	64456;7;108	6;58;
$GPXUP;4327;06:23:04;0;49	95533;8	64457;7;108	6;56;
$GPXUP;4327;06:23:05;0;49	95545;8	64466;7;108	6;53;
$GPXUP;4327;06:23:06;0;49	9555;8	64482;7;108	6;42;
$GPXUP;4327;06:23:07;0;49	95543;8	64501;7;108	6;42;
$GPXUP;4327;06:23:08;0;49	95531;8	64512;7;108	6;36;
$GPXUP;4327;06:23:09;0;49	95514;8	64513;7;108	6;48;
$GPXUP;4327;06:23:10;0;49	95497;8	64506;7;108	6;55;
$GPXUP;4327;06:23:11;0;49	95481;8	64498;7;108	6;60;
$GPXUP;4327;06:23:12;0;49	95466;8	64493;7;108	6;58;
$GPXUP;4327;06:23:13;0;49	95452;8	64495;7;108	6;56;
$GPXUP;4327;06:23:14;0;49	95441;8	64508;7;108	6;53;
$GPXUP;4327;06:23:15;0;49	95438;8	64528;7;108	6;45;
$GPXUP;4327;06:23:16;0;49	95443;8	64548;7;108	6;41;
$GPXUP;4327;06:23:17;0;49	95449;8	64564;7;108	6;36;
$GPXUP;4327;06:23:18;0;49	95454;8	64576;7;108	6;31;
$GPXUP;4327;06:23:19;0;49	95461;8	64584;7;108	6;30;
$GPXUP;4327;06:23:20;0;49	95472;8	64588;7;108	6;40;
$GPXUP;4327;06:23:21;0;49	95484;8	6459;7;108	6;42;
$GPXUP;4327;06:23:22;0;49	95495;8	64594;7;108	6;41;
$GPXUP;4327;06:23:23;0;49	95503;8	646;7;108	6;35;
$GPXUP;4327;06:23:24;0;49	95503;8	64607;7;108	6;20;
$GPXUP;4327;06:23:25;0;49	955;8	6461;7;108	6;8;
$GPXUP;4327;06:23:26;0;49	95497;8	64609;7;108	6;0;
$GPXUP;4327;06:23:27;0;49	95496;8	64608;7;108	6;0;
$GPXUP;4327;06:23:28;0;49	95495;8	64607;7;108	6;0;
$GPXUP;4327;06:23:29;0;49	95495;8	64607;7;108	6;0;
$GPXUP;4327;06:23:30;0;49	95495;8	64607;7;108	6;0;
$GPXUP;4327;06:23:31;0;49	95495;8	64607;7;108	6;0;
$GPXUP;4327;06:23:32;0;49	95495;8	64607;7;108	6;0;
$GPXUP;4327;06:23:33;0;49	95495;8	64607;7;108	6;0;
$GPXUP;4327;06:23:34;0;49	95495;8	64607;7;108	6;0;
$GPXUP;4327;06:23:35;0;49	95495;8	64607;7;108	6;0;
$GPXUP;4327;06:23:36;0;49	95495;8	64607;7;108	6;0;
$GPXUP;4327;06:23:37;0;49	95495;8	64607;7;108	6;0;
$GPXUP;4327;06:23:38;0;49	95495;8	64607;7;108	6;0;
$GPXUP;4327;06:23:39;0;49	95495;8	64607;7;108	6;0;
$GPXUP;4327;06:23:40;0;49	95495;8	64607;7;108	6;0;
$GPXUP;4327;06:23:41;0;49	95495;8	64607;7;108	6;0;
$GPXUP;4327;06:23:42;0;49	95495;8	64607;7;108	6;0;
$GPXUP;4327;06:23:43;0;49	95495;8	64607;7;108	6;0;
$GPXUP;4327;06:23:44;0;49	95495;8	64607;7;108	6;0;
$GPXUP;4327;06:23:45;0;49	95495;8	64607;7;108	6;0;
$GPXUP;4327;06:23:46;0;49	95495;8	64607;7;108	6;0;
$GPXUP;4327;06:23:47;0;49	95495;8	64607;7;108	6;0;
$GPXUP;4327;06:23:48;0;49	95495;8	64607;7;108	6;0;
$GPXUP;4327;06:23:49;0;49	95495;8	64607;7;108	6;0;
$GPXUP;4327;06:23:50;0;49	95495;8	64607;7;108	6;0;
$GPXUP;4327;06:23:51;0;49	95495;8	64607;7;108	6;0;
$GPXUP;4327;06:23:52;0;49	95495;8	64607;7;108	6;0;
$GPXUP;4327;06:23:53;0;49	95495;8	64607;7;108	6;0;
$GPXUP;4327;06:23:54;0;49	95495;8	64607;7;108	6;0;
$GPXUP;4327;06:23:55;0;49	95495;8	64607;7;108	6;0;
$GPXUP;4327;06:23:56;0;49	95495;8	64607;7;108	6;0;
$GPXUP;4327;06:23:57;0;49	95495;8	64607;7;108	6;0;
$GPXUP;4327;06:23:58;0;49	95495;8	64607;7;108	6;0;
$GPXUP;4327;06:23:59;0;49	95495;8	64607;7;108	6;0;
$GPXUP;4327;06:24:00;0;49	95495;8	64607;7;108	6;0;
$GPXUP;4327;06:24:01;0;49	95495;8	64607;7;108	6;0;
$GPXUP;4327;06:24:02;0;49	95495;8	64607;7;108	6;0;
$GPXUP;4327;06:24:03;0;49	95495;8	64607;7;108	6;0;
$GPXUP;4327;06:24:04;0;49	95495;8	64607;7;108	6;0;
$GPXUP;4327;06:24:05;0;49	95495;8	64607;7;108	6;0;
$GPXUP;4327;06:24:06;0;49	95495;8	64607;7;108	6;0;
$GPXUP;4327;06:24:07;0;49	95495;8	64607;7;108	6;0;
$GPXUP;4327;06:24:08;0;49	95495;8	64607;7;108	6;0;
$GPXUP;4327;06:24:09;0;49	95495;8	64607;7;108	6;0;
$GPXUP;4327;06:24:10;0;49	95495;8	64607;7;108	6;0;
$GPXUP;4327;06:24:11;0;49	95495;8	64607;7;108	6;0;
$GPXUP;4327;06:24:12;0;49	95495;8	64607;7;108	6;0;
$GPXUP;4327;06:24:13;0;49	95495;8	64607;7;108	6;0;
$GPXUP;4327;06:24:14;0;49	95495;8	64607;7;108	6;0;
$GPXUP;4327;06:24:15;0;49	95495;8	64607;7;108	6;0;
$GPXUP;4327;06:24:16;0;49	95495;8	64607;7;108	6;0;
$GPXUP;4327;06:24:17;0;49	95495;8	64607;7;108	6;0;
$GPXUP;4327;06:24:18;0;49	95495;8	64607;7;108	6;0;
$GPXUP;4327;06:24:19;0;49	95495;8	64607;7;108	6;0;
$GPXUP;4327;06:24:20;0;49	95495;8	64607;7;108	6;0;
$GPXUP;4327;06:24:21;0;49	95495;8	64607;7;108	6;0;
$GPXUP;4327;06:24:22;0;49	95495;8	64607;7;108	6;0;
$GPXUP;4327;06:24:23;0;49	95495;8	64607;7;108	6;0;
$GPXUP;4327;06:24:24;0;49	95495;8	64607;7;108	6;0;
$GPXUP;4327;06:24:25;0;49	95495;8	64607;7;108	6;0;
$GPXUP;4327;06:24:26;0;49	95495;8	64607;7;108	6;0;
$GPXUP;4327;06:24:27;0;49	95495;8	64607;7;108	6;0;
$GPXUP;4327;06:24:28;0;49	95495;8	64607;7;108	6;0;
$GPXUP;4327;06:24:29;0;49	95495;8	64607;7;108	6;0;
$GPXUP;4327;06:24:30;0;49	95495;8	64607;7;108	6;0;
$GPXUP;4327;06:24:31;0;49	95495;8	64607;7;108	6;0;
$GPXUP;4327;06:24:32;0;49	95495;8	64607;7;108	6;0;
$GPXUP;4327;06:24:33;0;49	95495;8	64607;7;108	6;0;
$GPXUP;4327;06:24:34;0;49	95495;8	64607;7;108	6;0;
$GPXUP;4327;06:24:35;0;49	95495;8	64607;7;108	6;0;
$GPXUP;4327;06:24:36;0;49	95495;8	64607;7;108	6;0;
$GPXUP;4327;06:24:37;0;49	95495;8	64607;7;108	6;0;
$GPXUP;4327;06:24:38;0;49	95495;8	64607;7;108	6;0;
$GPXUP;4327;06:24:39;0;49	95495;8	64607;7;108	6;0;
$GPXUP;4327;06:24:40;0;49	95495;8	64607;7;108	6;0;
$GPXUP;4327;06:24:41;0;49	95495;8	64607;7;108	6;0;
$GPXUP;4327;06:24:42;0;49	95495;8	64607;7;108	6;0;
$GPXUP;4327;06:24:43;0;49	95495;8	64607;7;108	6;0;
$GPXUP;4327;06:24:44;0;49	95495;8	64607;7;108	6;0;
$GPXUP;4327;06:24:45;0;49	95495;8	64607;7;108	6;0;
$GPXUP;4327;06:24:46;0;49	95495;8	64607;7;108	6;0;
$GPXUP;4327;06:24:47;0;49	95495;8	64607;7;108	6;0;
$GPXUP;4327;06:24:48;0;49	95495;8	64607;7;108	6;0;
$GPXUP;4327;06:24:49;0;49	95495;8	64607;7;108	6;0;
$GPXUP;4327;06:24:50;0;49	95495;8	64607;7;108	6;0;
$GPXUP;4327;06:24:51;0;49	95495;8	64607;7;108	6;0;
$GPXUP;4327;06:24:52;0;49	95495;8	64607;7;108	6;0;
$GPXUP;4327;06:24:53;0;49	95495;8	64607;7;108	6;0;
$GPXUP;4327;06:24:54;0;49	95495;8	64607;7;108	6;0;
$GPXUP;4327;06:24:55;0;49	95495;8	64607;7;108	6;0;
$GPXUP;4327;06:24:56;0;49	95495;8	64607;7;108	6;0;
$GPXUP;4327;06:24:57;0;49	95495;8	64607;7;108	6;0;
$GPXUP;4327;06:24:58;0;49	95495;8	64607;7;108	6;0;
$GPXUP;4327;06:24:59;0;49	95495;8	64607;7;108	6;0;
$GPXUP;4327;06:25:00;0;49	95495;8	64607;7;108	6;0;
$GPXUP;4327;06:25:01;0;49	95495;8	64607;7;108	6;0;
$GPXUP;4327;06:25:02;0;49	95495;8	64607;7;108	6;0;
$GPXUP;4327;06:25:03;0;49	95495;8	64607;7;108	6;0;
$GPXUP;4327;06:25:04;0;49	95495;8	64607;7;108	6;0;
$GPXUP;4327;06:25:05;0;49	95495;8	64607;7;108	6;0;
$GPXUP;4327;06:25:06;0;49	95495;8	64607;7;108	6;0;
$GPXUP;4327;06:25:07;0;49	95495;8	64607;7;108	6;0;
$GPXUP;4327;06:25:08;0;49	95495;8	64607;7;108	6;0;
$GPXUP;4327;06:25:09;0;49	95495;8	64607;7;108	6;0;
$GPXUP;4327;06:25:10;0;49	95495;8	64607;7;108	6;0;
$GPXUP;4327;06:25:11;0;49	95495;8	64607;7;108	6;0;
$GPXUP;4327;06:25:12;0;49	95495;8	64607;7;108	6;0;
$GPXUP;4327;06:25:13;0;49	95495;8	64607;7;108	6;0;
$GPXUP;4327;06:25:14;0;49	95495;8	64607;7;108	6;0;
$GPXUP;4327;06:25:15;0;49	95495;8	64607;7;108	6;0;
$GPXUP;4327;06:25:16;0;49	95495;8	64607;7;108	6;0;
$GPXUP;4327;06:25:17;0;49	95495;8	64607;7;108	6;0;
$GPXUP;4327;06:25:18;0;49	95495;8	64607;7;108	6;0;
$GPXUP;4327;06:25:19;0;49	95495;8	64607;7;108	6;0;
$GPXUP;4327;06:25:20;0;49	95495;8	64607;7;108	6;0;
$GPXUP;4327;06:25:21;0;49	95495;8	64607;7;108	6;0;
$GPXUP;4327;06:25:22;0;49	95495;8	64607;7;108	6;0;
$GPXUP;4327;06:25:23;0;49	95495;8	64607;7;108	6;0;
$GPXUP;4327;06:25:24;0;49	95495;8	64607;7;108	6;0;
$GPXUP;4327;06:25:25;0;49	95495;8	64607;7;108	6;0;
$GPXUP;4327;06:25:26;0;49	95495;8	64607;7;108	6;0;
$GPXUP;4327;06:25:27;0;49	95495;8	64607;7;108	6;0;
$GPXUP;4327;06:25:28;0;49	95495;8	64607;7;108	6;0;
$GPXUP;4327;06:25:29;0;49	95495;8	64607;7;108	6;0;
$GPXUP;4327;06:25:30;0;49	95495;8	64607;7;108	6;0;
$GPXUP;4327;06:25:31;0;49	95495;8	64607;7;108	6;0;
$GPXUP;4327;06:25:32;0;49	95495;8	64607;7;108	6;0;
$GPXUP;4327;06:25:33;0;49	95495;8	64607;7;108	6;0;
$GPXUP;4327;06:25:34;0;49	95495;8	64607;7;108	6;0;
$GPXUP;4327;06:25:35;0;49	95495;8	64607;7;108	6;0;
$GPXUP;4327;06:25:36;0;49	95495;8	64607;7;108	6;0;
$GPXUP;4327;06:25:37;0;49	95495;8	64607;7;108	6;0;
$GPXUP;4327;06:25:38;0;49	95495;8	64607;7;108	6;0;
$GPXUP;4327;06:25:39;0;49	95495;8	64607;7;108	6;0;
$GPXUP;4327;06:25:40;0;49	95495;8	64607;7;108	6;0;
$GPXUP;4327;06:25:41;0;49	95495;8	64607;7;108	6;0;
$GPXUP;4327;06:25:42;0;49	95495;8	64607;7;108	6;0;
$GPXUP;4327;06:25:43;0;49	95495;8	64607;7;108	6;0;
$GPXUP;4327;06:25:44;0;49	95495;8	64607;7;108	6;0;
$GPXUP;4327;06:25:45;0;49	95495;8	64607;7;108	6;0;
$GPXUP;4327;06:25:46;0;49	95495;8	64607;7;108	6;0;
$GPXUP;4327;06:25:47;0;49	95495;8	64607;7;108	6;0;
$GPXUP;4327;06:25:48;0;49	95495;8	64607;7;108	6;0;
$GPXUP;4327;06:25:49;0;49	95495;8	64607;7;108	6;0;
$GPXUP;4327;06:25:50;0;49	95495;8	64607;7;108	6;0;
$GPXUP;4327;06:25:51;0;49	95495;8	64607;7;108	6;0;
$GPXUP;4327;06:25:52;0;49	95495;8	64607;7;108	6;0;
$GPXUP;4327;06:25:53;0;49	95495;8	64607;7;108	6;0;
$GPXUP;4327;06:25:54;0;49	95495;8	64607;7;108	6;0;
$GPXUP;4327;06:25:55;0;49	95495;8	64607;7;108	6;0;
$GPXUP;4327;06:25:56;0;49	95495;8	64607;7;108	6;0;
$GPXUP;4327;06:25:57;0;49	95495;8	64607;7;108	6;0;
$GPXUP;4327;06:25:58;0;49	95495;8	64607;7;108	6;0;
$GPXUP;4327;06:25:59;0;49	95495;8	64607;7;108	6;0;
$GPXUP;4327;06:26:00;0;49	95495;8	64607;7;108	6;0;
$GPXUP;4327;06:26:01;0;49	95495;8	64607;7;108	6;0;
$GPXUP;4327;06:26:02;0;49	95495;8	64607;7;108	6;0;
$GPXUP;4327;06:26:03;0;49	95495;8	64607;7;108	6;0;
$GPXUP;4327;06:26:04;0;49	95495;8	64607;7;108	6;0;
$GPXUP;4327;06:26:05;0;49	95495;8	64607;7;108	6;0;
$GPXUP;4327;06:26:06;0;49	95495;8	64607;7;108	6;0;
$GPXUP;4327;06:26:07;0;49	95495;8	64607;7;108	6;0;
$GPXUP;4327;06:26:08;0;49	95495;8	64607;7;108	6;0;
$GPXUP;4327;06:26:09;0;49	95495;8	64607;7;108	6;0;
$GPXUP;4327;06:26:10;0;49	95495;8	64607;7;108	6;0;
$GPXUP;4327;06:26:11;0;49	95495;8	64607;7;108	6;0;
$GPXUP;4327;06:26:12;0;49	95495;8	64607;7;108	6;0;
$GPXUP;4327;06:26:13;0;49	95495;8	64607;7;108	6;0;
$GPXUP;4327;06:26:14;0;49	95495;8	64607;7;108	6;0;
$GPXUP;4327;06:26:15;0;49	95495;8	64607;7;108	6;0;
$GPXUP;4327;06:26:16;0;49	95495;8	64607;7;108	6;0;
$GPXUP;4327;06:26:17;0;49	95495;8	64607;7;108	6;0;
$GPXUP;4327;06:26:18;0;49	95495;8	64607;7;108	6;0;
$GPXUP;4327;06:26:19;0;49	95495;8	64607;7;108	6;0;
$GPXUP;4327;06:26:20;0;49	95495;8	64607;7;108	6;0;
$GPXUP;4327;06:26:21;0;49	95495;8	64607;7;108	6;0;
$GPXUP;4327;06:26:22;0;49	95495;8	64607;7;108	6;0;
$GPXUP;4327;06:26:23;0;49	95495;8	64607;7;108	6;0;
$GPXUP;4327;06:26:24;0;49	95495;8	64607;7;108	6;0;
$GPXUP;4327;06:26:25;0;49	95495;8	64607;7;108	6;0;
$GPXUP;4327;06:26:26;0;49	95495;8	64607;7;108	6;0;
$GPXUP;4327;06:26:27;0;49	95495;8	64607;7;108	6;0;
$GPXUP;4327;06:26:28;0;49	95495;8	64607;7;108	6;0;
$GPXUP;4327;06:26:29;0;49	95495;8	64607;7;108	6;0;
$GPXUP;4327;06:26:30;0;49	95495;8	64607;7;108	6;0;
$GPXUP;4327;06:26:31;0;49	95495;8	64607;7;108	6;0;
$GPXUP;4327;06:26:32;0;49	95495;8	64607;7;108	6;0;
$GPXUP;4327;06:26:33;0;49	95495;8	64607;7;108	6;0;
$GPXUP;4327;06:26:34;0;49	95495;8	64607;7;108	6;0;
$GPXUP;4327;06:26:35;0;49	95495;8	64607;7;108	6;0;
$GPXUP;4327;06:26:36;0;49	95495;8	64607;7;108	6;0;
$GPXUP;4327;06:26:37;0;49	95495;8	64607;7;108	6;0;
$GPXUP;4327;06:26:38;0;49	95495;8	64607;7;108	6;0;
$GPXUP;4327;06:26:39;0;49	95495;8	64607;7;108	6;0;
$GPXUP;4327;06:26:40;0;49	95495;8	64607;7;108	6;0;
$GPXUP;4327;06:26:41;0;49	95495;8	64607;7;108	6;0;
$GPXUP;4327;06:26:42;0;49	95495;8	64607;7;108	6;0;
$GPXUP;4327;06:26:43;0;49	95495;8	64607;7;108	6;0;
$GPXUP;4327;06:26:44;0;49	95495;8	64607;7;108	6;0;
$GPXUP;4327;06:26:45;0;49	95495;8	64607;7;108	6;0;
$GPXUP;4327;06:26:46;0;49	95495;8	64607;7;108	6;0;
$GPXUP;4327;06:26:47;0;49	95495;8	64607;7;108	6;0;
$GPXUP;4327;06:26:48;0;49	95495;8	64607;7;108	6;0;
$GPXUP;4327;06:26:49;0;49	95495;8	64607;7;108	6;0;
$GPXUP;4327;06:26:50;0;49	95495;8	64607;7;108	6;0;
$GPXUP;4327;06:26:51;0;49	95495;8	64607;7;108	6;0;
$GPXUP;4327;06:26:52;0;49	95495;8	64607;7;108	6;0;
$GPXUP;4327;06:26:53;0;49	95495;8	64607;7;108	6;0;
$GPXUP;4327;06:26:54;0;49	95495;8	64607;7;108	6;0;
$GPXUP;4327;06:26:55;0;49	95495;8	64607;7;108	6;0;
$GPXUP;4327;06:26:56;0;49	95495;8	64607;7;108	6;0;
$GPXUP;4327;06:26:57;0;49	95495;8	64607;7;108	6;0;
$GPXUP;4327;06:26:58;0;49	95495;8	64607;7;108	6;0;
$GPXUP;4327;06:26:59;0;49	95495;8	64607;7;108	6;0;
$GPXUP;4327;06:27:00;0;49	95495;8	64607;7;108	6;0;
$GPXUP;4327;06:27:01;0;49	95495;8	64607;7;108	6;0;
$GPXUP;4327;06:27:02;0;49	95495;8	64607;7;108	6;0;
$GPXUP;4327;06:27:03;0;49	95495;8	64607;7;108	6;0;
$GPXUP;4327;06:27:04;0;49	95495;8	64607;7;108	6;0;
$GPXUP;4327;06:27:05;0;49	95495;8	64607;7;108	6;0;
$GPXUP;4327;06:27:06;0;49	95495;8	64607;7;108	6;0;
$GPXUP;4327;06:27:07;0;49	95495;8	64607;7;108	6;0;
$GPXUP;4327;06:27:08;0;49	95495;8	64607;7;108	6;0;
$GPXUP;4327;06:27:09;0;49	95495;8	64607;7;108	6;0;
$GPXUP;4327;06:27:10;0;49	95495;8	64607;7;108	6;0;
$GPXUP;4327;06:27:11;0;49	95495;8	64607;7;108	6;0;
$GPXUP;4327;06:27:12;0;49	95495;8	64607;7;108	6;0;
$GPXUP;4327;06:27:13;0;49	95495;8	64607;7;108	6;0;
$GPXUP;4327;06:27:14;0;49	95495;8	64607;7;108	6;0;
$GPXUP;4327;06:27:15;0;49	95495;8	64607;7;108	6;0;
$GPXUP;4327;06:27:16;0;49	95495;8	64607;7;108	6;0;
$GPXUP;4327;06:27:17;0;49	95495;8	64607;7;108	6;0;
$GPXUP;4327;06:27:18;0;49	95495;8	64607;7;108	6;0;
$GPXUP;4327;06:27:19;0;49	95495;8	64607;7;108	6;0;
$GPXUP;4327;06:27:20;0;49	95495;8	64607;7;108	6;0;
$GPXUP;4327;06:27:21;0;49	95495;8	64607;7;108	6;0;
$GPXUP;4327;06:27:22;0;49	95495;8	64607;7;108	6;0;
$GPXUP;4327;06:27:23;0;49	95495;8	64607;7;108	6;0;
$GPXUP;4327;06:27:24;0;49	95495;8	64607;7;108	6;0;
$GPXUP;4327;06:27:25;0;49	95495;8	64607;7;108	6;0;
$GPXUP;4327;06:27:26;0;49	95495;8	64607;7;108	6;0;
$GPXUP;4327;06:27:27;0;49	95495;8	64607;7;108	6;0;
$GPXUP;4327;06:27:28;0;49	95495;8	64607;7;108	6;0;
$GPXUP;4327;06:27:29;0;49	95495;8	64607;7;108	6;0;
$GPXUP;4327;06:27:30;0;49	95495;8	64607;7;108	6;0;
$GPXUP;4327;06:27:31;0;49	95495;8	64607;7;108	6;0;
$GPXUP;4327;06:27:32;0;49	95495;8	64607;7;108	6;0;
$GPXUP;4327;06:27:33;0;49	95495;8	64607;7;108	6;0;
$GPXUP;4327;06:27:34;0;49	95495;8	64607;7;108	6;0;
$GPXUP;4327;06:27:35;0;49	95495;8	64607;7;108	6;0;
$GPXUP;4327;06:27:36;0;49	95495;8	64607;7;108	6;0;
$GPXUP;4327;06:27:37;0;49	95495;8	64607;7;108	6;0;
$GPXUP;4327;06:27:38;0;49	95495;8	64607;7;108	6;0;
$GPXUP;4327;06:27:39;0;49	95495;8	64607;7;108	6;0;
$GPXUP;4327;06:27:40;0;49	95495;8	64607;7;108	6;0;
$GPXUP;4327;06:27:41;0;49	95495;8	64607;7;108	6;0;
$GPXUP;4327;06:27:42;0;49	95495;8	64607;7;108	6;0;
$GPXUP;4327;06:27:43;0;49	95495;8	64607;7;108	6;0;
$GPXUP;4327;06:27:44;0;49	95495;8	64607;7;108	6;0;
$GPXUP;4327;06:27:45;0;49	95495;8	64607;7;108	6;0;
$GPXUP;4327;06:27:46;0;49	95495;8	64607;7;108	6;0;
$GPXUP;4327;06:27:47;0;49	95495;8	64607;7;108	6;0;
$GPXUP;4327;06:27:48;0;49	95495;8	64607;7;108	6;0;
$GPXUP;4327;06:27:49;0;49	95495;8	64607;7;108	6;0;
$GPXUP;4327;06:27:50;0;49	95495;8	64607;7;108	6;0;
$GPXUP;4327;06:27:51;0;49	95495;8	64607;7;108	6;0;
$GPXUP;4327;06:27:52;0;49	95495;8	64607;7;108	6;0;
$GPXUP;4327;06:27:53;0;49	95495;8	64607;7;108	6;0;
$GPXUP;4327;06:27:54;0;49	95495;8	64607;7;108	6;0;
$GPXUP;4327;06:27:55;0;49	95495;8	64607;7;108	6;0;
$GPXUP;4327;06:27:56;0;49	95495;8	64607;7;108	6;0;
$GPXUP;4327;06:27:57;0;49	95495;8	64607;7;108	6;0;
$GPXUP;4327;06:27:58;0;49	95495;8	64607;7;108	6;0;
$GPXUP;4327;06:27:59;0;49	95495;8	64607;7;108	6;0;
$GPXUP;4327;06:28:00;0;49	95495;8	64607;7;108	6;0;
$GPXUP;4327;06:28:01;0;49	95495;8	64607;7;108	6;0;
$GPXUP;4327;06:28:02;0;49	95495;8	64607;7;108	6;0;
$GPXUP;4327;06:28:03;0;49	95495;8	64607;7;108	6;0;
$GPXUP;4327;06:28:04;0;49	95495;8	64607;7;108	6;0;
$GPXUP;4327;06:28:05;0;49	95495;8	64607;7;108	6;0;
$GPXUP;4327;06:28:06;0;49	95495;8	64607;7;108	6;0;
$GPXUP;4327;06:28:07;0;49	95495;8	64607;7;108	6;0;
$GPXUP;4327;06:28:08;0;49	95495;8	64607;7;108	6;0;
$GPXUP;4327;06:28:09;0;49	95495;8	64607;7;108	6;0;
$GPXUP;4327;06:28:10;0;49	95495;8	64607;7;108	6;0;
$GPXUP;4327;06:28:11;0;49	95495;8	64607;7;108	6;0;
$GPXUP;4327;06:28:12;0;49	95495;8	64607;7;108	6;0;
$GPXUP;4327;06:28:13;0;49	95495;8	64607;7;108	6;0;
$GPXUP;4327;06:28:14;0;49	95495;8	64607;7;108	6;0;
$GPXUP;4327;06:28:15;0;49	95495;8	64607;7;108	6;0;
$GPXUP;4327;06:28:16;0;49	95495;8	64607;7;108	6;0;
$GPXUP;4327;06:28:17;0;49	95495;8	64607;7;108	6;0;
$GPXUP;4327;06:28:18;0;49	95495;8	64607;7;108	6;0;
$GPXUP;4327;06:28:19;0;49	95495;8	64607;7;108	6;0;
$GPXUP;4327;06:28:20;0;49	95495;8	64607;7;108	6;0;
$GPXUP;4327;06:28:21;0;49	95495;8	64607;7;108	6;0;
$GPXUP;4327;06:28:22;0;49	95495;8	64607;7;108	6;0;
$GPXUP;4327;06:28:23;0;49	95495;8	64607;7;108	6;0;
$GPXUP;4327;06:28:24;0;49	95495;8	64607;7;108	6;0;
$GPXUP;4327;06:28:25;0;49	95495;8	64607;7;108	6;0;
$GPXUP;4327;06:28:26;0;49	95495;8	64607;7;108	6;0;
$GPXUP;4327;06:28:27;0;49	95495;8	64607;7;108	6;0;
$GPXUP;4327;06:28:28;0;49	95495;8	64607;7;108	6;0;
$GPXUP;4327;06:28:29;0;49	95495;8	64607;7;108	6;0;
$GPXUP;4327;06:28:30;0;49	95495;8	64607;7;108	6;0;
$GPXUP;4327;06:28:31;0;49	95495;8	64607;7;108	6;0;
$GPXUP;4327;06:28:32;0;49	95495;8	64607;7;108	6;0;
$GPXUP;4327;06:28:33;0;49	95495;8	64607;7;108	6;0;
$GPXUP;4327;06:28:34;0;49	95495;8	64607;7;108	6;0;
$GPXUP;4327;06:28:35;0;49	95495;8	64607;7;108	6;0;
$GPXUP;4327;06:28:36;0;49	95495;8	64607;7;108	6;0;
$GPXUP;4327;06:28:37;0;49	95495;8	64607;7;108	6;0;
$GPXUP;4327;06:28:38;0;49	95495;8	64607;7;108	6;0;
$GPXUP;4327;06:28:39;0;49	95495;8	64607;7;108	6;0;
$GPXUP;4327;06:28:40;0;49	95495;8	64607;7;108	6;0;
$GPXUP;4327;06:28:41;0;49	95495;8	64607;7;108	6;0;
$GPXUP;4327;06:28:42;0;49	95495;8	64607;7;108	6;0;
$GPXUP;4327;06:28:43;0;49	95495;8	64607;7;108	6;0;
$GPXUP;4327;06:28:44;0;49	95495;8	64607;7;108	6;0;
$GPXUP;4327;06:28:45;0;49	95495;8	64607;7;108	6;0;
$GPXUP;4327;06:28:46;0;49	95495;8	64607;7;108	6;0;
$GPXUP;4327;06:28:47;0;49	95495;8	64607;7;108	6;0;
$GPXUP;4327;06:28:48;0;49	95495;8	64607;7;108	6;0;
$GPXUP;4327;06:28:49;0;49	95495;8	64607;7;108	6;0;
$GPXUP;4327;06:28:50;0;49	95495;8	64607;7;108	6;0;
$GPXUP;4327;06:28:51;0;49	95495;8	64607;7;108	6;0;
$GPXUP;4327;06:28:52;0;49	95495;8	64607;7;108	6;0;
$GPXUP;4327;06:28:53;0;49	95495;8	64607;7;108	6;0;
$GPXUP;4327;06:28:54;0;49	95495;8	64607;7;108	6;0;
$GPXUP;4327;06:28:55;0;49	95495;8	64607;7;108	6;0;
$GPXUP;4327;06:28:56;0;49	95495;8	64607;7;108	6;0;
$GPXUP;4327;06:28:57;0;49	95495;8	64607;7;108	6;0;
$GPXUP;4327;06:28:58;0;49	95495;8	64607;7;108	6;0;
$GPXUP;4327;06:28:59;0;49	95495;8	64607;7;108	6;0;
$GPXUP;4327;06:29:00;0;49	95495;8	64607;7;108	6;0;
$GPXUP;4327;06:29:01;0;49	95495;8	64607;7;108	6;0;
$GPXUP;4327;06:29:02;0;49	95495;8	64607;7;108	6;0;
$GPXUP;4327;06:29:03;0;49	95495;8	64607;7;108	6;0;
$GPXUP;4327;06:29:04;0;49	95495;8	64607;7;108	6;0;
$GPXUP;4327;06:29:05;0;49	95495;8	64607;7;108	6;0;
$GPXUP;4327;06:29:06;0;49	95495;8	64607;7;108	6;0;
$GPXUP;4327;06:29:07;0;49	95495;8	64607;7;108	6;0;
$GPXUP;4327;06:29:08;0;49	95495;8	64607;7;108	6;0;
$GPXUP;4327;06:29:09;0;49	95495;8	64607;7;108	6;0;
$GPXUP;4327;06:29:10;0;49	95495;8	64607;7;108	6;0;
$GPXUP;4327;06:29:11;0;49	95495;8	64607;7;108	6;0;
$GPXUP;4327;06:29:12;0;49	95495;8	64607;7;108	6;0;
$GPXUP;4327;06:29:13;0;49	95495;8	64607;7;108	6;0;
$GPXUP;4327;06:29:14;0;49	95495;8	64607;7;108	6;0;
$GPXUP;4327;06:29:15;0;49	95495;8	64607;7;108	6;0;
$GPXUP;4327;06:29:16;0;49	95495;8	64607;7;108	6;0;
$GPXUP;4327;06:29:17;0;49	95495;8	64607;7;108	6;0;
$GPXUP;4327;06:29:18;0;49	95495;8	64607;7;108	6;0;
$GPXUP;4327;06:29:19;0;49	95495;8	64607;7;108	6;0;
$GPXUP;4327;06:29:20;0;49	95495;8	64607;7;108	6;0;
$GPXUP;4327;06:29:21;0;49	95495;8	64607;7;108	6;0;
$GPXUP;4327;06:29:22;0;49	95495;8	64607;7;108	6;0;
$GPXUP;4327;06:29:23;0;49	95495;8	64607;7;108	6;0;
$GPXUP;4327;06:29:24;0;49	95495;8	64607;7;108	6;0;
$GPXUP;4327;06:29:25;0;49	95495;8	64607;7;108	6;0;
$GPXUP;4327;06:29:26;0;49	95495;8	64607;7;108	6;0;
$GPXUP;4327;06:29:27;0;49	95495;8	64607;7;108	6;0;
$GPXUP;4327;06:29:28;0;49	95495;8	64607;7;108	6;0;
$GPXUP;4327;06:29:29;0;49	95495;8	64607;7;108	6;0;
$GPXUP;4327;06:29:30;0;49	95495;8	64607;7;108	6;0;
$GPXUP;4327;06:29:31;0;49	95495;8	64607;7;108	6;0;
$GPXUP;4327;06:29:32;0;49	95495;8	64607;7;108	6;0;
$GPXUP;4327;06:29:33;0;49	95495;8	64607;7;108	6;0;
$GPXUP;4327;06:29:34;0;49	95495;8	64607;7;108	6;0;
$GPXUP;4327;06:29:35;0;49	95495;8	64607;7;108	6;0;
$GPXUP;4327;06:29:36;0;49	95495;8	64607;7;108	6;0;
$GPXUP;4327;06:29:37;0;49	95495;8	64607;7;108	6;0;
$GPXUP;4327;06:29:38;0;49	95495;8	64607;7;108	6;0;
$GPXUP;4327;06:29:39;0;49	95495;8	64607;7;108	6;0;
$GPXUP;4327;06:29:40;0;49	95495;8	64607;7;108	6;0;
$GPXUP;4327;06:29:41;0;49	95495;8	64607;7;108	6;0;
$GPXUP;4327;06:29:42;0;49	95495;8	64607;7;108	6;0;
$GPXUP;4327;06:29:43;0;49	95495;8	64607;7;108	6;0;
$GPXUP;4327;06:29:44;0;49	95495;8	64607;7;108	6;0;
$GPXUP;4327;06:29:45;0;49	95495;8	64607;7;108	6;0;
$GPXUP;4327;06:29:46;0;49	95495;8	64607;7;108	6;0;
$GPXUP;4327;06:29:47;0;49	95495;8	64607;7;108	6;0;
$GPXUP;4327;06:29:48;0;49	95495;8	64607;7;108	6;0;
$GPXUP;4327;06:29:49;0;49	95495;8	64607;7;108	6;0;
$GPXUP;4327;06:29:50;0;49	95495;8	64607;7;108	6;0;
$GPXUP;4327;06:29:51;0;49	95495;8	64607;7;108	6;0;
$GPXUP;4327;06:29:52;0;49	95495;8	64607;7;108	6;0;
$GPXUP;4327;06:29:53;0;49	95495;8	64607;7;108	6;0;
$GPXUP;4327;06:29:54;0;49	95495;8	64607;7;108	6;0;
$GPXUP;4327;06:29:55;0;49	95495;8	64607;7;108	6;0;
$GPXUP;4327;06:29:56;0;49	95495;8	64607;7;108	6;0;
$GPXUP;4327;06:29:57;0;49	95495;8	64607;7;108	6;0;
$GPXUP;4327;06:29:58;0;49	95495;8	64607;7;108	6;0;
$GPXUP;4327;06:29:59;0;49	95495;8	64607;7;108	6;0;
$GPXUP;4327;06:30:00;0;49	95495;8	64607;7;108	6;0;
$GPXUP;4327;06:30:01;0;49	95495;8	64607;7;108	6;0;
$GPXUP;4327;06:30:02;0;49	95495;8	64607;7;108	6;0;
$GPXUP;4327;06:30:03;0;49	95495;8	64607;7;108	6;0;
$GPXUP;4327;06:30:04;0;49	95495;8	64607;7;108	6;0;
$GPXUP;4327;06:30:05;0;49	95495;8	64607;7;108	6;0;
$GPXUP;4327;06:30:06;0;49	95495;8	64607;7;108	6;0;
$GPXUP;4327;06:30:07;0;49	95495;8	64607;7;108	6;0;
$GPXUP;4327;06:30:08;0;49	95495;8	64607;7;108	6;0;
$GPXUP;4327;06:30:09;0;49	95495;8	64607;7;108	6;0;
$GPXUP;4327;06:30:10;0;49	95495;8	64607;7;108	6;0;
$GPXUP;4327;06:30:11;0;49	95495;8	64607;7;108	6;0;
$GPXUP;4327;06:30:12;0;49	95495;8	64607;7;108	6;0;
$GPXUP;4327;06:30:13;0;49	95495;8	64607;7;108	6;0;
$GPXUP;4327;06:30:14;0;49	95495;8	64607;7;108	6;0;
$GPXUP;4327;06:30:15;0;49	95495;8	64607;7;108	6;0;
$GPXUP;4327;06:30:16;0;49	95495;8	64607;7;108	6;0;
$GPXUP;4327;06:30:17;0;49	95495;8	64607;7;108	6;0;
$GPXUP;4327;06:30:18;0;49	95495;8	64607;7;108	6;0;
$GPXUP;4327;06:30:19;0;49	95495;8	64607;7;108	6;0;
$GPXUP;4327;06:30:20;0;49	95495;8	64607;7;108	6;0;
$GPXUP;4327;06:30:21;0;49	95495;8	64607;7;108	6;0;
$GPXUP;4327;06:30:22;0;49	95495;8	64607;7;108	6;0;
$GPXUP;4327;06:30:23;0;49	95495;8	64607;7;108	6;0;
$GPXUP;4327;06:30:24;0;49	95495;8	64607;7;108	6;0;
$GPXUP;4327;06:30:25;0;49	95495;8	64607;7;108	6;0;
$GPXUP;4327;06:30:26;0;49	95495;8	64607;7;108	6;0;
$GPXUP;4327;06:30:27;0;49	95495;8	64607;7;108	6;0;
$GPXUP;4327;06:30:28;0;49	95495;8	64607;7;108	6;0;
$GPXUP;4327;06:30:29;0;49	95495;8	64607;7;108	6;0;
$GPXUP;4327;06:30:30;0;49	95495;8	64607;7;108	6;0;
$GPXUP;4327;06:30:31;0;49	95495;8	64607;7;108	6;0;
$GPXUP;4327;06:30:32;0;49	95495;8	64607;7;108	6;0;
$GPXUP;4327;06:30:33;0;49	95495;8	64607;7;108	6;0;
$GPXUP;4327;06:30:34;0;49	95495;8	64607;7;108	6;0;
$GPXUP;4327;06:30:35;0;49	95495;8	64607;7;108	6;0;
$GPXUP;4327;06:30:36;0;49	95495;8	64607;7;108	6;0;
$GPXUP;4327;06:30:37;0;49	95495;8	64607;7;108	6;0;
$GPXUP;4327;06:30:38;0;49	95495;8	64607;7;108	6;0;
$GPXUP;4327;06:30:39;0;49	95495;8	64607;7;108	6;0;
$GPXUP;4327;06:30:40;0;49	95495;8	64607;7;108	6;0;
$GPXUP;4327;06:30:41;0;49	95495;8	64607;7;108	6;0;
$GPXUP;4327;06:30:42;0;49	95495;8	64607;7;108	6;0;
$GPXUP;4327;06:30:43;0;49	95495;8	64607;7;108	6;0;
$GPXUP;4327;06:30:44;0;49	95495;8	64607;7;108	6;0;
$GPXUP;4327;06:30:45;0;49	95495;8	64607;7;108	6;0;
$GPXUP;4327;06:30:46;0;49	95495;8	64607;7;108	6;0;
$GPXUP;4327;06:30:47;0;49	95495;8	64607;7;108	6;0;
$GPXUP;4327;06:30:48;0;49	95495;8	64607;7;108	6;0;
$GPXUP;4327;06:30:49;0;49	95495;8	64607;7;108	6;0;
$GPXUP;4327;06:30:50;0;49	95495;8	64607;7;108	6;0;
$GPXUP;4327;06:30:51;0;49	95495;8	64607;7;108	6;0;
$GPXUP;4327;06:30:52;0;49	95495;8	64607;7;108	6;0;
$GPXUP;4327;06:30:53;0;49	95495;8	64607;7;108	6;0;
$GPXUP;4327;06:30:54;0;49	95495;8	64607;7;108	6;0;
$GPXUP;4327;06:30:55;0;49	95495;8	64607;7;108	6;0;
$GPXUP;4327;06:30:56;0;49	95495;8	64607;7;108	6;0;
$GPXUP;4327;06:30:57;0;49	95495;8	64607;7;108	6;0;
$GPXUP;4327;06:30:58;0;49	95495;8	64607;7;108	6;0;
$GPXUP;4327;06:30:59;0;49	95495;8	64607;7;108	6;0;
$GPXUP;4327;06:31:00;0;49	95495;8	64607;7;108	6;0;
$GPXUP;4327;06:31:01;0;49	95495;8	64607;7;108	6;0;
$GPXUP;4327;06:31:02;0;49	95495;8	64607;7;108	6;0;
$GPXUP;4327;06:31:03;0;49	95495;8	64607;7;108	6;0;
$GPXUP;4327;06:31:04;0;49	95495;8	64607;7;108	6;0;
$GPXUP;4327;06:31:05;0;49	95495;8	64607;7;108	6;0;
$GPXUP;4327;06:31:06;0;49	95495;8	64607;7;108	6;0;
$GPXUP;4327;06:31:07;0;49	95495;8	64607;7;108	6;0;
$GPXUP;4327;06:31:08;0;49	95495;8	64607;7;108	6;0;
$GPXUP;4327;06:31:09;0;49	95495;8	64607;7;108	6;0;
$GPXUP;4327;06:31:10;0;49	95495;8	64607;7;108	6;0;
$GPXUP;4327;06:31:11;0;49	95495;8	64607;7;108	6;0;
$GPXUP;4327;06:31:12;0;49	95495;8	64607;7;108	6;0;
$GPXUP;4327;06:31:13;0;49	95495;8	64607;7;108	6;0;
$GPXUP;4327;06:31:14;0;49	95495;8	64607;7;108	6;0;
$GPXUP;4327;06:31:15;0;49	95495;8	64607;7;108	6;0;
$GPXUP;4327;06:31:16;0;49	95495;8	64607;7;108	6;0;
$GPXUP;4327;06:31:17;0;49	95495;8	64607;7;108	6;0;
$GPXUP;4327;06:31:18;0;49	95495;8	64607;7;108	6;0;
$GPXUP;4327;06:31:19;0;49	95495;8	64607;7;108	6;0;
$GPXUP;4327;06:31:20;0;49	95495;8	64607;7;108	6;0;
$GPXUP;4327;06:31:21;0;49	95495;8	64607;7;108	6;0;
$GPXUP;4327;06:31:22;0;49	95495;8	64607;7;108	6;0;
$GPXUP;4327;06:31:23;0;49	95495;8	64607;7;108	6;0;
$GPXUP;4327;06:31:24;0;49	95495;8	64607;7;108	6;0;
$GPXUP;4327;06:31:25;0;49	95495;8	64607;7;108	6;0;
$GPXUP;4327;06:31:26;0;49	95495;8	64607;7;108	6;0;
$GPXUP;4327;06:31:27;0;49	95495;8	64607;7;108	6;0;
$GPXUP;4327;06:31:28;0;49	95495;8	64607;7;108	6;0;
$GPXUP;4327;06:31:29;0;49	95495;8	64607;7;108	6;0;
$GPXUP;4327;06:31:30;0;49	95495;8	64607;7;108	6;0;
$GPXUP;4327;06:31:31;0;49	95495;8	64607;7;108	6;0;
$GPXUP;4327;06:31:32;0;49	95495;8	64607;7;108	6;0;
$GPXUP;4327;06:31:33;0;49	95495;8	64607;7;108	6;0;
$GPXUP;4327;06:31:34;0;49	95495;8	64607;7;108	6;0;
$GPXUP;4327;06:31:35;0;49	95495;8	64607;7;108	6;0;
$GPXUP;4327;06:31:36;0;49	95495;8	64607;7;108	6;0;
$GPXUP;4327;06:31:37;0;49	95495;8	64607;7;108	6;0;
$GPXUP;4327;06:31:38;0;49	95495;8	64607;7;108	6;0;
$GPXUP;4327;06:31:39;0;49	95495;8	64607;7;108	6;0;
$GPXUP;4327;06:31:40;0;49	95495;8	64607;7;108	6;0;
$GPXUP;4327;06:31:41;0;49	95495;8	64607;7;108	6;0;
$GPXUP;4327;06:31:42;0;49	95495;8	64607;7;108	6;0;
$GPXUP;4327;06:31:43;0;49	95495;8	64607;7;108	6;0;
$GPXUP;4327;06:31:44;0;49	95495;8	64607;7;108	6;0;
$GPXUP;4327;06:31:45;0;49	95495;8	64607;7;108	6;0;
$GPXUP;4327;06:31:46;0;49	95495;8	64607;7;108	6;0;
$GPXUP;4327;06:31:47;0;49	95495;8	64607;7;108	6;0;
$GPXUP;4327;06:31:48;0;49	95495;8	64607;7;108	6;0;
$GPXUP;4327;06:31:49;0;49	95495;8	64607;7;108	6;0;
$GPXUP;4327;06:31:50;0;49	95495;8	64607;7;108	6;0;
$GPXUP;4327;06:31:51;0;49	95495;8	64607;7;108	6;0;
$GPXUP;4327;06:31:52;0;49	95495;8	64607;7;108	6;0;
$GPXUP;4327;06:31:53;0;49	95495;8	64607;7;108	6;0;
$GPXUP;4327;06:31:54;0;49	95495;8	64607;7;108	6;0;
$GPXUP;4327;06:31:55;0;49	95495;8	64607;7;108	6;0;
$GPXUP;4327;06:31:56;0;49	95495;8	64607;7;108	6;0;
$GPXUP;4327;06:31:57;0;49	95495;8	64607;7;108	6;0;
$GPXUP;4327;06:31:58;0;49	95495;8	64607;7;108	6;0;
$GPXUP;4327;06:31:59;0;49	95495;8	64607;7;108	6;0;
$GPXUP;4327;06:32:00;0;49	95495;8	64607;7;108	6;0;
$GPXUP;4327;06:32:01;0;49	95495;8	64607;7;108	6;0;
$GPXUP;4327;06:32:02;0;49	95495;8	64607;7;108	6;0;
$GPXUP;4327;06:32:03;0;49	95495;8	64607;7;108	6;0;
$GPXUP;4327;06:32:04;0;49	95495;8	64607;7;108	6;0;
$GPXUP;4327;06:32:05;0;49	95495;8	64607;7;108	6;0;
$GPXUP;4327;06:32:06;0;49	95495;8	64607;7;108	6;0;
$GPXUP;4327;06:32:07;0;49	95495;8	64607;7;108	6;0;
$GPXUP;4327;06:32:08;0;49	95495;8	64607;7;108	6;0;
$GPXUP;4327;06:32:09;0;49	95495;8	64607;7;108	6;0;
$GPXUP;4327;06:32:10;0;49	95495;8	64607;7;108	6;0;
$GPXUP;4327;06:32:11;0;49	95495;8	64607;7;108	6;0;
$GPXUP;4327;06:32:12;0;49	95495;8	64607;7;108	6;0;
$GPXUP;4327;06:32:13;0;49	95495;8	64607;7;108	6;0;
$GPXUP;4327;06:32:14;0;49	95495;8	64607;7;108	6;0;
$GPXUP;4327;06:32:15;0;49	95495;8	64607;7;108	6;0;
$GPXUP;4327;06:32:16;0;49	95495;8	64607;7;108	6;0;
$GPXUP;4327;06:32:17;0;49	95495;8	64607;7;108	6;0;
$GPXUP;4327;06:32:18;0;49	95495;8	64607;7;108	6;0;
$GPXUP;4327;06:32:19;0;49	95495;8	64607;7;108	6;0;
$GPXUP;4327;06:32:20;0;49	95495;8	64607;7;108	6;0;
$GPXUP;4327;06:32:21;0;49	95495;8	64607;7;108	6;0;
$GPXUP;4327;06:32:22;0;49	95495;8	64607;7;108	6;0;
$GPXUP;4327;06:32:23;0;49	95495;8	64607;7;108	6;0;
$GPXUP;4327;06:32:24;0;49	95495;8	64607;7;108	6;0;
$GPXUP;4327;06:32:25;0;49	95495;8	64607;7;108	6;0;
$GPXUP;4327;06:32:26;0;49	95495;8	64607;7;108	6;0;
$GPXUP;4327;06:32:27;0;49	95495;8	64607;7;108	6;0;
$GPXUP;4327;06:32:28;0;49	95495;8	64607;7;108	6;0;
$GPXUP;4327;06:32:29;0;49	95495;8	64607;7;108	6;0;
$GPXUP;4327;06:32:30;0;49	95495;8	64607;7;108	6;0;
$GPXUP;4327;06:32:31;0;49	95495;8	64607;7;108	6;0;
$GPXUP;4327;06:32:32;0;49	95495;8	64607;7;108	6;0;
$GPXUP;4327;06:32:33;0;49	95495;8	64607;7;108	6;0;
$GPXUP;4327;06:32:34;0;49	95495;8	64607;7;108	6;0;
$GPXUP;4327;06:32:35;0;49	95495;8	64607;7;108	6;0;
$GPXUP;4327;06:32:36;0;49	95495;8	64607;7;108	6;0;
$GPXUP;4327;06:32:37;0;49	95495;8	64607;7;108	6;0;
$GPXUP;4327;06:32:38;0;49	95495;8	64607;7;108	6;0;
$GPXUP;4327;06:32:39;0;49	95495;8	64607;7;108	6;0;
$GPXUP;4327;06:32:40;0;49	95495;8	64607;7;108	6;0;
$GPXUP;4327;06:32:41;0;49	95495;8	64607;7;108	6;0;
$GPXUP;4327;06:32:42;0;49	95495;8	64607;7;108	6;0;
$GPXUP;4327;06:32:43;0;49	95495;8	64607;7;108	6;0;
$GPXUP;4327;06:32:44;0;49	95495;8	64607;7;108	6;0;
$GPXUP;4327;06:32:45;0;49	95495;8	64607;7;108	6;0;
$GPXUP;4327;06:32:46;0;49	95495;8	64607;7;108	6;0;
$GPXUP;4327;06:32:47;0;49	95495;8	64607;7;108	6;0;
$GPXUP;4327;06:32:48;0;49	95495;8	64607;7;108	6;0;
$GPXUP;4327;06:32:49;0;49	95495;8	64607;7;108	6;0;
$GPXUP;4327;06:32:50;0;49	95495;8	64607;7;108	6;0;
$GPXUP;4327;06:32:51;0;49	95495;8	64607;7;108	6;0;
$GPXUP;4327;06:32:52;0;49	95495;8	64607;7;108	6;0;
$GPXUP;4327;06:32:53;0;49	95495;8	64607;7;108	6;0;
$GPXUP;4327;06:32:54;0;49	95495;8	64607;7;108	6;0;
$GPXUP;4327;06:32:55;0;49	95495;8	64607;7;108	6;0;
$GPXUP;4327;06:32:56;0;49	95495;8	64607;7;108	6;0;
$GPXUP;4327;06:32:57;0;49	95495;8	64607;7;108	6;0;
$GPXUP;4327;06:32:58;0;49	95495;8	64607;7;108	6;0;
$GPXUP;4327;06:32:59;0;49	95495;8	64607;7;108	6;0;
$GPXUP;4327;06:33:00;0;49	95495;8	64607;7;108	6;0;
$GPXUP;4327;06:33:01;0;49	95495;8	64607;7;108	6;0;
$GPXUP;4327;06:33:02;0;49	95495;8	64607;7;108	6;0;
$GPXUP;4327;06:33:03;0;49	95495;8	64607;7;108	6;0;
$GPXUP;4327;06:33:04;0;49	95495;8	64607;7;108	6;0;
$GPXUP;4327;06:33:05;0;49	95495;8	64607;7;108	6;0;
$GPXUP;4327;06:33:06;0;49	95495;8	64607;7;108	6;0;
$GPXUP;4327;06:33:07;0;49	95495;8	64607;7;108	6;0;
$GPXUP;4327;06:33:08;0;49	95495;8	64607;7;108	6;0;
$GPXUP;4327;06:33:09;0;49	95495;8	64607;7;108	6;0;
$GPXUP;4327;06:33:10;0;49	95495;8	64607;7;108	6;0;
$GPXUP;4327;06:33:11;0;49	95495;8	64607;7;108	6;0;
$GPXUP;4327;06:33:12;0;49	95495;8	64607;7;108	6;0;
$GPXUP;4327;06:33:13;0;49	95495;8	64607;7;108	6;0;
$GPXUP;4327;06:33:14;0;49	95495;8	64607;7;108	6;0;
$GPXUP;4327;06:33:15;0;49	95495;8	64607;7;108	6;0;
$GPXUP;4327;06:33:16;0;49	95495;8	64607;7;108	6;0;
$GPXUP;4327;06:33:17;0;49	95495;8	64607;7;108	6;0;
$GPXUP;4327;06:33:18;0;49	95495;8	64607;7;108	6;0;
$GPXUP;4327;06:33:19;0;49	95495;8	64607;7;108	6;0;
$GPXUP;4327;06:33:20;0;49	95495;8	64607;7;108	6;0;
$GPXUP;4327;06:33:21;0;49	95495;8	64607;7;108	6;0;
$GPXUP;4327;06:33:22;0;49	95495;8	64607;7;108	6;0;
$GPXUP;4327;06:33:23;0;49	95495;8	64607;7;108	6;0;
$GPXUP;4327;06:33:24;0;49	95495;8	64607;7;108	6;0;
$GPXUP;4327;06:33:25;0;49	95495;8	64607;7;108	6;0;
$GPXUP;4327;06:33:26;0;49	95495;8	64607;7;108	6;0;
$GPXUP;4327;06:33:27;0;49	95495;8	64607;7;108	6;0;
$GPXUP;4327;06:33:28;0;49	95495;8	64607;7;108	6;0;
$GPXUP;4327;06:33:29;0;49	95495;8	64607;7;108	6;0;
$GPXUP;4327;06:33:30;0;49	95495;8	64607;7;108	6;0;
$GPXUP;4327;06:33:31;0;49	95495;8	64607;7;108	6;0;
$GPXUP;4327;06:33:32;0;49	95495;8	64607;7;108	6;0;
$GPXUP;4327;06:33:33;0;49	95495;8	64607;7;108	6;0;
$GPXUP;4327;06:33:34;0;49	95495;8	64607;7;108	6;0;
$GPXUP;4327;06:33:35;0;49	95495;8	64607;7;108	6;0;
$GPXUP;4327;06:33:36;0;49	95495;8	64607;7;108	6;0;
$GPXUP;4327;06:33:37;0;49	95495;8	64607;7;108	6;0;
$GPXUP;4327;06:33:38;0;49	95495;8	64607;7;108	6;0;
$GPXUP;4327;06:33:39;0;49	95495;8	64607;7;108	6;0;
$GPXUP;4327;06:33:40;0;49	95495;8	64607;7;108	6;0;
$GPXUP;4327;06:33:41;0;49	95495;8	64607;7;108	6;0;
$GPXUP;4327;06:33:42;0;49	95495;8	64607;7;108	6;0;
$GPXUP;4327;06:33:43;0;49	95495;8	64607;7;108	6;0;
$GPXUP;4327;06:33:44;0;49	95495;8	64607;7;108	6;0;
$GPXUP;4327;06:33:45;0;49	95495;8	64607;7;108	6;0;
$GPXUP;4327;06:33:46;0;49	95495;8	64607;7;108	6;0;
$GPXUP;4327;06:33:47;0;49	95495;8	64607;7;108	6;0;
$GPXUP;4327;06:33:48;0;49	95495;8	64607;7;108	6;0;
$GPXUP;4327;06:33:49;0;49	95495;8	64607;7;108	6;0;
$GPXUP;4327;06:33:50;0;49	95495;8	64607;7;108	6;0;
$GPXUP;4327;06:33:51;0;49	95495;8	64607;7;108	6;0;
$GPXUP;4327;06:33:52;0;49	95495;8	64607;7;108	6;0;
$GPXUP;4327;06:33:53;0;49	95495;8	64607;7;108	6;0;
$GPXUP;4327;06:33:54;0;49	95495;8	64607;7;108	6;0;
$GPXUP;4327;06:33:55;0;49	95495;8	64607;7;108	6;0;
$GPXUP;4327;06:33:56;0;49	95495;8	64607;7;108	6;0;
$GPXUP;4327;06:33:57;0;49	95495;8	64607;7;108	6;0;
$GPXUP;4327;06:33:58;0;49	95495;8	64607;7;108	6;0;
$GPXUP;4327;06:33:59;0;49	95495;8	64607;7;108	6;0;
$GPXUP;4327;06:34:00;0;49	95495;8	64607;7;108	6;0;
$GPXUP;4327;06:34:01;0;49	95495;8	64607;7;108	6;0;
$GPXUP;4327;06:34:02;0;49	95495;8	64607;7;108	6;0;
$GPXUP;4327;06:34:03;0;49	95495;8	64607;7;108	6;0;
$GPXUP;4327;06:34:04;0;49	95495;8	64607;7;108	6;0;
$GPXUP;4327;06:34:05;0;49	95495;8	64607;7;108	6;0;
$GPXUP;4327;06:34:06;0;49	95495;8	64607;7;108	6;0;
$GPXUP;4327;06:34:07;0;49	95495;8	64607;7;108	6;0;
$GPXUP;4327;06:34:08;0;49	95495;8	64607;7;108	6;0;
$GPXUP;4327;06:34:09;0;49	95495;8	64607;7;108	6;0;
$GPXUP;4327;06:34:10;0;49	95495;8	64607;7;108	6;0;
$GPXUP;4327;06:34:11;0;49	95495;8	64607;7;108	6;0;
$GPXUP;4327;06:34:12;0;49	95495;8	64607;7;108	6;0;
$GPXUP;4327;06:34:13;0;49	95495;8	64607;7;108	6;0;
$GPXUP;4327;06:34:14;0;49	95495;8	64607;7;108	6;0;
$GPXUP;4327;06:34:15;0;49	95495;8	64607;7;108	6;0;
$GPXUP;4327;06:34:16;0;49	95495;8	64607;7;108	6;0;
$GPXUP;4327;06:34:17;0;49	95495;8	64607;7;108	6;0;
$GPXUP;4327;06:34:18;0;49	95495;8	64607;7;108	6;0;
$GPXUP;4327;06:34:19;0;49	95495;8	64607;7;108	6;0;
$GPXUP;4327;06:34:20;0;49	95495;8	64607;7;108	6;0;
$GPXUP;4327;06:34:21;0;49	95495;8	64607;7;108	6;0;
$GPXUP;4327;06:34:22;0;49	95495;8	64607;7;108	6;0;
$GPXUP;4327;06:34:23;0;49	95495;8	64607;7;108	6;0;
$GPXUP;4327;06:34:24;0;49	95495;8	64607;7;108	6;0;
$GPXUP;4327;06:34:25;0;49	95495;8	64607;7;108	6;0;
$GPXUP;4327;06:34:26;0;49	95495;8	64607;7;108	6;0;
$GPXUP;4327;06:34:27;0;49	95495;8	64607;7;108	6;0;
$GPXUP;4327;06:34:28;0;49	95495;8	64607;7;108	6;0;
$GPXUP;4327;06:34:29;0;49	95495;8	64607;7;108	6;0;
$GPXUP;4327;06:34:30;0;49	95495;8	64607;7;108	6;0;
$GPXUP;4327;06:34:31;0;49	95495;8	64607;7;108	6;0;
$GPXUP;4327;06:34:32;0;49	95495;8	64607;7;108	6;0;
$GPXUP;4327;06:34:33;0;49	95495;8	64607;7;108	6;0;
$GPXUP;4327;06:34:34;0;49	95495;8	64607;7;108	6;0;
$GPXUP;4327;06:34:35;0;49	95495;8	64607;7;108	6;0;
$GPXUP;4327;06:34:36;0;49	95495;8	64607;7;108	6;0;
$GPXUP;4327;06:34:37;0;49	95495;8	64607;7;108	6;0;
$GPXUP;4327;06:34:38;0;49	95495;8	64607;7;108	6;0;
$GPXUP;4327;06:34:39;0;49	95495;8	64607;7;108	6;0;
$GPXUP;4327;06:34:40;0;49	95495;8	64607;7;108	6;0;
$GPXUP;4327;06:34:41;0;49	95495;8	64607;7;108	6;0;
$GPXUP;4327;06:34:42;0;49	95495;8	64607;7;108	6;0;
$GPXUP;4327;06:34:43;0;49	95495;8	64607;7;108	6;0;
$GPXUP;4327;06:34:44;0;49	95495;8	64607;7;108	6;0;
$GPXUP;4327;06:34:45;0;49	95495;8	64607;7;108	6;0;
$GPXUP;4327;06:34:46;0;49	95495;8	64607;7;108	6;0;
$GPXUP;4327;06:34:47;0;49	95495;8	64607;7;108	6;0;
$GPXUP;4327;06:34:48;0;49	95495;8	64607;7;108	6;0;
$GPXUP;4327;06:34:49;0;49	95495;8	64607;7;108	6;0;
$GPXUP;4327;06:34:50;0;49	95495;8	64607;7;108	6;0;
$GPXUP;4327;06:34:51;0;49	95495;8	64607;7;108	6;0;
$GPXUP;4327;06:34:52;0;49	95495;8	64607;7;108	6;0;
$GPXUP;4327;06:34:53;0;49	95495;8	64607;7;108	6;0;
$GPXUP;4327;06:34:54;0;49	95495;8	64607;7;108	6;0;
$GPXUP;4327;06:34:55;0;49	95495;8	64607;7;108	6;0;
$GPXUP;4327;06:34:56;0;49	95495;8	64607;7;108	6;0;
$GPXUP;4327;06:34:57;0;49	95495;8	64607;7;108	6;0;
$GPXUP;4327;06:34:58;0;49	95495;8	64607;7;108	6;0;
$GPXUP;4327;06:34:59;0;49	95495;8	64607;7;108	6;0;
$GPXUP;4327;06:35:00;0;49	95495;8	64607;7;108	6;0;
$GPXUP;4327;06:35:01;0;49	95495;8	64607;7;108	6;0;
$GPXUP;4327;06:35:02;0;49	95495;8	64607;7;108	6;0;
$GPXUP;4327;06:35:03;0;49	95495;8	64607;7;108	6;0;
$GPXUP;4327;06:35:04;0;49	95495;8	64607;7;108	6;0;
$GPXUP;4327;06:35:05;0;49	95495;8	64607;7;108	6;0;
$GPXUP;4327;06:35:06;0;49	95495;8	64607;7;108	6;0;
$GPXUP;4327;06:35:07;0;49	95495;8	64607;7;108	6;0;
$GPXUP;4327;06:35:08;0;49	95495;8	64607;7;108	6;0;
$GPXUP;4327;06:35:09;0;49	95495;8	64607;7;108	6;0;
$GPXUP;4327;06:35:10;0;49	95495;8	64607;7;108	6;0;
$GPXUP;4327;06:35:11;0;49	95495;8	64607;7;108	6;0;
$GPXUP;4327;06:35:12;0;49	95495;8	64607;7;108	6;0;
$GPXUP;4327;06:35:13;0;49	95495;8	64607;7;108	6;0;
$GPXUP;4327;06:35:14;0;49	95495;8	64607;7;108	6;0;
$GPXUP;4327;06:35:15;0;49	95495;8	64607;7;108	6;0;
$GPXUP;4327;06:35:16;0;49	95495;8	64607;7;108	6;0;
$GPXUP;4327;06:35:17;0;49	95495;8	64607;7;108	6;0;
$GPXUP;4327;06:35:18;0;49	95495;8	64607;7;108	6;0;
$GPXUP;4327;06:35:19;0;49	95495;8	64607;7;108	6;0;
$GPXUP;4327;06:35:20;0;49	95495;8	64607;7;108	6;0;
$GPXUP;4327;06:35:21;0;49	95495;8	64607;7;108	6;0;
$GPXUP;4327;06:35:22;0;49	95495;8	64607;7;108	6;0;
$GPXUP;4327;06:35:23;0;49	95495;8	64607;7;108	6;0;
$GPXUP;4327;06:35:24;0;49	95495;8	64607;7;108	6;0;
$GPXUP;4327;06:35:25;0;49	95495;8	64607;7;108	6;0;
$GPXUP;4327;06:35:26;0;49	95495;8	64607;7;108	6;0;
$GPXUP;4327;06:35:27;0;49	95495;8	64607;7;108	6;0;
$GPXUP;4327;06:35:28;0;49	95495;8	64607;7;108	6;0;
$GPXUP;4327;06:35:29;0;49	95495;8	64607;7;108	6;0;
$GPXUP;4327;06:35:30;0;49	95495;8	64607;7;108	6;0;
$GPXUP;4327;06:35:31;0;49	95495;8	64607;7;108	6;0;
[truncated: 5,904 more rows]
