# Supplementary material for: Pigeon Navigation: Different Routes Lead to Frankfurt
Source: PLoS One. 2014 Nov 12;9(11):e112439. doi: 10.1371/journal.pone.0112439 (PMC4229201; doi:10.1371/journal.pone.0112439)
Supplement: File S4 — Files containing the original track data and a ‘Read me’ explaining the data format. (ZIP) [file pone.0112439.s004.zip › S-GRH/110709xup05_1036.log]

$GPXUP;4339;07:39:03;0;49	87232;8	568;8;98	1;0;
$GPXUP;4339;07:39:04;0;49	87233;8	568;8;98	1;28;
$GPXUP;4339;07:39:05;0;49	87245;8	56793;8;97	6;42;
$GPXUP;4339;07:39:06;0;49	87256;8	56783;8;97	1;50;
$GPXUP;4339;07:39:07;0;49	87268;8	56771;8;96	5;52;
$GPXUP;4339;07:39:08;0;49	87276;8	56753;8;95	3;56;
$GPXUP;4339;07:39:09;0;49	8728;8	56732;8;95	2;54;
$GPXUP;4339;07:39:10;0;49	87281;8	5671;8;95	7;56;
$GPXUP;4339;07:39:11;0;49	87282;8	56689;8;96	4;55;
$GPXUP;4339;07:39:12;0;49	8728;8	56669;8;96	8;50;
$GPXUP;4339;07:39:13;0;49	87273;8	56654;8;97	1;48;
$GPXUP;4339;07:39:14;0;49	87265;8	56641;8;97	6;46;
$GPXUP;4339;07:39:15;0;49	87258;8	56627;8;98;45;
$GPXUP;4339;07:39:16;0;49	87249;8	56616;8;97	7;46;
$GPXUP;4339;07:39:17;0;49	87239;8	56611;8;98	6;41;
$GPXUP;4339;07:39:18;0;49	87232;8	56603;8;100	7;36;
$GPXUP;4339;07:39:19;0;49	8723;8	56587;8;101	6;47;
$GPXUP;4339;07:39:20;0;49	87232;8	56567;8;102;57;
$GPXUP;4339;07:39:21;0;49	87238;8	56546;8;102	3;59;
$GPXUP;4339;07:39:22;0;49	87244;8	56526;8;101	6;62;
$GPXUP;4339;07:39:23;0;49	87252;8	56503;8;101	7;65;
$GPXUP;4339;07:39:24;0;49	87255;8	56479;8;102;59;
$GPXUP;4339;07:39:25;0;49	87251;8	5646;8;102	5;51;
$GPXUP;4339;07:39:26;0;49	87241;8	56449;8;102	2;49;
$GPXUP;4339;07:39:27;0;49	87228;8	56449;8;100	9;50;
$GPXUP;4339;07:39:28;0;49	87217;8	56459;8;99	7;54;
$GPXUP;4339;07:39:29;0;49	87208;8	56475;8;100	4;54;
$GPXUP;4339;07:39:30;0;49	87199;8	56492;8;101	4;54;
$GPXUP;4339;07:39:31;0;49	87191;8	56509;8;101	9;55;
$GPXUP;4339;07:39:32;0;49	87184;8	56528;8;102	9;56;
$GPXUP;4339;07:39:33;0;49	87178;8	56548;8;105	2;54;
$GPXUP;4339;07:39:34;0;49	87178;8	56568;8;107	7;59;
$GPXUP;4339;07:39:35;0;49	87185;8	56589;8;109	6;62;
$GPXUP;4339;07:39:36;0;49	87196;8	56609;8;109	6;64;
$GPXUP;4339;07:39:37;0;49	87207;8	56627;8;109	2;67;
$GPXUP;4339;07:39:38;0;49	87225;8	56638;8;107	9;83;
$GPXUP;4339;07:39:39;0;49	87245;8	56633;8;107;79;
$GPXUP;4339;07:39:40;0;49	87261;8	56615;8;103	5;80;
$GPXUP;4339;07:39:41;0;49	87275;8	56591;8;100	8;84;
$GPXUP;4339;07:39:42;0;49	87288;8	56565;8;101	1;86;
$GPXUP;4339;07:39:43;0;49	873;8	5654;8;103	3;76;
$GPXUP;4339;07:39:44;0;49	87309;8	56515;8;105	8;72;
$GPXUP;4339;07:39:45;0;49	87309;8	56491;8;107	1;62;
$GPXUP;4339;07:39:46;0;49	873;8	56476;8;107	1;54;
$GPXUP;4339;07:39:47;0;49	87287;8	56469;8;108	3;52;
$GPXUP;4339;07:39:48;0;49	87275;8	56465;8;109;49;
$GPXUP;4339;07:39:49;0;49	87263;8	56468;8;110	2;48;
$GPXUP;4339;07:39:50;0;49	87252;8	56477;8;111	7;49;
$GPXUP;4339;07:39:51;0;49	87242;8	5649;8;112	6;49;
$GPXUP;4339;07:39:52;0;49	87234;8	56504;8;111	6;52;
$GPXUP;4339;07:39:53;0;49	87225;8	56519;8;111	8;51;
$GPXUP;4339;07:39:54;0;49	87215;8	56529;8;112	8;48;
$GPXUP;4339;07:39:55;0;49	87204;8	56533;8;115	3;41;
$GPXUP;4339;07:39:56;0;49	87194;8	56539;8;116;44;
$GPXUP;4339;07:39:57;0;49	87188;8	56552;8;115	2;49;
$GPXUP;4339;07:39:58;0;49	8718;8	56565;8;114	1;47;
$GPXUP;4339;07:39:59;0;49	8717;8	56575;8;113	2;47;
$GPXUP;4339;07:40:00;0;49	87162;8	56586;8;112;49;
$GPXUP;4339;07:40:01;0;49	87154;8	56604;8;110	5;58;
$GPXUP;4339;07:40:02;0;49	87149;8	56628;8;110	3;66;
$GPXUP;4339;07:40:03;0;49	87142;8	56649;8;112	3;57;
$GPXUP;4339;07:40:04;0;49	87133;8	56666;8;115	2;49;
$GPXUP;4339;07:40:05;0;49	87126;8	56681;8;116	2;55;
$GPXUP;4339;07:40:06;0;49	8712;8	567;8;115	6;56;
$GPXUP;4339;07:40:07;0;49	8711;8	56712;8;116	1;49;
$GPXUP;4339;07:40:08;0;49	87098;8	56717;8;116	2;48;
$GPXUP;4339;07:40:09;0;49	87086;8	5672;8;116	2;53;
$GPXUP;4339;07:40:10;0;49	87077;8	56709;8;115	4;65;
$GPXUP;4339;07:40:11;0;49	87068;8	56681;8;112	4;67;
$GPXUP;4339;07:40:12;0;49	87061;8	56657;8;111	4;62;
$GPXUP;4339;07:40:13;0;49	8705;8	56644;8;112	4;53;
$GPXUP;4339;07:40:14;0;49	8704;8	56633;8;114	5;44;
$GPXUP;4339;07:40:15;0;49	8703;8	56622;8;116	4;44;
$GPXUP;4339;07:40:16;0;49	87023;8	56607;8;117	9;48;
$GPXUP;4339;07:40:17;0;49	87022;8	56588;8;120;54;
$GPXUP;4339;07:40:18;0;49	87027;8	56566;8;121	8;60;
$GPXUP;4339;07:40:19;0;49	87034;8	56548;8;121	7;54;
$GPXUP;4339;07:40:20;0;49	87037;8	56529;8;121	8;51;
$GPXUP;4339;07:40:21;0;49	87043;8	56507;8;121	3;67;
$GPXUP;4339;07:40:22;0;49	87055;8	56486;8;120	8;76;
$GPXUP;4339;07:40:23;0;49	87072;8	56469;8;121	2;79;
$GPXUP;4339;07:40:24;0;49	8709;8	56454;8;122	3;80;
$GPXUP;4339;07:40:25;0;49	87108;8	56442;8;123	7;78;
$GPXUP;4339;07:40:26;0;49	87128;8	56434;8;123	3;81;
$GPXUP;4339;07:40:27;0;49	87148;8	56437;8;123	3;83;
$GPXUP;4339;07:40:28;0;49	87166;8	56451;8;122	8;77;
$GPXUP;4339;07:40:29;0;49	8718;8	56472;8;120	7;74;
$GPXUP;4339;07:40:30;0;49	87188;8	56499;8;118	7;75;
$GPXUP;4339;07:40:31;0;49	87195;8	56526;8;119	2;67;
$GPXUP;4339;07:40:32;0;49	87201;8	56552;8;120	6;68;
$GPXUP;4339;07:40:33;0;49	87207;8	56576;8;120	2;66;
$GPXUP;4339;07:40:34;0;49	87213;8	566;8;118	9;70;
$GPXUP;4339;07:40:35;0;49	87218;8	56628;8;116	2;74;
$GPXUP;4339;07:40:36;0;49	87228;8	56655;8;111	9;81;
$GPXUP;4339;07:40:37;0;49	87238;8	56684;8;108	9;85;
$GPXUP;4339;07:40:38;0;49	87248;8	56713;8;104	7;87;
$GPXUP;4339;07:40:39;0;49	8725;8	56743;8;104	6;73;
$GPXUP;4339;07:40:40;0;49	8724;8	56766;8;101	5;69;
$GPXUP;4339;07:40:41;0;49	87224;8	56776;8;100	6;66;
$GPXUP;4339;07:40:42;0;49	87208;8	56776;8;102	4;61;
$GPXUP;4339;07:40:43;0;49	87193;8	56774;8;105	2;60;
$GPXUP;4339;07:40:44;0;49	87178;8	5677;8;107;56;
$GPXUP;4339;07:40:45;0;49	87165;8	56764;8;108	8;53;
$GPXUP;4339;07:40:46;0;49	87153;8	56755;8;109	8;54;
$GPXUP;4339;07:40:47;0;49	87142;8	56742;8;112	3;55;
$GPXUP;4339;07:40:48;0;49	87133;8	56726;8;114	1;52;
$GPXUP;4339;07:40:49;0;49	87124;8	56714;8;113	7;48;
$GPXUP;4339;07:40:50;0;49	87113;8	56704;8;113	8;52;
$GPXUP;4339;07:40:51;0;49	87102;8	56696;8;114;43;
$GPXUP;4339;07:40:52;0;49	87092;8	56692;8;114	8;43;
$GPXUP;4339;07:40:53;0;49	87081;8	56692;8;117	2;42;
$GPXUP;4339;07:40:54;0;49	87073;8	56685;8;117	5;41;
$GPXUP;4339;07:40:55;0;49	87068;8	56669;8;117	7;48;
$GPXUP;4339;07:40:56;0;49	87065;8	5665;8;115	4;52;
$GPXUP;4339;07:40:57;0;49	87065;8	56627;8;112	8;65;
$GPXUP;4339;07:40:58;0;49	87068;8	56601;8;112	8;68;
$GPXUP;4339;07:40:59;0;49	87072;8	56574;8;112	2;66;
$GPXUP;4339;07:41:00;0;49	87071;8	5655;8;112	7;60;
$GPXUP;4339;07:41:01;0;49	87066;8	56528;8;112	3;57;
$GPXUP;4339;07:41:02;0;49	87061;8	56508;8;112	3;55;
$GPXUP;4339;07:41:03;0;49	87054;8	56491;8;114	5;51;
$GPXUP;4339;07:41:04;0;49	87043;8	56478;8;115	9;50;
$GPXUP;4339;07:41:05;0;49	87034;8	56466;8;117	2;49;
$GPXUP;4339;07:41:06;0;49	87025;8	56454;8;115	5;49;
$GPXUP;4339;07:41:07;0;49	87017;8	56439;8;115	5;53;
$GPXUP;4339;07:41:08;0;49	87012;8	56421;8;116	2;52;
$GPXUP;4339;07:41:09;0;49	8701;8	564;8;117	8;60;
$GPXUP;4339;07:41:10;0;49	87015;8	56376;8;117	9;65;
$GPXUP;4339;07:41:11;0;49	87024;8	56354;8;116	6;70;
$GPXUP;4339;07:41:12;0;49	87035;8	56332;8;117	2;76;
$GPXUP;4339;07:41:13;0;49	87051;8	56313;8;116	8;79;
$GPXUP;4339;07:41:14;0;49	87068;8	563;8;118	4;79;
$GPXUP;4339;07:41:15;0;49	87088;8	56296;8;118	6;76;
$GPXUP;4339;07:41:16;0;49	87104;8	56307;8;118	9;66;
$GPXUP;4339;07:41:17;0;49	87115;8	56325;8;115	9;63;
$GPXUP;4339;07:41:18;0;49	87122;8	56348;8;110	3;66;
$GPXUP;4339;07:41:19;0;49	87127;8	56375;8;106	7;75;
$GPXUP;4339;07:41:20;0;49	87133;8	56404;8;102	7;75;
$GPXUP;4339;07:41:21;0;49	87141;8	56432;8;103	3;75;
$GPXUP;4339;07:41:22;0;49	87147;8	56458;8;104	2;70;
$GPXUP;4339;07:41:23;0;49	87146;8	56485;8;103	5;66;
$GPXUP;4339;07:41:24;0;49	87138;8	56504;8;103	9;56;
$GPXUP;4339;07:41:25;0;49	87126;8	56512;8;105	4;51;
$GPXUP;4339;07:41:26;0;49	87113;8	56514;8;107;52;
$GPXUP;4339;07:41:27;0;49	87101;8	56517;8;107	7;49;
$GPXUP;4339;07:41:28;0;49	8709;8	56525;8;109	4;49;
$GPXUP;4339;07:41:29;0;49	8708;8	56537;8;111	3;48;
$GPXUP;4339;07:41:30;0;49	87071;8	5655;8;114	8;47;
$GPXUP;4339;07:41:31;0;49	87062;8	56561;8;117	3;44;
$GPXUP;4339;07:41:32;0;49	87053;8	56572;8;120;42;
$GPXUP;4339;07:41:33;0;49	87045;8	56583;8;120	6;46;
$GPXUP;4339;07:41:34;0;49	87038;8	566;8;120	7;52;
$GPXUP;4339;07:41:35;0;49	87033;8	56618;8;121	6;52;
$GPXUP;4339;07:41:36;0;49	87031;8	56639;8;123	6;61;
$GPXUP;4339;07:41:37;0;49	87033;8	56663;8;123	4;61;
$GPXUP;4339;07:41:38;0;49	87034;8	56687;8;123	3;63;
$GPXUP;4339;07:41:39;0;49	87039;8	56712;8;123	3;74;
$GPXUP;4339;07:41:40;0;49	8705;8	56737;8;122	3;77;
$GPXUP;4339;07:41:41;0;49	87061;8	56761;8;121	9;77;
$GPXUP;4339;07:41:42;0;49	8707;8	56786;8;122	5;70;
$GPXUP;4339;07:41:43;0;49	87077;8	5681;8;124	3;66;
$GPXUP;4339;07:41:44;0;49	87084;8	56834;8;124	4;65;
$GPXUP;4339;07:41:45;0;49	87092;8	56856;8;124;68;
$GPXUP;4339;07:41:46;0;49	87105;8	56876;8;123;74;
$GPXUP;4339;07:41:47;0;49	87121;8	56891;8;122	9;76;
$GPXUP;4339;07:41:48;0;49	8714;8	56898;8;122	3;79;
$GPXUP;4339;07:41:49;0;49	8716;8	56896;8;122	5;77;
$GPXUP;4339;07:41:50;0;49	87178;8	56887;8;121	5;79;
$GPXUP;4339;07:41:51;0;49	87198;8	5688;8;120	5;79;
$GPXUP;4339;07:41:52;0;49	87218;8	5688;8;118	6;81;
$GPXUP;4339;07:41:53;0;49	87238;8	5689;8;116	9;81;
$GPXUP;4339;07:41:54;0;49	87258;8	56904;8;115	2;80;
$GPXUP;4339;07:41:55;0;49	87271;8	56925;8;116	4;72;
$GPXUP;4339;07:41:56;0;49	87282;8	5695;8;118	8;68;
$GPXUP;4339;07:41:57;0;49	87294;8	56966;8;118	3;73;
$GPXUP;4339;07:41:58;0;49	87312;8	56973;8;118	8;73;
$GPXUP;4339;07:41:59;0;49	87328;8	56967;8;118	3;71;
$GPXUP;4339;07:42:00;0;49	8734;8	56947;8;115	4;68;
$GPXUP;4339;07:42:01;0;49	87346;8	56922;8;112	8;65;
$GPXUP;4339;07:42:02;0;49	8735;8	56898;8;111	8;63;
$GPXUP;4339;07:42:03;0;49	87349;8	56874;8;109	6;61;
$GPXUP;4339;07:42:04;0;49	8734;8	56855;8;110	1;58;
$GPXUP;4339;07:42:05;0;49	87329;8	56842;8;110	4;55;
$GPXUP;4339;07:42:06;0;49	87317;8	56829;8;110	9;55;
$GPXUP;4339;07:42:07;0;49	87307;8	56814;8;110	3;56;
$GPXUP;4339;07:42:08;0;49	87297;8	56799;8;110	8;57;
$GPXUP;4339;07:42:09;0;49	87286;8	56785;8;110	3;57;
$GPXUP;4339;07:42:10;0;49	87276;8	56769;8;110	5;56;
$GPXUP;4339;07:42:11;0;49	87267;8	56753;8;109	9;54;
$GPXUP;4339;07:42:12;0;49	87258;8	56739;8;108	5;51;
$GPXUP;4339;07:42:13;0;49	87248;8	5673;8;106	6;50;
$GPXUP;4339;07:42:14;0;49	87236;8	56723;8;103	5;54;
$GPXUP;4339;07:42:15;0;49	87222;8	56716;8;101	6;55;
$GPXUP;4339;07:42:16;0;49	87208;8	56708;8;99	5;55;
$GPXUP;4339;07:42:17;0;49	87194;8	5671;8;99	3;58;
$GPXUP;4339;07:42:18;0;49	87181;8	56721;8;99	1;60;
$GPXUP;4339;07:42:19;0;49	87168;8	56735;8;99	1;62;
$GPXUP;4339;07:42:20;0;49	87155;8	56747;8;99	4;59;
$GPXUP;4339;07:42:21;0;49	87142;8	56758;8;100;59;
$GPXUP;4339;07:42:22;0;49	87129;8	56766;8;100	4;55;
$GPXUP;4339;07:42:23;0;49	87116;8	56771;8;101	5;54;
$GPXUP;4339;07:42:24;0;49	87102;8	56775;8;102	7;55;
$GPXUP;4339;07:42:25;0;49	87089;8	56775;8;104	7;53;
$GPXUP;4339;07:42:26;0;49	87075;8	56774;8;105	8;53;
$GPXUP;4339;07:42:27;0;49	87062;8	56774;8;107	1;54;
$GPXUP;4339;07:42:28;0;49	87049;8	5677;8;106	8;52;
$GPXUP;4339;07:42:29;0;49	87037;8	56764;8;105	7;52;
$GPXUP;4339;07:42:30;0;49	87024;8	56756;8;105;54;
$GPXUP;4339;07:42:31;0;49	87014;8	56747;8;105	8;46;
$GPXUP;4339;07:42:32;0;49	87004;8	5674;8;106	4;41;
$GPXUP;4339;07:42:33;0;49	86994;8	56734;8;105	9;45;
$GPXUP;4339;07:42:34;0;49	86983;8	5673;8;106	4;46;
$GPXUP;4339;07:42:35;0;49	86972;8	56728;8;107	5;44;
$GPXUP;4339;07:42:36;0;49	86962;8	56722;8;107	3;46;
$GPXUP;4339;07:42:37;0;49	8695;8	56716;8;105	8;48;
$GPXUP;4339;07:42:38;0;49	86938;8	56708;8;104	1;49;
$GPXUP;4339;07:42:39;0;49	86928;8	56711;8;104	9;46;
$GPXUP;4339;07:42:40;0;49	86918;8	56718;8;107	4;41;
$GPXUP;4339;07:42:41;0;49	86908;8	56724;8;108	2;43;
$GPXUP;4339;07:42:42;0;49	86898;8	56724;8;108	5;41;
$GPXUP;4339;07:42:43;0;49	8689;8	56713;8;109	2;46;
$GPXUP;4339;07:42:44;0;49	86883;8	56698;8;109	5;50;
$GPXUP;4339;07:42:45;0;49	86874;8	56687;8;110	3;45;
$GPXUP;4339;07:42:46;0;49	86864;8	56685;8;112	1;43;
$GPXUP;4339;07:42:47;0;49	86852;8	56686;8;111	9;44;
$GPXUP;4339;07:42:48;0;49	86842;8	56687;8;112	7;44;
$GPXUP;4339;07:42:49;0;49	86831;8	56685;8;113	4;43;
$GPXUP;4339;07:42:50;0;49	8682;8	5668;8;113	9;42;
$GPXUP;4339;07:42:51;0;49	86812;8	5667;8;115	7;42;
$GPXUP;4339;07:42:52;0;49	86807;8	56656;8;117	8;44;
$GPXUP;4339;07:42:53;0;49	86804;8	56639;8;119	1;44;
$GPXUP;4339;07:42:54;0;49	86801;8	56623;8;118	9;40;
$GPXUP;4339;07:42:55;0;49	86795;8	56612;8;118	4;36;
$GPXUP;4339;07:42:56;0;49	86786;8	56612;8;118	5;41;
$GPXUP;4339;07:42:57;0;49	86777;8	56621;8;116	8;50;
$GPXUP;4339;07:42:58;0;49	86769;8	56637;8;115	9;54;
$GPXUP;4339;07:42:59;0;49	86765;8	56657;8;116	2;57;
$GPXUP;4339;07:43:00;0;49	86763;8	56678;8;117	1;51;
$GPXUP;4339;07:43:01;0;49	86761;8	56697;8;117	6;46;
$GPXUP;4339;07:43:02;0;49	86756;8	56712;8;117	8;42;
$GPXUP;4339;07:43:03;0;49	8675;8	56724;8;118	5;42;
$GPXUP;4339;07:43:04;0;49	8674;8	56732;8;119	3;41;
$GPXUP;4339;07:43:05;0;49	86731;8	56729;8;119	1;40;
$GPXUP;4339;07:43:06;0;49	86721;8	5672;8;120	9;41;
$GPXUP;4339;07:43:07;0;49	86714;8	5671;8;121	2;42;
$GPXUP;4339;07:43:08;0;49	86709;8	56694;8;120	3;51;
$GPXUP;4339;07:43:09;0;49	86713;8	56673;8;119	4;61;
$GPXUP;4339;07:43:10;0;49	86723;8	56652;8;119	1;68;
$GPXUP;4339;07:43:11;0;49	86733;8	5663;8;118	6;67;
$GPXUP;4339;07:43:12;0;49	86741;8	56608;8;118	2;65;
$GPXUP;4339;07:43:13;0;49	86745;8	56584;8;119	2;59;
$GPXUP;4339;07:43:14;0;49	86744;8	56563;8;120	8;49;
$GPXUP;4339;07:43:15;0;49	86738;8	56547;8;122	1;43;
$GPXUP;4339;07:43:16;0;49	8673;8	56537;8;122;43;
$GPXUP;4339;07:43:17;0;49	8672;8	56536;8;123	2;34;
$GPXUP;4339;07:43:18;0;49	86713;8	56545;8;126	8;40;
$GPXUP;4339;07:43:19;0;49	86708;8	56558;8;128	6;40;
$GPXUP;4339;07:43:20;0;49	86704;8	56572;8;129	7;39;
$GPXUP;4339;07:43:21;0;49	86697;8	56581;8;129	4;40;
$GPXUP;4339;07:43:22;0;49	86687;8	5658;8;130;41;
$GPXUP;4339;07:43:23;0;49	86679;8	5657;8;130	1;44;
$GPXUP;4339;07:43:24;0;49	86675;8	56553;8;129	8;45;
$GPXUP;4339;07:43:25;0;49	86674;8	56535;8;129	2;49;
$GPXUP;4339;07:43:26;0;49	86676;8	56515;8;129	8;54;
$GPXUP;4339;07:43:27;0;49	86683;8	56496;8;130	8;59;
$GPXUP;4339;07:43:28;0;49	86694;8	56479;8;130	6;68;
$GPXUP;4339;07:43:29;0;49	86711;8	56464;8;130	1;75;
$GPXUP;4339;07:43:30;0;49	8673;8	56454;8;130	1;80;
$GPXUP;4339;07:43:31;0;49	8675;8	56447;8;130;83;
$GPXUP;4339;07:43:32;0;49	86769;8	5644;8;131	4;78;
$GPXUP;4339;07:43:33;0;49	86787;8	5643;8;132	2;75;
$GPXUP;4339;07:43:34;0;49	86805;8	56419;8;131	5;76;
$GPXUP;4339;07:43:35;0;49	86824;8	56413;8;131	2;77;
$GPXUP;4339;07:43:36;0;49	86844;8	56414;8;129	8;80;
$GPXUP;4339;07:43:37;0;49	86864;8	5642;8;127	6;83;
$GPXUP;4339;07:43:38;0;49	86885;8	56431;8;124	6;88;
$GPXUP;4339;07:43:39;0;49	86904;8	56446;8;122	8;89;
$GPXUP;4339;07:43:40;0;49	86923;8	56464;8;122	3;88;
$GPXUP;4339;07:43:41;0;49	86942;8	5648;8;121	4;86;
$GPXUP;4339;07:43:42;0;49	86961;8	56498;8;121	3;85;
$GPXUP;4339;07:43:43;0;49	86977;8	56519;8;120	7;80;
$GPXUP;4339;07:43:44;0;49	86992;8	5654;8;120	6;81;
$GPXUP;4339;07:43:45;0;49	87008;8	56557;8;122	1;82;
$GPXUP;4339;07:43:46;0;49	87025;8	56572;8;123	9;77;
$GPXUP;4339;07:43:47;0;49	87038;8	56591;8;125	9;70;
$GPXUP;4339;07:43:48;0;49	87048;8	56612;8;126	8;66;
$GPXUP;4339;07:43:49;0;49	87057;8	56633;8;127	9;65;
$GPXUP;4339;07:43:50;0;49	87065;8	56656;8;128	6;64;
$GPXUP;4339;07:43:51;0;49	87069;8	5668;8;127	3;66;
$GPXUP;4339;07:43:52;0;49	8707;8	56704;8;126	8;62;
$GPXUP;4339;07:43:53;0;49	87075;8	56728;8;127	8;68;
$GPXUP;4339;07:43:54;0;49	87087;8	56748;8;127	4;71;
$GPXUP;4339;07:43:55;0;49	87101;8	56764;8;126	7;75;
$GPXUP;4339;07:43:56;0;49	87119;8	56775;8;126	7;81;
$GPXUP;4339;07:43:57;0;49	87139;8	56781;8;126	9;83;
$GPXUP;4339;07:43:58;0;49	87159;8	56785;8;125	4;81;
$GPXUP;4339;07:43:59;0;49	8718;8	56791;8;123	6;84;
$GPXUP;4339;07:44:00;0;49	87201;8	56797;8;122	4;88;
$GPXUP;4339;07:44:01;0;49	87222;8	56806;8;121	9;86;
$GPXUP;4339;07:44:02;0;49	87243;8	56815;8;121	6;84;
$GPXUP;4339;07:44:03;0;49	87263;8	56825;8;120	8;83;
$GPXUP;4339;07:44:04;0;49	87284;8	56834;9;120	5;89;
$GPXUP;4339;07:44:05;0;49	87305;8	56839;9;119	9;86;
$GPXUP;4339;07:44:06;0;49	87326;8	56844;9;119;86;
$GPXUP;4339;07:44:07;0;49	87348;8	56847;9;118	6;86;
$GPXUP;4339;07:44:08;0;49	8737;8	5685;9;117	5;88;
$GPXUP;4339;07:44:09;0;49	87392;8	56851;9;116	6;92;
$GPXUP;4339;07:44:10;0;49	87415;8	56849;9;115;92;
$GPXUP;4339;07:44:11;0;49	87438;8	56844;9;114	7;93;
$GPXUP;4339;07:44:12;0;49	87461;8	56839;9;115	4;91;
$GPXUP;4339;07:44:13;0;49	87484;8	56834;9;115	5;89;
$GPXUP;4339;07:44:14;0;49	87506;8	56831;9;116	7;89;
$GPXUP;4339;07:44:15;0;49	87526;8	5682;9;118	4;82;
$GPXUP;4339;07:44:16;0;49	87544;8	56807;9;119	3;82;
$GPXUP;4339;07:44:17;0;49	87559;8	56787;9;119	2;82;
$GPXUP;4339;07:44:18;0;49	8757;8	56761;9;119	7;79;
$GPXUP;4339;07:44:19;0;49	8758;8	56735;9;120	4;77;
$GPXUP;4339;07:44:20;0;49	87589;8	56709;9;120	4;73;
$GPXUP;4339;07:44:21;0;49	87598;8	56685;9;122	6;69;
$GPXUP;4339;07:44:22;0;49	8761;8	56667;9;126	4;66;
$GPXUP;4339;07:44:23;0;49	87622;8	56649;9;129	5;67;
$GPXUP;4339;07:44:24;0;49	87636;8	56632;9;129	2;74;
$GPXUP;4339;07:44:25;0;49	87651;8	56616;9;128	3;76;
$GPXUP;4339;07:44:26;0;49	87668;8	56601;9;127	9;78;
$GPXUP;4339;07:44:27;0;49	87686;8	5659;9;126	5;77;
$GPXUP;4339;07:44:28;0;49	87706;8	56583;9;126	9;83;
$GPXUP;4339;07:44:29;0;49	87726;8	56579;9;128	5;80;
$GPXUP;4339;07:44:30;0;49	87746;8	56577;9;131;77;
$GPXUP;4339;07:44:31;0;49	87765;8	56579;9;132;76;
$GPXUP;4339;07:44:32;0;49	87784;8	56585;9;131	4;78;
$GPXUP;4339;07:44:33;0;49	87803;8	5659;9;130	2;79;
$GPXUP;4339;07:44:34;0;49	87823;8	56595;9;130	1;83;
$GPXUP;4339;07:44:35;0;49	87843;8	56603;9;130	6;81;
$GPXUP;4339;07:44:36;0;49	87862;8	56611;9;130	7;81;
$GPXUP;4339;07:44:37;0;49	87882;8	56619;9;130	2;81;
$GPXUP;4339;07:44:38;0;49	87902;8	56624;9;128	7;85;
$GPXUP;4339;07:44:39;0;49	87924;8	56629;9;126	9;88;
$GPXUP;4339;07:44:40;0;49	87946;8	56634;9;126;90;
$GPXUP;4339;07:44:41;0;49	87968;8	56639;9;125	1;90;
$GPXUP;4339;07:44:42;0;49	87991;8	56645;9;123	9;92;
$GPXUP;4339;07:44:43;0;49	88014;8	56652;9;123	5;91;
$GPXUP;4339;07:44:44;0;49	88036;8	56656;9;124	6;88;
$GPXUP;4339;07:44:45;0;49	88058;8	56656;9;125	2;85;
$GPXUP;4339;07:44:46;0;49	88079;8	56652;9;125	2;86;
$GPXUP;4339;07:44:47;0;49	88101;8	56649;9;124	8;86;
$GPXUP;4339;07:44:48;0;49	88122;8	56648;9;124	6;88;
$GPXUP;4339;07:44:49;0;49	88145;8	56649;9;124	3;84;
$GPXUP;4339;07:44:50;0;49	88166;8	56646;9;125	6;85;
$GPXUP;4339;07:44:51;0;49	88187;8	56643;9;126	6;84;
$GPXUP;4339;07:44:52;0;49	88207;8	56641;9;127	8;82;
$GPXUP;4339;07:44:53;0;49	88227;8	56634;9;128	1;83;
$GPXUP;4339;07:44:54;0;49	88246;8	56627;9;129	9;77;
$GPXUP;4339;07:44:55;0;49	88265;8	56625;9;131	9;77;
$GPXUP;4339;07:44:56;0;49	88284;8	56624;9;133	9;80;
$GPXUP;4339;07:44:57;0;49	88303;8	56621;9;134	4;78;
$GPXUP;4339;07:44:58;0;49	88322;8	56612;9;134	4;80;
$GPXUP;4339;07:44:59;0;49	88342;8	56602;9;134	2;82;
$GPXUP;4339;07:45:00;0;49	88361;8	56591;9;133	1;83;
$GPXUP;4339;07:45:01;0;49	8838;8	56576;9;132	3;85;
$GPXUP;4339;07:45:02;0;49	88399;8	56562;9;130	3;85;
$GPXUP;4339;07:45:03;0;49	8842;8	5655;9;127	1;88;
$GPXUP;4339;07:45:04;0;49	88438;8	56532;9;126	3;88;
$GPXUP;4339;07:45:05;0;49	88455;8	56511;9;125	2;88;
$GPXUP;4339;07:45:06;0;49	8847;8	56486;9;122	5;90;
$GPXUP;4339;07:45:07;0;49	88479;8	56456;9;122;83;
$GPXUP;4339;07:45:08;0;49	8848;8	56425;9;124	3;74;
$GPXUP;4339;07:45:09;0;49	88476;8	56399;9;126	9;64;
$GPXUP;4339;07:45:10;0;49	88466;8	56382;9;130;54;
$GPXUP;4339;07:45:11;0;49	88456;8	5637;9;132	8;49;
$GPXUP;4339;07:45:12;0;49	88448;8	56354;9;133	6;55;
$GPXUP;4339;07:45:13;0;49	88442;8	56336;9;134	9;51;
$GPXUP;4339;07:45:14;0;49	88436;8	56318;9;135	5;48;
$GPXUP;4339;07:45:15;0;49	88429;8	56302;9;135	6;48;
$GPXUP;4339;07:45:16;0;49	88421;8	56289;9;135	6;44;
$GPXUP;4339;07:45:17;0;49	88411;8	56283;9;135	9;41;
$GPXUP;4339;07:45:18;0;49	88401;8	56278;9;135	1;43;
$GPXUP;4339;07:45:19;0;49	88391;8	56272;9;134	8;44;
$GPXUP;4339;07:45:20;0;49	88381;8	56266;9;138	3;42;
$GPXUP;4339;07:45:21;0;49	88371;8	56263;9;140	3;40;
$GPXUP;4339;07:45:22;0;49	88361;8	56265;9;142	9;41;
$GPXUP;4339;07:45:23;0;49	88352;8	56269;9;145	3;37;
$GPXUP;4339;07:45:24;0;49	88344;8	56269;9;148	2;29;
$GPXUP;4339;07:45:25;0;49	88338;8	56264;9;150	4;26;
$GPXUP;4339;07:45:26;0;49	88336;8	56252;9;150	5;41;
$GPXUP;4339;07:45:27;0;49	88339;8	56234;9;151	7;53;
$GPXUP;4339;07:45:28;0;49	88345;8	56214;9;152	8;60;
$GPXUP;4339;07:45:29;0;49	88353;8	56193;9;152;66;
$GPXUP;4339;07:45:30;0;49	88363;8	5617;9;149	6;74;
$GPXUP;4339;07:45:31;0;49	88378;8	56147;9;145;92;
$GPXUP;4339;07:45:32;0;49	88399;8	56126;9;141	3;101;
$GPXUP;4339;07:45:33;0;49	8842;8	56105;9;137	5;100;
$GPXUP;4339;07:45:34;0;49	88441;8	56082;9;133	6;101;
$GPXUP;4339;07:45:35;0;49	8846;8	56056;9;130	2;98;
$GPXUP;4339;07:45:36;0;49	88471;8	56024;9;129	7;90;
$GPXUP;4339;07:45:37;0;49	88477;8	55992;9;130	6;82;
$GPXUP;4339;07:45:38;0;49	8848;8	55962;9;132	1;75;
$GPXUP;4339;07:45:39;0;49	88482;8	55934;9;132	4;74;
$GPXUP;4339;07:45:40;0;49	88483;8	55906;9;132	3;66;
$GPXUP;4339;07:45:41;0;49	88479;8	55882;9;132	8;63;
$GPXUP;4339;07:45:42;0;49	88477;8	55858;9;133	4;65;
$GPXUP;4339;07:45:43;0;49	8848;8	55832;9;131	1;71;
$GPXUP;4339;07:45:44;0;49	88484;8	55805;9;129	5;73;
$GPXUP;4339;07:45:45;0;49	88489;8	55776;9;129	1;78;
$GPXUP;4339;07:45:46;0;49	88498;8	55748;9;129	9;79;
$GPXUP;4339;07:45:47;0;49	88508;8	55722;9;129	5;80;
$GPXUP;4339;07:45:48;0;49	88517;8	55695;9;128	9;77;
$GPXUP;4339;07:45:49;0;49	88527;8	5567;9;129;76;
$GPXUP;4339;07:45:50;0;49	88534;8	55644;9;128	7;72;
$GPXUP;4339;07:45:51;0;49	88538;8	55616;9;128	7;69;
$GPXUP;4339;07:45:52;0;49	88541;8	5559;9;131;66;
$GPXUP;4339;07:45:53;0;49	88542;8	55567;9;131	4;61;
$GPXUP;4339;07:45:54;0;49	88547;8	55543;9;131	1;70;
$GPXUP;4339;07:45:55;0;49	88557;8	55519;9;129	5;80;
$GPXUP;4339;07:45:56;0;49	88573;8	55498;9;127	2;87;
$GPXUP;4339;07:45:57;0;49	8859;8	55477;9;125	4;86;
$GPXUP;4339;07:45:58;0;49	88603;8	55453;9;127	5;76;
$GPXUP;4339;07:45:59;0;49	88614;8	55428;9;130;76;
$GPXUP;4339;07:46:00;0;49	88625;8	55403;9;128	9;78;
$GPXUP;4339;07:46:01;0;49	88637;8	5538;9;127	3;80;
$GPXUP;4339;07:46:02;0;49	88648;8	55352;9;126	8;80;
$GPXUP;4339;07:46:03;0;49	88653;8	55325;9;127	7;73;
$GPXUP;4339;07:46:04;0;49	88655;8	55299;9;128	5;67;
$GPXUP;4339;07:46:05;0;49	88661;8	55274;9;129;74;
$GPXUP;4339;07:46:06;0;49	88672;8	55251;9;127	8;78;
$GPXUP;4339;07:46:07;0;49	88684;8	55226;9;127	4;80;
$GPXUP;4339;07:46:08;0;49	88697;8	55201;9;127	7;84;
$GPXUP;4339;07:46:09;0;49	88714;8	55178;9;127	7;90;
$GPXUP;4339;07:46:10;0;49	88733;8	5516;9;127	4;92;
$GPXUP;4339;07:46:11;0;49	88756;8	55147;9;128;94;
$GPXUP;4339;07:46:12;0;49	88778;8	55136;9;127	4;93;
$GPXUP;4339;07:46:13;0;49	88801;8	55126;9;126	3;94;
$GPXUP;4339;07:46:14;0;49	88823;8	55117;9;127;95;
$GPXUP;4339;07:46:15;0;49	88846;8	55111;9;127	7;94;
$GPXUP;4339;07:46:16;0;49	8887;8	55105;9;128	3;92;
$GPXUP;4339;07:46:17;0;49	88892;8	55101;9;128	7;87;
$GPXUP;4339;07:46:18;0;49	88914;8	55098;9;129	4;87;
$GPXUP;4339;07:46:19;0;49	88936;8	55094;9;129	7;87;
$GPXUP;4339;07:46:20;0;49	88958;8	5509;9;129	8;89;
$GPXUP;4339;07:46:21;0;49	8898;8	5509;9;129	3;87;
$GPXUP;4339;07:46:22;0;49	89002;8	55092;9;129	7;88;
$GPXUP;4339;07:46:23;0;49	89023;8	55093;9;130	7;86;
$GPXUP;4339;07:46:24;0;49	89044;8	55087;9;131;86;
$GPXUP;4339;07:46:25;0;49	89065;8	55079;9;131	8;86;
$GPXUP;4339;07:46:26;0;49	89085;8	55071;9;134	4;76;
$GPXUP;4339;07:46:27;0;49	89104;8	55066;9;136	4;72;
$GPXUP;4339;07:46:28;0;49	89118;8	55051;9;134	1;69;
$GPXUP;4339;07:46:29;0;49	89129;8	55028;9;130	7;76;
$GPXUP;4339;07:46:30;0;49	89142;8	55003;9;127	5;83;
$GPXUP;4339;07:46:31;0;49	89155;8	54979;9;126;86;
$GPXUP;4339;07:46:32;0;49	89169;8	54954;9;126	3;85;
$GPXUP;4339;07:46:33;0;49	89183;8	54931;9;127	3;82;
$GPXUP;4339;07:46:34;0;49	89197;8	54908;9;128	7;81;
$GPXUP;4339;07:46:35;0;49	89211;8	54887;9;130	1;74;
$GPXUP;4339;07:46:36;0;49	8922;8	54865;9;132	6;65;
$GPXUP;4339;07:46:37;0;49	89228;8	54842;9;134	8;64;
$GPXUP;4339;07:46:38;0;49	89236;8	54821;9;134	5;63;
$GPXUP;4339;07:46:39;0;49	89244;8	54796;9;132	2;69;
$GPXUP;4339;07:46:40;0;49	89253;8	54771;9;132	5;76;
$GPXUP;4339;07:46:41;0;49	89264;8	54748;9;134	8;73;
$GPXUP;4339;07:46:42;0;49	89274;8	54725;9;136	8;71;
$GPXUP;4339;07:46:43;0;49	89284;8	54703;9;137	2;69;
$GPXUP;4339;07:46:44;0;49	89294;8	54682;9;136	7;70;
$GPXUP;4339;07:46:45;0;49	89306;8	54662;9;135	6;75;
$GPXUP;4339;07:46:46;0;49	8932;8	54641;9;135	1;78;
$GPXUP;4339;07:46:47;0;49	8933;8	54618;9;135	4;72;
$GPXUP;4339;07:46:48;0;49	89336;8	54594;9;137	6;64;
$GPXUP;4339;07:46:49;0;49	89336;8	54571;9;141	2;54;
$GPXUP;4339;07:46:50;0;49	89334;8	54552;9;145	2;48;
$GPXUP;4339;07:46:51;0;49	89332;8	54534;9;148	8;45;
$GPXUP;4339;07:46:52;0;49	89332;8	54515;9;150	2;50;
$GPXUP;4339;07:46:53;0;49	89334;8	54496;9;151	4;51;
$GPXUP;4339;07:46:54;0;49	89335;8	54477;9;151	1;50;
$GPXUP;4339;07:46:55;0;49	89339;8	54456;9;149;64;
$GPXUP;4339;07:46:56;0;49	89349;8	54434;9;147	6;73;
$GPXUP;4339;07:46:57;0;49	89362;8	54414;9;148	3;73;
$GPXUP;4339;07:46:58;0;49	89376;8	54396;9;149	4;71;
$GPXUP;4339;07:46:59;0;49	89391;8	54381;9;147	2;71;
$GPXUP;4339;07:47:00;0;49	89408;8	5437;9;143	5;74;
$GPXUP;4339;07:47:01;0;49	89428;8	54364;9;140	4;82;
$GPXUP;4339;07:47:02;0;49	89449;8	54363;9;137;86;
$GPXUP;4339;07:47:03;0;49	89471;8	54364;9;134	3;86;
$GPXUP;4339;07:47:04;0;49	89492;8	54359;9;132	3;88;
$GPXUP;4339;07:47:05;0;49	89514;8	54349;9;130;88;
$GPXUP;4339;07:47:06;0;49	89535;8	54338;9;129	9;90;
$GPXUP;4339;07:47:07;0;49	89555;8	54324;9;131	4;85;
$GPXUP;4339;07:47:08;0;49	89574;8	5431;9;132	1;83;
$GPXUP;4339;07:47:09;0;49	89593;8	54297;9;132	8;81;
$GPXUP;4339;07:47:10;0;49	89611;8	54283;9;132	4;81;
$GPXUP;4339;07:47:11;0;49	89629;8	54268;9;132	4;81;
$GPXUP;4339;07:47:12;0;49	89646;8	54252;9;134	6;81;
$GPXUP;4339;07:47:13;0;49	89663;8	54235;9;135	6;79;
$GPXUP;4339;07:47:14;0;49	89681;8	54218;9;136	1;79;
$GPXUP;4339;07:47:15;0;49	89699;8	54208;9;137	6;81;
$GPXUP;4339;07:47:16;0;49	89719;8	542;9;138	1;79;
$GPXUP;4339;07:47:17;0;49	89738;8	54196;9;137	4;78;
$GPXUP;4339;07:47:18;0;49	89758;8	54193;9;135	9;79;
$GPXUP;4339;07:47:19;0;49	89777;8	54191;9;135	5;80;
$GPXUP;4339;07:47:20;0;49	89797;8	54186;9;135	4;79;
$GPXUP;4339;07:47:21;0;49	89815;8	54181;9;134	3;80;
$GPXUP;4339;07:47:22;0;49	89835;8	54177;9;135	5;79;
$GPXUP;4339;07:47:23;0;49	89855;8	54177;9;136	4;79;
$GPXUP;4339;07:47:24;0;49	89874;8	54178;9;137	7;75;
$GPXUP;4339;07:47:25;0;49	89892;8	54184;9;140	7;71;
$GPXUP;4339;07:47:26;0;49	89908;8	54192;9;142	7;67;
$GPXUP;4339;07:47:27;0;49	89925;8	54199;9;144	3;70;
$GPXUP;4339;07:47:28;0;49	89942;8	54203;9;144	7;73;
$GPXUP;4339;07:47:29;0;49	89961;8	54204;9;144	2;74;
$GPXUP;4339;07:47:30;0;49	8998;8	54204;9;142	9;76;
$GPXUP;4339;07:47:31;0;49	89999;8	54204;9;141	3;80;
$GPXUP;4339;07:47:32;0;49	9002;8	54204;9;140	5;83;
$GPXUP;4339;07:47:33;0;49	9004;8	54203;9;139	4;82;
$GPXUP;4339;07:47:34;0;49	90061;8	54204;9;139;84;
$GPXUP;4339;07:47:35;0;49	90082;8	54208;9;136	8;83;
$GPXUP;4339;07:47:36;0;49	90104;8	54209;9;135	4;85;
$GPXUP;4339;07:47:37;0;49	90126;8	5421;9;134	6;88;
$GPXUP;4339;07:47:38;0;49	90148;8	54209;9;132	5;90;
$GPXUP;4339;07:47:39;0;49	90171;8	54208;9;130	8;91;
$GPXUP;4339;07:47:40;0;49	90194;8	54205;9;129	2;91;
$GPXUP;4339;07:47:41;0;49	90216;8	54202;9;127	1;91;
$GPXUP;4339;07:47:42;0;49	90239;8	54199;9;125	3;92;
$GPXUP;4339;07:47:43;0;49	90262;8	54198;9;123	8;92;
$GPXUP;4339;07:47:44;0;49	90286;8	54197;9;122	8;91;
$GPXUP;4339;07:47:45;0;49	90308;8	54198;9;120	4;92;
$GPXUP;4339;07:47:46;0;49	90332;8	54199;9;118	5;95;
$GPXUP;4339;07:47:47;0;49	90356;8	54196;9;117	6;95;
$GPXUP;4339;07:47:48;0;49	90379;8	54188;9;116	9;95;
$GPXUP;4339;07:47:49;0;49	90399;8	54174;9;119	4;84;
$GPXUP;4339;07:47:50;0;49	90415;8	54155;9;125	1;75;
$GPXUP;4339;07:47:51;0;49	90428;8	54136;9;129	1;67;
$GPXUP;4339;07:47:52;0;49	9044;8	54118;9;131	5;66;
$GPXUP;4339;07:47:53;0;49	90454;8	54102;9;131	7;73;
$GPXUP;4339;07:47:54;0;49	90472;8	54089;9;130	8;84;
$GPXUP;4339;07:47:55;0;49	90491;8	54077;9;131	4;86;
$GPXUP;4339;07:47:56;0;49	9051;8	54062;9;131	1;82;
$GPXUP;4339;07:47:57;0;49	90528;8	54046;9;130	2;83;
$GPXUP;4339;07:47:58;0;49	90548;8	54033;9;129	6;86;
$GPXUP;4339;07:47:59;0;49	90569;8	54023;9;130	1;88;
$GPXUP;4339;07:48:00;0;49	90589;8	54013;9;130	6;86;
$GPXUP;4339;07:48:01;0;49	90609;8	54002;9;130	3;84;
$GPXUP;4339;07:48:02;0;49	90629;8	5399;9;128	9;86;
$GPXUP;4339;07:48:03;0;49	9065;8	5398;9;127	3;89;
$GPXUP;4339;07:48:04;0;49	90672;8	53973;9;125	4;88;
$GPXUP;4339;07:48:05;0;49	90694;8	53969;9;124;92;
$GPXUP;4339;07:48:06;0;49	90718;8	53969;9;123;90;
$GPXUP;4339;07:48:07;0;49	9074;8	53971;9;122	3;89;
$GPXUP;4339;07:48:08;0;49	90762;8	53973;9;121	5;88;
$GPXUP;4339;07:48:09;0;49	90784;8	53975;9;120;88;
$GPXUP;4339;07:48:10;0;49	90806;8	53979;9;119	7;88;
$GPXUP;4339;07:48:11;0;49	90827;8	53986;9;120	7;86;
$GPXUP;4339;07:48:12;0;49	90848;8	53993;9;122	2;84;
$GPXUP;4339;07:48:13;0;49	90868;8	53998;9;123	5;82;
$GPXUP;4339;07:48:14;0;49	90889;8	53999;9;123	7;83;
$GPXUP;4339;07:48:15;0;49	9091;8	54;9;122	9;84;
$GPXUP;4339;07:48:16;0;49	90931;8	54002;9;121	1;88;
$GPXUP;4339;07:48:17;0;49	90954;8	54005;9;120	9;92;
$GPXUP;4339;07:48:18;0;49	90976;8	5401;9;123	7;84;
$GPXUP;4339;07:48:19;0;49	90996;8	54015;9;127	1;82;
$GPXUP;4339;07:48:20;0;49	91016;8	54022;9;129	3;79;
$GPXUP;4339;07:48:21;0;49	91035;8	5403;9;131	5;77;
$GPXUP;4339;07:48:22;0;49	91052;8	54037;9;133	1;72;
$GPXUP;4339;07:48:23;0;49	9107;8	54046;9;136	1;72;
$GPXUP;4339;07:48:24;0;49	91087;8	54051;9;136	4;75;
$GPXUP;4339;07:48:25;0;49	91107;8	54054;9;135	3;82;
$GPXUP;4339;07:48:26;0;49	91127;8	54052;9;132	6;86;
$GPXUP;4339;07:48:27;0;49	91149;8	54046;9;130	1;89;
$GPXUP;4339;07:48:28;0;49	91171;8	54036;9;128	6;92;
$GPXUP;4339;07:48:29;0;49	91191;8	5402;9;128	8;90;
$GPXUP;4339;07:48:30;0;49	91209;8	54001;9;129	2;85;
$GPXUP;4339;07:48:31;0;49	91226;8	53983;9;130	2;83;
$GPXUP;4339;07:48:32;0;49	91244;8	53965;9;130	8;82;
$GPXUP;4339;07:48:33;0;49	91262;8	53948;9;130	7;81;
$GPXUP;4339;07:48:34;0;49	91279;8	53932;9;131	2;81;
$GPXUP;4339;07:48:35;0;49	91296;8	53914;9;133;80;
$GPXUP;4339;07:48:36;0;49	9131;8	53895;9;135	7;74;
$GPXUP;4339;07:48:37;0;49	91324;8	53877;9;137	5;72;
$GPXUP;4339;07:48:38;0;49	9134;8	53862;9;137	7;75;
$GPXUP;4339;07:48:39;0;49	91356;8	53848;9;138	6;76;
$GPXUP;4339;07:48:40;0;49	91374;8	53836;9;139	6;75;
$GPXUP;4339;07:48:41;0;49	91389;8	53821;9;141	6;68;
$GPXUP;4339;07:48:42;0;49	91401;8	53804;9;144	2;63;
$GPXUP;4339;07:48:43;0;49	91412;8	53787;9;147	5;64;
$GPXUP;4339;07:48:44;0;49	91424;8	5377;9;149	5;64;
$GPXUP;4339;07:48:45;0;49	91438;8	53758;9;150	9;68;
$GPXUP;4339;07:48:46;0;49	91454;8	5375;9;151	1;74;
$GPXUP;4339;07:48:47;0;49	91472;8	53744;9;149	9;77;
$GPXUP;4339;07:48:48;0;49	91493;8	5374;9;149	1;83;
$GPXUP;4339;07:48:49;0;49	91514;8	53738;9;149;83;
$GPXUP;4339;07:48:50;0;49	91534;8	53736;9;149	6;81;
$GPXUP;4339;07:48:51;0;49	91554;8	53733;9;152	3;78;
$GPXUP;4339;07:48:52;0;49	91572;8	53728;9;155	2;73;
$GPXUP;4339;07:48:53;0;49	9159;8	53722;9;157	2;73;
$GPXUP;4339;07:48:54;0;49	91608;8	53714;9;159	6;72;
$GPXUP;4339;07:48:55;0;49	91625;8	53708;9;161;73;
$GPXUP;4339;07:48:56;0;49	91644;8	53702;9;162	2;75;
$GPXUP;4339;07:48:57;0;49	91662;8	537;9;163	1;77;
$GPXUP;4339;07:48:58;0;49	91682;8	53699;9;163	3;79;
$GPXUP;4339;07:48:59;0;49	91702;8	53697;9;162	8;79;
$GPXUP;4339;07:49:00;0;49	91721;8	53693;9;162;80;
$GPXUP;4339;07:49:01;0;49	91741;8	53687;9;160	2;80;
$GPXUP;4339;07:49:02;0;49	9176;8	53678;9;157	6;83;
$GPXUP;4339;07:49:03;0;49	9178;8	53668;9;154	8;84;
$GPXUP;4339;07:49:04;0;49	91801;8	53657;9;153;86;
$GPXUP;4339;07:49:05;0;49	91822;8	53648;9;150	9;87;
$GPXUP;4339;07:49:06;0;49	91844;8	53641;9;149	6;89;
$GPXUP;4339;07:49:07;0;49	91865;8	53635;9;148	8;88;
$GPXUP;4339;07:49:08;0;49	91887;8	5363;9;148	2;87;
$GPXUP;4339;07:49:09;0;49	91909;8	53624;9;148	1;87;
$GPXUP;4339;07:49:10;0;49	9193;8	53617;9;149	9;86;
$GPXUP;4339;07:49:11;0;49	9195;8	53608;9;151	4;83;
$GPXUP;4339;07:49:12;0;49	91971;8	53602;9;150	6;83;
$GPXUP;4339;07:49:13;0;49	91991;8	53596;9;151	2;84;
$GPXUP;4339;07:49:14;0;49	92011;8	53591;9;153;81;
$GPXUP;4339;07:49:15;0;49	92031;8	5359;9;156	7;76;
$GPXUP;4339;07:49:16;0;49	92049;8	53594;9;160	9;71;
$GPXUP;4339;07:49:17;0;49	92066;8	53598;9;165	5;68;
$GPXUP;4339;07:49:18;0;49	92082;8	53601;9;167	9;66;
$GPXUP;4339;07:49:19;0;49	92098;8	53604;9;170	1;68;
$GPXUP;4339;07:49:20;0;49	92115;8	53608;9;172;69;
$GPXUP;4339;07:49:21;0;49	92132;8	53611;9;173	6;69;
$GPXUP;4339;07:49:22;0;49	92149;8	53611;9;173	9;69;
$GPXUP;4339;07:49:23;0;49	92168;8	5361;9;174	6;70;
$GPXUP;4339;07:49:24;0;49	92186;8	53611;9;176	7;73;
$GPXUP;4339;07:49:25;0;49	92204;8	53616;9;178	8;72;
$GPXUP;4339;07:49:26;0;49	92222;8	53624;9;178	6;74;
$GPXUP;4339;07:49:27;0;49	9224;8	53632;9;178	1;78;
$GPXUP;4339;07:49:28;0;49	92259;8	53639;9;178	2;81;
$GPXUP;4339;07:49:29;0;49	92279;8	53645;9;179	9;80;
$GPXUP;4339;07:49:30;0;49	92298;8	53648;9;181	2;75;
$GPXUP;4339;07:49:31;0;49	92317;8	53648;9;182	3;74;
$GPXUP;4339;07:49:32;0;49	92335;8	53647;9;182	9;75;
$GPXUP;4339;07:49:33;0;49	92353;8	53643;9;181	8;73;
$GPXUP;4339;07:49:34;0;49	92371;8	53635;9;181	3;74;
$GPXUP;4339;07:49:35;0;49	92388;8	53624;9;180	3;74;
$GPXUP;4339;07:49:36;0;49	92406;8	53612;9;181	1;76;
$GPXUP;4339;07:49:37;0;49	92423;8	536;9;182	3;74;
$GPXUP;4339;07:49:38;0;49	92441;8	5359;9;182	5;75;
$GPXUP;4339;07:49:39;0;49	92459;8	53582;9;182	2;77;
$GPXUP;4339;07:49:40;0;49	92478;8	53573;9;182	1;78;
$GPXUP;4339;07:49:41;0;49	92496;8	53566;9;182	1;79;
$GPXUP;4339;07:49:42;0;49	92515;8	5356;9;181	6;80;
$GPXUP;4339;07:49:43;0;49	92535;8	53551;9;181	1;80;
$GPXUP;4339;07:49:44;0;49	92556;8	53544;9;180	7;86;
$GPXUP;4339;07:49:45;0;49	92578;8	53543;9;181	7;87;
$GPXUP;4339;07:49:46;0;49	92599;8	53544;9;183	3;83;
$GPXUP;4339;07:49:47;0;49	9262;8	5355;9;184	1;84;
$GPXUP;4339;07:49:48;0;49	9264;8	53555;9;183	7;81;
$GPXUP;4339;07:49:49;0;49	92661;8	53559;9;181	9;85;
$GPXUP;4339;07:49:50;0;49	92682;8	5356;9;182;89;
$GPXUP;4339;07:49:51;0;49	92704;8	53553;9;183	7;87;
$GPXUP;4339;07:49:52;0;49	92725;8	53543;9;185;84;
$GPXUP;4339;07:49:53;0;49	92745;8	53535;9;186	2;83;
$GPXUP;4339;07:49:54;0;49	92766;8	5353;9;187	7;81;
$GPXUP;4339;07:49:55;0;49	92786;8	53526;9;188;82;
$GPXUP;4339;07:49:56;0;49	92806;8	53521;9;188	2;83;
$GPXUP;4339;07:49:57;0;49	92826;8	53515;9;187	9;84;
$GPXUP;4339;07:49:58;0;49	92848;8	53513;9;187	5;88;
$GPXUP;4339;07:49:59;0;49	9287;8	53518;9;187	6;88;
$GPXUP;4339;07:50:00;0;49	92892;8	53524;9;187;87;
$GPXUP;4339;07:50:01;0;49	92914;8	5353;9;187	7;88;
$GPXUP;4339;07:50:02;0;49	92936;8	53537;9;186	8;87;
$GPXUP;4339;07:50:03;0;49	92956;8	53545;9;186	7;87;
$GPXUP;4339;07:50:04;0;49	92978;8	53555;9;185	5;89;
$GPXUP;4339;07:50:05;0;49	92999;8	53563;9;184;90;
$GPXUP;4339;07:50:06;0;49	93021;8	53571;9;182	7;90;
$GPXUP;4339;07:50:07;0;49	93043;8	53582;9;181;90;
$GPXUP;4339;07:50:08;0;49	93063;8	53596;9;178	5;91;
$GPXUP;4339;07:50:09;0;49	93084;8	53613;9;176	4;93;
$GPXUP;4339;07:50:10;0;49	93106;8	53627;9;175	2;94;
$GPXUP;4339;07:50:11;0;49	93128;8	53638;9;175	1;94;
$GPXUP;4339;07:50:12;0;49	93151;8	53647;9;173	9;92;
$GPXUP;4339;07:50:13;0;49	93173;8	53655;9;173	3;92;
$GPXUP;4339;07:50:14;0;49	93196;8	53663;9;173	2;92;
$GPXUP;4339;07:50:15;0;49	93218;8	53669;9;172	9;92;
$GPXUP;4339;07:50:16;0;49	93241;8	53676;9;173	2;93;
$GPXUP;4339;07:50:17;0;49	93264;8	53685;9;173	6;94;
$GPXUP;4339;07:50:18;0;49	93285;8	53696;9;174	7;89;
$GPXUP;4339;07:50:19;0;49	93306;8	53711;9;173	9;88;
$GPXUP;4339;07:50:20;0;49	93326;8	53724;9;173;91;
$GPXUP;4339;07:50:21;0;49	93346;8	53744;9;172	2;92;
$GPXUP;4339;07:50:22;0;49	93361;8	53769;9;171	3;88;
$GPXUP;4339;07:50:23;0;49	93379;8	53791;9;170	2;96;
$GPXUP;4339;07:50:24;0;49	934;8	53808;9;169	8;93;
$GPXUP;4339;07:50:25;0;49	93421;8	53826;9;172	1;90;
$GPXUP;4339;07:50:26;0;49	9344;8	5384;9;173	6;84;
$GPXUP;4339;07:50:27;0;49	9346;8	53853;9;174	2;84;
$GPXUP;4339;07:50:28;0;49	9348;8	53863;9;173	4;84;
$GPXUP;4339;07:50:29;0;49	935;8	53871;9;170	7;86;
$GPXUP;4339;07:50:30;0;49	93522;8	53879;9;168	6;89;
$GPXUP;4339;07:50:31;0;49	93544;8	53887;9;168	9;89;
$GPXUP;4339;07:50:32;0;49	93565;8	53893;9;169	9;87;
$GPXUP;4339;07:50:33;0;49	93586;8	53898;9;170	3;84;
$GPXUP;4339;07:50:34;0;49	93606;8	53902;9;170	8;84;
$GPXUP;4339;07:50:35;0;49	93627;8	53904;9;170	8;80;
$GPXUP;4339;07:50:36;0;49	93647;8	539;9;169	7;81;
$GPXUP;4339;07:50:37;0;49	93667;8	53895;9;168	1;83;
$GPXUP;4339;07:50:38;0;49	93688;8	53889;9;165	9;84;
$GPXUP;4339;07:50:39;0;49	9371;8	53883;9;163	5;86;
$GPXUP;4339;07:50:40;0;49	93731;8	53876;9;161	5;88;
$GPXUP;4339;07:50:41;0;49	93753;8	5387;9;161	2;91;
$GPXUP;4339;07:50:42;0;49	93775;8	53867;9;163	2;86;
$GPXUP;4339;07:50:43;0;49	93796;8	53866;9;165	1;82;
$GPXUP;4339;07:50:44;0;49	93816;8	53863;9;165	6;79;
$GPXUP;4339;07:50:45;0;49	93835;8	53856;9;165;78;
$GPXUP;4339;07:50:46;0;49	93855;8	5385;9;162	3;82;
$GPXUP;4339;07:50:47;0;49	93876;8	53849;9;158	3;89;
$GPXUP;4339;07:50:48;0;49	93899;8	53852;9;155	9;91;
$GPXUP;4339;07:50:49;0;49	93921;8	53859;9;153	1;92;
$GPXUP;4339;07:50:50;0;49	93944;8	53864;9;150	2;95;
$GPXUP;4339;07:50:51;0;49	93968;8	53866;9;146	9;95;
$GPXUP;4339;07:50:52;0;49	93992;8	53862;9;144	2;95;
$GPXUP;4339;07:50:53;0;49	94016;8	53857;9;141	7;95;
$GPXUP;4339;07:50:54;0;49	9404;8	53849;9;139	7;95;
$GPXUP;4339;07:50:55;0;49	94062;8	53841;9;137	3;95;
$GPXUP;4339;07:50:56;0;49	94086;8	53833;9;136	3;96;
$GPXUP;4339;07:50:57;0;49	9411;8	53827;9;136;95;
$GPXUP;4339;07:50:58;0;49	94133;8	5382;9;137	9;92;
$GPXUP;4339;07:50:59;0;49	94155;8	53814;9;139	1;90;
$GPXUP;4339;07:51:00;0;49	94176;8	53807;9;138	4;88;
$GPXUP;4339;07:51:01;0;49	94198;8	53798;9;136;88;
$GPXUP;4339;07:51:02;0;49	94219;8	53788;9;135	3;93;
$GPXUP;4339;07:51:03;0;49	94241;8	53778;9;135	8;90;
$GPXUP;4339;07:51:04;0;49	94262;8	53768;9;136	5;89;
$GPXUP;4339;07:51:05;0;49	94283;8	53759;9;136	4;87;
$GPXUP;4339;07:51:06;0;49	94304;8	53751;9;136	8;87;
$GPXUP;4339;07:51:07;0;49	94325;8	53746;9;139;84;
$GPXUP;4339;07:51:08;0;49	94346;8	53743;9;140;83;
$GPXUP;4339;07:51:09;0;49	94366;8	53744;9;141	9;83;
$GPXUP;4339;07:51:10;0;49	94387;8	53744;9;144	3;79;
$GPXUP;4339;07:51:11;0;49	94406;8	53745;9;145	2;77;
$GPXUP;4339;07:51:12;0;49	94426;8	53745;9;144	1;79;
$GPXUP;4339;07:51:13;0;49	94446;8	53743;9;142	4;81;
$GPXUP;4339;07:51:14;0;49	94467;8	53741;9;141	7;88;
$GPXUP;4339;07:51:15;0;49	94488;8	53743;9;142	4;85;
$GPXUP;4339;07:51:16;0;49	94509;8	5375;9;142	4;84;
$GPXUP;4339;07:51:17;0;49	9453;8	53759;9;141	4;86;
$GPXUP;4339;07:51:18;0;49	9455;8	53764;9;141	1;86;
$GPXUP;4339;07:51:19;0;49	94571;8	53763;9;142	6;84;
$GPXUP;4339;07:51:20;0;49	94592;8	5376;9;145	1;80;
$GPXUP;4339;07:51:21;0;49	94612;8	53755;9;145	4;79;
$GPXUP;4339;07:51:22;0;49	94631;8	53751;9;145	2;80;
$GPXUP;4339;07:51:23;0;49	94651;8	53746;9;143	7;81;
$GPXUP;4339;07:51:24;0;49	94671;8	53737;9;143	8;81;
$GPXUP;4339;07:51:25;0;49	9469;8	53728;9;143	4;79;
$GPXUP;4339;07:51:26;0;49	94709;8	53721;9;140	9;80;
$GPXUP;4339;07:51:27;0;49	94728;8	53715;9;139	7;81;
$GPXUP;4339;07:51:28;0;49	94748;8	53707;9;136	9;82;
$GPXUP;4339;07:51:29;0;49	94768;8	53697;9;134	4;83;
$GPXUP;4339;07:51:30;0;49	94788;8	53687;9;134	4;86;
$GPXUP;4339;07:51:31;0;49	94808;8	53679;9;136	2;81;
$GPXUP;4339;07:51:32;0;49	94827;8	53672;9;139	7;74;
$GPXUP;4339;07:51:33;0;49	94844;8	53667;9;143	8;68;
$GPXUP;4339;07:51:34;0;49	9486;8	53664;9;145	6;63;
$GPXUP;4339;07:51:35;0;49	94876;8	53661;9;145	9;66;
$GPXUP;4339;07:51:36;0;49	94892;8	53657;9;144	8;68;
$GPXUP;4339;07:51:37;0;49	9491;8	53656;9;143	7;71;
$GPXUP;4339;07:51:38;0;49	94928;8	53656;9;142	4;76;
$GPXUP;4339;07:51:39;0;49	94948;8	53655;9;138	1;79;
$GPXUP;4339;07:51:40;0;49	94968;8	53651;9;137	4;82;
$GPXUP;4339;07:51:41;0;49	94988;8	53646;9;137;81;
$GPXUP;4339;07:51:42;0;49	95008;8	53642;9;137	1;80;
$GPXUP;4339;07:51:43;0;49	95028;8	53642;9;136	4;80;
$GPXUP;4339;07:51:44;0;49	95048;8	53644;9;135	6;80;
$GPXUP;4339;07:51:45;0;49	95068;8	53646;9;134	5;80;
$GPXUP;4339;07:51:46;0;49	95088;8	53648;9;133	5;80;
$GPXUP;4339;07:51:47;0;49	95107;8	5365;9;133	5;79;
$GPXUP;4339;07:51:48;0;49	95126;8	5365;9;133	1;78;
$GPXUP;4339;07:51:49;0;49	95146;8	53648;9;132	9;78;
$GPXUP;4339;07:51:50;0;49	95165;8	53647;9;134;77;
$GPXUP;4339;07:51:51;0;49	95183;8	53643;9;134	3;72;
$GPXUP;4339;07:51:52;0;49	95201;8	53637;9;133;73;
$GPXUP;4339;07:51:53;0;49	9522;8	53631;9;132	5;76;
$GPXUP;4339;07:51:54;0;49	95238;8	53623;9;133	4;77;
$GPXUP;4339;07:51:55;0;49	95255;8	53613;9;135	6;73;
$GPXUP;4339;07:51:56;0;49	95272;8	53603;9;137	5;67;
$GPXUP;4339;07:51:57;0;49	95287;8	53593;9;138	9;65;
$GPXUP;4339;07:51:58;0;49	95302;8	53584;9;139	3;66;
$GPXUP;4339;07:51:59;0;49	95317;8	53574;9;139	2;69;
$GPXUP;4339;07:52:00;0;49	95333;8	53564;9;140;72;
$GPXUP;4339;07:52:01;0;49	9535;8	53556;9;140	7;71;
$GPXUP;4339;07:52:02;0;49	95367;8	5355;9;140	7;68;
$GPXUP;4339;07:52:03;0;49	95384;8	53548;9;140	3;68;
$GPXUP;4339;07:52:04;0;49	95401;8	53547;9;139	6;70;
$GPXUP;4339;07:52:05;0;49	95418;8	53547;9;139	8;70;
$GPXUP;4339;07:52:06;0;49	95436;8	53548;9;141;70;
$GPXUP;4339;07:52:07;0;49	95453;8	5355;9;142;64;
$GPXUP;4339;07:52:08;0;49	95469;8	53554;9;141	9;65;
$GPXUP;4339;07:52:09;0;49	95485;8	53561;9;141	8;67;
$GPXUP;4339;07:52:10;0;49	95501;8	5357;9;142	1;67;
$GPXUP;4339;07:52:11;0;49	95516;8	5358;9;143	1;68;
$GPXUP;4339;07:52:12;0;49	95532;8	5359;9;145	2;66;
$GPXUP;4339;07:52:13;0;49	95547;8	53598;9;147	3;62;
$GPXUP;4339;07:52:14;0;49	95562;8	53604;9;147	1;64;
$GPXUP;4339;07:52:15;0;49	95578;8	53611;9;145	3;68;
$GPXUP;4339;07:52:16;0;49	95594;8	53615;9;143	4;70;
$GPXUP;4339;07:52:17;0;49	95612;8	53621;9;141	6;72;
$GPXUP;4339;07:52:18;0;49	9563;8	53628;9;141	1;75;
$GPXUP;4339;07:52:19;0;49	95647;8	53636;9;141	2;75;
$GPXUP;4339;07:52:20;0;49	95665;8	53646;9;141	5;73;
$GPXUP;4339;07:52:21;0;49	95682;8	53654;9;141	3;71;
$GPXUP;4339;07:52:22;0;49	957;8	53661;9;140;72;
$GPXUP;4339;07:52:23;0;49	95718;8	53668;9;139	1;73;
$GPXUP;4339;07:52:24;0;49	95736;8	53675;9;138	4;73;
$GPXUP;4339;07:52:25;0;49	95754;8	5368;9;139	2;76;
$GPXUP;4339;07:52:26;0;49	95773;8	53682;9;139	7;75;
$GPXUP;4339;07:52:27;0;49	95792;8	53683;9;140	4;74;
$GPXUP;4339;07:52:28;0;49	9581;8	53681;9;138	4;74;
$GPXUP;4339;07:52:29;0;49	9583;8	53683;9;137	3;80;
$GPXUP;4339;07:52:30;0;49	95847;8	53695;9;139;74;
$GPXUP;4339;07:52:31;0;49	95862;8	5371;9;142	5;64;
$GPXUP;4339;07:52:32;0;49	95874;8	53722;9;147	1;59;
$GPXUP;4339;07:52:33;0;49	95888;8	5373;9;148	5;61;
$GPXUP;4339;07:52:34;0;49	95903;8	53736;9;147	4;63;
$GPXUP;4339;07:52:35;0;49	95919;8	53743;9;145;66;
$GPXUP;4339;07:52:36;0;49	95936;8	53754;9;143	4;74;
$GPXUP;4339;07:52:37;0;49	95951;8	53769;9;143	6;72;
$GPXUP;4339;07:52:38;0;49	95964;8	53788;9;144;69;
$GPXUP;4339;07:52:39;0;49	95976;8	53807;9;145	5;67;
$GPXUP;4339;07:52:40;0;49	95987;8	53824;9;148	3;61;
$GPXUP;4339;07:52:41;0;49	95997;8	53841;9;150	1;57;
$GPXUP;4339;07:52:42;0;49	96007;8	53856;9;151	6;59;
$GPXUP;4339;07:52:43;0;49	96019;8	53871;9;151	6;60;
$GPXUP;4339;07:52:44;0;49	96031;8	53885;9;152;60;
$GPXUP;4339;07:52:45;0;49	96044;8	53899;9;152	2;61;
$GPXUP;4339;07:52:46;0;49	96058;8	53911;9;151	5;62;
$GPXUP;4339;07:52:47;0;49	96073;8	53918;9;150	1;68;
$GPXUP;4339;07:52:48;0;49	96091;8	53918;9;148	9;70;
$GPXUP;4339;07:52:49;0;49	96108;8	53915;9;146	7;71;
$GPXUP;4339;07:52:50;0;49	96127;8	53913;9;144	6;70;
$GPXUP;4339;07:52:51;0;49	96145;8	53912;9;143	4;71;
$GPXUP;4339;07:52:52;0;49	96162;8	53912;9;144;69;
$GPXUP;4339;07:52:53;0;49	9618;8	53913;9;144	5;67;
$GPXUP;4339;07:52:54;0;49	96197;8	53913;9;145	2;67;
$GPXUP;4339;07:52:55;0;49	96214;8	53911;9;144	1;67;
$GPXUP;4339;07:52:56;0;49	96231;8	5391;9;143	9;68;
$GPXUP;4339;07:52:57;0;49	96248;8	53912;9;143	4;69;
$GPXUP;4339;07:52:58;0;49	96265;8	53913;9;142	4;68;
$GPXUP;4339;07:52:59;0;49	96282;8	53914;9;143	5;69;
$GPXUP;4339;07:53:00;0;49	96299;8	53914;9;145	6;66;
$GPXUP;4339;07:53:01;0;49	96315;8	53914;9;147	2;64;
$GPXUP;4339;07:53:02;0;49	9633;8	53914;9;148	4;63;
$GPXUP;4339;07:53:03;0;49	96345;8	53912;9;151	6;59;
$GPXUP;4339;07:53:04;0;49	96359;8	53912;9;155	1;55;
$GPXUP;4339;07:53:05;0;49	96373;8	53914;9;155	5;55;
$GPXUP;4339;07:53:06;0;49	96387;8	5392;9;155	1;61;
$GPXUP;4339;07:53:07;0;49	96402;8	53927;9;154	9;65;
$GPXUP;4339;07:53:08;0;49	96418;8	53937;9;156	2;66;
$GPXUP;4339;07:53:09;0;49	96433;8	53944;9;157	4;64;
$GPXUP;4339;07:53:10;0;49	96448;8	53952;9;159	1;64;
$GPXUP;4339;07:53:11;0;49	96463;8	53961;9;159	2;65;
$GPXUP;4339;07:53:12;0;49	96478;8	53971;9;158	3;65;
$GPXUP;4339;07:53:13;0;49	96493;8	53982;9;157	5;67;
$GPXUP;4339;07:53:14;0;49	96509;8	53993;9;157	9;72;
$GPXUP;4339;07:53:15;0;49	96524;8	54006;9;159	3;69;
$GPXUP;4339;07:53:16;0;49	9654;8	54017;9;160	5;68;
$GPXUP;4339;07:53:17;0;49	96556;8	54029;9;161;69;
$GPXUP;4339;07:53:18;0;49	96572;8	5404;9;159	5;72;
$GPXUP;4339;07:53:19;0;49	96589;8	54052;9;157	5;75;
$GPXUP;4339;07:53:20;0;49	96606;8	54063;9;155	7;76;
$GPXUP;4339;07:53:21;0;49	96625;8	54071;9;155	6;80;
$GPXUP;4339;07:53:22;0;49	96644;8	54074;9;155	9;77;
$GPXUP;4339;07:53:23;0;49	96663;8	54078;9;157	5;77;
$GPXUP;4339;07:53:24;0;49	96682;8	54082;9;158	3;75;
$GPXUP;4339;07:53:25;0;49	967;8	54088;9;158	3;75;
$GPXUP;4339;07:53:26;0;49	96718;8	54095;9;157	8;72;
$GPXUP;4339;07:53:27;0;49	96736;8	541;9;156	5;75;
$GPXUP;4339;07:53:28;0;49	96755;8	54102;9;155	5;78;
$GPXUP;4339;07:53:29;0;49	96775;8	54099;9;154;79;
$GPXUP;4339;07:53:30;0;49	96795;8	54096;9;153	3;81;
$GPXUP;4339;07:53:31;0;49	96815;8	54095;9;152	4;79;
$GPXUP;4339;07:53:32;0;49	96835;8	54093;9;152	1;79;
$GPXUP;4339;07:53:33;0;49	96855;8	54092;9;151	2;78;
$GPXUP;4339;07:53:34;0;49	96874;8	54091;9;150	8;77;
$GPXUP;4339;07:53:35;0;49	96894;8	54092;9;150	3;76;
$GPXUP;4339;07:53:36;0;49	96912;8	54094;9;150;77;
$GPXUP;4339;07:53:37;0;49	96931;8	54097;9;149	8;77;
$GPXUP;4339;07:53:38;0;49	9695;8	54101;9;149	1;77;
$GPXUP;4339;07:53:39;0;49	96969;8	54106;9;148	6;76;
$GPXUP;4339;07:53:40;0;49	96988;8	5411;9;147	7;76;
$GPXUP;4339;07:53:41;0;49	97007;8	54113;9;149;75;
$GPXUP;4339;07:53:42;0;49	97024;8	54119;9;150	9;68;
$GPXUP;4339;07:53:43;0;49	97038;8	5413;9;154	1;61;
$GPXUP;4339;07:53:44;0;49	9705;8	54144;9;156	8;59;
$GPXUP;4339;07:53:45;0;49	97062;8	54156;9;158	7;54;
$GPXUP;4339;07:53:46;0;49	97074;8	54166;9;158	8;57;
$GPXUP;4339;07:53:47;0;49	97087;8	54174;9;159	6;60;
$GPXUP;4339;07:53:48;0;49	97101;8	54182;9;158	1;61;
$GPXUP;4339;07:53:49;0;49	97117;8	54188;9;155	5;67;
$GPXUP;4339;07:53:50;0;49	97133;8	54195;9;152	3;72;
$GPXUP;4339;07:53:51;0;49	97151;8	54203;9;150	8;76;
$GPXUP;4339;07:53:52;0;49	9717;8	54213;9;150	8;77;
$GPXUP;4339;07:53:53;0;49	97188;8	54221;9;150	5;75;
$GPXUP;4339;07:53:54;0;49	97206;8	5423;9;150	2;70;
$GPXUP;4339;07:53:55;0;49	97222;8	54238;9;151	7;68;
$GPXUP;4339;07:53:56;0;49	97237;8	54248;9;153	9;64;
$GPXUP;4339;07:53:57;0;49	97251;8	5426;9;155	5;62;
$GPXUP;4339;07:53:58;0;49	97265;8	5427;9;156;62;
$GPXUP;4339;07:53:59;0;49	97279;8	5428;9;156	3;61;
$GPXUP;4339;07:54:00;0;49	97294;8	54288;9;156	3;63;
$GPXUP;4339;07:54:01;0;49	97309;8	54296;9;156;65;
$GPXUP;4339;07:54:02;0;49	97324;8	54306;9;155	1;66;
$GPXUP;4339;07:54:03;0;49	97339;8	54319;9;154	3;67;
$GPXUP;4339;07:54:04;0;49	97353;8	54333;9;152	1;70;
$GPXUP;4339;07:54:05;0;49	97369;8	54346;9;149	4;76;
$GPXUP;4339;07:54:06;0;49	97387;8	54356;9;149	1;75;
$GPXUP;4339;07:54:07;0;49	97404;8	54365;9;149	9;73;
$GPXUP;4339;07:54:08;0;49	9742;8	54375;9;149	4;70;
$GPXUP;4339;07:54:09;0;49	97436;8	54387;9;148	9;69;
$GPXUP;4339;07:54:10;0;49	97454;8	54396;9;147	7;73;
$GPXUP;4339;07:54:11;0;49	9747;8	54407;9;149	1;69;
$GPXUP;4339;07:54:12;0;49	97484;8	54422;9;150	8;66;
$GPXUP;4339;07:54:13;0;49	97497;8	54436;9;152	7;63;
$GPXUP;4339;07:54:14;0;49	97509;8	54449;9;153	9;61;
$GPXUP;4339;07:54:15;0;49	97522;8	5446;9;155	7;61;
$GPXUP;4339;07:54:16;0;49	97536;8	54469;9;156	9;60;
$GPXUP;4339;07:54:17;0;49	9755;8	54477;9;158	2;61;
$GPXUP;4339;07:54:18;0;49	97564;8	54487;9;159	7;62;
$GPXUP;4339;07:54:19;0;49	97578;8	54495;9;161	6;61;
$GPXUP;4339;07:54:20;0;49	97592;8	54505;9;162	2;59;
$GPXUP;4339;07:54:21;0;49	97604;8	54519;9;162	4;63;
$GPXUP;4339;07:54:22;0;49	97616;8	54535;9;163;66;
$GPXUP;4339;07:54:23;0;49	9763;8	54552;9;163	4;66;
$GPXUP;4339;07:54:24;0;49	97642;8	54568;9;164	2;64;
$GPXUP;4339;07:54:25;0;49	97656;8	54582;9;163	1;64;
$GPXUP;4339;07:54:26;0;49	97669;8	54598;9;160	7;69;
$GPXUP;4339;07:54:27;0;49	97683;8	54615;9;157	7;74;
$GPXUP;4339;07:54:28;0;49	97698;8	54631;9;157	4;77;
$GPXUP;4339;07:54:29;0;49	97716;8	54644;9;157	2;75;
$GPXUP;4339;07:54:30;0;49	97732;8	54656;9;156	9;73;
$GPXUP;4339;07:54:31;0;49	97749;8	54668;9;155	4;73;
$GPXUP;4339;07:54:32;0;49	97765;8	54683;9;153	3;74;
$GPXUP;4339;07:54:33;0;49	9778;8	54699;9;151	2;74;
$GPXUP;4339;07:54:34;0;49	97796;8	54717;9;149	3;74;
$GPXUP;4339;07:54:35;0;49	9781;8	54735;9;146	8;75;
$GPXUP;4339;07:54:36;0;49	97824;8	54755;9;144	9;77;
$GPXUP;4339;07:54:37;0;49	97834;8	54779;9;147	1;73;
$GPXUP;4339;07:54:38;0;49	97842;8	54804;9;149;68;
$GPXUP;4339;07:54:39;0;49	97849;8	54828;9;150	7;67;
$GPXUP;4339;07:54:40;0;49	97858;8	54851;9;150	4;68;
$GPXUP;4339;07:54:41;0;49	97867;8	54873;9;148	8;69;
$GPXUP;4339;07:54:42;0;49	97876;8	54896;9;147	9;72;
$GPXUP;4339;07:54:43;0;49	97886;8	5492;9;147	2;74;
$GPXUP;4339;07:54:44;0;49	97899;8	54941;9;146	4;76;
$GPXUP;4339;07:54:45;0;49	97913;8	54962;9;145	5;77;
$GPXUP;4339;07:54:46;0;49	97928;8	54982;9;144	4;79;
$GPXUP;4339;07:54:47;0;49	97944;8	55002;9;142	7;82;
$GPXUP;4339;07:54:48;0;49	97961;8	5502;9;140	8;82;
$GPXUP;4339;07:54:49;0;49	97978;8	55037;9;138	5;82;
$GPXUP;4339;07:54:50;0;49	97996;8	55053;9;137	7;81;
$GPXUP;4339;07:54:51;0;49	98014;8	55068;9;137	3;82;
$GPXUP;4339;07:54:52;0;49	9803;8	55085;9;139	1;75;
$GPXUP;4339;07:54:53;0;49	98043;8	55106;9;140	5;71;
$GPXUP;4339;07:54:54;0;49	98054;8	55126;9;141	4;72;
$GPXUP;4339;07:54:55;0;49	98063;8	55148;9;144;63;
$GPXUP;4339;07:54:56;0;49	98066;8	5517;9;147	4;56;
$GPXUP;4339;07:54:57;0;49	9807;8	55191;9;149	4;54;
$GPXUP;4339;07:54:58;0;49	98076;8	55211;9;149;58;
$GPXUP;4339;07:54:59;0;49	98084;8	55231;9;147	3;62;
$GPXUP;4339;07:55:00;0;49	98094;8	5525;9;144	9;67;
$GPXUP;4339;07:55:01;0;49	98106;8	5527;9;143;69;
$GPXUP;4339;07:55:02;0;49	98118;8	5529;9;141	9;71;
$GPXUP;4339;07:55:03;0;49	98131;8	55308;9;142	7;70;
$GPXUP;4339;07:55:04;0;49	98145;8	55324;9;144	9;68;
$GPXUP;4339;07:55:05;0;49	98157;8	55341;9;147	2;64;
$GPXUP;4339;07:55:06;0;49	98167;8	55359;9;149	5;60;
$GPXUP;4339;07:55:07;0;49	98174;8	55378;9;150	8;58;
$GPXUP;4339;07:55:08;0;49	98181;8	55398;9;152	2;57;
$GPXUP;4339;07:55:09;0;49	98189;8	55416;9;151	7;59;
$GPXUP;4339;07:55:10;0;49	98197;8	55436;9;151	3;61;
$GPXUP;4339;07:55:11;0;49	98205;8	55457;9;150	4;66;
$GPXUP;4339;07:55:12;0;49	98215;8	55478;9;148	8;71;
$GPXUP;4339;07:55:13;0;49	98227;8	55499;9;147	3;73;
$GPXUP;4339;07:55:14;0;49	98241;8	5552;9;144	9;75;
$GPXUP;4339;07:55:15;0;49	98255;8	5554;9;143;77;
$GPXUP;4339;07:55:16;0;49	98269;8	55561;9;142;77;
$GPXUP;4339;07:55:17;0;49	98282;8	55583;9;142	4;78;
$GPXUP;4339;07:55:18;0;49	98294;8	55605;9;144	3;71;
$GPXUP;4339;07:55:19;0;49	98304;8	55626;9;145	4;68;
$GPXUP;4339;07:55:20;0;49	98314;8	55648;9;146	2;68;
$GPXUP;4339;07:55:21;0;49	98322;8	55669;9;148	6;61;
$GPXUP;4339;07:55:22;0;49	9833;8	55688;9;151	1;58;
$GPXUP;4339;07:55:23;0;49	9834;8	55706;9;150	7;63;
$GPXUP;4339;07:55:24;0;49	9835;8	55726;9;148	8;65;
$GPXUP;4339;07:55:25;0;49	98361;8	55746;9;146	9;67;
$GPXUP;4339;07:55:26;0;49	98371;8	55768;9;146	4;69;
$GPXUP;4339;07:55:27;0;49	98382;8	55788;9;145	8;71;
$GPXUP;4339;07:55:28;0;49	98394;8	55809;9;144	7;70;
$GPXUP;4339;07:55:29;0;49	98405;8	5583;9;143	7;69;
$GPXUP;4339;07:55:30;0;49	98416;8	55851;9;143	4;68;
$GPXUP;4339;07:55:31;0;49	98426;8	55872;9;143	8;66;
$GPXUP;4339;07:55:32;0;49	98433;8	55894;9;144	5;62;
$GPXUP;4339;07:55:33;0;49	98438;8	55916;9;146	3;59;
$GPXUP;4339;07:55:34;0;49	98443;8	55936;9;147	5;57;
$GPXUP;4339;07:55:35;0;49	9845;8	55956;9;147	8;60;
$GPXUP;4339;07:55:36;0;49	98456;8	55977;9;148	4;57;
$GPXUP;4339;07:55:37;0;49	98462;8	55996;9;150	5;55;
$GPXUP;4339;07:55:38;0;49	98469;8	56015;9;150	2;56;
$GPXUP;4339;07:55:39;0;49	98477;8	56034;9;150	2;59;
$GPXUP;4339;07:55:40;0;49	98486;8	56052;9;149	4;61;
$GPXUP;4339;07:55:41;0;49	98497;8	56071;9;149	3;66;
$GPXUP;4339;07:55:42;0;49	9851;8	56088;9;149	1;68;
$GPXUP;4339;07:55:43;0;49	98524;8	56104;9;149	1;69;
$GPXUP;4339;07:55:44;0;49	98536;8	56121;9;149	2;68;
$GPXUP;4339;07:55:45;0;49	98549;8	56139;9;150;67;
$GPXUP;4339;07:55:46;0;49	98561;8	56156;9;150	5;67;
$GPXUP;4339;07:55:47;0;49	98574;8	56172;9;151;68;
$GPXUP;4339;07:55:48;0;49	98589;8	56187;9;150	3;69;
$GPXUP;4339;07:55:49;0;49	98604;8	56202;9;148	5;71;
$GPXUP;4339;07:55:50;0;49	98619;8	56218;9;147	1;72;
$GPXUP;4339;07:55:51;0;49	98634;8	56233;9;145	4;74;
$GPXUP;4339;07:55:52;0;49	98649;8	56248;9;144	7;74;
$GPXUP;4339;07:55:53;0;49	98665;8	56264;9;144	4;74;
$GPXUP;4339;07:55:54;0;49	98681;8	5628;9;144;74;
$GPXUP;4339;07:55:55;0;49	98696;8	56297;9;144	7;72;
$GPXUP;4339;07:55:56;0;49	98708;8	56315;9;145	9;67;
$GPXUP;4339;07:55:57;0;49	98719;8	56334;9;147	6;66;
$GPXUP;4339;07:55:58;0;49	98731;8	56352;9;149	5;66;
$GPXUP;4339;07:55:59;0;49	98744;8	56369;9;149	1;65;
$GPXUP;4339;07:56:00;0;49	98756;8	56385;9;148	2;65;
$GPXUP;4339;07:56:01;0;49	98768;8	56403;9;147	2;66;
$GPXUP;4339;07:56:02;0;49	98782;8	5642;9;145	3;71;
$GPXUP;4339;07:56:03;0;49	98798;8	56434;9;142	8;75;
$GPXUP;4339;07:56:04;0;49	98814;8	56449;9;141	7;78;
$GPXUP;4339;07:56:05;0;49	98828;8	56466;9;142	5;74;
$GPXUP;4339;07:56:06;0;49	98842;8	56484;9;143	7;71;
$GPXUP;4339;07:56:07;0;49	98854;8	56502;9;145	4;67;
$GPXUP;4339;07:56:08;0;49	98865;8	56521;9;147	4;63;
$GPXUP;4339;07:56:09;0;49	98875;8	56539;9;148	9;62;
$GPXUP;4339;07:56:10;0;49	98885;8	56557;9;149	8;63;
$GPXUP;4339;07:56:11;0;49	98896;8	56573;9;149	2;63;
$GPXUP;4339;07:56:12;0;49	98909;8	56589;9;149;66;
$GPXUP;4339;07:56:13;0;49	98922;8	56605;9;149	1;68;
$GPXUP;4339;07:56:14;0;49	98935;8	56622;9;148	8;69;
$GPXUP;4339;07:56:15;0;49	9895;8	56637;9;148	8;71;
$GPXUP;4339;07:56:16;0;49	98965;8	56652;9;148	7;72;
$GPXUP;4339;07:56:17;0;49	9898;8	56668;9;148	6;71;
$GPXUP;4339;07:56:18;0;49	98996;8	56682;9;147	2;73;
$GPXUP;4339;07:56:19;0;49	99013;8	56697;9;145	9;75;
$GPXUP;4339;07:56:20;0;49	99028;8	56713;9;143	7;76;
$GPXUP;4339;07:56:21;0;49	99044;8	56728;9;144	1;74;
$GPXUP;4339;07:56:22;0;49	99061;8	5674;9;144	9;72;
$GPXUP;4339;07:56:23;0;49	99076;8	56754;9;147	2;68;
$GPXUP;4339;07:56:24;0;49	9909;8	56767;9;149	6;65;
$GPXUP;4339;07:56:25;0;49	99103;8	56778;9;152	7;60;
$GPXUP;4339;07:56:26;0;49	99117;8	56786;9;154	4;57;
$GPXUP;4339;07:56:27;0;49	99131;8	5679;9;155;58;
$GPXUP;4339;07:56:28;0;49	99146;8	56795;9;155	6;63;
$GPXUP;4339;07:56:29;0;49	99162;8	56797;9;156	1;64;
$GPXUP;4339;07:56:30;0;49	99178;8	56799;9;154	5;64;
$GPXUP;4339;07:56:31;0;49	99195;8	56805;9;154	1;72;
$GPXUP;4339;07:56:32;0;49	99212;8	56817;9;153	5;72;
$GPXUP;4339;07:56:33;0;49	99227;8	56832;9;152	1;73;
$GPXUP;4339;07:56:34;0;49	99244;8	56846;9;151	1;74;
$GPXUP;4339;07:56:35;0;49	9926;8	56861;9;151	5;73;
$GPXUP;4339;07:56:36;0;49	99274;8	56876;9;154	3;69;
$GPXUP;4339;07:56:37;0;49	99286;8	56893;9;158	2;65;
$GPXUP;4339;07:56:38;0;49	99299;8	56908;9;160	9;60;
$GPXUP;4339;07:56:39;0;49	9931;8	5692;9;163	3;58;
$GPXUP;4339;07:56:40;0;49	99324;8	56928;9;163	7;61;
$GPXUP;4339;07:56:41;0;49	99339;8	56934;9;165	1;63;
$GPXUP;4339;07:56:42;0;49	99354;8	56943;9;165	6;62;
$GPXUP;4339;07:56:43;0;49	99369;8	5695;9;165	7;61;
$GPXUP;4339;07:56:44;0;49	99385;8	56954;9;163	9;64;
$GPXUP;4339;07:56:45;0;49	99402;8	56962;9;162	7;72;
$GPXUP;4339;07:56:46;0;49	99417;8	56975;9;162	2;71;
$GPXUP;4339;07:56:47;0;49	99432;8	5699;9;161	1;72;
$GPXUP;4339;07:56:48;0;49	99448;8	57003;9;158	9;75;
$GPXUP;4339;07:56:49;0;49	99468;8	57014;9;159;78;
$GPXUP;4339;07:56:50;0;49	99486;8	57021;9;160	3;75;
$GPXUP;4339;07:56:51;0;49	99504;8	57026;9;161	5;72;
$GPXUP;4339;07:56:52;0;49	99522;8	57025;9;162	5;69;
$GPXUP;4339;07:56:53;0;49	99538;8	57021;9;163	8;67;
$GPXUP;4339;07:56:54;0;49	99556;8	57017;9;165	3;67;
$GPXUP;4339;07:56:55;0;49	99571;8	57009;9;164	5;71;
$GPXUP;4339;07:56:56;0;49	99589;8	57002;9;163	4;77;
$GPXUP;4339;07:56:57;0;49	99609;8	57002;9;162;79;
$GPXUP;4339;07:56:58;0;49	99628;8	57008;9;160	8;78;
$GPXUP;4339;07:56:59;0;49	99647;8	57013;9;159	5;79;
$GPXUP;4339;07:57:00;0;49	99667;8	57018;9;158	7;79;
$GPXUP;4339;07:57:01;0;49	99686;8	57022;9;157	3;79;
$GPXUP;4339;07:57:02;0;49	99705;8	57025;9;156	2;78;
$GPXUP;4339;07:57:03;0;49	99725;8	57028;9;154	4;78;
$GPXUP;4339;07:57:04;0;49	99745;8	5703;9;151	4;81;
$GPXUP;4339;07:57:05;0;49	99765;8	57035;9;148	8;81;
$GPXUP;4339;07:57:06;0;49	99785;8	5704;9;147	4;82;
$GPXUP;4339;07:57:07;0;49	99806;8	57045;9;146	2;82;
$GPXUP;4339;07:57:08;0;49	99826;8	57051;9;145	1;80;
$GPXUP;4339;07:57:09;0;49	99845;8	57058;9;143	9;82;
$GPXUP;4339;07:57:10;0;49	99864;8	57068;9;142	5;80;
$GPXUP;4339;07:57:11;0;49	99883;8	57081;9;141	7;82;
$GPXUP;4339;07:57:12;0;49	99902;8	57095;9;140	9;80;
$GPXUP;4339;07:57:13;0;49	99919;8	57109;9;139	8;80;
$GPXUP;4339;07:57:14;0;49	99937;8	57124;9;138	8;80;
$GPXUP;4339;07:57:15;0;49	99955;8	57139;9;139	2;81;
$GPXUP;4339;07:57:16;0;49	99972;8	57155;9;138	5;80;
$GPXUP;4339;07:57:17;0;49	9999;8	57169;9;137	8;79;
$GPXUP;4339;07:57:18;0;50	00007;8	57184;9;137	4;78;
$GPXUP;4339;07:57:19;0;50	00024;8	57199;9;136	9;80;
$GPXUP;4339;07:57:20;0;50	00041;8	57214;9;136	6;77;
$GPXUP;4339;07:57:21;0;50	00058;8	5723;9;137;76;
$GPXUP;4339;07:57:22;0;50	00075;8	57245;9;137	1;75;
$GPXUP;4339;07:57:23;0;50	00091;8	57261;9;136	3;76;
$GPXUP;4339;07:57:24;0;50	00108;8	57275;9;136	4;77;
$GPXUP;4339;07:57:25;0;50	00124;8	57289;9;137	6;76;
$GPXUP;4339;07:57:26;0;50	00142;8	57301;9;137	9;75;
$GPXUP;4339;07:57:27;0;50	00159;8	57312;9;138	9;75;
$GPXUP;4339;07:57:28;0;50	00175;8	57324;9;139	8;73;
$GPXUP;4339;07:57:29;0;50	00191;8	57336;9;141;71;
$GPXUP;4339;07:57:30;0;50	00207;8	57349;9;142	2;72;
$GPXUP;4339;07:57:31;0;50	00223;8	57361;9;143	8;72;
$GPXUP;4339;07:57:32;0;50	0024;8	57372;9;144	4;72;
$GPXUP;4339;07:57:33;0;50	00257;8	57381;9;146;71;
$GPXUP;4339;07:57:34;0;50	00273;8	57387;9;148	3;68;
$GPXUP;4339;07:57:35;0;50	00289;8	57392;9;150	4;64;
$GPXUP;4339;07:57:36;0;50	00305;8	57395;9;153	3;63;
$GPXUP;4339;07:57:37;0;50	00321;8	57398;9;154	7;64;
$GPXUP;4339;07:57:38;0;50	00336;8	57404;9;155	8;65;
$GPXUP;4339;07:57:39;0;50	00351;8	57413;9;156	6;65;
$GPXUP;4339;07:57:40;0;50	00366;8	57424;9;157;64;
$GPXUP;4339;07:57:41;0;50	00379;8	57437;9;158	4;64;
$GPXUP;4339;07:57:42;0;50	00392;8	57451;9;159	3;62;
$GPXUP;4339;07:57:43;0;50	00405;8	57466;9;160	1;61;
$GPXUP;4339;07:57:44;0;50	00418;8	5748;9;161;63;
$GPXUP;4339;07:57:45;0;50	00433;8	5749;9;160	4;67;
$GPXUP;4339;07:57:46;0;50	00449;8	57496;9;160	3;70;
$GPXUP;4339;07:57:47;0;50	00466;8	57501;9;160	5;70;
$GPXUP;4339;07:57:48;0;50	00483;8	57508;9;160	1;72;
$GPXUP;4339;07:57:49;0;50	00499;8	5752;9;161	3;70;
$GPXUP;4339;07:57:50;0;50	00514;8	57535;9;161	8;68;
$GPXUP;4339;07:57:51;0;50	00527;8	5755;9;162	1;67;
$GPXUP;4339;07:57:52;0;50	0054;8	57566;9;162	8;64;
$GPXUP;4339;07:57:53;0;50	00552;8	57582;9;162	5;64;
$GPXUP;4339;07:57:54;0;50	00563;8	576;9;162	9;64;
$GPXUP;4339;07:57:55;0;50	00575;8	57617;9;163	4;65;
$GPXUP;4339;07:57:56;0;50	00586;8	57634;9;164	6;63;
$GPXUP;4339;07:57:57;0;50	00598;8	5765;9;165	9;61;
$GPXUP;4339;07:57:58;0;50	00611;8	5766;9;167	6;63;
$GPXUP;4339;07:57:59;0;50	00626;8	57666;9;169;62;
$GPXUP;4339;07:58:00;0;50	00642;8	57673;9;168	8;63;
$GPXUP;4339;07:58:01;0;50	00657;8	57682;9;168	6;64;
$GPXUP;4339;07:58:02;0;50	00672;8	57693;9;169	1;66;
$GPXUP;4339;07:58:03;0;50	00687;8	57702;9;169	7;66;
$GPXUP;4339;07:58:04;0;50	00703;8	5771;9;170	1;69;
$GPXUP;4339;07:58:05;0;50	00719;8	5772;9;171	6;69;
$GPXUP;4339;07:58:06;0;50	00734;8	5773;9;172	8;65;
$GPXUP;4339;07:58:07;0;50	00751;8	57736;9;173;72;
$GPXUP;4339;07:58:08;0;50	00769;8	57737;9;172;73;
$GPXUP;4339;07:58:09;0;50	00788;8	57734;9;171	5;75;
$GPXUP;4339;07:58:10;0;50	00806;8	5773;9;170	5;77;
$GPXUP;4339;07:58:11;0;50	00826;8	57728;9;170	2;77;
$GPXUP;4339;07:58:12;0;50	00845;8	57725;9;168	6;79;
$GPXUP;4339;07:58:13;0;50	00865;8	57724;9;167	5;81;
$GPXUP;4339;07:58:14;0;50	00886;8	57719;9;167	9;83;
$GPXUP;4339;07:58:15;0;50	00907;8	57714;9;169	9;81;
$GPXUP;4339;07:58:16;0;50	00927;8	5771;9;171	8;78;
$GPXUP;4339;07:58:17;0;50	00945;8	57703;9;172	9;75;
$GPXUP;4339;07:58:18;0;50	00962;8	57698;9;172	8;73;
$GPXUP;4339;07:58:19;0;50	00981;8	57695;9;171	3;77;
$GPXUP;4339;07:58:20;0;50	01001;8	57694;9;169	2;80;
$GPXUP;4339;07:58:21;0;50	01021;8	57696;9;168	4;82;
$GPXUP;4339;07:58:22;0;50	01041;8	57698;9;168	8;82;
$GPXUP;4339;07:58:23;0;50	01061;8	57699;9;169	2;80;
$GPXUP;4339;07:58:24;0;50	0108;8	577;9;168	3;78;
$GPXUP;4339;07:58:25;0;50	011;8	57702;9;167	1;79;
$GPXUP;4339;07:58:26;0;50	0112;8	57705;9;166	4;79;
$GPXUP;4339;07:58:27;0;50	01138;8	5771;9;165	5;78;
$GPXUP;4339;07:58:28;0;50	01157;8	57717;9;165	3;77;
$GPXUP;4339;07:58:29;0;50	01175;8	57723;9;165	1;75;
$GPXUP;4339;07:58:30;0;50	01193;8	57732;9;164	6;75;
$GPXUP;4339;07:58:31;0;50	01211;8	57741;9;164	3;75;
$GPXUP;4339;07:58:32;0;50	01228;8	57752;9;164	1;74;
$GPXUP;4339;07:58:33;0;50	01245;8	57762;9;164;72;
$GPXUP;4339;07:58:34;0;50	01262;8	57772;9;165	3;71;
$GPXUP;4339;07:58:35;0;50	01278;8	57782;9;166	5;70;
$GPXUP;4339;07:58:36;0;50	01293;8	57792;9;168	2;65;
$GPXUP;4339;07:58:37;0;50	01307;8	57806;9;168	8;64;
$GPXUP;4339;07:58:38;0;50	0132;8	57821;9;169	3;63;
$GPXUP;4339;07:58:39;0;50	01332;8	57835;9;169	9;63;
$GPXUP;4339;07:58:40;0;50	01346;8	57847;9;169	4;64;
$GPXUP;4339;07:58:41;0;50	01361;8	57857;8;167	8;66;
$GPXUP;4339;07:58:42;0;50	01375;8	57871;8;166	5;71;
$GPXUP;4339;07:58:43;0;50	01388;8	57888;8;166	8;65;
$GPXUP;4339;07:58:44;0;50	014;8	57908;8;166	9;66;
$GPXUP;4339;07:58:45;0;50	01408;8	5793;8;168	3;62;
$GPXUP;4339;07:58:46;0;50	01415;8	57952;8;169	7;62;
$GPXUP;4339;07:58:47;0;50	01424;8	57972;8;170	8;62;
$GPXUP;4339;07:58:48;0;50	01434;8	5799;8;171	3;64;
$GPXUP;4339;07:58:49;0;50	01446;8	58007;8;171	5;65;
$GPXUP;4339;07:58:50;0;50	01459;8	58023;8;169	9;67;
$GPXUP;4339;07:58:51;0;50	01472;8	5804;8;168	6;69;
$GPXUP;4339;07:58:52;0;50	01485;8	58057;8;166	3;72;
$GPXUP;4339;07:58:53;0;50	01499;8	58076;8;164	8;72;
$GPXUP;4339;07:58:54;0;50	01514;8	58093;8;163	7;73;
$GPXUP;4339;07:58:55;0;50	01529;8	5811;8;163	6;71;
$GPXUP;4339;07:58:56;0;50	01544;8	58124;8;163	3;72;
$GPXUP;4339;07:58:57;0;50	01559;8	58138;8;163	2;70;
$GPXUP;4339;07:58:58;0;50	01574;8	58152;8;162	4;71;
$GPXUP;4339;07:58:59;0;50	0159;8	58163;8;161	2;72;
$GPXUP;4339;07:59:00;0;50	01607;8	58171;8;160	8;70;
$GPXUP;4339;07:59:01;0;50	01624;8	5818;8;160	4;71;
$GPXUP;4339;07:59:02;0;50	0164;8	58191;8;160	9;70;
$GPXUP;4339;07:59:03;0;50	01654;8	58206;8;162	1;70;
$GPXUP;4339;07:59:04;0;50	01668;8	58222;8;163	9;67;
$GPXUP;4339;07:59:05;0;50	0168;8	58239;8;166	4;64;
$GPXUP;4339;07:59:06;0;50	01689;8	58257;8;168	5;63;
$GPXUP;4339;07:59:07;0;50	01698;8	58277;8;171	3;58;
$GPXUP;4339;07:59:08;0;50	01704;8	58298;8;175	6;56;
$GPXUP;4339;07:59:09;0;50	01708;8	58317;8;179	1;52;
$GPXUP;4339;07:59:10;0;50	01711;8	58335;8;181	1;47;
$GPXUP;4339;07:59:11;0;50	01714;8	58354;8;180	9;49;
$GPXUP;4339;07:59:12;0;50	01716;8	58373;8;179	5;53;
$GPXUP;4339;07:59:13;0;50	01722;8	58392;8;177	6;56;
$GPXUP;4339;07:59:14;0;50	01731;8	58409;8;174	1;62;
$GPXUP;4339;07:59:15;0;50	01742;8	58427;8;171	1;65;
$GPXUP;4339;07:59:16;0;50	01754;8	58444;8;168;68;
$GPXUP;4339;07:59:17;0;50	01768;8	5846;8;166	1;71;
$GPXUP;4339;07:59:18;0;50	01781;8	58479;8;165;72;
$GPXUP;4339;07:59:19;0;50	01792;8	58501;8;164	4;70;
$GPXUP;4339;07:59:20;0;50	01803;8	58523;8;163	6;68;
$GPXUP;4339;07:59:21;0;50	01813;8	58544;8;163;69;
$GPXUP;4339;07:59:22;0;50	01824;8	58564;8;162	2;71;
$GPXUP;4339;07:59:23;0;50	01838;8	58582;8;162	2;73;
$GPXUP;4339;07:59:24;0;50	01854;8	58597;7;161	9;74;
$GPXUP;4339;07:59:25;0;50	01872;8	5861;7;161	5;77;
$GPXUP;4339;07:59:26;0;50	01889;8	5862;7;161	1;75;
$GPXUP;4339;07:59:27;0;50	01906;8	5863;7;160	2;73;
$GPXUP;4339;07:59:28;0;50	01922;8	58644;7;159	9;72;
$GPXUP;4339;07:59:29;0;50	01938;8	58656;7;158	9;72;
$GPXUP;4339;07:59:30;0;50	01954;8	58669;7;158	6;72;
$GPXUP;4339;07:59:31;0;50	0197;8	58683;7;158	1;72;
$GPXUP;4339;07:59:32;0;50	01986;8	58696;7;157	1;74;
$GPXUP;4339;07:59:33;0;50	02002;8	58712;7;155	9;76;
$GPXUP;4339;07:59:34;0;50	02017;8	58727;7;154	5;74;
$GPXUP;4339;07:59:35;0;50	02032;8	58746;7;153	7;75;
$GPXUP;4339;07:59:36;0;50	02046;8	58765;7;153	5;74;
$GPXUP;4339;07:59:37;0;50	0206;8	58784;7;153	6;72;
$GPXUP;4339;07:59:38;0;50	02073;8	588;7;153	3;73;
$GPXUP;4339;07:59:39;0;50	02087;8	58817;7;153	1;73;
$GPXUP;4339;07:59:40;0;50	02101;8	58834;7;152	3;72;
$GPXUP;4339;07:59:41;0;50	02116;8	58849;7;150	9;73;
$GPXUP;4339;07:59:42;0;50	02132;8	58862;7;150	8;73;
$GPXUP;4339;07:59:43;0;50	02148;8	58876;7;149	9;70;
$GPXUP;4339;07:59:44;0;50	02163;8	58891;7;149	3;72;
$GPXUP;4339;07:59:45;0;50	02177;8	5891;7;146	8;75;
$GPXUP;4339;07:59:46;0;50	0219;8	5893;7;145	5;77;
$GPXUP;4339;07:59:47;0;50	02204;8	58952;7;144	4;80;
$GPXUP;4339;07:59:48;0;50	02217;8	58975;7;145	2;76;
$GPXUP;4339;07:59:49;0;50	02232;8	58993;7;147;79;
$GPXUP;4339;07:59:50;0;50	0225;8	59002;7;148	4;77;
$GPXUP;4339;07:59:51;0;50	02268;8	59005;7;149	1;76;
$GPXUP;4339;07:59:52;0;50	02287;8	59011;7;150	7;71;
$GPXUP;4339;07:59:53;0;50	02304;8	59016;7;152	5;68;
$GPXUP;4339;07:59:54;0;50	02322;8	59019;7;151	3;73;
$GPXUP;4339;07:59:55;0;50	02341;8	59017;7;147	9;79;
$GPXUP;4339;07:59:56;0;50	02362;8	59016;7;143	8;83;
$GPXUP;4339;07:59:57;0;50	02384;8	59014;7;140	8;83;
$GPXUP;4339;07:59:58;0;50	02405;8	59011;7;139	4;85;
$GPXUP;4339;07:59:59;0;50	02426;8	59008;7;139;85;
$GPXUP;4339;08:00:00;0;50	02446;8	59006;7;139	4;81;
$GPXUP;4339;08:00:01;0;50	02465;8	59009;7;141	8;68;
$GPXUP;4339;08:00:02;0;50	0248;8	59017;7;146	5;62;
$GPXUP;4339;08:00:03;0;50	02494;8	59024;7;150	9;58;
$GPXUP;4339;08:00:04;0;50	02508;8	5903;7;154	6;58;
$GPXUP;4339;08:00:05;0;50	02522;8	59033;7;156	1;61;
$GPXUP;4339;08:00:06;0;50	02538;8	59036;7;156	4;63;
$GPXUP;4339;08:00:07;0;50	02553;8	59038;7;156	4;65;
$GPXUP;4339;08:00:08;0;50	0257;8	59044;7;155;68;
$GPXUP;4339;08:00:09;0;50	02586;8	5905;7;153	2;72;
$GPXUP;4339;08:00:10;0;50	02604;8	5906;7;151	5;74;
$GPXUP;4339;08:00:11;0;50	02621;8	59072;7;150	7;73;
$GPXUP;4339;08:00:12;0;50	02637;8	59086;7;149	3;74;
$GPXUP;4339;08:00:13;0;50	02653;8	591;7;148;74;
$GPXUP;4339;08:00:14;0;50	0267;8	59114;7;146;75;
$GPXUP;4339;08:00:15;0;50	02686;8	59129;7;143	4;75;
$GPXUP;4339;08:00:16;0;50	02702;8	59146;7;142	8;75;
$GPXUP;4339;08:00:17;0;50	02716;8	59166;7;142	2;75;
$GPXUP;4339;08:00:18;0;50	0273;8	59186;7;140	9;74;
$GPXUP;4339;08:00:19;0;50	02742;8	59206;7;140	6;73;
$GPXUP;4339;08:00:20;0;50	02755;8	59226;7;140	7;73;
$GPXUP;4339;08:00:21;0;50	02768;8	59246;7;143	2;70;
$GPXUP;4339;08:00:22;0;50	02781;8	59265;7;146	9;67;
$GPXUP;4339;08:00:23;0;50	0279;8	59285;7;149	5;60;
$GPXUP;4339;08:00:24;0;50	02798;8	59304;7;152	2;62;
$GPXUP;4339;08:00:25;0;50	02807;8	59326;7;151	4;66;
$GPXUP;4339;08:00:26;0;50	02818;8	59346;7;150	1;70;
$GPXUP;4339;08:00:27;0;50	0283;8	59366;7;151;72;
$GPXUP;4339;08:00:28;0;50	02842;8	59386;7;151	9;68;
$GPXUP;4339;08:00:29;0;50	02853;8	59406;7;152	5;68;
$GPXUP;4339;08:00:30;0;50	02865;8	59425;7;153	5;70;
$GPXUP;4339;08:00:31;0;50	02878;8	59444;7;153	8;70;
$GPXUP;4339;08:00:32;0;50	02892;8	59461;7;153	4;71;
$GPXUP;4339;08:00:33;0;50	02906;8	59478;7;152	4;73;
$GPXUP;4339;08:00:34;0;50	02921;8	59493;7;151	3;72;
$GPXUP;4339;08:00:35;0;50	02937;8	59505;7;149	9;72;
$GPXUP;4339;08:00:36;0;50	02954;8	59516;7;149	2;72;
$GPXUP;4339;08:00:37;0;50	02971;8	59526;7;148	8;73;
$GPXUP;4339;08:00:38;0;50	02988;8	59536;7;148	7;72;
$GPXUP;4339;08:00:39;0;50	03004;8	59546;7;148;73;
$GPXUP;4339;08:00:40;0;50	03022;8	59557;7;147	2;73;
$GPXUP;4339;08:00:41;0;50	03038;8	59567;7;147	3;68;
$GPXUP;4339;08:00:42;0;50	03054;8	59577;7;149	3;66;
$GPXUP;4339;08:00:43;0;50	03066;8	59591;7;151	1;65;
$GPXUP;4339;08:00:44;0;50	03077;8	59611;7;152	3;65;
$GPXUP;4339;08:00:45;0;50	03087;8	59629;7;153	8;64;
$GPXUP;4339;08:00:46;0;50	03099;8	59646;7;153	9;65;
$GPXUP;4339;08:00:47;0;50	0311;8	59665;7;155	2;66;
$GPXUP;4339;08:00:48;0;50	03122;8	59684;7;156	3;64;
$GPXUP;4339;08:00:49;0;50	03134;8	59699;7;157	2;63;
$GPXUP;4339;08:00:50;0;50	03148;8	59711;7;158	9;60;
$GPXUP;4339;08:00:51;0;50	03161;8	59722;7;161	5;60;
$GPXUP;4339;08:00:52;0;50	03176;8	5973;7;164	2;62;
$GPXUP;4339;08:00:53;0;50	03191;8	59734;7;165	9;63;
$GPXUP;4339;08:00:54;0;50	03206;8	5974;7;166	2;65;
$GPXUP;4339;08:00:55;0;50	03222;8	59747;7;165	5;67;
$GPXUP;4339;08:00:56;0;50	03238;8	59754;7;165	8;67;
$GPXUP;4339;08:00:57;0;50	03255;8	59759;7;165	7;69;
$GPXUP;4339;08:00:58;0;50	03273;8	59761;7;165	3;71;
$GPXUP;4339;08:00:59;0;50	03291;8	59761;7;164	7;71;
$GPXUP;4339;08:01:00;0;50	03309;8	59762;7;167	5;71;
$GPXUP;4339;08:01:01;0;50	03326;8	59765;7;170	5;67;
$GPXUP;4339;08:01:02;0;50	03342;8	59769;7;172	5;62;
$GPXUP;4339;08:01:03;0;50	03358;8	59769;7;174	4;62;
$GPXUP;4339;08:01:04;0;50	03374;8	5977;7;175	8;62;
$GPXUP;4339;08:01:05;0;50	03389;8	59773;7;177	3;61;
$GPXUP;4339;08:01:06;0;50	03404;8	59779;7;178	4;61;
$GPXUP;4339;08:01:07;0;50	03419;8	59786;7;177	2;65;
$GPXUP;4339;08:01:08;0;50	03436;8	5979;7;174	3;69;
$GPXUP;4339;08:01:09;0;50	03453;8	59794;7;172	5;73;
$GPXUP;4339;08:01:10;0;50	03471;8	59796;7;172	4;72;
$GPXUP;4339;08:01:11;0;50	0349;8	59797;7;171	9;71;
$GPXUP;4339;08:01:12;0;50	03508;8	598;7;171	6;70;
$GPXUP;4339;08:01:13;0;50	03526;8	59803;7;171	8;70;
$GPXUP;4339;08:01:14;0;50	03543;8	59804;7;170	6;69;
$GPXUP;4339;08:01:15;0;50	0356;8	59808;7;169	2;70;
$GPXUP;4339;08:01:16;0;50	03578;8	59814;7;169	6;72;
$GPXUP;4339;08:01:17;0;50	03594;8	59823;7;168	9;72;
$GPXUP;4339;08:01:18;0;50	03611;8	59833;7;168	2;71;
$GPXUP;4339;08:01:19;0;50	03627;8	59845;7;168	8;70;
$GPXUP;4339;08:01:20;0;50	03642;8	59858;7;171	2;66;
$GPXUP;4339;08:01:21;0;50	03655;8	59872;7;171	4;66;
$GPXUP;4339;08:01:22;0;50	03668;8	59888;7;172	9;64;
$GPXUP;4339;08:01:23;0;50	0368;8	59904;7;174	4;65;
$GPXUP;4339;08:01:24;0;50	03692;8	59922;7;176	2;61;
$GPXUP;4339;08:01:25;0;50	03703;8	59939;7;178	5;64;
$GPXUP;4339;08:01:26;0;50	03715;8	59955;7;178	4;65;
$GPXUP;4339;08:01:27;0;50	03729;8	5997;7;178	5;66;
$GPXUP;4339;08:01:28;0;50	03742;8	59986;7;179	3;66;
$GPXUP;4339;08:01:29;0;50	03756;8	60003;7;179	9;69;
$GPXUP;4339;08:01:30;0;50	0377;8	60018;7;179	1;68;
$GPXUP;4339;08:01:31;0;50	03784;8	60033;7;178	9;69;
$GPXUP;4339;08:01:32;0;50	03799;8	60047;7;179	3;68;
$GPXUP;4339;08:01:33;0;50	03814;8	60057;7;181	9;67;
$GPXUP;4339;08:01:34;0;50	0383;8	60061;7;184	4;65;
$GPXUP;4339;08:01:35;0;50	03846;8	6006;7;185;63;
$GPXUP;4339;08:01:36;0;50	03862;8	60059;7;184	5;65;
$GPXUP;4339;08:01:37;0;50	03879;8	6006;7;183;69;
$GPXUP;4339;08:01:38;0;50	03896;8	6006;7;182	3;70;
$GPXUP;4339;08:01:39;0;50	03914;8	60062;7;182	1;74;
$GPXUP;4339;08:01:40;0;50	03932;8	60067;7;183	5;70;
$GPXUP;4339;08:01:41;0;50	03948;8	60076;7;186	2;68;
$GPXUP;4339;08:01:42;0;50	03964;8	60083;7;188	1;64;
$GPXUP;4339;08:01:43;0;50	0398;8	60089;7;190	4;64;
$GPXUP;4339;08:01:44;0;50	03995;8	60095;7;192	2;64;
$GPXUP;4339;08:01:45;0;50	04011;8	60102;7;192	6;66;
$GPXUP;4339;08:01:46;0;50	04026;8	60111;7;192	9;67;
$GPXUP;4339;08:01:47;0;50	04041;8	60122;7;193	6;64;
$GPXUP;4339;08:01:48;0;50	04054;8	60136;7;194	5;65;
$GPXUP;4339;08:01:49;0;50	04067;8	60151;7;194	2;64;
$GPXUP;4339;08:01:50;0;50	04081;8	60166;7;194	5;70;
$GPXUP;4339;08:01:51;0;50	04097;8	60178;7;195	4;68;
$GPXUP;4339;08:01:52;0;50	04112;8	6019;7;195	5;67;
$GPXUP;4339;08:01:53;0;50	04127;8	60202;7;192	6;69;
$GPXUP;4339;08:01:54;0;50	04141;8	60218;7;192	2;71;
$GPXUP;4339;08:01:55;0;50	04154;8	60235;7;194;64;
$GPXUP;4339;08:01:56;0;50	04165;8	60253;7;196	3;61;
$GPXUP;4339;08:01:57;0;50	04173;8	60272;7;199	9;56;
$GPXUP;4339;08:01:58;0;50	0418;8	60289;7;202	1;51;
$GPXUP;4339;08:01:59;0;50	04188;8	60306;7;202	4;55;
$GPXUP;4339;08:02:00;0;50	04198;8	60321;7;201	5;56;
$GPXUP;4339;08:02:01;0;50	04208;8	60338;7;201	1;59;
$GPXUP;4339;08:02:02;0;50	04219;8	60352;7;201	7;58;
$GPXUP;4339;08:02:03;0;50	04231;8	60366;7;201	5;59;
$GPXUP;4339;08:02:04;0;50	04242;8	6038;7;201	7;60;
$GPXUP;4339;08:02:05;0;50	04253;8	60396;7;200	8;61;
$GPXUP;4339;08:02:06;0;50	04264;8	60411;7;199	7;61;
$GPXUP;4339;08:02:07;0;50	04277;8	60427;7;198	8;64;
$GPXUP;4339;08:02:08;0;50	0429;8	6044;7;198;63;
$GPXUP;4339;08:02:09;0;50	04304;8	60452;7;199	2;63;
$GPXUP;4339;08:02:10;0;50	04318;8	60463;7;198	5;63;
$GPXUP;4339;08:02:11;0;50	04332;8	60476;7;197	5;65;
$GPXUP;4339;08:02:12;0;50	04346;8	60488;7;195	9;67;
$GPXUP;4339;08:02:13;0;50	04362;8	605;7;193	5;69;
$GPXUP;4339;08:02:14;0;50	04379;8	60509;7;191	6;72;
$GPXUP;4339;08:02:15;0;50	04396;8	60518;7;189	8;72;
$GPXUP;4339;08:02:16;0;50	04413;8	60525;7;189	1;73;
$GPXUP;4339;08:02:17;0;50	04431;8	60531;7;187	1;72;
$GPXUP;4339;08:02:18;0;50	04449;8	60537;7;185	3;72;
$GPXUP;4339;08:02:19;0;50	04467;8	60543;7;183	7;73;
$GPXUP;4339;08:02:20;0;50	04485;8	60551;7;182	1;74;
$GPXUP;4339;08:02:21;0;50	04503;8	6056;7;181	3;73;
$GPXUP;4339;08:02:22;0;50	0452;8	60567;7;181	2;70;
$GPXUP;4339;08:02:23;0;50	04537;8	60572;7;180	1;72;
$GPXUP;4339;08:02:24;0;50	04555;8	60576;7;179	8;71;
$GPXUP;4339;08:02:25;0;50	04573;8	60581;7;179	7;71;
$GPXUP;4339;08:02:26;0;50	0459;8	60587;7;178	9;69;
$GPXUP;4339;08:02:27;0;50	04606;8	60595;7;178	1;70;
$GPXUP;4339;08:02:28;0;50	04624;8	60598;7;176	8;71;
$GPXUP;4339;08:02:29;0;50	04642;8	60597;7;176	4;70;
$GPXUP;4339;08:02:30;0;50	04659;8	60595;7;176	3;70;
$GPXUP;4339;08:02:31;0;50	04677;8	60594;7;176	8;69;
$GPXUP;4339;08:02:32;0;50	04694;8	60595;7;177;69;
$GPXUP;4339;08:02:33;0;50	04711;8	60596;7;177	9;67;
$GPXUP;4339;08:02:34;0;50	04727;8	60599;7;178;65;
$GPXUP;4339;08:02:35;0;50	04743;8	60603;7;177	9;65;
$GPXUP;4339;08:02:36;0;50	04759;8	60608;7;176	3;65;
$GPXUP;4339;08:02:37;0;50	04776;8	60613;7;174	6;68;
$GPXUP;4339;08:02:38;0;50	04792;8	6062;7;172	5;69;
$GPXUP;4339;08:02:39;0;50	0481;8	60627;7;171	4;70;
$GPXUP;4339;08:02:40;0;50	04827;8	60633;7;169	3;72;
$GPXUP;4339;08:02:41;0;50	04845;8	60638;7;168;72;
$GPXUP;4339;08:02:42;0;50	04863;8	60641;7;168	8;69;
$GPXUP;4339;08:02:43;0;50	04879;8	60645;7;169	7;64;
$GPXUP;4339;08:02:44;0;50	04894;8	60653;7;171	8;60;
$GPXUP;4339;08:02:45;0;50	04907;8	60665;7;173	7;60;
$GPXUP;4339;08:02:46;0;50	0492;8	60676;7;175;60;
$GPXUP;4339;08:02:47;0;50	04933;8	60684;7;175	1;60;
$GPXUP;4339;08:02:48;0;50	04948;8	60688;7;174	8;65;
$GPXUP;4339;08:02:49;0;50	04964;8	60691;7;173	9;66;
$GPXUP;4339;08:02:50;0;50	04981;8	60694;7;174	6;67;
$GPXUP;4339;08:02:51;0;50	04998;8	60695;7;174	7;67;
$GPXUP;4339;08:02:52;0;50	05014;8	60698;7;173	7;68;
$GPXUP;4339;08:02:53;0;50	05032;8	607;7;173	1;70;
$GPXUP;4339;08:02:54;0;50	0505;8	60703;7;172;71;
$GPXUP;4339;08:02:55;0;50	05068;8	60703;7;170	3;73;
$GPXUP;4339;08:02:56;0;50	05087;8	60704;7;168	3;74;
$GPXUP;4339;08:02:57;0;50	05106;8	60703;7;167	3;75;
$GPXUP;4339;08:02:58;0;50	05125;8	60701;7;166	6;74;
$GPXUP;4339;08:02:59;0;50	05143;8	60696;7;166	9;74;
$GPXUP;4339;08:03:00;0;50	05161;8	6069;7;167	5;75;
$GPXUP;4339;08:03:01;0;50	05179;8	60687;7;167	1;71;
$GPXUP;4339;08:03:02;0;50	05197;8	60686;7;167	1;71;
$GPXUP;4339;08:03:03;0;50	05214;8	60685;7;167	4;71;
$GPXUP;4339;08:03:04;0;50	05231;8	60684;7;167	3;69;
$GPXUP;4339;08:03:05;0;50	05248;8	60687;7;167	2;68;
$GPXUP;4339;08:03:06;0;50	05265;8	60693;7;166;66;
$GPXUP;4339;08:03:07;0;50	0528;8	607;7;165	2;66;
$GPXUP;4339;08:03:08;0;50	05296;8	60708;7;164	6;67;
$GPXUP;4339;08:03:09;0;50	05311;8	60717;7;165	9;64;
$GPXUP;4339;08:03:10;0;50	05325;8	60728;7;167	2;62;
$GPXUP;4339;08:03:11;0;50	05339;8	6074;7;167	8;63;
$GPXUP;4339;08:03:12;0;50	05353;8	60749;7;168;62;
$GPXUP;4339;08:03:13;0;50	05367;8	60758;7;167	2;64;
$GPXUP;4339;08:03:14;0;50	05383;8	60766;7;166;68;
$GPXUP;4339;08:03:15;0;50	054;8	60776;7;166	6;70;
$GPXUP;4339;08:03:16;0;50	05416;8	60787;7;167	4;68;
$GPXUP;4339;08:03:17;0;50	05431;8	60797;7;168	7;65;
$GPXUP;4339;08:03:18;0;50	05445;8	60808;7;169	8;65;
$GPXUP;4339;08:03:19;0;50	0546;8	60817;7;170;66;
$GPXUP;4339;08:03:20;0;50	05476;8	60825;7;167	7;70;
$GPXUP;4339;08:03:21;0;50	05494;8	60833;7;165	3;73;
$GPXUP;4339;08:03:22;0;50	05511;8	60842;7;162	8;76;
$GPXUP;4339;08:03:23;0;50	05529;8	60852;7;162	4;74;
$GPXUP;4339;08:03:24;0;50	05546;8	6086;7;162	2;72;
$GPXUP;4339;08:03:25;0;50	05564;8	60865;7;162	7;70;
$GPXUP;4339;08:03:26;0;50	05581;8	60871;7;163	3;68;
$GPXUP;4339;08:03:27;0;50	05598;8	60878;7;163	7;68;
$GPXUP;4339;08:03:28;0;50	05614;8	60884;7;163	3;69;
$GPXUP;4339;08:03:29;0;50	05631;8	60888;7;164	7;69;
$GPXUP;4339;08:03:30;0;50	05647;8	60886;7;165	7;66;
$GPXUP;4339;08:03:31;0;50	05664;8	60883;7;166	6;64;
$GPXUP;4339;08:03:32;0;50	0568;8	60879;7;164	9;67;
$GPXUP;4339;08:03:33;0;50	05696;8	60875;7;165	2;67;
$GPXUP;4339;08:03:34;0;50	05712;8	60869;7;164	8;67;
$GPXUP;4339;08:03:35;0;50	05729;8	60864;7;163	8;67;
$GPXUP;4339;08:03:36;0;50	05746;8	60859;7;163	2;68;
$GPXUP;4339;08:03:37;0;50	05762;8	60855;7;164	2;69;
$GPXUP;4339;08:03:38;0;50	05779;8	60855;7;163	4;67;
$GPXUP;4339;08:03:39;0;50	05795;8	60855;7;164;67;
$GPXUP;4339;08:03:40;0;50	05812;8	60855;7;162	7;69;
$GPXUP;4339;08:03:41;0;50	0583;8	60853;7;161;70;
$GPXUP;4339;08:03:42;0;50	05847;8	60848;7;159	8;71;
$GPXUP;4339;08:03:43;0;50	05864;8	60841;7;159	1;71;
$GPXUP;4339;08:03:44;0;50	05881;8	60833;7;159	2;70;
$GPXUP;4339;08:03:45;0;50	05899;8	60826;7;158	6;71;
$GPXUP;4339;08:03:46;0;50	05915;8	60818;7;157	3;70;
$GPXUP;4339;08:03:47;0;50	05932;8	60808;7;158;70;
$GPXUP;4339;08:03:48;0;50	05948;8	60798;7;158	4;69;
$GPXUP;4339;08:03:49;0;50	05964;8	6079;7;157	9;69;
$GPXUP;4339;08:03:50;0;50	0598;8	60781;7;158	3;69;
$GPXUP;4339;08:03:51;0;50	05996;8	60775;7;158	8;68;
$GPXUP;4339;08:03:52;0;50	06013;8	60771;7;160	9;65;
$GPXUP;4339;08:03:53;0;50	06029;8	60768;7;162	8;63;
$GPXUP;4339;08:03:54;0;50	06045;8	60766;7;163	6;64;
$GPXUP;4339;08:03:55;0;50	06061;8	60765;7;163	6;66;
$GPXUP;4339;08:03:56;0;50	06078;8	60765;7;162	8;65;
$GPXUP;4339;08:03:57;0;50	06094;8	60767;7;160	7;65;
$GPXUP;4339;08:03:58;0;50	0611;8	6077;7;159	4;69;
$GPXUP;4339;08:03:59;0;50	06127;8	6077;7;160	2;70;
$GPXUP;4339;08:04:00;0;50	06145;8	60771;7;160	5;69;
$GPXUP;4339;08:04:01;0;50	06162;8	60772;7;161	4;67;
$GPXUP;4339;08:04:02;0;50	06178;8	60776;7;162	1;65;
$GPXUP;4339;08:04:03;0;50	06195;8	6078;7;160	8;65;
$GPXUP;4339;08:04:04;0;50	06211;8	60786;7;158	2;67;
$GPXUP;4339;08:04:05;0;50	06226;8	60794;7;159	3;68;
$GPXUP;4339;08:04:06;0;50	06241;8	60806;7;160	6;62;
$GPXUP;4339;08:04:07;0;50	06253;8	60819;7;161	5;59;
$GPXUP;4339;08:04:08;0;50	06267;8	60828;7;161	7;63;
$GPXUP;4339;08:04:09;0;50	06283;8	60837;7;161;67;
$GPXUP;4339;08:04:10;0;50	06298;8	60848;7;161	1;67;
$GPXUP;4339;08:04:11;0;50	06312;8	60862;7;163	2;63;
$GPXUP;4339;08:04:12;0;50	06325;8	60876;7;165	8;57;
$GPXUP;4339;08:04:13;0;50	06336;8	6089;7;168	5;57;
$GPXUP;4339;08:04:14;0;50	06347;8	60904;7;170	8;56;
$GPXUP;4339;08:04:15;0;50	06358;8	60919;7;172	5;57;
$GPXUP;4339;08:04:16;0;50	06368;8	60936;7;172	7;58;
$GPXUP;4339;08:04:17;0;50	06378;8	60952;7;171	7;59;
$GPXUP;4339;08:04:18;0;50	06388;8	60969;7;170	5;64;
$GPXUP;4339;08:04:19;0;50	06402;8	60983;7;168	8;69;
$GPXUP;4339;08:04:20;0;50	06417;8	60997;7;166	1;69;
$GPXUP;4339;08:04:21;0;50	06433;8	6101;7;164	3;71;
$GPXUP;4339;08:04:22;0;50	06449;8	61022;7;162;74;
$GPXUP;4339;08:04:23;0;50	06466;8	61033;7;160;74;
$GPXUP;4339;08:04:24;0;50	06484;8	61044;7;159	2;73;
$GPXUP;4339;08:04:25;0;50	065;8	61055;7;157	8;73;
$GPXUP;4339;08:04:26;0;50	06517;8	61067;7;156	6;74;
$GPXUP;4339;08:04:27;0;50	06534;8	61079;7;156	5;74;
$GPXUP;4339;08:04:28;0;50	06551;8	61089;7;156	3;76;
$GPXUP;4339;08:04:29;0;50	0657;8	61097;7;156	7;75;
$GPXUP;4339;08:04:30;0;50	06588;8	61103;7;155	7;74;
$GPXUP;4339;08:04:31;0;50	06606;8	61108;7;155	2;72;
$GPXUP;4339;08:04:32;0;50	06624;8	61113;7;155	6;73;
$GPXUP;4339;08:04:33;0;50	06642;8	6112;7;155;74;
$GPXUP;4339;08:04:34;0;50	06659;8	6113;7;153	3;76;
$GPXUP;4339;08:04:35;0;50	06677;8	6114;7;151	8;78;
$GPXUP;4339;08:04:36;0;50	06694;8	61155;7;152	2;75;
$GPXUP;4339;08:04:37;0;50	06709;8	61171;7;153;72;
$GPXUP;4339;08:04:38;0;50	06723;8	61187;7;154	5;70;
$GPXUP;4339;08:04:39;0;50	06737;8	61204;7;154	6;69;
$GPXUP;4339;08:04:40;0;50	06751;8	61218;7;155	2;71;
$GPXUP;4339;08:04:41;0;50	06767;8	61231;7;153	6;72;
$GPXUP;4339;08:04:42;0;50	06784;8	61241;7;153	1;74;
$GPXUP;4339;08:04:43;0;50	06802;8	61247;7;152	9;72;
$GPXUP;4339;08:04:44;0;50	06819;8	61253;7;151	8;74;
$GPXUP;4339;08:04:45;0;50	06836;8	61262;7;150	5;72;
$GPXUP;4339;08:04:46;0;50	06852;8	61276;7;149	1;72;
$GPXUP;4339;08:04:47;0;50	06867;8	61291;7;148	7;73;
$GPXUP;4339;08:04:48;0;50	06883;8	61307;7;148	2;74;
$GPXUP;4339;08:04:49;0;50	06899;8	61323;7;147	8;73;
$GPXUP;4339;08:04:50;0;50	06913;8	61339;7;146	8;72;
$GPXUP;4339;08:04:51;0;50	06928;8	61355;7;147	2;72;
$GPXUP;4339;08:04:52;0;50	06944;8	61368;7;149	1;70;
$GPXUP;4339;08:04:53;0;50	06959;8	61379;7;150	9;66;
$GPXUP;4339;08:04:54;0;50	06974;8	61385;7;151	6;62;
$GPXUP;4339;08:04:55;0;50	06989;8	61392;7;152	5;62;
$GPXUP;4339;08:04:56;0;50	07004;8	61399;7;153	1;63;
$GPXUP;4339;08:04:57;0;50	07019;8	61406;7;154	2;64;
$GPXUP;4339;08:04:58;0;50	07035;8	61413;7;155	2;63;
$GPXUP;4339;08:04:59;0;50	0705;8	6142;7;157;62;
$GPXUP;4339;08:05:00;0;50	07063;8	61429;7;158	7;59;
$GPXUP;4339;08:05:01;0;50	07077;8	61438;7;158	9;60;
$GPXUP;4339;08:05:02;0;50	0709;8	61448;7;159	7;60;
$GPXUP;4339;08:05:03;0;50	07105;8	61456;7;161;62;
$GPXUP;4339;08:05:04;0;50	0712;8	6146;7;160	8;62;
$GPXUP;4339;08:05:05;0;50	07136;8	61464;7;161;64;
$GPXUP;4339;08:05:06;0;50	07152;8	61468;7;159	9;67;
$GPXUP;4339;08:05:07;0;50	07168;8	61475;7;160	3;66;
$GPXUP;4339;08:05:08;0;50	07183;8	61485;7;161	3;64;
$GPXUP;4339;08:05:09;0;50	07198;8	61496;7;160	9;66;
$GPXUP;4339;08:05:10;0;50	07213;8	61506;7;161	2;66;
$GPXUP;4339;08:05:11;0;50	07227;8	61517;7;163	5;59;
$GPXUP;4339;08:05:12;0;50	0724;8	61526;7;166	2;56;
$GPXUP;4339;08:05:13;0;50	07253;8	61534;7;166	9;55;
$GPXUP;4339;08:05:14;0;50	07268;8	6154;7;167	2;59;
$GPXUP;4339;08:05:15;0;50	07282;8	61543;7;166;62;
$GPXUP;4339;08:05:16;0;50	07299;8	61546;7;164	5;65;
$GPXUP;4339;08:05:17;0;50	07314;8	61548;7;164	1;68;
$GPXUP;4339;08:05:18;0;50	0733;8	61551;7;165	7;64;
$GPXUP;4339;08:05:19;0;50	07346;8	61557;7;166	8;62;
$GPXUP;4339;08:05:20;0;50	0736;8	61564;7;168;61;
$GPXUP;4339;08:05:21;0;50	07374;8	61573;7;169;61;
$GPXUP;4339;08:05:22;0;50	07387;8	61587;7;169	6;61;
$GPXUP;4339;08:05:23;0;50	07399;8	61602;7;170;62;
$GPXUP;4339;08:05:24;0;50	07413;8	61615;7;170;67;
$GPXUP;4339;08:05:25;0;50	07427;8	61625;7;168	9;67;
$GPXUP;4339;08:05:26;0;50	07444;8	61634;7;168	3;68;
$GPXUP;4339;08:05:27;0;50	0746;8	61641;7;167	1;67;
$GPXUP;4339;08:05:28;0;50	07476;8	6165;7;167	2;67;
$GPXUP;4339;08:05:29;0;50	07492;8	6166;7;166;66;
$GPXUP;4339;08:05:30;0;50	07506;8	61671;7;166	2;66;
$GPXUP;4339;08:05:31;0;50	07522;8	61679;7;166	4;71;
$GPXUP;4339;08:05:32;0;50	07539;8	61682;7;166	1;70;
$GPXUP;4339;08:05:33;0;50	07557;8	61683;7;164	3;70;
$GPXUP;4339;08:05:34;0;50	07575;8	61687;7;162	7;71;
$GPXUP;4339;08:05:35;0;50	07592;8	61696;7;160	1;73;
$GPXUP;4339;08:05:36;0;50	07609;8	61706;7;157	6;73;
$GPXUP;4339;08:05:37;0;50	07627;8	61716;7;157	2;73;
$GPXUP;4339;08:05:38;0;50	07644;8	61728;7;158	2;71;
$GPXUP;4339;08:05:39;0;50	07661;8	61738;7;158	5;70;
$GPXUP;4339;08:05:40;0;50	07677;8	61748;7;157	4;72;
$GPXUP;4339;08:05:41;0;50	07694;8	61758;7;155	2;72;
$GPXUP;4339;08:05:42;0;50	07711;8	61767;7;154	4;74;
$GPXUP;4339;08:05:43;0;50	07729;8	61774;7;153	1;74;
$GPXUP;4339;08:05:44;0;50	07747;8	6178;7;151	8;73;
$GPXUP;4339;08:05:45;0;50	07765;8	61785;7;150	9;75;
$GPXUP;4339;08:05:46;0;50	07783;8	61789;7;150	9;72;
$GPXUP;4339;08:05:47;0;50	07801;8	6179;7;151	4;71;
$GPXUP;4339;08:05:48;0;50	07818;8	61792;7;151	6;70;
$GPXUP;4339;08:05:49;0;50	07836;8	61796;7;151	2;72;
$GPXUP;4339;08:05:50;0;50	07853;8	61802;7;149	2;71;
$GPXUP;4339;08:05:51;0;50	07871;8	61806;7;146	9;76;
$GPXUP;4339;08:05:52;0;50	0789;8	61807;7;145;76;
$GPXUP;4339;08:05:53;0;50	07909;8	61808;7;145	4;75;
$GPXUP;4339;08:05:54;0;50	07927;8	61812;7;146	7;69;
$GPXUP;4339;08:05:55;0;50	07943;8	61819;7;147	3;67;
$GPXUP;4339;08:05:56;0;50	07959;8	61828;7;149;64;
$GPXUP;4339;08:05:57;0;50	07972;8	61841;7;150	7;63;
$GPXUP;4339;08:05:58;0;50	07984;8	61856;7;152;62;
$GPXUP;4339;08:05:59;0;50	07995;8	61871;7;151	3;61;
$GPXUP;4339;08:06:00;0;50	08007;8	61887;7;149	8;63;
$GPXUP;4339;08:06:01;0;50	08019;8	61904;7;147	7;64;
$GPXUP;4339;08:06:02;0;50	08032;8	6192;7;148	1;67;
$GPXUP;4339;08:06:03;0;50	08046;8	61934;7;146;68;
$GPXUP;4339;08:06:04;0;50	08061;8	61949;7;143	8;71;
$GPXUP;4339;08:06:05;0;50	08077;8	61961;7;143	4;69;
$GPXUP;4339;08:06:06;0;50	08092;8	61972;7;144;67;
$GPXUP;4339;08:06:07;0;50	08108;8	61982;7;145	3;65;
$GPXUP;4339;08:06:08;0;50	08124;8	61992;7;147	6;63;
$GPXUP;4339;08:06:09;0;50	08137;8	62004;7;150	2;61;
$GPXUP;4339;08:06:10;0;50	08151;8	62015;7;152	3;62;
$GPXUP;4339;08:06:11;0;50	08164;8	62027;7;153;62;
$GPXUP;4339;08:06:12;0;50	08177;8	6204;7;154	6;60;
$GPXUP;4339;08:06:13;0;50	08189;8	62056;7;153	8;63;
$GPXUP;4339;08:06:14;0;50	08201;8	62071;7;152;64;
$GPXUP;4339;08:06:15;0;50	08215;8	62085;7;148	5;70;
$GPXUP;4339;08:06:16;0;50	08231;8	62097;7;145	4;73;
$GPXUP;4339;08:06:17;0;50	08248;8	62106;7;142	9;76;
$GPXUP;4339;08:06:18;0;50	08267;8	62113;7;140	3;77;
$GPXUP;4339;08:06:19;0;50	08287;8	62115;7;139;78;
$GPXUP;4339;08:06:20;0;50	08307;8	62115;7;137	9;76;
$GPXUP;4339;08:06:21;0;50	08324;8	62118;7;138	8;74;
$GPXUP;4339;08:06:22;0;50	08343;8	62122;7;139	2;72;
$GPXUP;4339;08:06:23;0;50	0836;8	6213;7;140;71;
$GPXUP;4339;08:06:24;0;50	08376;8	6214;7;140;71;
$GPXUP;4339;08:06:25;0;50	08392;8	6215;7;140	6;69;
$GPXUP;4339;08:06:26;0;50	08409;8	62156;7;141	5;66;
$GPXUP;4339;08:06:27;0;50	08425;8	62156;7;141;64;
$GPXUP;4339;08:06:28;0;50	08442;8	62156;7;139	4;66;
$GPXUP;4339;08:06:29;0;50	08458;8	6216;7;138	5;71;
$GPXUP;4339;08:06:30;0;50	08475;8	62169;7;138	8;70;
$GPXUP;4339;08:06:31;0;50	08491;8	62181;7;139	3;69;
$GPXUP;4339;08:06:32;0;50	08506;8	62194;7;140	3;67;
$GPXUP;4339;08:06:33;0;50	0852;8	62207;7;140	7;66;
$GPXUP;4339;08:06:34;0;50	08534;8	6222;7;141	3;67;
$GPXUP;4339;08:06:35;0;50	0855;8	62232;7;141	6;68;
$GPXUP;4339;08:06:36;0;50	08566;8	62242;7;140	9;67;
$GPXUP;4339;08:06:37;0;50	08581;8	6225;7;140	4;66;
$GPXUP;4339;08:06:38;0;50	08596;8	6226;7;140	1;67;
$GPXUP;4339;08:06:39;0;50	08612;8	6227;7;140	6;66;
$GPXUP;4339;08:06:40;0;50	08627;8	6228;7;139	6;65;
$GPXUP;4339;08:06:41;0;50	08641;8	6229;7;136	9;67;
$GPXUP;4339;08:06:42;0;50	08658;8	62299;7;134	8;69;
$GPXUP;4339;08:06:43;0;50	08675;8	62308;7;132	3;72;
$GPXUP;4339;08:06:44;0;50	08692;8	62315;7;130	6;74;
$GPXUP;4339;08:06:45;0;50	08709;8	62326;7;130	2;70;
$GPXUP;4339;08:06:46;0;50	08725;8	62338;7;130	6;72;
$GPXUP;4339;08:06:47;0;50	0874;8	62353;7;130	5;74;
$GPXUP;4339;08:06:48;0;50	08755;8	62369;7;129	4;70;
$GPXUP;4339;08:06:49;0;50	08767;8	62388;7;129	5;70;
$GPXUP;4339;08:06:50;0;50	0878;8	62406;7;130	2;68;
$GPXUP;4339;08:06:51;0;50	08793;8	62422;7;131	8;63;
$GPXUP;4339;08:06:52;0;50	08806;8	62433;7;132	1;61;
$GPXUP;4339;08:06:53;0;50	0882;8	62442;7;132	5;62;
$GPXUP;4339;08:06:54;0;50	08834;8	62451;7;131	6;62;
$GPXUP;4339;08:06:55;0;50	08849;8	6246;7;131	8;65;
$GPXUP;4339;08:06:56;0;50	08864;8	6247;7;132	5;67;
$GPXUP;4339;08:06:57;0;50	08877;8	62483;7;135	3;63;
$GPXUP;4339;08:06:58;0;50	08891;8	62494;7;138	8;59;
$GPXUP;4339;08:06:59;0;50	08904;8	62505;7;138	7;61;
$GPXUP;4339;08:07:00;0;50	08918;8	62518;7;138	9;62;
$GPXUP;4339;08:07:01;0;50	08932;8	62529;7;140	4;60;
$GPXUP;4339;08:07:02;0;50	08945;8	62538;7;140	9;59;
$GPXUP;4339;08:07:03;0;50	08958;8	6255;7;140	5;61;
$GPXUP;4339;08:07:04;0;50	0897;8	62566;7;139;65;
$GPXUP;4339;08:07:05;0;50	08983;8	62583;7;137	8;66;
$GPXUP;4339;08:07:06;0;50	08995;8	62601;7;137;68;
$GPXUP;4339;08:07:07;0;50	09008;8	62619;7;136	2;68;
$GPXUP;4339;08:07:08;0;50	0902;8	62637;7;134	8;68;
$GPXUP;4339;08:07:09;0;50	09033;8	62653;7;134	3;69;
$GPXUP;4339;08:07:10;0;50	09047;8	62669;7;133	1;69;
$GPXUP;4339;08:07:11;0;50	09061;8	62684;7;132;69;
$GPXUP;4339;08:07:12;0;50	09075;8	62699;7;131	4;68;
$GPXUP;4339;08:07:13;0;50	0909;8	62713;7;131	7;68;
$GPXUP;4339;08:07:14;0;50	09105;8	62726;7;132	4;66;
$GPXUP;4339;08:07:15;0;50	09119;8	62735;7;133	7;62;
$GPXUP;4339;08:07:16;0;50	09134;8	62742;7;135	4;61;
$GPXUP;4339;08:07:17;0;50	09148;8	62749;7;136	7;59;
$GPXUP;4339;08:07:18;0;50	09161;8	62758;7;138	3;59;
$GPXUP;4339;08:07:19;0;50	09175;8	62768;7;138	9;58;
$GPXUP;4339;08:07:20;0;50	09188;8	62779;7;139	5;59;
$GPXUP;4339;08:07:21;0;50	09199;8	62793;7;139	5;59;
$GPXUP;4339;08:07:22;0;50	0921;8	62807;7;139	9;60;
$GPXUP;4339;08:07:23;0;50	09223;8	62819;7;140	1;61;
$GPXUP;4339;08:07:24;0;50	09236;8	6283;7;140	1;60;
$GPXUP;4339;08:07:25;0;50	0925;8	6284;7;140	1;59;
$GPXUP;4339;08:07:26;0;50	09263;8	62849;7;139	1;58;
$GPXUP;4339;08:07:27;0;50	09277;8	62858;7;139	3;58;
$GPXUP;4339;08:07:28;0;50	0929;8	62869;7;140	1;57;
$GPXUP;4339;08:07:29;0;50	09302;8	62878;7;141	5;56;
$GPXUP;4339;08:07:30;0;50	09315;8	62886;7;142	8;56;
$GPXUP;4339;08:07:31;0;50	09328;8	62892;7;144	2;55;
$GPXUP;4339;08:07:32;0;50	09342;8	62895;7;143	8;54;
$GPXUP;4339;08:07:33;0;50	09356;8	62891;7;140	5;62;
$GPXUP;4339;08:07:34;0;50	09372;8	62886;7;139	1;70;
$GPXUP;4339;08:07:35;0;50	0939;8	62882;7;139	2;70;
$GPXUP;4339;08:07:36;0;50	09407;8	6288;7;141;66;
$GPXUP;4339;08:07:37;0;50	09423;8	62878;7;142	2;64;
$GPXUP;4339;08:07:38;0;50	09438;8	62876;7;143	5;59;
$GPXUP;4339;08:07:39;0;50	09453;8	62878;7;145	7;57;
$GPXUP;4339;08:07:40;0;50	09467;8	62882;7;147	5;57;
$GPXUP;4339;08:07:41;0;50	09481;8	62887;7;149	4;57;
$GPXUP;4339;08:07:42;0;50	09494;8	62894;7;150	8;56;
$GPXUP;4339;08:07:43;0;50	09507;8	62901;7;151	6;57;
$GPXUP;4339;08:07:44;0;50	09521;8	62906;7;152	7;57;
$GPXUP;4339;08:07:45;0;50	09534;8	6291;7;152	6;56;
$GPXUP;4339;08:07:46;0;50	09548;8	62915;7;153	4;57;
$GPXUP;4339;08:07:47;0;50	09562;8	62922;7;155	1;58;
$GPXUP;4339;08:07:48;0;50	09576;8	62929;7;156	3;57;
$GPXUP;4339;08:07:49;0;50	09589;8	6294;7;157	2;56;
$GPXUP;4339;08:07:50;0;50	096;8	62952;7;158	4;57;
$GPXUP;4339;08:07:51;0;50	09612;8	62966;7;159	7;57;
$GPXUP;4339;08:07:52;0;50	09624;8	62978;7;159	7;59;
$GPXUP;4339;08:07:53;0;50	09638;8	62987;7;159	9;60;
$GPXUP;4339;08:07:54;0;50	09653;8	62995;7;159	4;63;
$GPXUP;4339;08:07:55;0;50	09668;8	63003;7;158	5;62;
$GPXUP;4339;08:07:56;0;50	09683;8	63013;7;157	8;63;
$GPXUP;4339;08:07:57;0;50	09698;8	63023;7;156	6;66;
$GPXUP;4339;08:07:58;0;50	09714;8	6303;7;155	8;66;
$GPXUP;4339;08:07:59;0;50	0973;8	63036;7;156;64;
$GPXUP;4339;08:08:00;0;50	09746;8	63041;7;156	2;62;
$GPXUP;4339;08:08:01;0;50	09761;8	63046;7;156;62;
$GPXUP;4339;08:08:02;0;50	09775;8	63051;7;156	8;61;
$GPXUP;4339;08:08:03;0;50	0979;8	63058;7;154	8;63;
$GPXUP;4339;08:08:04;0;50	09804;8	63068;7;154	2;67;
$GPXUP;4339;08:08:05;0;50	09819;8	63081;7;153	8;67;
$GPXUP;4339;08:08:06;0;50	09833;8	63095;7;154	3;66;
$GPXUP;4339;08:08:07;0;50	09847;8	63106;7;155	1;64;
$GPXUP;4339;08:08:08;0;50	09861;8	63118;7;154	7;62;
$GPXUP;4339;08:08:09;0;50	09875;8	6313;7;154	4;62;
$GPXUP;4339;08:08:10;0;50	09887;8	63142;7;155	1;62;
$GPXUP;4339;08:08:11;0;50	09901;8	63155;7;155	8;65;
$GPXUP;4339;08:08:12;0;50	09916;8	63164;7;153	9;65;
$GPXUP;4339;08:08:13;0;50	09932;8	6317;7;152	6;67;
$GPXUP;4339;08:08:14;0;50	0995;8	63175;7;151	4;68;
$GPXUP;4339;08:08:15;0;50	09966;8	63181;7;150	5;67;
$GPXUP;4339;08:08:16;0;50	09982;8	63186;7;149;69;
$GPXUP;4339;08:08:17;0;50	09999;8	63193;7;148	4;68;
$GPXUP;4339;08:08:18;0;50	10015;8	63201;7;148;69;
$GPXUP;4339;08:08:19;0;50	10032;8	63209;7;147	8;68;
$GPXUP;4339;08:08:20;0;50	10048;8	63217;7;149	2;66;
$GPXUP;4339;08:08:21;0;50	10063;8	63227;7;151	9;65;
$GPXUP;4339;08:08:22;0;50	10078;8	63237;7;154	2;64;
$GPXUP;4339;08:08:23;0;50	10091;8	63249;7;156	3;61;
$GPXUP;4339;08:08:24;0;50	10105;8	63261;7;155	4;64;
$GPXUP;4339;08:08:25;0;50	10118;8	63273;7;154	4;64;
$GPXUP;4339;08:08:26;0;50	10132;8	63284;7;152	9;66;
$GPXUP;4339;08:08:27;0;50	10147;8	63297;7;151	3;68;
$GPXUP;4339;08:08:28;0;50	10162;8	63311;7;149	4;69;
$GPXUP;4339;08:08:29;0;50	10176;8	63328;7;149	2;69;
$GPXUP;4339;08:08:30;0;50	10189;8	63344;7;149	2;67;
$GPXUP;4339;08:08:31;0;50	10202;8	6336;7;149	3;69;
$GPXUP;4339;08:08:32;0;50	10216;8	63376;7;150	3;65;
$GPXUP;4339;08:08:33;0;50	10227;8	63394;7;152	6;62;
$GPXUP;4339;08:08:34;0;50	10236;8	63414;7;154	5;62;
$GPXUP;4339;08:08:35;0;50	10242;8	63435;7;153	6;62;
$GPXUP;4339;08:08:36;0;50	10249;8	63458;7;153	8;67;
$GPXUP;4339;08:08:37;0;50	10256;8	63481;7;154	7;63;
$GPXUP;4339;08:08:38;0;50	10263;8	63503;7;157	9;62;
$GPXUP;4339;08:08:39;0;50	1027;8	63524;7;159	3;58;
$GPXUP;4339;08:08:40;0;50	10278;8	63544;7;161	6;57;
$GPXUP;4339;08:08:41;0;50	10284;8	63562;7;162	6;56;
$GPXUP;4339;08:08:42;0;50	10293;8	6358;7;161	1;60;
$GPXUP;4339;08:08:43;0;50	10305;8	63595;7;158	3;64;
$GPXUP;4339;08:08:44;0;50	10319;8	63607;7;155	5;66;
$GPXUP;4339;08:08:45;0;50	10334;8	63618;7;153	4;68;
$GPXUP;4339;08:08:46;0;50	1035;8	63627;7;152	8;67;
$GPXUP;4339;08:08:47;0;50	10366;8	63635;7;152	4;65;
$GPXUP;4339;08:08:48;0;50	10381;8	63643;7;150	8;64;
$GPXUP;4339;08:08:49;0;50	10397;8	63652;7;150	8;69;
$GPXUP;4339;08:08:50;0;50	10412;8	63663;7;150	6;64;
$GPXUP;4339;08:08:51;0;50	10426;8	63673;7;153	5;59;
$GPXUP;4339;08:08:52;0;50	10438;8	63682;7;156	3;55;
$GPXUP;4339;08:08:53;0;50	1045;8	63692;7;158	1;51;
$GPXUP;4339;08:08:54;0;50	1046;8	63703;7;159	5;53;
$GPXUP;4339;08:08:55;0;50	1047;8	63717;7;160	6;52;
$GPXUP;4339;08:08:56;0;50	10478;8	63733;7;161	1;54;
$GPXUP;4339;08:08:57;0;50	10486;8	63749;7;162	5;52;
$GPXUP;4339;08:08:58;0;50	10495;8	63765;7;163	3;55;
$GPXUP;4339;08:08:59;0;50	10504;8	63782;7;163	9;55;
$GPXUP;4339;08:09:00;0;50	10512;8	63799;7;165	8;55;
$GPXUP;4339;08:09:01;0;50	10522;8	63814;7;166	3;56;
$GPXUP;4339;08:09:02;0;50	10532;8	63829;7;166	5;58;
$GPXUP;4339;08:09:03;0;50	10544;8	63843;7;166	5;60;
$GPXUP;4339;08:09:04;0;50	10558;8	63853;7;167	4;60;
$GPXUP;4339;08:09:05;0;50	10572;8	63862;7;168	3;59;
$GPXUP;4339;08:09:06;0;50	10586;8	63869;7;168	6;58;
$GPXUP;4339;08:09:07;0;50	10598;8	63876;7;169	6;56;
$GPXUP;4339;08:09:08;0;50	10611;8	63886;7;170	2;57;
$GPXUP;4339;08:09:09;0;50	10624;8	63898;7;168	5;57;
$GPXUP;4339;08:09:10;0;50	10636;8	6391;7;167	5;58;
$GPXUP;4339;08:09:11;0;50	10648;8	63924;7;166	4;61;
$GPXUP;4339;08:09:12;0;50	1066;8	6394;7;166	1;65;
$GPXUP;4339;08:09:13;0;50	10672;8	63956;7;165	6;64;
$GPXUP;4339;08:09:14;0;50	10684;8	63973;7;165	2;65;
$GPXUP;4339;08:09:15;0;50	10696;8	63989;7;163	2;64;
$GPXUP;4339;08:09:16;0;50	1071;8	64004;7;161	2;68;
$GPXUP;4339;08:09:17;0;50	10723;8	64018;7;160	5;66;
$GPXUP;4339;08:09:18;0;50	10738;8	6403;7;159	5;67;
$GPXUP;4339;08:09:19;0;50	10754;8	64037;7;158	2;67;
$GPXUP;4339;08:09:20;0;50	10771;8	64041;7;158	9;68;
$GPXUP;4339;08:09:21;0;50	10787;8	64046;7;160	6;62;
$GPXUP;4339;08:09:22;0;50	108;8	64052;7;161	4;56;
$GPXUP;4339;08:09:23;0;50	10813;8	6406;7;163	6;54;
$GPXUP;4339;08:09:24;0;50	10826;8	6407;7;165	6;54;
$GPXUP;4339;08:09:25;0;50	10838;8	64076;7;166	7;54;
$GPXUP;4339;08:09:26;0;50	10851;8	64083;7;166	9;55;
$GPXUP;4339;08:09:27;0;50	10865;8	64089;7;167	6;55;
$GPXUP;4339;08:09:28;0;50	10878;8	64092;7;167	7;56;
$GPXUP;4339;08:09:29;0;50	10892;8	64095;7;167	9;56;
$GPXUP;4339;08:09:30;0;50	10907;8	64097;7;167	4;58;
$GPXUP;4339;08:09:31;0;50	10922;8	64097;7;166	7;60;
$GPXUP;4339;08:09:32;0;50	10938;8	64099;7;166	6;60;
$GPXUP;4339;08:09:33;0;50	10953;8	64099;7;166	4;60;
$GPXUP;4339;08:09:34;0;50	10967;8	64098;7;167;59;
$GPXUP;4339;08:09:35;0;50	10982;8	641;7;166	5;59;
$GPXUP;4339;08:09:36;0;50	10996;8	64104;7;165	9;60;
$GPXUP;4339;08:09:37;0;50	1101;8	64112;7;165	6;60;
$GPXUP;4339;08:09:38;0;50	11024;8	64122;7;166	7;60;
$GPXUP;4339;08:09:39;0;50	11037;8	64134;7;165	4;60;
$GPXUP;4339;08:09:40;0;50	11051;8	64145;7;163	7;62;
$GPXUP;4339;08:09:41;0;50	11066;8	64154;7;162	4;63;
$GPXUP;4339;08:09:42;0;50	11081;8	64164;7;161	9;63;
$GPXUP;4339;08:09:43;0;50	11096;8	64172;7;162	2;64;
$GPXUP;4339;08:09:44;0;50	11112;8	64177;7;163	4;64;
$GPXUP;4339;08:09:45;0;50	11128;8	64183;7;164	4;65;
$GPXUP;4339;08:09:46;0;50	11143;8	64189;7;164;64;
$GPXUP;4339;08:09:47;0;50	11158;8	64196;7;162	2;65;
$GPXUP;4339;08:09:48;0;50	11174;8	64206;7;160	7;66;
$GPXUP;4339;08:09:49;0;50	11189;8	64218;7;161;66;
$GPXUP;4339;08:09:50;0;50	11204;8	6423;7;160	6;67;
$GPXUP;4339;08:09:51;0;50	11219;8	6424;7;160	5;66;
$GPXUP;4339;08:09:52;0;50	11236;8	64249;7;159	7;67;
$GPXUP;4339;08:09:53;0;50	11252;8	64255;8;159	4;68;
$GPXUP;4339;08:09:54;0;50	11269;8	6426;8;159	8;69;
$GPXUP;4339;08:09:55;0;50	11286;8	64263;8;159	5;71;
$GPXUP;4339;08:09:56;0;50	11304;8	64266;8;158	3;70;
$GPXUP;4339;08:09:57;0;50	11321;8	64271;8;158	2;72;
$GPXUP;4339;08:09:58;0;50	11338;8	6428;8;158	6;72;
$GPXUP;4339;08:09:59;0;50	11355;8	6429;8;159	2;72;
$GPXUP;4339;08:10:00;0;50	11371;8	64302;8;160	2;70;
$GPXUP;4339;08:10:01;0;50	11386;8	64314;7;161	6;68;
$GPXUP;4339;08:10:02;0;50	114;8	64329;7;163	5;67;
$GPXUP;4339;08:10:03;0;50	11415;8	64342;7;165	5;66;
$GPXUP;4339;08:10:04;0;50	1143;8	64352;7;165	8;66;
$GPXUP;4339;08:10:05;0;50	11446;8	64359;7;166	5;66;
$GPXUP;4339;08:10:06;0;50	11462;8	64366;7;167	1;67;
$GPXUP;4339;08:10:07;0;50	11478;8	64373;7;168	2;66;
$GPXUP;4339;08:10:08;0;50	11493;8	64383;8;168	5;65;
$GPXUP;4339;08:10:09;0;50	11508;8	64394;8;168	3;67;
$GPXUP;4339;08:10:10;0;50	11523;8	64408;8;169	3;69;
$GPXUP;4339;08:10:11;0;50	11537;8	64421;8;170	1;67;
$GPXUP;4339;08:10:12;0;50	11552;8	64434;8;171	1;67;
$GPXUP;4339;08:10:13;0;50	11567;8	64445;8;172	7;65;
$GPXUP;4339;08:10:14;0;50	11582;8	64454;8;172	8;64;
$GPXUP;4339;08:10:15;0;50	11597;8	64463;8;170	7;66;
$GPXUP;4339;08:10:16;0;50	11611;8	64476;8;171	9;69;
$GPXUP;4339;08:10:17;0;50	11624;8	64492;8;174	9;64;
$GPXUP;4339;08:10:18;0;50	11636;8	64508;8;176	3;64;
$GPXUP;4339;08:10:19;0;50	11647;8	64527;8;177;65;
$GPXUP;4339;08:10:20;0;50	11658;8	64544;8;177	7;67;
$GPXUP;4339;08:10:21;0;50	11671;8	64562;8;175	4;71;
$GPXUP;4339;08:10:22;0;50	11686;8	64579;8;171	8;75;
$GPXUP;4339;08:10:23;0;50	11702;8	64593;8;168	4;78;
$GPXUP;4339;08:10:24;0;50	1172;8	64605;8;166	5;78;
$GPXUP;4339;08:10:25;0;50	11738;8	64617;8;165	4;77;
$GPXUP;4339;08:10:26;0;50	11755;8	64631;8;163	9;76;
$GPXUP;4339;08:10:27;0;50	11772;8	64648;8;161	7;78;
$GPXUP;4339;08:10:28;0;50	11788;8	64662;8;159	1;80;
$GPXUP;4339;08:10:29;0;50	11806;8	64675;8;159	1;79;
$GPXUP;4339;08:10:30;0;50	11824;8	64688;8;159	9;74;
$GPXUP;4339;08:10:31;0;50	11839;8	64704;8;161	4;71;
$GPXUP;4339;08:10:32;0;50	11852;8	64723;8;162	3;68;
$GPXUP;4339;08:10:33;0;50	11863;8	64743;8;163	2;66;
$GPXUP;4339;08:10:34;0;50	11874;8	64762;8;163	7;68;
$GPXUP;4339;08:10:35;0;50	11888;8	64779;8;163	5;70;
$GPXUP;4339;08:10:36;0;50	11901;8	64794;8;164	2;67;
$GPXUP;4339;08:10:37;0;50	11913;8	64812;8;165	6;65;
$GPXUP;4339;08:10:38;0;50	11922;8	64832;8;166	4;65;
$GPXUP;4339;08:10:39;0;50	11933;8	64851;8;167;66;
$GPXUP;4339;08:10:40;0;50	11946;8	64868;8;166	9;64;
$GPXUP;4339;08:10:41;0;50	11958;8	64884;8;168	1;63;
$GPXUP;4339;08:10:42;0;50	1197;8	649;8;167	8;63;
$GPXUP;4339;08:10:43;0;50	1198;8	64917;8;165	7;64;
$GPXUP;4339;08:10:44;0;50	11993;8	64934;8;163	6;70;
$GPXUP;4339;08:10:45;0;50	12008;8	64949;8;160	9;71;
$GPXUP;4339;08:10:46;0;50	12025;8	64962;8;159	5;71;
$GPXUP;4339;08:10:47;0;50	1204;8	64976;8;160	8;68;
$GPXUP;4339;08:10:48;0;50	12054;8	64989;8;163	1;64;
$GPXUP;4339;08:10:49;0;50	12069;8	64998;8;164	6;61;
$GPXUP;4339;08:10:50;0;50	12082;8	65008;8;166	7;60;
$GPXUP;4339;08:10:51;0;50	12096;8	65019;8;168	3;60;
$GPXUP;4339;08:10:52;0;50	12108;8	65032;8;169	8;59;
$GPXUP;4339;08:10:53;0;50	1212;8	65046;8;171	1;59;
$GPXUP;4339;08:10:54;0;50	12132;8	6506;8;171	9;60;
$GPXUP;4339;08:10:55;0;50	12144;8	65074;8;173	5;60;
$GPXUP;4339;08:10:56;0;50	12155;8	6509;8;173	2;65;
$GPXUP;4339;08:10:57;0;50	12166;8	65108;8;170	6;67;
$GPXUP;4339;08:10:58;0;50	12177;8	65129;8;167	6;71;
$GPXUP;4339;08:10:59;0;50	12188;8	65154;8;164	4;76;
$GPXUP;4339;08:11:00;0;50	12199;8	65178;8;161	8;79;
$GPXUP;4339;08:11:01;0;50	12214;8	65199;8;159	8;80;
$GPXUP;4339;08:11:02;0;50	12229;8	6522;8;158;81;
$GPXUP;4339;08:11:03;0;50	12244;8	65242;8;156	8;79;
$GPXUP;4339;08:11:04;0;50	12258;8	65263;8;154	6;80;
$GPXUP;4339;08:11:05;0;50	12273;8	65284;8;150	4;81;
$GPXUP;4339;08:11:06;0;50	12286;8	65306;8;147	7;80;
$GPXUP;4339;08:11:07;0;50	123;8	6533;8;147	2;80;
$GPXUP;4339;08:11:08;0;50	12311;8	65356;8;147;79;
$GPXUP;4339;08:11:09;0;50	12321;8	65382;8;147	2;76;
$GPXUP;4339;08:11:10;0;50	12328;8	65408;8;147	3;74;
$GPXUP;4339;08:11:11;0;50	12336;8	65433;8;146	8;73;
$GPXUP;4339;08:11:12;0;50	12345;8	65458;8;145	4;72;
$GPXUP;4339;08:11:13;0;50	12355;8	65482;8;145	2;73;
$GPXUP;4339;08:11:14;0;50	12363;8	65507;8;144	6;70;
$GPXUP;4339;08:11:15;0;50	12369;8	65532;8;146	5;67;
$GPXUP;4339;08:11:16;0;50	12373;8	65556;8;147	4;64;
$GPXUP;4339;08:11:17;0;50	12379;8	65578;8;147	1;62;
$GPXUP;4339;08:11:18;0;50	12388;8	65598;8;148	2;63;
$GPXUP;4339;08:11:19;0;50	12399;8	65616;8;147	4;65;
$GPXUP;4339;08:11:20;0;50	12411;8	65634;8;145	7;65;
$GPXUP;4339;08:11:21;0;50	12423;8	6565;8;144	5;67;
$GPXUP;4339;08:11:22;0;50	12435;8	65669;8;143	9;69;
$GPXUP;4339;08:11:23;0;50	12445;8	6569;8;142	8;67;
$GPXUP;4339;08:11:24;0;50	12455;8	65712;8;142	1;68;
$GPXUP;4339;08:11:25;0;50	12466;8	65731;8;139	8;67;
$GPXUP;4339;08:11:26;0;50	12478;8	65748;8;137;68;
$GPXUP;4339;08:11:27;0;50	12492;8	65764;8;134;70;
$GPXUP;4339;08:11:28;0;50	12507;8	65782;9;131	2;73;
$GPXUP;4339;08:11:29;0;50	1252;8	658;9;130	5;68;
$GPXUP;4339;08:11:30;0;50	12531;8	65819;9;131	1;65;
$GPXUP;4339;08:11:31;0;50	12539;8	6584;9;131	7;61;
$GPXUP;4339;08:11:32;0;50	12545;8	6586;9;131	7;55;
$GPXUP;4339;08:11:33;0;50	1255;8	65879;9;132	9;54;
$GPXUP;4339;08:11:34;0;50	12559;8	65895;9;132	4;54;
$GPXUP;4339;08:11:35;0;50	12571;8	65902;9;131	1;54;
$GPXUP;4339;08:11:36;0;50	12582;8	65894;9;130	6;50;
$GPXUP;4339;08:11:37;0;50	12586;8	65878;9;128	8;47;
$GPXUP;4339;08:11:38;0;50	1258;8	65863;9;125	6;44;
$GPXUP;4339;08:11:39;0;50	12569;8	65859;9;122	2;48;
$GPXUP;4339;08:11:40;0;50	12559;8	65865;9;122	1;49;
$GPXUP;4339;08:11:41;0;50	12551;8	65879;9;121	8;44;
$GPXUP;4339;08:11:42;0;50	12548;8	65894;9;121	3;40;
$GPXUP;4339;08:11:43;0;50	12552;8	65907;9;120	5;41;
$GPXUP;4339;08:11:44;0;50	1256;8	65906;8;118	1;47;
$GPXUP;4339;08:11:45;0;50	12565;8	65891;8;116	7;45;
$GPXUP;4339;08:11:46;0;50	12562;8	65876;8;115;41;
$GPXUP;4339;08:11:47;0;50	12554;8	65874;7;114	5;33;
$GPXUP;4339;08:11:48;0;50	12548;8	65882;8;112	5;32;
$GPXUP;4339;08:11:49;0;50	12547;8	65894;8;111	2;37;
$GPXUP;4339;08:11:50;0;50	12546;8	65907;8;109	7;28;
