# Supplementary material for: Pigeon Navigation: Different Routes Lead to Frankfurt
Source: PLoS One. 2014 Nov 12;9(11):e112439. doi: 10.1371/journal.pone.0112439 (PMC4229201; doi:10.1371/journal.pone.0112439)
Supplement: File S4 — Files containing the original track data and a ‘Read me’ explaining the data format. (ZIP) [file pone.0112439.s004.zip › S-GRH/110709xup06_202.log]

$GPXUP;4339;07:27:24;0;49	87241;8	56819;8;95	2;33;
$GPXUP;4339;07:27:25;0;49	87236;8	56827;8;95	9;30;
$GPXUP;4339;07:27:26;0;49	8723;8	56831;8;96	5;27;
$GPXUP;4339;07:27:27;0;49	87224;8	56826;8;97	1;37;
$GPXUP;4339;07:27:28;0;49	87222;8	5681;8;97	4;52;
$GPXUP;4339;07:27:29;0;49	87225;8	5679;8;97;54;
$GPXUP;4339;07:27:30;0;49	8723;8	56772;8;97	5;53;
$GPXUP;4339;07:27:31;0;49	87238;8	56754;8;99	1;54;
$GPXUP;4339;07:27:32;0;49	87245;8	56737;8;100;50;
$GPXUP;4339;07:27:33;0;49	87245;8	56721;8;100	4;46;
$GPXUP;4339;07:27:34;0;49	87236;8	56708;8;100	5;60;
$GPXUP;4339;07:27:35;0;49	87226;8	56707;8;101	6;37;
$GPXUP;4339;07:27:36;0;49	87218;8	56715;8;103;41;
$GPXUP;4339;07:27:37;0;49	87208;8	5672;8;105	1;41;
$GPXUP;4339;07:27:38;0;49	872;8	56727;8;105	3;40;
$GPXUP;4339;07:27:39;0;49	8719;8	56737;8;105	6;49;
$GPXUP;4339;07:27:40;0;49	8718;8	56744;8;106;46;
$GPXUP;4339;07:27:41;0;49	87169;8	56743;8;106	3;43;
$GPXUP;4339;07:27:42;0;49	8716;8	56734;8;107	2;41;
$GPXUP;4339;07:27:43;0;49	87155;8	56721;8;108	5;40;
$GPXUP;4339;07:27:44;0;49	87158;8	56704;8;109	8;53;
$GPXUP;4339;07:27:45;0;49	87167;8	56687;8;109	9;58;
$GPXUP;4339;07:27:46;0;49	87176;8	56669;8;109	7;58;
$GPXUP;4339;07:27:47;0;49	8718;8	56649;8;109	8;52;
$GPXUP;4339;07:27:48;0;49	8718;8	56629;8;109	6;50;
$GPXUP;4339;07:27:49;0;49	87184;8	56609;8;108	6;58;
$GPXUP;4339;07:27:50;0;49	87193;8	56589;8;107	5;65;
$GPXUP;4339;07:27:51;0;49	87204;8	5657;8;106	6;64;
$GPXUP;4339;07:27:52;0;49	87214;8	5655;8;105	6;63;
$GPXUP;4339;07:27:53;0;49	87224;8	5653;8;105	1;65;
$GPXUP;4339;07:27:54;0;49	87235;8	56512;8;105	7;58;
$GPXUP;4339;07:27:55;0;49	87241;8	56495;8;106	4;44;
$GPXUP;4339;07:27:56;0;49	87237;8	56484;8;106	8;26;
$GPXUP;4339;07:27:57;0;49	87225;8	56478;8;106	5;42;
$GPXUP;4339;07:27:58;0;49	87215;8	56474;8;106	9;38;
$GPXUP;4339;07:27:59;0;49	87206;8	56469;8;108	1;33;
$GPXUP;4339;07:28:00;0;49	87202;8	56464;8;108	6;17;
$GPXUP;4339;07:28:01;0;49	872;8	56463;8;109	1;0;
$GPXUP;4339;07:28:02;0;49	872;8	56463;8;108	8;0;
$GPXUP;4339;07:28:03;0;49	872;8	56463;8;107	9;0;
$GPXUP;4339;07:28:04;0;49	872;8	56463;8;107	7;0;
$GPXUP;4339;07:28:05;0;49	872;8	56463;8;107	7;0;
$GPXUP;4339;07:28:06;0;49	872;8	56463;8;107	7;0;
$GPXUP;4339;07:28:07;0;49	872;8	56463;8;107	7;0;
$GPXUP;4339;07:28:08;0;49	872;8	56463;8;107	7;0;
$GPXUP;4339;07:28:09;0;49	872;8	56463;8;107	7;0;
$GPXUP;4339;07:28:10;0;49	872;8	56463;8;107	7;0;
$GPXUP;4339;07:28:11;0;49	872;8	56463;8;107	7;0;
$GPXUP;4339;07:28:12;0;49	872;8	56463;8;107	7;0;
$GPXUP;4339;07:28:13;0;49	872;8	56463;8;107	7;0;
$GPXUP;4339;07:28:14;0;49	872;8	56463;8;107	7;0;
$GPXUP;4339;07:28:15;0;49	872;8	56463;8;107	7;0;
$GPXUP;4339;07:28:16;0;49	872;8	56463;8;107	7;0;
$GPXUP;4339;07:28:17;0;49	872;8	56463;8;107	7;0;
$GPXUP;4339;07:28:18;0;49	872;8	56463;8;107	7;0;
$GPXUP;4339;07:28:19;0;49	872;8	56463;8;107	7;0;
$GPXUP;4339;07:28:20;0;49	872;8	56463;8;107	7;0;
$GPXUP;4339;07:28:21;0;49	872;8	56463;8;107	7;0;
$GPXUP;4339;07:28:22;0;49	872;8	56463;8;107	7;0;
$GPXUP;4339;07:28:23;0;49	872;8	56463;8;107	7;0;
$GPXUP;4339;07:28:24;0;49	872;8	56463;8;107	7;0;
$GPXUP;4339;07:28:25;0;49	872;8	56463;8;107	7;0;
$GPXUP;4339;07:28:26;0;49	872;8	56463;8;107	7;0;
$GPXUP;4339;07:28:27;0;49	872;8	56463;8;107	7;0;
$GPXUP;4339;07:28:28;0;49	872;8	56463;8;107	7;0;
$GPXUP;4339;07:28:29;0;49	872;8	56463;8;107	7;0;
$GPXUP;4339;07:28:30;0;49	872;8	56463;8;107	7;0;
$GPXUP;4339;07:28:31;0;49	872;8	56463;8;107	7;0;
$GPXUP;4339;07:28:32;0;49	872;8	56463;8;107	7;0;
$GPXUP;4339;07:28:33;0;49	872;8	56463;8;107	7;0;
$GPXUP;4339;07:28:34;0;49	872;8	56463;8;107	7;0;
$GPXUP;4339;07:28:35;0;49	872;8	56463;8;107	7;0;
$GPXUP;4339;07:28:36;0;49	872;8	56463;8;107	7;0;
$GPXUP;4339;07:28:37;0;49	872;8	56463;8;107	7;0;
$GPXUP;4339;07:28:38;0;49	872;8	56463;8;107	6;0;
$GPXUP;4339;07:28:39;0;49	872;8	56463;8;107	6;0;
$GPXUP;4339;07:28:40;0;49	872;8	56463;8;107	6;0;
$GPXUP;4339;07:28:41;0;49	872;8	56463;8;107	6;0;
$GPXUP;4339;07:28:42;0;49	872;8	56463;8;107	6;0;
$GPXUP;4339;07:28:43;0;49	872;8	56463;8;107	6;0;
$GPXUP;4339;07:28:44;0;49	872;8	56463;8;107	6;0;
$GPXUP;4339;07:28:45;0;49	872;8	56463;8;107	6;0;
$GPXUP;4339;07:28:46;0;49	872;8	56463;8;107	6;0;
$GPXUP;4339;07:28:47;0;49	872;8	56463;8;107	6;0;
$GPXUP;4339;07:28:48;0;49	872;8	56463;8;107	6;0;
$GPXUP;4339;07:28:49;0;49	872;8	56463;8;107	6;0;
$GPXUP;4339;07:28:50;0;49	872;8	56463;8;107	6;0;
$GPXUP;4339;07:28:51;0;49	872;8	56463;8;107	6;0;
$GPXUP;4339;07:28:52;0;49	872;8	56463;8;107	6;0;
$GPXUP;4339;07:28:53;0;49	872;8	56463;8;107	6;0;
$GPXUP;4339;07:28:54;0;49	872;8	56463;8;107	6;0;
$GPXUP;4339;07:28:55;0;49	872;8	56463;8;107	6;0;
$GPXUP;4339;07:28:56;0;49	872;8	56463;8;107	6;0;
$GPXUP;4339;07:28:57;0;49	872;8	56463;8;107	6;0;
$GPXUP;4339;07:28:58;0;49	872;8	56463;8;107	6;0;
$GPXUP;4339;07:28:59;0;49	872;8	56463;8;107	6;0;
$GPXUP;4339;07:29:00;0;49	872;8	56463;8;107	6;0;
$GPXUP;4339;07:29:01;0;49	872;8	56463;8;107	5;0;
$GPXUP;4339;07:29:02;0;49	872;8	56463;8;107	5;0;
$GPXUP;4339;07:29:03;0;49	872;8	56463;8;107	5;0;
$GPXUP;4339;07:29:04;0;49	872;8	56463;8;107	5;0;
$GPXUP;4339;07:29:05;0;49	872;8	56463;8;107	5;0;
$GPXUP;4339;07:29:06;0;49	872;8	56463;8;107	5;0;
$GPXUP;4339;07:29:07;0;49	872;8	56463;8;107	5;0;
$GPXUP;4339;07:29:08;0;49	872;8	56463;8;107	5;0;
$GPXUP;4339;07:29:09;0;49	872;8	56463;8;107	5;0;
$GPXUP;4339;07:29:10;0;49	872;8	56463;8;107	5;0;
$GPXUP;4339;07:29:11;0;49	872;8	56463;8;107	5;0;
$GPXUP;4339;07:29:12;0;49	872;8	56463;8;107	5;0;
$GPXUP;4339;07:29:13;0;49	872;8	56463;8;107	5;0;
$GPXUP;4339;07:29:14;0;49	872;8	56463;8;107	5;0;
$GPXUP;4339;07:29:15;0;49	872;8	56463;8;107	5;0;
$GPXUP;4339;07:29:16;0;49	872;8	56463;8;107	5;0;
$GPXUP;4339;07:29:17;0;49	872;8	56463;8;107	5;0;
$GPXUP;4339;07:29:18;0;49	872;8	56463;8;107	5;0;
$GPXUP;4339;07:29:19;0;49	872;8	56463;8;107	5;0;
$GPXUP;4339;07:29:20;0;49	872;8	56463;8;107	5;0;
$GPXUP;4339;07:29:21;0;49	872;8	56463;8;107	5;0;
$GPXUP;4339;07:29:22;0;49	872;8	56463;8;107	5;0;
$GPXUP;4339;07:29:23;0;49	872;8	56463;8;107	5;0;
$GPXUP;4339;07:29:24;0;49	872;8	56463;8;107	5;0;
$GPXUP;4339;07:29:25;0;49	872;8	56463;8;107	5;0;
$GPXUP;4339;07:29:26;0;49	872;8	56463;8;107	5;0;
$GPXUP;4339;07:29:27;0;49	872;8	56463;8;107	5;0;
$GPXUP;4339;07:29:28;0;49	872;8	56464;8;107	5;0;
$GPXUP;4339;07:29:29;0;49	872;8	56464;8;107	5;0;
$GPXUP;4339;07:29:30;0;49	872;8	56464;8;107	5;0;
$GPXUP;4339;07:29:31;0;49	872;8	56464;8;107	5;0;
$GPXUP;4339;07:29:32;0;49	872;8	56464;8;107	5;0;
$GPXUP;4339;07:29:33;0;49	872;8	56464;8;107	5;0;
$GPXUP;4339;07:29:34;0;49	872;8	56464;8;107	5;0;
$GPXUP;4339;07:29:35;0;49	872;8	56464;8;107	5;0;
$GPXUP;4339;07:29:36;0;49	872;8	56464;8;107	5;0;
$GPXUP;4339;07:29:37;0;49	872;8	56464;8;107	5;0;
$GPXUP;4339;07:29:38;0;49	872;8	56464;8;107	5;0;
$GPXUP;4339;07:29:39;0;49	872;8	56464;8;107	5;0;
$GPXUP;4339;07:29:40;0;49	872;8	56464;8;107	5;0;
$GPXUP;4339;07:29:41;0;49	872;8	56464;7;107	5;0;
$GPXUP;4339;07:29:42;0;49	872;8	56464;8;107	5;0;
$GPXUP;4339;07:29:43;0;49	872;8	56464;7;107	5;0;
$GPXUP;4339;07:29:44;0;49	872;8	56464;7;107	5;0;
$GPXUP;4339;07:29:45;0;49	872;8	56464;7;107	5;0;
$GPXUP;4339;07:29:46;0;49	872;8	56464;7;107	5;0;
$GPXUP;4339;07:29:47;0;49	872;8	56464;8;107	5;0;
$GPXUP;4339;07:29:48;0;49	872;8	56464;8;107	5;0;
$GPXUP;4339;07:29:49;0;49	872;8	56464;8;107	5;0;
$GPXUP;4339;07:29:50;0;49	872;8	56464;8;107	5;0;
$GPXUP;4339;07:29:51;0;49	872;8	56464;8;107	5;0;
$GPXUP;4339;07:29:52;0;49	872;8	56464;8;107	5;0;
$GPXUP;4339;07:29:53;0;49	872;8	56464;8;107	5;0;
$GPXUP;4339;07:29:54;0;49	872;8	56464;8;107	5;0;
$GPXUP;4339;07:29:55;0;49	872;8	56464;8;107	5;0;
$GPXUP;4339;07:29:56;0;49	872;8	56464;8;107	5;0;
$GPXUP;4339;07:29:57;0;49	872;8	56464;8;107	5;0;
$GPXUP;4339;07:29:58;0;49	872;8	56464;8;107	5;0;
$GPXUP;4339;07:29:59;0;49	872;8	56464;8;107	5;0;
$GPXUP;4339;07:30:00;0;49	872;8	56464;8;107	5;0;
$GPXUP;4339;07:30:01;0;49	872;8	56464;8;107	5;0;
$GPXUP;4339;07:30:02;0;49	872;8	56464;8;107	5;0;
$GPXUP;4339;07:30:03;0;49	872;8	56464;8;107	5;0;
$GPXUP;4339;07:30:04;0;49	872;8	56464;8;107	5;0;
$GPXUP;4339;07:30:05;0;49	872;8	56464;8;107	5;0;
$GPXUP;4339;07:30:06;0;49	872;8	56464;8;107	5;0;
$GPXUP;4339;07:30:07;0;49	872;8	56464;8;107	5;0;
$GPXUP;4339;07:30:08;0;49	872;8	56464;8;107	5;0;
$GPXUP;4339;07:30:09;0;49	872;8	56464;8;107	6;0;
$GPXUP;4339;07:30:10;0;49	872;8	56464;8;107	6;0;
$GPXUP;4339;07:30:11;0;49	872;8	56464;8;107	6;0;
$GPXUP;4339;07:30:12;0;49	872;8	56464;8;107	6;0;
$GPXUP;4339;07:30:13;0;49	872;8	56464;8;107	6;0;
$GPXUP;4339;07:30:14;0;49	872;8	56464;8;107	6;0;
$GPXUP;4339;07:30:15;0;49	872;8	56464;8;107	6;0;
$GPXUP;4339;07:30:16;0;49	872;8	56464;8;107	6;0;
$GPXUP;4339;07:30:17;0;49	872;8	56464;8;107	6;0;
$GPXUP;4339;07:30:18;0;49	872;8	56464;8;107	6;0;
$GPXUP;4339;07:30:19;0;49	872;8	56464;8;107	6;0;
$GPXUP;4339;07:30:20;0;49	872;8	56464;8;107	6;0;
$GPXUP;4339;07:30:21;0;49	872;8	56464;8;107	6;0;
$GPXUP;4339;07:30:22;0;49	872;8	56464;8;107	6;0;
$GPXUP;4339;07:30:23;0;49	872;8	56464;8;107	6;0;
$GPXUP;4339;07:30:24;0;49	872;8	56464;8;107	6;0;
$GPXUP;4339;07:30:25;0;49	872;8	56464;8;107	5;0;
$GPXUP;4339;07:30:26;0;49	872;8	56464;8;107	5;0;
$GPXUP;4339;07:30:27;0;49	872;8	56464;8;107	5;0;
$GPXUP;4339;07:30:28;0;49	872;8	56464;8;107	5;0;
$GPXUP;4339;07:30:29;0;49	872;8	56464;8;107	5;0;
$GPXUP;4339;07:30:30;0;49	872;8	56464;8;107	5;0;
$GPXUP;4339;07:30:31;0;49	872;8	56464;8;107	5;0;
$GPXUP;4339;07:30:32;0;49	872;8	56464;8;107	5;0;
$GPXUP;4339;07:30:33;0;49	872;8	56464;8;107	5;0;
$GPXUP;4339;07:30:34;0;49	872;8	56464;8;107	5;0;
$GPXUP;4339;07:30:35;0;49	872;8	56464;8;107	5;0;
$GPXUP;4339;07:30:36;0;49	872;8	56464;8;107	5;0;
$GPXUP;4339;07:30:37;0;49	872;8	56464;8;107	5;0;
$GPXUP;4339;07:30:38;0;49	872;8	56464;8;107	5;0;
$GPXUP;4339;07:30:39;0;49	872;8	56464;8;107	5;0;
$GPXUP;4339;07:30:40;0;49	872;8	56464;8;107	5;0;
$GPXUP;4339;07:30:41;0;49	872;8	56464;8;107	5;0;
$GPXUP;4339;07:30:42;0;49	872;8	56464;8;107	5;0;
$GPXUP;4339;07:30:43;0;49	872;8	56464;8;107	5;0;
$GPXUP;4339;07:30:44;0;49	872;8	56464;8;107	5;0;
$GPXUP;4339;07:30:45;0;49	872;8	56464;8;107	5;0;
$GPXUP;4339;07:30:46;0;49	872;8	56464;8;107	5;0;
$GPXUP;4339;07:30:47;0;49	872;8	56464;8;107	5;0;
$GPXUP;4339;07:30:48;0;49	872;8	56464;8;107	5;0;
$GPXUP;4339;07:30:49;0;49	872;8	56464;8;107	5;0;
$GPXUP;4339;07:30:50;0;49	872;8	56464;8;107	5;0;
$GPXUP;4339;07:30:51;0;49	872;8	56464;8;107	5;0;
$GPXUP;4339;07:30:52;0;49	872;8	56464;8;107	5;0;
$GPXUP;4339;07:30:53;0;49	872;8	56464;8;107	5;0;
$GPXUP;4339;07:30:54;0;49	872;8	56464;8;107	5;0;
$GPXUP;4339;07:30:55;0;49	872;8	56464;8;107	4;0;
$GPXUP;4339;07:30:56;0;49	872;8	56464;8;107	4;0;
$GPXUP;4339;07:30:57;0;49	872;8	56464;8;107	4;0;
$GPXUP;4339;07:30:58;0;49	872;8	56464;8;107	4;0;
$GPXUP;4339;07:30:59;0;49	872;8	56464;8;107	4;0;
$GPXUP;4339;07:31:00;0;49	872;8	56464;8;107	4;0;
$GPXUP;4339;07:31:01;0;49	872;8	56464;8;107	4;0;
$GPXUP;4339;07:31:02;0;49	872;8	56464;8;107	4;0;
$GPXUP;4339;07:31:03;0;49	872;8	56464;8;107	4;0;
$GPXUP;4339;07:31:04;0;49	872;8	56464;8;107	4;0;
$GPXUP;4339;07:31:05;0;49	872;8	56464;8;107	4;0;
$GPXUP;4339;07:31:06;0;49	872;8	56464;8;107	4;0;
$GPXUP;4339;07:31:07;0;49	872;8	56464;8;107	4;0;
$GPXUP;4339;07:31:08;0;49	872;8	56464;8;107	4;0;
$GPXUP;4339;07:31:09;0;49	872;8	56464;8;107	4;0;
$GPXUP;4339;07:31:10;0;49	872;8	56464;8;107	4;0;
$GPXUP;4339;07:31:11;0;49	872;8	56464;8;107	4;0;
$GPXUP;4339;07:31:12;0;49	872;8	56464;8;107	4;0;
$GPXUP;4339;07:31:13;0;49	872;8	56464;7;107	4;0;
$GPXUP;4339;07:31:14;0;49	872;8	56464;7;107	4;0;
$GPXUP;4339;07:31:15;0;49	872;8	56464;8;107	4;0;
$GPXUP;4339;07:31:16;0;49	872;8	56464;8;107	4;0;
$GPXUP;4339;07:31:17;0;49	872;8	56464;8;107	4;0;
$GPXUP;4339;07:31:18;0;49	872;8	56464;8;107	4;0;
$GPXUP;4339;07:31:19;0;49	872;8	56464;8;107	4;0;
$GPXUP;4339;07:31:20;0;49	872;8	56464;8;107	4;0;
$GPXUP;4339;07:31:21;0;49	872;8	56464;8;107	4;0;
$GPXUP;4339;07:31:22;0;49	872;8	56464;8;107	4;0;
$GPXUP;4339;07:31:23;0;49	872;8	56464;8;107	4;0;
$GPXUP;4339;07:31:24;0;49	872;8	56464;8;107	4;0;
$GPXUP;4339;07:31:25;0;49	872;8	56464;8;107	4;0;
$GPXUP;4339;07:31:26;0;49	872;8	56464;8;107	4;0;
$GPXUP;4339;07:31:27;0;49	872;8	56464;8;107	4;0;
$GPXUP;4339;07:31:28;0;49	872;8	56464;8;107	4;0;
$GPXUP;4339;07:31:29;0;49	872;8	56464;8;107	4;0;
$GPXUP;4339;07:31:30;0;49	872;8	56464;8;107	4;0;
$GPXUP;4339;07:31:31;0;49	872;8	56464;8;107	4;0;
$GPXUP;4339;07:31:32;0;49	872;8	56464;8;107	4;0;
$GPXUP;4339;07:31:33;0;49	872;8	56464;8;107	4;0;
$GPXUP;4339;07:31:34;0;49	872;8	56464;8;107	4;0;
$GPXUP;4339;07:31:35;0;49	872;8	56464;8;107	4;0;
$GPXUP;4339;07:31:36;0;49	872;8	56464;8;107	4;0;
$GPXUP;4339;07:31:37;0;49	872;8	56464;8;107	4;0;
$GPXUP;4339;07:31:38;0;49	872;8	56464;8;107	4;0;
$GPXUP;4339;07:31:39;0;49	872;8	56464;8;107	4;0;
$GPXUP;4339;07:31:40;0;49	872;8	56464;8;107	4;0;
$GPXUP;4339;07:31:41;0;49	872;8	56464;8;107	4;0;
$GPXUP;4339;07:31:42;0;49	872;8	56464;8;107	4;0;
$GPXUP;4339;07:31:43;0;49	872;8	56464;8;107	4;0;
$GPXUP;4339;07:31:44;0;49	872;8	56464;8;107	4;0;
$GPXUP;4339;07:31:45;0;49	872;8	56464;8;107	4;0;
$GPXUP;4339;07:31:46;0;49	872;8	56464;8;107	4;0;
$GPXUP;4339;07:31:47;0;49	872;8	56464;8;107	4;0;
$GPXUP;4339;07:31:48;0;49	872;8	56464;8;107	4;0;
$GPXUP;4339;07:31:49;0;49	872;8	56464;8;107	4;0;
$GPXUP;4339;07:31:50;0;49	872;8	56464;8;107	4;0;
$GPXUP;4339;07:31:51;0;49	872;8	56464;8;107	4;0;
$GPXUP;4339;07:31:52;0;49	872;8	56464;8;107	4;0;
$GPXUP;4339;07:31:53;0;49	872;8	56464;8;107	4;0;
$GPXUP;4339;07:31:54;0;49	872;8	56464;8;107	4;0;
$GPXUP;4339;07:31:55;0;49	872;8	56464;8;107	4;0;
$GPXUP;4339;07:31:56;0;49	872;8	56464;8;107	4;0;
$GPXUP;4339;07:31:57;0;49	872;8	56464;8;107	4;0;
$GPXUP;4339;07:31:58;0;49	872;8	56464;8;107	4;0;
$GPXUP;4339;07:31:59;0;49	872;8	56464;8;107	4;0;
$GPXUP;4339;07:32:00;0;49	872;8	56464;8;107	4;0;
$GPXUP;4339;07:32:01;0;49	872;8	56464;8;107	4;0;
$GPXUP;4339;07:32:02;0;49	872;8	56464;8;107	4;0;
$GPXUP;4339;07:32:03;0;49	872;8	56464;8;107	4;0;
$GPXUP;4339;07:32:04;0;49	872;8	56464;8;107	4;0;
$GPXUP;4339;07:32:05;0;49	872;8	56464;8;107	4;0;
$GPXUP;4339;07:32:06;0;49	872;8	56464;8;107	4;0;
$GPXUP;4339;07:32:07;0;49	872;8	56464;8;107	4;0;
$GPXUP;4339;07:32:08;0;49	872;8	56464;8;107	4;0;
$GPXUP;4339;07:32:09;0;49	872;8	56464;8;107	4;0;
$GPXUP;4339;07:32:10;0;49	872;8	56464;8;107	4;0;
$GPXUP;4339;07:32:11;0;49	872;8	56464;8;107	4;0;
$GPXUP;4339;07:32:12;0;49	872;8	56464;8;107	4;0;
$GPXUP;4339;07:32:13;0;49	872;8	56464;8;107	4;0;
$GPXUP;4339;07:32:14;0;49	872;8	56464;8;107	4;0;
$GPXUP;4339;07:32:15;0;49	872;8	56464;8;107	4;0;
$GPXUP;4339;07:32:16;0;49	872;8	56464;8;107	4;0;
$GPXUP;4339;07:32:17;0;49	872;8	56464;8;107	4;0;
$GPXUP;4339;07:32:18;0;49	872;8	56464;8;107	4;0;
$GPXUP;4339;07:32:19;0;49	872;8	56464;8;107	4;0;
$GPXUP;4339;07:32:20;0;49	872;8	56464;8;107	4;0;
$GPXUP;4339;07:32:21;0;49	872;8	56464;8;107	4;0;
$GPXUP;4339;07:32:22;0;49	872;8	56464;8;107	4;0;
$GPXUP;4339;07:32:23;0;49	872;8	56464;8;107	4;0;
$GPXUP;4339;07:32:24;0;49	872;8	56464;8;107	4;0;
$GPXUP;4339;07:32:25;0;49	872;8	56464;8;107	4;0;
$GPXUP;4339;07:32:26;0;49	872;8	56464;8;107	4;0;
$GPXUP;4339;07:32:27;0;49	872;8	56464;8;107	4;0;
$GPXUP;4339;07:32:28;0;49	872;8	56464;8;107	4;0;
$GPXUP;4339;07:32:29;0;49	872;8	56464;8;107	4;0;
$GPXUP;4339;07:32:30;0;49	872;8	56464;8;107	4;0;
$GPXUP;4339;07:32:31;0;49	872;8	56464;8;107	4;0;
$GPXUP;4339;07:32:32;0;49	872;8	56464;8;107	4;0;
$GPXUP;4339;07:32:33;0;49	872;8	56464;8;107	4;0;
$GPXUP;4339;07:32:34;0;49	872;8	56464;8;107	4;0;
$GPXUP;4339;07:32:35;0;49	872;8	56464;8;107	4;0;
$GPXUP;4339;07:32:36;0;49	872;8	56464;8;107	4;0;
$GPXUP;4339;07:32:37;0;49	872;8	56464;8;107	4;0;
$GPXUP;4339;07:32:38;0;49	872;8	56464;8;107	4;0;
$GPXUP;4339;07:32:39;0;49	872;8	56464;8;107	4;0;
$GPXUP;4339;07:32:40;0;49	872;8	56464;8;107	4;0;
$GPXUP;4339;07:32:41;0;49	872;8	56464;8;107	4;0;
$GPXUP;4339;07:32:42;0;49	872;8	56464;8;107	4;0;
$GPXUP;4339;07:32:43;0;49	872;8	56464;8;107	4;0;
$GPXUP;4339;07:32:44;0;49	872;8	56464;8;107	4;0;
$GPXUP;4339;07:32:45;0;49	872;8	56464;8;107	4;0;
$GPXUP;4339;07:32:46;0;49	872;8	56464;8;107	4;0;
$GPXUP;4339;07:32:47;0;49	872;8	56464;8;107	4;0;
$GPXUP;4339;07:32:48;0;49	872;8	56464;8;107	4;0;
$GPXUP;4339;07:32:49;0;49	872;8	56464;8;107	4;0;
$GPXUP;4339;07:32:50;0;49	872;8	56464;8;107	4;0;
$GPXUP;4339;07:32:51;0;49	872;8	56464;8;107	4;0;
$GPXUP;4339;07:32:52;0;49	872;8	56464;8;107	4;0;
$GPXUP;4339;07:32:53;0;49	872;8	56464;8;107	4;0;
$GPXUP;4339;07:32:54;0;49	872;8	56464;8;107	4;0;
$GPXUP;4339;07:32:55;0;49	872;8	56464;8;107	4;0;
$GPXUP;4339;07:32:56;0;49	872;8	56464;8;107	4;0;
$GPXUP;4339;07:32:57;0;49	872;8	56464;8;107	4;0;
$GPXUP;4339;07:32:58;0;49	872;8	56464;8;107	3;0;
$GPXUP;4339;07:32:59;0;49	872;8	56464;8;107	3;0;
$GPXUP;4339;07:33:00;0;49	872;8	56464;8;107	3;0;
$GPXUP;4339;07:33:01;0;49	872;8	56464;8;107	3;0;
$GPXUP;4339;07:33:02;0;49	872;8	56464;8;107	3;0;
$GPXUP;4339;07:33:03;0;49	872;8	56464;8;107	3;0;
$GPXUP;4339;07:33:04;0;49	872;8	56464;8;107	3;0;
$GPXUP;4339;07:33:05;0;49	872;8	56464;8;107	3;0;
$GPXUP;4339;07:33:06;0;49	872;8	56465;8;107	3;0;
$GPXUP;4339;07:33:07;0;49	872;8	56465;8;107	3;0;
$GPXUP;4339;07:33:08;0;49	872;8	56465;8;107	3;0;
$GPXUP;4339;07:33:09;0;49	872;8	56465;8;107	3;0;
$GPXUP;4339;07:33:10;0;49	872;8	56465;8;107	3;0;
$GPXUP;4339;07:33:11;0;49	872;8	56465;8;107	3;0;
$GPXUP;4339;07:33:12;0;49	872;8	56465;8;107	3;0;
$GPXUP;4339;07:33:13;0;49	872;8	56465;8;107	3;0;
$GPXUP;4339;07:33:14;0;49	872;8	56465;8;107	3;0;
$GPXUP;4339;07:33:15;0;49	872;8	56465;8;107	3;0;
$GPXUP;4339;07:33:16;0;49	872;8	56465;8;107	3;0;
$GPXUP;4339;07:33:17;0;49	872;8	56465;8;107	3;0;
$GPXUP;4339;07:33:18;0;49	872;8	56465;8;107	3;0;
$GPXUP;4339;07:33:19;0;49	872;8	56465;8;107	3;0;
$GPXUP;4339;07:33:20;0;49	872;8	56465;8;107	3;0;
$GPXUP;4339;07:33:21;0;49	872;8	56465;8;107	3;0;
$GPXUP;4339;07:33:22;0;49	872;8	56465;8;107	3;0;
$GPXUP;4339;07:33:23;0;49	872;8	56465;8;107	3;0;
$GPXUP;4339;07:33:24;0;49	872;8	56465;8;107	3;0;
$GPXUP;4339;07:33:25;0;49	872;8	56465;8;107	3;0;
$GPXUP;4339;07:33:26;0;49	872;8	56465;8;107	3;0;
$GPXUP;4339;07:33:27;0;49	872;8	56465;8;107	3;0;
$GPXUP;4339;07:33:28;0;49	872;8	56465;8;107	3;0;
$GPXUP;4339;07:33:29;0;49	872;8	56465;8;107	3;0;
$GPXUP;4339;07:33:30;0;49	872;8	56465;8;107	3;0;
$GPXUP;4339;07:33:31;0;49	872;8	56465;8;107	3;0;
$GPXUP;4339;07:33:32;0;49	872;8	56465;8;107	3;0;
$GPXUP;4339;07:33:33;0;49	872;8	56465;8;107	3;0;
$GPXUP;4339;07:33:34;0;49	872;8	56465;8;107	3;0;
$GPXUP;4339;07:33:35;0;49	872;8	56465;8;107	3;0;
$GPXUP;4339;07:33:36;0;49	872;8	56465;8;107	3;0;
$GPXUP;4339;07:33:37;0;49	872;8	56465;8;107	3;0;
$GPXUP;4339;07:33:38;0;49	872;8	56465;8;107	3;0;
$GPXUP;4339;07:33:39;0;49	872;8	56465;8;107	3;0;
$GPXUP;4339;07:33:40;0;49	872;8	56465;8;107	3;0;
$GPXUP;4339;07:33:41;0;49	872;8	56465;8;107	3;0;
$GPXUP;4339;07:33:42;0;49	872;8	56465;8;107	3;0;
$GPXUP;4339;07:33:43;0;49	872;8	56465;8;107	3;0;
$GPXUP;4339;07:33:44;0;49	872;8	56465;8;107	3;0;
$GPXUP;4339;07:33:45;0;49	872;8	56465;8;107	3;0;
$GPXUP;4339;07:33:46;0;49	872;8	56465;8;107	3;0;
$GPXUP;4339;07:33:47;0;49	872;8	56465;8;107	3;0;
$GPXUP;4339;07:33:48;0;49	872;8	56465;8;107	3;0;
$GPXUP;4339;07:33:49;0;49	872;8	56465;8;107	3;0;
$GPXUP;4339;07:33:50;0;49	872;8	56465;8;107	3;0;
$GPXUP;4339;07:33:51;0;49	872;8	56465;8;107	3;0;
$GPXUP;4339;07:33:52;0;49	872;8	56465;8;107	3;0;
$GPXUP;4339;07:33:53;0;49	872;8	56465;8;107	3;0;
$GPXUP;4339;07:33:54;0;49	872;8	56465;8;107	3;0;
$GPXUP;4339;07:33:55;0;49	872;8	56465;8;107	4;0;
$GPXUP;4339;07:33:56;0;49	872;8	56465;8;107	4;0;
$GPXUP;4339;07:33:57;0;49	872;8	56465;8;107	4;0;
$GPXUP;4339;07:33:58;0;49	872;8	56465;8;107	4;0;
$GPXUP;4339;07:33:59;0;49	872;8	56465;8;107	4;0;
$GPXUP;4339;07:34:00;0;49	872;8	56465;8;107	4;0;
$GPXUP;4339;07:34:01;0;49	872;8	56465;8;107	4;0;
$GPXUP;4339;07:34:02;0;49	872;8	56465;8;107	4;0;
$GPXUP;4339;07:34:03;0;49	872;8	56465;8;107	4;0;
$GPXUP;4339;07:34:04;0;49	872;8	56465;8;107	4;0;
$GPXUP;4339;07:34:05;0;49	872;8	56465;8;107	4;0;
$GPXUP;4339;07:34:06;0;49	872;8	56465;8;107	4;0;
$GPXUP;4339;07:34:07;0;49	872;8	56465;8;107	4;0;
$GPXUP;4339;07:34:08;0;49	872;8	56465;8;107	4;0;
$GPXUP;4339;07:34:09;0;49	872;8	56465;8;107	4;0;
$GPXUP;4339;07:34:10;0;49	872;8	56465;8;107	4;0;
$GPXUP;4339;07:34:11;0;49	872;8	56465;8;107	4;0;
$GPXUP;4339;07:34:12;0;49	872;8	56465;8;107	4;0;
$GPXUP;4339;07:34:13;0;49	872;8	56465;8;107	4;0;
$GPXUP;4339;07:34:14;0;49	872;8	56465;8;107	4;0;
$GPXUP;4339;07:34:15;0;49	872;8	56465;8;107	4;0;
$GPXUP;4339;07:34:16;0;49	872;8	56465;8;107	4;0;
$GPXUP;4339;07:34:17;0;49	872;8	56465;8;107	4;0;
$GPXUP;4339;07:34:18;0;49	872;8	56465;8;107	4;0;
$GPXUP;4339;07:34:19;0;49	872;8	56465;8;107	4;0;
$GPXUP;4339;07:34:20;0;49	872;8	56465;8;107	4;0;
$GPXUP;4339;07:34:21;0;49	872;8	56465;8;107	3;0;
$GPXUP;4339;07:34:22;0;49	872;8	56465;8;107	3;0;
$GPXUP;4339;07:34:23;0;49	872;8	56465;8;107	3;0;
$GPXUP;4339;07:34:24;0;49	872;8	56465;8;107	3;0;
$GPXUP;4339;07:34:25;0;49	872;8	56465;8;107	3;0;
$GPXUP;4339;07:34:26;0;49	872;8	56465;8;107	3;0;
$GPXUP;4339;07:34:27;0;49	872;8	56465;8;107	3;0;
$GPXUP;4339;07:34:28;0;49	872;8	56465;8;107	3;0;
$GPXUP;4339;07:34:29;0;49	872;8	56465;8;107	3;0;
$GPXUP;4339;07:34:30;0;49	872;8	56465;8;107	3;0;
$GPXUP;4339;07:34:31;0;49	872;8	56465;8;107	3;0;
$GPXUP;4339;07:34:32;0;49	872;8	56465;8;107	3;0;
$GPXUP;4339;07:34:33;0;49	872;8	56465;8;107	3;0;
$GPXUP;4339;07:34:34;0;49	872;8	56465;8;107	3;0;
$GPXUP;4339;07:34:35;0;49	872;8	56465;8;107	3;0;
$GPXUP;4339;07:34:36;0;49	872;8	56465;8;107	3;0;
$GPXUP;4339;07:34:37;0;49	872;8	56465;8;107	3;0;
$GPXUP;4339;07:34:38;0;49	872;8	56465;8;107	3;0;
$GPXUP;4339;07:34:39;0;49	872;8	56465;8;107	3;0;
$GPXUP;4339;07:34:40;0;49	872;8	56465;8;107	3;0;
$GPXUP;4339;07:34:41;0;49	872;8	56465;8;107	3;0;
$GPXUP;4339;07:34:42;0;49	872;8	56465;8;107	3;0;
$GPXUP;4339;07:34:43;0;49	872;8	56465;8;107	3;0;
$GPXUP;4339;07:34:44;0;49	872;8	56465;8;107	3;0;
$GPXUP;4339;07:34:45;0;49	872;8	56465;8;107	3;0;
$GPXUP;4339;07:34:46;0;49	872;8	56465;8;107	3;0;
$GPXUP;4339;07:34:47;0;49	872;8	56465;8;107	3;0;
$GPXUP;4339;07:34:48;0;49	872;8	56465;8;107	3;0;
$GPXUP;4339;07:34:49;0;49	872;8	56465;8;107	3;0;
$GPXUP;4339;07:34:50;0;49	872;8	56465;8;107	3;0;
$GPXUP;4339;07:34:51;0;49	872;8	56465;8;107	3;0;
$GPXUP;4339;07:34:52;0;49	872;8	56465;8;107	3;0;
$GPXUP;4339;07:34:53;0;49	872;8	56465;8;107	3;0;
$GPXUP;4339;07:34:54;0;49	872;8	56465;8;107	3;0;
$GPXUP;4339;07:34:55;0;49	872;8	56465;8;107	3;0;
$GPXUP;4339;07:34:56;0;49	872;8	56465;8;107	3;0;
$GPXUP;4339;07:34:57;0;49	872;8	56465;8;107	3;0;
$GPXUP;4339;07:34:58;0;49	872;8	56465;8;107	3;0;
$GPXUP;4339;07:34:59;0;49	872;8	56465;8;107	3;0;
$GPXUP;4339;07:35:00;0;49	872;8	56465;8;107	3;0;
$GPXUP;4339;07:35:01;0;49	872;8	56465;8;107	3;0;
$GPXUP;4339;07:35:02;0;49	872;8	56465;8;107	3;0;
$GPXUP;4339;07:35:03;0;49	872;8	56465;8;107	3;0;
$GPXUP;4339;07:35:04;0;49	872;8	56465;8;107	3;0;
$GPXUP;4339;07:35:05;0;49	872;8	56465;8;107	3;0;
$GPXUP;4339;07:35:06;0;49	872;8	56465;8;107	3;0;
$GPXUP;4339;07:35:07;0;49	872;8	56465;8;107	3;0;
$GPXUP;4339;07:35:08;0;49	872;8	56465;8;107	3;0;
$GPXUP;4339;07:35:09;0;49	872;8	56465;8;107	3;0;
$GPXUP;4339;07:35:10;0;49	872;8	56465;8;107	3;0;
$GPXUP;4339;07:35:11;0;49	872;8	56465;8;107	3;0;
$GPXUP;4339;07:35:12;0;49	872;8	56465;8;107	3;0;
$GPXUP;4339;07:35:13;0;49	872;8	56465;8;107	3;0;
$GPXUP;4339;07:35:14;0;49	872;8	56465;8;107	3;0;
$GPXUP;4339;07:35:15;0;49	872;8	56465;8;107	3;0;
$GPXUP;4339;07:35:16;0;49	872;8	56465;8;107	3;0;
$GPXUP;4339;07:35:17;0;49	872;8	56465;8;107	3;0;
$GPXUP;4339;07:35:18;0;49	872;8	56465;8;107	3;0;
$GPXUP;4339;07:35:19;0;49	872;8	56465;8;107	3;0;
$GPXUP;4339;07:35:20;0;49	872;8	56465;8;107	3;0;
$GPXUP;4339;07:35:21;0;49	872;8	56465;8;107	3;0;
$GPXUP;4339;07:35:22;0;49	872;8	56465;8;107	3;0;
$GPXUP;4339;07:35:23;0;49	872;8	56465;8;107	3;0;
$GPXUP;4339;07:35:24;0;49	872;8	56465;8;107	3;0;
$GPXUP;4339;07:35:25;0;49	872;8	56465;8;107	3;0;
$GPXUP;4339;07:35:26;0;49	872;8	56465;8;107	3;0;
$GPXUP;4339;07:35:27;0;49	872;8	56465;8;107	3;0;
$GPXUP;4339;07:35:28;0;49	872;8	56465;8;107	3;0;
$GPXUP;4339;07:35:29;0;49	872;8	56465;8;107	3;0;
$GPXUP;4339;07:35:30;0;49	872;8	56465;8;107	3;0;
$GPXUP;4339;07:35:31;0;49	872;8	56465;8;107	4;0;
$GPXUP;4339;07:35:32;0;49	872;8	56465;8;107	4;0;
$GPXUP;4339;07:35:33;0;49	872;8	56465;8;107	4;0;
$GPXUP;4339;07:35:34;0;49	872;8	56465;8;107	4;0;
$GPXUP;4339;07:35:35;0;49	872;8	56465;8;107	4;0;
$GPXUP;4339;07:35:36;0;49	872;8	56465;8;107	4;0;
$GPXUP;4339;07:35:37;0;49	872;8	56465;8;107	4;0;
$GPXUP;4339;07:35:38;0;49	872;8	56465;8;107	4;0;
$GPXUP;4339;07:35:39;0;49	872;8	56465;8;107	4;0;
$GPXUP;4339;07:35:40;0;49	872;8	56465;8;107	4;0;
$GPXUP;4339;07:35:41;0;49	872;8	56465;8;107	4;0;
$GPXUP;4339;07:35:42;0;49	872;8	56465;8;107	4;0;
$GPXUP;4339;07:35:43;0;49	872;8	56465;9;107	4;0;
$GPXUP;4339;07:35:44;0;49	872;8	56465;9;107	4;0;
$GPXUP;4339;07:35:45;0;49	872;8	56465;9;107	4;0;
$GPXUP;4339;07:35:46;0;49	872;8	56465;9;107	4;0;
$GPXUP;4339;07:35:47;0;49	872;8	56465;9;107	4;0;
$GPXUP;4339;07:35:48;0;49	872;8	56465;9;107	4;0;
$GPXUP;4339;07:35:49;0;49	872;8	56465;9;107	4;0;
$GPXUP;4339;07:35:50;0;49	872;8	56465;9;107	4;0;
$GPXUP;4339;07:35:51;0;49	872;8	56465;9;107	4;0;
$GPXUP;4339;07:35:52;0;49	872;8	56465;9;107	4;0;
$GPXUP;4339;07:35:53;0;49	872;8	56465;9;107	4;0;
$GPXUP;4339;07:35:54;0;49	872;8	56465;9;107	4;0;
$GPXUP;4339;07:35:55;0;49	872;8	56465;9;107	4;0;
$GPXUP;4339;07:35:56;0;49	872;8	56465;9;107	4;0;
$GPXUP;4339;07:35:57;0;49	872;8	56465;9;107	4;0;
$GPXUP;4339;07:35:58;0;49	872;8	56465;9;107	4;0;
$GPXUP;4339;07:35:59;0;49	872;8	56465;9;107	4;0;
$GPXUP;4339;07:36:00;0;49	872;8	56465;9;107	4;0;
$GPXUP;4339;07:36:01;0;49	872;8	56465;9;107	4;0;
$GPXUP;4339;07:36:02;0;49	872;8	56465;9;107	4;0;
$GPXUP;4339;07:36:03;0;49	872;8	56465;9;107	4;0;
$GPXUP;4339;07:36:04;0;49	872;8	56465;9;107	4;0;
$GPXUP;4339;07:36:05;0;49	872;8	56465;9;107	4;0;
$GPXUP;4339;07:36:06;0;49	872;8	56465;9;107	4;0;
$GPXUP;4339;07:36:07;0;49	872;8	56465;9;107	4;0;
$GPXUP;4339;07:36:08;0;49	872;8	56466;9;107	4;0;
$GPXUP;4339;07:36:09;0;49	872;8	56466;9;107	4;0;
$GPXUP;4339;07:36:10;0;49	872;8	56466;9;107	4;0;
$GPXUP;4339;07:36:11;0;49	872;8	56466;9;107	4;0;
$GPXUP;4339;07:36:12;0;49	872;8	56466;9;107	4;0;
$GPXUP;4339;07:36:13;0;49	872;8	56466;9;107	4;0;
$GPXUP;4339;07:36:14;0;49	872;8	56466;9;107	4;0;
$GPXUP;4339;07:36:15;0;49	872;8	56466;9;107	4;0;
$GPXUP;4339;07:36:16;0;49	872;8	56466;9;107	4;0;
$GPXUP;4339;07:36:17;0;49	872;8	56466;9;107	4;0;
$GPXUP;4339;07:36:18;0;49	872;8	56466;9;107	4;0;
$GPXUP;4339;07:36:19;0;49	872;8	56466;9;107	4;0;
$GPXUP;4339;07:36:20;0;49	872;8	56466;9;107	4;0;
$GPXUP;4339;07:36:21;0;49	872;8	56466;9;107	4;0;
$GPXUP;4339;07:36:22;0;49	872;8	56466;9;107	4;0;
$GPXUP;4339;07:36:23;0;49	872;8	56466;9;107	4;0;
$GPXUP;4339;07:36:24;0;49	872;8	56466;9;107	4;0;
$GPXUP;4339;07:36:25;0;49	872;8	56466;9;107	4;0;
$GPXUP;4339;07:36:26;0;49	872;8	56466;9;107	4;0;
$GPXUP;4339;07:36:27;0;49	872;8	56466;9;107	4;0;
$GPXUP;4339;07:36:28;0;49	872;8	56466;9;107	4;0;
$GPXUP;4339;07:36:29;0;49	872;8	56466;9;107	4;0;
$GPXUP;4339;07:36:30;0;49	872;8	56466;9;107	4;0;
$GPXUP;4339;07:36:31;0;49	872;8	56466;9;107	4;0;
$GPXUP;4339;07:36:32;0;49	872;8	56466;9;107	4;0;
$GPXUP;4339;07:36:33;0;49	872;8	56466;9;107	4;0;
$GPXUP;4339;07:36:34;0;49	872;8	56466;9;107	4;0;
$GPXUP;4339;07:36:35;0;49	872;8	56466;9;107	4;0;
$GPXUP;4339;07:36:36;0;49	872;8	56466;9;107	4;0;
$GPXUP;4339;07:36:37;0;49	872;8	56466;9;107	4;0;
$GPXUP;4339;07:36:38;0;49	872;8	56466;9;107	4;0;
$GPXUP;4339;07:36:39;0;49	872;8	56466;9;107	4;0;
$GPXUP;4339;07:36:40;0;49	872;8	56466;9;107	4;0;
$GPXUP;4339;07:36:41;0;49	872;8	56466;9;107	4;0;
$GPXUP;4339;07:36:42;0;49	872;8	56466;9;107	4;0;
$GPXUP;4339;07:36:43;0;49	872;8	56466;9;107	4;0;
$GPXUP;4339;07:36:44;0;49	872;8	56466;9;107	4;0;
$GPXUP;4339;07:36:45;0;49	872;8	56466;9;107	4;0;
$GPXUP;4339;07:36:46;0;49	872;8	56466;9;107	4;0;
$GPXUP;4339;07:36:47;0;49	872;8	56466;9;107	4;0;
$GPXUP;4339;07:36:48;0;49	872;8	56466;9;107	4;0;
$GPXUP;4339;07:36:49;0;49	872;8	56466;9;107	4;0;
$GPXUP;4339;07:36:50;0;49	872;8	56466;9;107	4;0;
$GPXUP;4339;07:36:51;0;49	872;8	56466;9;107	4;0;
$GPXUP;4339;07:36:52;0;49	872;8	56466;9;107	4;0;
$GPXUP;4339;07:36:53;0;49	872;8	56466;9;107	4;0;
$GPXUP;4339;07:36:54;0;49	872;8	56466;8;107	4;0;
$GPXUP;4339;07:36:55;0;49	872;8	56466;8;107	4;0;
$GPXUP;4339;07:36:56;0;49	872;8	56466;8;107	4;0;
$GPXUP;4339;07:36:57;0;49	872;8	56466;9;107	4;0;
$GPXUP;4339;07:36:58;0;49	872;8	56466;9;107	4;0;
$GPXUP;4339;07:36:59;0;49	872;8	56466;9;107	4;0;
$GPXUP;4339;07:37:00;0;49	872;8	56466;9;107	4;0;
$GPXUP;4339;07:37:01;0;49	872;8	56466;9;107	4;0;
$GPXUP;4339;07:37:02;0;49	872;8	56466;9;107	4;0;
$GPXUP;4339;07:37:03;0;49	872;8	56466;9;107	4;0;
$GPXUP;4339;07:37:04;0;49	872;8	56466;9;107	4;0;
$GPXUP;4339;07:37:05;0;49	872;8	56466;9;107	4;0;
$GPXUP;4339;07:37:06;0;49	872;8	56466;9;107	4;0;
$GPXUP;4339;07:37:07;0;49	872;8	56466;9;107	4;0;
$GPXUP;4339;07:37:08;0;49	872;8	56466;9;107	4;0;
$GPXUP;4339;07:37:09;0;49	872;8	56466;9;107	4;0;
$GPXUP;4339;07:37:10;0;49	872;8	56466;9;107	4;0;
$GPXUP;4339;07:37:11;0;49	872;8	56466;9;107	4;0;
$GPXUP;4339;07:37:12;0;49	872;8	56466;9;107	4;0;
$GPXUP;4339;07:37:13;0;49	872;8	56466;9;107	4;0;
$GPXUP;4339;07:37:14;0;49	872;8	56466;9;107	4;0;
$GPXUP;4339;07:37:15;0;49	872;8	56466;9;107	4;0;
$GPXUP;4339;07:37:16;0;49	872;8	56466;9;107	4;0;
$GPXUP;4339;07:37:17;0;49	872;8	56466;9;107	4;0;
$GPXUP;4339;07:37:18;0;49	872;8	56466;9;107	4;0;
$GPXUP;4339;07:37:19;0;49	872;8	56466;9;107	4;0;
$GPXUP;4339;07:37:20;0;49	872;8	56466;9;107	4;0;
$GPXUP;4339;07:37:21;0;49	872;8	56466;9;107	4;0;
$GPXUP;4339;07:37:22;0;49	872;8	56466;9;107	4;0;
$GPXUP;4339;07:37:23;0;49	872;8	56466;9;107	4;0;
$GPXUP;4339;07:37:24;0;49	872;8	56466;9;107	4;0;
$GPXUP;4339;07:37:25;0;49	872;8	56466;9;107	4;0;
$GPXUP;4339;07:37:26;0;49	872;8	56466;9;107	4;0;
$GPXUP;4339;07:37:27;0;49	872;8	56466;9;107	4;0;
$GPXUP;4339;07:37:28;0;49	872;8	56466;9;107	4;0;
$GPXUP;4339;07:37:29;0;49	872;8	56466;9;107	4;0;
$GPXUP;4339;07:37:30;0;49	872;8	56466;9;107	4;0;
$GPXUP;4339;07:37:31;0;49	872;8	56466;9;107	4;0;
$GPXUP;4339;07:37:32;0;49	872;8	56466;9;107	4;0;
$GPXUP;4339;07:37:33;0;49	872;8	56466;9;107	4;0;
$GPXUP;4339;07:37:34;0;49	872;8	56466;9;107	4;0;
$GPXUP;4339;07:37:35;0;49	872;8	56466;9;107	4;0;
$GPXUP;4339;07:37:36;0;49	872;8	56466;9;107	4;0;
$GPXUP;4339;07:37:37;0;49	872;8	56466;9;107	4;0;
$GPXUP;4339;07:37:38;0;49	872;8	56466;9;107	4;0;
$GPXUP;4339;07:37:39;0;49	872;8	56466;9;107	4;0;
$GPXUP;4339;07:37:40;0;49	872;8	56466;9;107	4;0;
$GPXUP;4339;07:37:41;0;49	872;8	56466;9;107	4;0;
$GPXUP;4339;07:37:42;0;49	872;8	56466;9;107	4;0;
$GPXUP;4339;07:37:43;0;49	872;8	56466;9;107	4;0;
$GPXUP;4339;07:37:44;0;49	872;8	56466;9;107	4;0;
$GPXUP;4339;07:37:45;0;49	872;8	56466;9;107	4;0;
$GPXUP;4339;07:37:46;0;49	872;8	56466;9;107	4;0;
$GPXUP;4339;07:37:47;0;49	872;8	56466;9;107	4;0;
$GPXUP;4339;07:37:48;0;49	872;8	56466;9;107	4;0;
$GPXUP;4339;07:37:49;0;49	872;8	56466;9;107	4;0;
$GPXUP;4339;07:37:50;0;49	872;8	56466;9;107	4;0;
$GPXUP;4339;07:37:51;0;49	872;8	56466;9;107	4;0;
$GPXUP;4339;07:37:52;0;49	872;8	56466;9;107	4;0;
$GPXUP;4339;07:37:53;0;49	872;8	56466;9;107	4;0;
$GPXUP;4339;07:37:54;0;49	872;8	56466;9;107	4;0;
$GPXUP;4339;07:37:55;0;49	872;8	56466;9;107	4;0;
$GPXUP;4339;07:37:56;0;49	872;8	56466;9;107	4;0;
$GPXUP;4339;07:37:57;0;49	872;8	56466;9;107	4;0;
$GPXUP;4339;07:37:58;0;49	872;8	56466;9;107	4;0;
$GPXUP;4339;07:37:59;0;49	872;8	56466;9;107	4;0;
$GPXUP;4339;07:38:00;0;49	872;8	56466;9;107	4;0;
$GPXUP;4339;07:38:01;0;49	872;8	56466;9;107	4;0;
$GPXUP;4339;07:38:02;0;49	872;8	56466;9;107	4;0;
$GPXUP;4339;07:38:03;0;49	872;8	56466;9;107	4;0;
$GPXUP;4339;07:38:04;0;49	872;8	56466;9;107	4;0;
$GPXUP;4339;07:38:05;0;49	872;8	56466;9;107	5;0;
$GPXUP;4339;07:38:06;0;49	872;8	56466;9;107	5;0;
$GPXUP;4339;07:38:07;0;49	872;8	56466;9;107	5;0;
$GPXUP;4339;07:38:08;0;49	872;8	56466;9;107	5;0;
$GPXUP;4339;07:38:09;0;49	872;8	56466;9;107	5;0;
$GPXUP;4339;07:38:10;0;49	872;8	56466;9;107	5;0;
$GPXUP;4339;07:38:11;0;49	872;8	56466;9;107	5;0;
$GPXUP;4339;07:38:12;0;49	872;8	56466;9;107	5;0;
$GPXUP;4339;07:38:13;0;49	872;8	56466;9;107	5;0;
$GPXUP;4339;07:38:14;0;49	872;8	56466;9;107	5;0;
$GPXUP;4339;07:38:15;0;49	872;8	56466;9;107	4;0;
$GPXUP;4339;07:38:16;0;49	872;8	56466;9;107	4;0;
$GPXUP;4339;07:38:17;0;49	872;8	56466;9;107	4;0;
$GPXUP;4339;07:38:18;0;49	872;8	56466;9;107	4;0;
$GPXUP;4339;07:38:19;0;49	872;8	56466;9;107	4;0;
$GPXUP;4339;07:38:20;0;49	872;8	56466;9;107	4;0;
$GPXUP;4339;07:38:21;0;49	872;8	56466;9;107	4;0;
$GPXUP;4339;07:38:22;0;49	872;8	56466;9;107	4;0;
$GPXUP;4339;07:38:23;0;49	872;8	56466;9;107	4;0;
$GPXUP;4339;07:38:24;0;49	872;8	56466;8;107	4;0;
$GPXUP;4339;07:38:25;0;49	872;8	56466;8;107	4;0;
$GPXUP;4339;07:38:26;0;49	872;8	56466;9;107	4;0;
$GPXUP;4339;07:38:27;0;49	872;8	56466;9;107	4;0;
$GPXUP;4339;07:38:28;0;49	872;8	56466;9;107	4;0;
$GPXUP;4339;07:38:29;0;49	872;8	56466;9;107	4;0;
$GPXUP;4339;07:38:30;0;49	872;8	56466;9;107	4;0;
$GPXUP;4339;07:38:31;0;49	872;8	56466;9;107	4;0;
$GPXUP;4339;07:38:32;0;49	872;8	56466;9;107	4;0;
$GPXUP;4339;07:38:33;0;49	872;8	56466;9;107	4;0;
$GPXUP;4339;07:38:34;0;49	872;8	56466;9;107	4;0;
$GPXUP;4339;07:38:35;0;49	872;8	56466;9;107	5;0;
$GPXUP;4339;07:38:36;0;49	872;8	56466;9;107	4;0;
$GPXUP;4339;07:38:37;0;49	872;8	56466;9;107	4;0;
$GPXUP;4339;07:38:38;0;49	872;8	56466;9;107	4;0;
$GPXUP;4339;07:38:39;0;49	872;8	56466;9;107	4;0;
$GPXUP;4339;07:38:40;0;49	872;8	56466;9;107	4;0;
$GPXUP;4339;07:38:41;0;49	872;8	56466;9;107	4;0;
$GPXUP;4339;07:38:42;0;49	872;8	56466;9;107	4;0;
$GPXUP;4339;07:38:43;0;49	872;8	56466;9;107	4;0;
$GPXUP;4339;07:38:44;0;49	872;8	56466;9;107	4;0;
$GPXUP;4339;07:38:45;0;49	872;8	56466;9;107	4;0;
$GPXUP;4339;07:38:46;0;49	872;8	56466;9;107	4;0;
$GPXUP;4339;07:38:47;0;49	872;8	56466;9;107	4;0;
$GPXUP;4339;07:38:48;0;49	872;8	56466;9;107	4;0;
$GPXUP;4339;07:38:49;0;49	872;8	56466;9;107	4;0;
$GPXUP;4339;07:38:50;0;49	872;8	56466;9;107	4;0;
$GPXUP;4339;07:38:51;0;49	872;8	56466;9;107	4;0;
$GPXUP;4339;07:38:52;0;49	872;8	56466;9;107	4;0;
$GPXUP;4339;07:38:53;0;49	872;8	56466;9;107	4;0;
$GPXUP;4339;07:38:54;0;49	872;8	56466;9;107	4;0;
$GPXUP;4339;07:38:55;0;49	872;8	56466;9;107	4;0;
$GPXUP;4339;07:38:56;0;49	872;8	56466;9;107	4;0;
$GPXUP;4339;07:38:57;0;49	872;8	56466;9;107	4;0;
$GPXUP;4339;07:38:58;0;49	872;8	56466;9;107	4;0;
$GPXUP;4339;07:38:59;0;49	872;8	56466;9;107	4;0;
$GPXUP;4339;07:39:00;0;49	872;8	56466;9;107	4;0;
$GPXUP;4339;07:39:01;0;49	872;8	56466;9;107	4;0;
$GPXUP;4339;07:39:02;0;49	872;8	56466;9;107	4;0;
$GPXUP;4339;07:39:03;0;49	872;8	56466;9;107	4;0;
$GPXUP;4339;07:39:04;0;49	872;8	56466;9;107	4;0;
$GPXUP;4339;07:39:05;0;49	872;8	56466;9;107	4;0;
$GPXUP;4339;07:39:06;0;49	872;8	56466;9;107	4;0;
$GPXUP;4339;07:39:07;0;49	872;8	56466;9;107	4;0;
$GPXUP;4339;07:39:08;0;49	872;8	56466;9;107	4;0;
$GPXUP;4339;07:39:09;0;49	872;8	56466;9;107	4;0;
$GPXUP;4339;07:39:10;0;49	872;8	56466;9;107	4;0;
$GPXUP;4339;07:39:11;0;49	872;8	56466;9;107	4;0;
$GPXUP;4339;07:39:12;0;49	872;8	56466;9;107	4;0;
$GPXUP;4339;07:39:13;0;49	872;8	56466;9;107	4;0;
$GPXUP;4339;07:39:14;0;49	872;8	56466;9;107	4;0;
$GPXUP;4339;07:39:15;0;49	872;8	56466;9;107	4;0;
$GPXUP;4339;07:39:16;0;49	872;8	56466;9;107	4;0;
$GPXUP;4339;07:39:17;0;49	872;8	56466;9;107	4;0;
$GPXUP;4339;07:39:18;0;49	872;8	56466;9;107	4;0;
$GPXUP;4339;07:39:19;0;49	872;8	56466;9;107	4;0;
$GPXUP;4339;07:39:20;0;49	872;8	56466;9;107	4;0;
$GPXUP;4339;07:39:21;0;49	872;8	56466;9;107	4;0;
$GPXUP;4339;07:39:22;0;49	872;8	56466;9;107	4;0;
$GPXUP;4339;07:39:23;0;49	872;8	56466;9;107	4;0;
$GPXUP;4339;07:39:24;0;49	872;8	56466;9;107	4;0;
$GPXUP;4339;07:39:25;0;49	872;8	56466;9;107	4;0;
$GPXUP;4339;07:39:26;0;49	872;8	56466;9;107	4;0;
$GPXUP;4339;07:39:27;0;49	872;8	56466;9;107	4;0;
$GPXUP;4339;07:39:28;0;49	872;8	56466;9;107	4;0;
$GPXUP;4339;07:39:29;0;49	872;8	56466;9;107	4;0;
$GPXUP;4339;07:39:30;0;49	872;8	56466;8;107	4;0;
$GPXUP;4339;07:39:31;0;49	872;8	56466;9;107	4;0;
$GPXUP;4339;07:39:32;0;49	872;8	56466;9;107	4;0;
$GPXUP;4339;07:39:33;0;49	872;8	56466;9;107	4;0;
$GPXUP;4339;07:39:34;0;49	872;8	56466;9;107	4;2;
$GPXUP;4339;07:39:35;0;49	872;8	56467;9;107	4;26;
$GPXUP;4339;07:39:36;0;49	87198;8	5648;9;106	3;39;
$GPXUP;4339;07:39:37;0;49	87195;8	56498;9;103	8;51;
$GPXUP;4339;07:39:38;0;49	87193;8	56522;9;101;55;
$GPXUP;4339;07:39:39;0;49	87191;8	56542;9;101	6;55;
$GPXUP;4339;07:39:40;0;49	87197;8	56562;9;102	4;58;
$GPXUP;4339;07:39:41;0;49	87212;8	56572;9;104	5;75;
$GPXUP;4339;07:39:42;0;49	87232;8	56574;9;104	8;75;
$GPXUP;4339;07:39:43;0;49	8725;8	56568;9;104	8;75;
$GPXUP;4339;07:39:44;0;49	87266;8	56554;9;105	7;71;
$GPXUP;4339;07:39:45;0;49	87278;8	56534;9;105	9;69;
$GPXUP;4339;07:39:46;0;49	87285;8	56511;9;105	2;62;
$GPXUP;4339;07:39:47;0;49	87285;8	56489;9;104	5;53;
$GPXUP;4339;07:39:48;0;49	87276;8	56479;9;104	7;45;
$GPXUP;4339;07:39:49;0;49	87265;8	56484;9;106	8;43;
$GPXUP;4339;07:39:50;0;49	87256;8	56494;9;107	8;42;
$GPXUP;4339;07:39:51;0;49	87248;8	56504;9;110;41;
$GPXUP;4339;07:39:52;0;49	87241;8	56516;9;110	5;41;
$GPXUP;4339;07:39:53;0;49	87233;8	56528;9;111;42;
$GPXUP;4339;07:39:54;0;49	87224;8	56536;9;112	5;41;
$GPXUP;4339;07:39:55;0;49	87215;8	56543;9;114	2;40;
$GPXUP;4339;07:39:56;0;49	87205;8	56549;9;115;39;
$GPXUP;4339;07:39:57;0;49	87197;8	56556;9;111	4;39;
$GPXUP;4339;07:39:58;0;49	87189;8	56566;9;110	8;42;
$GPXUP;4339;07:39:59;0;49	87181;8	56578;9;110	7;47;
$GPXUP;4339;07:40:00;0;49	87173;8	56591;9;109	9;47;
$GPXUP;4339;07:40:01;0;49	87165;8	56606;9;109;52;
$GPXUP;4339;07:40:02;0;49	87157;8	56624;9;107	7;58;
$GPXUP;4339;07:40:03;0;49	8715;8	56646;8;108	2;62;
$GPXUP;4339;07:40:04;0;49	87142;8	56664;9;110	5;55;
$GPXUP;4339;07:40:05;0;49	87133;8	5668;9;112	8;55;
$GPXUP;4339;07:40:06;0;49	87125;8	56699;9;113	8;59;
$GPXUP;4339;07:40:07;0;49	87116;8	56714;9;115	1;51;
$GPXUP;4339;07:40:08;0;49	87105;8	56718;9;117	5;43;
$GPXUP;4339;07:40:09;0;49	87095;8	56713;9;119	2;58;
$GPXUP;4339;07:40:10;0;49	87086;8	56693;9;116	6;57;
$GPXUP;4339;07:40:11;0;49	87078;8	56677;9;115	3;51;
$GPXUP;4339;07:40:12;0;49	87066;8	56666;9;114	4;55;
$GPXUP;4339;07:40:13;0;49	87053;8	56656;9;115	4;54;
$GPXUP;4339;07:40:14;0;49	87044;8	56645;9;115	7;46;
$GPXUP;4339;07:40:15;0;49	87037;8	56629;9;116	3;49;
$GPXUP;4339;07:40:16;0;49	87032;8	56612;9;117	1;47;
$GPXUP;4339;07:40:17;0;49	8703;8	56592;9;120	6;54;
$GPXUP;4339;07:40:18;0;49	87035;8	56571;9;123	3;55;
$GPXUP;4339;07:40:19;0;49	87041;8	56553;9;125;52;
$GPXUP;4339;07:40:20;0;49	87044;8	56533;9;125	3;50;
$GPXUP;4339;07:40:21;0;49	87048;8	56513;9;124	6;56;
$GPXUP;4339;07:40:22;0;49	87058;8	56492;9;122	6;70;
$GPXUP;4339;07:40:23;0;49	87072;8	56473;9;122	1;77;
$GPXUP;4339;07:40:24;0;49	8709;8	56459;9;123	4;78;
$GPXUP;4339;07:40:25;0;49	87109;8	56449;9;124	3;79;
$GPXUP;4339;07:40:26;0;49	87129;8	56442;9;123	8;80;
$GPXUP;4339;07:40:27;0;49	87149;8	56443;9;123	5;80;
$GPXUP;4339;07:40:28;0;49	87167;8	56455;9;123	5;76;
$GPXUP;4339;07:40:29;0;49	8718;8	56476;9;123	2;68;
$GPXUP;4339;07:40:30;0;49	87192;8	56496;9;122	7;72;
$GPXUP;4339;07:40:31;0;49	87205;8	56516;9;123;75;
$GPXUP;4339;07:40:32;0;49	87213;8	56542;9;123	8;70;
$GPXUP;4339;07:40:33;0;49	87216;8	56568;9;123	7;65;
$GPXUP;4339;07:40:34;0;49	87218;8	56594;9;123	4;64;
$GPXUP;4339;07:40:35;0;49	87222;8	5662;9;123	9;70;
$GPXUP;4339;07:40:36;0;49	87229;8	56648;9;120	7;78;
$GPXUP;4339;07:40:37;0;49	87237;8	56678;9;115	9;83;
$GPXUP;4339;07:40:38;0;49	87244;8	56709;9;113;87;
$GPXUP;4339;07:40:39;0;49	87246;8	56739;9;113	4;76;
$GPXUP;4339;07:40:40;0;49	87239;8	56763;9;112;66;
$GPXUP;4339;07:40:41;0;49	87226;8	56777;9;110	8;64;
$GPXUP;4339;07:40:42;0;49	8721;8	56783;9;110	9;62;
$GPXUP;4339;07:40:43;0;49	87195;8	56784;9;112	3;58;
$GPXUP;4339;07:40:44;0;49	87181;8	56781;9;113	7;55;
$GPXUP;4339;07:40:45;0;49	87168;8	56773;9;115	9;54;
$GPXUP;4339;07:40:46;0;49	87156;8	56762;9;116	5;52;
$GPXUP;4339;07:40:47;0;49	87147;8	56747;9;116	6;55;
$GPXUP;4339;07:40:48;0;49	87138;8	5673;9;118	2;53;
$GPXUP;4339;07:40:49;0;49	87129;8	56717;9;119	3;50;
$GPXUP;4339;07:40:50;0;49	87118;8	56707;9;119	3;51;
$GPXUP;4339;07:40:51;0;49	87106;8	56698;9;120	2;50;
$GPXUP;4339;07:40:52;0;49	87094;8	56693;9;121	1;47;
$GPXUP;4339;07:40:53;0;49	87083;8	5669;9;122	2;45;
$GPXUP;4339;07:40:54;0;49	87074;8	56681;9;123	8;43;
$GPXUP;4339;07:40:55;0;49	87069;8	56664;8;125	1;51;
$GPXUP;4339;07:40:56;0;49	87067;8	56644;8;126;55;
$GPXUP;4339;07:40:57;0;49	87069;8	56624;8;121	5;60;
$GPXUP;4339;07:40:58;0;49	87071;8	56601;8;119	4;63;
$GPXUP;4339;07:40:59;0;49	87072;8	56577;9;118;61;
$GPXUP;4339;07:41:00;0;49	87069;8	56554;9;117	3;60;
$GPXUP;4339;07:41:01;0;49	87063;8	56533;9;117;57;
$GPXUP;4339;07:41:02;0;49	87058;8	56512;9;116	4;60;
$GPXUP;4339;07:41:03;0;49	87049;8	56495;9;116	2;54;
$GPXUP;4339;07:41:04;0;49	87038;8	56487;9;116	4;47;
$GPXUP;4339;07:41:05;0;49	87027;8	56482;9;117	3;43;
$GPXUP;4339;07:41:06;0;49	87016;8	56478;9;118;44;
$GPXUP;4339;07:41:07;0;49	87006;8	5647;9;119	1;45;
$GPXUP;4339;07:41:08;0;49	86999;8	56456;9;119	8;50;
$GPXUP;4339;07:41:09;0;49	86996;8	56436;9;119;58;
$GPXUP;4339;07:41:10;0;49	86998;8	56411;9;117	9;67;
$GPXUP;4339;07:41:11;0;49	87005;8	56385;9;117	6;75;
$GPXUP;4339;07:41:12;0;49	87017;8	5636;9;116;81;
$GPXUP;4339;07:41:13;0;49	87032;8	56336;9;113	7;86;
$GPXUP;4339;07:41:14;0;49	87048;8	56313;9;113	6;89;
$GPXUP;4339;07:41:15;0;49	87068;8	56297;9;114	4;85;
$GPXUP;4339;07:41:16;0;49	87089;8	56296;9;115	8;81;
$GPXUP;4339;07:41:17;0;49	87108;8	56306;9;118;76;
$GPXUP;4339;07:41:18;0;49	87121;8	56321;9;116	2;61;
$GPXUP;4339;07:41:19;0;49	8713;8	56344;9;112	4;76;
$GPXUP;4339;07:41:20;0;49	87138;8	56372;9;109	3;81;
$GPXUP;4339;07:41:21;0;49	87142;8	564;9;108	3;70;
$GPXUP;4339;07:41:22;0;49	87141;8	56429;9;106	4;73;
$GPXUP;4339;07:41:23;0;49	87139;8	56456;9;105;71;
$GPXUP;4339;07:41:24;0;49	87134;8	5648;9;106	1;65;
$GPXUP;4339;07:41:25;0;49	87124;8	565;9;109	7;62;
$GPXUP;4339;07:41:26;0;49	87112;8	56513;9;112	2;59;
$GPXUP;4339;07:41:27;0;49	87099;8	56524;9;113	8;57;
$GPXUP;4339;07:41:28;0;49	87088;8	56537;9;117	1;54;
$GPXUP;4339;07:41:29;0;49	8708;8	56553;9;120	3;52;
$GPXUP;4339;07:41:30;0;49	87072;8	56568;9;122	4;49;
$GPXUP;4339;07:41:31;0;49	87064;8	56578;9;123;43;
$GPXUP;4339;07:41:32;0;49	87054;8	56584;9;124	3;39;
$GPXUP;4339;07:41:33;0;49	87045;8	56591;9;125;43;
$GPXUP;4339;07:41:34;0;49	87038;8	56605;9;126	1;50;
$GPXUP;4339;07:41:35;0;49	87035;8	56624;9;127	2;54;
$GPXUP;4339;07:41:36;0;49	87036;8	56647;9;127	8;60;
$GPXUP;4339;07:41:37;0;49	87036;8	5667;9;127	7;58;
$GPXUP;4339;07:41:38;0;49	87035;8	56693;9;127	2;62;
$GPXUP;4339;07:41:39;0;49	87041;8	56718;9;127;74;
$GPXUP;4339;07:41:40;0;49	87052;8	56742;9;127	1;76;
$GPXUP;4339;07:41:41;0;49	87064;8	56766;9;126	8;77;
$GPXUP;4339;07:41:42;0;49	87076;8	5679;9;127;72;
$GPXUP;4339;07:41:43;0;49	87085;8	56813;9;129	5;66;
$GPXUP;4339;07:41:44;0;49	87091;8	56836;9;131	3;59;
$GPXUP;4339;07:41:45;0;49	87099;8	56856;9;132	2;61;
$GPXUP;4339;07:41:46;0;49	87112;8	56874;9;131	7;69;
$GPXUP;4339;07:41:47;0;49	87129;8	56887;9;130	3;77;
$GPXUP;4339;07:41:48;0;49	87148;8	56893;9;129	2;79;
$GPXUP;4339;07:41:49;0;49	87168;8	56893;9;127;80;
$GPXUP;4339;07:41:50;0;49	87189;8	56892;9;125	3;83;
$GPXUP;4339;07:41:51;0;49	8721;8	56896;9;124	3;82;
$GPXUP;4339;07:41:52;0;49	87227;8	56909;9;122	9;75;
$GPXUP;4339;07:41:53;0;49	87235;8	56932;9;121	3;69;
$GPXUP;4339;07:41:54;0;49	87233;8	56956;9;119	4;56;
$GPXUP;4339;07:41:55;0;49	87227;8	56971;9;119	1;43;
$GPXUP;4339;07:41:56;0;49	87217;8	56973;9;119	9;34;
$GPXUP;4339;07:41:57;0;49	87208;8	56965;9;120	9;40;
$GPXUP;4339;07:41:58;0;49	87204;8	56951;9;122	6;42;
$GPXUP;4339;07:41:59;0;49	87206;8	56932;9;123	2;54;
$GPXUP;4339;07:42:00;0;49	87214;8	56912;9;122	9;63;
$GPXUP;4339;07:42:01;0;49	87228;8	56896;9;121	9;72;
$GPXUP;4339;07:42:02;0;49	87247;8	56882;9;120	4;77;
$GPXUP;4339;07:42:03;0;49	87264;8	56868;9;117	1;77;
$GPXUP;4339;07:42:04;0;49	87277;8	56846;9;113	2;75;
$GPXUP;4339;07:42:05;0;49	87282;8	56818;9;110	6;68;
$GPXUP;4339;07:42:06;0;49	87279;8	56794;9;113	5;57;
$GPXUP;4339;07:42:07;0;49	87272;8	56777;9;116	3;50;
$GPXUP;4339;07:42:08;0;49	87262;8	56769;9;119;41;
$GPXUP;4339;07:42:09;0;49	87253;8	56771;8;122	2;36;
$GPXUP;4339;07:42:10;0;49	87245;8	5678;8;120	7;43;
$GPXUP;4339;07:42:11;0;49	87238;8	56787;8;121	3;32;
$GPXUP;4339;07:42:12;0;49	87231;8	56784;9;121	3;32;
$GPXUP;4339;07:42:13;0;49	87226;8	56771;9;119	7;51;
$GPXUP;4339;07:42:14;0;49	87221;8	56754;9;116	4;48;
$GPXUP;4339;07:42:15;0;49	87213;8	56741;9;113	8;48;
$GPXUP;4339;07:42:16;0;49	87202;8	56734;9;112;51;
$GPXUP;4339;07:42:17;0;49	87189;8	56732;9;111	6;52;
$GPXUP;4339;07:42:18;0;49	87177;8	56734;9;112	5;51;
$GPXUP;4339;07:42:19;0;49	87165;8	56739;9;113	4;50;
$GPXUP;4339;07:42:20;0;49	87153;8	56746;9;113;53;
$GPXUP;4339;07:42:21;0;49	87141;8	56755;9;111	9;52;
$GPXUP;4339;07:42:22;0;49	87128;8	56759;9;110	9;52;
$GPXUP;4339;07:42:23;0;49	87116;8	56763;9;109	6;52;
$GPXUP;4339;07:42:24;0;49	87103;8	56768;9;108	6;51;
$GPXUP;4339;07:42:25;0;49	8709;8	56769;9;108	7;54;
$GPXUP;4339;07:42:26;0;49	87077;8	56765;9;108	8;51;
$GPXUP;4339;07:42:27;0;49	87064;8	56761;9;108	5;52;
$GPXUP;4339;07:42:28;0;49	87053;8	56753;9;108	7;54;
$GPXUP;4339;07:42:29;0;49	8704;8	56743;9;108	6;56;
$GPXUP;4339;07:42:30;0;49	87028;8	56735;9;108;55;
$GPXUP;4339;07:42:31;0;49	87015;8	56732;9;108	7;52;
$GPXUP;4339;07:42:32;0;49	87003;8	56734;9;109	9;51;
$GPXUP;4339;07:42:33;0;49	86991;8	56732;9;110	3;47;
$GPXUP;4339;07:42:34;0;49	86979;8	5673;9;111	5;43;
$GPXUP;4339;07:42:35;0;49	86969;8	5673;9;112	3;38;
$GPXUP;4339;07:42:36;0;49	86958;8	56729;9;109	9;42;
$GPXUP;4339;07:42:37;0;49	86948;8	56722;9;108	4;46;
$GPXUP;4339;07:42:38;0;49	86937;8	56715;9;106	6;50;
$GPXUP;4339;07:42:39;0;49	86926;8	56714;9;106	8;44;
$GPXUP;4339;07:42:40;0;49	86916;8	56716;9;108	3;41;
$GPXUP;4339;07:42:41;0;49	86906;8	56721;9;109	5;43;
$GPXUP;4339;07:42:42;0;49	86897;8	56725;9;110	2;41;
$GPXUP;4339;07:42:43;0;49	86889;8	56716;9;111	1;47;
$GPXUP;4339;07:42:44;0;49	86882;8	56701;9;111	4;49;
$GPXUP;4339;07:42:45;0;49	86874;8	56688;9;112	1;47;
$GPXUP;4339;07:42:46;0;49	86864;8	56684;9;114	7;46;
$GPXUP;4339;07:42:47;0;49	86852;8	56687;9;116	7;45;
$GPXUP;4339;07:42:48;0;49	86842;8	56688;9;116;43;
$GPXUP;4339;07:42:49;0;49	86831;8	56687;9;116	5;46;
$GPXUP;4339;07:42:50;0;49	8682;8	56683;9;117	3;46;
$GPXUP;4339;07:42:51;0;49	86811;8	56674;9;117	6;47;
$GPXUP;4339;07:42:52;0;49	86804;8	5666;9;119	2;45;
$GPXUP;4339;07:42:53;0;49	86799;8	56644;9;120	9;45;
$GPXUP;4339;07:42:54;0;49	86795;8	56628;9;121	8;43;
$GPXUP;4339;07:42:55;0;49	8679;8	56615;9;122	4;42;
$GPXUP;4339;07:42:56;0;49	8678;8	56614;9;121	7;39;
$GPXUP;4339;07:42:57;0;49	86771;8	56621;9;121	7;42;
$GPXUP;4339;07:42:58;0;49	86763;8	56632;9;121	8;42;
$GPXUP;4339;07:42:59;0;49	86757;8	56646;9;121	5;46;
$GPXUP;4339;07:43:00;0;49	86753;8	56665;9;121	1;50;
$GPXUP;4339;07:43:01;0;49	86751;8	56685;9;122;50;
$GPXUP;4339;07:43:02;0;49	86748;8	56704;9;123	9;47;
$GPXUP;4339;07:43:03;0;49	86745;8	5672;9;124	7;43;
$GPXUP;4339;07:43:04;0;49	86738;8	56731;9;124	5;37;
$GPXUP;4339;07:43:05;0;49	8673;8	56732;9;124	3;36;
$GPXUP;4339;07:43:06;0;49	86721;8	56727;9;124	3;38;
$GPXUP;4339;07:43:07;0;49	86713;8	56718;9;124	6;39;
$GPXUP;4339;07:43:08;0;49	86709;8	56703;9;124	1;45;
$GPXUP;4339;07:43:09;0;49	86712;8	56683;9;123	2;60;
$GPXUP;4339;07:43:10;0;49	86721;8	56661;9;121	7;67;
$GPXUP;4339;07:43:11;0;49	8673;8	56638;9;120	8;66;
$GPXUP;4339;07:43:12;0;49	86738;8	56615;9;121;65;
$GPXUP;4339;07:43:13;0;49	86743;8	56592;9;121	3;62;
$GPXUP;4339;07:43:14;0;49	86744;8	5657;9;123;53;
$GPXUP;4339;07:43:15;0;49	8674;8	56554;9;125	1;45;
$GPXUP;4339;07:43:16;0;49	86731;8	56543;9;125	9;41;
$GPXUP;4339;07:43:17;0;49	86723;8	56536;9;126	6;33;
$GPXUP;4339;07:43:18;0;49	86714;8	56538;9;128;45;
$GPXUP;4339;07:43:19;0;49	86706;8	56549;9;130	3;36;
$GPXUP;4339;07:43:20;0;49	867;8	5656;9;132	1;34;
$GPXUP;4339;07:43:21;0;49	86695;8	5657;9;132	7;33;
$GPXUP;4339;07:43:22;0;49	86688;8	56576;9;132	1;32;
$GPXUP;4339;07:43:23;0;49	8668;8	56573;9;131	5;32;
$GPXUP;4339;07:43:24;0;49	86676;8	56562;9;130	6;40;
$GPXUP;4339;07:43:25;0;49	86675;8	56544;9;129	7;46;
$GPXUP;4339;07:43:26;0;49	86678;8	56525;9;129;51;
$GPXUP;4339;07:43:27;0;49	86684;8	56506;9;128	6;58;
$GPXUP;4339;07:43:28;0;49	86694;8	56487;9;128	9;65;
$GPXUP;4339;07:43:29;0;49	8671;8	56472;9;128	7;73;
$GPXUP;4339;07:43:30;0;49	86728;8	56461;9;128	5;78;
$GPXUP;4339;07:43:31;0;49	86747;8	56452;9;128	6;79;
$GPXUP;4339;07:43:32;0;49	86767;8	56445;9;129	2;80;
$GPXUP;4339;07:43:33;0;49	86786;8	56435;9;130	2;76;
$GPXUP;4339;07:43:34;0;49	86804;8	56426;9;131	5;75;
$GPXUP;4339;07:43:35;0;49	86823;8	56422;9;132	6;76;
$GPXUP;4339;07:43:36;0;49	86842;8	56422;9;132	1;77;
$GPXUP;4339;07:43:37;0;49	86862;8	56427;9;129	5;80;
$GPXUP;4339;07:43:38;0;49	86882;8	56437;9;126	8;83;
$GPXUP;4339;07:43:39;0;49	86901;8	56452;9;125	5;84;
$GPXUP;4339;07:43:40;0;49	8692;8	56466;9;124	7;85;
$GPXUP;4339;07:43:41;0;49	8694;8	5648;9;123	7;87;
$GPXUP;4339;07:43:42;0;49	86958;8	56497;9;123	8;83;
$GPXUP;4339;07:43:43;0;49	86974;8	56517;9;123	9;79;
$GPXUP;4339;07:43:44;0;49	8699;8	56537;9;124;79;
$GPXUP;4339;07:43:45;0;49	87006;8	56555;9;124	9;81;
$GPXUP;4339;07:43:46;0;49	87024;8	56571;9;125	7;78;
$GPXUP;4339;07:43:47;0;49	87038;8	56589;9;127	9;72;
$GPXUP;4339;07:43:48;0;49	87049;8	5661;9;130	1;67;
$GPXUP;4339;07:43:49;0;49	87058;8	56632;10;130	9;65;
$GPXUP;4339;07:43:50;0;49	87065;8	56654;10;130	3;65;
$GPXUP;4339;07:43:51;0;49	8707;8	56678;10;129	5;62;
$GPXUP;4339;07:43:52;0;49	87072;8	56702;10;129	7;62;
$GPXUP;4339;07:43:53;0;49	87076;8	56726;10;130	7;66;
$GPXUP;4339;07:43:54;0;49	87086;8	56748;10;131	1;69;
$GPXUP;4339;07:43:55;0;49	871;8	56765;10;130	4;75;
$GPXUP;4339;07:43:56;0;49	87118;8	56776;10;129	1;80;
$GPXUP;4339;07:43:57;0;49	87138;8	56782;10;128	1;81;
$GPXUP;4339;07:43:58;0;49	87158;8	56788;10;127	3;81;
$GPXUP;4339;07:43:59;0;49	87178;8	56792;10;125	9;83;
$GPXUP;4339;07:44:00;0;49	872;8	56797;10;124	8;84;
$GPXUP;4339;07:44:01;0;49	8722;8	56805;10;124	6;84;
$GPXUP;4339;07:44:02;0;49	8724;8	56816;10;124	1;84;
$GPXUP;4339;07:44:03;0;49	87261;8	56825;10;123;86;
$GPXUP;4339;07:44:04;0;49	87283;8	56832;10;121	6;90;
$GPXUP;4339;07:44:05;0;49	87305;8	56836;10;120	7;89;
$GPXUP;4339;07:44:06;0;49	87327;8	5684;10;119	9;90;
$GPXUP;4339;07:44:07;0;49	8735;8	56844;10;118	9;90;
$GPXUP;4339;07:44:08;0;49	87372;8	56847;10;117	8;91;
$GPXUP;4339;07:44:09;0;49	87395;8	56846;10;116	4;92;
$GPXUP;4339;07:44:10;0;49	87418;8	56842;10;115	2;92;
$GPXUP;4339;07:44:11;0;49	87442;8	56838;10;114	7;93;
$GPXUP;4339;07:44:12;0;49	87465;8	56836;10;114	9;91;
$GPXUP;4339;07:44:13;0;49	87487;8	56836;10;114	9;89;
$GPXUP;4339;07:44:14;0;49	87509;8	56832;10;115	3;87;
$GPXUP;4339;07:44:15;0;49	8753;8	56823;10;116	6;85;
$GPXUP;4339;07:44:16;0;49	8755;8	56811;10;117	8;83;
$GPXUP;4339;07:44:17;0;49	87563;8	56792;10;117	3;70;
$GPXUP;4339;07:44:18;0;49	87572;8	56766;10;117	1;78;
$GPXUP;4339;07:44:19;0;49	87582;8	5674;10;117	6;75;
$GPXUP;4339;07:44:20;0;49	87588;8	56714;10;119	3;68;
$GPXUP;4339;07:44:21;0;49	87595;8	56689;10;121	4;70;
$GPXUP;4339;07:44:22;0;49	87606;8	56667;10;123	8;70;
$GPXUP;4339;07:44:23;0;49	87619;8	5665;10;125	3;72;
$GPXUP;4339;07:44:24;0;49	87635;8	56635;10;125	3;75;
$GPXUP;4339;07:44:25;0;49	87652;8	5662;10;124	8;76;
$GPXUP;4339;07:44:26;0;49	87668;8	56605;10;125;77;
$GPXUP;4339;07:44:27;0;49	87686;8	56592;10;125	4;78;
$GPXUP;4339;07:44:28;0;49	87706;8	56585;10;125	7;80;
$GPXUP;4339;07:44:29;0;49	87725;8	5658;10;127;79;
$GPXUP;4339;07:44:30;0;49	87745;8	56577;10;128	8;78;
$GPXUP;4339;07:44:31;0;49	87765;8	56578;10;130	4;77;
$GPXUP;4339;07:44:32;0;49	87784;8	56584;10;130	6;79;
$GPXUP;4339;07:44:33;0;49	87804;8	56587;10;129	3;82;
$GPXUP;4339;07:44:34;0;49	87826;8	5659;10;128	8;84;
$GPXUP;4339;07:44:35;0;49	87846;8	56597;10;129	6;83;
$GPXUP;4339;07:44:36;0;49	87866;8	56608;10;130	1;82;
$GPXUP;4339;07:44:37;0;49	87886;8	56615;10;130	1;83;
$GPXUP;4339;07:44:38;0;49	87906;8	56619;10;128	9;84;
$GPXUP;4339;07:44:39;0;49	87928;8	56622;10;127	2;86;
$GPXUP;4339;07:44:40;0;49	8795;8	56627;10;125	3;89;
$GPXUP;4339;07:44:41;0;49	87972;8	56631;10;123	7;91;
$GPXUP;4339;07:44:42;0;49	87995;8	56633;10;123	2;91;
$GPXUP;4339;07:44:43;0;49	88018;8	56635;10;123	2;90;
$GPXUP;4339;07:44:44;0;49	8804;8	56636;10;126	7;84;
$GPXUP;4339;07:44:45;0;49	88059;8	56637;10;128	9;72;
$GPXUP;4339;07:44:46;0;49	8808;8	5664;10;129	3;88;
$GPXUP;4339;07:44:47;0;49	88102;8	56649;10;129	3;93;
$GPXUP;4339;07:44:48;0;49	88124;8	56659;10;129	8;91;
$GPXUP;4339;07:44:49;0;49	88146;8	56664;10;129	9;87;
$GPXUP;4339;07:44:50;0;49	88168;8	56666;10;129	2;86;
$GPXUP;4339;07:44:51;0;49	88188;8	56663;10;129	7;83;
$GPXUP;4339;07:44:52;0;49	88209;8	56656;10;129	5;83;
$GPXUP;4339;07:44:53;0;49	88229;8	56645;10;130	5;83;
$GPXUP;4339;07:44:54;0;49	88248;8	56635;10;132	6;81;
$GPXUP;4339;07:44:55;0;49	88268;8	56628;10;134	6;80;
$GPXUP;4339;07:44:56;0;49	88288;8	56623;10;136	2;81;
$GPXUP;4339;07:44:57;0;49	88307;8	56615;10;135	7;81;
$GPXUP;4339;07:44:58;0;49	88326;8	56604;10;135	6;82;
$GPXUP;4339;07:44:59;0;49	88346;8	56595;10;136	8;83;
$GPXUP;4339;07:45:00;0;49	88365;8	56584;10;135	6;84;
$GPXUP;4339;07:45:01;0;49	88384;8	56572;10;133	2;87;
$GPXUP;4339;07:45:02;0;49	88405;8	56559;10;132	4;87;
$GPXUP;4339;07:45:03;0;49	88424;8	56546;10;130	1;86;
$GPXUP;4339;07:45:04;0;49	88443;8	56528;10;126	6;89;
$GPXUP;4339;07:45:05;0;49	88461;8	56507;10;123	4;93;
$GPXUP;4339;07:45:06;0;49	88477;8	56482;10;122	1;90;
$GPXUP;4339;07:45:07;0;49	88485;8	56451;10;123	5;81;
$GPXUP;4339;07:45:08;0;49	88485;8	56422;10;126	1;70;
$GPXUP;4339;07:45:09;0;49	88481;8	56397;10;129;61;
$GPXUP;4339;07:45:10;0;49	88473;8	5638;10;132;52;
$GPXUP;4339;07:45:11;0;49	88463;8	56367;10;133	7;50;
$GPXUP;4339;07:45:12;0;49	88456;8	5635;10;134	7;52;
$GPXUP;4339;07:45:13;0;49	8845;8	56333;10;135	7;48;
$GPXUP;4339;07:45:14;0;49	88443;8	56318;10;136	6;45;
$GPXUP;4339;07:45:15;0;49	88435;8	56304;10;137	6;45;
$GPXUP;4339;07:45:16;0;49	88427;8	56292;10;138	4;44;
$GPXUP;4339;07:45:17;0;49	88416;8	56285;10;138	8;44;
$GPXUP;4339;07:45:18;0;49	88406;8	5628;10;139	3;45;
$GPXUP;4339;07:45:19;0;49	88394;8	56275;10;138	6;47;
$GPXUP;4339;07:45:20;0;49	88383;8	5627;10;140;41;
$GPXUP;4339;07:45:21;0;49	88373;8	56266;10;142	9;42;
$GPXUP;4339;07:45:22;0;49	88363;8	56268;10;145	4;40;
$GPXUP;4339;07:45:23;0;49	88353;8	56273;10;148;37;
$GPXUP;4339;07:45:24;0;49	88344;8	56273;10;150	6;30;
$GPXUP;4339;07:45:25;0;49	88338;8	56268;10;153	5;28;
$GPXUP;4339;07:45:26;0;49	88336;8	56256;10;155	8;38;
$GPXUP;4339;07:45:27;0;49	88339;8	56238;10;157	2;52;
$GPXUP;4339;07:45:28;0;49	88345;8	56217;10;158	1;63;
$GPXUP;4339;07:45:29;0;49	88353;8	56195;10;157	8;64;
$GPXUP;4339;07:45:30;0;49	88362;8	56172;10;155	4;71;
$GPXUP;4339;07:45:31;0;49	88377;8	5615;10;150	5;91;
$GPXUP;4339;07:45:32;0;49	88398;8	56127;10;144	5;103;
$GPXUP;4339;07:45:33;0;49	88418;8	561;10;139;101;
$GPXUP;4339;07:45:34;0;49	88437;8	56072;10;136;105;
$GPXUP;4339;07:45:35;0;49	88452;8	56042;10;132	8;94;
$GPXUP;4339;07:45:36;0;49	88458;8	56009;10;132	4;84;
$GPXUP;4339;07:45:37;0;49	88463;8	55978;10;133	4;83;
$GPXUP;4339;07:45:38;0;49	8847;8	55948;10;134	5;79;
$GPXUP;4339;07:45:39;0;49	88478;8	5592;10;133	9;77;
$GPXUP;4339;07:45:40;0;49	88479;8	55893;10;136;69;
$GPXUP;4339;07:45:41;0;49	88477;8	55869;10;138	2;60;
$GPXUP;4339;07:45:42;0;49	88477;8	55846;10;139	3;62;
$GPXUP;4339;07:45:43;0;49	88482;8	55822;10;138;68;
$GPXUP;4339;07:45:44;0;49	88491;8	55799;10;137;73;
$GPXUP;4339;07:45:45;0;49	88502;8	55776;10;135	5;73;
$GPXUP;4339;07:45:46;0;49	88511;8	55751;10;133	2;74;
$GPXUP;4339;07:45:47;0;49	8852;8	55725;10;131;78;
$GPXUP;4339;07:45:48;0;49	88529;8	55699;10;130	4;75;
$GPXUP;4339;07:45:49;0;49	88537;8	55673;10;129	7;76;
$GPXUP;4339;07:45:50;0;49	88547;8	55648;10;128	1;76;
$GPXUP;4339;07:45:51;0;49	88551;8	5562;10;126	8;72;
$GPXUP;4339;07:45:52;0;49	8855;8	55594;10;128	1;67;
$GPXUP;4339;07:45:53;0;49	88547;8	55569;10;130	1;63;
$GPXUP;4339;07:45:54;0;49	88548;8	55544;10;130	2;67;
$GPXUP;4339;07:45:55;0;49	88554;8	5552;10;128	9;75;
$GPXUP;4339;07:45:56;0;49	88567;8	55496;10;126	2;85;
$GPXUP;4339;07:45:57;0;49	88583;8	55473;10;124	9;88;
$GPXUP;4339;07:45:58;0;49	88598;8	5545;10;127;81;
$GPXUP;4339;07:45:59;0;49	88611;8	55426;10;129	5;77;
$GPXUP;4339;07:46:00;0;49	88623;8	55403;10;128	5;77;
$GPXUP;4339;07:46:01;0;49	88634;8	55379;10;126;78;
$GPXUP;4339;07:46:02;0;49	88646;8	55354;10;123	9;82;
$GPXUP;4339;07:46:03;0;49	88654;8	55326;10;123	1;78;
$GPXUP;4339;07:46:04;0;49	88654;8	553;10;125	8;67;
$GPXUP;4339;07:46:05;0;49	88656;8	55273;10;128	3;79;
$GPXUP;4339;07:46:06;0;49	88668;8	55247;10;129	1;87;
$GPXUP;4339;07:46:07;0;49	88682;8	55222;10;129;90;
$GPXUP;4339;07:46:08;0;49	88698;8	55198;10;129;88;
$GPXUP;4339;07:46:09;0;49	88715;8	55175;10;129;92;
$GPXUP;4339;07:46:10;0;49	88735;8	55158;10;127	9;94;
$GPXUP;4339;07:46:11;0;49	88758;8	55149;10;127	4;94;
$GPXUP;4339;07:46:12;0;49	88781;8	55143;10;127;95;
$GPXUP;4339;07:46:13;0;49	88805;8	55139;10;126	4;95;
$GPXUP;4339;07:46:14;0;49	88829;8	55134;10;126	9;94;
$GPXUP;4339;07:46:15;0;49	88852;8	5513;10;128	6;92;
$GPXUP;4339;07:46:16;0;49	88874;8	55125;10;129	7;89;
$GPXUP;4339;07:46:17;0;49	88896;8	5512;10;130	2;88;
$GPXUP;4339;07:46:18;0;49	88918;8	55116;10;131	3;86;
$GPXUP;4339;07:46:19;0;49	88938;8	55111;10;133	2;80;
$GPXUP;4339;07:46:20;0;49	88957;8	55106;10;135	5;80;
$GPXUP;4339;07:46:21;0;49	88978;8	55101;10;133	2;87;
$GPXUP;4339;07:46:22;0;49	89;8	551;10;131	8;91;
$GPXUP;4339;07:46:23;0;49	89023;8	55097;10;130	8;92;
$GPXUP;4339;07:46:24;0;49	89046;8	55092;10;131	6;91;
$GPXUP;4339;07:46:25;0;49	89067;8	55081;10;131	9;86;
$GPXUP;4339;07:46:26;0;49	89083;8	55063;10;130	8;77;
$GPXUP;4339;07:46:27;0;49	89094;8	5504;10;129	2;74;
$GPXUP;4339;07:46:28;0;49	89105;8	55015;10;127	6;77;
$GPXUP;4339;07:46:29;0;49	89119;8	54993;10;126	5;83;
$GPXUP;4339;07:46:30;0;49	89136;8	54974;10;126	3;89;
$GPXUP;4339;07:46:31;0;49	89153;8	54953;10;127	7;83;
$GPXUP;4339;07:46:32;0;49	8917;8	54936;10;129	9;80;
$GPXUP;4339;07:46:33;0;49	89188;8	54922;10;130	7;83;
$GPXUP;4339;07:46:34;0;49	89205;8	54906;10;131	1;77;
$GPXUP;4339;07:46:35;0;49	89218;8	54887;10;131	4;70;
$GPXUP;4339;07:46:36;0;49	89227;8	54864;10;131	7;65;
$GPXUP;4339;07:46:37;0;49	89234;8	54842;10;132	4;65;
$GPXUP;4339;07:46:38;0;49	89241;8	5482;10;132	1;62;
$GPXUP;4339;07:46:39;0;49	89246;8	54796;10;131	8;66;
$GPXUP;4339;07:46:40;0;49	89253;8	54773;10;132	3;67;
$GPXUP;4339;07:46:41;0;49	89261;8	5475;10;133	5;68;
$GPXUP;4339;07:46:42;0;49	89271;8	54729;10;135	1;69;
$GPXUP;4339;07:46:43;0;49	89282;8	54708;10;135	9;69;
$GPXUP;4339;07:46:44;0;49	89293;8	54686;10;135	4;71;
$GPXUP;4339;07:46:45;0;49	89305;8	54665;10;134	1;75;
$GPXUP;4339;07:46:46;0;49	89318;8	54643;10;133	4;77;
$GPXUP;4339;07:46:47;0;49	8933;8	5462;10;134	3;73;
$GPXUP;4339;07:46:48;0;49	89336;8	54596;10;136	8;65;
$GPXUP;4339;07:46:49;0;49	89337;8	54573;10;140	5;57;
$GPXUP;4339;07:46:50;0;49	89335;8	54553;10;145	9;48;
$GPXUP;4339;07:46:51;0;49	89331;8	54535;10;150	7;48;
$GPXUP;4339;07:46:52;0;49	8933;8	54517;10;151	4;49;
$GPXUP;4339;07:46:53;0;49	8933;8	54498;10;152	1;51;
$GPXUP;4339;07:46:54;0;49	89331;8	54479;10;152	2;50;
$GPXUP;4339;07:46:55;0;49	89334;8	54459;10;151;55;
$GPXUP;4339;07:46:56;0;49	89341;8	5444;10;149	6;65;
$GPXUP;4339;07:46:57;0;49	89354;8	54422;10;148	8;69;
$GPXUP;4339;07:46:58;0;49	89368;8	54406;10;149;72;
$GPXUP;4339;07:46:59;0;49	89386;8	54393;10;148	4;74;
$GPXUP;4339;07:47:00;0;49	89404;8	54381;10;145	8;77;
$GPXUP;4339;07:47:01;0;49	89423;8	54372;10;141	6;84;
$GPXUP;4339;07:47:02;0;49	89445;8	54367;10;137	6;90;
$GPXUP;4339;07:47:03;0;49	89468;8	54365;10;134	6;89;
$GPXUP;4339;07:47:04;0;49	8949;8	5436;10;132	1;85;
$GPXUP;4339;07:47:05;0;49	89511;8	5435;10;129	6;88;
$GPXUP;4339;07:47:06;0;49	89532;8	54338;10;128	3;89;
$GPXUP;4339;07:47:07;0;49	89552;8	54325;10;128	6;88;
$GPXUP;4339;07:47:08;0;49	89572;8	54312;10;129	1;86;
$GPXUP;4339;07:47:09;0;49	89592;8	54298;10;130	2;84;
$GPXUP;4339;07:47:10;0;49	89611;8	54284;10;130	5;84;
$GPXUP;4339;07:47:11;0;49	89629;8	5427;10;131	1;83;
$GPXUP;4339;07:47:12;0;49	89647;8	54253;10;132	3;82;
$GPXUP;4339;07:47:13;0;49	89664;8	54235;10;133	1;81;
$GPXUP;4339;07:47:14;0;49	89682;8	54219;10;133	2;81;
$GPXUP;4339;07:47:15;0;49	897;8	54208;10;133	8;81;
$GPXUP;4339;07:47:16;0;49	89719;8	542;10;135	3;78;
$GPXUP;4339;07:47:17;0;49	89739;8	54197;10;136	1;77;
$GPXUP;4339;07:47:18;0;49	89758;8	54195;10;135	5;79;
$GPXUP;4339;07:47:19;0;49	89778;8	54191;10;134	6;80;
$GPXUP;4339;07:47:20;0;49	89798;8	54185;10;134	3;81;
$GPXUP;4339;07:47:21;0;49	89817;8	54179;10;134	5;80;
$GPXUP;4339;07:47:22;0;49	89837;8	54177;10;135	4;79;
$GPXUP;4339;07:47:23;0;49	89857;8	54178;10;136	7;78;
$GPXUP;4339;07:47:24;0;49	89876;8	54181;10;138	6;76;
$GPXUP;4339;07:47:25;0;49	89894;8	54188;10;142;72;
$GPXUP;4339;07:47:26;0;49	8991;8	54196;10;144	8;70;
$GPXUP;4339;07:47:27;0;49	89927;8	54202;10;146;70;
$GPXUP;4339;07:47:28;0;49	89945;8	54205;10;146	8;72;
$GPXUP;4339;07:47:29;0;49	89963;8	54204;10;146	8;74;
$GPXUP;4339;07:47:30;0;49	89982;8	54199;10;145	8;77;
$GPXUP;4339;07:47:31;0;49	90001;8	54197;10;144	4;79;
$GPXUP;4339;07:47:32;0;49	90022;8	54198;10;143	1;82;
$GPXUP;4339;07:47:33;0;49	90042;8	542;10;142	7;83;
$GPXUP;4339;07:47:34;0;49	90063;8	54203;10;142	6;83;
$GPXUP;4339;07:47:35;0;49	90084;8	54205;10;142	6;84;
$GPXUP;4339;07:47:36;0;49	90105;8	54208;10;140	8;86;
$GPXUP;4339;07:47:37;0;49	90127;8	54209;10;139;89;
$GPXUP;4339;07:47:38;0;49	9015;8	54207;10;137	6;90;
$GPXUP;4339;07:47:39;0;49	90172;8	54204;10;135	7;90;
$GPXUP;4339;07:47:40;0;49	90196;8	54202;10;133	3;92;
$GPXUP;4339;07:47:41;0;49	90219;8	542;10;131	2;93;
$GPXUP;4339;07:47:42;0;49	90242;8	54199;10;129	2;93;
$GPXUP;4339;07:47:43;0;49	90265;8	54198;10;127	3;92;
$GPXUP;4339;07:47:44;0;49	90288;8	54197;10;125	5;91;
$GPXUP;4339;07:47:45;0;49	90311;8	54199;10;122	5;93;
$GPXUP;4339;07:47:46;0;49	90335;8	54199;10;119	8;96;
$GPXUP;4339;07:47:47;0;49	90359;8	54194;10;118	9;96;
$GPXUP;4339;07:47:48;0;49	90381;8	54183;10;118	8;93;
$GPXUP;4339;07:47:49;0;49	90401;8	54168;10;121	1;84;
$GPXUP;4339;07:47:50;0;49	90416;8	5415;10;125	7;73;
$GPXUP;4339;07:47:51;0;49	90428;8	54132;10;130	8;62;
$GPXUP;4339;07:47:52;0;49	9044;8	54114;10;135	2;69;
$GPXUP;4339;07:47:53;0;49	90455;8	54098;10;137	1;84;
$GPXUP;4339;07:47:54;0;49	90473;8	54083;10;137	5;82;
$GPXUP;4339;07:47:55;0;49	90491;8	5407;10;135;78;
$GPXUP;4339;07:47:56;0;49	9051;8	54056;10;134	2;82;
$GPXUP;4339;07:47:57;0;49	90528;8	54044;10;133;83;
$GPXUP;4339;07:47:58;0;49	90547;8	54029;10;131	7;85;
$GPXUP;4339;07:47:59;0;49	90567;8	54017;10;131	7;87;
$GPXUP;4339;07:48:00;0;49	90588;8	54009;10;132;86;
$GPXUP;4339;07:48:01;0;49	90609;8	54002;10;131	5;86;
$GPXUP;4339;07:48:02;0;49	9063;8	53993;10;130;87;
$GPXUP;4339;07:48:03;0;49	90651;8	53984;10;128	7;90;
$GPXUP;4339;07:48:04;0;49	90673;8	53977;10;126	8;92;
$GPXUP;4339;07:48:05;0;49	90696;8	53973;10;125	9;93;
$GPXUP;4339;07:48:06;0;49	90719;8	53973;10;125	5;92;
$GPXUP;4339;07:48:07;0;49	90742;8	53975;10;124	8;90;
$GPXUP;4339;07:48:08;0;49	90764;8	53977;10;124	3;89;
$GPXUP;4339;07:48:09;0;49	90786;8	53981;10;123	2;89;
$GPXUP;4339;07:48:10;0;49	90808;8	53987;10;122	4;88;
$GPXUP;4339;07:48:11;0;49	90829;8	53995;10;122	5;86;
$GPXUP;4339;07:48:12;0;49	9085;8	54001;10;123	1;86;
$GPXUP;4339;07:48:13;0;49	90871;8	54003;10;123	3;85;
$GPXUP;4339;07:48:14;0;49	90892;8	54002;10;123	2;84;
$GPXUP;4339;07:48:15;0;49	90913;8	54004;10;121	8;84;
$GPXUP;4339;07:48:16;0;49	90934;8	5401;10;119	9;86;
$GPXUP;4339;07:48:17;0;49	90955;8	54016;10;119	3;89;
$GPXUP;4339;07:48:18;0;49	90977;8	54021;10;120	3;85;
$GPXUP;4339;07:48:19;0;49	90997;8	54024;10;123	8;81;
$GPXUP;4339;07:48:20;0;49	91017;8	54026;10;126	3;77;
$GPXUP;4339;07:48:21;0;49	91036;8	54032;10;128	2;78;
$GPXUP;4339;07:48:22;0;49	91053;8	54041;10;130	6;70;
$GPXUP;4339;07:48:23;0;49	9107;8	54052;10;133	3;76;
$GPXUP;4339;07:48:24;0;49	91088;8	54058;10;135	3;79;
$GPXUP;4339;07:48:25;0;49	91108;8	54058;10;134	2;81;
$GPXUP;4339;07:48:26;0;49	91129;8	54052;10;133;85;
$GPXUP;4339;07:48:27;0;49	9115;8	54043;10;131	6;88;
$GPXUP;4339;07:48:28;0;49	9117;8	5403;10;131	2;88;
$GPXUP;4339;07:48:29;0;49	91189;8	54014;10;132	1;84;
$GPXUP;4339;07:48:30;0;49	91206;8	53996;10;133	5;82;
$GPXUP;4339;07:48:31;0;49	91224;8	53978;10;135;81;
$GPXUP;4339;07:48:32;0;49	91241;8	53962;10;135	9;81;
$GPXUP;4339;07:48:33;0;49	91259;8	53947;10;135	8;82;
$GPXUP;4339;07:48:34;0;49	91278;8	53932;10;135	6;83;
$GPXUP;4339;07:48:35;0;49	91295;8	53916;10;136	5;81;
$GPXUP;4339;07:48:36;0;49	9131;8	53895;10;139;77;
$GPXUP;4339;07:48:37;0;49	91325;8	53877;10;141	2;74;
$GPXUP;4339;07:48:38;0;49	9134;8	53862;10;141	8;75;
$GPXUP;4339;07:48:39;0;49	91358;8	5385;10;141	9;76;
$GPXUP;4339;07:48:40;0;49	91375;8	5384;10;142	7;75;
$GPXUP;4339;07:48:41;0;49	91392;8	5383;10;145	1;70;
$GPXUP;4339;07:48:42;0;49	91407;8	53819;10;148	3;65;
$GPXUP;4339;07:48:43;0;49	91421;8	53808;10;151	5;63;
$GPXUP;4339;07:48:44;0;49	91436;8	53797;10;153	7;65;
$GPXUP;4339;07:48:45;0;49	91451;8	53789;10;155	8;66;
$GPXUP;4339;07:48:46;0;49	91466;8	53782;10;158	4;65;
$GPXUP;4339;07:48:47;0;49	91482;8	53778;10;160	5;65;
$GPXUP;4339;07:48:48;0;49	91498;8	53781;10;162	1;64;
$GPXUP;4339;07:48:49;0;49	91514;8	53788;10;162	8;63;
$GPXUP;4339;07:48:50;0;49	91529;8	53791;10;162;68;
$GPXUP;4339;07:48:51;0;49	91546;8	53785;10;159	8;71;
$GPXUP;4339;07:48:52;0;49	91561;8	5377;10;156	9;73;
$GPXUP;4339;07:48:53;0;49	91576;8	53752;10;154	9;78;
$GPXUP;4339;07:48:54;0;49	91592;8	53733;10;155	1;81;
$GPXUP;4339;07:48:55;0;49	91609;8	53715;10;157	6;80;
$GPXUP;4339;07:48:56;0;49	91627;8	53703;10;160	1;79;
$GPXUP;4339;07:48:57;0;49	91646;8	53694;10;161	2;82;
$GPXUP;4339;07:48:58;0;49	91667;8	53689;10;161	1;86;
$GPXUP;4339;07:48:59;0;49	91688;8	53683;10;160	9;87;
$GPXUP;4339;07:49:00;0;49	9171;8	53677;10;160	1;88;
$GPXUP;4339;07:49:01;0;49	91732;8	53671;10;158	8;90;
$GPXUP;4339;07:49:02;0;49	91755;8	53666;10;157;91;
$GPXUP;4339;07:49:03;0;49	91777;8	5366;10;154	6;92;
$GPXUP;4339;07:49:04;0;49	918;8	53651;10;152	4;92;
$GPXUP;4339;07:49:05;0;49	91822;8	53642;10;151;92;
$GPXUP;4339;07:49:06;0;49	91844;8	53636;10;150	1;91;
$GPXUP;4339;07:49:07;0;49	91867;8	53631;10;149	5;89;
$GPXUP;4339;07:49:08;0;49	91889;8	53625;10;149;87;
$GPXUP;4339;07:49:09;0;49	9191;8	53617;10;148	9;85;
$GPXUP;4339;07:49:10;0;49	9193;8	53611;10;149	8;86;
$GPXUP;4339;07:49:11;0;49	91951;8	53605;10;151;84;
$GPXUP;4339;07:49:12;0;49	91972;8	53602;10;151	1;84;
$GPXUP;4339;07:49:13;0;49	91993;8	536;10;151	6;83;
$GPXUP;4339;07:49:14;0;49	92014;8	53601;10;153	2;83;
$GPXUP;4339;07:49:15;0;49	92033;8	53607;10;156	6;78;
$GPXUP;4339;07:49:16;0;49	92051;8	53617;10;161;73;
$GPXUP;4339;07:49:17;0;49	92068;8	53626;10;164	4;70;
$GPXUP;4339;07:49:18;0;49	92084;8	53632;10;166	9;69;
$GPXUP;4339;07:49:19;0;49	92102;8	53633;10;168	5;70;
$GPXUP;4339;07:49:20;0;49	92119;8	53629;10;169	5;71;
$GPXUP;4339;07:49:21;0;49	92136;8	53623;10;171	2;70;
$GPXUP;4339;07:49:22;0;49	92153;8	53618;10;173	3;69;
$GPXUP;4339;07:49:23;0;49	92171;8	53616;10;175	2;71;
$GPXUP;4339;07:49:24;0;49	92188;8	53618;10;177	1;72;
$GPXUP;4339;07:49:25;0;49	92206;8	53625;10;178	7;72;
$GPXUP;4339;07:49:26;0;49	92223;8	53635;10;179	1;73;
$GPXUP;4339;07:49:27;0;49	92241;8	53644;10;178	5;75;
$GPXUP;4339;07:49:28;0;49	92259;8	53651;10;178	5;78;
$GPXUP;4339;07:49:29;0;49	92278;8	53656;10;179	6;77;
$GPXUP;4339;07:49:30;0;49	92298;8	53657;10;180	2;77;
$GPXUP;4339;07:49:31;0;49	92317;8	53655;10;180	8;76;
$GPXUP;4339;07:49:32;0;49	92335;8	53651;10;181	5;76;
$GPXUP;4339;07:49:33;0;49	92354;8	53646;10;181	9;76;
$GPXUP;4339;07:49:34;0;49	92372;8	53638;10;181	9;76;
$GPXUP;4339;07:49:35;0;49	9239;8	53627;10;181	2;76;
$GPXUP;4339;07:49:36;0;49	92407;8	53614;10;179	8;77;
$GPXUP;4339;07:49:37;0;49	92425;8	53604;10;181	8;76;
$GPXUP;4339;07:49:38;0;49	92443;8	53594;10;183;75;
$GPXUP;4339;07:49:39;0;49	92462;8	53587;10;182	8;76;
$GPXUP;4339;07:49:40;0;49	9248;8	5358;10;181	9;77;
$GPXUP;4339;07:49:41;0;49	92499;8	53572;10;180	2;78;
$GPXUP;4339;07:49:42;0;49	92518;8	53563;10;179	7;80;
$GPXUP;4339;07:49:43;0;49	92537;8	53553;10;179	3;81;
$GPXUP;4339;07:49:44;0;49	92558;8	53547;10;178	7;85;
$GPXUP;4339;07:49:45;0;49	92579;8	53546;10;179	4;86;
$GPXUP;4339;07:49:46;0;49	926;8	53548;10;181	6;84;
$GPXUP;4339;07:49:47;0;49	92621;8	53553;10;183	6;83;
$GPXUP;4339;07:49:48;0;49	92642;8	53558;10;183	8;83;
$GPXUP;4339;07:49:49;0;49	92662;8	53562;10;182;85;
$GPXUP;4339;07:49:50;0;49	92684;8	53563;10;180	6;89;
$GPXUP;4339;07:49:51;0;49	92706;8	53558;10;181	4;89;
$GPXUP;4339;07:49:52;0;49	92727;8	53548;10;183	4;86;
$GPXUP;4339;07:49:53;0;49	92747;8	53541;10;185	5;84;
$GPXUP;4339;07:49:54;0;49	92768;8	53536;10;187;81;
$GPXUP;4339;07:49:55;0;49	92788;8	53531;10;187	7;82;
$GPXUP;4339;07:49:56;0;49	92809;8	53525;10;187	8;83;
$GPXUP;4339;07:49:57;0;49	92829;8	5352;10;187	8;84;
$GPXUP;4339;07:49:58;0;49	92851;8	53519;10;187	5;85;
$GPXUP;4339;07:49:59;0;49	92872;8	53524;10;187	5;85;
$GPXUP;4339;07:50:00;0;49	92893;8	53532;10;187	7;86;
$GPXUP;4339;07:50:01;0;49	92914;8	53539;10;187	2;87;
$GPXUP;4339;07:50:02;0;49	92935;8	53546;10;186	6;88;
$GPXUP;4339;07:50:03;0;49	92957;8	53555;10;186	5;88;
$GPXUP;4339;07:50:04;0;49	92978;8	53563;10;186;88;
$GPXUP;4339;07:50:05;0;49	92999;8	53573;10;184	9;88;
$GPXUP;4339;07:50:06;0;49	9302;8	53582;10;183	6;89;
$GPXUP;4339;07:50:07;0;49	93042;8	53592;10;181	4;89;
$GPXUP;4339;07:50:08;0;49	93063;8	53605;10;178	8;91;
$GPXUP;4339;07:50:09;0;49	93084;8	5362;10;176	8;93;
$GPXUP;4339;07:50:10;0;49	93106;8	53634;10;175	6;93;
$GPXUP;4339;07:50:11;0;49	93128;8	53645;10;175	2;93;
$GPXUP;4339;07:50:12;0;49	9315;8	53653;10;175	3;93;
$GPXUP;4339;07:50:13;0;49	93173;8	5366;10;174	4;93;
$GPXUP;4339;07:50:14;0;49	93196;8	53667;10;173	2;94;
$GPXUP;4339;07:50:15;0;49	9322;8	53672;10;173	2;94;
$GPXUP;4339;07:50:16;0;49	93243;8	53678;10;173	5;93;
$GPXUP;4339;07:50:17;0;49	93265;8	53688;10;174;92;
$GPXUP;4339;07:50:18;0;49	93286;8	537;10;175	6;90;
$GPXUP;4339;07:50:19;0;49	93307;8	53714;10;176	2;88;
$GPXUP;4339;07:50:20;0;49	93328;8	53727;10;174	6;91;
$GPXUP;4339;07:50:21;0;49	93348;8	53743;10;173;91;
$GPXUP;4339;07:50:22;0;49	93364;8	53766;10;171	8;87;
$GPXUP;4339;07:50:23;0;49	9338;8	53791;10;170	6;90;
$GPXUP;4339;07:50:24;0;49	93398;8	53812;10;170	3;92;
$GPXUP;4339;07:50:25;0;49	93417;8	5383;10;171	5;89;
$GPXUP;4339;07:50:26;0;49	93438;8	53844;10;173	1;88;
$GPXUP;4339;07:50:27;0;49	93458;8	53856;10;173	6;88;
$GPXUP;4339;07:50:28;0;49	93479;8	53865;10;173;87;
$GPXUP;4339;07:50:29;0;49	93501;8	53872;10;171	6;89;
$GPXUP;4339;07:50:30;0;49	93522;8	53881;10;169;90;
$GPXUP;4339;07:50:31;0;49	93544;8	53889;10;167	1;90;
$GPXUP;4339;07:50:32;0;49	93565;8	53895;10;167	6;87;
$GPXUP;4339;07:50:33;0;49	93587;8	539;10;168	7;84;
$GPXUP;4339;07:50:34;0;49	93608;8	53903;10;169	4;84;
$GPXUP;4339;07:50:35;0;49	93628;8	53904;10;170;82;
$GPXUP;4339;07:50:36;0;49	93649;8	53901;10;169	3;81;
$GPXUP;4339;07:50:37;0;49	93669;8	53895;10;167	5;82;
$GPXUP;4339;07:50:38;0;49	93689;8	53886;10;165	2;84;
$GPXUP;4339;07:50:39;0;49	9371;8	53877;10;162	5;86;
$GPXUP;4339;07:50:40;0;49	93731;8	53869;10;160	9;88;
$GPXUP;4339;07:50:41;0;49	93752;8	53863;10;161	1;87;
$GPXUP;4339;07:50:42;0;49	93774;8	5386;10;162	3;85;
$GPXUP;4339;07:50:43;0;49	93795;8	5386;10;164	6;83;
$GPXUP;4339;07:50:44;0;49	93816;8	5386;10;166	2;83;
$GPXUP;4339;07:50:45;0;49	93836;8	53856;10;165	2;82;
$GPXUP;4339;07:50:46;0;49	93856;8	53849;10;162	5;84;
$GPXUP;4339;07:50:47;0;49	93877;8	53847;10;158	9;89;
$GPXUP;4339;07:50:48;0;49	939;8	53851;10;155	9;91;
$GPXUP;4339;07:50:49;0;49	93922;8	53859;10;153	5;93;
$GPXUP;4339;07:50:50;0;49	93945;8	53865;10;150	8;94;
$GPXUP;4339;07:50:51;0;49	93969;8	53867;10;147	5;96;
$GPXUP;4339;07:50:52;0;49	93993;8	53864;10;144	7;96;
$GPXUP;4339;07:50:53;0;49	94016;8	53857;10;141	8;96;
$GPXUP;4339;07:50:54;0;49	9404;8	53849;10;139	4;96;
$GPXUP;4339;07:50:55;0;49	94063;8	53842;10;137	4;96;
$GPXUP;4339;07:50:56;0;49	94087;8	53835;10;135	8;96;
$GPXUP;4339;07:50:57;0;49	9411;8	53828;10;135	7;95;
$GPXUP;4339;07:50:58;0;49	94134;8	53823;10;136	9;92;
$GPXUP;4339;07:50:59;0;49	94156;8	53818;10;138	2;88;
$GPXUP;4339;07:51:00;0;49	94177;8	53811;10;137	6;86;
$GPXUP;4339;07:51:01;0;49	94198;8	538;10;135	5;90;
$GPXUP;4339;07:51:02;0;49	9422;8	5379;10;133	9;92;
$GPXUP;4339;07:51:03;0;49	94242;8	53779;10;133	7;91;
$GPXUP;4339;07:51:04;0;49	94263;8	53769;10;134	4;89;
$GPXUP;4339;07:51:05;0;49	94284;8	5376;10;134	4;88;
$GPXUP;4339;07:51:06;0;49	94305;8	53752;10;134	9;87;
$GPXUP;4339;07:51:07;0;49	94326;8	53746;10;137	4;84;
$GPXUP;4339;07:51:08;0;49	94347;8	53746;10;139;84;
$GPXUP;4339;07:51:09;0;49	94367;8	53749;10;141	8;81;
$GPXUP;4339;07:51:10;0;49	94387;8	53751;10;144	4;78;
$GPXUP;4339;07:51:11;0;49	94406;8	53754;10;146;79;
$GPXUP;4339;07:51:12;0;49	94426;8	53755;10;144	9;80;
$GPXUP;4339;07:51:13;0;49	94446;8	53752;10;142	9;84;
$GPXUP;4339;07:51:14;0;49	94467;8	5375;10;142	1;85;
$GPXUP;4339;07:51:15;0;49	94488;8	53753;10;143	1;82;
$GPXUP;4339;07:51:16;0;49	94508;8	53759;10;143;82;
$GPXUP;4339;07:51:17;0;49	94528;8	53765;10;141	7;83;
$GPXUP;4339;07:51:18;0;49	9455;8	53766;10;140	2;86;
$GPXUP;4339;07:51:19;0;49	94571;8	53766;10;140	7;84;
$GPXUP;4339;07:51:20;0;49	94592;8	53762;10;142	9;81;
$GPXUP;4339;07:51:21;0;49	94611;8	53758;10;144	1;78;
$GPXUP;4339;07:51:22;0;49	9463;8	53751;10;144;79;
$GPXUP;4339;07:51:23;0;49	94649;8	53741;10;143	5;79;
$GPXUP;4339;07:51:24;0;49	94668;8	53729;10;142	9;79;
$GPXUP;4339;07:51:25;0;49	94686;8	53719;10;143	5;78;
$GPXUP;4339;07:51:26;0;49	94706;8	53714;10;144	3;76;
$GPXUP;4339;07:51:27;0;49	94725;8	5371;10;143	2;78;
$GPXUP;4339;07:51:28;0;49	94745;8	53704;10;140	1;83;
$GPXUP;4339;07:51:29;0;49	94765;8	53696;10;136	7;87;
$GPXUP;4339;07:51:30;0;49	94786;8	53685;10;134	5;87;
$GPXUP;4339;07:51:31;0;49	94807;8	53676;10;135	5;83;
$GPXUP;4339;07:51:32;0;49	94826;8	53668;10;138	4;80;
$GPXUP;4339;07:51:33;0;49	94844;8	53665;10;142;69;
$GPXUP;4339;07:51:34;0;49	94861;8	53662;10;143	9;66;
$GPXUP;4339;07:51:35;0;49	94877;8	53658;10;144	4;66;
$GPXUP;4339;07:51:36;0;49	94894;8	53655;10;143	6;68;
$GPXUP;4339;07:51:37;0;49	94911;8	53655;10;142;71;
$GPXUP;4339;07:51:38;0;49	94928;8	53655;10;139	9;73;
$GPXUP;4339;07:51:39;0;49	94947;8	53655;10;136	9;77;
$GPXUP;4339;07:51:40;0;49	94967;8	53653;10;135	2;80;
$GPXUP;4339;07:51:41;0;49	94987;8	53648;10;135;80;
$GPXUP;4339;07:51:42;0;49	95006;8	53644;10;135	5;79;
$GPXUP;4339;07:51:43;0;49	95026;8	53644;10;135;78;
$GPXUP;4339;07:51:44;0;49	95046;8	53646;10;134	1;81;
$GPXUP;4339;07:51:45;0;49	95066;8	5365;10;133	8;82;
$GPXUP;4339;07:51:46;0;49	95086;8	53654;10;134	2;79;
$GPXUP;4339;07:51:47;0;49	95106;8	53657;10;133	8;80;
$GPXUP;4339;07:51:48;0;49	95126;8	53656;10;133	4;80;
$GPXUP;4339;07:51:49;0;49	95145;8	53654;10;133	9;79;
$GPXUP;4339;07:51:50;0;49	95165;8	53652;10;134	7;77;
$GPXUP;4339;07:51:51;0;49	95184;8	53648;10;135	6;75;
$GPXUP;4339;07:51:52;0;49	95202;8	53641;10;134	5;75;
$GPXUP;4339;07:51:53;0;49	9522;8	53633;10;133	4;77;
$GPXUP;4339;07:51:54;0;49	95239;8	53625;10;132	4;77;
$GPXUP;4339;07:51:55;0;49	95257;8	53618;10;134	8;72;
$GPXUP;4339;07:51:56;0;49	95273;8	53607;10;136	7;68;
$GPXUP;4339;07:51:57;0;49	95288;8	53596;10;136	5;67;
$GPXUP;4339;07:51:58;0;49	95304;8	53585;10;135	8;67;
$GPXUP;4339;07:51:59;0;49	95319;8	53575;10;135	5;67;
$GPXUP;4339;07:52:00;0;49	95335;8	53567;10;135	9;68;
$GPXUP;4339;07:52:01;0;49	95352;8	5356;10;136	8;68;
$GPXUP;4339;07:52:02;0;49	95368;8	53555;10;137	2;68;
$GPXUP;4339;07:52:03;0;49	95385;8	53553;10;137;69;
$GPXUP;4339;07:52:04;0;49	95403;8	53554;10;136	7;71;
$GPXUP;4339;07:52:05;0;49	9542;8	53554;10;137	4;70;
$GPXUP;4339;07:52:06;0;49	95437;8	53556;10;138	8;68;
$GPXUP;4339;07:52:07;0;49	95454;8	5356;10;140	5;65;
$GPXUP;4339;07:52:08;0;49	9547;8	53565;10;140	8;65;
$GPXUP;4339;07:52:09;0;49	95486;8	53572;10;140	7;65;
$GPXUP;4339;07:52:10;0;49	95501;8	53582;10;140	6;66;
$GPXUP;4339;07:52:11;0;49	95516;8	53591;10;141	4;66;
$GPXUP;4339;07:52:12;0;49	95532;8	536;10;142	5;66;
$GPXUP;4339;07:52:13;0;49	95547;8	53609;10;143	4;65;
$GPXUP;4339;07:52:14;0;49	95563;8	53615;10;143;66;
$GPXUP;4339;07:52:15;0;49	95579;8	53619;10;142;68;
$GPXUP;4339;07:52:16;0;49	95597;8	53621;10;140	5;71;
$GPXUP;4339;07:52:17;0;49	95614;8	53624;10;139	1;73;
$GPXUP;4339;07:52:18;0;49	95632;8	53631;10;138	4;73;
$GPXUP;4339;07:52:19;0;49	9565;8	53638;10;139	1;73;
$GPXUP;4339;07:52:20;0;49	95667;8	53646;10;139	4;71;
$GPXUP;4339;07:52:21;0;49	95684;8	53651;10;139;72;
$GPXUP;4339;07:52:22;0;49	95702;8	53658;10;138	2;73;
$GPXUP;4339;07:52:23;0;49	95719;8	53667;10;137	9;74;
$GPXUP;4339;07:52:24;0;49	95737;8	53676;10;137	3;75;
$GPXUP;4339;07:52:25;0;49	95755;8	5368;10;136	8;76;
$GPXUP;4339;07:52:26;0;49	95774;8	53682;10;137	4;76;
$GPXUP;4339;07:52:27;0;49	95793;8	53682;10;138;75;
$GPXUP;4339;07:52:28;0;49	95812;8	5368;10;136	9;74;
$GPXUP;4339;07:52:29;0;49	95831;8	53681;10;134	8;77;
$GPXUP;4339;07:52:30;0;49	95848;8	53692;10;133	9;71;
$GPXUP;4339;07:52:31;0;49	9586;8	53711;10;133	4;63;
$GPXUP;4339;07:52:32;0;49	95872;8	53728;10;136	9;63;
$GPXUP;4339;07:52:33;0;49	95885;8	53742;10;138	3;64;
$GPXUP;4339;07:52:34;0;49	959;8	53752;10;138	3;66;
$GPXUP;4339;07:52:35;0;49	95916;8	5376;10;137	6;69;
$GPXUP;4339;07:52:36;0;49	95932;8	5377;10;136	7;70;
$GPXUP;4339;07:52:37;0;49	95947;8	53786;10;137	1;70;
$GPXUP;4339;07:52:38;0;49	9596;8	53804;10;138	1;68;
$GPXUP;4339;07:52:39;0;49	95972;8	53822;10;140	2;64;
$GPXUP;4339;07:52:40;0;49	95982;8	5384;10;142	4;60;
$GPXUP;4339;07:52:41;0;49	95992;8	53858;10;144	1;59;
$GPXUP;4339;07:52:42;0;49	96003;8	53872;10;145	7;58;
$GPXUP;4339;07:52:43;0;49	96014;8	53887;10;147	2;56;
$GPXUP;4339;07:52:44;0;49	96024;8	53901;10;147	7;57;
$GPXUP;4339;07:52:45;0;49	96037;8	53912;10;146	9;60;
$GPXUP;4339;07:52:46;0;49	96051;8	53922;10;145	9;63;
$GPXUP;4339;07:52:47;0;49	96067;8	53929;10;145	3;67;
$GPXUP;4339;07:52:48;0;49	96084;8	53932;10;145	1;69;
$GPXUP;4339;07:52:49;0;49	96101;8	53932;10;144;70;
$GPXUP;4339;07:52:50;0;49	96119;8	53929;10;142	3;72;
$GPXUP;4339;07:52:51;0;49	96138;8	53927;10;140	6;74;
$GPXUP;4339;07:52:52;0;49	96156;8	53926;10;139	7;75;
$GPXUP;4339;07:52:53;0;49	96176;8	53924;10;140;75;
$GPXUP;4339;07:52:54;0;49	96194;8	53924;10;140	7;73;
$GPXUP;4339;07:52:55;0;49	96213;8	53922;10;140	7;73;
$GPXUP;4339;07:52:56;0;49	96231;8	53922;10;140	9;72;
$GPXUP;4339;07:52:57;0;49	96249;8	53924;10;141	4;70;
$GPXUP;4339;07:52:58;0;49	96267;8	53925;10;141	1;69;
$GPXUP;4339;07:52:59;0;49	96284;8	53924;10;141;70;
$GPXUP;4339;07:53:00;0;49	96301;8	5392;10;142	8;67;
$GPXUP;4339;07:53:01;0;49	96317;8	53917;10;145	1;64;
$GPXUP;4339;07:53:02;0;49	96333;8	53916;10;146	7;63;
$GPXUP;4339;07:53:03;0;49	96348;8	53919;10;149	6;59;
$GPXUP;4339;07:53:04;0;49	96362;8	53922;10;153	5;56;
$GPXUP;4339;07:53:05;0;49	96376;8	53924;10;155	9;56;
$GPXUP;4339;07:53:06;0;49	96389;8	53927;10;157	2;56;
$GPXUP;4339;07:53:07;0;49	96402;8	53934;10;158;59;
$GPXUP;4339;07:53:08;0;49	96416;8	53944;10;158	8;60;
$GPXUP;4339;07:53:09;0;49	9643;8	53953;10;159	3;64;
$GPXUP;4339;07:53:10;0;49	96446;8	53961;10;159	9;65;
$GPXUP;4339;07:53:11;0;49	96461;8	53972;10;160	2;65;
$GPXUP;4339;07:53:12;0;49	96475;8	53984;10;160;65;
$GPXUP;4339;07:53:13;0;49	9649;8	53995;10;160;67;
$GPXUP;4339;07:53:14;0;49	96505;8	54008;10;160	3;68;
$GPXUP;4339;07:53:15;0;49	9652;8	54021;10;160	9;69;
$GPXUP;4339;07:53:16;0;49	96535;8	54033;10;161	3;70;
$GPXUP;4339;07:53:17;0;49	96552;8	54041;10;160	4;71;
$GPXUP;4339;07:53:18;0;49	9657;8	54049;10;158	7;73;
$GPXUP;4339;07:53:19;0;49	96587;8	54058;10;156	9;75;
$GPXUP;4339;07:53:20;0;49	96605;8	54069;10;155;77;
$GPXUP;4339;07:53:21;0;49	96624;8	54078;10;153	8;79;
$GPXUP;4339;07:53:22;0;49	96643;8	54081;10;153	9;78;
$GPXUP;4339;07:53:23;0;49	96663;8	54083;10;154	4;77;
$GPXUP;4339;07:53:24;0;49	96682;8	54086;10;155	2;75;
$GPXUP;4339;07:53:25;0;49	967;8	54093;10;155	6;74;
$GPXUP;4339;07:53:26;0;49	96718;8	541;10;155	2;74;
$GPXUP;4339;07:53:27;0;49	96737;8	54105;10;153	8;76;
$GPXUP;4339;07:53:28;0;49	96756;8	54105;10;152	1;78;
$GPXUP;4339;07:53:29;0;49	96776;8	54102;10;150	5;79;
$GPXUP;4339;07:53:30;0;49	96795;8	54097;10;150;79;
$GPXUP;4339;07:53:31;0;49	96815;8	54092;10;149	6;78;
$GPXUP;4339;07:53:32;0;49	96834;8	54088;10;148	7;79;
$GPXUP;4339;07:53:33;0;49	96854;8	54087;10;147	7;78;
$GPXUP;4339;07:53:34;0;49	96874;8	54088;10;146	6;79;
$GPXUP;4339;07:53:35;0;49	96893;8	54092;10;145	8;78;
$GPXUP;4339;07:53:36;0;49	96913;8	54095;10;145	2;78;
$GPXUP;4339;07:53:37;0;49	96932;8	54099;10;144	9;77;
$GPXUP;4339;07:53:38;0;49	96951;8	54102;10;144	7;76;
$GPXUP;4339;07:53:39;0;49	9697;8	54107;10;144	4;76;
$GPXUP;4339;07:53:40;0;49	96989;8	54111;10;144	2;76;
$GPXUP;4339;07:53:41;0;49	97007;8	54113;10;145	4;74;
$GPXUP;4339;07:53:42;0;49	97025;8	54118;10;147	8;69;
$GPXUP;4339;07:53:43;0;49	9704;8	54129;10;151	2;64;
$GPXUP;4339;07:53:44;0;49	97052;8	54144;10;154	3;61;
$GPXUP;4339;07:53:45;0;49	97062;8	5416;10;156	4;58;
$GPXUP;4339;07:53:46;0;49	97074;8	54175;10;157	4;58;
$GPXUP;4339;07:53:47;0;49	97086;8	54186;10;157;60;
$GPXUP;4339;07:53:48;0;49	97101;8	54194;10;154	8;64;
$GPXUP;4339;07:53:49;0;49	97117;8	542;10;151	9;68;
$GPXUP;4339;07:53:50;0;49	97134;8	54207;10;149	4;71;
$GPXUP;4339;07:53:51;0;49	97151;8	54214;10;147	1;72;
$GPXUP;4339;07:53:52;0;49	97167;8	54224;10;147	4;71;
$GPXUP;4339;07:53:53;0;49	97184;8	54234;10;148	2;71;
$GPXUP;4339;07:53:54;0;49	972;8	54245;10;149	5;69;
$GPXUP;4339;07:53:55;0;49	97216;8	54254;10;150	6;67;
$GPXUP;4339;07:53:56;0;49	97232;8	54261;10;152	1;66;
$GPXUP;4339;07:53:57;0;49	97247;8	54269;10;153	2;64;
$GPXUP;4339;07:53:58;0;49	97262;8	54278;10;153	9;62;
$GPXUP;4339;07:53:59;0;49	97276;8	54287;10;153	8;62;
$GPXUP;4339;07:54:00;0;49	97291;8	54296;10;153	8;63;
$GPXUP;4339;07:54:01;0;49	97306;8	54304;10;153	3;64;
$GPXUP;4339;07:54:02;0;49	97322;8	54312;10;152	7;66;
$GPXUP;4339;07:54:03;0;49	97336;8	54324;10;152;67;
$GPXUP;4339;07:54:04;0;49	9735;8	54338;10;150	6;69;
$GPXUP;4339;07:54:05;0;49	97365;8	54353;10;148	8;73;
$GPXUP;4339;07:54:06;0;49	97381;8	54366;10;148	8;73;
$GPXUP;4339;07:54:07;0;49	97397;8	54379;10;150	3;70;
$GPXUP;4339;07:54:08;0;49	97413;8	5439;10;150	7;69;
$GPXUP;4339;07:54:09;0;49	9743;8	54397;10;149	2;71;
$GPXUP;4339;07:54:10;0;49	97448;8	54404;10;148	3;72;
$GPXUP;4339;07:54:11;0;49	97464;8	54413;10;148	6;71;
$GPXUP;4339;07:54:12;0;49	97479;8	54427;10;149	7;69;
$GPXUP;4339;07:54:13;0;49	97492;8	54444;10;151	3;67;
$GPXUP;4339;07:54:14;0;49	97506;8	5446;10;152	4;65;
$GPXUP;4339;07:54:15;0;49	9752;8	54471;10;153	1;65;
$GPXUP;4339;07:54:16;0;49	97535;8	5448;10;154	6;64;
$GPXUP;4339;07:54:17;0;49	9755;8	54487;10;156	7;62;
$GPXUP;4339;07:54:18;0;49	97565;8	54494;10;158	3;62;
$GPXUP;4339;07:54:19;0;49	9758;8	545;10;159	9;60;
$GPXUP;4339;07:54:20;0;49	97593;8	54509;10;161	3;59;
$GPXUP;4339;07:54:21;0;49	97605;8	54522;10;161	9;60;
$GPXUP;4339;07:54:22;0;49	97617;8	54536;10;162;63;
$GPXUP;4339;07:54:23;0;49	97629;8	54553;10;162	8;63;
$GPXUP;4339;07:54:24;0;49	9764;8	5457;10;164	2;62;
$GPXUP;4339;07:54:25;0;49	97651;8	54588;10;164	6;63;
$GPXUP;4339;07:54:26;0;49	97663;8	54605;10;162	5;67;
$GPXUP;4339;07:54:27;0;49	97677;8	54621;10;159	1;72;
$GPXUP;4339;07:54:28;0;49	97693;8	54637;10;155	9;75;
$GPXUP;4339;07:54:29;0;49	9771;8	54651;10;155	6;76;
$GPXUP;4339;07:54:30;0;49	97727;8	54664;10;155	4;75;
$GPXUP;4339;07:54:31;0;49	97743;8	54677;10;155	4;74;
$GPXUP;4339;07:54:32;0;49	9776;8	54691;10;154	7;75;
$GPXUP;4339;07:54:33;0;49	97776;8	54705;10;153	7;77;
$GPXUP;4339;07:54:34;0;49	97794;8	5472;10;150	4;79;
$GPXUP;4339;07:54:35;0;49	97811;8	54736;10;146	2;82;
$GPXUP;4339;07:54:36;0;49	97828;8	54753;10;143	9;82;
$GPXUP;4339;07:54:37;0;49	97841;8	54776;10;143	4;77;
$GPXUP;4339;07:54:38;0;49	9785;8	54801;10;145	3;71;
$GPXUP;4339;07:54:39;0;49	97857;8	54826;10;146	7;68;
$GPXUP;4339;07:54:40;0;49	97864;8	5485;10;147;69;
$GPXUP;4339;07:54:41;0;49	97874;8	54873;10;146	4;70;
$GPXUP;4339;07:54:42;0;49	97882;8	54896;10;145	2;71;
$GPXUP;4339;07:54:43;0;49	97892;8	5492;10;144	3;72;
$GPXUP;4339;07:54:44;0;49	97903;8	54942;10;143;74;
$GPXUP;4339;07:54:45;0;49	97916;8	54963;10;141	5;76;
$GPXUP;4339;07:54:46;0;49	97932;8	54982;10;140	2;78;
$GPXUP;4339;07:54:47;0;49	97948;8	54999;10;139;80;
$GPXUP;4339;07:54:48;0;49	97966;8	55015;10;137	1;81;
$GPXUP;4339;07:54:49;0;49	97984;8	5503;10;135	6;82;
$GPXUP;4339;07:54:50;0;49	98002;8	55046;10;134	8;82;
$GPXUP;4339;07:54:51;0;49	98019;8	55062;10;134;81;
$GPXUP;4339;07:54:52;0;49	98037;8	55077;10;134	1;81;
$GPXUP;4339;07:54:53;0;49	98053;8	55094;10;135	1;77;
$GPXUP;4339;07:54:54;0;49	98067;8	55113;10;136	6;73;
$GPXUP;4339;07:54:55;0;49	98078;8	55135;10;138	8;68;
$GPXUP;4339;07:54:56;0;49	98083;8	55158;10;141;62;
$GPXUP;4339;07:54:57;0;49	98086;8	55181;10;143;60;
$GPXUP;4339;07:54:58;0;49	98088;8	55204;10;144	4;58;
$GPXUP;4339;07:54:59;0;49	98092;8	55226;10;144	6;59;
$GPXUP;4339;07:55:00;0;49	98099;8	55247;10;144	3;64;
$GPXUP;4339;07:55:01;0;49	9811;8	55266;10;143	8;66;
$GPXUP;4339;07:55:02;0;49	98121;8	55284;10;142	9;67;
$GPXUP;4339;07:55:03;0;49	98133;8	55303;10;143;69;
$GPXUP;4339;07:55:04;0;49	98146;8	55321;10;144	5;66;
$GPXUP;4339;07:55:05;0;49	98157;8	55338;10;146	4;64;
$GPXUP;4339;07:55:06;0;49	98167;8	55356;10;148	2;61;
$GPXUP;4339;07:55:07;0;49	98175;8	55376;10;150	2;58;
$GPXUP;4339;07:55:08;0;49	98182;8	55396;10;151	7;59;
$GPXUP;4339;07:55:09;0;49	9819;8	55415;10;151	7;60;
$GPXUP;4339;07:55:10;0;49	98198;8	55436;10;150	7;62;
$GPXUP;4339;07:55:11;0;49	98206;8	55457;10;149;66;
$GPXUP;4339;07:55:12;0;49	98216;8	55478;10;147	2;70;
$GPXUP;4339;07:55:13;0;49	98228;8	55498;10;145;74;
$GPXUP;4339;07:55:14;0;49	98242;8	55519;10;142	7;76;
$GPXUP;4339;07:55:15;0;49	98256;8	5554;10;140	6;79;
$GPXUP;4339;07:55:16;0;49	98271;8	5556;10;139	1;78;
$GPXUP;4339;07:55:17;0;49	98284;8	55581;10;138	5;76;
$GPXUP;4339;07:55:18;0;49	98295;8	55605;10;139	5;73;
$GPXUP;4339;07:55:19;0;49	98305;8	55628;10;140	7;70;
$GPXUP;4339;07:55:20;0;49	98313;8	55651;10;142	3;66;
$GPXUP;4339;07:55:21;0;49	98318;8	55674;10;145	3;58;
$GPXUP;4339;07:55:22;0;49	98323;8	55694;10;148;54;
$GPXUP;4339;07:55:23;0;49	9833;8	55714;10;148	5;59;
$GPXUP;4339;07:55:24;0;49	9834;8	55732;10;147	2;66;
$GPXUP;4339;07:55:25;0;49	98352;8	5575;10;146;70;
$GPXUP;4339;07:55:26;0;49	98365;8	55769;10;145	7;71;
$GPXUP;4339;07:55:27;0;49	98376;8	55789;10;146;69;
$GPXUP;4339;07:55:28;0;49	98387;8	5581;10;146;68;
$GPXUP;4339;07:55:29;0;49	98398;8	5583;10;144	9;69;
$GPXUP;4339;07:55:30;0;49	9841;8	5585;10;144	2;70;
$GPXUP;4339;07:55:31;0;49	98421;8	5587;10;143	6;68;
$GPXUP;4339;07:55:32;0;49	9843;8	55892;10;143	2;67;
$GPXUP;4339;07:55:33;0;49	98437;8	55915;10;144	1;64;
$GPXUP;4339;07:55:34;0;49	98443;8	55937;10;145	7;61;
$GPXUP;4339;07:55:35;0;49	98448;8	55959;10;146	9;60;
$GPXUP;4339;07:55:36;0;49	98454;8	5598;10;148	5;57;
$GPXUP;4339;07:55:37;0;49	98459;8	56;10;150;55;
$GPXUP;4339;07:55:38;0;49	98467;8	56019;10;150	3;58;
$GPXUP;4339;07:55:39;0;49	98476;8	56036;10;149	6;59;
$GPXUP;4339;07:55:40;0;49	98486;8	56054;10;148	9;63;
$GPXUP;4339;07:55:41;0;49	98497;8	56072;10;148	4;65;
$GPXUP;4339;07:55:42;0;49	98509;8	56089;10;148	2;68;
$GPXUP;4339;07:55:43;0;49	98523;8	56106;10;148	2;69;
$GPXUP;4339;07:55:44;0;49	98536;8	56122;10;148	9;68;
$GPXUP;4339;07:55:45;0;49	98549;8	56139;10;149	7;67;
$GPXUP;4339;07:55:46;0;49	98563;8	56154;10;149	8;67;
$GPXUP;4339;07:55:47;0;49	98577;8	56168;10;149	3;69;
$GPXUP;4339;07:55:48;0;49	98592;8	56182;10;148	5;70;
$GPXUP;4339;07:55:49;0;49	98608;8	56195;10;147;71;
$GPXUP;4339;07:55:50;0;49	98624;8	56209;10;145	1;72;
$GPXUP;4339;07:55:51;0;49	9864;8	56222;10;143	3;74;
$GPXUP;4339;07:55:52;0;49	98657;8	56235;10;141	3;75;
$GPXUP;4339;07:55:53;0;49	98673;8	5625;10;141;74;
$GPXUP;4339;07:55:54;0;49	98689;8	56264;10;140	7;74;
$GPXUP;4339;07:55:55;0;49	98705;8	56278;10;140	3;74;
$GPXUP;4339;07:55:56;0;49	9872;8	56295;10;140	6;71;
$GPXUP;4339;07:55:57;0;49	98731;8	56316;10;142	4;68;
$GPXUP;4339;07:55:58;0;49	98742;8	56336;10;143	5;67;
$GPXUP;4339;07:55:59;0;49	98753;8	56355;10;144	3;68;
$GPXUP;4339;07:56:00;0;49	98765;8	56375;10;144	6;68;
$GPXUP;4339;07:56:01;0;49	98776;8	56394;10;144	3;68;
$GPXUP;4339;07:56:02;0;49	98789;8	56413;10;143;70;
$GPXUP;4339;07:56:03;0;49	98803;8	56429;10;140	8;75;
$GPXUP;4339;07:56:04;0;49	98819;8	56445;10;139	5;76;
$GPXUP;4339;07:56:05;0;49	98834;8	56462;10;139	7;74;
$GPXUP;4339;07:56:06;0;49	98848;8	5648;10;140	5;71;
$GPXUP;4339;07:56:07;0;49	98861;8	56499;10;141	9;68;
$GPXUP;4339;07:56:08;0;49	98871;8	56519;10;143	9;64;
$GPXUP;4339;07:56:09;0;49	9888;8	56538;10;146	2;61;
$GPXUP;4339;07:56:10;0;49	98889;8	56556;10;147	8;60;
$GPXUP;4339;07:56:11;0;49	98899;8	56574;10;148	2;61;
$GPXUP;4339;07:56:12;0;49	98911;8	5659;10;147	9;64;
$GPXUP;4339;07:56:13;0;49	98924;8	56606;10;147	3;68;
$GPXUP;4339;07:56:14;0;49	98938;8	56622;10;146	7;70;
$GPXUP;4339;07:56:15;0;49	98953;8	56636;10;146	6;73;
$GPXUP;4339;07:56:16;0;49	98969;8	56651;10;147;72;
$GPXUP;4339;07:56:17;0;49	98985;8	56665;10;147	1;72;
$GPXUP;4339;07:56:18;0;49	99001;8	56679;10;145	1;74;
$GPXUP;4339;07:56:19;0;49	99017;8	56694;10;142	8;75;
$GPXUP;4339;07:56:20;0;49	99032;8	5671;10;141	3;75;
$GPXUP;4339;07:56:21;0;49	99048;8	56725;10;140	9;73;
$GPXUP;4339;07:56:22;0;49	99064;8	5674;10;141	4;70;
$GPXUP;4339;07:56:23;0;49	99078;8	56753;10;143	2;67;
$GPXUP;4339;07:56:24;0;49	99093;8	56763;10;145	5;65;
$GPXUP;4339;07:56:25;0;49	99107;8	56771;10;148	1;63;
$GPXUP;4339;07:56:26;0;49	99122;8	56778;10;149	9;61;
$GPXUP;4339;07:56:27;0;49	99136;8	56786;10;150	9;62;
$GPXUP;4339;07:56:28;0;49	99151;8	56792;10;152	2;63;
$GPXUP;4339;07:56:29;0;49	99167;8	56794;10;153	1;64;
$GPXUP;4339;07:56:30;0;49	99184;8	56794;10;152	8;65;
$GPXUP;4339;07:56:31;0;49	992;8	568;10;152	1;67;
$GPXUP;4339;07:56:32;0;49	99215;8	56812;10;151;70;
$GPXUP;4339;07:56:33;0;49	9923;8	56828;10;150	5;73;
$GPXUP;4339;07:56:34;0;49	99244;8	56845;10;151	4;71;
$GPXUP;4339;07:56:35;0;49	99258;8	56862;10;152	7;71;
$GPXUP;4339;07:56:36;0;49	99271;8	56881;10;154	6;70;
$GPXUP;4339;07:56:37;0;49	99283;8	569;10;158	1;65;
$GPXUP;4339;07:56:38;0;49	99295;8	56914;10;161	4;57;
$GPXUP;4339;07:56:39;0;49	99308;8	56924;10;163	5;59;
$GPXUP;4339;07:56:40;0;49	99323;8	56931;10;164	1;61;
$GPXUP;4339;07:56:41;0;49	99338;8	56937;10;164	6;63;
$GPXUP;4339;07:56:42;0;49	99353;8	56945;10;165	2;64;
$GPXUP;4339;07:56:43;0;49	99368;8	56951;10;165	3;65;
$GPXUP;4339;07:56:44;0;49	99384;8	56956;10;164	3;67;
$GPXUP;4339;07:56:45;0;49	994;8	56964;10;162	9;70;
$GPXUP;4339;07:56:46;0;49	99416;8	56977;10;161	6;72;
$GPXUP;4339;07:56:47;0;49	99432;8	56992;10;160	1;72;
$GPXUP;4339;07:56:48;0;49	99448;8	57006;10;158	1;75;
$GPXUP;4339;07:56:49;0;49	99466;8	57016;10;157;77;
$GPXUP;4339;07:56:50;0;49	99485;8	57022;10;157	8;75;
$GPXUP;4339;07:56:51;0;49	99503;8	57027;10;159	4;72;
$GPXUP;4339;07:56:52;0;49	99521;8	57028;10;160	7;71;
$GPXUP;4339;07:56:53;0;49	99539;8	57025;10;162	8;69;
$GPXUP;4339;07:56:54;0;49	99555;8	57021;10;164	9;67;
$GPXUP;4339;07:56:55;0;49	99572;8	57014;10;164	8;69;
$GPXUP;4339;07:56:56;0;49	99589;8	57007;10;162	9;74;
$GPXUP;4339;07:56:57;0;49	99608;8	57006;10;161	1;76;
$GPXUP;4339;07:56:58;0;49	99626;8	57011;10;159	8;76;
$GPXUP;4339;07:56:59;0;49	99645;8	57018;10;158	2;77;
$GPXUP;4339;07:57:00;0;49	99664;8	57022;10;156	3;78;
$GPXUP;4339;07:57:01;0;49	99684;8	57025;10;154	5;79;
$GPXUP;4339;07:57:02;0;49	99704;8	57028;10;153;80;
$GPXUP;4339;07:57:03;0;49	99724;8	57029;10;151	6;81;
$GPXUP;4339;07:57:04;0;49	99744;8	5703;10;149	5;81;
$GPXUP;4339;07:57:05;0;49	99764;8	57032;10;147;82;
$GPXUP;4339;07:57:06;0;49	99785;8	57036;10;145	1;83;
$GPXUP;4339;07:57:07;0;49	99806;8	5704;10;143	9;82;
$GPXUP;4339;07:57:08;0;49	99826;8	57047;10;143	2;82;
$GPXUP;4339;07:57:09;0;49	99846;8	57055;10;142	3;82;
$GPXUP;4339;07:57:10;0;49	99865;8	57065;10;141	9;81;
$GPXUP;4339;07:57:11;0;49	99883;8	57078;10;141;82;
$GPXUP;4339;07:57:12;0;49	99902;8	57092;10;140	1;82;
$GPXUP;4339;07:57:13;0;49	9992;8	57107;10;139	4;81;
$GPXUP;4339;07:57:14;0;49	99937;8	57122;10;138	7;82;
$GPXUP;4339;07:57:15;0;49	99956;8	57137;10;138	2;82;
$GPXUP;4339;07:57:16;0;49	99974;8	57152;10;138	2;81;
$GPXUP;4339;07:57:17;0;49	99991;8	57168;10;137	8;80;
$GPXUP;4339;07:57:18;0;50	00008;8	57184;10;136	6;81;
$GPXUP;4339;07:57:19;0;50	00026;8	57199;10;135	8;81;
$GPXUP;4339;07:57:20;0;50	00044;8	57214;10;136	4;78;
$GPXUP;4339;07:57:21;0;50	0006;8	57229;10;137	3;76;
$GPXUP;4339;07:57:22;0;50	00076;8	57244;10;137	6;76;
$GPXUP;4339;07:57:23;0;50	00093;8	5726;10;136	6;76;
$GPXUP;4339;07:57:24;0;50	0011;8	57274;10;135	4;78;
$GPXUP;4339;07:57:25;0;50	00127;8	57287;10;135	2;78;
$GPXUP;4339;07:57:26;0;50	00144;8	57299;10;136	3;76;
$GPXUP;4339;07:57:27;0;50	00162;8	5731;10;137	6;75;
$GPXUP;4339;07:57:28;0;50	00179;8	57321;10;139	2;74;
$GPXUP;4339;07:57:29;0;50	00195;8	57334;10;140	6;72;
$GPXUP;4339;07:57:30;0;50	0021;8	57348;10;142;72;
$GPXUP;4339;07:57:31;0;50	00226;8	57362;10;142	7;72;
$GPXUP;4339;07:57:32;0;50	00242;8	57376;10;143	4;72;
$GPXUP;4339;07:57:33;0;50	00258;8	57386;10;144	6;70;
$GPXUP;4339;07:57:34;0;50	00274;8	57393;10;146	4;67;
$GPXUP;4339;07:57:35;0;50	00291;8	57397;10;148	8;65;
$GPXUP;4339;07:57:36;0;50	00307;8	57398;10;151	3;63;
$GPXUP;4339;07:57:37;0;50	00322;8	57402;10;152	8;64;
$GPXUP;4339;07:57:38;0;50	00338;8	57408;10;153	3;64;
$GPXUP;4339;07:57:39;0;50	00353;8	57416;10;154	1;63;
$GPXUP;4339;07:57:40;0;50	00367;8	57427;10;154	9;63;
$GPXUP;4339;07:57:41;0;50	00379;8	57442;10;155	7;64;
$GPXUP;4339;07:57:42;0;50	00392;8	57457;10;156	9;63;
$GPXUP;4339;07:57:43;0;50	00404;8	5747;10;158	1;61;
$GPXUP;4339;07:57:44;0;50	00417;8	57482;10;158	9;62;
$GPXUP;4339;07:57:45;0;50	00432;8	57492;10;158	8;64;
$GPXUP;4339;07:57:46;0;50	00447;8	57499;10;158	7;66;
$GPXUP;4339;07:57:47;0;50	00463;8	57504;10;158	4;68;
$GPXUP;4339;07:57:48;0;50	0048;8	5751;10;158	3;69;
$GPXUP;4339;07:57:49;0;50	00496;8	5752;10;158	2;69;
$GPXUP;4339;07:57:50;0;50	00511;8	57535;10;158	4;70;
$GPXUP;4339;07:57:51;0;50	00524;8	57551;10;159	3;68;
$GPXUP;4339;07:57:52;0;50	00537;8	57568;10;160	5;66;
$GPXUP;4339;07:57:53;0;50	00548;8	57586;10;161	2;65;
$GPXUP;4339;07:57:54;0;50	0056;8	57602;10;161	8;65;
$GPXUP;4339;07:57:55;0;50	00572;8	57619;10;162	6;64;
$GPXUP;4339;07:57:56;0;50	00583;8	57637;10;164	1;62;
$GPXUP;4339;07:57:57;0;50	00593;8	57655;10;166	3;60;
$GPXUP;4339;07:57:58;0;50	00605;8	57668;10;168	7;62;
$GPXUP;4339;07:57:59;0;50	00621;8	57676;10;170;66;
$GPXUP;4339;07:58:00;0;50	00637;8	5768;10;169	9;67;
$GPXUP;4339;07:58:01;0;50	00654;8	57685;10;169	6;67;
$GPXUP;4339;07:58:02;0;50	0067;8	57693;10;169	4;68;
$GPXUP;4339;07:58:03;0;50	00686;8	57703;10;169	5;67;
$GPXUP;4339;07:58:04;0;50	00701;8	57714;10;169	6;69;
$GPXUP;4339;07:58:05;0;50	00717;8	57724;10;170	4;70;
$GPXUP;4339;07:58:06;0;50	00734;8	57734;10;171	7;70;
$GPXUP;4339;07:58:07;0;50	00751;8	57739;10;172	4;71;
$GPXUP;4339;07:58:08;0;50	00769;8	57739;10;171	7;73;
$GPXUP;4339;07:58:09;0;50	00788;8	57737;10;171	1;75;
$GPXUP;4339;07:58:10;0;50	00807;8	57734;10;170	3;76;
$GPXUP;4339;07:58:11;0;50	00826;8	57732;10;169	5;77;
$GPXUP;4339;07:58:12;0;50	00846;8	5773;10;168	3;78;
$GPXUP;4339;07:58:13;0;50	00865;8	57726;10;166	8;80;
$GPXUP;4339;07:58:14;0;50	00885;8	5772;10;166	3;81;
$GPXUP;4339;07:58:15;0;50	00905;8	57712;10;167	6;79;
$GPXUP;4339;07:58:16;0;50	00924;8	57705;10;169	8;76;
$GPXUP;4339;07:58:17;0;50	00942;8	57697;10;171	1;74;
$GPXUP;4339;07:58:18;0;50	0096;8	57693;10;170	4;74;
$GPXUP;4339;07:58:19;0;50	00979;8	57692;10;168	6;77;
$GPXUP;4339;07:58:20;0;50	00998;8	57693;10;167	1;79;
$GPXUP;4339;07:58:21;0;50	01018;8	57695;10;167;80;
$GPXUP;4339;07:58:22;0;50	01038;8	57697;10;167	4;79;
$GPXUP;4339;07:58:23;0;50	01058;8	57697;10;167	4;79;
$GPXUP;4339;07:58:24;0;50	01078;8	57697;10;166	4;79;
$GPXUP;4339;07:58:25;0;50	01098;8	57699;10;165	1;79;
$GPXUP;4339;07:58:26;0;50	01117;8	57704;9;164	2;79;
$GPXUP;4339;07:58:27;0;50	01136;8	57712;9;164;78;
$GPXUP;4339;07:58:28;0;50	01154;8	57723;9;164	3;76;
$GPXUP;4339;07:58:29;0;50	01171;8	57736;9;164	7;74;
$GPXUP;4339;07:58:30;0;50	01188;8	57749;9;164	9;73;
$GPXUP;4339;07:58:31;0;50	01204;8	5776;9;164	7;73;
$GPXUP;4339;07:58:32;0;50	01221;8	57771;9;165	1;72;
$GPXUP;4339;07:58:33;0;50	01238;8	57781;9;165	7;71;
$GPXUP;4339;07:58:34;0;50	01254;8	57789;9;166;71;
$GPXUP;4339;07:58:35;0;50	01272;8	57796;9;167	7;70;
$GPXUP;4339;07:58:36;0;50	01288;8	57803;9;170;67;
$GPXUP;4339;07:58:37;0;50	01303;8	57813;9;171;65;
$GPXUP;4339;07:58:38;0;50	01317;8	57826;9;170	6;65;
$GPXUP;4339;07:58:39;0;50	0133;8	57841;9;170	7;64;
$GPXUP;4339;07:58:40;0;50	01343;8	57854;9;170	8;65;
$GPXUP;4339;07:58:41;0;50	01358;8	57866;9;170	7;67;
$GPXUP;4339;07:58:42;0;50	01372;8	5788;9;170	6;65;
$GPXUP;4339;07:58:43;0;50	01383;8	57898;9;171;62;
$GPXUP;4339;07:58:44;0;50	01392;8	57917;9;171	8;60;
$GPXUP;4339;07:58:45;0;50	01398;8	57938;9;173;58;
$GPXUP;4339;07:58:46;0;50	01402;8	5796;9;174	3;57;
$GPXUP;4339;07:58:47;0;50	01409;8	57979;9;175	1;60;
$GPXUP;4339;07:58:48;0;50	0142;8	57997;9;174	3;64;
$GPXUP;4339;07:58:49;0;50	01433;8	58012;9;172;70;
$GPXUP;4339;07:58:50;0;50	01448;8	58028;9;170	3;73;
$GPXUP;4339;07:58:51;0;50	01463;8	58044;9;168	6;74;
$GPXUP;4339;07:58:52;0;50	01479;8	58059;9;166	6;76;
$GPXUP;4339;07:58:53;0;50	01496;8	58074;9;164	7;77;
$GPXUP;4339;07:58:54;0;50	01512;8	5809;9;163	3;77;
$GPXUP;4339;07:58:55;0;50	01528;8	58107;9;163	3;76;
$GPXUP;4339;07:58:56;0;50	01543;8	58123;9;163	5;74;
$GPXUP;4339;07:58:57;0;50	01558;8	58139;9;163	1;72;
$GPXUP;4339;07:58:58;0;50	01574;8	58153;9;162	1;73;
$GPXUP;4339;07:58:59;0;50	01592;8	58163;9;161	5;73;
$GPXUP;4339;07:59:00;0;50	0161;8	58169;9;161	1;73;
$GPXUP;4339;07:59:01;0;50	01628;8	58175;9;161;79;
$GPXUP;4339;07:59:02;0;50	01645;8	58186;9;161	3;71;
$GPXUP;4339;07:59:03;0;50	0166;8	58201;9;162	5;70;
$GPXUP;4339;07:59:04;0;50	01673;8	58219;9;164	2;68;
$GPXUP;4339;07:59:05;0;50	01684;8	58238;9;166	3;65;
$GPXUP;4339;07:59:06;0;50	01694;8	58257;9;168	2;63;
$GPXUP;4339;07:59:07;0;50	01701;8	58278;9;170	8;60;
$GPXUP;4339;07:59:08;0;50	01705;8	583;9;174	1;56;
$GPXUP;4339;07:59:09;0;50	01705;8	5832;8;177	5;49;
$GPXUP;4339;07:59:10;0;50	01702;8	58338;8;180	1;44;
$GPXUP;4339;07:59:11;0;50	017;8	58354;8;181;44;
$GPXUP;4339;07:59:12;0;50	01701;8	58372;8;179	8;48;
$GPXUP;4339;07:59:13;0;50	01707;8	58388;8;177	7;55;
$GPXUP;4339;07:59:14;0;50	01716;8	58405;8;176;60;
$GPXUP;4339;07:59:15;0;50	01728;8	5842;8;173	7;64;
$GPXUP;4339;07:59:16;0;50	01738;8	58439;7;170	3;66;
$GPXUP;4339;07:59:17;0;50	01745;8	58463;8;165	7;74;
$GPXUP;4339;07:59:18;0;50	01755;8	58488;8;162;77;
$GPXUP;4339;07:59:19;0;50	01764;8	58514;8;159	9;76;
$GPXUP;4339;07:59:20;0;50	01774;8	58539;8;158	8;72;
$GPXUP;4339;07:59:21;0;50	01785;8	58561;8;158	8;72;
$GPXUP;4339;07:59:22;0;50	018;8	58578;8;158;73;
$GPXUP;4339;07:59:23;0;50	01816;8	58592;8;156	8;76;
$GPXUP;4339;07:59:24;0;50	01833;8	58604;8;156	3;76;
$GPXUP;4339;07:59:25;0;50	01851;8	58615;8;156	4;76;
$GPXUP;4339;07:59:26;0;50	01869;8	58626;8;156	9;75;
$GPXUP;4339;07:59:27;0;50	01885;8	58639;8;157	6;73;
$GPXUP;4339;07:59:28;0;50	01901;8	58652;8;158	7;72;
$GPXUP;4339;07:59:29;0;50	01917;8	58665;8;159	9;72;
$GPXUP;4339;07:59:30;0;50	01933;8	58676;8;160	7;72;
$GPXUP;4339;07:59:31;0;50	01949;8	58688;8;160	4;73;
$GPXUP;4339;07:59:32;0;50	01966;8	587;8;159	4;74;
$GPXUP;4339;07:59:33;0;50	01982;8	58716;8;157	3;77;
$GPXUP;4339;07:59:34;0;50	01999;8	58733;8;154	7;81;
$GPXUP;4339;07:59:35;0;50	02016;8	5875;8;152	6;84;
$GPXUP;4339;07:59:36;0;50	02034;8	58767;8;151	8;84;
$GPXUP;4339;07:59:37;0;50	02052;8	58783;8;152	1;82;
$GPXUP;4339;07:59:38;0;50	02069;8	588;8;153;80;
$GPXUP;4339;07:59:39;0;50	02086;8	58818;8;153	5;78;
$GPXUP;4339;07:59:40;0;50	02101;8	58836;8;153	1;77;
$GPXUP;4339;07:59:41;0;50	02117;8	58854;8;152	5;77;
$GPXUP;4339;07:59:42;0;50	02133;8	5887;8;152	5;75;
$GPXUP;4339;07:59:43;0;50	02149;8	58885;8;152	7;73;
$GPXUP;4339;07:59:44;0;50	02164;8	58901;8;152	2;73;
$GPXUP;4339;07:59:45;0;50	02178;8	58918;8;151	1;75;
$GPXUP;4339;07:59:46;0;50	02194;8	58935;8;150	5;76;
$GPXUP;4339;07:59:47;0;50	02209;8	58952;8;150	6;76;
$GPXUP;4339;07:59:48;0;50	02225;8	58967;8;151	5;74;
$GPXUP;4339;07:59:49;0;50	02243;8	58976;8;153;74;
$GPXUP;4339;07:59:50;0;50	02261;8	58978;8;154	4;73;
$GPXUP;4339;07:59:51;0;50	0228;8	58978;8;155	3;71;
$GPXUP;4339;07:59:52;0;50	02297;8	58978;8;157	8;68;
$GPXUP;4339;07:59:53;0;50	02313;8	58978;8;159	7;66;
$GPXUP;4339;07:59:54;0;50	02329;8	58978;7;161	1;64;
$GPXUP;4339;07:59:55;0;50	02346;8	58981;7;161	7;66;
$GPXUP;4339;07:59:56;0;50	02363;8	58987;8;161	6;72;
$GPXUP;4339;07:59:57;0;50	02381;8	58991;8;161	4;77;
$GPXUP;4339;07:59:58;0;50	02402;8	58992;8;158	9;79;
$GPXUP;4339;07:59:59;0;50	02422;8	58989;8;156	9;84;
$GPXUP;4339;08:00:00;0;50	02442;8	58986;8;158	8;85;
$GPXUP;4339;08:00:01;0;50	02463;8	58983;8;160	2;80;
$GPXUP;4339;08:00:02;0;50	02482;8	58981;7;162	1;77;
$GPXUP;4339;08:00:03;0;50	025;8	58985;7;163	9;72;
$GPXUP;4339;08:00:04;0;50	02517;8	58994;7;165	1;69;
$GPXUP;4339;08:00:05;0;50	02533;8	59004;8;165	6;69;
$GPXUP;4339;08:00:06;0;50	02549;8	59015;8;164	1;71;
$GPXUP;4339;08:00:07;0;50	02566;8	59026;8;163	1;71;
$GPXUP;4339;08:00:08;0;50	02581;8	59038;8;161	4;71;
$GPXUP;4339;08:00:09;0;50	02597;8	59052;8;159	5;73;
$GPXUP;4339;08:00:10;0;50	02613;8	59065;8;157	8;75;
$GPXUP;4339;08:00:11;0;50	0263;8	59078;8;155	5;75;
$GPXUP;4339;08:00:12;0;50	02646;8	59094;8;154	4;75;
$GPXUP;4339;08:00:13;0;50	02662;8	59108;8;153	1;75;
$GPXUP;4339;08:00:14;0;50	02678;8	59122;8;151	7;75;
$GPXUP;4339;08:00:15;0;50	02693;8	59139;8;151;73;
$GPXUP;4339;08:00:16;0;50	02707;8	59157;8;150	3;72;
$GPXUP;4339;08:00:17;0;50	02721;8	59174;8;150	1;72;
$GPXUP;4339;08:00:18;0;50	02734;8	59192;8;149	6;70;
$GPXUP;4339;08:00:19;0;50	02747;8	59211;8;148	9;70;
$GPXUP;4339;08:00:20;0;50	02759;8	59231;8;149;70;
$GPXUP;4339;08:00:21;0;50	02772;8	5925;8;149	4;69;
$GPXUP;4339;08:00:22;0;50	02783;8	59269;8;151	7;64;
$GPXUP;4339;08:00:23;0;50	02792;8	59288;8;153	8;60;
$GPXUP;4339;08:00:24;0;50	02799;8	59308;8;154	9;60;
$GPXUP;4339;08:00:25;0;50	02807;8	59329;8;154;64;
$GPXUP;4339;08:00:26;0;50	02818;8	59349;8;152	4;70;
$GPXUP;4339;08:00:27;0;50	02829;8	5937;8;150	9;71;
$GPXUP;4339;08:00:28;0;50	02841;8	5939;8;151	8;69;
$GPXUP;4339;08:00:29;0;50	02853;8	59409;8;152	7;68;
$GPXUP;4339;08:00:30;0;50	02866;8	59428;8;152	9;68;
$GPXUP;4339;08:00:31;0;50	02879;8	59445;8;152	6;70;
$GPXUP;4339;08:00:32;0;50	02892;8	59462;8;152	1;71;
$GPXUP;4339;08:00:33;0;50	02907;8	59477;8;151	6;71;
$GPXUP;4339;08:00:34;0;50	02923;8	59488;8;150	6;71;
$GPXUP;4339;08:00:35;0;50	0294;8	59498;8;149	8;71;
$GPXUP;4339;08:00:36;0;50	02957;8	59508;8;149	2;71;
$GPXUP;4339;08:00:37;0;50	02974;8	59518;8;149;71;
$GPXUP;4339;08:00:38;0;50	0299;8	59528;8;148;72;
$GPXUP;4339;08:00:39;0;50	03006;8	5954;8;146	7;74;
$GPXUP;4339;08:00:40;0;50	03023;8	59553;8;145	9;76;
$GPXUP;4339;08:00:41;0;50	0304;8	59564;8;146	8;74;
$GPXUP;4339;08:00:42;0;50	03057;8	59575;8;149	4;70;
$GPXUP;4339;08:00:43;0;50	03072;8	59589;8;152	3;67;
[truncated: 669 more rows]
