# Supplementary material for: Pigeon Navigation: Different Routes Lead to Frankfurt
Source: PLoS One. 2014 Nov 12;9(11):e112439. doi: 10.1371/journal.pone.0112439 (PMC4229201; doi:10.1371/journal.pone.0112439)
Supplement: File S4 — Files containing the original track data and a ‘Read me’ explaining the data format. (ZIP) [file pone.0112439.s004.zip › S-GRH/110709xup07_389.log]

$GPXUP;4339;07:49:21;0;49	87233;8	56799;9;105	3;1;
$GPXUP;4339;07:49:22;0;49	87234;8	568;9;105	3;4;
$GPXUP;4339;07:49:23;0;49	87234;8	56805;9;104	6;10;
$GPXUP;4339;07:49:24;0;49	87237;8	56811;9;104;18;
$GPXUP;4339;07:49:25;0;49	87247;8	56827;9;104;48;
$GPXUP;4339;07:49:26;0;49	87255;8	56848;9;103	6;56;
$GPXUP;4339;07:49:27;0;49	87263;8	5687;9;103	7;56;
$GPXUP;4339;07:49:28;0;49	8727;8	56894;9;104	6;58;
$GPXUP;4339;07:49:29;0;49	87279;8	56916;9;105	1;62;
$GPXUP;4339;07:49:30;0;49	87286;8	5694;9;105	2;61;
$GPXUP;4339;07:49:31;0;49	87286;8	56964;9;105	2;60;
$GPXUP;4339;07:49:32;0;49	8728;8	56982;9;104	6;55;
$GPXUP;4339;07:49:33;0;49	87268;8	56986;9;105	8;49;
$GPXUP;4339;07:49:34;0;49	8726;8	56976;9;106	8;45;
$GPXUP;4339;07:49:35;0;49	87256;8	5696;9;107	2;48;
$GPXUP;4339;07:49:36;0;49	87256;8	56943;9;106	8;48;
$GPXUP;4339;07:49:37;0;49	87259;8	56925;9;107	4;50;
$GPXUP;4339;07:49:38;0;49	8726;8	56905;9;108	2;51;
$GPXUP;4339;07:49:39;0;49	87262;8	56885;9;108	4;53;
$GPXUP;4339;07:49:40;0;49	87263;8	56864;9;110	4;51;
$GPXUP;4339;07:49:41;0;49	87263;8	56845;9;111	8;48;
$GPXUP;4339;07:49:42;0;49	87267;8	56826;9;112	2;53;
$GPXUP;4339;07:49:43;0;49	8727;8	56807;9;112	2;50;
$GPXUP;4339;07:49:44;0;49	8727;8	56788;9;113	9;45;
$GPXUP;4339;07:49:45;0;49	87269;8	56771;9;114	5;43;
$GPXUP;4339;07:49:46;0;49	87268;8	56754;9;115	4;41;
$GPXUP;4339;07:49:47;0;49	87262;8	56742;9;113	3;41;
$GPXUP;4339;07:49:48;0;49	87253;8	56739;9;111	5;42;
$GPXUP;4339;07:49:49;0;49	87242;8	56743;9;111	6;45;
$GPXUP;4339;07:49:50;0;49	87232;8	56751;9;112	5;44;
$GPXUP;4339;07:49:51;0;49	87225;8	56765;9;112	2;49;
$GPXUP;4339;07:49:52;0;49	87219;8	56782;9;111	6;49;
$GPXUP;4339;07:49:53;0;49	8721;8	56795;9;110	5;48;
$GPXUP;4339;07:49:54;0;49	872;8	56806;9;109	7;50;
$GPXUP;4339;07:49:55;0;49	87189;8	56815;9;111	7;49;
$GPXUP;4339;07:49:56;0;49	87177;8	56821;9;114	3;48;
$GPXUP;4339;07:49:57;0;49	87165;8	56825;9;116	1;44;
$GPXUP;4339;07:49:58;0;49	87154;8	56825;9;117	2;43;
$GPXUP;4339;07:49:59;0;49	87146;8	56819;9;118	5;39;
$GPXUP;4339;07:50:00;0;49	87145;8	56803;9;118	3;45;
$GPXUP;4339;07:50:01;0;49	87152;8	56785;9;116	9;56;
$GPXUP;4339;07:50:02;0;49	87163;8	56768;9;116	6;62;
$GPXUP;4339;07:50:03;0;49	87178;8	56759;9;115	9;65;
$GPXUP;4339;07:50:04;0;49	87195;8	56758;9;114	9;70;
$GPXUP;4339;07:50:05;0;49	87212;8	56768;9;113	3;73;
$GPXUP;4339;07:50:06;0;49	8723;8	56778;9;113	5;75;
$GPXUP;4339;07:50:07;0;49	87248;8	56787;9;112;73;
$GPXUP;4339;07:50:08;0;49	87266;8	5679;9;113	2;72;
$GPXUP;4339;07:50:09;0;49	87284;8	56791;9;113;69;
$GPXUP;4339;07:50:10;0;49	87302;8	56796;9;110	8;73;
$GPXUP;4339;07:50:11;0;49	8732;8	56807;9;109	3;79;
$GPXUP;4339;07:50:12;0;49	87337;8	56824;9;109;78;
$GPXUP;4339;07:50:13;0;49	87352;8	56841;9;110;76;
$GPXUP;4339;07:50:14;0;49	87369;8	56855;9;111	4;74;
$GPXUP;4339;07:50:15;0;49	87386;8	56863;9;112	6;72;
$GPXUP;4339;07:50:16;0;49	87404;8	56865;9;113	5;71;
$GPXUP;4339;07:50:17;0;49	87422;8	56864;9;113	8;71;
$GPXUP;4339;07:50:18;0;49	8744;8	56863;9;112	9;73;
$GPXUP;4339;07:50:19;0;49	87459;8	56863;9;111	3;76;
$GPXUP;4339;07:50:20;0;49	87479;8	56865;9;110	7;78;
$GPXUP;4339;07:50:21;0;49	87497;8	56872;9;112	6;71;
$GPXUP;4339;07:50:22;0;49	87513;8	56879;9;115	8;66;
$GPXUP;4339;07:50:23;0;49	87529;8	56883;9;117	8;66;
$GPXUP;4339;07:50:24;0;49	87546;8	56882;9;117	9;69;
$GPXUP;4339;07:50:25;0;49	87563;8	56884;9;116	8;69;
$GPXUP;4339;07:50:26;0;49	87576;8	56899;9;115	5;65;
$GPXUP;4339;07:50:27;0;49	87578;8	56921;9;115	5;60;
$GPXUP;4339;07:50:28;0;49	87573;8	56936;8;117	1;39;
$GPXUP;4339;07:50:29;0;49	87566;8	56941;8;117	6;24;
$GPXUP;4339;07:50:30;0;49	87565;8	56943;8;117	7;6;
$GPXUP;4339;07:50:31;0;49	87566;8	56944;8;117	9;0;
$GPXUP;4339;07:50:32;0;49	87566;8	56943;8;117	6;0;
$GPXUP;4339;07:50:33;0;49	87566;8	56943;8;117	9;0;
$GPXUP;4339;07:50:34;0;49	87566;8	56942;8;118	3;2;
$GPXUP;4339;07:50:35;0;49	87567;8	56942;8;118	7;1;
$GPXUP;4339;07:50:36;0;49	87567;8	56942;8;119;1;
$GPXUP;4339;07:50:37;0;49	87567;8	56942;7;119	3;0;
$GPXUP;4339;07:50:38;0;49	87567;8	56942;8;119	5;0;
$GPXUP;4339;07:50:39;0;49	87567;8	56942;8;119	7;0;
$GPXUP;4339;07:50:40;0;49	87568;8	56942;7;119	9;0;
$GPXUP;4339;07:50:41;0;49	87567;8	56942;9;120;0;
$GPXUP;4339;07:50:42;0;49	87567;8	56942;9;120	1;0;
$GPXUP;4339;07:50:43;0;49	87567;8	56942;9;120	2;0;
$GPXUP;4339;07:50:44;0;49	87567;8	56942;9;120	2;0;
$GPXUP;4339;07:50:45;0;49	87567;8	56942;9;120	3;0;
$GPXUP;4339;07:50:46;0;49	87567;8	56942;9;120	3;0;
$GPXUP;4339;07:50:47;0;49	87567;8	56942;9;120	3;0;
$GPXUP;4339;07:50:48;0;49	87567;8	56942;9;120	4;0;
$GPXUP;4339;07:50:49;0;49	87567;8	56942;9;120	4;0;
$GPXUP;4339;07:50:50;0;49	87567;8	56942;9;120	4;0;
$GPXUP;4339;07:50:51;0;49	87567;8	56942;9;120	4;0;
$GPXUP;4339;07:50:52;0;49	87567;8	56942;9;120	4;0;
$GPXUP;4339;07:50:53;0;49	87567;8	56942;9;120	4;0;
$GPXUP;4339;07:50:54;0;49	87567;8	56942;9;120	4;0;
$GPXUP;4339;07:50:55;0;49	87567;8	56942;8;120	4;0;
$GPXUP;4339;07:50:56;0;49	87567;8	56942;9;120	4;0;
$GPXUP;4339;07:50:57;0;49	87567;8	56942;9;120	4;0;
$GPXUP;4339;07:50:58;0;49	87567;8	56942;9;120	4;0;
$GPXUP;4339;07:50:59;0;49	87567;8	56942;9;120	4;0;
$GPXUP;4339;07:51:00;0;49	87567;8	56942;9;120	4;0;
$GPXUP;4339;07:51:01;0;49	87567;8	56942;9;120	4;0;
$GPXUP;4339;07:51:02;0;49	87567;8	56942;9;120	4;0;
$GPXUP;4339;07:51:03;0;49	87567;8	56942;9;120	4;0;
$GPXUP;4339;07:51:04;0;49	87567;8	56942;9;120	4;0;
$GPXUP;4339;07:51:05;0;49	87567;8	56942;9;120	4;0;
$GPXUP;4339;07:51:06;0;49	87567;8	56942;8;120	4;0;
$GPXUP;4339;07:51:07;0;49	87568;8	56942;9;120	4;0;
$GPXUP;4339;07:51:08;0;49	87568;8	56942;9;120	3;0;
$GPXUP;4339;07:51:09;0;49	87568;8	56942;9;120	3;0;
$GPXUP;4339;07:51:10;0;49	87568;8	56942;9;120	3;0;
$GPXUP;4339;07:51:11;0;49	87568;8	56942;9;120	3;0;
$GPXUP;4339;07:51:12;0;49	87568;8	56942;8;120	3;0;
$GPXUP;4339;07:51:13;0;49	87568;8	56942;8;120	3;0;
$GPXUP;4339;07:51:14;0;49	87568;8	56942;8;120	3;0;
$GPXUP;4339;07:51:15;0;49	87568;8	56942;8;120	3;0;
$GPXUP;4339;07:51:16;0;49	87568;8	56942;8;120	3;0;
$GPXUP;4339;07:51:17;0;49	87568;8	56942;8;120	3;0;
$GPXUP;4339;07:51:18;0;49	87568;8	56942;9;120	3;0;
$GPXUP;4339;07:51:19;0;49	87568;8	56942;8;120	3;0;
$GPXUP;4339;07:51:20;0;49	87568;8	56942;8;120	3;0;
$GPXUP;4339;07:51:21;0;49	87568;8	56942;8;120	3;0;
$GPXUP;4339;07:51:22;0;49	87568;8	56942;8;120	3;0;
$GPXUP;4339;07:51:23;0;49	87568;8	56942;8;120	3;0;
$GPXUP;4339;07:51:24;0;49	87568;8	56942;8;120	3;0;
$GPXUP;4339;07:51:25;0;49	87568;8	56942;8;120	3;0;
$GPXUP;4339;07:51:26;0;49	87568;8	56942;8;120	3;0;
$GPXUP;4339;07:51:27;0;49	87568;8	56942;8;120	3;0;
$GPXUP;4339;07:51:28;0;49	87568;8	56942;9;120	3;0;
$GPXUP;4339;07:51:29;0;49	87568;8	56942;9;120	3;0;
$GPXUP;4339;07:51:30;0;49	87568;8	56942;8;120	3;0;
$GPXUP;4339;07:51:31;0;49	87568;8	56942;9;120	3;0;
$GPXUP;4339;07:51:32;0;49	87568;8	56942;9;120	3;0;
$GPXUP;4339;07:51:33;0;49	87568;8	56942;9;120	3;0;
$GPXUP;4339;07:51:34;0;49	87568;8	56942;9;120	3;0;
$GPXUP;4339;07:51:35;0;49	87568;8	56942;9;120	3;0;
$GPXUP;4339;07:51:36;0;49	87568;8	56942;9;120	3;0;
$GPXUP;4339;07:51:37;0;49	87568;8	56942;9;120	3;0;
$GPXUP;4339;07:51:38;0;49	87568;8	56942;9;120	3;0;
$GPXUP;4339;07:51:39;0;49	87568;8	56942;8;120	3;0;
$GPXUP;4339;07:51:40;0;49	87568;8	56942;9;120	3;0;
$GPXUP;4339;07:51:41;0;49	87568;8	56942;9;120	3;0;
$GPXUP;4339;07:51:42;0;49	87568;8	56942;9;120	3;0;
$GPXUP;4339;07:51:43;0;49	87568;8	56942;8;120	3;0;
$GPXUP;4339;07:51:44;0;49	87568;8	56942;8;120	3;0;
$GPXUP;4339;07:51:45;0;49	87568;8	56942;8;120	3;0;
$GPXUP;4339;07:51:46;0;49	87568;8	56942;8;120	3;0;
$GPXUP;4339;07:51:47;0;49	87568;8	56942;8;120	3;0;
$GPXUP;4339;07:51:48;0;49	87568;8	56942;8;120	3;0;
$GPXUP;4339;07:51:49;0;49	87568;8	56942;9;120	3;0;
$GPXUP;4339;07:51:50;0;49	87568;8	56942;7;120	3;0;
$GPXUP;4339;07:51:51;0;49	87568;8	56942;8;120	2;0;
$GPXUP;4339;07:51:52;0;49	87568;8	56942;8;120	2;0;
$GPXUP;4339;07:51:53;0;49	87568;8	56942;9;120	2;0;
$GPXUP;4339;07:51:54;0;49	87568;8	56942;8;120	2;0;
$GPXUP;4339;07:51:55;0;49	87568;8	56942;8;120	2;0;
$GPXUP;4339;07:51:56;0;49	87568;8	56942;8;120	2;0;
$GPXUP;4339;07:51:57;0;49	87568;8	56942;8;120	2;0;
$GPXUP;4339;07:51:58;0;49	87568;8	56942;8;120	2;0;
$GPXUP;4339;07:51:59;0;49	87568;8	56942;9;120	2;0;
$GPXUP;4339;07:52:00;0;49	87568;8	56942;9;120	2;0;
$GPXUP;4339;07:52:01;0;49	87568;8	56942;9;120	2;0;
$GPXUP;4339;07:52:02;0;49	87568;8	56942;8;120	2;0;
$GPXUP;4339;07:52:03;0;49	87568;8	56942;9;120	2;0;
$GPXUP;4339;07:52:04;0;49	87568;8	56942;8;120	2;0;
$GPXUP;4339;07:52:05;0;49	87568;8	56942;9;120	2;0;
$GPXUP;4339;07:52:06;0;49	87568;8	56942;9;120	2;0;
$GPXUP;4339;07:52:07;0;49	87568;8	56942;8;120	2;0;
$GPXUP;4339;07:52:08;0;49	87568;8	56942;8;120	2;0;
$GPXUP;4339;07:52:09;0;49	87568;8	56942;9;120	2;0;
$GPXUP;4339;07:52:10;0;49	87568;8	56942;9;120	2;0;
$GPXUP;4339;07:52:11;0;49	87568;8	56942;9;120	1;0;
$GPXUP;4339;07:52:12;0;49	87568;8	56942;9;120	1;0;
$GPXUP;4339;07:52:13;0;49	87568;8	56942;9;120	1;0;
$GPXUP;4339;07:52:14;0;49	87568;8	56942;8;120	1;0;
$GPXUP;4339;07:52:15;0;49	87568;8	56942;8;120	1;0;
$GPXUP;4339;07:52:16;0;49	87568;8	56942;9;120	1;0;
$GPXUP;4339;07:52:17;0;49	87568;8	56942;8;120	1;0;
$GPXUP;4339;07:52:18;0;49	87568;8	56942;9;120	1;0;
$GPXUP;4339;07:52:19;0;49	87568;8	56942;9;120	1;0;
$GPXUP;4339;07:52:20;0;49	87568;8	56942;9;120	1;0;
$GPXUP;4339;07:52:21;0;49	87568;8	56942;8;120	1;0;
$GPXUP;4339;07:52:22;0;49	87568;8	56942;8;120	1;0;
$GPXUP;4339;07:52:23;0;49	87568;8	56942;8;120	1;0;
$GPXUP;4339;07:52:24;0;49	87568;8	56942;8;120	1;0;
$GPXUP;4339;07:52:25;0;49	87568;8	56942;8;120	1;0;
$GPXUP;4339;07:52:26;0;49	87568;8	56942;9;120	1;0;
$GPXUP;4339;07:52:27;0;49	87568;8	56942;8;120	1;0;
$GPXUP;4339;07:52:28;0;49	87568;8	56942;9;120	1;0;
$GPXUP;4339;07:52:29;0;49	87568;8	56942;8;120	1;0;
$GPXUP;4339;07:52:30;0;49	87568;8	56942;9;120	1;0;
$GPXUP;4339;07:52:31;0;49	87568;8	56942;9;120	1;0;
$GPXUP;4339;07:52:32;0;49	87568;8	56942;9;120;0;
$GPXUP;4339;07:52:33;0;49	87568;8	56942;9;120;0;
$GPXUP;4339;07:52:34;0;49	87568;8	56942;9;120;0;
$GPXUP;4339;07:52:35;0;49	87568;8	56942;9;120;0;
$GPXUP;4339;07:52:36;0;49	87568;8	56942;9;120;0;
$GPXUP;4339;07:52:37;0;49	87568;8	56942;9;120;0;
$GPXUP;4339;07:52:38;0;49	87568;8	56942;9;120;0;
$GPXUP;4339;07:52:39;0;49	87568;8	56942;8;120;0;
$GPXUP;4339;07:52:40;0;49	87568;8	56942;8;120;0;
$GPXUP;4339;07:52:41;0;49	87568;8	56942;9;120;0;
$GPXUP;4339;07:52:42;0;49	87568;8	56942;9;120;0;
$GPXUP;4339;07:52:43;0;49	87568;8	56942;9;120;0;
$GPXUP;4339;07:52:44;0;49	87568;8	56942;9;120;0;
$GPXUP;4339;07:52:45;0;49	87568;8	56942;9;120;0;
$GPXUP;4339;07:52:46;0;49	87568;8	56942;9;120;0;
$GPXUP;4339;07:52:47;0;49	87568;8	56942;9;120;0;
$GPXUP;4339;07:52:48;0;49	87568;8	56942;8;120;0;
$GPXUP;4339;07:52:49;0;49	87568;8	56942;9;120;0;
$GPXUP;4339;07:52:50;0;49	87568;8	56942;8;120;0;
$GPXUP;4339;07:52:51;0;49	87568;8	56942;7;120;0;
$GPXUP;4339;07:52:52;0;49	87568;8	56942;9;119	9;0;
$GPXUP;4339;07:52:53;0;49	87568;8	56942;9;119	9;0;
$GPXUP;4339;07:52:54;0;49	87568;8	56942;9;119	9;0;
$GPXUP;4339;07:52:55;0;49	87568;8	56942;9;119	9;0;
$GPXUP;4339;07:52:56;0;49	87568;8	56942;9;119	9;0;
$GPXUP;4339;07:52:57;0;49	87568;8	56942;9;119	9;0;
$GPXUP;4339;07:52:58;0;49	87568;8	56942;8;119	9;0;
$GPXUP;4339;07:52:59;0;49	87568;8	56942;9;119	9;0;
$GPXUP;4339;07:53:00;0;49	87568;8	56942;9;119	9;0;
$GPXUP;4339;07:53:01;0;49	87568;8	56942;9;119	9;0;
$GPXUP;4339;07:53:02;0;49	87568;8	56942;9;119	9;0;
$GPXUP;4339;07:53:03;0;49	87568;8	56942;9;119	9;0;
$GPXUP;4339;07:53:04;0;49	87568;8	56942;9;119	9;0;
$GPXUP;4339;07:53:05;0;49	87568;8	56942;9;119	9;0;
$GPXUP;4339;07:53:06;0;49	87568;8	56942;9;119	9;0;
$GPXUP;4339;07:53:07;0;49	87568;8	56942;9;119	9;0;
$GPXUP;4339;07:53:08;0;49	87568;8	56942;9;119	9;0;
$GPXUP;4339;07:53:09;0;49	87568;8	56942;9;119	9;0;
$GPXUP;4339;07:53:10;0;49	87568;8	56942;9;119	9;0;
$GPXUP;4339;07:53:11;0;49	87568;8	56942;8;119	9;0;
$GPXUP;4339;07:53:12;0;49	87568;8	56942;9;119	9;0;
$GPXUP;4339;07:53:13;0;49	87568;8	56942;9;119	9;0;
$GPXUP;4339;07:53:14;0;49	87568;8	56942;8;119	9;0;
$GPXUP;4339;07:53:15;0;49	87568;8	56942;8;119	9;0;
$GPXUP;4339;07:53:16;0;49	87568;8	56942;8;119	9;0;
$GPXUP;4339;07:53:17;0;49	87568;8	56942;9;119	9;0;
$GPXUP;4339;07:53:18;0;49	87568;8	56942;9;119	9;0;
$GPXUP;4339;07:53:19;0;49	87568;8	56942;9;119	9;0;
$GPXUP;4339;07:53:20;0;49	87568;8	56942;9;119	9;0;
$GPXUP;4339;07:53:21;0;49	87568;8	56942;9;119	9;0;
$GPXUP;4339;07:53:22;0;49	87568;8	56942;9;119	9;0;
$GPXUP;4339;07:53:23;0;49	87568;8	56942;9;119	9;0;
$GPXUP;4339;07:53:24;0;49	87568;8	56942;8;119	9;0;
$GPXUP;4339;07:53:25;0;49	87568;8	56942;9;119	9;0;
$GPXUP;4339;07:53:26;0;49	87568;8	56942;8;119	9;0;
$GPXUP;4339;07:53:27;0;49	87568;8	56942;9;119	9;0;
$GPXUP;4339;07:53:28;0;49	87568;8	56942;9;119	9;0;
$GPXUP;4339;07:53:29;0;49	87568;8	56942;9;119	9;0;
$GPXUP;4339;07:53:30;0;49	87568;8	56942;8;119	9;0;
$GPXUP;4339;07:53:31;0;49	87568;8	56942;9;119	8;0;
$GPXUP;4339;07:53:32;0;49	87568;8	56942;9;119	8;0;
$GPXUP;4339;07:53:33;0;49	87568;8	56942;9;119	8;0;
$GPXUP;4339;07:53:34;0;49	87568;8	56942;9;119	9;0;
$GPXUP;4339;07:53:35;0;49	87568;8	56942;8;119	9;0;
$GPXUP;4339;07:53:36;0;49	87568;8	56942;8;119	9;0;
$GPXUP;4339;07:53:37;0;49	87568;8	56942;9;119	8;0;
$GPXUP;4339;07:53:38;0;49	87568;8	56942;9;119	8;0;
$GPXUP;4339;07:53:39;0;49	87568;8	56942;9;119	8;0;
$GPXUP;4339;07:53:40;0;49	87568;8	56942;9;119	8;0;
$GPXUP;4339;07:53:41;0;49	87568;8	56942;9;119	8;0;
$GPXUP;4339;07:53:42;0;49	87568;8	56942;9;119	8;0;
$GPXUP;4339;07:53:43;0;49	87568;8	56942;9;119	8;0;
$GPXUP;4339;07:53:44;0;49	87568;8	56942;9;119	8;0;
$GPXUP;4339;07:53:45;0;49	87568;8	56942;9;119	8;0;
$GPXUP;4339;07:53:46;0;49	87568;8	56942;9;119	8;0;
$GPXUP;4339;07:53:47;0;49	87568;8	56942;9;119	8;0;
$GPXUP;4339;07:53:48;0;49	87568;8	56942;9;119	8;0;
$GPXUP;4339;07:53:49;0;49	87568;8	56942;8;119	8;0;
$GPXUP;4339;07:53:50;0;49	87568;8	56942;9;119	8;0;
$GPXUP;4339;07:53:51;0;49	87568;8	56942;8;119	7;0;
$GPXUP;4339;07:53:52;0;49	87568;8	56942;8;119	7;0;
$GPXUP;4339;07:53:53;0;49	87568;8	56942;9;119	7;0;
$GPXUP;4339;07:53:54;0;49	87568;8	56942;9;119	7;0;
$GPXUP;4339;07:53:55;0;49	87568;8	56942;8;119	7;0;
$GPXUP;4339;07:53:56;0;49	87568;8	56942;8;119	7;0;
$GPXUP;4339;07:53:57;0;49	87567;8	56942;8;119	7;0;
$GPXUP;4339;07:53:58;0;49	87567;8	56942;9;119	7;0;
$GPXUP;4339;07:53:59;0;49	87567;8	56942;9;119	7;0;
$GPXUP;4339;07:54:00;0;49	87567;8	56942;9;119	6;0;
$GPXUP;4339;07:54:01;0;49	87567;8	56942;9;119	6;0;
$GPXUP;4339;07:54:02;0;49	87567;8	56942;8;119	6;0;
$GPXUP;4339;07:54:03;0;49	87567;8	56942;8;119	6;0;
$GPXUP;4339;07:54:04;0;49	87567;8	56942;8;119	6;0;
$GPXUP;4339;07:54:05;0;49	87567;8	56942;9;119	6;0;
$GPXUP;4339;07:54:06;0;49	87568;8	56942;8;119	6;0;
$GPXUP;4339;07:54:07;0;49	87567;8	56942;8;119	6;0;
$GPXUP;4339;07:54:08;0;49	87567;8	56942;8;119	6;0;
$GPXUP;4339;07:54:09;0;49	87567;8	56942;9;119	6;0;
$GPXUP;4339;07:54:10;0;49	87567;8	56942;9;119	6;0;
$GPXUP;4339;07:54:11;0;49	87567;8	56942;9;119	6;0;
$GPXUP;4339;07:54:12;0;49	87567;8	56942;9;119	6;0;
$GPXUP;4339;07:54:13;0;49	87567;8	56942;8;119	6;0;
$GPXUP;4339;07:54:14;0;49	87567;8	56942;9;119	6;0;
$GPXUP;4339;07:54:15;0;49	87567;8	56942;9;119	6;0;
$GPXUP;4339;07:54:16;0;49	87567;8	56942;8;119	6;0;
$GPXUP;4339;07:54:17;0;49	87567;8	56942;8;119	6;0;
$GPXUP;4339;07:54:18;0;49	87567;8	56942;9;119	6;0;
$GPXUP;4339;07:54:19;0;49	87567;8	56942;9;119	6;0;
$GPXUP;4339;07:54:20;0;49	87567;8	56942;8;119	6;0;
$GPXUP;4339;07:54:21;0;49	87567;8	56942;9;119	6;0;
$GPXUP;4339;07:54:22;0;49	87567;8	56942;8;119	6;0;
$GPXUP;4339;07:54:23;0;49	87567;8	56942;8;119	6;0;
$GPXUP;4339;07:54:24;0;49	87567;8	56942;9;119	6;0;
$GPXUP;4339;07:54:25;0;49	87567;8	56942;9;119	6;0;
$GPXUP;4339;07:54:26;0;49	87567;8	56942;8;119	6;0;
$GPXUP;4339;07:54:27;0;49	87567;8	56942;9;119	6;0;
$GPXUP;4339;07:54:28;0;49	87567;8	56942;9;119	6;0;
$GPXUP;4339;07:54:29;0;49	87567;8	56942;9;119	6;0;
$GPXUP;4339;07:54:30;0;49	87567;8	56942;8;119	6;0;
$GPXUP;4339;07:54:31;0;49	87567;8	56942;8;119	6;0;
$GPXUP;4339;07:54:32;0;49	87567;8	56942;10;119	6;0;
$GPXUP;4339;07:54:33;0;49	87567;8	56942;9;119	6;0;
$GPXUP;4339;07:54:34;0;49	87567;8	56942;9;119	6;0;
$GPXUP;4339;07:54:35;0;49	87567;8	56942;9;119	6;0;
$GPXUP;4339;07:54:36;0;49	87567;8	56942;8;119	6;0;
$GPXUP;4339;07:54:37;0;49	87567;8	56942;8;119	6;0;
$GPXUP;4339;07:54:38;0;49	87567;8	56942;9;119	6;0;
$GPXUP;4339;07:54:39;0;49	87567;8	56942;9;119	6;0;
$GPXUP;4339;07:54:40;0;49	87567;8	56942;9;119	6;0;
$GPXUP;4339;07:54:41;0;49	87567;8	56942;9;119	6;0;
$GPXUP;4339;07:54:42;0;49	87567;8	56942;9;119	6;0;
$GPXUP;4339;07:54:43;0;49	87567;8	56942;9;119	6;0;
$GPXUP;4339;07:54:44;0;49	87567;8	56942;9;119	6;0;
$GPXUP;4339;07:54:45;0;49	87567;8	56942;9;119	6;0;
$GPXUP;4339;07:54:46;0;49	87567;8	56942;8;119	6;0;
$GPXUP;4339;07:54:47;0;49	87567;8	56942;9;119	6;0;
$GPXUP;4339;07:54:48;0;49	87567;8	56942;9;119	6;0;
$GPXUP;4339;07:54:49;0;49	87567;8	56942;9;119	6;0;
$GPXUP;4339;07:54:50;0;49	87567;8	56942;9;119	6;0;
$GPXUP;4339;07:54:51;0;49	87567;8	56942;9;119	6;0;
$GPXUP;4339;07:54:52;0;49	87567;8	56942;9;119	5;0;
$GPXUP;4339;07:54:53;0;49	87567;8	56942;9;119	5;0;
$GPXUP;4339;07:54:54;0;49	87567;8	56942;9;119	5;0;
$GPXUP;4339;07:54:55;0;49	87567;8	56942;9;119	5;0;
$GPXUP;4339;07:54:56;0;49	87567;8	56942;9;119	5;0;
$GPXUP;4339;07:54:57;0;49	87567;8	56942;9;119	5;0;
$GPXUP;4339;07:54:58;0;49	87567;8	56942;9;119	5;0;
$GPXUP;4339;07:54:59;0;49	87567;8	56942;10;119	5;0;
$GPXUP;4339;07:55:00;0;49	87567;8	56942;9;119	5;0;
$GPXUP;4339;07:55:01;0;49	87567;8	56942;9;119	5;0;
$GPXUP;4339;07:55:02;0;49	87567;8	56942;9;119	5;0;
$GPXUP;4339;07:55:03;0;49	87567;8	56942;9;119	5;0;
$GPXUP;4339;07:55:04;0;49	87567;8	56942;9;119	5;0;
$GPXUP;4339;07:55:05;0;49	87567;8	56942;9;119	5;0;
$GPXUP;4339;07:55:06;0;49	87567;8	56942;8;119	5;0;
$GPXUP;4339;07:55:07;0;49	87567;8	56942;8;119	5;0;
$GPXUP;4339;07:55:08;0;49	87567;8	56942;8;119	5;0;
$GPXUP;4339;07:55:09;0;49	87567;8	56942;8;119	5;0;
$GPXUP;4339;07:55:10;0;49	87567;8	56942;9;119	5;0;
$GPXUP;4339;07:55:11;0;49	87567;8	56942;9;119	5;0;
$GPXUP;4339;07:55:12;0;49	87567;8	56942;10;119	5;0;
$GPXUP;4339;07:55:13;0;49	87567;8	56942;9;119	5;0;
$GPXUP;4339;07:55:14;0;49	87567;8	56942;9;119	5;0;
$GPXUP;4339;07:55:15;0;49	87567;8	56942;9;119	5;0;
$GPXUP;4339;07:55:16;0;49	87567;8	56942;9;119	5;0;
$GPXUP;4339;07:55:17;0;49	87567;8	56942;9;119	5;0;
$GPXUP;4339;07:55:18;0;49	87567;8	56942;9;119	5;0;
$GPXUP;4339;07:55:19;0;49	87568;8	56942;9;119	5;0;
$GPXUP;4339;07:55:20;0;49	87568;8	56942;9;119	5;0;
$GPXUP;4339;07:55:21;0;49	87568;8	56942;9;119	5;0;
$GPXUP;4339;07:55:22;0;49	87568;8	56942;9;119	5;0;
$GPXUP;4339;07:55:23;0;49	87568;8	56942;9;119	5;0;
$GPXUP;4339;07:55:24;0;49	87568;8	56942;9;119	5;0;
$GPXUP;4339;07:55:25;0;49	87568;8	56942;10;119	5;0;
$GPXUP;4339;07:55:26;0;49	87568;8	56942;9;119	5;0;
$GPXUP;4339;07:55:27;0;49	87568;8	56942;9;119	5;0;
$GPXUP;4339;07:55:28;0;49	87568;8	56942;9;119	5;0;
$GPXUP;4339;07:55:29;0;49	87568;8	56942;9;119	5;0;
$GPXUP;4339;07:55:30;0;49	87568;8	56942;8;119	5;0;
$GPXUP;4339;07:55:31;0;49	87568;8	56942;9;119	5;0;
$GPXUP;4339;07:55:32;0;49	87568;8	56942;9;119	5;0;
$GPXUP;4339;07:55:33;0;49	87568;8	56942;9;119	5;0;
$GPXUP;4339;07:55:34;0;49	87568;8	56942;9;119	5;0;
$GPXUP;4339;07:55:35;0;49	87568;8	56942;9;119	5;0;
$GPXUP;4339;07:55:36;0;49	87568;8	56942;9;119	5;0;
$GPXUP;4339;07:55:37;0;49	87567;8	56942;9;119	5;0;
$GPXUP;4339;07:55:38;0;49	87567;8	56942;10;119	4;0;
$GPXUP;4339;07:55:39;0;49	87567;8	56942;9;119	4;0;
$GPXUP;4339;07:55:40;0;49	87567;8	56942;9;119	4;0;
$GPXUP;4339;07:55:41;0;49	87567;8	56942;9;119	4;0;
$GPXUP;4339;07:55:42;0;49	87567;8	56942;9;119	4;0;
$GPXUP;4339;07:55:43;0;49	87567;8	56943;9;119	4;0;
$GPXUP;4339;07:55:44;0;49	87567;8	56943;9;119	4;0;
$GPXUP;4339;07:55:45;0;49	87567;8	56942;9;119	4;0;
$GPXUP;4339;07:55:46;0;49	87567;8	56943;9;119	4;0;
$GPXUP;4339;07:55:47;0;49	87568;8	56943;9;119	4;0;
$GPXUP;4339;07:55:48;0;49	87568;8	56942;9;119	4;0;
$GPXUP;4339;07:55:49;0;49	87568;8	56942;9;119	4;0;
$GPXUP;4339;07:55:50;0;49	87568;8	56942;9;119	4;0;
$GPXUP;4339;07:55:51;0;49	87568;8	56942;9;119	4;0;
$GPXUP;4339;07:55:52;0;49	87568;8	56942;9;119	4;0;
$GPXUP;4339;07:55:53;0;49	87567;8	56942;9;119	4;0;
$GPXUP;4339;07:55:54;0;49	87567;8	56942;9;119	4;0;
$GPXUP;4339;07:55:55;0;49	87567;8	56943;9;119	4;0;
$GPXUP;4339;07:55:56;0;49	87567;8	56943;8;119	4;0;
$GPXUP;4339;07:55:57;0;49	87567;8	56943;8;119	4;0;
$GPXUP;4339;07:55:58;0;49	87567;8	56943;9;119	4;0;
$GPXUP;4339;07:55:59;0;49	87567;8	56943;9;119	4;0;
$GPXUP;4339;07:56:00;0;49	87567;8	56943;9;119	4;0;
$GPXUP;4339;07:56:01;0;49	87567;8	56943;9;119	4;0;
$GPXUP;4339;07:56:02;0;49	87567;8	56943;9;119	4;0;
$GPXUP;4339;07:56:03;0;49	87567;8	56943;9;119	4;0;
$GPXUP;4339;07:56:04;0;49	87567;8	56943;8;119	4;0;
$GPXUP;4339;07:56:05;0;49	87567;8	56943;8;119	4;0;
$GPXUP;4339;07:56:06;0;49	87567;8	56943;9;119	4;0;
$GPXUP;4339;07:56:07;0;49	87567;8	56943;9;119	4;0;
$GPXUP;4339;07:56:08;0;49	87567;8	56943;9;119	4;0;
$GPXUP;4339;07:56:09;0;49	87567;8	56943;9;119	4;0;
$GPXUP;4339;07:56:10;0;49	87567;8	56943;8;119	4;0;
$GPXUP;4339;07:56:11;0;49	87567;8	56943;9;119	4;0;
$GPXUP;4339;07:56:12;0;49	87567;8	56943;8;119	4;0;
$GPXUP;4339;07:56:13;0;49	87567;8	56943;9;119	4;0;
$GPXUP;4339;07:56:14;0;49	87568;8	56943;8;119	4;0;
$GPXUP;4339;07:56:15;0;49	87568;8	56943;9;119	4;0;
$GPXUP;4339;07:56:16;0;49	87568;8	56943;8;119	4;0;
$GPXUP;4339;07:56:17;0;49	87568;8	56943;9;119	4;0;
$GPXUP;4339;07:56:18;0;49	87568;8	56943;9;119	4;0;
$GPXUP;4339;07:56:19;0;49	87568;8	56943;9;119	3;0;
$GPXUP;4339;07:56:20;0;49	87568;8	56943;9;119	3;0;
$GPXUP;4339;07:56:21;0;49	87568;8	56943;9;119	3;0;
$GPXUP;4339;07:56:22;0;49	87568;8	56943;9;119	3;0;
$GPXUP;4339;07:56:23;0;49	87568;8	56943;9;119	3;0;
$GPXUP;4339;07:56:24;0;49	87568;8	56943;9;119	3;0;
$GPXUP;4339;07:56:25;0;49	87568;8	56943;9;119	3;0;
$GPXUP;4339;07:56:26;0;49	87568;8	56943;9;119	3;0;
$GPXUP;4339;07:56:27;0;49	87568;8	56943;9;119	3;0;
$GPXUP;4339;07:56:28;0;49	87568;8	56943;9;119	3;0;
$GPXUP;4339;07:56:29;0;49	87568;8	56943;9;119	3;0;
$GPXUP;4339;07:56:30;0;49	87568;8	56943;9;119	3;0;
$GPXUP;4339;07:56:31;0;49	87568;8	56943;9;119	3;0;
$GPXUP;4339;07:56:32;0;49	87568;8	56943;9;119	3;0;
$GPXUP;4339;07:56:33;0;49	87568;8	56943;9;119	3;0;
$GPXUP;4339;07:56:34;0;49	87568;8	56943;9;119	3;0;
$GPXUP;4339;07:56:35;0;49	87568;8	56943;9;119	3;0;
$GPXUP;4339;07:56:36;0;49	87568;8	56943;8;119	3;0;
$GPXUP;4339;07:56:37;0;49	87568;8	56943;8;119	2;0;
$GPXUP;4339;07:56:38;0;49	87568;8	56943;8;119	2;0;
$GPXUP;4339;07:56:39;0;49	87568;8	56943;9;119	2;0;
$GPXUP;4339;07:56:40;0;49	87568;8	56943;9;119	2;0;
$GPXUP;4339;07:56:41;0;49	87568;8	56943;9;119	2;0;
$GPXUP;4339;07:56:42;0;49	87568;8	56943;9;119	2;0;
$GPXUP;4339;07:56:43;0;49	87568;8	56943;9;119	2;0;
$GPXUP;4339;07:56:44;0;49	87568;8	56943;9;119	2;0;
$GPXUP;4339;07:56:45;0;49	87568;8	56943;8;119	2;0;
$GPXUP;4339;07:56:46;0;49	87568;8	56943;9;119	2;0;
$GPXUP;4339;07:56:47;0;49	87568;8	56943;9;119	2;0;
$GPXUP;4339;07:56:48;0;49	87568;8	56943;9;119	2;0;
$GPXUP;4339;07:56:49;0;49	87568;8	56943;9;119	2;0;
$GPXUP;4339;07:56:50;0;49	87568;8	56943;9;119	2;0;
$GPXUP;4339;07:56:51;0;49	87568;8	56943;8;119	1;0;
$GPXUP;4339;07:56:52;0;49	87568;8	56943;9;119	1;0;
$GPXUP;4339;07:56:53;0;49	87568;8	56943;8;119	1;0;
$GPXUP;4339;07:56:54;0;49	87568;8	56943;8;119	1;0;
$GPXUP;4339;07:56:55;0;49	87568;8	56943;8;119	1;0;
$GPXUP;4339;07:56:56;0;49	87568;8	56943;8;119	1;0;
$GPXUP;4339;07:56:57;0;49	87568;8	56943;9;119	1;0;
$GPXUP;4339;07:56:58;0;49	87568;8	56943;9;119	1;0;
$GPXUP;4339;07:56:59;0;49	87568;8	56943;9;119	1;0;
$GPXUP;4339;07:57:00;0;49	87568;8	56943;8;119	1;0;
$GPXUP;4339;07:57:01;0;49	87568;8	56943;8;119	1;0;
$GPXUP;4339;07:57:02;0;49	87568;8	56943;9;119	1;0;
$GPXUP;4339;07:57:03;0;49	87568;8	56943;9;119	1;0;
$GPXUP;4339;07:57:04;0;49	87568;8	56943;7;119	1;0;
$GPXUP;4339;07:57:05;0;49	87568;8	56943;8;119	1;0;
$GPXUP;4339;07:57:06;0;49	87568;8	56943;9;119	1;0;
$GPXUP;4339;07:57:07;0;49	87568;8	56943;9;119	1;0;
$GPXUP;4339;07:57:08;0;49	87568;8	56943;9;119	1;0;
$GPXUP;4339;07:57:09;0;49	87568;8	56943;8;119	1;0;
$GPXUP;4339;07:57:10;0;49	87568;8	56943;8;119	1;0;
$GPXUP;4339;07:57:11;0;49	87567;8	56943;9;119	1;0;
$GPXUP;4339;07:57:12;0;49	87567;8	56943;9;119	1;0;
$GPXUP;4339;07:57:13;0;49	87567;8	56943;9;119	1;0;
$GPXUP;4339;07:57:14;0;49	87567;8	56943;8;119	1;0;
$GPXUP;4339;07:57:15;0;49	87567;8	56943;8;119	1;0;
$GPXUP;4339;07:57:16;0;49	87567;8	56943;8;119	1;0;
$GPXUP;4339;07:57:17;0;49	87567;8	56943;8;119	1;0;
$GPXUP;4339;07:57:18;0;49	87567;8	56943;8;119	1;0;
$GPXUP;4339;07:57:19;0;49	87567;8	56943;8;119	1;0;
$GPXUP;4339;07:57:20;0;49	87567;8	56943;9;119	1;0;
$GPXUP;4339;07:57:21;0;49	87567;8	56943;9;119	1;0;
$GPXUP;4339;07:57:22;0;49	87567;8	56943;9;119	1;0;
$GPXUP;4339;07:57:23;0;49	87567;8	56943;8;119	1;0;
$GPXUP;4339;07:57:24;0;49	87567;8	56943;9;119	1;0;
$GPXUP;4339;07:57:25;0;49	87567;8	56943;8;119	1;0;
$GPXUP;4339;07:57:26;0;49	87567;8	56943;8;119	1;0;
$GPXUP;4339;07:57:27;0;49	87567;8	56943;9;119	1;0;
$GPXUP;4339;07:57:28;0;49	87567;8	56943;8;119	1;0;
$GPXUP;4339;07:57:29;0;49	87567;8	56943;9;119	1;0;
$GPXUP;4339;07:57:30;0;49	87567;8	56943;8;119	1;0;
$GPXUP;4339;07:57:31;0;49	87567;8	56943;9;119	1;0;
$GPXUP;4339;07:57:32;0;49	87567;8	56943;9;119	1;0;
$GPXUP;4339;07:57:33;0;49	87567;8	56943;9;119	1;0;
$GPXUP;4339;07:57:34;0;49	87567;8	56943;9;119	1;0;
$GPXUP;4339;07:57:35;0;49	87567;8	56943;8;119	1;0;
$GPXUP;4339;07:57:36;0;49	87567;8	56943;9;119	1;0;
$GPXUP;4339;07:57:37;0;49	87567;8	56943;9;119	1;0;
$GPXUP;4339;07:57:38;0;49	87567;8	56943;9;119	1;0;
$GPXUP;4339;07:57:39;0;49	87567;8	56943;8;119	1;0;
$GPXUP;4339;07:57:40;0;49	87567;8	56943;9;119	1;0;
$GPXUP;4339;07:57:41;0;49	87567;8	56943;9;119	1;0;
$GPXUP;4339;07:57:42;0;49	87567;8	56943;8;119	1;0;
$GPXUP;4339;07:57:43;0;49	87567;8	56943;8;119	1;0;
$GPXUP;4339;07:57:44;0;49	87567;8	56943;9;119	1;0;
$GPXUP;4339;07:57:45;0;49	87567;8	56943;9;119	1;0;
$GPXUP;4339;07:57:46;0;49	87567;8	56943;9;119	1;0;
$GPXUP;4339;07:57:47;0;49	87567;8	56943;9;119	1;0;
$GPXUP;4339;07:57:48;0;49	87568;8	56943;9;119	1;0;
$GPXUP;4339;07:57:49;0;49	87568;8	56943;8;119	1;0;
$GPXUP;4339;07:57:50;0;49	87567;8	56943;8;119	1;0;
$GPXUP;4339;07:57:51;0;49	87567;8	56943;9;119	1;0;
$GPXUP;4339;07:57:52;0;49	87567;8	56943;9;119	1;0;
$GPXUP;4339;07:57:53;0;49	87568;8	56943;9;119	1;0;
$GPXUP;4339;07:57:54;0;49	87568;8	56943;9;119	1;0;
$GPXUP;4339;07:57:55;0;49	87567;8	56943;9;119	1;0;
$GPXUP;4339;07:57:56;0;49	87568;8	56943;8;119	1;0;
$GPXUP;4339;07:57:57;0;49	87568;8	56943;8;119	1;0;
$GPXUP;4339;07:57:58;0;49	87568;8	56943;9;119	1;0;
$GPXUP;4339;07:57:59;0;49	87568;8	56943;9;119	1;0;
$GPXUP;4339;07:58:00;0;49	87568;8	56943;9;119	1;0;
$GPXUP;4339;07:58:01;0;49	87568;8	56943;9;119	1;0;
$GPXUP;4339;07:58:02;0;49	87568;8	56943;9;119	1;0;
$GPXUP;4339;07:58:03;0;49	87568;8	56943;9;119	1;0;
$GPXUP;4339;07:58:04;0;49	87568;8	56943;9;119	1;0;
$GPXUP;4339;07:58:05;0;49	87568;8	56943;9;119	1;0;
$GPXUP;4339;07:58:06;0;49	87568;8	56943;9;119	1;0;
$GPXUP;4339;07:58:07;0;49	87568;8	56943;9;119	1;0;
$GPXUP;4339;07:58:08;0;49	87568;8	56943;9;119	1;0;
$GPXUP;4339;07:58:09;0;49	87568;8	56943;9;119	1;0;
$GPXUP;4339;07:58:10;0;49	87568;8	56943;9;119	1;0;
$GPXUP;4339;07:58:11;0;49	87567;8	56943;8;119	1;0;
$GPXUP;4339;07:58:12;0;49	87568;8	56943;9;119;0;
$GPXUP;4339;07:58:13;0;49	87568;8	56943;9;119;0;
$GPXUP;4339;07:58:14;0;49	87568;8	56943;9;119;0;
$GPXUP;4339;07:58:15;0;49	87568;8	56943;9;119;0;
$GPXUP;4339;07:58:16;0;49	87568;8	56943;9;119;0;
$GPXUP;4339;07:58:17;0;49	87568;8	56943;9;119;0;
$GPXUP;4339;07:58:18;0;49	87568;8	56943;9;119	1;0;
$GPXUP;4339;07:58:19;0;49	87568;8	56943;9;119	1;0;
$GPXUP;4339;07:58:20;0;49	87568;8	56943;9;119	1;0;
$GPXUP;4339;07:58:21;0;49	87568;8	56943;9;119	1;0;
$GPXUP;4339;07:58:22;0;49	87568;8	56943;9;119	1;0;
$GPXUP;4339;07:58:23;0;49	87568;8	56943;8;119	1;0;
$GPXUP;4339;07:58:24;0;49	87568;8	56943;9;119	1;0;
$GPXUP;4339;07:58:25;0;49	87568;8	56943;8;119	1;0;
$GPXUP;4339;07:58:26;0;49	87568;8	56943;8;119	1;0;
$GPXUP;4339;07:58:27;0;49	87568;8	56943;8;119	1;0;
$GPXUP;4339;07:58:28;0;49	87568;8	56943;9;119	1;0;
$GPXUP;4339;07:58:29;0;49	87568;8	56943;9;119	1;0;
$GPXUP;4339;07:58:30;0;49	87568;8	56943;9;119	1;0;
$GPXUP;4339;07:58:31;0;49	87568;8	56943;9;119	1;0;
$GPXUP;4339;07:58:32;0;49	87568;8	56943;8;119	1;0;
$GPXUP;4339;07:58:33;0;49	87568;8	56943;9;119	1;0;
$GPXUP;4339;07:58:34;0;49	87568;8	56943;9;119	1;0;
$GPXUP;4339;07:58:35;0;49	87568;8	56943;9;119	1;0;
$GPXUP;4339;07:58:36;0;49	87568;8	56943;9;119	1;0;
$GPXUP;4339;07:58:37;0;49	87568;8	56943;9;119;0;
$GPXUP;4339;07:58:38;0;49	87568;8	56943;8;119;0;
$GPXUP;4339;07:58:39;0;49	87568;8	56943;9;119;0;
$GPXUP;4339;07:58:40;0;49	87568;8	56943;9;119;0;
$GPXUP;4339;07:58:41;0;49	87568;8	56943;9;119;0;
$GPXUP;4339;07:58:42;0;49	87568;8	56943;8;119;0;
$GPXUP;4339;07:58:43;0;49	87568;8	56943;8;119;0;
$GPXUP;4339;07:58:44;0;49	87568;8	56943;8;119;0;
$GPXUP;4339;07:58:45;0;49	87568;8	56943;8;119;0;
$GPXUP;4339;07:58:46;0;49	87568;8	56943;8;119;0;
$GPXUP;4339;07:58:47;0;49	87568;8	56943;9;119;0;
$GPXUP;4339;07:58:48;0;49	87568;8	56943;8;119;0;
$GPXUP;4339;07:58:49;0;49	87568;8	56943;8;119;0;
$GPXUP;4339;07:58:50;0;49	87568;8	56943;8;119;0;
$GPXUP;4339;07:58:51;0;49	87568;8	56943;8;119;0;
$GPXUP;4339;07:58:52;0;49	87568;8	56943;8;119;0;
$GPXUP;4339;07:58:53;0;49	87568;8	56943;8;119;0;
$GPXUP;4339;07:58:54;0;49	87568;8	56943;8;119;0;
$GPXUP;4339;07:58:55;0;49	87568;8	56943;8;119;0;
$GPXUP;4339;07:58:56;0;49	87568;8	56943;8;119;0;
$GPXUP;4339;07:58:57;0;49	87568;8	56943;7;119;0;
$GPXUP;4339;07:58:58;0;49	87568;8	56943;8;119;0;
$GPXUP;4339;07:58:59;0;49	87568;8	56943;8;119;0;
$GPXUP;4339;07:59:00;0;49	87568;8	56943;8;119;0;
$GPXUP;4339;07:59:01;0;49	87568;8	56943;8;119;0;
$GPXUP;4339;07:59:02;0;49	87568;8	56943;8;119;0;
$GPXUP;4339;07:59:03;0;49	87568;8	56943;8;119;0;
$GPXUP;4339;07:59:04;0;49	87568;8	56943;8;119;0;
$GPXUP;4339;07:59:05;0;49	87568;8	56943;8;119;0;
$GPXUP;4339;07:59:06;0;49	87568;8	56943;8;119;0;
$GPXUP;4339;07:59:07;0;49	87568;8	56943;8;119;0;
$GPXUP;4339;07:59:08;0;49	87568;8	56943;7;119;0;
$GPXUP;4339;07:59:09;0;49	87568;8	56943;7;119;0;
$GPXUP;4339;07:59:10;0;49	87568;8	56943;8;119;0;
$GPXUP;4339;07:59:11;0;49	87568;8	56943;7;119;0;
$GPXUP;4339;07:59:12;0;49	87568;8	56943;6;119;0;
$GPXUP;4339;07:59:13;0;49	87568;8	56943;7;119;0;
$GPXUP;4339;07:59:14;0;49	87568;8	56943;7;119;0;
$GPXUP;4339;07:59:15;0;49	87568;8	56943;7;119;0;
$GPXUP;4339;07:59:16;0;49	87568;8	56943;7;119;0;
$GPXUP;4339;07:59:17;0;49	87568;8	56943;7;119;0;
$GPXUP;4339;07:59:18;0;49	87568;8	56943;7;119;0;
$GPXUP;4339;07:59:19;0;49	87568;8	56943;7;119;0;
$GPXUP;4339;07:59:20;0;49	87568;8	56943;7;119;0;
$GPXUP;4339;07:59:21;0;49	87568;8	56943;7;119;0;
$GPXUP;4339;07:59:22;0;49	87568;8	56943;6;119;0;
$GPXUP;4339;07:59:23;0;49	87568;8	56943;7;119;0;
$GPXUP;4339;07:59:24;0;49	87568;8	56943;7;119;0;
$GPXUP;4339;07:59:25;0;49	87568;8	56943;7;119;0;
$GPXUP;4339;07:59:26;0;49	87568;8	56943;6;119;0;
$GPXUP;4339;07:59:27;0;49	87568;8	56943;7;119;0;
$GPXUP;4339;07:59:28;0;49	87568;8	56943;7;119;0;
$GPXUP;4339;07:59:29;0;49	87568;8	56943;7;119;0;
$GPXUP;4339;07:59:30;0;49	87568;8	56943;7;119;0;
$GPXUP;4339;07:59:31;0;49	87568;8	56943;7;119;0;
$GPXUP;4339;07:59:32;0;49	87568;8	56943;7;119;0;
$GPXUP;4339;07:59:33;0;49	87568;8	56943;6;119;0;
$GPXUP;4339;07:59:34;0;49	87568;8	56943;7;119;0;
$GPXUP;4339;07:59:35;0;49	87568;8	56943;6;119;0;
$GPXUP;4339;07:59:36;0;49	87568;8	56943;7;119;0;
$GPXUP;4339;07:59:37;0;49	87568;8	56943;7;119;0;
$GPXUP;4339;07:59:38;0;49	87568;8	56943;6;119;0;
$GPXUP;4339;07:59:39;0;49	87568;8	56943;7;119;0;
$GPXUP;4339;07:59:40;0;49	87568;8	56943;7;119;0;
$GPXUP;4339;07:59:41;0;49	87568;8	56943;7;119;0;
$GPXUP;4339;07:59:42;0;49	87568;8	56943;7;119;0;
$GPXUP;4339;07:59:43;0;49	87568;8	56943;7;119;0;
$GPXUP;4339;07:59:44;0;49	87568;8	56943;7;119;0;
$GPXUP;4339;07:59:45;0;49	87568;8	56943;7;119;0;
$GPXUP;4339;07:59:46;0;49	87568;8	56943;7;119;0;
$GPXUP;4339;07:59:47;0;49	87568;8	56943;7;119;0;
$GPXUP;4339;07:59:48;0;49	87568;8	56943;7;119;0;
$GPXUP;4339;07:59:49;0;49	87568;8	56943;6;119;0;
$GPXUP;4339;07:59:50;0;49	87568;8	56943;7;119;0;
$GPXUP;4339;07:59:51;0;49	87568;8	56943;7;119;0;
$GPXUP;4339;07:59:52;0;49	87568;8	56943;7;119;0;
$GPXUP;4339;07:59:53;0;49	87568;8	56943;7;119;0;
$GPXUP;4339;07:59:54;0;49	87568;8	56943;7;119;0;
$GPXUP;4339;07:59:55;0;49	87568;8	56943;7;119;0;
$GPXUP;4339;07:59:56;0;49	87568;8	56943;7;119;0;
$GPXUP;4339;07:59:57;0;49	87568;8	56943;7;119;0;
$GPXUP;4339;07:59:58;0;49	87568;8	56943;7;119;0;
$GPXUP;4339;07:59:59;0;49	87568;8	56943;7;119;0;
$GPXUP;4339;08:00:00;0;49	87568;8	56943;7;119;0;
$GPXUP;4339;08:00:01;0;49	87568;8	56943;7;119;0;
$GPXUP;4339;08:00:02;0;49	87568;8	56943;6;119;0;
$GPXUP;4339;08:00:03;0;49	87568;8	56943;7;119;0;
$GPXUP;4339;08:00:04;0;49	87568;8	56943;7;119;0;
$GPXUP;4339;08:00:05;0;49	87568;8	56943;7;119;0;
$GPXUP;4339;08:00:06;0;49	87568;8	56943;7;119;0;
$GPXUP;4339;08:00:07;0;49	87568;8	56943;7;119;0;
$GPXUP;4339;08:00:08;0;49	87568;8	56943;7;119;0;
$GPXUP;4339;08:00:09;0;49	87568;8	56943;7;119;0;
$GPXUP;4339;08:00:10;0;49	87568;8	56943;7;119;0;
$GPXUP;4339;08:00:11;0;49	87568;8	56943;7;119;0;
$GPXUP;4339;08:00:12;0;49	87568;8	56943;6;119;0;
$GPXUP;4339;08:00:13;0;49	87568;8	56943;7;119;0;
$GPXUP;4339;08:00:14;0;49	87568;8	56943;7;119;0;
$GPXUP;4339;08:00:15;0;49	87568;8	56943;7;119;0;
$GPXUP;4339;08:00:16;0;49	87568;8	56943;7;119;0;
$GPXUP;4339;08:00:17;0;49	87568;8	56943;7;119;0;
$GPXUP;4339;08:00:18;0;49	87568;8	56943;7;119;0;
$GPXUP;4339;08:00:19;0;49	87568;8	56943;7;119;0;
$GPXUP;4339;08:00:20;0;49	87568;8	56943;7;119;0;
$GPXUP;4339;08:00:21;0;49	87568;8	56943;7;119;0;
$GPXUP;4339;08:00:22;0;49	87568;8	56943;7;119;0;
$GPXUP;4339;08:00:23;0;49	87568;8	56943;7;119;0;
$GPXUP;4339;08:00:24;0;49	87568;8	56943;7;119;0;
$GPXUP;4339;08:00:25;0;49	87568;8	56943;7;119;0;
$GPXUP;4339;08:00:26;0;49	87568;8	56943;7;119;0;
$GPXUP;4339;08:00:27;0;49	87568;8	56943;7;119;0;
$GPXUP;4339;08:00:28;0;49	87568;8	56943;7;119;0;
$GPXUP;4339;08:00:29;0;49	87568;8	56943;7;119;0;
$GPXUP;4339;08:00:30;0;49	87568;8	56943;7;119;0;
$GPXUP;4339;08:00:31;0;49	87568;8	56943;7;119;0;
$GPXUP;4339;08:00:32;0;49	87568;8	56943;7;119;0;
$GPXUP;4339;08:00:33;0;49	87568;8	56943;7;119;0;
$GPXUP;4339;08:00:34;0;49	87568;8	56943;7;119;0;
$GPXUP;4339;08:00:35;0;49	87568;8	56943;6;119;0;
$GPXUP;4339;08:00:36;0;49	87568;8	56943;7;119;0;
$GPXUP;4339;08:00:37;0;49	87568;8	56943;7;119;0;
$GPXUP;4339;08:00:38;0;49	87568;8	56943;7;119;0;
$GPXUP;4339;08:00:39;0;49	87568;8	56943;7;119;0;
$GPXUP;4339;08:00:40;0;49	87568;8	56943;7;119;0;
$GPXUP;4339;08:00:41;0;49	87568;8	56943;7;119;0;
$GPXUP;4339;08:00:42;0;49	87568;8	56943;6;119;0;
$GPXUP;4339;08:00:43;0;49	87568;8	56943;7;118	9;0;
$GPXUP;4339;08:00:44;0;49	87568;8	56943;7;119;0;
$GPXUP;4339;08:00:45;0;49	87568;8	56943;7;118	9;0;
$GPXUP;4339;08:00:46;0;49	87568;8	56943;6;118	9;0;
$GPXUP;4339;08:00:47;0;49	87568;8	56943;7;118	9;0;
$GPXUP;4339;08:00:48;0;49	87568;8	56943;7;118	9;0;
$GPXUP;4339;08:00:49;0;49	87568;8	56943;7;118	9;0;
$GPXUP;4339;08:00:50;0;49	87568;8	56943;7;118	9;0;
$GPXUP;4339;08:00:51;0;49	87568;8	56943;7;118	9;0;
$GPXUP;4339;08:00:52;0;49	87568;8	56943;7;118	9;0;
$GPXUP;4339;08:00:53;0;49	87568;8	56943;7;118	9;0;
$GPXUP;4339;08:00:54;0;49	87568;8	56943;7;118	9;0;
$GPXUP;4339;08:00:55;0;49	87568;8	56943;7;118	9;0;
$GPXUP;4339;08:00:56;0;49	87568;8	56943;7;118	9;0;
$GPXUP;4339;08:00:57;0;49	87568;8	56943;7;118	9;0;
$GPXUP;4339;08:00:58;0;49	87568;8	56943;7;118	9;0;
$GPXUP;4339;08:00:59;0;49	87568;8	56943;7;118	9;0;
$GPXUP;4339;08:01:00;0;49	87568;8	56943;7;118	9;0;
$GPXUP;4339;08:01:01;0;49	87568;8	56943;7;118	9;0;
$GPXUP;4339;08:01:02;0;49	87568;8	56943;7;118	9;0;
$GPXUP;4339;08:01:03;0;49	87568;8	56943;7;118	9;0;
$GPXUP;4339;08:01:04;0;49	87568;8	56943;7;118	9;0;
$GPXUP;4339;08:01:05;0;49	87568;8	56943;7;118	9;0;
$GPXUP;4339;08:01:06;0;49	87568;8	56943;7;118	9;0;
$GPXUP;4339;08:01:07;0;49	87568;8	56943;6;118	9;0;
$GPXUP;4339;08:01:08;0;49	87568;8	56943;7;118	9;0;
$GPXUP;4339;08:01:09;0;49	87568;8	56943;7;118	9;0;
$GPXUP;4339;08:01:10;0;49	87568;8	56943;7;118	9;0;
$GPXUP;4339;08:01:11;0;49	87568;8	56943;7;118	9;0;
$GPXUP;4339;08:01:12;0;49	87568;8	56943;7;118	9;0;
$GPXUP;4339;08:01:13;0;49	87568;8	56943;7;118	9;0;
$GPXUP;4339;08:01:14;0;49	87568;8	56943;7;118	9;0;
$GPXUP;4339;08:01:15;0;49	87568;8	56943;7;118	9;0;
$GPXUP;4339;08:01:16;0;49	87568;8	56943;7;118	9;0;
$GPXUP;4339;08:01:17;0;49	87568;8	56943;7;118	9;0;
$GPXUP;4339;08:01:18;0;49	87568;8	56943;7;118	9;0;
$GPXUP;4339;08:01:19;0;49	87568;8	56943;7;118	9;0;
$GPXUP;4339;08:01:20;0;49	87568;8	56943;7;118	9;0;
$GPXUP;4339;08:01:21;0;49	87568;8	56943;7;118	9;0;
$GPXUP;4339;08:01:22;0;49	87568;8	56943;7;118	9;0;
$GPXUP;4339;08:01:23;0;49	87568;8	56943;7;118	9;0;
$GPXUP;4339;08:01:24;0;49	87568;8	56943;7;118	9;0;
$GPXUP;4339;08:01:25;0;49	87568;8	56943;7;118	9;0;
$GPXUP;4339;08:01:26;0;49	87568;8	56943;7;118	9;0;
$GPXUP;4339;08:01:27;0;49	87568;8	56943;7;118	9;0;
$GPXUP;4339;08:01:28;0;49	87568;8	56943;7;118	9;0;
$GPXUP;4339;08:01:29;0;49	87568;8	56943;7;118	9;0;
$GPXUP;4339;08:01:30;0;49	87568;8	56943;7;118	8;0;
$GPXUP;4339;08:01:31;0;49	87568;8	56943;7;118	8;0;
$GPXUP;4339;08:01:32;0;49	87568;8	56943;7;118	8;0;
$GPXUP;4339;08:01:33;0;49	87568;8	56943;7;118	8;0;
$GPXUP;4339;08:01:34;0;49	87568;8	56943;7;118	8;0;
$GPXUP;4339;08:01:35;0;49	87568;8	56943;7;118	8;0;
$GPXUP;4339;08:01:36;0;49	87568;8	56943;7;118	8;0;
$GPXUP;4339;08:01:37;0;49	87568;8	56943;7;118	8;0;
$GPXUP;4339;08:01:38;0;49	87568;8	56943;6;118	8;0;
$GPXUP;4339;08:01:39;0;49	87568;8	56943;6;118	8;0;
$GPXUP;4339;08:01:40;0;49	87568;8	56943;7;118	8;0;
$GPXUP;4339;08:01:41;0;49	87567;8	56943;7;118	8;0;
$GPXUP;4339;08:01:42;0;49	87567;8	56943;7;118	7;0;
$GPXUP;4339;08:01:43;0;49	87567;8	56943;7;118	7;0;
$GPXUP;4339;08:01:44;0;49	87567;8	56943;7;118	7;0;
$GPXUP;4339;08:01:45;0;49	87567;8	56943;7;118	7;0;
$GPXUP;4339;08:01:46;0;49	87567;8	56943;7;118	7;0;
$GPXUP;4339;08:01:47;0;49	87567;8	56943;7;118	7;0;
$GPXUP;4339;08:01:48;0;49	87567;8	56943;7;118	7;0;
$GPXUP;4339;08:01:49;0;49	87567;8	56943;7;118	7;0;
$GPXUP;4339;08:01:50;0;49	87567;8	56943;7;118	7;0;
$GPXUP;4339;08:01:51;0;49	87567;8	56943;7;118	7;0;
$GPXUP;4339;08:01:52;0;49	87567;8	56943;7;118	7;0;
$GPXUP;4339;08:01:53;0;49	87567;8	56943;7;118	7;0;
$GPXUP;4339;08:01:54;0;49	87567;8	56943;7;118	7;0;
$GPXUP;4339;08:01:55;0;49	87567;8	56943;7;118	7;0;
$GPXUP;4339;08:01:56;0;49	87567;8	56943;7;118	7;0;
$GPXUP;4339;08:01:57;0;49	87567;8	56943;7;118	7;0;
$GPXUP;4339;08:01:58;0;49	87567;8	56943;7;118	7;0;
$GPXUP;4339;08:01:59;0;49	87567;8	56943;7;118	7;0;
$GPXUP;4339;08:02:00;0;49	87567;8	56943;7;118	7;0;
$GPXUP;4339;08:02:01;0;49	87567;8	56943;7;118	6;0;
$GPXUP;4339;08:02:02;0;49	87567;8	56943;7;118	6;0;
$GPXUP;4339;08:02:03;0;49	87567;8	56943;7;118	6;0;
$GPXUP;4339;08:02:04;0;49	87567;8	56943;7;118	6;0;
$GPXUP;4339;08:02:05;0;49	87567;8	56943;7;118	6;0;
$GPXUP;4339;08:02:06;0;49	87567;8	56943;7;118	6;0;
$GPXUP;4339;08:02:07;0;49	87567;8	56943;6;118	6;0;
$GPXUP;4339;08:02:08;0;49	87567;8	56943;7;118	6;0;
$GPXUP;4339;08:02:09;0;49	87567;8	56943;7;118	6;0;
$GPXUP;4339;08:02:10;0;49	87567;8	56943;7;118	6;0;
$GPXUP;4339;08:02:11;0;49	87567;8	56943;7;118	6;0;
$GPXUP;4339;08:02:12;0;49	87567;8	56943;7;118	6;0;
$GPXUP;4339;08:02:13;0;49	87567;8	56943;7;118	6;0;
$GPXUP;4339;08:02:14;0;49	87567;8	56943;7;118	6;0;
$GPXUP;4339;08:02:15;0;49	87567;8	56943;7;118	6;0;
$GPXUP;4339;08:02:16;0;49	87567;8	56943;7;118	6;0;
$GPXUP;4339;08:02:17;0;49	87567;8	56943;7;118	6;0;
$GPXUP;4339;08:02:18;0;49	87567;8	56943;7;118	6;0;
$GPXUP;4339;08:02:19;0;49	87567;8	56943;7;118	6;0;
$GPXUP;4339;08:02:20;0;49	87567;8	56943;7;118	6;0;
$GPXUP;4339;08:02:21;0;49	87567;8	56943;7;118	6;0;
$GPXUP;4339;08:02:22;0;49	87567;8	56943;7;118	6;0;
$GPXUP;4339;08:02:23;0;49	87567;8	56943;7;118	6;0;
$GPXUP;4339;08:02:24;0;49	87567;8	56943;7;118	6;0;
$GPXUP;4339;08:02:25;0;49	87567;8	56943;7;118	6;0;
$GPXUP;4339;08:02:26;0;49	87567;8	56943;7;118	6;0;
$GPXUP;4339;08:02:27;0;49	87567;8	56943;7;118	6;0;
$GPXUP;4339;08:02:28;0;49	87567;8	56943;7;118	6;0;
$GPXUP;4339;08:02:29;0;49	87567;8	56943;7;118	6;0;
$GPXUP;4339;08:02:30;0;49	87567;8	56943;7;118	6;0;
$GPXUP;4339;08:02:31;0;49	87567;8	56943;7;118	6;0;
$GPXUP;4339;08:02:32;0;49	87567;8	56943;7;118	6;0;
$GPXUP;4339;08:02:33;0;49	87567;8	56943;7;118	6;0;
$GPXUP;4339;08:02:34;0;49	87567;8	56943;7;118	6;0;
$GPXUP;4339;08:02:35;0;49	87567;8	56943;6;118	7;0;
$GPXUP;4339;08:02:36;0;49	87567;8	56943;6;118	7;0;
$GPXUP;4339;08:02:37;0;49	87567;8	56943;7;118	7;0;
$GPXUP;4339;08:02:38;0;49	87567;8	56943;7;118	7;0;
$GPXUP;4339;08:02:39;0;49	87567;8	56943;7;118	7;0;
$GPXUP;4339;08:02:40;0;49	87567;8	56943;7;118	7;0;
$GPXUP;4339;08:02:41;0;49	87567;8	56943;7;118	7;0;
$GPXUP;4339;08:02:42;0;49	87567;8	56943;7;118	7;0;
$GPXUP;4339;08:02:43;0;49	87567;8	56943;7;118	7;0;
$GPXUP;4339;08:02:44;0;49	87567;8	56943;7;118	7;0;
$GPXUP;4339;08:02:45;0;49	87567;8	56943;7;118	7;0;
$GPXUP;4339;08:02:46;0;49	87567;8	56943;7;118	7;0;
$GPXUP;4339;08:02:47;0;49	87567;8	56943;7;118	7;0;
$GPXUP;4339;08:02:48;0;49	87567;8	56943;7;118	7;0;
$GPXUP;4339;08:02:49;0;49	87567;8	56943;7;118	7;0;
$GPXUP;4339;08:02:50;0;49	87567;8	56943;7;118	7;0;
$GPXUP;4339;08:02:51;0;49	87567;8	56943;7;118	7;0;
$GPXUP;4339;08:02:52;0;49	87567;8	56943;7;118	7;0;
$GPXUP;4339;08:02:53;0;49	87567;8	56943;7;118	7;0;
$GPXUP;4339;08:02:54;0;49	87567;8	56943;6;118	7;0;
$GPXUP;4339;08:02:55;0;49	87567;8	56943;7;118	7;0;
$GPXUP;4339;08:02:56;0;49	87567;8	56943;7;118	7;0;
$GPXUP;4339;08:02:57;0;49	87567;8	56943;7;118	7;0;
$GPXUP;4339;08:02:58;0;49	87567;8	56943;7;118	7;0;
$GPXUP;4339;08:02:59;0;49	87567;8	56943;7;118	7;0;
$GPXUP;4339;08:03:00;0;49	87567;8	56943;7;118	7;0;
$GPXUP;4339;08:03:01;0;49	87567;8	56943;6;118	7;0;
$GPXUP;4339;08:03:02;0;49	87567;8	56943;6;118	7;0;
$GPXUP;4339;08:03:03;0;49	87567;8	56943;6;118	7;0;
$GPXUP;4339;08:03:04;0;49	87567;8	56943;6;118	7;0;
$GPXUP;4339;08:03:05;0;49	87567;8	56943;6;118	7;0;
$GPXUP;4339;08:03:06;0;49	87567;8	56943;6;118	7;0;
$GPXUP;4339;08:03:07;0;49	87567;8	56943;6;118	7;0;
$GPXUP;4339;08:03:08;0;49	87567;8	56943;6;118	7;0;
$GPXUP;4339;08:03:09;0;49	87567;8	56943;5;118	7;0;
$GPXUP;4339;08:03:10;0;49	87567;8	56943;7;118	7;0;
$GPXUP;4339;08:03:11;0;49	87567;8	56943;6;118	7;0;
$GPXUP;4339;08:03:12;0;49	87567;8	56943;6;118	7;0;
$GPXUP;4339;08:03:13;0;49	87567;8	56943;6;118	7;0;
$GPXUP;4339;08:03:14;0;49	87567;8	56943;7;118	7;0;
$GPXUP;4339;08:03:15;0;49	87567;8	56943;7;118	7;0;
$GPXUP;4339;08:03:16;0;49	87567;8	56943;7;118	7;0;
$GPXUP;4339;08:03:17;0;49	87567;8	56943;7;118	7;0;
$GPXUP;4339;08:03:18;0;49	87567;8	56943;7;118	7;0;
$GPXUP;4339;08:03:19;0;49	87567;8	56943;7;118	6;0;
$GPXUP;4339;08:03:20;0;49	87567;8	56943;7;118	6;0;
$GPXUP;4339;08:03:21;0;49	87567;8	56943;7;118	6;0;
$GPXUP;4339;08:03:22;0;49	87567;8	56943;7;118	6;0;
$GPXUP;4339;08:03:23;0;49	87567;8	56943;7;118	6;0;
$GPXUP;4339;08:03:24;0;49	87567;8	56943;7;118	6;0;
$GPXUP;4339;08:03:25;0;49	87567;8	56943;7;118	6;0;
$GPXUP;4339;08:03:26;0;49	87567;8	56943;7;118	6;0;
$GPXUP;4339;08:03:27;0;49	87567;8	56943;7;118	6;0;
$GPXUP;4339;08:03:28;0;49	87567;8	56943;7;118	6;0;
$GPXUP;4339;08:03:29;0;49	87567;8	56943;7;118	6;0;
$GPXUP;4339;08:03:30;0;49	87567;8	56943;7;118	6;0;
$GPXUP;4339;08:03:31;0;49	87567;8	56943;7;118	6;0;
$GPXUP;4339;08:03:32;0;49	87567;8	56943;7;118	6;0;
$GPXUP;4339;08:03:33;0;49	87567;8	56943;7;118	6;0;
$GPXUP;4339;08:03:34;0;49	87567;8	56943;7;118	6;0;
$GPXUP;4339;08:03:35;0;49	87567;8	56943;7;118	6;0;
$GPXUP;4339;08:03:36;0;49	87567;8	56943;7;118	6;0;
$GPXUP;4339;08:03:37;0;49	87567;8	56943;7;118	6;0;
$GPXUP;4339;08:03:38;0;49	87567;8	56943;7;118	6;0;
$GPXUP;4339;08:03:39;0;49	87567;8	56943;7;118	6;0;
$GPXUP;4339;08:03:40;0;49	87567;8	56943;7;118	6;0;
$GPXUP;4339;08:03:41;0;49	87567;8	56943;7;118	6;0;
$GPXUP;4339;08:03:42;0;49	87567;8	56943;7;118	6;0;
$GPXUP;4339;08:03:43;0;49	87567;8	56943;7;118	5;0;
$GPXUP;4339;08:03:44;0;49	87567;8	56943;7;118	5;0;
$GPXUP;4339;08:03:45;0;49	87567;8	56943;7;118	5;0;
$GPXUP;4339;08:03:46;0;49	87567;8	56943;7;118	5;0;
$GPXUP;4339;08:03:47;0;49	87567;8	56943;7;118	5;0;
$GPXUP;4339;08:03:48;0;49	87567;8	56943;7;118	5;0;
$GPXUP;4339;08:03:49;0;49	87567;8	56943;7;118	5;0;
$GPXUP;4339;08:03:50;0;49	87567;8	56943;7;118	5;0;
$GPXUP;4339;08:03:51;0;49	87567;8	56943;7;118	5;0;
$GPXUP;4339;08:03:52;0;49	87567;8	56943;7;118	5;0;
$GPXUP;4339;08:03:53;0;49	87567;8	56943;7;118	5;0;
$GPXUP;4339;08:03:54;0;49	87567;8	56943;7;118	5;0;
$GPXUP;4339;08:03:55;0;49	87567;8	56943;7;118	5;0;
$GPXUP;4339;08:03:56;0;49	87567;8	56943;7;118	5;0;
$GPXUP;4339;08:03:57;0;49	87567;8	56943;7;118	5;0;
$GPXUP;4339;08:03:58;0;49	87567;8	56943;7;118	5;0;
$GPXUP;4339;08:03:59;0;49	87567;8	56943;7;118	5;0;
$GPXUP;4339;08:04:00;0;49	87567;8	56943;7;118	5;0;
$GPXUP;4339;08:04:01;0;49	87567;8	56943;7;118	5;0;
$GPXUP;4339;08:04:02;0;49	87567;8	56943;7;118	5;0;
$GPXUP;4339;08:04:03;0;49	87567;8	56943;7;118	5;0;
$GPXUP;4339;08:04:04;0;49	87567;8	56943;7;118	5;0;
$GPXUP;4339;08:04:05;0;49	87567;8	56943;7;118	5;0;
$GPXUP;4339;08:04:06;0;49	87567;8	56943;7;118	5;0;
$GPXUP;4339;08:04:07;0;49	87567;8	56943;7;118	5;0;
$GPXUP;4339;08:04:08;0;49	87567;8	56943;7;118	5;0;
$GPXUP;4339;08:04:09;0;49	87567;8	56943;7;118	5;0;
$GPXUP;4339;08:04:10;0;49	87567;8	56943;7;118	5;0;
$GPXUP;4339;08:04:11;0;49	87567;8	56943;7;118	5;0;
$GPXUP;4339;08:04:12;0;49	87567;8	56943;7;118	5;0;
$GPXUP;4339;08:04:13;0;49	87567;8	56943;7;118	5;0;
$GPXUP;4339;08:04:14;0;49	87567;8	56943;7;118	5;0;
$GPXUP;4339;08:04:15;0;49	87567;8	56943;7;118	5;0;
$GPXUP;4339;08:04:16;0;49	87567;8	56943;7;118	5;0;
$GPXUP;4339;08:04:17;0;49	87567;8	56943;7;118	5;0;
$GPXUP;4339;08:04:18;0;49	87567;8	56943;7;118	4;0;
$GPXUP;4339;08:04:19;0;49	87567;8	56943;7;118	4;0;
$GPXUP;4339;08:04:20;0;49	87567;8	56943;7;118	4;0;
$GPXUP;4339;08:04:21;0;49	87567;8	56943;7;118	4;0;
$GPXUP;4339;08:04:22;0;49	87567;8	56943;7;118	4;0;
$GPXUP;4339;08:04:23;0;49	87567;8	56943;7;118	4;0;
$GPXUP;4339;08:04:24;0;49	87567;8	56943;7;118	4;0;
$GPXUP;4339;08:04:25;0;49	87567;8	56943;7;118	4;0;
$GPXUP;4339;08:04:26;0;49	87567;8	56943;7;118	4;0;
$GPXUP;4339;08:04:27;0;49	87567;8	56943;7;118	4;0;
$GPXUP;4339;08:04:28;0;49	87567;8	56943;7;118	4;0;
$GPXUP;4339;08:04:29;0;49	87567;8	56943;7;118	4;0;
$GPXUP;4339;08:04:30;0;49	87567;8	56943;7;118	4;0;
$GPXUP;4339;08:04:31;0;49	87567;8	56943;7;118	4;0;
$GPXUP;4339;08:04:32;0;49	87567;8	56943;7;118	4;0;
$GPXUP;4339;08:04:33;0;49	87567;8	56943;7;118	4;0;
$GPXUP;4339;08:04:34;0;49	87567;8	56943;7;118	4;0;
$GPXUP;4339;08:04:35;0;49	87567;8	56943;7;118	4;0;
$GPXUP;4339;08:04:36;0;49	87567;8	56943;7;118	4;0;
$GPXUP;4339;08:04:37;0;49	87567;8	56943;7;118	4;0;
$GPXUP;4339;08:04:38;0;49	87567;8	56943;7;118	4;0;
$GPXUP;4339;08:04:39;0;49	87567;8	56943;7;118	4;0;
$GPXUP;4339;08:04:40;0;49	87567;8	56943;7;118	4;0;
$GPXUP;4339;08:04:41;0;49	87567;8	56943;6;118	4;0;
$GPXUP;4339;08:04:42;0;49	87567;8	56943;7;118	4;0;
$GPXUP;4339;08:04:43;0;49	87567;8	56943;7;118	4;0;
$GPXUP;4339;08:04:44;0;49	87567;8	56943;7;118	4;0;
$GPXUP;4339;08:04:45;0;49	87567;8	56943;7;118	4;0;
$GPXUP;4339;08:04:46;0;49	87567;8	56943;7;118	4;0;
$GPXUP;4339;08:04:47;0;49	87567;8	56943;7;118	4;0;
$GPXUP;4339;08:04:48;0;49	87567;8	56943;7;118	4;0;
$GPXUP;4339;08:04:49;0;49	87567;8	56943;7;118	4;0;
$GPXUP;4339;08:04:50;0;49	87567;8	56943;7;118	4;0;
$GPXUP;4339;08:04:51;0;49	87567;8	56943;7;118	4;0;
$GPXUP;4339;08:04:52;0;49	87567;8	56943;7;118	4;0;
$GPXUP;4339;08:04:53;0;49	87567;8	56943;7;118	4;0;
$GPXUP;4339;08:04:54;0;49	87567;8	56943;7;118	4;0;
$GPXUP;4339;08:04:55;0;49	87567;8	56943;7;118	4;0;
$GPXUP;4339;08:04:56;0;49	87567;8	56943;7;118	4;0;
$GPXUP;4339;08:04:57;0;49	87567;8	56943;7;118	4;0;
$GPXUP;4339;08:04:58;0;49	87567;8	56943;7;118	4;0;
$GPXUP;4339;08:04:59;0;49	87567;8	56943;7;118	4;0;
$GPXUP;4339;08:05:00;0;49	87567;8	56943;7;118	4;0;
$GPXUP;4339;08:05:01;0;49	87567;8	56943;7;118	4;0;
$GPXUP;4339;08:05:02;0;49	87567;8	56943;7;118	4;0;
$GPXUP;4339;08:05:03;0;49	87567;8	56943;7;118	4;0;
$GPXUP;4339;08:05:04;0;49	87567;8	56943;7;118	4;0;
$GPXUP;4339;08:05:05;0;49	87567;8	56943;7;118	4;0;
$GPXUP;4339;08:05:06;0;49	87567;8	56943;7;118	4;0;
$GPXUP;4339;08:05:07;0;49	87567;8	56943;7;118	4;0;
$GPXUP;4339;08:05:08;0;49	87567;8	56943;7;118	4;0;
$GPXUP;4339;08:05:09;0;49	87567;8	56943;7;118	5;0;
$GPXUP;4339;08:05:10;0;49	87567;8	56943;7;118	5;0;
$GPXUP;4339;08:05:11;0;49	87567;8	56943;7;118	4;0;
$GPXUP;4339;08:05:12;0;49	87567;8	56943;7;118	4;0;
$GPXUP;4339;08:05:13;0;49	87567;8	56943;7;118	4;0;
$GPXUP;4339;08:05:14;0;49	87567;8	56943;7;118	4;0;
$GPXUP;4339;08:05:15;0;49	87567;8	56943;7;118	4;0;
$GPXUP;4339;08:05:16;0;49	87567;8	56943;7;118	4;0;
$GPXUP;4339;08:05:17;0;49	87567;8	56943;7;118	4;0;
$GPXUP;4339;08:05:18;0;49	87567;8	56943;7;118	4;0;
$GPXUP;4339;08:05:19;0;49	87567;8	56943;7;118	4;0;
$GPXUP;4339;08:05:20;0;49	87567;8	56943;7;118	4;0;
$GPXUP;4339;08:05:21;0;49	87567;8	56943;7;118	4;0;
$GPXUP;4339;08:05:22;0;49	87567;8	56943;7;118	4;0;
$GPXUP;4339;08:05:23;0;49	87567;8	56943;7;118	4;0;
$GPXUP;4339;08:05:24;0;49	87567;8	56943;7;118	4;0;
$GPXUP;4339;08:05:25;0;49	87567;8	56943;7;118	4;0;
$GPXUP;4339;08:05:26;0;49	87567;8	56943;7;118	4;0;
$GPXUP;4339;08:05:27;0;49	87567;8	56943;7;118	4;0;
$GPXUP;4339;08:05:28;0;49	87567;8	56943;7;118	3;0;
$GPXUP;4339;08:05:29;0;49	87567;8	56943;7;118	3;0;
$GPXUP;4339;08:05:30;0;49	87567;8	56943;7;118	3;0;
$GPXUP;4339;08:05:31;0;49	87567;8	56943;7;118	3;0;
$GPXUP;4339;08:05:32;0;49	87567;8	56943;7;118	3;0;
$GPXUP;4339;08:05:33;0;49	87567;8	56943;7;118	3;0;
$GPXUP;4339;08:05:34;0;49	87567;8	56943;7;118	3;0;
$GPXUP;4339;08:05:35;0;49	87567;8	56943;7;118	3;0;
$GPXUP;4339;08:05:36;0;49	87567;8	56943;7;118	3;0;
$GPXUP;4339;08:05:37;0;49	87567;8	56943;7;118	3;0;
$GPXUP;4339;08:05:38;0;49	87567;8	56943;7;118	3;0;
$GPXUP;4339;08:05:39;0;49	87567;8	56943;7;118	3;0;
$GPXUP;4339;08:05:40;0;49	87567;8	56943;7;118	3;0;
$GPXUP;4339;08:05:41;0;49	87567;8	56943;7;118	3;0;
$GPXUP;4339;08:05:42;0;49	87567;8	56943;7;118	3;0;
$GPXUP;4339;08:05:43;0;49	87567;8	56943;7;118	3;0;
$GPXUP;4339;08:05:44;0;49	87567;8	56943;7;118	3;0;
$GPXUP;4339;08:05:45;0;49	87567;8	56943;7;118	3;0;
$GPXUP;4339;08:05:46;0;49	87567;8	56943;7;118	3;0;
$GPXUP;4339;08:05:47;0;49	87567;8	56943;6;118	3;0;
$GPXUP;4339;08:05:48;0;49	87567;8	56943;7;118	3;0;
$GPXUP;4339;08:05:49;0;49	87567;8	56943;7;118	3;0;
$GPXUP;4339;08:05:50;0;49	87567;8	56943;7;118	3;0;
$GPXUP;4339;08:05:51;0;49	87567;8	56943;7;118	3;0;
$GPXUP;4339;08:05:52;0;49	87567;8	56943;7;118	3;0;
$GPXUP;4339;08:05:53;0;49	87567;8	56943;7;118	3;0;
$GPXUP;4339;08:05:54;0;49	87567;8	56943;7;118	3;0;
$GPXUP;4339;08:05:55;0;49	87567;8	56943;7;118	3;0;
$GPXUP;4339;08:05:56;0;49	87567;8	56943;7;118	3;0;
$GPXUP;4339;08:05:57;0;49	87567;8	56943;7;118	3;0;
$GPXUP;4339;08:05:58;0;49	87567;8	56943;7;118	3;0;
$GPXUP;4339;08:05:59;0;49	87567;8	56943;7;118	3;0;
$GPXUP;4339;08:06:00;0;49	87567;8	56943;7;118	3;0;
$GPXUP;4339;08:06:01;0;49	87567;8	56943;7;118	2;0;
$GPXUP;4339;08:06:02;0;49	87567;8	56943;7;118	3;0;
$GPXUP;4339;08:06:03;0;49	87567;8	56943;7;118	3;0;
$GPXUP;4339;08:06:04;0;49	87567;8	56943;7;118	3;0;
$GPXUP;4339;08:06:05;0;49	87567;8	56943;7;118	3;0;
$GPXUP;4339;08:06:06;0;49	87567;8	56943;7;118	3;0;
$GPXUP;4339;08:06:07;0;49	87567;8	56943;7;118	2;0;
$GPXUP;4339;08:06:08;0;49	87567;8	56943;7;118	2;0;
$GPXUP;4339;08:06:09;0;49	87567;8	56943;7;118	2;0;
$GPXUP;4339;08:06:10;0;49	87567;8	56943;7;118	2;0;
$GPXUP;4339;08:06:11;0;49	87567;8	56943;7;118	2;0;
$GPXUP;4339;08:06:12;0;49	87567;8	56943;7;118	2;0;
$GPXUP;4339;08:06:13;0;49	87567;8	56943;7;118	2;0;
$GPXUP;4339;08:06:14;0;49	87567;8	56943;7;118	2;0;
$GPXUP;4339;08:06:15;0;49	87567;8	56943;7;118	2;0;
$GPXUP;4339;08:06:16;0;49	87567;8	56943;7;118	2;0;
$GPXUP;4339;08:06:17;0;49	87567;8	56943;7;118	2;0;
$GPXUP;4339;08:06:18;0;49	87567;8	56943;7;118	2;0;
$GPXUP;4339;08:06:19;0;49	87567;8	56943;6;118	2;0;
$GPXUP;4339;08:06:20;0;49	87567;8	56943;7;118	2;0;
$GPXUP;4339;08:06:21;0;49	87567;8	56943;7;118	2;0;
$GPXUP;4339;08:06:22;0;49	87567;8	56943;7;118	2;0;
$GPXUP;4339;08:06:23;0;49	87567;8	56943;7;118	2;0;
$GPXUP;4339;08:06:24;0;49	87567;8	56943;7;118	2;0;
$GPXUP;4339;08:06:25;0;49	87567;8	56943;7;118	2;0;
$GPXUP;4339;08:06:26;0;49	87567;8	56943;7;118	2;0;
$GPXUP;4339;08:06:27;0;49	87567;8	56943;7;118	2;0;
$GPXUP;4339;08:06:28;0;49	87567;8	56943;7;118	3;0;
$GPXUP;4339;08:06:29;0;49	87567;8	56943;7;118	2;0;
$GPXUP;4339;08:06:30;0;49	87567;8	56943;7;118	2;0;
$GPXUP;4339;08:06:31;0;49	87567;8	56943;7;118	2;0;
$GPXUP;4339;08:06:32;0;49	87567;8	56943;7;118	2;0;
$GPXUP;4339;08:06:33;0;49	87567;8	56943;7;118	2;0;
$GPXUP;4339;08:06:34;0;49	87567;8	56943;7;118	2;0;
$GPXUP;4339;08:06:35;0;49	87567;8	56943;7;118	2;0;
$GPXUP;4339;08:06:36;0;49	87567;8	56943;7;118	2;0;
$GPXUP;4339;08:06:37;0;49	87567;8	56943;7;118	2;0;
$GPXUP;4339;08:06:38;0;49	87567;8	56943;7;118	2;0;
$GPXUP;4339;08:06:39;0;49	87567;8	56943;7;118	2;0;
$GPXUP;4339;08:06:40;0;49	87567;8	56943;7;118	2;0;
$GPXUP;4339;08:06:41;0;49	87567;8	56943;7;118	2;0;
$GPXUP;4339;08:06:42;0;49	87567;8	56943;7;118	2;0;
$GPXUP;4339;08:06:43;0;49	87567;8	56943;7;118	2;0;
$GPXUP;4339;08:06:44;0;49	87567;8	56943;7;118	2;0;
$GPXUP;4339;08:06:45;0;49	87567;8	56943;7;118	2;0;
$GPXUP;4339;08:06:46;0;49	87567;8	56943;7;118	2;0;
$GPXUP;4339;08:06:47;0;49	87567;8	56943;7;118	2;0;
$GPXUP;4339;08:06:48;0;49	87567;8	56943;7;118	2;0;
$GPXUP;4339;08:06:49;0;49	87567;8	56943;7;118	2;0;
$GPXUP;4339;08:06:50;0;49	87567;8	56943;7;118	2;0;
$GPXUP;4339;08:06:51;0;49	87567;8	56943;7;118	2;0;
$GPXUP;4339;08:06:52;0;49	87567;8	56943;7;118	2;0;
$GPXUP;4339;08:06:53;0;49	87567;8	56943;7;118	2;0;
$GPXUP;4339;08:06:54;0;49	87567;8	56943;7;118	2;0;
$GPXUP;4339;08:06:55;0;49	87567;8	56943;7;118	2;0;
$GPXUP;4339;08:06:56;0;49	87567;8	56943;7;118	2;0;
$GPXUP;4339;08:06:57;0;49	87567;8	56943;7;118	3;0;
$GPXUP;4339;08:06:58;0;49	87567;8	56943;7;118	3;0;
$GPXUP;4339;08:06:59;0;49	87567;8	56943;7;118	3;0;
$GPXUP;4339;08:07:00;0;49	87567;8	56943;7;118	3;0;
$GPXUP;4339;08:07:01;0;49	87567;8	56943;7;118	3;0;
$GPXUP;4339;08:07:02;0;49	87567;8	56943;7;118	3;0;
$GPXUP;4339;08:07:03;0;49	87567;8	56943;7;118	3;0;
$GPXUP;4339;08:07:04;0;49	87567;8	56943;7;118	3;0;
$GPXUP;4339;08:07:05;0;49	87567;8	56943;7;118	3;0;
$GPXUP;4339;08:07:06;0;49	87567;8	56943;7;118	3;0;
$GPXUP;4339;08:07:07;0;49	87567;8	56943;7;118	3;0;
$GPXUP;4339;08:07:08;0;49	87567;8	56943;7;118	3;0;
$GPXUP;4339;08:07:09;0;49	87567;8	56943;7;118	3;0;
$GPXUP;4339;08:07:10;0;49	87567;8	56943;7;118	3;0;
$GPXUP;4339;08:07:11;0;49	87567;8	56943;7;118	3;0;
$GPXUP;4339;08:07:12;0;49	87567;8	56943;7;118	3;0;
$GPXUP;4339;08:07:13;0;49	87567;8	56943;7;118	3;0;
$GPXUP;4339;08:07:14;0;49	87567;8	56943;7;118	3;0;
$GPXUP;4339;08:07:15;0;49	87567;8	56943;7;118	3;0;
$GPXUP;4339;08:07:16;0;49	87567;8	56943;7;118	2;0;
$GPXUP;4339;08:07:17;0;49	87567;8	56943;7;118	2;0;
$GPXUP;4339;08:07:18;0;49	87567;8	56943;7;118	2;0;
$GPXUP;4339;08:07:19;0;49	87567;8	56943;7;118	2;0;
$GPXUP;4339;08:07:20;0;49	87567;8	56943;7;118	2;0;
$GPXUP;4339;08:07:21;0;49	87567;8	56943;7;118	2;0;
$GPXUP;4339;08:07:22;0;49	87567;8	56943;7;118	2;0;
$GPXUP;4339;08:07:23;0;49	87567;8	56943;7;118	2;0;
$GPXUP;4339;08:07:24;0;49	87567;8	56943;7;118	2;0;
$GPXUP;4339;08:07:25;0;49	87567;8	56943;7;118	2;0;
$GPXUP;4339;08:07:26;0;49	87567;8	56943;7;118	2;0;
$GPXUP;4339;08:07:27;0;49	87567;8	56943;7;118	2;0;
$GPXUP;4339;08:07:28;0;49	87567;8	56943;7;118	2;0;
$GPXUP;4339;08:07:29;0;49	87567;8	56943;7;118	2;0;
$GPXUP;4339;08:07:30;0;49	87567;8	56943;7;118	2;0;
$GPXUP;4339;08:07:31;0;49	87567;8	56943;7;118	2;0;
$GPXUP;4339;08:07:32;0;49	87567;8	56943;7;118	2;0;
$GPXUP;4339;08:07:33;0;49	87567;8	56943;7;118	2;0;
$GPXUP;4339;08:07:34;0;49	87567;8	56943;7;118	2;0;
$GPXUP;4339;08:07:35;0;49	87567;8	56943;7;118	2;0;
$GPXUP;4339;08:07:36;0;49	87567;8	56943;7;118	2;0;
$GPXUP;4339;08:07:37;0;49	87567;8	56943;7;118	2;0;
$GPXUP;4339;08:07:38;0;49	87567;8	56943;7;118	2;0;
$GPXUP;4339;08:07:39;0;49	87567;8	56943;7;118	2;0;
$GPXUP;4339;08:07:40;0;49	87567;8	56943;7;118	2;0;
$GPXUP;4339;08:07:41;0;49	87567;8	56943;7;118	2;0;
$GPXUP;4339;08:07:42;0;49	87567;8	56943;7;118	2;0;
$GPXUP;4339;08:07:43;0;49	87567;8	56943;7;118	1;0;
$GPXUP;4339;08:07:44;0;49	87567;8	56943;7;118	1;0;
$GPXUP;4339;08:07:45;0;49	87567;8	56943;7;118	1;0;
$GPXUP;4339;08:07:46;0;49	87567;8	56943;7;118	1;0;
$GPXUP;4339;08:07:47;0;49	87567;8	56943;7;118	1;0;
$GPXUP;4339;08:07:48;0;49	87567;8	56943;7;118	1;0;
$GPXUP;4339;08:07:49;0;49	87567;8	56943;7;118	1;0;
$GPXUP;4339;08:07:50;0;49	87567;8	56943;7;118	1;0;
$GPXUP;4339;08:07:51;0;49	87567;8	56943;7;118	1;0;
$GPXUP;4339;08:07:52;0;49	87567;8	56943;7;118	1;0;
$GPXUP;4339;08:07:53;0;49	87567;8	56943;7;118	1;0;
$GPXUP;4339;08:07:54;0;49	87567;8	56943;7;118	1;0;
$GPXUP;4339;08:07:55;0;49	87567;8	56943;7;118;0;
$GPXUP;4339;08:07:56;0;49	87567;8	56943;7;118;0;
$GPXUP;4339;08:07:57;0;49	87567;8	56943;7;118;0;
$GPXUP;4339;08:07:58;0;49	87567;8	56943;7;118;0;
$GPXUP;4339;08:07:59;0;49	87567;8	56943;7;118;0;
$GPXUP;4339;08:08:00;0;49	87567;8	56943;7;118;0;
$GPXUP;4339;08:08:01;0;49	87567;8	56943;7;118;0;
$GPXUP;4339;08:08:02;0;49	87567;8	56943;7;118;0;
$GPXUP;4339;08:08:03;0;49	87567;8	56943;7;118;0;
$GPXUP;4339;08:08:04;0;49	87567;8	56943;7;118;0;
$GPXUP;4339;08:08:05;0;49	87567;8	56943;7;118;0;
$GPXUP;4339;08:08:06;0;49	87567;8	56943;7;118;0;
$GPXUP;4339;08:08:07;0;49	87567;8	56943;7;118;0;
$GPXUP;4339;08:08:08;0;49	87567;8	56943;7;118;0;
$GPXUP;4339;08:08:09;0;49	87567;8	56943;7;118;0;
$GPXUP;4339;08:08:10;0;49	87567;8	56943;7;118;0;
$GPXUP;4339;08:08:11;0;49	87567;8	56943;7;118;0;
$GPXUP;4339;08:08:12;0;49	87567;8	56943;7;118;0;
$GPXUP;4339;08:08:13;0;49	87567;8	56943;7;118;0;
$GPXUP;4339;08:08:14;0;49	87567;8	56943;7;118;0;
$GPXUP;4339;08:08:15;0;49	87567;8	56943;7;118;0;
$GPXUP;4339;08:08:16;0;49	87567;8	56943;7;118;0;
$GPXUP;4339;08:08:17;0;49	87567;8	56943;7;118;0;
$GPXUP;4339;08:08:18;0;49	87567;8	56943;7;118;0;
$GPXUP;4339;08:08:19;0;49	87567;8	56943;7;118;0;
$GPXUP;4339;08:08:20;0;49	87567;8	56943;7;118;0;
$GPXUP;4339;08:08:21;0;49	87567;8	56943;7;118;0;
$GPXUP;4339;08:08:22;0;49	87567;8	56943;7;118;0;
$GPXUP;4339;08:08:23;0;49	87567;8	56943;7;118;0;
$GPXUP;4339;08:08:24;0;49	87567;8	56943;7;117	9;0;
$GPXUP;4339;08:08:25;0;49	87567;8	56943;7;117	9;0;
$GPXUP;4339;08:08:26;0;49	87567;8	56943;7;117	9;0;
$GPXUP;4339;08:08:27;0;49	87567;8	56943;7;117	9;0;
$GPXUP;4339;08:08:28;0;49	87567;8	56943;7;117	9;0;
$GPXUP;4339;08:08:29;0;49	87567;8	56943;7;117	9;0;
$GPXUP;4339;08:08:30;0;49	87567;8	56943;7;117	9;0;
$GPXUP;4339;08:08:31;0;49	87567;8	56943;7;117	9;0;
$GPXUP;4339;08:08:32;0;49	87567;8	56943;7;117	9;0;
$GPXUP;4339;08:08:33;0;49	87567;8	56943;7;117	9;0;
$GPXUP;4339;08:08:34;0;49	87567;8	56943;7;117	9;0;
$GPXUP;4339;08:08:35;0;49	87567;8	56943;7;117	9;0;
$GPXUP;4339;08:08:36;0;49	87567;8	56943;7;117	9;0;
$GPXUP;4339;08:08:37;0;49	87567;8	56943;7;117	9;0;
$GPXUP;4339;08:08:38;0;49	87567;8	56943;7;117	9;0;
$GPXUP;4339;08:08:39;0;49	87567;8	56943;7;117	9;0;
$GPXUP;4339;08:08:40;0;49	87567;8	56943;7;117	9;0;
$GPXUP;4339;08:08:41;0;49	87567;8	56943;7;117	9;0;
$GPXUP;4339;08:08:42;0;49	87567;8	56943;7;117	9;0;
$GPXUP;4339;08:08:43;0;49	87567;8	56943;7;117	9;0;
$GPXUP;4339;08:08:44;0;49	87567;8	56943;7;117	9;0;
$GPXUP;4339;08:08:45;0;49	87567;8	56943;7;117	9;0;
$GPXUP;4339;08:08:46;0;49	87567;8	56943;7;117	9;0;
$GPXUP;4339;08:08:47;0;49	87567;8	56943;7;117	9;0;
$GPXUP;4339;08:08:48;0;49	87567;8	56943;7;117	9;0;
$GPXUP;4339;08:08:49;0;49	87567;8	56943;7;117	9;0;
$GPXUP;4339;08:08:50;0;49	87567;8	56943;7;117	9;0;
$GPXUP;4339;08:08:51;0;49	87567;8	56943;7;117	9;0;
$GPXUP;4339;08:08:52;0;49	87567;8	56943;7;117	9;0;
$GPXUP;4339;08:08:53;0;49	87567;8	56943;7;117	9;0;
$GPXUP;4339;08:08:54;0;49	87567;8	56943;7;117	9;0;
$GPXUP;4339;08:08:55;0;49	87567;8	56943;7;117	9;0;
$GPXUP;4339;08:08:56;0;49	87567;8	56943;7;117	9;0;
$GPXUP;4339;08:08:57;0;49	87567;8	56943;7;117	8;0;
$GPXUP;4339;08:08:58;0;49	87567;8	56943;7;117	8;0;
$GPXUP;4339;08:08:59;0;49	87567;8	56943;7;117	8;0;
$GPXUP;4339;08:09:00;0;49	87567;8	56943;7;117	9;0;
$GPXUP;4339;08:09:01;0;49	87567;8	56943;7;117	9;0;
$GPXUP;4339;08:09:02;0;49	87567;8	56942;7;117	9;0;
$GPXUP;4339;08:09:03;0;49	87567;8	56942;7;117	9;0;
$GPXUP;4339;08:09:04;0;49	87567;8	56942;7;117	9;0;
$GPXUP;4339;08:09:05;0;49	87567;8	56942;7;117	9;0;
$GPXUP;4339;08:09:06;0;49	87567;8	56942;7;117	8;0;
$GPXUP;4339;08:09:07;0;49	87567;8	56942;7;117	8;0;
$GPXUP;4339;08:09:08;0;49	87567;8	56942;7;117	8;0;
$GPXUP;4339;08:09:09;0;49	87567;8	56942;7;117	8;0;
$GPXUP;4339;08:09:10;0;49	87567;8	56942;7;117	8;0;
$GPXUP;4339;08:09:11;0;49	87567;8	56942;7;117	8;0;
$GPXUP;4339;08:09:12;0;49	87567;8	56942;7;117	8;0;
$GPXUP;4339;08:09:13;0;49	87567;8	56942;7;117	8;0;
$GPXUP;4339;08:09:14;0;49	87567;8	56942;7;117	8;0;
$GPXUP;4339;08:09:15;0;49	87567;8	56942;7;117	8;0;
$GPXUP;4339;08:09:16;0;49	87567;8	56942;7;117	8;0;
$GPXUP;4339;08:09:17;0;49	87567;8	56942;7;117	8;0;
$GPXUP;4339;08:09:18;0;49	87567;8	56942;7;117	8;0;
$GPXUP;4339;08:09:19;0;49	87567;8	56942;7;117	8;0;
$GPXUP;4339;08:09:20;0;49	87567;8	56942;7;117	8;0;
$GPXUP;4339;08:09:21;0;49	87567;8	56942;7;117	8;0;
$GPXUP;4339;08:09:22;0;49	87567;8	56942;7;117	8;0;
$GPXUP;4339;08:09:23;0;49	87567;8	56942;7;117	8;0;
$GPXUP;4339;08:09:24;0;49	87567;8	56942;7;117	8;0;
$GPXUP;4339;08:09:25;0;49	87567;8	56942;8;117	8;0;
$GPXUP;4339;08:09:26;0;49	87567;8	56942;8;117	8;0;
$GPXUP;4339;08:09:27;0;49	87567;8	56942;8;117	8;0;
$GPXUP;4339;08:09:28;0;49	87567;8	56942;8;117	8;0;
$GPXUP;4339;08:09:29;0;49	87567;8	56942;8;117	8;0;
$GPXUP;4339;08:09:30;0;49	87567;8	56942;8;117	8;0;
$GPXUP;4339;08:09:31;0;49	87567;8	56942;8;117	8;0;
$GPXUP;4339;08:09:32;0;49	87567;8	56942;8;117	8;0;
$GPXUP;4339;08:09:33;0;49	87567;8	56942;8;117	7;0;
$GPXUP;4339;08:09:34;0;49	87567;8	56942;8;117	7;0;
$GPXUP;4339;08:09:35;0;49	87567;8	56942;8;117	7;0;
$GPXUP;4339;08:09:36;0;49	87567;8	56942;8;117	7;0;
$GPXUP;4339;08:09:37;0;49	87567;8	56942;8;117	7;0;
$GPXUP;4339;08:09:38;0;49	87567;8	56942;8;117	7;0;
$GPXUP;4339;08:09:39;0;49	87567;8	56942;8;117	7;0;
$GPXUP;4339;08:09:40;0;49	87567;8	56942;8;117	7;0;
$GPXUP;4339;08:09:41;0;49	87567;8	56942;8;117	7;0;
$GPXUP;4339;08:09:42;0;49	87567;8	56942;8;117	7;0;
$GPXUP;4339;08:09:43;0;49	87567;8	56942;8;117	7;0;
$GPXUP;4339;08:09:44;0;49	87567;8	56942;8;117	7;0;
$GPXUP;4339;08:09:45;0;49	87567;8	56942;8;117	7;0;
$GPXUP;4339;08:09:46;0;49	87567;8	56942;8;117	7;0;
$GPXUP;4339;08:09:47;0;49	87567;8	56942;8;117	7;0;
$GPXUP;4339;08:09:48;0;49	87567;8	56942;8;117	7;0;
$GPXUP;4339;08:09:49;0;49	87567;8	56942;8;117	7;0;
$GPXUP;4339;08:09:50;0;49	87567;8	56942;8;117	7;0;
$GPXUP;4339;08:09:51;0;49	87567;8	56942;8;117	7;0;
$GPXUP;4339;08:09:52;0;49	87567;8	56942;8;117	7;0;
$GPXUP;4339;08:09:53;0;49	87567;8	56942;8;117	7;0;
$GPXUP;4339;08:09:54;0;49	87567;8	56942;8;117	7;0;
$GPXUP;4339;08:09:55;0;49	87567;8	56942;8;117	7;0;
$GPXUP;4339;08:09:56;0;49	87567;8	56942;8;117	7;0;
$GPXUP;4339;08:09:57;0;49	87567;8	56942;8;117	7;0;
$GPXUP;4339;08:09:58;0;49	87567;8	56942;8;117	7;0;
$GPXUP;4339;08:09:59;0;49	87567;8	56942;8;117	7;0;
$GPXUP;4339;08:10:00;0;49	87567;8	56942;8;117	7;0;
$GPXUP;4339;08:10:01;0;49	87567;8	56942;8;117	7;0;
$GPXUP;4339;08:10:02;0;49	87567;8	56942;8;117	7;0;
$GPXUP;4339;08:10:03;0;49	87567;8	56942;8;117	6;0;
$GPXUP;4339;08:10:04;0;49	87567;8	56943;7;117	6;0;
$GPXUP;4339;08:10:05;0;49	87567;8	56943;8;117	6;0;
$GPXUP;4339;08:10:06;0;49	87567;8	56943;8;117	6;0;
$GPXUP;4339;08:10:07;0;49	87567;8	56943;8;117	6;0;
$GPXUP;4339;08:10:08;0;49	87567;8	56943;8;117	6;0;
$GPXUP;4339;08:10:09;0;49	87567;8	56943;8;117	6;0;
$GPXUP;4339;08:10:10;0;49	87567;8	56943;8;117	6;0;
$GPXUP;4339;08:10:11;0;49	87567;8	56943;8;117	6;0;
$GPXUP;4339;08:10:12;0;49	87567;8	56943;8;117	6;0;
$GPXUP;4339;08:10:13;0;49	87567;8	56943;8;117	6;0;
$GPXUP;4339;08:10:14;0;49	87567;8	56943;8;117	6;0;
$GPXUP;4339;08:10:15;0;49	87567;8	56943;8;117	6;0;
$GPXUP;4339;08:10:16;0;49	87567;8	56943;8;117	6;0;
$GPXUP;4339;08:10:17;0;49	87567;8	56943;8;117	6;0;
$GPXUP;4339;08:10:18;0;49	87567;8	56943;8;117	6;0;
$GPXUP;4339;08:10:19;0;49	87567;8	56943;8;117	6;0;
$GPXUP;4339;08:10:20;0;49	87567;8	56943;8;117	6;0;
$GPXUP;4339;08:10:21;0;49	87567;8	56943;8;117	6;0;
$GPXUP;4339;08:10:22;0;49	87567;8	56943;8;117	6;0;
$GPXUP;4339;08:10:23;0;49	87567;8	56943;8;117	6;0;
$GPXUP;4339;08:10:24;0;49	87567;8	56943;8;117	6;0;
$GPXUP;4339;08:10:25;0;49	87567;8	56943;8;117	6;0;
$GPXUP;4339;08:10:26;0;49	87567;8	56943;8;117	6;0;
$GPXUP;4339;08:10:27;0;49	87567;8	56943;8;117	6;0;
$GPXUP;4339;08:10:28;0;49	87567;8	56943;8;117	6;0;
$GPXUP;4339;08:10:29;0;49	87567;8	56943;8;117	6;0;
$GPXUP;4339;08:10:30;0;49	87567;8	56942;8;117	6;0;
$GPXUP;4339;08:10:31;0;49	87567;8	56943;8;117	6;0;
$GPXUP;4339;08:10:32;0;49	87567;8	56943;8;117	6;0;
$GPXUP;4339;08:10:33;0;49	87567;8	56943;8;117	6;0;
$GPXUP;4339;08:10:34;0;49	87567;8	56943;8;117	5;0;
$GPXUP;4339;08:10:35;0;49	87567;8	56943;8;117	5;0;
$GPXUP;4339;08:10:36;0;49	87567;8	56943;8;117	5;0;
$GPXUP;4339;08:10:37;0;49	87567;8	56943;8;117	5;0;
$GPXUP;4339;08:10:38;0;49	87567;8	56943;8;117	5;0;
$GPXUP;4339;08:10:39;0;49	87567;8	56943;8;117	5;0;
$GPXUP;4339;08:10:40;0;49	87567;8	56943;8;117	5;0;
$GPXUP;4339;08:10:41;0;49	87567;8	56943;8;117	5;0;
$GPXUP;4339;08:10:42;0;49	87567;8	56943;8;117	5;0;
$GPXUP;4339;08:10:43;0;49	87567;8	56943;8;117	5;0;
$GPXUP;4339;08:10:44;0;49	87567;8	56943;8;117	5;0;
$GPXUP;4339;08:10:45;0;49	87567;8	56943;8;117	5;0;
$GPXUP;4339;08:10:46;0;49	87567;8	56943;8;117	5;0;
$GPXUP;4339;08:10:47;0;49	87567;8	56943;8;117	5;0;
$GPXUP;4339;08:10:48;0;49	87567;8	56943;8;117	5;0;
$GPXUP;4339;08:10:49;0;49	87567;8	56943;8;117	5;0;
$GPXUP;4339;08:10:50;0;49	87567;8	56943;8;117	5;0;
$GPXUP;4339;08:10:51;0;49	87567;8	56943;8;117	5;0;
$GPXUP;4339;08:10:52;0;49	87567;8	56943;8;117	5;0;
$GPXUP;4339;08:10:53;0;49	87567;8	56943;8;117	5;0;
$GPXUP;4339;08:10:54;0;49	87567;8	56943;8;117	5;0;
$GPXUP;4339;08:10:55;0;49	87567;8	56943;8;117	5;0;
$GPXUP;4339;08:10:56;0;49	87567;8	56943;8;117	5;0;
$GPXUP;4339;08:10:57;0;49	87567;8	56943;8;117	5;0;
$GPXUP;4339;08:10:58;0;49	87567;8	56943;8;117	5;0;
$GPXUP;4339;08:10:59;0;49	87567;8	56943;8;117	5;0;
$GPXUP;4339;08:11:00;0;49	87567;8	56943;8;117	5;0;
$GPXUP;4339;08:11:01;0;49	87567;8	56943;8;117	4;0;
$GPXUP;4339;08:11:02;0;49	87567;8	56943;8;117	4;0;
$GPXUP;4339;08:11:03;0;49	87567;8	56943;8;117	4;0;
$GPXUP;4339;08:11:04;0;49	87567;8	56943;8;117	4;0;
$GPXUP;4339;08:11:05;0;49	87567;8	56943;8;117	4;0;
$GPXUP;4339;08:11:06;0;49	87567;8	56943;8;117	4;0;
$GPXUP;4339;08:11:07;0;49	87567;8	56943;8;117	4;0;
$GPXUP;4339;08:11:08;0;49	87567;8	56943;8;117	4;0;
$GPXUP;4339;08:11:09;0;49	87567;8	56942;8;117	4;0;
$GPXUP;4339;08:11:10;0;49	87567;8	56943;8;117	4;0;
$GPXUP;4339;08:11:11;0;49	87567;8	56942;8;117	4;0;
$GPXUP;4339;08:11:12;0;49	87567;8	56942;8;117	4;0;
$GPXUP;4339;08:11:13;0;49	87567;8	56942;8;117	4;0;
$GPXUP;4339;08:11:14;0;49	87567;8	56942;8;117	4;0;
$GPXUP;4339;08:11:15;0;49	87567;8	56942;8;117	4;0;
$GPXUP;4339;08:11:16;0;49	87567;8	56942;8;117	4;0;
$GPXUP;4339;08:11:17;0;49	87567;8	56942;8;117	4;0;
$GPXUP;4339;08:11:18;0;49	87567;8	56942;8;117	4;0;
$GPXUP;4339;08:11:19;0;49	87567;8	56942;8;117	4;0;
$GPXUP;4339;08:11:20;0;49	87567;8	56942;8;117	4;0;
$GPXUP;4339;08:11:21;0;49	87567;8	56942;8;117	4;0;
$GPXUP;4339;08:11:22;0;49	87567;8	56942;8;117	4;0;
$GPXUP;4339;08:11:23;0;49	87567;8	56942;8;117	4;0;
$GPXUP;4339;08:11:24;0;49	87567;8	56942;8;117	4;0;
$GPXUP;4339;08:11:25;0;49	87567;8	56942;8;117	4;0;
$GPXUP;4339;08:11:26;0;49	87567;8	56942;8;117	4;0;
$GPXUP;4339;08:11:27;0;49	87567;8	56942;8;117	4;0;
$GPXUP;4339;08:11:28;0;49	87567;8	56942;8;117	4;0;
$GPXUP;4339;08:11:29;0;49	87567;8	56942;8;117	4;0;
$GPXUP;4339;08:11:30;0;49	87567;8	56942;8;117	4;0;
$GPXUP;4339;08:11:31;0;49	87567;8	56942;8;117	4;0;
$GPXUP;4339;08:11:32;0;49	87567;8	56942;8;117	3;0;
$GPXUP;4339;08:11:33;0;49	87567;8	56942;8;117	3;0;
$GPXUP;4339;08:11:34;0;49	87567;8	56942;8;117	4;0;
$GPXUP;4339;08:11:35;0;49	87567;8	56942;8;117	4;0;
$GPXUP;4339;08:11:36;0;49	87567;8	56942;8;117	4;0;
$GPXUP;4339;08:11:37;0;49	87567;8	56942;8;117	4;0;
$GPXUP;4339;08:11:38;0;49	87567;8	56942;8;117	4;0;
$GPXUP;4339;08:11:39;0;49	87567;8	56942;8;117	3;0;
$GPXUP;4339;08:11:40;0;49	87567;8	56942;8;117	3;0;
$GPXUP;4339;08:11:41;0;49	87567;8	56942;8;117	3;0;
$GPXUP;4339;08:11:42;0;49	87567;8	56942;8;117	3;0;
$GPXUP;4339;08:11:43;0;49	87567;8	56942;8;117	3;0;
$GPXUP;4339;08:11:44;0;49	87567;8	56943;8;117	3;0;
$GPXUP;4339;08:11:45;0;49	87567;8	56943;8;117	3;0;
$GPXUP;4339;08:11:46;0;49	87567;8	56943;8;117	3;0;
$GPXUP;4339;08:11:47;0;49	87567;8	56943;8;117	3;0;
$GPXUP;4339;08:11:48;0;49	87567;8	56943;8;117	3;0;
$GPXUP;4339;08:11:49;0;49	87567;8	56943;8;117	3;0;
$GPXUP;4339;08:11:50;0;49	87567;8	56943;8;117	3;0;
$GPXUP;4339;08:11:51;0;49	87567;8	56943;8;117	3;0;
$GPXUP;4339;08:11:52;0;49	87567;8	56943;8;117	3;0;
$GPXUP;4339;08:11:53;0;49	87567;8	56943;8;117	3;0;
$GPXUP;4339;08:11:54;0;49	87567;8	56943;8;117	3;0;
$GPXUP;4339;08:11:55;0;49	87567;8	56943;8;117	3;0;
$GPXUP;4339;08:11:56;0;49	87567;8	56943;8;117	3;0;
$GPXUP;4339;08:11:57;0;49	87567;8	56943;8;117	3;0;
$GPXUP;4339;08:11:58;0;49	87567;8	56943;8;117	3;0;
$GPXUP;4339;08:11:59;0;49	87567;8	56943;8;117	3;0;
$GPXUP;4339;08:12:00;0;49	87567;8	56943;8;117	3;0;
$GPXUP;4339;08:12:01;0;49	87567;8	56943;8;117	3;0;
$GPXUP;4339;08:12:02;0;49	87567;8	56943;8;117	2;0;
$GPXUP;4339;08:12:03;0;49	87567;8	56943;8;117	2;0;
$GPXUP;4339;08:12:04;0;49	87567;8	56943;8;117	2;0;
$GPXUP;4339;08:12:05;0;49	87567;8	56943;8;117	2;0;
$GPXUP;4339;08:12:06;0;49	87567;8	56943;8;117	2;0;
$GPXUP;4339;08:12:07;0;49	87567;8	56943;8;117	2;0;
$GPXUP;4339;08:12:08;0;49	87567;8	56943;8;117	2;0;
$GPXUP;4339;08:12:09;0;49	87567;8	56943;8;117	2;0;
$GPXUP;4339;08:12:10;0;49	87567;8	56943;8;117	2;0;
$GPXUP;4339;08:12:11;0;49	87567;8	56943;8;117	2;0;
$GPXUP;4339;08:12:12;0;49	87567;8	56943;8;117	2;0;
$GPXUP;4339;08:12:13;0;49	87567;8	56943;8;117	2;0;
$GPXUP;4339;08:12:14;0;49	87567;8	56943;8;117	2;0;
$GPXUP;4339;08:12:15;0;49	87567;8	56943;8;117	2;0;
$GPXUP;4339;08:12:16;0;49	87567;8	56943;8;117	2;0;
$GPXUP;4339;08:12:17;0;49	87567;8	56943;8;117	2;0;
$GPXUP;4339;08:12:18;0;49	87567;8	56943;8;117	2;0;
$GPXUP;4339;08:12:19;0;49	87567;8	56943;8;117	2;0;
$GPXUP;4339;08:12:20;0;49	87567;8	56943;8;117	2;0;
$GPXUP;4339;08:12:21;0;49	87567;8	56943;8;117	2;0;
$GPXUP;4339;08:12:22;0;49	87567;8	56943;8;117	2;0;
$GPXUP;4339;08:12:23;0;49	87567;8	56943;8;117	2;1;
$GPXUP;4339;08:12:24;0;49	87567;8	56943;8;117	2;0;
$GPXUP;4339;08:12:25;0;49	87567;8	56943;8;117	2;0;
$GPXUP;4339;08:12:26;0;49	87567;8	56943;8;117	2;0;
$GPXUP;4339;08:12:27;0;49	87567;8	56943;8;117	2;0;
$GPXUP;4339;08:12:28;0;49	87567;8	56943;8;117	2;0;
$GPXUP;4339;08:12:29;0;49	87567;8	56943;8;117	2;0;
$GPXUP;4339;08:12:30;0;49	87567;8	56943;8;117	2;0;
$GPXUP;4339;08:12:31;0;49	87567;8	56943;8;117	2;0;
$GPXUP;4339;08:12:32;0;49	87567;8	56943;8;117	2;0;
$GPXUP;4339;08:12:33;0;49	87567;8	56943;8;117	2;0;
$GPXUP;4339;08:12:34;0;49	87567;8	56943;8;117	2;0;
$GPXUP;4339;08:12:35;0;49	87567;8	56943;8;117	2;0;
$GPXUP;4339;08:12:36;0;49	87567;8	56942;8;117	1;0;
$GPXUP;4339;08:12:37;0;49	87567;8	56942;8;117	1;0;
$GPXUP;4339;08:12:38;0;49	87567;8	56942;8;117	1;0;
$GPXUP;4339;08:12:39;0;49	87567;8	56942;8;117	1;0;
$GPXUP;4339;08:12:40;0;49	87567;8	56942;8;117	1;0;
$GPXUP;4339;08:12:41;0;49	87567;8	56943;8;117	1;0;
$GPXUP;4339;08:12:42;0;49	87567;8	56943;8;117	1;0;
$GPXUP;4339;08:12:43;0;49	87567;8	56942;8;117	1;0;
$GPXUP;4339;08:12:44;0;49	87567;8	56942;8;117	1;0;
$GPXUP;4339;08:12:45;0;49	87567;8	56942;8;117	1;0;
$GPXUP;4339;08:12:46;0;49	87567;8	56942;8;117	1;0;
$GPXUP;4339;08:12:47;0;49	87567;8	56942;8;117	1;0;
$GPXUP;4339;08:12:48;0;49	87567;8	56943;8;117	1;0;
$GPXUP;4339;08:12:49;0;49	87567;8	56943;8;117	1;0;
$GPXUP;4339;08:12:50;0;49	87567;8	56942;8;117	1;0;
$GPXUP;4339;08:12:51;0;49	87567;8	56942;8;117	1;0;
$GPXUP;4339;08:12:52;0;49	87567;8	56943;8;117	1;0;
$GPXUP;4339;08:12:53;0;49	87567;8	56943;8;117	1;0;
$GPXUP;4339;08:12:54;0;49	87567;8	56942;8;117	1;0;
$GPXUP;4339;08:12:55;0;49	87567;8	56942;8;117	1;0;
$GPXUP;4339;08:12:56;0;49	87567;8	56942;8;117	1;0;
$GPXUP;4339;08:12:57;0;49	87567;8	56942;8;117	1;0;
$GPXUP;4339;08:12:58;0;49	87567;8	56942;8;117	1;0;
$GPXUP;4339;08:12:59;0;49	87567;8	56942;8;117	1;0;
$GPXUP;4339;08:13:00;0;49	87567;8	56942;8;117	1;0;
$GPXUP;4339;08:13:01;0;49	87567;8	56942;8;117	1;0;
$GPXUP;4339;08:13:02;0;49	87567;8	56942;8;117	1;0;
$GPXUP;4339;08:13:03;0;49	87567;8	56942;8;117	1;0;
$GPXUP;4339;08:13:04;0;49	87567;8	56942;8;117;0;
$GPXUP;4339;08:13:05;0;49	87567;8	56942;8;117;0;
$GPXUP;4339;08:13:06;0;49	87567;8	56942;8;117;0;
$GPXUP;4339;08:13:07;0;49	87567;8	56942;8;117;0;
$GPXUP;4339;08:13:08;0;49	87567;8	56942;8;117;0;
$GPXUP;4339;08:13:09;0;49	87567;8	56942;8;117;0;
$GPXUP;4339;08:13:10;0;49	87567;8	56942;8;117;0;
$GPXUP;4339;08:13:11;0;49	87567;8	56942;8;117;0;
$GPXUP;4339;08:13:12;0;49	87567;8	56942;8;117;0;
$GPXUP;4339;08:13:13;0;49	87567;8	56942;8;117;0;
$GPXUP;4339;08:13:14;0;49	87567;8	56942;8;117;0;
$GPXUP;4339;08:13:15;0;49	87567;8	56942;8;117;0;
$GPXUP;4339;08:13:16;0;49	87567;8	56942;8;117;0;
$GPXUP;4339;08:13:17;0;49	87567;8	56942;8;117;0;
$GPXUP;4339;08:13:18;0;49	87567;8	56942;8;117;0;
$GPXUP;4339;08:13:19;0;49	87567;8	56942;8;117;0;
$GPXUP;4339;08:13:20;0;49	87567;8	56942;8;117;0;
$GPXUP;4339;08:13:21;0;49	87567;8	56942;8;117;0;
$GPXUP;4339;08:13:22;0;49	87567;8	56942;8;117;0;
$GPXUP;4339;08:13:23;0;49	87567;8	56942;8;117;0;
$GPXUP;4339;08:13:24;0;49	87567;8	56942;8;117;0;
$GPXUP;4339;08:13:25;0;49	87567;8	56942;8;117;0;
$GPXUP;4339;08:13:26;0;49	87567;8	56942;8;117;0;
$GPXUP;4339;08:13:27;0;49	87567;8	56942;8;117;0;
$GPXUP;4339;08:13:28;0;49	87567;8	56942;8;117;0;
$GPXUP;4339;08:13:29;0;49	87567;8	56942;8;117;0;
$GPXUP;4339;08:13:30;0;49	87567;8	56942;8;117;0;
$GPXUP;4339;08:13:31;0;49	87567;8	56942;8;117;0;
$GPXUP;4339;08:13:32;0;49	87567;8	56942;8;117;0;
$GPXUP;4339;08:13:33;0;49	87567;8	56942;8;116	9;0;
$GPXUP;4339;08:13:34;0;49	87567;8	56942;8;116	9;0;
$GPXUP;4339;08:13:35;0;49	87567;8	56942;8;116	9;0;
$GPXUP;4339;08:13:36;0;49	87567;8	56942;8;116	9;0;
$GPXUP;4339;08:13:37;0;49	87567;8	56942;8;116	9;0;
$GPXUP;4339;08:13:38;0;49	87567;8	56942;8;116	9;0;
$GPXUP;4339;08:13:39;0;49	87567;8	56942;8;116	9;0;
$GPXUP;4339;08:13:40;0;49	87567;8	56942;8;116	9;0;
$GPXUP;4339;08:13:41;0;49	87567;8	56942;8;116	9;0;
$GPXUP;4339;08:13:42;0;49	87567;8	56942;8;116	9;0;
$GPXUP;4339;08:13:43;0;49	87567;8	56942;8;116	9;0;
$GPXUP;4339;08:13:44;0;49	87567;8	56942;8;116	9;0;
$GPXUP;4339;08:13:45;0;49	87567;8	56942;8;116	9;0;
$GPXUP;4339;08:13:46;0;49	87567;8	56942;8;116	9;0;
$GPXUP;4339;08:13:47;0;49	87567;8	56942;8;116	9;0;
$GPXUP;4339;08:13:48;0;49	87567;8	56942;8;116	9;0;
$GPXUP;4339;08:13:49;0;49	87567;8	56942;8;116	9;0;
$GPXUP;4339;08:13:50;0;49	87567;8	56942;8;116	9;0;
$GPXUP;4339;08:13:51;0;49	87567;8	56942;8;116	9;0;
$GPXUP;4339;08:13:52;0;49	87567;8	56942;8;116	9;0;
$GPXUP;4339;08:13:53;0;49	87567;8	56942;8;116	9;0;
$GPXUP;4339;08:13:54;0;49	87567;8	56942;8;116	9;0;
$GPXUP;4339;08:13:55;0;49	87567;8	56942;8;116	9;0;
$GPXUP;4339;08:13:56;0;49	87567;8	56942;8;116	9;0;
$GPXUP;4339;08:13:57;0;49	87567;8	56942;8;116	9;0;
$GPXUP;4339;08:13:58;0;49	87567;8	56942;8;116	9;34;
$GPXUP;4339;08:13:59;0;49	87571;8	56926;8;116;53;
$GPXUP;4339;08:14:00;0;49	87568;8	56905;8;114	9;58;
$GPXUP;4339;08:14:01;0;49	8756;8	56885;8;114	4;61;
$GPXUP;4339;08:14:02;0;49	87553;8	56862;8;113	7;63;
$GPXUP;4339;08:14:03;0;49	87547;8	5684;8;113	5;60;
$GPXUP;4339;08:14:04;0;49	87537;8	56826;8;114	9;54;
$GPXUP;4339;08:14:05;0;49	87526;8	56821;8;117	2;45;
$GPXUP;4339;08:14:06;0;49	87515;8	56826;8;117	7;46;
$GPXUP;4339;08:14:07;0;49	87512;8	56844;8;119	5;53;
$GPXUP;4339;08:14:08;0;49	87515;8	56865;8;122;54;
$GPXUP;4339;08:14:09;0;49	87524;8	56884;8;124	9;62;
$GPXUP;4339;08:14:10;0;49	87536;8	56902;8;125	1;70;
$GPXUP;4339;08:14:11;0;49	8755;8	56919;8;124	3;71;
$GPXUP;4339;08:14:12;0;49	87563;8	56939;8;123	3;73;
$GPXUP;4339;08:14:13;0;49	87574;8	56963;8;123	8;73;
$GPXUP;4339;08:14:14;0;49	87581;8	56988;8;124	8;67;
$GPXUP;4339;08:14:15;0;49	87584;8	57012;8;126	2;60;
$GPXUP;4339;08:14:16;0;49	87582;8	57033;8;128	6;52;
$GPXUP;4339;08:14:17;0;49	87576;8	57046;8;130	4;39;
$GPXUP;4339;08:14:18;0;49	87567;8	57048;8;133	7;35;
$GPXUP;4339;08:14:19;0;49	8756;8	57044;8;137	5;30;
$GPXUP;4339;08:14:20;0;49	87555;8	57035;8;140	6;33;
$GPXUP;4339;08:14:21;0;49	87553;8	57022;8;143	1;39;
$GPXUP;4339;08:14:22;0;49	87556;8	57003;8;143	6;61;
$GPXUP;4339;08:14:23;0;49	87567;8	56984;8;142;74;
$GPXUP;4339;08:14:24;0;49	87584;8	56967;8;140	3;86;
$GPXUP;4339;08:14:25;0;49	87604;8	56952;8;137	9;91;
$GPXUP;4339;08:14:26;0;49	87626;8	56938;8;137	9;88;
$GPXUP;4339;08:14:27;0;49	87645;8	5692;8;139	2;85;
$GPXUP;4339;08:14:28;0;49	87663;8	56901;8;140	3;84;
$GPXUP;4339;08:14:29;0;49	8768;8	56883;8;141	3;81;
$GPXUP;4339;08:14:30;0;49	87696;8	56866;8;140	6;82;
$GPXUP;4339;08:14:31;0;49	87714;8	56849;8;139	8;82;
$GPXUP;4339;08:14:32;0;49	87732;8	56834;8;138	3;84;
$GPXUP;4339;08:14:33;0;49	87752;8	5682;8;137	7;87;
$GPXUP;4339;08:14:34;0;49	8777;8	56805;8;139;77;
$GPXUP;4339;08:14:35;0;49	87786;8	56788;8;139	9;78;
$GPXUP;4339;08:14:36;0;49	87801;8	56768;8;139	8;76;
$GPXUP;4339;08:14:37;0;49	87813;8	56746;8;139	8;76;
$GPXUP;4339;08:14:38;0;49	87824;8	56722;8;138	9;76;
$GPXUP;4339;08:14:39;0;49	8784;8	56701;8;139;83;
$GPXUP;4339;08:14:40;0;49	87858;8	56684;8;139	7;81;
$GPXUP;4339;08:14:41;0;49	87876;8	56671;8;141	6;83;
$GPXUP;4339;08:14:42;0;49	87896;8	56668;8;143	4;81;
$GPXUP;4339;08:14:43;0;49	87916;8	56672;8;145;81;
$GPXUP;4339;08:14:44;0;49	87936;8	5668;8;147	3;80;
$GPXUP;4339;08:14:45;0;49	87956;8	5669;8;148	3;82;
$GPXUP;4339;08:14:46;0;49	87975;8	56702;8;149	3;84;
$GPXUP;4339;08:14:47;0;49	87995;8	56716;8;149	6;84;
$GPXUP;4339;08:14:48;0;49	88012;8	56732;8;149	4;81;
$GPXUP;4339;08:14:49;0;49	88028;8	56752;8;148;80;
$GPXUP;4339;08:14:50;0;49	8804;8	56776;8;146	1;77;
$GPXUP;4339;08:14:51;0;49	8805;8	56802;8;144	7;74;
$GPXUP;4339;08:14:52;0;49	88057;8	56828;8;144	8;71;
$GPXUP;4339;08:14:53;0;49	88063;8	56855;8;145	7;69;
$GPXUP;4339;08:14:54;0;49	88069;8	5688;8;146	4;71;
$GPXUP;4339;08:14:55;0;49	8808;8	56904;8;146	3;79;
$GPXUP;4339;08:14:56;0;49	88096;8	56925;8;146	4;89;
$GPXUP;4339;08:14:57;0;49	88116;8	56937;8;145	3;94;
$GPXUP;4339;08:14:58;0;49	8814;8	56939;8;143	7;95;
$GPXUP;4339;08:14:59;0;49	88163;8	56928;8;141	8;96;
$GPXUP;4339;08:15:00;0;49	88184;8	5691;8;139	8;95;
$GPXUP;4339;08:15:01;0;49	88205;8	5689;8;139	7;97;
$GPXUP;4339;08:15:02;0;49	88227;8	56874;8;139	9;95;
$GPXUP;4339;08:15:03;0;49	88249;8	5686;8;140	7;92;
$GPXUP;4339;08:15:04;0;49	8827;8	56849;8;142;91;
$GPXUP;4339;08:15:05;0;49	88292;8	56838;8;142	1;93;
$GPXUP;4339;08:15:06;0;49	88315;8	5683;8;142;93;
$GPXUP;4339;08:15:07;0;49	88338;8	56822;8;142	4;93;
$GPXUP;4339;08:15:08;0;49	8836;8	56811;8;143	7;90;
$GPXUP;4339;08:15:09;0;49	88378;8	56792;8;143	7;85;
$GPXUP;4339;08:15:10;0;49	88394;8	56771;8;144;85;
$GPXUP;4339;08:15:11;0;49	88406;8	56746;8;145	8;77;
$GPXUP;4339;08:15:12;0;49	88413;8	56718;8;146	6;73;
$GPXUP;4339;08:15:13;0;49	88421;8	5669;8;143	8;77;
$GPXUP;4339;08:15:14;0;49	8843;8	56664;8;144	5;78;
$GPXUP;4339;08:15:15;0;49	88441;8	56638;8;144	8;78;
$GPXUP;4339;08:15:16;0;49	88455;8	56616;8;146	1;84;
$GPXUP;4339;08:15:17;0;49	88472;8	56597;8;147	8;81;
$GPXUP;4339;08:15:18;0;49	88486;8	56575;8;149	1;76;
$GPXUP;4339;08:15:19;0;49	88498;8	56552;8;149	9;75;
$GPXUP;4339;08:15:20;0;49	8851;8	5653;8;150	3;75;
$GPXUP;4339;08:15:21;0;49	88524;8	5651;8;149	7;76;
$GPXUP;4339;08:15:22;0;49	8854;8	56494;8;149	3;80;
$GPXUP;4339;08:15:23;0;49	8856;8	56487;8;149	7;82;
$GPXUP;4339;08:15:24;0;49	8858;8	56491;8;149	4;84;
$GPXUP;4339;08:15:25;0;49	886;8	56501;8;149	1;84;
$GPXUP;4339;08:15:26;0;49	8862;8	5651;8;149	3;84;
$GPXUP;4339;08:15:27;0;49	88641;8	56519;8;150	8;83;
$GPXUP;4339;08:15:28;0;49	88661;8	56526;8;151	3;80;
$GPXUP;4339;08:15:29;0;49	88681;8	56529;8;151	9;82;
$GPXUP;4339;08:15:30;0;49	88701;8	56533;8;153	2;80;
$GPXUP;4339;08:15:31;0;49	8872;8	56545;8;155	4;76;
$GPXUP;4339;08:15:32;0;49	88735;8	56561;8;155	9;75;
$GPXUP;4339;08:15:33;0;49	88749;8	56581;8;155	8;79;
$GPXUP;4339;08:15:34;0;49	88768;8	56596;8;156	4;86;
$GPXUP;4339;08:15:35;0;49	88789;8	56602;8;155	6;89;
$GPXUP;4339;08:15:36;0;49	88811;8	56604;8;154	9;89;
$GPXUP;4339;08:15:37;0;49	88834;8	56606;8;154	5;87;
$GPXUP;4339;08:15:38;0;49	88854;8	56604;8;155	7;81;
$GPXUP;4339;08:15:39;0;49	88874;8	56595;8;156	1;81;
$GPXUP;4339;08:15:40;0;49	88893;8	56582;8;157;82;
$GPXUP;4339;08:15:41;0;49	88912;8	56569;8;156	1;86;
$GPXUP;4339;08:15:42;0;49	88933;8	56557;8;153	5;89;
$GPXUP;4339;08:15:43;0;49	88954;8	56546;8;151	3;91;
$GPXUP;4339;08:15:44;0;49	88977;8	56537;8;150	5;92;
$GPXUP;4339;08:15:45;0;49	89;8	56529;8;150	2;93;
$GPXUP;4339;08:15:46;0;49	89021;8	56518;8;149	1;92;
$GPXUP;4339;08:15:47;0;49	89042;8	56505;8;151	6;86;
$GPXUP;4339;08:15:48;0;49	8906;8	56488;8;153	4;81;
$GPXUP;4339;08:15:49;0;49	89077;8	5647;8;155;85;
$GPXUP;4339;08:15:50;0;49	89094;8	56448;8;153	4;87;
$GPXUP;4339;08:15:51;0;49	89111;8	56425;8;152	8;87;
$GPXUP;4339;08:15:52;0;49	89126;8	56401;8;152	5;84;
$GPXUP;4339;08:15:53;0;49	89137;8	56375;8;152	2;79;
$GPXUP;4339;08:15:54;0;49	89142;8	56347;8;153;69;
$GPXUP;4339;08:15:55;0;49	89141;8	56322;8;155	1;63;
$GPXUP;4339;08:15:56;0;49	89138;8	56301;8;157	5;52;
$GPXUP;4339;08:15:57;0;49	89131;8	56287;8;159	8;43;
$GPXUP;4339;08:15:58;0;49	89122;8	56276;8;161	2;44;
$GPXUP;4339;08:15:59;0;49	89114;8	56263;8;162	5;46;
$GPXUP;4339;08:16:00;0;49	89108;8	56247;8;163	3;46;
$GPXUP;4339;08:16:01;0;49	89102;8	56231;8;164	3;46;
$GPXUP;4339;08:16:02;0;49	89096;8	56215;8;165	1;48;
$GPXUP;4339;08:16:03;0;49	89092;8	56197;8;166	9;52;
$GPXUP;4339;08:16:04;0;49	89091;8	56176;8;168	6;53;
$GPXUP;4339;08:16:05;0;49	89094;8	56154;8;168	5;61;
$GPXUP;4339;08:16:06;0;49	891;8	56133;8;169	2;61;
$GPXUP;4339;08:16:07;0;49	89102;8	56112;8;170	4;56;
$GPXUP;4339;08:16:08;0;49	89098;8	56095;8;170	1;46;
$GPXUP;4339;08:16:09;0;49	89088;8	56084;8;171;46;
$GPXUP;4339;08:16:10;0;49	89078;8	5608;8;172	5;43;
$GPXUP;4339;08:16:11;0;49	89069;8	56087;8;173	4;43;
$GPXUP;4339;08:16:12;0;49	89063;8	56101;8;174	3;45;
$GPXUP;4339;08:16:13;0;49	89057;8	56116;8;177	1;45;
$GPXUP;4339;08:16:14;0;49	89052;8	56132;8;180;45;
$GPXUP;4339;08:16:15;0;49	89049;8	56149;8;181	6;44;
$GPXUP;4339;08:16:16;0;49	8905;8	56168;8;181	9;55;
$GPXUP;4339;08:16:17;0;49	89056;8	5619;8;182	5;66;
$GPXUP;4339;08:16:18;0;49	89069;8	5621;8;183	8;79;
$GPXUP;4339;08:16:19;0;49	89087;8	56226;8;184;86;
$GPXUP;4339;08:16:20;0;49	89107;8	56239;8;182	7;86;
$GPXUP;4339;08:16:21;0;49	89128;8	5625;8;181;90;
$GPXUP;4339;08:16:22;0;49	89151;8	56258;8;179	8;93;
$GPXUP;4339;08:16:23;0;49	89173;8	5627;8;179	1;89;
$GPXUP;4339;08:16:24;0;49	89194;8	56283;8;177	9;88;
$GPXUP;4339;08:16:25;0;49	89214;8	56296;8;179	7;83;
$GPXUP;4339;08:16:26;0;49	89233;8	56309;8;183;82;
$GPXUP;4339;08:16:27;0;49	89252;8	5632;8;184	6;80;
$GPXUP;4339;08:16:28;0;49	89272;8	56328;8;183	7;88;
$GPXUP;4339;08:16:29;0;49	89294;8	56335;8;181	8;92;
$GPXUP;4339;08:16:30;0;49	89317;8	5634;8;180	2;94;
$GPXUP;4339;08:16:31;0;49	8934;8	56345;8;180	4;88;
$GPXUP;4339;08:16:32;0;49	89362;8	56353;8;182	4;85;
$GPXUP;4339;08:16:33;0;49	89382;8	56363;8;184;84;
$GPXUP;4339;08:16:34;0;49	89402;8	56373;8;184	5;86;
$GPXUP;4339;08:16:35;0;49	89422;8	5638;8;182	2;89;
$GPXUP;4339;08:16:36;0;49	89445;8	56382;8;182	3;88;
$GPXUP;4339;08:16:37;0;49	89468;8	56381;8;184	7;87;
$GPXUP;4339;08:16:38;0;49	8949;8	56379;8;185	9;87;
$GPXUP;4339;08:16:39;0;49	89511;8	56375;8;186	9;87;
$GPXUP;4339;08:16:40;0;49	89532;8	56371;8;186	9;88;
$GPXUP;4339;08:16:41;0;49	89554;8	56368;8;187	2;88;
$GPXUP;4339;08:16:42;0;49	89576;8	56365;8;187;87;
$GPXUP;4339;08:16:43;0;49	89597;8	56359;8;188	5;85;
$GPXUP;4339;08:16:44;0;49	89617;8	56347;8;188	5;87;
$GPXUP;4339;08:16:45;0;49	89637;8	56332;8;187	9;90;
$GPXUP;4339;08:16:46;0;49	89657;8	56318;8;187	6;90;
$GPXUP;4339;08:16:47;0;49	89679;8	56306;8;187	2;89;
$GPXUP;4339;08:16:48;0;49	897;8	56296;8;187	6;89;
$GPXUP;4339;08:16:49;0;49	89721;8	56287;8;187	6;87;
$GPXUP;4339;08:16:50;0;49	89742;8	56278;8;189	1;81;
$GPXUP;4339;08:16:51;0;49	8976;8	56267;8;191	8;80;
$GPXUP;4339;08:16:52;0;49	89778;8	56258;8;193	1;75;
$GPXUP;4339;08:16:53;0;49	89798;8	56257;8;195	6;77;
$GPXUP;4339;08:16:54;0;49	89817;8	56265;8;197	7;80;
$GPXUP;4339;08:16:55;0;49	89834;8	5628;8;199	2;81;
$GPXUP;4339;08:16:56;0;49	8985;8	56301;8;200	3;80;
$GPXUP;4339;08:16:57;0;49	89863;8	56324;8;201	7;76;
$GPXUP;4339;08:16:58;0;49	89875;8	56347;8;204	1;74;
$GPXUP;4339;08:16:59;0;49	89888;8	56368;8;206	1;72;
$GPXUP;4339;08:17:00;0;49	89902;8	56388;8;207	2;81;
$GPXUP;4339;08:17:01;0;49	89919;8	56406;8;207;85;
$GPXUP;4339;08:17:02;0;49	89939;8	56422;8;207	7;92;
$GPXUP;4339;08:17:03;0;49	89962;8	56431;8;207	5;94;
$GPXUP;4339;08:17:04;0;49	89985;8	56438;8;206	3;95;
$GPXUP;4339;08:17:05;0;49	90009;8	56447;8;205	9;95;
$GPXUP;4339;08:17:06;0;49	90032;8	56458;8;206	6;94;
$GPXUP;4339;08:17:07;0;49	90056;8	56466;8;207	9;94;
$GPXUP;4339;08:17:08;0;49	90079;8	56472;8;208	6;94;
$GPXUP;4339;08:17:09;0;49	90102;8	56477;8;209	7;93;
$GPXUP;4339;08:17:10;0;49	90124;8	5648;8;210	9;91;
$GPXUP;4339;08:17:11;0;49	90148;8	56482;8;210	6;95;
$GPXUP;4339;08:17:12;0;49	90172;8	56481;8;209	7;98;
$GPXUP;4339;08:17:13;0;49	90196;8	56476;8;208;98;
$GPXUP;4339;08:17:14;0;49	9022;8	56464;8;206	7;100;
$GPXUP;4339;08:17:15;0;49	90243;8	5645;8;206	1;99;
$GPXUP;4339;08:17:16;0;49	90266;8	56436;8;205	6;97;
$GPXUP;4339;08:17:17;0;49	90289;8	56425;8;205	3;99;
$GPXUP;4339;08:17:18;0;49	90314;8	56417;8;205	5;99;
$GPXUP;4339;08:17:19;0;49	90338;8	5641;8;206	9;96;
$GPXUP;4339;08:17:20;0;49	90362;8	56404;8;207	8;95;
$GPXUP;4339;08:17:21;0;49	90385;8	56399;8;205	4;98;
$GPXUP;4339;08:17:22;0;49	9041;8	56395;8;202	2;102;
$GPXUP;4339;08:17:23;0;49	90435;8	56394;8;199	8;103;
$GPXUP;4339;08:17:24;0;49	9046;8	56395;8;199	6;96;
$GPXUP;4339;08:17:25;0;49	90484;8	564;8;203;93;
$GPXUP;4339;08:17:26;0;49	90506;8	56409;8;204	8;89;
$GPXUP;4339;08:17:27;0;49	90528;8	5642;8;206	5;90;
$GPXUP;4339;08:17:28;0;49	90549;8	56429;8;207	5;93;
$GPXUP;4339;08:17:29;0;49	90572;8	56436;8;204	8;96;
$GPXUP;4339;08:17:30;0;49	90596;8	56438;8;204;96;
$GPXUP;4339;08:17:31;0;49	9062;8	56438;8;203	9;95;
$GPXUP;4339;08:17:32;0;49	90644;8	56436;8;203	7;99;
$GPXUP;4339;08:17:33;0;49	90669;8	56432;9;202	6;99;
$GPXUP;4339;08:17:34;0;49	90693;8	56426;9;201	7;98;
$GPXUP;4339;08:17:35;0;49	90718;8	5642;9;201	5;97;
$GPXUP;4339;08:17:36;0;49	90742;8	56414;9;201	3;98;
$GPXUP;4339;08:17:37;0;49	90766;8	5641;9;201	8;97;
$GPXUP;4339;08:17:38;0;49	90791;8	56407;9;202	3;96;
$GPXUP;4339;08:17:39;0;49	90814;8	56403;9;202	3;95;
$GPXUP;4339;08:17:40;0;49	90837;8	56398;9;203	6;90;
$GPXUP;4339;08:17:41;0;49	90859;8	56389;9;205	4;87;
$GPXUP;4339;08:17:42;0;49	9088;8	5638;9;208	9;85;
$GPXUP;4339;08:17:43;0;49	90901;8	56371;9;211	7;85;
$GPXUP;4339;08:17:44;0;49	9092;8	5636;9;212	1;82;
$GPXUP;4339;08:17:45;0;49	90938;8	56345;9;213	1;80;
$GPXUP;4339;08:17:46;0;49	90954;8	56326;9;215;77;
$GPXUP;4339;08:17:47;0;49	90967;8	56306;9;215	1;75;
$GPXUP;4339;08:17:48;0;49	9098;8	56285;9;215;75;
$GPXUP;4339;08:17:49;0;49	90992;8	56264;9;215	9;74;
$GPXUP;4339;08:17:50;0;49	91004;8	56242;9;217	3;73;
$GPXUP;4339;08:17:51;0;49	91018;8	56223;9;218	3;78;
$GPXUP;4339;08:17:52;0;49	91036;8	56211;9;219;82;
$GPXUP;4339;08:17:53;0;49	91056;8	56203;9;220	4;85;
$GPXUP;4339;08:17:54;0;49	91077;8	56197;9;220	9;87;
$GPXUP;4339;08:17:55;0;49	91098;8	5619;9;220	1;89;
$GPXUP;4339;08:17:56;0;49	9112;8	56182;9;217	6;89;
$GPXUP;4339;08:17:57;0;49	91142;8	56174;9;215	5;94;
$GPXUP;4339;08:17:58;0;49	91166;8	56171;9;213	9;99;
$GPXUP;4339;08:17:59;0;49	91191;8	56174;9;214	8;94;
$GPXUP;4339;08:18:00;0;49	91214;8	56178;9;217	8;91;
$GPXUP;4339;08:18:01;0;49	91236;8	56182;9;220;86;
$GPXUP;4339;08:18:02;0;49	91255;8	56191;9;222	8;80;
$GPXUP;4339;08:18:03;0;49	91273;8	56206;9;224	6;79;
$GPXUP;4339;08:18:04;0;49	9129;8	5622;9;226	8;81;
$GPXUP;4339;08:18:05;0;49	91309;8	56233;9;227	9;83;
$GPXUP;4339;08:18:06;0;49	91329;8	56244;9;228	2;86;
$GPXUP;4339;08:18:07;0;49	9135;8	56253;9;227	5;89;
$GPXUP;4339;08:18:08;0;49	91372;8	56258;9;227	1;92;
$GPXUP;4339;08:18:09;0;49	91396;8	56258;9;227	6;93;
$GPXUP;4339;08:18:10;0;49	91419;8	56252;9;228	5;92;
$GPXUP;4339;08:18:11;0;49	91442;8	56248;9;228	5;92;
$GPXUP;4339;08:18:12;0;49	91465;8	56246;9;228	7;92;
$GPXUP;4339;08:18:13;0;49	91488;8	56246;9;228	1;92;
$GPXUP;4339;08:18:14;0;49	91512;8	56244;9;225	6;94;
$GPXUP;4339;08:18:15;0;49	91535;8	56245;9;222	1;95;
$GPXUP;4339;08:18:16;0;49	91559;8	56248;9;219	9;99;
$GPXUP;4339;08:18:17;0;49	91584;8	56252;9;217	9;99;
$GPXUP;4339;08:18:18;0;49	91609;8	56254;9;217	1;99;
$GPXUP;4339;08:18:19;0;49	91634;8	56254;9;217	1;99;
$GPXUP;4339;08:18:20;0;49	91659;8	56254;9;216	5;101;
$GPXUP;4339;08:18:21;0;49	91684;8	56257;9;216	2;99;
$GPXUP;4339;08:18:22;0;49	91708;8	56264;9;216	8;98;
$GPXUP;4339;08:18:23;0;49	91732;8	56272;9;217	2;95;
$GPXUP;4339;08:18:24;0;49	91755;8	56282;9;216;97;
$GPXUP;4339;08:18:25;0;49	91777;8	56294;9;214	8;96;
$GPXUP;4339;08:18:26;0;49	91799;8	56309;9;213	2;97;
$GPXUP;4339;08:18:27;0;49	91823;8	56322;9;211	2;103;
$GPXUP;4339;08:18:28;0;49	91848;8	56332;9;208	7;103;
$GPXUP;4339;08:18:29;0;49	91873;8	56342;9;205	8;102;
$GPXUP;4339;08:18:30;0;49	91898;8	56353;9;204	1;101;
$GPXUP;4339;08:18:31;0;49	91923;8	56361;9;203;101;
$GPXUP;4339;08:18:32;0;49	91948;8	56368;9;203	1;98;
$GPXUP;4339;08:18:33;0;49	91972;8	56375;9;203	4;96;
$GPXUP;4339;08:18:34;0;49	91994;8	56386;9;203	9;92;
$GPXUP;4339;08:18:35;0;49	92016;8	564;9;204	5;92;
$GPXUP;4339;08:18:36;0;49	92036;8	56415;9;204	1;91;
$GPXUP;4339;08:18:37;0;49	92057;8	56431;9;203	8;91;
$GPXUP;4339;08:18:38;0;49	92077;8	56447;9;203	5;90;
$GPXUP;4339;08:18:39;0;49	92098;8	56462;9;201	9;94;
$GPXUP;4339;08:18:40;0;49	9212;8	56473;9;200	5;97;
$GPXUP;4339;08:18:41;0;49	92143;8	56481;9;200	2;96;
$GPXUP;4339;08:18:42;0;49	92167;8	5649;9;199	9;96;
$GPXUP;4339;08:18:43;0;49	9219;8	565;9;200	2;94;
$GPXUP;4339;08:18:44;0;49	92213;8	5651;9;200	6;94;
$GPXUP;4339;08:18:45;0;49	92236;8	56517;9;200	2;96;
$GPXUP;4339;08:18:46;0;49	9226;8	56521;9;198	3;98;
$GPXUP;4339;08:18:47;0;49	92284;8	56526;9;197	8;98;
$GPXUP;4339;08:18:48;0;49	92308;8	56535;9;198	8;94;
$GPXUP;4339;08:18:49;0;49	9233;8	56547;9;199	5;93;
$GPXUP;4339;08:18:50;0;49	92352;8	56561;9;200	6;90;
$GPXUP;4339;08:18:51;0;49	92373;8	56574;9;201	1;95;
$GPXUP;4339;08:18:52;0;49	92395;8	56584;9;200	3;96;
$GPXUP;4339;08:18:53;0;49	92418;8	56594;9;199	7;96;
$GPXUP;4339;08:18:54;0;49	92441;8	56604;9;199	8;96;
$GPXUP;4339;08:18:55;0;49	92464;8	56614;9;199	8;97;
$GPXUP;4339;08:18:56;0;49	92488;8	56622;9;199	5;98;
$GPXUP;4339;08:18:57;0;49	92512;8	56626;9;198	7;100;
$GPXUP;4339;08:18:58;0;49	92537;8	56629;9;197;101;
$GPXUP;4339;08:18:59;0;49	92562;8	56629;9;196;102;
$GPXUP;4339;08:19:00;0;49	92588;8	56628;9;195	4;101;
$GPXUP;4339;08:19:01;0;49	92613;8	56624;9;194	9;101;
$GPXUP;4339;08:19:02;0;49	92638;8	56616;9;194	7;97;
$GPXUP;4339;08:19:03;0;49	9266;8	56604;9;194	7;96;
$GPXUP;4339;08:19:04;0;49	92682;8	56591;9;193	9;96;
$GPXUP;4339;08:19:05;0;49	92706;8	5658;9;194	7;97;
$GPXUP;4339;08:19:06;0;49	92729;8	56574;9;195	2;95;
$GPXUP;4339;08:19:07;0;49	92753;8	56569;9;195	9;95;
$GPXUP;4339;08:19:08;0;49	92776;8	56565;9;196	7;97;
$GPXUP;4339;08:19:09;0;49	928;8	5656;9;196	6;95;
$GPXUP;4339;08:19:10;0;49	92824;8	56554;9;195;98;
$GPXUP;4339;08:19:11;0;49	92847;8	56546;9;192	2;98;
$GPXUP;4339;08:19:12;0;49	92871;8	56534;9;190;99;
$GPXUP;4339;08:19:13;0;49	92894;8	5652;9;189;98;
$GPXUP;4339;08:19:14;0;49	92916;8	56504;9;190	6;91;
$GPXUP;4339;08:19:15;0;49	92934;8	56485;9;194	5;83;
$GPXUP;4339;08:19:16;0;49	92948;8	56462;8;196	4;77;
$GPXUP;4339;08:19:17;0;49	92959;8	56438;9;196	3;75;
$GPXUP;4339;08:19:18;0;49	92969;8	56414;9;195	5;78;
$GPXUP;4339;08:19:19;0;49	92983;8	56391;9;194	6;86;
$GPXUP;4339;08:19:20;0;49	93;8	56371;9;192	2;92;
$GPXUP;4339;08:19:21;0;49	93021;8	56352;9;191	6;94;
$GPXUP;4339;08:19:22;0;49	93043;8	56338;9;191	8;94;
$GPXUP;4339;08:19:23;0;49	93065;8	56328;9;193	2;92;
$GPXUP;4339;08:19:24;0;49	93086;8	5632;9;195;89;
$GPXUP;4339;08:19:25;0;49	93108;8	56314;9;195	4;89;
$GPXUP;4339;08:19:26;0;49	93131;8	56311;9;196	9;89;
$GPXUP;4339;08:19:27;0;49	93153;8	56309;9;196	5;88;
$GPXUP;4339;08:19:28;0;49	93175;8	56306;9;195	4;90;
$GPXUP;4339;08:19:29;0;49	93198;8	56306;9;193	7;92;
$GPXUP;4339;08:19:30;0;49	93221;8	56308;9;191	3;95;
$GPXUP;4339;08:19:31;0;49	93245;8	56311;9;188	7;97;
$GPXUP;4339;08:19:32;0;49	93269;8	56314;9;187	1;95;
$GPXUP;4339;08:19:33;0;49	93293;8	56314;9;184	5;98;
$GPXUP;4339;08:19:34;0;49	93317;8	56312;9;181	6;98;
$GPXUP;4339;08:19:35;0;49	93342;8	56309;9;180;97;
$GPXUP;4339;08:19:36;0;49	93365;8	56302;9;178	7;96;
$GPXUP;4339;08:19:37;0;49	93389;8	56294;9;178;96;
$GPXUP;4339;08:19:38;0;49	93412;8	56284;9;177	3;95;
$GPXUP;4339;08:19:39;0;49	93434;8	56271;9;176;95;
$GPXUP;4339;08:19:40;0;49	93455;8	56254;9;174	1;93;
$GPXUP;4339;08:19:41;0;49	93476;8	56236;9;173	5;92;
$GPXUP;4339;08:19:42;0;49	93495;8	56216;9;174	8;88;
$GPXUP;4339;08:19:43;0;49	93513;8	56196;9;175	6;87;
$GPXUP;4339;08:19:44;0;49	9353;8	56176;9;175;87;
$GPXUP;4339;08:19:45;0;49	93547;8	56155;9;173	1;89;
$GPXUP;4339;08:19:46;0;49	93565;8	56133;9;172	1;89;
$GPXUP;4339;08:19:47;0;49	93583;8	56112;9;172	7;91;
$GPXUP;4339;08:19:48;0;49	93601;8	5609;9;170	9;90;
$GPXUP;4339;08:19:49;0;49	9362;8	56068;9;168	6;95;
$GPXUP;4339;08:19:50;0;49	9364;8	56049;9;165	7;98;
$GPXUP;4339;08:19:51;0;49	93663;8	56032;9;163	6;101;
$GPXUP;4339;08:19:52;0;49	93686;8	56017;9;161	2;102;
$GPXUP;4339;08:19:53;0;49	9371;8	56003;9;159	5;102;
$GPXUP;4339;08:19:54;0;49	93735;8	55989;9;158;103;
$GPXUP;4339;08:19:55;0;49	93759;8	55976;9;155	9;102;
$GPXUP;4339;08:19:56;0;49	93783;8	55964;9;155	5;102;
$GPXUP;4339;08:19:57;0;49	93807;8	55951;9;154	9;102;
$GPXUP;4339;08:19:58;0;49	93831;8	55937;9;154	7;100;
$GPXUP;4339;08:19:59;0;49	93854;8	55922;9;154	2;98;
$GPXUP;4339;08:20:00;0;49	93875;8	55904;9;154	3;97;
$GPXUP;4339;08:20:01;0;49	93897;8	55886;9;154	1;97;
$GPXUP;4339;08:20:02;0;49	93917;8	55867;9;152	4;96;
$GPXUP;4339;08:20:03;0;49	93937;8	55847;9;151	5;95;
$GPXUP;4339;08:20:04;0;49	93956;8	55827;9;150	9;93;
$GPXUP;4339;08:20:05;0;49	93972;8	55804;9;152	4;86;
$GPXUP;4339;08:20:06;0;49	93983;8	55777;9;155	1;79;
$GPXUP;4339;08:20:07;0;49	9399;8	5575;9;157	6;73;
$GPXUP;4339;08:20:08;0;49	93995;8	55723;9;158	9;72;
$GPXUP;4339;08:20:09;0;49	94001;8	55697;9;160	5;73;
$GPXUP;4339;08:20:10;0;49	94005;8	55672;9;162	1;58;
$GPXUP;4339;08:20:11;0;49	94004;8	55651;9;163	1;54;
$GPXUP;4339;08:20:12;0;49	94002;8	5563;9;163	8;53;
$GPXUP;4339;08:20:13;0;49	94;8	55608;9;163	4;56;
$GPXUP;4339;08:20:14;0;49	93998;8	55588;9;164	9;50;
$GPXUP;4339;08:20:15;0;49	93994;8	55574;9;168	2;37;
$GPXUP;4339;08:20:16;0;49	93987;8	55567;9;171	4;27;
$GPXUP;4339;08:20:17;0;49	93981;8	55566;9;173	3;24;
$GPXUP;4339;08:20:18;0;49	93977;8	55574;9;175	6;34;
$GPXUP;4339;08:20:19;0;49	93978;8	55591;9;176	6;51;
$GPXUP;4339;08:20:20;0;49	93985;8	55612;9;175	6;68;
$GPXUP;4339;08:20:21;0;49	93997;8	55634;9;175	1;77;
$GPXUP;4339;08:20:22;0;49	94012;8	55655;9;175	4;78;
$GPXUP;4339;08:20:23;0;49	94025;8	55676;9;175	4;74;
$GPXUP;4339;08:20:24;0;49	94036;8	55698;9;175	5;74;
$GPXUP;4339;08:20:25;0;49	94047;8	55721;9;175	7;72;
$GPXUP;4339;08:20:26;0;49	94055;8	55745;9;177;64;
$GPXUP;4339;08:20:27;0;49	94056;8	55768;9;177	2;55;
$GPXUP;4339;08:20:28;0;49	94053;8	55786;9;177	3;41;
$GPXUP;4339;08:20:29;0;49	94046;8	55792;9;177	1;31;
$GPXUP;4339;08:20:30;0;49	94038;8	55788;9;177	2;32;
$GPXUP;4339;08:20:31;0;49	94035;8	55775;9;178;40;
$GPXUP;4339;08:20:32;0;49	94032;8	55759;9;177	2;41;
$GPXUP;4339;08:20:33;0;49	9403;8	55742;9;176	7;47;
$GPXUP;4339;08:20:34;0;49	94027;8	55725;9;176	4;46;
$GPXUP;4339;08:20:35;0;49	94025;8	55707;9;178	2;49;
$GPXUP;4339;08:20:36;0;49	94024;8	55687;9;179	3;49;
$GPXUP;4339;08:20:37;0;49	94022;8	55669;9;179	8;45;
$GPXUP;4339;08:20:38;0;49	9402;8	55651;9;180	2;47;
$GPXUP;4339;08:20:39;0;49	94021;8	55631;9;180	5;56;
$GPXUP;4339;08:20:40;0;49	94026;8	55609;9;180	4;65;
$GPXUP;4339;08:20:41;0;49	94034;8	55586;9;179	7;68;
$GPXUP;4339;08:20:42;0;49	94041;8	55562;9;180	3;64;
$GPXUP;4339;08:20:43;0;49	94046;8	55539;9;181	9;60;
$GPXUP;4339;08:20:44;0;49	9405;8	55516;9;182	8;59;
$GPXUP;4339;08:20:45;0;49	94052;8	55495;9;183	7;52;
$GPXUP;4339;08:20:46;0;49	94051;8	55477;9;184	8;43;
$GPXUP;4339;08:20:47;0;49	9405;8	55462;9;187	1;43;
$GPXUP;4339;08:20:48;0;49	9405;8	55445;9;188	4;46;
$GPXUP;4339;08:20:49;0;49	94051;8	55426;9;188	3;49;
$GPXUP;4339;08:20:50;0;49	94054;8	55406;9;188	1;55;
$GPXUP;4339;08:20:51;0;49	94059;8	55385;9;188	4;63;
$GPXUP;4339;08:20:52;0;49	94068;8	55363;9;189	3;65;
$GPXUP;4339;08:20:53;0;49	94078;8	55341;9;189	3;68;
$GPXUP;4339;08:20:54;0;49	94087;8	55318;9;188	6;71;
$GPXUP;4339;08:20:55;0;49	94098;8	55296;9;186	8;74;
$GPXUP;4339;08:20:56;0;49	94108;8	55272;9;186	2;69;
$GPXUP;4339;08:20:57;0;49	94116;8	55248;9;185	5;69;
$GPXUP;4339;08:20:58;0;49	94124;8	55223;9;184	5;72;
$GPXUP;4339;08:20:59;0;49	94134;8	55198;9;183	4;77;
$GPXUP;4339;08:21:00;0;49	94146;8	55173;9;182	2;79;
$GPXUP;4339;08:21:01;0;49	94153;8	55148;9;182	3;65;
$GPXUP;4339;08:21:02;0;49	94156;8	55124;9;183	8;58;
$GPXUP;4339;08:21:03;0;49	94156;8	55104;9;185	1;48;
$GPXUP;4339;08:21:04;0;49	94152;8	5509;9;187	4;34;
$GPXUP;4339;08:21:05;0;49	94144;8	55086;9;190	1;32;
$GPXUP;4339;08:21:06;0;49	94138;8	55085;9;193	1;27;
$GPXUP;4339;08:21:07;0;49	94133;8	55092;9;194	5;35;
$GPXUP;4339;08:21:08;0;49	94131;8	55109;9;195	4;48;
$GPXUP;4339;08:21:09;0;49	94133;8	55129;9;196	9;53;
$GPXUP;4339;08:21:10;0;49	94136;8	5515;9;198	5;56;
$GPXUP;4339;08:21:11;0;49	94141;8	55171;9;200;57;
$GPXUP;4339;08:21:12;0;49	94144;8	55193;9;199	7;56;
$GPXUP;4339;08:21:13;0;49	94146;8	55215;9;198	7;56;
$GPXUP;4339;08:21:14;0;49	94153;8	55237;9;197	3;73;
$GPXUP;4339;08:21:15;0;49	94167;8	55259;9;197	1;81;
$GPXUP;4339;08:21:16;0;49	94185;8	55277;9;195	9;88;
$GPXUP;4339;08:21:17;0;49	94206;8	55288;9;194	8;92;
$GPXUP;4339;08:21:18;0;49	9423;8	55293;9;193	6;96;
$GPXUP;4339;08:21:19;0;49	94253;8	55293;9;193	7;93;
$GPXUP;4339;08:21:20;0;49	94276;8	55288;9;194	5;89;
$GPXUP;4339;08:21:21;0;49	94297;8	55275;9;195	8;87;
$GPXUP;4339;08:21:22;0;49	94316;8	55258;9;196	4;85;
$GPXUP;4339;08:21:23;0;49	94334;8	5524;9;196	4;84;
$GPXUP;4339;08:21:24;0;49	94351;8	55221;9;196	6;83;
$GPXUP;4339;08:21:25;0;49	94368;8	55202;9;197	7;81;
$GPXUP;4339;08:21:26;0;49	9438;8	5518;9;198;70;
$GPXUP;4339;08:21:27;0;49	94386;8	55156;9;198	3;64;
$GPXUP;4339;08:21:28;0;49	94389;8	55132;9;198	4;60;
$GPXUP;4339;08:21:29;0;49	9439;8	5511;9;199	7;55;
$GPXUP;4339;08:21:30;0;49	94388;8	55091;9;199	7;43;
$GPXUP;4339;08:21:31;0;49	94382;8	55084;9;198	5;28;
$GPXUP;4339;08:21:32;0;49	94375;8	55089;9;197	4;35;
$GPXUP;4339;08:21:33;0;49	94371;8	55103;9;197;46;
$GPXUP;4339;08:21:34;0;49	94368;8	55122;9;198	1;48;
$GPXUP;4339;08:21:35;0;49	94367;8	55141;9;197	8;49;
$GPXUP;4339;08:21:36;0;49	94369;8	55161;9;198	8;54;
$GPXUP;4339;08:21:37;0;49	94376;8	55181;9;198	3;63;
$GPXUP;4339;08:21:38;0;49	94386;8	55201;9;196	8;70;
$GPXUP;4339;08:21:39;0;49	94399;8	55221;9;197;73;
$GPXUP;4339;08:21:40;0;49	94411;8	55242;9;197	1;69;
$GPXUP;4339;08:21:41;0;49	9442;8	55264;9;197;67;
$GPXUP;4339;08:21:42;0;49	94429;8	55287;9;196	4;67;
$GPXUP;4339;08:21:43;0;49	94438;8	5531;9;195	6;73;
$GPXUP;4339;08:21:44;0;49	94449;8	55335;9;193	9;78;
$GPXUP;4339;08:21:45;0;49	94462;8	55359;9;192	5;79;
$GPXUP;4339;08:21:46;0;49	94472;8	55384;9;191	9;76;
$GPXUP;4339;08:21:47;0;49	94482;8	55409;9;192	1;74;
$GPXUP;4339;08:21:48;0;49	94492;8	55434;9;192	8;73;
$GPXUP;4339;08:21:49;0;49	94498;8	55458;9;192	9;64;
$GPXUP;4339;08:21:50;0;49	94498;8	55481;9;194	6;57;
$GPXUP;4339;08:21:51;0;49	94496;8	55503;9;196;55;
$GPXUP;4339;08:21:52;0;49	94495;8	55524;9;197	4;53;
$GPXUP;4339;08:21:53;0;49	94494;8	55545;9;199	8;52;
$GPXUP;4339;08:21:54;0;49	94493;8	55564;9;201	6;48;
$GPXUP;4339;08:21:55;0;49	9449;8	55582;9;202	2;48;
$GPXUP;4339;08:21:56;0;49	94488;8	55602;9;202	1;54;
$GPXUP;4339;08:21:57;0;49	94487;8	55623;9;201	1;55;
$GPXUP;4339;08:21:58;0;49	94487;8	55646;9;200	2;61;
$GPXUP;4339;08:21:59;0;49	94488;8	5567;9;198	2;66;
$GPXUP;4339;08:22:00;0;49	94491;8	55697;9;197;71;
$GPXUP;4339;08:22:01;0;49	94495;8	55724;9;194	4;75;
$GPXUP;4339;08:22:02;0;49	94499;8	55753;9;192	1;77;
$GPXUP;4339;08:22:03;0;49	94503;8	55783;9;190	4;76;
$GPXUP;4339;08:22:04;0;49	94506;8	55812;9;190	2;75;
$GPXUP;4339;08:22:05;0;49	94512;8	55841;9;190	1;77;
$GPXUP;4339;08:22:06;0;49	94518;8	55869;9;189	8;77;
$GPXUP;4339;08:22:07;0;49	94524;8	55897;9;189	3;74;
$GPXUP;4339;08:22:08;0;49	9453;8	55925;9;189	7;74;
$GPXUP;4339;08:22:09;0;49	94535;8	55952;9;190	6;72;
$GPXUP;4339;08:22:10;0;49	9454;8	55978;9;191	6;72;
$GPXUP;4339;08:22:11;0;49	94548;8	56004;9;192	7;73;
$GPXUP;4339;08:22:12;0;49	94557;8	56028;9;193;75;
$GPXUP;4339;08:22:13;0;49	9457;8	56052;9;192;80;
$GPXUP;4339;08:22:14;0;49	94583;8	56077;9;189	5;84;
$GPXUP;4339;08:22:15;0;49	94597;8	56102;9;186;88;
$GPXUP;4339;08:22:16;0;49	94612;8	56129;9;183	1;91;
$GPXUP;4339;08:22:17;0;49	94628;8	56155;9;180	1;94;
$GPXUP;4339;08:22:18;0;49	94646;8	56179;9;177	9;98;
$GPXUP;4339;08:22:19;0;49	94666;8	56203;9;175	8;97;
$GPXUP;4339;08:22:20;0;49	94685;8	56226;9;174;97;
$GPXUP;4339;08:22:21;0;49	94704;8	5625;9;174;96;
$GPXUP;4339;08:22:22;0;49	94722;8	56274;9;175	1;92;
$GPXUP;4339;08:22:23;0;49	94737;8	56299;9;177	5;84;
$GPXUP;4339;08:22:24;0;49	94748;8	56325;9;180;78;
$GPXUP;4339;08:22:25;0;49	94759;8	5635;9;181	5;78;
$GPXUP;4339;08:22:26;0;49	94771;8	56375;9;181	4;80;
$GPXUP;4339;08:22:27;0;49	94784;8	56398;9;181	1;80;
$GPXUP;4339;08:22:28;0;49	94797;8	56422;9;180	2;83;
$GPXUP;4339;08:22:29;0;49	94813;8	56443;9;178	8;88;
$GPXUP;4339;08:22:30;0;49	94832;8	56461;9;177	6;95;
$GPXUP;4339;08:22:31;0;49	94854;8	56474;9;176	4;94;
$GPXUP;4339;08:22:32;0;49	94877;8	56486;9;175	9;93;
$GPXUP;4339;08:22:33;0;49	949;8	56497;9;176	8;92;
$GPXUP;4339;08:22:34;0;49	94921;8	56506;9;178	2;89;
$GPXUP;4339;08:22:35;0;49	94942;8	56517;9;179	2;89;
$GPXUP;4339;08:22:36;0;49	94963;8	56529;9;178	9;88;
$GPXUP;4339;08:22:37;0;49	94983;8	56542;9;177	4;91;
$GPXUP;4339;08:22:38;0;49	95005;8	56554;9;176	8;91;
$GPXUP;4339;08:22:39;0;49	95026;8	56566;9;176	9;91;
$GPXUP;4339;08:22:40;0;49	95047;8	56578;9;176	5;90;
[truncated: 15,526 more rows]
