# Supplementary material for: Pigeon Navigation: Different Routes Lead to Frankfurt
Source: PLoS One. 2014 Nov 12;9(11):e112439. doi: 10.1371/journal.pone.0112439 (PMC4229201; doi:10.1371/journal.pone.0112439)
Supplement: File S4 — Files containing the original track data and a ‘Read me’ explaining the data format. (ZIP) [file pone.0112439.s004.zip › S-GRH/110712xup05_1023_GAP.log]

$GPXUP;4342;07:29:57;0;49	87238;8	568;9;107	8;1;
$GPXUP;4342;07:29:58;0;49	8724;8	568;9;107	7;10;
$GPXUP;4342;07:29:59;0;49	87242;8	56804;9;107	3;21;
$GPXUP;4342;07:30:00;0;49	87246;8	56814;9;106	4;38;
$GPXUP;4342;07:30:01;0;49	87251;8	56829;9;106	6;46;
$GPXUP;4342;07:30:02;0;49	87256;8	56842;9;109	3;42;
$GPXUP;4342;07:30:03;0;49	87264;8	5685;9;109	5;34;
$GPXUP;4342;07:30:04;0;49	87272;8	56844;9;109	6;44;
$GPXUP;4342;07:30:05;0;49	8728;8	5683;9;109	4;51;
$GPXUP;4342;07:30:06;0;49	87282;8	56809;9;107	3;62;
$GPXUP;4342;07:30:07;0;49	87277;8	56786;9;106	1;64;
$GPXUP;4342;07:30:08;0;49	87268;8	56765;9;105	9;64;
$GPXUP;4342;07:30:09;0;49	87257;8	56747;9;106	4;62;
$GPXUP;4342;07:30:10;0;49	87244;8	56732;9;107	8;60;
$GPXUP;4342;07:30:11;0;49	87231;8	56722;9;109	2;58;
$GPXUP;4342;07:30:12;0;49	87219;8	56711;9;111	3;55;
$GPXUP;4342;07:30:13;0;49	87209;8	56695;9;111	8;58;
$GPXUP;4342;07:30:14;0;49	87198;8	56679;9;111	9;61;
$GPXUP;4342;07:30:15;0;49	87186;8	56666;9;111	3;60;
$GPXUP;4342;07:30:16;0;49	87172;8	56656;9;111	2;64;
$GPXUP;4342;07:30:17;0;49	87157;8	56648;9;111	4;56;
$GPXUP;4342;07:30:18;0;49	87145;8	56637;9;111	4;60;
$GPXUP;4342;07:30:19;0;49	87132;8	56624;9;110	5;63;
$GPXUP;4342;07:30:20;0;49	87117;8	56615;9;109	9;63;
$GPXUP;4342;07:30:21;0;49	87103;8	56612;9;110	5;57;
$GPXUP;4342;07:30:22;0;49	87088;8	56614;9;111	3;51;
$GPXUP;4342;07:30:23;0;49	87076;8	56614;9;113	3;52;
$GPXUP;4342;07:30:24;0;49	87064;8	56607;9;115	9;48;
$GPXUP;4342;07:30:25;0;49	87056;8	56592;9;117	7;54;
$GPXUP;4342;07:30:26;0;49	87053;8	5657;9;117	8;61;
$GPXUP;4342;07:30:27;0;49	87056;8	56545;9;116	9;72;
$GPXUP;4342;07:30:28;0;49	87068;8	56524;9;115	6;72;
$GPXUP;4342;07:30:29;0;49	87086;8	56516;9;113	8;79;
$GPXUP;4342;07:30:30;0;49	87102;8	5652;9;113	9;58;
$GPXUP;4342;07:30:31;0;49	87113;8	56533;9;114	8;53;
$GPXUP;4342;07:30:32;0;49	87119;8	56551;9;115	9;51;
$GPXUP;4342;07:30:33;0;49	87124;8	5657;9;117	7;48;
$GPXUP;4342;07:30:34;0;49	87128;8	56587;9;120;46;
$GPXUP;4342;07:30:35;0;49	87126;8	56605;9;121	6;48;
$GPXUP;4342;07:30:36;0;49	87117;8	56618;9;122	9;48;
$GPXUP;4342;07:30:37;0;49	87107;8	56629;9;124	1;49;
$GPXUP;4342;07:30:38;0;49	87095;8	56637;9;125	3;48;
$GPXUP;4342;07:30:39;0;49	87084;8	56643;9;124	6;48;
$GPXUP;4342;07:30:40;0;49	87072;8	56651;9;121	8;52;
$GPXUP;4342;07:30:41;0;49	87064;8	56666;9;118	6;53;
$GPXUP;4342;07:30:42;0;49	87063;8	56687;9;116	6;55;
$GPXUP;4342;07:30:43;0;49	87068;8	56704;9;117	1;52;
$GPXUP;4342;07:30:44;0;49	8708;8	56712;9;117	8;54;
$GPXUP;4342;07:30:45;0;49	87093;8	56705;9;116	7;59;
$GPXUP;4342;07:30:46;0;49	87103;8	56687;9;114	4;65;
$GPXUP;4342;07:30:47;0;49	87105;8	56661;9;111	4;70;
$GPXUP;4342;07:30:48;0;49	87098;8	56636;9;110;71;
$GPXUP;4342;07:30:49;0;49	87086;8	56615;9;111	6;67;
$GPXUP;4342;07:30:50;0;49	87075;8	56597;9;114;62;
$GPXUP;4342;07:30:51;0;49	87064;8	5658;9;116	7;59;
$GPXUP;4342;07:30:52;0;49	87056;8	56559;9;117	4;62;
$GPXUP;4342;07:30:53;0;49	8705;8	56535;9;116	9;67;
$GPXUP;4342;07:30:54;0;49	87047;8	56507;9;116	2;75;
$GPXUP;4342;07:30:55;0;49	87047;8	56477;9;115	8;74;
$GPXUP;4342;07:30:56;0;49	87054;8	56452;9;115	6;73;
$GPXUP;4342;07:30:57;0;49	87068;8	56434;9;114	8;73;
$GPXUP;4342;07:30:58;0;49	87086;8	5643;9;114	4;70;
$GPXUP;4342;07:30:59;0;49	87099;8	56438;9;114	4;51;
$GPXUP;4342;07:31:00;0;49	87101;8	56458;9;115	8;54;
$GPXUP;4342;07:31:01;0;49	87098;8	56478;9;118	1;48;
$GPXUP;4342;07:31:02;0;49	87092;8	56495;9;119	7;43;
$GPXUP;4342;07:31:03;0;49	87088;8	56512;9;120	5;48;
$GPXUP;4342;07:31:04;0;49	87088;8	56531;9;119	9;48;
$GPXUP;4342;07:31:05;0;49	87089;8	56551;9;119	5;52;
$GPXUP;4342;07:31:06;0;49	87088;8	56571;9;120	4;52;
$GPXUP;4342;07:31:07;0;49	87085;8	56591;9;121	7;51;
$GPXUP;4342;07:31:08;0;49	87084;8	5661;9;122	9;48;
$GPXUP;4342;07:31:09;0;49	87091;8	56626;9;123	2;53;
$GPXUP;4342;07:31:10;0;49	87104;8	56636;9;122;61;
$GPXUP;4342;07:31:11;0;49	87119;8	56645;9;119	9;64;
$GPXUP;4342;07:31:12;0;49	87134;8	56654;9;118	2;68;
$GPXUP;4342;07:31:13;0;49	87151;8	56662;9;118	3;68;
$GPXUP;4342;07:31:14;0;49	87168;8	56667;9;119;66;
$GPXUP;4342;07:31:15;0;49	87184;8	56673;9;118	7;65;
$GPXUP;4342;07:31:16;0;49	87197;8	56685;9;117	2;62;
$GPXUP;4342;07:31:17;0;49	87204;8	56703;9;116	3;52;
$GPXUP;4342;07:31:18;0;49	87204;8	56724;9;116	4;56;
$GPXUP;4342;07:31:19;0;49	872;8	56743;9;116	2;53;
$GPXUP;4342;07:31:20;0;49	8719;8	56758;9;115	8;57;
$GPXUP;4342;07:31:21;0;49	87179;8	56774;9;115	8;59;
$GPXUP;4342;07:31:22;0;49	87171;8	56793;9;116;60;
$GPXUP;4342;07:31:23;0;49	8717;8	56815;9;117	6;56;
$GPXUP;4342;07:31:24;0;49	87176;8	56833;9;118	8;53;
$GPXUP;4342;07:31:25;0;49	87188;8	56844;9;120;60;
$GPXUP;4342;07:31:26;0;49	87202;8	56846;9;120	8;60;
$GPXUP;4342;07:31:27;0;49	87216;8	56836;9;120	5;64;
$GPXUP;4342;07:31:28;0;49	87225;8	56814;9;118	2;70;
$GPXUP;4342;07:31:29;0;49	87225;8	56786;9;115	6;74;
$GPXUP;4342;07:31:30;0;49	87216;8	56761;9;114;78;
$GPXUP;4342;07:31:31;0;49	87202;8	56741;9;114	9;73;
$GPXUP;4342;07:31:32;0;49	87187;8	56724;9;116	7;69;
$GPXUP;4342;07:31:33;0;49	87173;8	5671;9;118	7;64;
$GPXUP;4342;07:31:34;0;49	87158;8	567;9;119	7;61;
$GPXUP;4342;07:31:35;0;49	87143;8	56691;9;118	8;63;
$GPXUP;4342;07:31:36;0;49	87129;8	56678;9;116	7;66;
$GPXUP;4342;07:31:37;0;49	87115;8	56662;10;113;73;
$GPXUP;4342;07:31:38;0;49	87098;8	56647;10;111	4;79;
$GPXUP;4342;07:31:39;0;49	8708;8	56636;10;111;75;
$GPXUP;4342;07:31:40;0;49	87065;8	56627;10;113	3;61;
$GPXUP;4342;07:31:41;0;49	87051;8	56615;10;113	8;62;
$GPXUP;4342;07:31:42;0;49	87038;8	56601;10;113	5;62;
$GPXUP;4342;07:31:43;0;49	87026;8	56584;10;112;67;
$GPXUP;4342;07:31:44;0;49	87014;8	56565;10;109	9;70;
$GPXUP;4342;07:31:45;0;49	87;8	56548;10;108	7;70;
$GPXUP;4342;07:31:46;0;49	86985;8	56535;10;108	8;67;
$GPXUP;4342;07:31:47;0;49	8697;8	56524;10;108	4;64;
$GPXUP;4342;07:31:48;0;49	86955;8	5652;10;107	9;62;
$GPXUP;4342;07:31:49;0;49	86939;8	56517;10;108	7;64;
$GPXUP;4342;07:31:50;0;49	86924;8	56511;10;110;59;
$GPXUP;4342;07:31:51;0;49	86912;8	56495;10;111;70;
$GPXUP;4342;07:31:52;0;49	86901;8	56475;10;109	2;71;
$GPXUP;4342;07:31:53;0;49	86893;8	56449;10;107	3;77;
$GPXUP;4342;07:31:54;0;49	86892;8	56418;10;105	5;81;
$GPXUP;4342;07:31:55;0;49	86895;8	56387;10;105	1;82;
$GPXUP;4342;07:31:56;0;49	86901;8	56356;10;106	1;80;
$GPXUP;4342;07:31:57;0;49	86907;8	56327;10;107	8;77;
$GPXUP;4342;07:31:58;0;49	86914;8	563;10;109	7;72;
$GPXUP;4342;07:31:59;0;49	86923;8	56276;10;110	4;70;
$GPXUP;4342;07:32:00;0;49	86935;8	56256;10;109	7;70;
$GPXUP;4342;07:32:01;0;49	8695;8	56244;10;109	2;63;
$GPXUP;4342;07:32:02;0;49	86964;8	56246;10;107	2;57;
$GPXUP;4342;07:32:03;0;49	86974;8	56262;10;106	3;56;
$GPXUP;4342;07:32:04;0;49	86979;8	56281;10;107	2;52;
$GPXUP;4342;07:32:05;0;49	86978;8	56301;10;108	9;46;
$GPXUP;4342;07:32:06;0;49	86974;8	56316;10;110	3;42;
$GPXUP;4342;07:32:07;0;49	86965;8	56324;10;111	2;47;
$GPXUP;4342;07:32:08;0;49	86952;8	56324;10;111	7;51;
$GPXUP;4342;07:32:09;0;49	8694;8	56317;10;111	6;55;
$GPXUP;4342;07:32:10;0;49	86927;8	56307;10;110	4;60;
$GPXUP;4342;07:32:11;0;49	86914;8	56294;10;109	8;63;
$GPXUP;4342;07:32:12;0;49	869;8	56282;10;110	2;60;
$GPXUP;4342;07:32:13;0;49	86887;8	56271;10;109	9;59;
$GPXUP;4342;07:32:14;0;49	86877;8	56256;10;108	9;62;
$GPXUP;4342;07:32:15;0;49	86868;8	56238;10;107	5;51;
$GPXUP;4342;07:32:16;0;49	86862;8	56228;10;107	4;29;
$GPXUP;4342;07:32:17;0;49	86858;8	56223;10;107	2;8;
$GPXUP;4342;07:32:18;0;49	86858;8	56222;10;107	4;0;
$GPXUP;4342;07:32:19;0;49	86858;8	56222;10;107	3;0;
$GPXUP;4342;07:32:20;0;49	86858;8	56222;10;107	2;0;
$GPXUP;4342;07:32:21;0;49	86858;8	56222;10;107	3;0;
$GPXUP;4342;07:32:22;0;49	86858;8	56222;10;107	3;0;
$GPXUP;4342;07:32:23;0;49	86858;8	56222;10;107	3;0;
$GPXUP;4342;07:32:24;0;49	86858;8	56222;10;107	3;0;
$GPXUP;4342;07:32:25;0;49	86858;8	56222;10;107	3;0;
$GPXUP;4342;07:32:26;0;49	86858;8	56222;10;107	3;0;
$GPXUP;4342;07:32:27;0;49	86858;8	56222;10;107	2;0;
$GPXUP;4342;07:32:28;0;49	86858;8	56222;10;107	2;0;
$GPXUP;4342;07:32:29;0;49	86858;8	56222;10;107	2;0;
$GPXUP;4342;07:32:30;0;49	86858;8	56222;10;107	2;0;
$GPXUP;4342;07:32:31;0;49	86858;8	56222;10;107	2;0;
$GPXUP;4342;07:32:32;0;49	86858;8	56222;10;107	2;0;
$GPXUP;4342;07:32:33;0;49	86858;8	56222;10;107	2;0;
$GPXUP;4342;07:32:34;0;49	86858;8	56222;10;107	2;0;
$GPXUP;4342;07:32:35;0;49	86858;8	56222;10;107	2;0;
$GPXUP;4342;07:32:36;0;49	86858;8	56222;10;107	2;0;
$GPXUP;4342;07:32:37;0;49	86858;8	56222;10;107	2;0;
$GPXUP;4342;07:32:38;0;49	86858;8	56222;10;107	2;0;
$GPXUP;4342;07:32:39;0;49	86858;8	56222;10;107	2;0;
$GPXUP;4342;07:32:40;0;49	86858;8	56222;10;107	2;0;
$GPXUP;4342;07:32:41;0;49	86858;8	56222;10;107	2;0;
$GPXUP;4342;07:32:42;0;49	86858;8	56222;10;107	2;0;
$GPXUP;4342;07:32:43;0;49	86858;8	56222;10;107	2;0;
$GPXUP;4342;07:32:44;0;49	86858;8	56222;10;107	2;0;
$GPXUP;4342;07:32:45;0;49	86858;8	56222;10;107	2;0;
$GPXUP;4342;07:32:46;0;49	86858;8	56222;10;107	2;0;
$GPXUP;4342;07:32:47;0;49	86858;8	56222;10;107	2;0;
$GPXUP;4342;07:32:48;0;49	86858;8	56222;10;107	2;0;
$GPXUP;4342;07:32:49;0;49	86858;8	56222;10;107	2;0;
$GPXUP;4342;07:32:50;0;49	86858;8	56222;10;107	2;0;
$GPXUP;4342;07:32:51;0;49	86858;8	56222;10;107	2;0;
$GPXUP;4342;07:32:52;0;49	86858;8	56222;10;107	2;0;
$GPXUP;4342;07:32:53;0;49	86858;8	56222;10;107	2;0;
$GPXUP;4342;07:32:54;0;49	86858;8	56222;10;107	2;0;
$GPXUP;4342;07:32:55;0;49	86858;8	56222;10;107	2;0;
$GPXUP;4342;07:32:56;0;49	86858;8	56222;10;107	2;0;
$GPXUP;4342;07:32:57;0;49	86858;8	56222;10;107	2;0;
$GPXUP;4342;07:32:58;0;49	86858;8	56222;10;107	2;0;
$GPXUP;4342;07:32:59;0;49	86858;8	56222;10;107	2;0;
$GPXUP;4342;07:33:00;0;49	86858;8	56222;10;107	2;0;
$GPXUP;4342;07:33:01;0;49	86858;8	56222;10;107	2;0;
$GPXUP;4342;07:33:02;0;49	86858;8	56222;10;107	2;0;
$GPXUP;4342;07:33:03;0;49	86858;8	56222;10;107	2;0;
$GPXUP;4342;07:33:04;0;49	86858;8	56222;10;107	2;0;
$GPXUP;4342;07:33:05;0;49	86858;8	56222;10;107	2;0;
$GPXUP;4342;07:33:06;0;49	86858;8	56222;10;107	2;0;
$GPXUP;4342;07:33:07;0;49	86858;8	56222;10;107	2;0;
$GPXUP;4342;07:33:08;0;49	86858;8	56222;10;107	2;0;
$GPXUP;4342;07:33:09;0;49	86858;8	56222;10;107	2;0;
$GPXUP;4342;07:33:10;0;49	86858;8	56222;10;107	2;0;
$GPXUP;4342;07:33:11;0;49	86858;8	56222;10;107	2;0;
$GPXUP;4342;07:33:12;0;49	86858;8	56222;10;107	2;0;
$GPXUP;4342;07:33:13;0;49	86858;8	56222;10;107	2;0;
$GPXUP;4342;07:33:14;0;49	86858;8	56222;10;107	2;0;
$GPXUP;4342;07:33:15;0;49	86858;8	56222;10;107	2;0;
$GPXUP;4342;07:33:16;0;49	86858;8	56222;10;107	2;0;
$GPXUP;4342;07:33:17;0;49	86858;8	56222;10;107	1;0;
$GPXUP;4342;07:33:18;0;49	86858;8	56222;10;107	1;0;
$GPXUP;4342;07:33:19;0;49	86858;8	56222;10;107	1;0;
$GPXUP;4342;07:33:20;0;49	86858;8	56222;10;107	1;0;
$GPXUP;4342;07:33:21;0;49	86858;8	56222;10;107	1;0;
$GPXUP;4342;07:33:22;0;49	86858;8	56222;10;107	1;0;
$GPXUP;4342;07:33:23;0;49	86858;8	56222;10;107	1;0;
$GPXUP;4342;07:33:24;0;49	86858;8	56222;10;107	1;0;
$GPXUP;4342;07:33:25;0;49	86858;8	56222;10;107	1;0;
$GPXUP;4342;07:33:26;0;49	86858;8	56222;10;107	1;0;
$GPXUP;4342;07:33:27;0;49	86858;8	56222;10;107	1;0;
$GPXUP;4342;07:33:28;0;49	86858;8	56222;10;107	1;0;
$GPXUP;4342;07:33:29;0;49	86858;8	56222;10;107	1;0;
$GPXUP;4342;07:33:30;0;49	86858;8	56222;10;107	1;0;
$GPXUP;4342;07:33:31;0;49	86858;8	56222;10;107	1;0;
$GPXUP;4342;07:33:32;0;49	86858;8	56222;10;107	1;0;
$GPXUP;4342;07:33:33;0;49	86858;8	56222;10;107	1;0;
$GPXUP;4342;07:33:34;0;49	86858;8	56222;10;107	1;0;
$GPXUP;4342;07:33:35;0;49	86858;8	56222;10;107	1;0;
$GPXUP;4342;07:33:36;0;49	86858;8	56222;10;107	1;0;
$GPXUP;4342;07:33:37;0;49	86858;8	56222;10;107	1;0;
$GPXUP;4342;07:33:38;0;49	86858;8	56222;10;107	1;0;
$GPXUP;4342;07:33:39;0;49	86858;8	56222;10;107	1;0;
$GPXUP;4342;07:33:40;0;49	86858;8	56222;10;107	1;0;
$GPXUP;4342;07:33:41;0;49	86858;8	56222;10;107	1;0;
$GPXUP;4342;07:33:42;0;49	86858;8	56222;10;107	1;0;
$GPXUP;4342;07:33:43;0;49	86858;8	56222;10;107	1;0;
$GPXUP;4342;07:33:44;0;49	86858;8	56222;10;107	1;0;
$GPXUP;4342;07:33:45;0;49	86858;8	56222;10;107	1;0;
$GPXUP;4342;07:33:46;0;49	86858;8	56222;10;107	1;0;
$GPXUP;4342;07:33:47;0;49	86858;8	56222;10;107	1;0;
$GPXUP;4342;07:33:48;0;49	86858;8	56222;10;107	1;0;
$GPXUP;4342;07:33:49;0;49	86858;8	56222;10;107	1;0;
$GPXUP;4342;07:33:50;0;49	86858;8	56222;10;107	1;0;
$GPXUP;4342;07:33:51;0;49	86858;8	56222;10;107	1;0;
$GPXUP;4342;07:33:52;0;49	86858;8	56222;10;107	1;0;
$GPXUP;4342;07:33:53;0;49	86858;8	56222;10;107	1;0;
$GPXUP;4342;07:33:54;0;49	86858;8	56222;10;106	7;0;
$GPXUP;4342;07:33:55;0;49	86859;8	56222;10;106	5;0;
$GPXUP;4342;07:33:56;0;49	86859;8	56222;10;106	4;0;
$GPXUP;4342;07:33:57;0;49	86859;8	56222;10;106	2;0;
$GPXUP;4342;07:33:58;0;49	86859;8	56222;10;106	1;0;
$GPXUP;4342;07:33:59;0;49	86859;8	56221;10;106	1;0;
$GPXUP;4342;07:34:00;0;49	86859;8	56221;10;106	1;0;
$GPXUP;4342;07:34:01;0;49	86859;8	56221;10;105	9;0;
$GPXUP;4342;07:34:02;0;49	86859;8	56221;10;105	8;0;
$GPXUP;4342;07:34:03;0;49	86859;8	56221;10;105	6;0;
$GPXUP;4342;07:34:04;0;49	86859;8	56221;10;105	6;0;
$GPXUP;4342;07:34:05;0;49	86859;8	56221;10;105	6;0;
$GPXUP;4342;07:34:06;0;49	8686;8	56221;10;105	8;0;
$GPXUP;4342;07:34:07;0;49	8686;8	56221;10;105	8;0;
$GPXUP;4342;07:34:08;0;49	8686;8	56221;10;105	8;0;
$GPXUP;4342;07:34:09;0;49	8686;8	56221;10;105	8;0;
$GPXUP;4342;07:34:10;0;49	8686;8	56221;10;105	8;0;
$GPXUP;4342;07:34:11;0;49	8686;8	56221;10;105	8;0;
$GPXUP;4342;07:34:12;0;49	8686;8	56221;10;105	8;0;
$GPXUP;4342;07:34:13;0;49	8686;8	56221;10;105	8;0;
$GPXUP;4342;07:34:14;0;49	8686;8	56221;10;105	8;0;
$GPXUP;4342;07:34:15;0;49	8686;8	56221;10;105	8;0;
$GPXUP;4342;07:34:16;0;49	8686;8	56221;10;105	8;0;
$GPXUP;4342;07:34:17;0;49	8686;8	56221;10;105	8;0;
$GPXUP;4342;07:34:18;0;49	8686;8	56221;10;105	8;0;
$GPXUP;4342;07:34:19;0;49	8686;8	56221;10;105	8;0;
$GPXUP;4342;07:34:20;0;49	8686;8	56221;10;105	8;0;
$GPXUP;4342;07:34:21;0;49	8686;8	56221;10;105	8;0;
$GPXUP;4342;07:34:22;0;49	8686;8	56221;10;105	8;0;
$GPXUP;4342;07:34:23;0;49	8686;8	56221;10;105	8;0;
$GPXUP;4342;07:34:24;0;49	8686;8	56221;10;105	8;0;
$GPXUP;4342;07:34:25;0;49	8686;8	56221;10;105	8;0;
$GPXUP;4342;07:34:26;0;49	8686;8	56221;10;105	8;0;
$GPXUP;4342;07:34:27;0;49	8686;8	56221;10;105	8;0;
$GPXUP;4342;07:34:28;0;49	8686;8	56221;10;105	8;0;
$GPXUP;4342;07:34:29;0;49	8686;8	56221;10;105	8;0;
$GPXUP;4342;07:34:30;0;49	8686;8	56221;10;105	8;0;
$GPXUP;4342;07:34:31;0;49	8686;8	56221;10;105	8;0;
$GPXUP;4342;07:34:32;0;49	8686;8	56221;10;105	8;0;
$GPXUP;4342;07:34:33;0;49	8686;8	56221;10;105	8;0;
$GPXUP;4342;07:34:34;0;49	8686;8	56221;10;105	8;0;
$GPXUP;4342;07:34:35;0;49	8686;8	56221;10;105	8;0;
$GPXUP;4342;07:34:36;0;49	8686;8	56221;10;105	8;0;
$GPXUP;4342;07:34:37;0;49	8686;8	56221;10;105	8;0;
$GPXUP;4342;07:34:38;0;49	8686;8	56221;10;105	8;0;
$GPXUP;4342;07:34:39;0;49	8686;8	56221;10;105	8;0;
$GPXUP;4342;07:34:40;0;49	8686;8	56221;10;105	8;0;
$GPXUP;4342;07:34:41;0;49	8686;8	56221;10;105	8;0;
$GPXUP;4342;07:34:42;0;49	8686;8	56221;10;105	8;0;
$GPXUP;4342;07:34:43;0;49	8686;8	56221;10;105	8;0;
$GPXUP;4342;07:34:44;0;49	8686;8	56221;10;105	8;0;
$GPXUP;4342;07:34:45;0;49	8686;8	56221;10;105	8;0;
$GPXUP;4342;07:34:46;0;49	8686;8	56221;10;105	8;0;
$GPXUP;4342;07:34:47;0;49	8686;8	56221;10;105	8;0;
$GPXUP;4342;07:34:48;0;49	8686;8	56221;10;105	8;0;
$GPXUP;4342;07:34:49;0;49	8686;8	56221;10;105	8;0;
$GPXUP;4342;07:34:50;0;49	8686;8	56221;10;105	8;0;
$GPXUP;4342;07:34:51;0;49	8686;8	56221;10;105	8;0;
$GPXUP;4342;07:34:52;0;49	8686;8	56221;10;105	8;0;
$GPXUP;4342;07:34:53;0;49	8686;8	56221;10;105	8;0;
$GPXUP;4342;07:34:54;0;49	8686;8	56221;10;105	8;0;
$GPXUP;4342;07:34:55;0;49	8686;8	56221;10;105	8;0;
$GPXUP;4342;07:34:56;0;49	8686;8	56221;10;105	8;0;
$GPXUP;4342;07:34:57;0;49	8686;8	56221;10;105	8;0;
$GPXUP;4342;07:34:58;0;49	8686;8	56221;10;105	8;0;
$GPXUP;4342;07:34:59;0;49	8686;8	56221;10;105	8;0;
$GPXUP;4342;07:35:00;0;49	8686;8	56221;10;105	8;0;
$GPXUP;4342;07:35:01;0;49	8686;8	56221;10;105	8;0;
$GPXUP;4342;07:35:02;0;49	8686;8	56221;10;105	8;0;
$GPXUP;4342;07:35:03;0;49	8686;8	56221;10;105	8;0;
$GPXUP;4342;07:35:04;0;49	8686;8	56221;10;105	8;0;
$GPXUP;4342;07:35:05;0;49	8686;8	56221;10;105	8;0;
$GPXUP;4342;07:35:06;0;49	8686;8	56221;10;105	8;0;
$GPXUP;4342;07:35:07;0;49	8686;8	56221;10;105	8;0;
$GPXUP;4342;07:35:08;0;49	8686;8	56221;10;105	8;0;
$GPXUP;4342;07:35:09;0;49	8686;8	56221;10;105	8;0;
$GPXUP;4342;07:35:10;0;49	8686;8	56221;10;105	8;0;
$GPXUP;4342;07:35:11;0;49	8686;8	56221;10;105	8;0;
$GPXUP;4342;07:35:12;0;49	8686;8	56221;10;105	8;0;
$GPXUP;4342;07:35:13;0;49	8686;8	56221;10;105	8;0;
$GPXUP;4342;07:35:14;0;49	8686;8	56221;10;105	8;0;
$GPXUP;4342;07:35:15;0;49	8686;8	56221;10;105	8;0;
$GPXUP;4342;07:35:16;0;49	8686;8	56221;10;105	8;0;
$GPXUP;4342;07:35:17;0;49	8686;8	56221;10;105	8;0;
$GPXUP;4342;07:35:18;0;49	8686;8	56221;10;105	8;0;
$GPXUP;4342;07:35:19;0;49	8686;8	56221;10;105	8;0;
$GPXUP;4342;07:35:20;0;49	8686;8	56221;10;105	8;0;
$GPXUP;4342;07:35:21;0;49	8686;8	56221;10;105	8;0;
$GPXUP;4342;07:35:22;0;49	8686;8	56221;10;105	8;0;
$GPXUP;4342;07:35:23;0;49	8686;8	56221;10;105	8;0;
$GPXUP;4342;07:35:24;0;49	8686;8	56221;10;105	8;0;
$GPXUP;4342;07:35:25;0;49	8686;8	56221;10;105	8;0;
$GPXUP;4342;07:35:26;0;49	8686;8	56221;10;105	8;0;
$GPXUP;4342;07:35:27;0;49	8686;8	56221;10;105	8;0;
$GPXUP;4342;07:35:28;0;49	8686;8	56221;10;105	8;0;
$GPXUP;4342;07:35:29;0;49	8686;8	56221;10;105	8;0;
$GPXUP;4342;07:35:30;0;49	8686;8	56221;10;105	8;0;
$GPXUP;4342;07:35:31;0;49	8686;8	56221;10;105	8;0;
$GPXUP;4342;07:35:32;0;49	8686;8	56221;10;105	8;0;
$GPXUP;4342;07:35:33;0;49	8686;8	56221;10;105	8;0;
$GPXUP;4342;07:35:34;0;49	8686;8	56221;10;105	8;0;
$GPXUP;4342;07:35:35;0;49	8686;8	56221;10;105	8;0;
$GPXUP;4342;07:35:36;0;49	8686;8	56221;10;105	8;0;
$GPXUP;4342;07:35:37;0;49	8686;8	56221;10;105	8;0;
$GPXUP;4342;07:35:38;0;49	8686;8	56221;10;105	8;0;
$GPXUP;4342;07:35:39;0;49	8686;8	56221;10;105	8;0;
$GPXUP;4342;07:35:40;0;49	8686;8	56221;10;105	8;0;
$GPXUP;4342;07:35:41;0;49	8686;8	56221;10;105	8;0;
$GPXUP;4342;07:35:42;0;49	8686;8	56221;10;105	8;0;
$GPXUP;4342;07:35:43;0;49	8686;8	56221;10;105	8;0;
$GPXUP;4342;07:35:44;0;49	8686;8	56221;10;105	8;0;
$GPXUP;4342;07:35:45;0;49	8686;8	56221;10;105	8;0;
$GPXUP;4342;07:35:46;0;49	8686;8	56221;10;105	7;0;
$GPXUP;4342;07:35:47;0;49	8686;8	56221;10;105	7;0;
$GPXUP;4342;07:35:48;0;49	8686;8	56221;10;105	7;0;
$GPXUP;4342;07:35:49;0;49	8686;8	56221;10;105	7;0;
$GPXUP;4342;07:35:50;0;49	8686;8	56221;10;105	7;0;
$GPXUP;4342;07:35:51;0;49	8686;8	56221;10;105	7;0;
$GPXUP;4342;07:35:52;0;49	8686;8	56221;10;105	7;0;
$GPXUP;4342;07:35:53;0;49	8686;8	56221;10;105	7;0;
$GPXUP;4342;07:35:54;0;49	8686;8	56221;10;105	7;0;
$GPXUP;4342;07:35:55;0;49	8686;8	56221;10;105	7;0;
$GPXUP;4342;07:35:56;0;49	8686;8	56221;10;105	7;0;
$GPXUP;4342;07:35:57;0;49	8686;8	56221;10;105	7;0;
$GPXUP;4342;07:35:58;0;49	8686;8	56221;10;105	7;0;
$GPXUP;4342;07:35:59;0;49	8686;8	56221;10;105	7;0;
$GPXUP;4342;07:36:00;0;49	8686;8	56221;10;105	7;0;
$GPXUP;4342;07:36:01;0;49	8686;8	56221;10;105	7;0;
$GPXUP;4342;07:36:02;0;49	8686;8	56221;10;105	7;0;
$GPXUP;4342;07:36:03;0;49	8686;8	56221;10;105	7;0;
$GPXUP;4342;07:36:04;0;49	8686;8	56221;10;105	7;0;
$GPXUP;4342;07:36:05;0;49	8686;8	56221;10;105	7;0;
$GPXUP;4342;07:36:06;0;49	8686;8	56221;10;105	7;0;
$GPXUP;4342;07:36:07;0;49	8686;8	56221;10;105	7;0;
$GPXUP;4342;07:36:08;0;49	8686;8	56221;10;105	7;0;
$GPXUP;4342;07:36:09;0;49	8686;8	56221;10;105	7;0;
$GPXUP;4342;07:36:10;0;49	8686;8	56221;10;105	7;0;
$GPXUP;4342;07:36:11;0;49	8686;8	56221;10;105	7;0;
$GPXUP;4342;07:36:12;0;49	8686;8	56221;10;105	7;0;
$GPXUP;4342;07:36:13;0;49	8686;8	56221;10;105	7;0;
$GPXUP;4342;07:36:14;0;49	8686;8	56221;10;105	7;0;
$GPXUP;4342;07:36:15;0;49	8686;8	56221;10;105	7;0;
$GPXUP;4342;07:36:16;0;49	8686;8	56221;10;105	7;0;
$GPXUP;4342;07:36:17;0;49	8686;8	56221;10;105	7;0;
$GPXUP;4342;07:36:18;0;49	8686;8	56221;10;105	7;0;
$GPXUP;4342;07:36:19;0;49	8686;8	56221;10;105	7;0;
$GPXUP;4342;07:36:20;0;49	8686;8	56221;10;105	7;0;
$GPXUP;4342;07:36:21;0;49	8686;8	56221;10;105	6;0;
$GPXUP;4342;07:36:22;0;49	8686;8	56221;10;105	6;0;
$GPXUP;4342;07:36:23;0;49	8686;8	56221;10;105	6;0;
$GPXUP;4342;07:36:24;0;49	8686;8	56221;10;105	6;0;
$GPXUP;4342;07:36:25;0;49	8686;8	56221;10;105	6;0;
$GPXUP;4342;07:36:26;0;49	8686;8	56221;10;105	6;0;
$GPXUP;4342;07:36:27;0;49	8686;8	56221;10;105	6;0;
$GPXUP;4342;07:36:28;0;49	8686;8	56221;10;105	6;0;
$GPXUP;4342;07:36:29;0;49	8686;8	56221;10;105	6;0;
$GPXUP;4342;07:36:30;0;49	8686;8	56221;10;105	6;0;
$GPXUP;4342;07:36:31;0;49	8686;8	56221;10;105	6;0;
$GPXUP;4342;07:36:32;0;49	8686;8	56221;10;105	6;0;
$GPXUP;4342;07:36:33;0;49	8686;8	56221;10;105	6;0;
$GPXUP;4342;07:36:34;0;49	8686;8	56221;10;105	6;0;
$GPXUP;4342;07:36:35;0;49	8686;8	56221;10;105	6;0;
$GPXUP;4342;07:36:36;0;49	8686;8	56221;10;105	6;0;
$GPXUP;4342;07:36:37;0;49	8686;8	56221;10;105	6;0;
$GPXUP;4342;07:36:38;0;49	8686;8	56221;10;105	6;0;
$GPXUP;4342;07:36:39;0;49	8686;8	56221;10;105	6;0;
$GPXUP;4342;07:36:40;0;49	8686;8	56221;10;105	6;0;
$GPXUP;4342;07:36:41;0;49	8686;8	56221;10;105	6;0;
$GPXUP;4342;07:36:42;0;49	8686;8	56221;10;105	6;0;
$GPXUP;4342;07:36:43;0;49	8686;8	56221;10;105	6;0;
$GPXUP;4342;07:36:44;0;49	8686;8	56221;10;105	6;0;
$GPXUP;4342;07:36:45;0;49	8686;8	56221;10;105	6;0;
$GPXUP;4342;07:36:46;0;49	8686;8	56221;10;105	6;0;
$GPXUP;4342;07:36:47;0;49	8686;8	56221;10;105	6;0;
$GPXUP;4342;07:36:48;0;49	8686;8	56221;10;105	6;0;
$GPXUP;4342;07:36:49;0;49	8686;8	56221;10;105	6;0;
$GPXUP;4342;07:36:50;0;49	8686;8	56221;10;105	6;0;
$GPXUP;4342;07:36:51;0;49	8686;8	56221;10;105	6;0;
$GPXUP;4342;07:36:52;0;49	8686;8	56221;10;105	6;0;
$GPXUP;4342;07:36:53;0;49	8686;8	56221;10;105	6;0;
$GPXUP;4342;07:36:54;0;49	8686;8	56221;10;105	6;0;
$GPXUP;4342;07:36:55;0;49	8686;8	56221;10;105	6;0;
$GPXUP;4342;07:36:56;0;49	8686;8	56221;10;105	6;0;
$GPXUP;4342;07:36:57;0;49	8686;8	56221;10;105	6;0;
$GPXUP;4342;07:36:58;0;49	8686;8	56221;10;105	6;0;
$GPXUP;4342;07:36:59;0;49	8686;8	56221;10;105	6;0;
$GPXUP;4342;07:37:00;0;49	8686;8	56221;10;105	6;0;
$GPXUP;4342;07:37:01;0;49	8686;8	56221;10;105	6;0;
$GPXUP;4342;07:37:02;0;49	8686;8	56221;10;105	6;0;
$GPXUP;4342;07:37:03;0;49	8686;8	56221;10;105	6;0;
$GPXUP;4342;07:37:04;0;49	8686;8	56221;10;105	6;0;
$GPXUP;4342;07:37:05;0;49	8686;8	56221;10;105	6;0;
$GPXUP;4342;07:37:06;0;49	8686;8	56221;10;105	6;0;
$GPXUP;4342;07:37:07;0;49	8686;8	56221;10;105	6;0;
$GPXUP;4342;07:37:08;0;49	8686;8	56221;10;105	6;0;
$GPXUP;4342;07:37:09;0;49	8686;8	56221;10;105	6;0;
$GPXUP;4342;07:37:10;0;49	8686;8	56221;10;105	5;0;
$GPXUP;4342;07:37:11;0;49	8686;8	56221;10;105	5;0;
$GPXUP;4342;07:37:12;0;49	8686;8	56221;10;105	5;0;
$GPXUP;4342;07:37:13;0;49	8686;8	56221;10;105	5;0;
$GPXUP;4342;07:37:14;0;49	8686;8	56221;10;105	5;0;
$GPXUP;4342;07:37:15;0;49	8686;8	56221;10;105	5;0;
$GPXUP;4342;07:37:16;0;49	8686;8	56221;10;105	5;0;
$GPXUP;4342;07:37:17;0;49	8686;8	56221;10;105	5;0;
$GPXUP;4342;07:37:18;0;49	8686;8	56221;10;105	5;0;
$GPXUP;4342;07:37:19;0;49	8686;8	56221;10;105	5;0;
$GPXUP;4342;07:37:20;0;49	8686;8	56221;10;105	5;0;
$GPXUP;4342;07:37:21;0;49	8686;8	56221;10;105	5;0;
$GPXUP;4342;07:37:22;0;49	8686;8	56221;10;105	5;0;
$GPXUP;4342;07:37:23;0;49	8686;8	56221;10;105	5;0;
$GPXUP;4342;07:37:24;0;49	8686;8	56221;10;105	5;0;
$GPXUP;4342;07:37:25;0;49	8686;8	56221;10;105	5;0;
$GPXUP;4342;07:37:26;0;49	8686;8	56221;10;105	5;0;
$GPXUP;4342;07:37:27;0;49	8686;8	56221;10;105	5;0;
$GPXUP;4342;07:37:28;0;49	8686;8	56221;10;105	5;0;
$GPXUP;4342;07:37:29;0;49	8686;8	56221;10;105	5;0;
$GPXUP;4342;07:37:30;0;49	8686;8	56221;10;105	5;0;
$GPXUP;4342;07:37:31;0;49	8686;8	56221;10;105	5;0;
$GPXUP;4342;07:37:32;0;49	8686;8	56221;10;105	5;0;
$GPXUP;4342;07:37:33;0;49	8686;8	56221;10;105	5;0;
$GPXUP;4342;07:37:34;0;49	8686;8	56221;10;105	5;0;
$GPXUP;4342;07:37:35;0;49	8686;8	56221;10;105	5;0;
$GPXUP;4342;07:37:36;0;49	8686;8	56221;10;105	5;0;
$GPXUP;4342;07:37:37;0;49	8686;8	56221;10;105	5;0;
$GPXUP;4342;07:37:38;0;49	8686;8	56221;10;105	5;0;
$GPXUP;4342;07:37:39;0;49	8686;8	56221;10;105	5;0;
$GPXUP;4342;07:37:40;0;49	8686;8	56221;10;105	5;0;
$GPXUP;4342;07:37:41;0;49	8686;8	56221;10;105	5;0;
$GPXUP;4342;07:37:42;0;49	8686;8	56221;10;105	5;0;
$GPXUP;4342;07:37:43;0;49	8686;8	56221;10;105	5;0;
$GPXUP;4342;07:37:44;0;49	8686;8	56221;10;105	5;0;
$GPXUP;4342;07:37:45;0;49	8686;8	56221;10;105	5;0;
$GPXUP;4342;07:37:46;0;49	8686;8	56221;10;105	5;0;
$GPXUP;4342;07:37:47;0;49	8686;8	56221;10;105	5;0;
$GPXUP;4342;07:37:48;0;49	8686;8	56221;9;105	5;0;
$GPXUP;4342;07:37:49;0;49	8686;8	56221;9;105	5;0;
$GPXUP;4342;07:37:50;0;49	8686;8	56221;10;105	5;0;
$GPXUP;4342;07:37:51;0;49	8686;8	56221;9;105	5;0;
$GPXUP;4342;07:37:52;0;49	8686;8	56221;10;105	5;0;
$GPXUP;4342;07:37:53;0;49	8686;8	56221;9;105	5;0;
$GPXUP;4342;07:37:54;0;49	8686;8	56221;10;105	5;0;
$GPXUP;4342;07:37:55;0;49	8686;8	56221;10;105	5;0;
$GPXUP;4342;07:37:56;0;49	8686;8	56221;10;105	5;0;
$GPXUP;4342;07:37:57;0;49	8686;8	56221;10;105	5;0;
$GPXUP;4342;07:37:58;0;49	8686;8	56221;10;105	5;0;
$GPXUP;4342;07:37:59;0;49	8686;8	56221;10;105	5;0;
$GPXUP;4342;07:38:00;0;49	8686;8	56221;10;105	5;0;
$GPXUP;4342;07:38:01;0;49	8686;8	56221;10;105	5;0;
$GPXUP;4342;07:38:02;0;49	8686;8	56221;10;105	5;0;
$GPXUP;4342;07:38:03;0;49	8686;8	56222;10;105	5;0;
$GPXUP;4342;07:38:04;0;49	8686;8	56222;10;105	5;0;
$GPXUP;4342;07:38:05;0;49	8686;8	56222;10;105	5;0;
$GPXUP;4342;07:38:06;0;49	8686;8	56222;10;105	5;0;
$GPXUP;4342;07:38:07;0;49	8686;8	56222;10;105	5;0;
$GPXUP;4342;07:38:08;0;49	8686;8	56222;10;105	5;0;
$GPXUP;4342;07:38:09;0;49	8686;8	56222;10;105	5;0;
$GPXUP;4342;07:38:10;0;49	8686;8	56222;10;105	5;0;
$GPXUP;4342;07:38:11;0;49	8686;8	56222;10;105	5;0;
$GPXUP;4342;07:38:12;0;49	8686;8	56222;10;105	5;0;
$GPXUP;4342;07:38:13;0;49	8686;8	56222;10;105	5;0;
$GPXUP;4342;07:38:14;0;49	8686;8	56222;10;105	5;0;
$GPXUP;4342;07:38:15;0;49	8686;8	56222;10;105	5;0;
$GPXUP;4342;07:38:16;0;49	8686;8	56222;10;105	5;0;
$GPXUP;4342;07:38:17;0;49	8686;8	56222;10;105	5;0;
$GPXUP;4342;07:38:18;0;49	8686;8	56222;10;105	5;0;
$GPXUP;4342;07:38:19;0;49	8686;8	56222;10;105	5;0;
$GPXUP;4342;07:38:20;0;49	8686;8	56222;10;105	5;0;
$GPXUP;4342;07:38:21;0;49	8686;8	56222;10;105	5;0;
$GPXUP;4342;07:38:22;0;49	8686;8	56222;10;105	5;0;
$GPXUP;4342;07:38:23;0;49	8686;8	56222;10;105	5;0;
$GPXUP;4342;07:38:24;0;49	8686;8	56222;10;105	5;0;
$GPXUP;4342;07:38:25;0;49	8686;8	56222;10;105	5;0;
$GPXUP;4342;07:38:26;0;49	8686;8	56222;10;105	5;0;
$GPXUP;4342;07:38:27;0;49	8686;8	56222;10;105	5;0;
$GPXUP;4342;07:38:28;0;49	8686;8	56222;10;105	5;0;
$GPXUP;4342;07:38:29;0;49	8686;8	56222;10;105	5;0;
$GPXUP;4342;07:38:30;0;49	8686;8	56222;10;105	5;0;
$GPXUP;4342;07:38:31;0;49	8686;8	56222;10;105	5;0;
$GPXUP;4342;07:38:32;0;49	8686;8	56222;10;105	5;0;
$GPXUP;4342;07:38:33;0;49	8686;8	56222;10;105	5;0;
$GPXUP;4342;07:38:34;0;49	8686;8	56222;10;105	5;0;
$GPXUP;4342;07:38:35;0;49	8686;8	56222;10;105	5;0;
$GPXUP;4342;07:38:36;0;49	8686;8	56222;10;105	5;0;
$GPXUP;4342;07:38:37;0;49	8686;8	56222;10;105	5;0;
$GPXUP;4342;07:38:38;0;49	8686;8	56222;10;105	5;0;
$GPXUP;4342;07:38:39;0;49	8686;8	56222;10;105	5;0;
$GPXUP;4342;07:38:40;0;49	8686;8	56222;10;105	5;0;
$GPXUP;4342;07:38:41;0;49	8686;8	56222;10;105	5;0;
$GPXUP;4342;07:38:42;0;49	8686;8	56222;10;105	5;0;
$GPXUP;4342;07:38:43;0;49	8686;8	56222;10;105	5;0;
$GPXUP;4342;07:38:44;0;49	8686;8	56222;10;105	5;0;
$GPXUP;4342;07:38:45;0;49	8686;8	56222;10;105	5;0;
$GPXUP;4342;07:38:46;0;49	8686;8	56222;10;105	5;0;
$GPXUP;4342;07:38:47;0;49	8686;8	56222;10;105	5;0;
$GPXUP;4342;07:38:48;0;49	8686;8	56222;10;105	5;0;
$GPXUP;4342;07:38:49;0;49	8686;8	56222;10;105	5;0;
$GPXUP;4342;07:38:50;0;49	8686;8	56222;10;105	5;0;
$GPXUP;4342;07:38:51;0;49	8686;8	56222;10;105	5;0;
$GPXUP;4342;07:38:52;0;49	8686;8	56222;10;105	5;0;
$GPXUP;4342;07:38:53;0;49	8686;8	56222;10;105	5;0;
$GPXUP;4342;07:38:54;0;49	8686;8	56222;10;105	5;0;
$GPXUP;4342;07:38:55;0;49	8686;8	56222;10;105	5;0;
$GPXUP;4342;07:38:56;0;49	8686;8	56222;10;105	5;0;
$GPXUP;4342;07:38:57;0;49	8686;8	56222;10;105	5;0;
$GPXUP;4342;07:38:58;0;49	8686;8	56222;10;105	5;0;
$GPXUP;4342;07:38:59;0;49	8686;8	56222;10;105	5;0;
$GPXUP;4342;07:39:00;0;49	8686;8	56222;10;105	5;0;
$GPXUP;4342;07:39:01;0;49	8686;8	56222;10;105	5;0;
$GPXUP;4342;07:39:02;0;49	8686;8	56222;10;105	5;0;
$GPXUP;4342;07:39:03;0;49	8686;8	56222;10;105	5;0;
$GPXUP;4342;07:39:04;0;49	8686;8	56222;10;105	5;0;
$GPXUP;4342;07:39:05;0;49	8686;8	56222;10;105	5;0;
$GPXUP;4342;07:39:06;0;49	8686;8	56222;10;105	5;0;
$GPXUP;4342;07:39:07;0;49	8686;8	56222;10;105	5;0;
$GPXUP;4342;07:39:08;0;49	8686;8	56222;10;105	5;0;
$GPXUP;4342;07:39:09;0;49	8686;8	56222;10;105	5;0;
$GPXUP;4342;07:39:10;0;49	8686;8	56222;10;105	5;0;
$GPXUP;4342;07:39:11;0;49	8686;8	56222;10;105	5;0;
$GPXUP;4342;07:39:12;0;49	8686;8	56222;10;105	5;0;
$GPXUP;4342;07:39:13;0;49	8686;8	56222;10;105	5;0;
$GPXUP;4342;07:39:14;0;49	8686;8	56222;10;105	5;0;
$GPXUP;4342;07:39:15;0;49	8686;8	56222;10;105	5;0;
$GPXUP;4342;07:39:16;0;49	8686;8	56222;10;105	5;0;
$GPXUP;4342;07:39:17;0;49	8686;8	56222;10;105	5;0;
$GPXUP;4342;07:39:18;0;49	8686;8	56222;10;105	5;0;
$GPXUP;4342;07:39:19;0;49	8686;8	56222;10;105	5;0;
$GPXUP;4342;07:39:20;0;49	8686;8	56222;10;105	5;0;
$GPXUP;4342;07:39:21;0;49	8686;8	56222;10;105	5;0;
$GPXUP;4342;07:39:22;0;49	8686;8	56222;10;105	5;0;
$GPXUP;4342;07:39:23;0;49	8686;8	56222;10;105	5;0;
$GPXUP;4342;07:39:24;0;49	8686;8	56222;10;105	5;0;
$GPXUP;4342;07:39:25;0;49	8686;8	56222;10;105	5;0;
$GPXUP;4342;07:39:26;0;49	8686;8	56222;10;105	5;0;
$GPXUP;4342;07:39:27;0;49	8686;8	56222;10;105	5;0;
$GPXUP;4342;07:39:28;0;49	8686;8	56222;10;105	5;0;
$GPXUP;4342;07:39:29;0;49	8686;8	56222;10;105	5;0;
$GPXUP;4342;07:39:30;0;49	8686;8	56222;10;105	5;0;
$GPXUP;4342;07:39:31;0;49	8686;8	56222;10;105	5;0;
$GPXUP;4342;07:39:32;0;49	8686;8	56222;10;105	5;0;
$GPXUP;4342;07:39:33;0;49	8686;8	56222;10;105	5;0;
$GPXUP;4342;07:39:34;0;49	8686;8	56222;10;105	5;0;
$GPXUP;4342;07:39:35;0;49	8686;8	56222;10;105	5;0;
$GPXUP;4342;07:39:36;0;49	8686;8	56222;10;105	5;0;
$GPXUP;4342;07:39:37;0;49	8686;8	56222;10;105	5;0;
$GPXUP;4342;07:39:38;0;49	8686;8	56222;10;105	5;0;
$GPXUP;4342;07:39:39;0;49	8686;8	56222;10;105	5;0;
$GPXUP;4342;07:39:40;0;49	8686;8	56222;10;105	5;0;
$GPXUP;4342;07:39:41;0;49	8686;8	56222;10;105	5;0;
$GPXUP;4342;07:39:42;0;49	8686;8	56222;10;105	5;0;
$GPXUP;4342;07:39:43;0;49	8686;8	56222;10;105	5;0;
$GPXUP;4342;07:39:44;0;49	8686;8	56222;10;105	5;0;
$GPXUP;4342;07:39:45;0;49	8686;8	56222;10;105	5;0;
$GPXUP;4342;07:39:46;0;49	8686;8	56222;10;105	5;0;
$GPXUP;4342;07:39:47;0;49	8686;8	56222;10;105	5;0;
$GPXUP;4342;07:39:48;0;49	8686;8	56222;10;105	5;0;
$GPXUP;4342;07:39:49;0;49	8686;8	56222;10;105	5;0;
$GPXUP;4342;07:39:50;0;49	8686;8	56222;10;105	5;0;
$GPXUP;4342;07:39:51;0;49	8686;8	56222;10;105	5;0;
$GPXUP;4342;07:39:52;0;49	8686;8	56222;10;105	5;0;
$GPXUP;4342;07:39:53;0;49	8686;8	56222;10;105	5;0;
$GPXUP;4342;07:39:54;0;49	8686;8	56222;10;105	5;0;
$GPXUP;4342;07:39:55;0;49	8686;8	56222;10;105	5;0;
$GPXUP;4342;07:39:56;0;49	8686;8	56222;10;105	5;0;
$GPXUP;4342;07:39:57;0;49	8686;8	56222;10;105	5;0;
$GPXUP;4342;07:39:58;0;49	8686;8	56222;10;105	5;0;
$GPXUP;4342;07:39:59;0;49	8686;8	56222;10;105	5;0;
$GPXUP;4342;07:40:00;0;49	8686;8	56222;10;105	5;0;
$GPXUP;4342;07:40:01;0;49	8686;8	56222;10;105	5;0;
$GPXUP;4342;07:40:02;0;49	8686;8	56222;10;105	5;0;
$GPXUP;4342;07:40:03;0;49	8686;8	56222;10;105	5;0;
$GPXUP;4342;07:40:04;0;49	8686;8	56222;10;105	5;0;
$GPXUP;4342;07:40:05;0;49	8686;8	56222;10;105	5;0;
$GPXUP;4342;07:40:06;0;49	8686;8	56222;10;105	5;0;
$GPXUP;4342;07:40:07;0;49	8686;8	56222;10;105	5;0;
$GPXUP;4342;07:40:08;0;49	8686;8	56222;10;105	5;0;
$GPXUP;4342;07:40:09;0;49	8686;8	56222;10;105	5;0;
$GPXUP;4342;07:40:10;0;49	8686;8	56222;10;105	5;0;
$GPXUP;4342;07:40:11;0;49	8686;8	56222;10;105	5;0;
$GPXUP;4342;07:40:12;0;49	8686;8	56222;10;105	5;0;
$GPXUP;4342;07:40:13;0;49	8686;8	56222;10;105	5;0;
$GPXUP;4342;07:40:14;0;49	8686;8	56222;10;105	5;0;
$GPXUP;4342;07:40:15;0;49	8686;8	56222;10;105	5;0;
$GPXUP;4342;07:40:16;0;49	8686;8	56222;10;105	5;0;
$GPXUP;4342;07:40:17;0;49	8686;8	56222;10;105	5;0;
$GPXUP;4342;07:40:18;0;49	8686;8	56222;10;105	5;0;
$GPXUP;4342;07:40:19;0;49	8686;8	56222;10;105	5;0;
$GPXUP;4342;07:40:20;0;49	8686;8	56222;10;105	5;0;
$GPXUP;4342;07:40:21;0;49	8686;8	56222;10;105	5;0;
$GPXUP;4342;07:40:22;0;49	8686;8	56222;10;105	5;0;
$GPXUP;4342;07:40:23;0;49	8686;8	56222;10;105	5;0;
$GPXUP;4342;07:40:24;0;49	8686;8	56222;10;105	5;0;
$GPXUP;4342;07:40:25;0;49	8686;8	56222;10;105	5;0;
$GPXUP;4342;07:40:26;0;49	8686;8	56222;10;105	5;0;
$GPXUP;4342;07:40:27;0;49	8686;8	56222;10;105	5;0;
$GPXUP;4342;07:40:28;0;49	8686;8	56222;10;105	5;0;
$GPXUP;4342;07:40:29;0;49	8686;8	56222;10;105	5;0;
$GPXUP;4342;07:40:30;0;49	8686;8	56222;10;105	5;0;
$GPXUP;4342;07:40:31;0;49	8686;8	56222;10;105	5;0;
$GPXUP;4342;07:40:32;0;49	8686;8	56222;10;105	5;0;
$GPXUP;4342;07:40:33;0;49	8686;8	56222;10;105	5;0;
$GPXUP;4342;07:40:34;0;49	8686;8	56222;10;105	5;0;
$GPXUP;4342;07:40:35;0;49	8686;8	56222;10;105	5;0;
$GPXUP;4342;07:40:36;0;49	8686;8	56222;10;105	5;0;
$GPXUP;4342;07:40:37;0;49	8686;8	56222;10;105	5;0;
$GPXUP;4342;07:40:38;0;49	8686;8	56222;10;105	5;0;
$GPXUP;4342;07:40:39;0;49	8686;8	56222;10;105	5;0;
$GPXUP;4342;07:40:40;0;49	8686;8	56222;10;105	5;0;
$GPXUP;4342;07:40:41;0;49	8686;8	56222;10;105	5;0;
$GPXUP;4342;07:40:42;0;49	8686;8	56222;10;105	5;0;
$GPXUP;4342;07:40:43;0;49	8686;8	56222;10;105	5;0;
$GPXUP;4342;07:40:44;0;49	8686;8	56222;10;105	5;0;
$GPXUP;4342;07:40:45;0;49	8686;8	56222;10;105	5;0;
$GPXUP;4342;07:40:46;0;49	8686;8	56222;10;105	5;0;
$GPXUP;4342;07:40:47;0;49	8686;8	56222;10;105	5;0;
$GPXUP;4342;07:40:48;0;49	8686;8	56222;10;105	5;0;
$GPXUP;4342;07:40:49;0;49	8686;8	56222;10;105	5;0;
$GPXUP;4342;07:40:50;0;49	8686;8	56222;10;105	5;0;
$GPXUP;4342;07:40:51;0;49	8686;8	56222;10;105	5;0;
$GPXUP;4342;07:40:52;0;49	8686;8	56222;10;105	5;0;
$GPXUP;4342;07:40:53;0;49	8686;8	56222;10;105	5;0;
$GPXUP;4342;07:40:54;0;49	8686;8	56222;10;105	5;0;
$GPXUP;4342;07:40:55;0;49	8686;8	56222;10;105	5;0;
$GPXUP;4342;07:40:56;0;49	8686;8	56222;10;105	5;0;
$GPXUP;4342;07:40:57;0;49	8686;8	56222;10;105	5;0;
$GPXUP;4342;07:40:58;0;49	8686;8	56222;10;105	5;0;
$GPXUP;4342;07:40:59;0;49	8686;8	56222;10;105	5;0;
$GPXUP;4342;07:41:00;0;49	8686;8	56222;10;105	5;0;
$GPXUP;4342;07:41:01;0;49	8686;8	56222;10;105	5;0;
$GPXUP;4342;07:41:02;0;49	8686;8	56222;10;105	5;0;
$GPXUP;4342;07:41:03;0;49	8686;8	56222;10;105	5;0;
$GPXUP;4342;07:41:04;0;49	8686;8	56222;10;105	5;0;
$GPXUP;4342;07:41:05;0;49	8686;8	56222;10;105	4;0;
$GPXUP;4342;07:41:06;0;49	8686;8	56222;10;105	4;0;
$GPXUP;4342;07:41:07;0;49	8686;8	56222;10;105	4;0;
$GPXUP;4342;07:41:08;0;49	8686;8	56222;10;105	4;0;
$GPXUP;4342;07:41:09;0;49	8686;8	56222;10;105	4;0;
$GPXUP;4342;07:41:10;0;49	8686;8	56222;10;105	4;0;
$GPXUP;4342;07:41:11;0;49	8686;8	56222;10;105	4;0;
$GPXUP;4342;07:41:12;0;49	8686;8	56222;10;105	4;0;
$GPXUP;4342;07:41:13;0;49	8686;8	56222;10;105	4;0;
$GPXUP;4342;07:41:14;0;49	8686;8	56222;10;105	4;0;
$GPXUP;4342;07:41:15;0;49	8686;8	56222;10;105	4;0;
$GPXUP;4342;07:41:16;0;49	8686;8	56222;10;105	4;0;
$GPXUP;4342;07:41:17;0;49	8686;8	56222;10;105	4;0;
$GPXUP;4342;07:41:18;0;49	8686;8	56222;10;105	4;0;
$GPXUP;4342;07:41:19;0;49	8686;8	56222;10;105	4;0;
$GPXUP;4342;07:41:20;0;49	8686;8	56222;10;105	4;0;
$GPXUP;4342;07:41:21;0;49	8686;8	56222;10;105	4;0;
$GPXUP;4342;07:41:22;0;49	8686;8	56222;10;105	4;0;
$GPXUP;4342;07:41:23;0;49	8686;8	56222;10;105	4;0;
$GPXUP;4342;07:41:24;0;49	8686;8	56222;10;105	4;0;
$GPXUP;4342;07:41:25;0;49	8686;8	56222;10;105	4;0;
$GPXUP;4342;07:41:26;0;49	8686;8	56222;10;105	4;0;
$GPXUP;4342;07:41:27;0;49	8686;8	56222;10;105	4;0;
$GPXUP;4342;07:41:28;0;49	8686;8	56222;10;105	4;0;
$GPXUP;4342;07:41:29;0;49	8686;8	56222;10;105	4;0;
$GPXUP;4342;07:41:30;0;49	8686;8	56222;10;105	4;0;
$GPXUP;4342;07:41:31;0;49	8686;8	56222;10;105	4;0;
$GPXUP;4342;07:41:32;0;49	8686;8	56222;10;105	4;0;
$GPXUP;4342;07:41:33;0;49	8686;8	56222;10;105	4;0;
$GPXUP;4342;07:41:34;0;49	8686;8	56222;10;105	4;0;
$GPXUP;4342;07:41:35;0;49	8686;8	56222;10;105	4;0;
$GPXUP;4342;07:41:36;0;49	8686;8	56222;10;105	4;0;
$GPXUP;4342;07:41:37;0;49	8686;8	56222;10;105	4;0;
$GPXUP;4342;07:41:38;0;49	8686;8	56222;10;105	4;0;
$GPXUP;4342;07:41:39;0;49	8686;8	56222;10;105	4;0;
$GPXUP;4342;07:41:40;0;49	8686;8	56222;10;105	4;0;
$GPXUP;4342;07:41:41;0;49	8686;8	56222;10;105	4;0;
$GPXUP;4342;07:41:42;0;49	8686;8	56222;10;105	4;0;
$GPXUP;4342;07:41:43;0;49	8686;8	56222;10;105	4;0;
$GPXUP;4342;07:41:44;0;49	8686;8	56222;10;105	4;0;
$GPXUP;4342;07:41:45;0;49	8686;8	56222;10;105	4;0;
$GPXUP;4342;07:41:46;0;49	8686;8	56222;10;105	4;0;
$GPXUP;4342;07:41:47;0;49	8686;8	56222;10;105	4;0;
$GPXUP;4342;07:41:48;0;49	8686;8	56222;10;105	4;0;
$GPXUP;4342;07:41:49;0;49	8686;8	56222;10;105	4;0;
$GPXUP;4342;07:41:50;0;49	8686;8	56222;10;105	4;0;
$GPXUP;4342;07:41:51;0;49	8686;8	56222;10;105	4;0;
$GPXUP;4342;07:41:52;0;49	8686;8	56222;10;105	4;0;
$GPXUP;4342;07:41:53;0;49	8686;8	56222;10;105	4;0;
$GPXUP;4342;07:41:54;0;49	8686;8	56222;10;105	4;0;
$GPXUP;4342;07:41:55;0;49	8686;8	56222;10;105	4;0;
$GPXUP;4342;07:41:56;0;49	8686;8	56222;10;105	4;0;
$GPXUP;4342;07:41:57;0;49	8686;8	56222;10;105	4;0;
$GPXUP;4342;07:41:58;0;49	8686;8	56222;10;105	4;0;
$GPXUP;4342;07:41:59;0;49	8686;8	56222;10;105	4;0;
$GPXUP;4342;07:42:00;0;49	8686;8	56222;10;105	4;0;
$GPXUP;4342;07:42:01;0;49	8686;8	56222;10;105	4;0;
$GPXUP;4342;07:42:02;0;49	8686;8	56222;10;105	4;0;
$GPXUP;4342;07:42:03;0;49	8686;8	56222;10;105	4;0;
$GPXUP;4342;07:42:04;0;49	8686;8	56222;10;105	4;0;
$GPXUP;4342;07:42:05;0;49	8686;8	56222;10;105	4;0;
$GPXUP;4342;07:42:06;0;49	8686;8	56222;10;105	4;0;
$GPXUP;4342;07:42:07;0;49	8686;8	56222;10;105	4;0;
$GPXUP;4342;07:42:08;0;49	8686;8	56222;10;105	4;0;
$GPXUP;4342;07:42:09;0;49	8686;8	56222;10;105	4;0;
$GPXUP;4342;07:42:10;0;49	8686;8	56222;10;105	4;0;
$GPXUP;4342;07:42:11;0;49	8686;8	56222;10;105	4;0;
$GPXUP;4342;07:42:12;0;49	8686;8	56222;10;105	4;0;
$GPXUP;4342;07:42:13;0;49	8686;8	56222;10;105	4;0;
$GPXUP;4342;07:42:14;0;49	8686;8	56222;10;105	4;0;
$GPXUP;4342;07:42:15;0;49	8686;8	56222;10;105	4;0;
$GPXUP;4342;07:42:16;0;49	8686;8	56222;10;105	4;0;
$GPXUP;4342;07:42:17;0;49	8686;8	56222;10;105	4;0;
$GPXUP;4342;07:42:18;0;49	8686;8	56222;10;105	4;0;
$GPXUP;4342;07:42:19;0;49	8686;8	56222;10;105	4;0;
$GPXUP;4342;07:42:20;0;49	8686;8	56222;10;105	4;0;
$GPXUP;4342;07:42:21;0;49	8686;8	56222;10;105	3;0;
$GPXUP;4342;07:42:22;0;49	8686;8	56222;10;105	3;0;
$GPXUP;4342;07:42:23;0;49	8686;8	56222;10;105	4;0;
$GPXUP;4342;07:42:24;0;49	8686;8	56222;10;105	4;0;
$GPXUP;4342;07:42:25;0;49	8686;8	56222;10;105	4;0;
$GPXUP;4342;07:42:26;0;49	8686;8	56222;10;105	4;0;
$GPXUP;4342;07:42:27;0;49	8686;8	56222;10;105	4;0;
$GPXUP;4342;07:42:28;0;49	8686;8	56222;10;105	4;0;
$GPXUP;4342;07:42:29;0;49	8686;8	56222;10;105	4;0;
$GPXUP;4342;07:42:30;0;49	8686;8	56222;10;105	4;0;
$GPXUP;4342;07:42:31;0;49	8686;8	56222;10;105	4;0;
$GPXUP;4342;07:42:32;0;49	8686;8	56222;10;105	4;0;
$GPXUP;4342;07:42:33;0;49	8686;8	56222;10;105	4;0;
$GPXUP;4342;07:42:34;0;49	8686;8	56222;10;105	4;0;
$GPXUP;4342;07:42:35;0;49	8686;8	56222;10;105	4;0;
$GPXUP;4342;07:42:36;0;49	8686;8	56222;10;105	4;0;
$GPXUP;4342;07:42:37;0;49	8686;8	56222;10;105	4;0;
$GPXUP;4342;07:42:38;0;49	8686;8	56222;10;105	4;0;
$GPXUP;4342;07:42:39;0;49	8686;8	56222;10;105	4;0;
$GPXUP;4342;07:42:40;0;49	8686;8	56222;10;105	4;0;
$GPXUP;4342;07:42:41;0;49	8686;8	56222;10;105	4;0;
$GPXUP;4342;07:42:42;0;49	8686;8	56222;10;105	4;0;
$GPXUP;4342;07:42:43;0;49	8686;8	56222;10;105	3;0;
$GPXUP;4342;07:42:44;0;49	8686;8	56222;10;105	4;0;
$GPXUP;4342;07:42:45;0;49	8686;8	56222;10;105	4;0;
$GPXUP;4342;07:42:46;0;49	8686;8	56222;10;105	4;0;
$GPXUP;4342;07:42:47;0;49	8686;8	56222;10;105	4;0;
$GPXUP;4342;07:42:48;0;49	8686;8	56222;10;105	4;0;
$GPXUP;4342;07:42:49;0;49	8686;8	56222;10;105	4;0;
$GPXUP;4342;07:42:50;0;49	8686;8	56222;10;105	4;0;
$GPXUP;4342;07:42:51;0;49	8686;8	56222;10;105	4;0;
$GPXUP;4342;07:42:52;0;49	8686;8	56222;10;105	4;0;
$GPXUP;4342;07:42:53;0;49	8686;8	56222;10;105	4;0;
$GPXUP;4342;07:42:54;0;49	8686;8	56222;10;105	4;0;
$GPXUP;4342;07:42:55;0;49	8686;8	56222;10;105	4;0;
$GPXUP;4342;07:42:56;0;49	8686;8	56222;10;105	4;0;
$GPXUP;4342;07:42:57;0;49	8686;8	56222;10;105	4;0;
$GPXUP;4342;07:42:58;0;49	8686;8	56222;10;105	4;0;
$GPXUP;4342;07:42:59;0;49	8686;8	56222;10;105	4;0;
$GPXUP;4342;07:43:00;0;49	8686;8	56222;10;105	4;0;
$GPXUP;4342;07:43:01;0;49	8686;8	56222;10;105	4;0;
$GPXUP;4342;07:43:02;0;49	8686;8	56222;10;105	4;0;
$GPXUP;4342;07:43:03;0;49	8686;8	56222;10;105	4;0;
$GPXUP;4342;07:43:04;0;49	8686;8	56222;10;105	4;0;
$GPXUP;4342;07:43:05;0;49	8686;8	56222;10;105	4;0;
$GPXUP;4342;07:43:06;0;49	8686;8	56222;10;105	4;0;
$GPXUP;4342;07:43:07;0;49	8686;8	56222;10;105	4;0;
$GPXUP;4342;07:43:08;0;49	8686;8	56222;10;105	4;0;
$GPXUP;4342;07:43:09;0;49	8686;8	56222;10;105	4;0;
$GPXUP;4342;07:43:10;0;49	8686;8	56222;10;105	4;0;
$GPXUP;4342;07:43:11;0;49	8686;8	56222;10;105	4;0;
$GPXUP;4342;07:43:12;0;49	8686;8	56222;10;105	4;0;
$GPXUP;4342;07:43:13;0;49	8686;8	56222;10;105	4;0;
$GPXUP;4342;07:43:14;0;49	8686;8	56222;10;105	4;0;
$GPXUP;4342;07:43:15;0;49	8686;8	56222;10;105	4;0;
$GPXUP;4342;07:43:16;0;49	8686;8	56222;10;105	4;0;
$GPXUP;4342;07:43:17;0;49	8686;8	56222;10;105	4;0;
$GPXUP;4342;07:43:18;0;49	8686;8	56222;10;105	4;0;
$GPXUP;4342;07:43:19;0;49	8686;8	56222;10;105	4;0;
$GPXUP;4342;07:43:20;0;49	8686;8	56222;10;105	4;0;
$GPXUP;4342;07:43:21;0;49	8686;8	56222;10;105	4;0;
$GPXUP;4342;07:43:22;0;49	8686;8	56222;10;105	4;0;
$GPXUP;4342;07:43:23;0;49	8686;8	56222;10;105	4;0;
$GPXUP;4342;07:43:24;0;49	8686;8	56222;10;105	4;0;
$GPXUP;4342;07:43:25;0;49	8686;8	56222;10;105	4;0;
$GPXUP;4342;07:43:26;0;49	8686;8	56222;10;105	4;0;
$GPXUP;4342;07:43:27;0;49	8686;8	56222;10;105	4;0;
$GPXUP;4342;07:43:28;0;49	8686;8	56222;10;105	4;0;
$GPXUP;4342;07:43:29;0;49	8686;8	56222;10;105	4;0;
$GPXUP;4342;07:43:30;0;49	8686;8	56222;10;105	4;0;
$GPXUP;4342;07:43:31;0;49	8686;8	56222;10;105	4;0;
$GPXUP;4342;07:43:32;0;49	8686;8	56222;10;105	4;0;
$GPXUP;4342;07:43:33;0;49	8686;8	56222;10;105	4;0;
$GPXUP;4342;07:43:34;0;49	8686;8	56222;10;105	4;0;
$GPXUP;4342;07:43:35;0;49	8686;8	56222;10;105	4;0;
$GPXUP;4342;07:43:36;0;49	8686;8	56222;10;105	4;0;
$GPXUP;4342;07:43:37;0;49	8686;8	56222;10;105	4;0;
$GPXUP;4342;07:43:38;0;49	8686;8	56222;10;105	4;0;
$GPXUP;4342;07:43:39;0;49	8686;8	56222;10;105	4;0;
$GPXUP;4342;07:43:40;0;49	8686;8	56222;10;105	4;0;
$GPXUP;4342;07:43:41;0;49	8686;8	56222;10;105	4;0;
$GPXUP;4342;07:43:42;0;49	8686;8	56222;10;105	4;0;
$GPXUP;4342;07:43:43;0;49	8686;8	56222;10;105	4;0;
$GPXUP;4342;07:43:44;0;49	8686;8	56222;10;105	4;0;
$GPXUP;4342;07:43:45;0;49	8686;8	56222;10;105	4;0;
$GPXUP;4342;07:43:46;0;49	8686;8	56222;10;105	4;0;
$GPXUP;4342;07:43:47;0;49	8686;8	56222;10;105	4;0;
$GPXUP;4342;07:43:48;0;49	8686;8	56222;10;105	4;0;
$GPXUP;4342;07:43:49;0;49	8686;8	56222;10;105	4;0;
$GPXUP;4342;07:43:50;0;49	8686;8	56222;10;105	4;0;
$GPXUP;4342;07:43:51;0;49	8686;8	56222;10;105	4;0;
$GPXUP;4342;07:43:52;0;49	8686;8	56222;10;105	4;0;
$GPXUP;4342;07:43:53;0;49	8686;8	56222;10;105	4;0;
$GPXUP;4342;07:43:54;0;49	8686;8	56222;10;105	4;0;
$GPXUP;4342;07:43:55;0;49	8686;8	56222;10;105	4;0;
$GPXUP;4342;07:43:56;0;49	8686;8	56222;10;105	4;0;
$GPXUP;4342;07:43:57;0;49	8686;8	56222;10;105	4;0;
$GPXUP;4342;07:43:58;0;49	8686;8	56222;10;105	4;0;
$GPXUP;4342;07:43:59;0;49	8686;8	56222;10;105	4;0;
$GPXUP;4342;07:44:00;0;49	8686;8	56222;10;105	4;0;
$GPXUP;4342;07:44:01;0;49	8686;8	56222;10;105	4;0;
$GPXUP;4342;07:44:02;0;49	8686;8	56222;10;105	4;0;
$GPXUP;4342;07:44:03;0;49	8686;8	56222;10;105	4;0;
$GPXUP;4342;07:44:04;0;49	8686;8	56222;10;105	4;0;
$GPXUP;4342;07:44:05;0;49	8686;8	56222;10;105	4;0;
$GPXUP;4342;07:44:06;0;49	8686;8	56222;10;105	4;0;
$GPXUP;4342;07:44:07;0;49	8686;8	56222;10;105	4;0;
$GPXUP;4342;07:44:08;0;49	8686;8	56222;10;105	4;0;
$GPXUP;4342;07:44:09;0;49	8686;8	56222;10;105	4;0;
$GPXUP;4342;07:44:10;0;49	8686;8	56222;10;105	4;0;
$GPXUP;4342;07:44:11;0;49	8686;8	56222;10;105	4;0;
$GPXUP;4342;07:44:12;0;49	8686;8	56222;10;105	4;0;
$GPXUP;4342;07:44:13;0;49	8686;8	56222;10;105	4;0;
$GPXUP;4342;07:44:14;0;49	8686;8	56222;10;105	4;0;
$GPXUP;4342;07:44:15;0;49	8686;8	56222;10;105	4;0;
$GPXUP;4342;07:44:16;0;49	8686;8	56222;10;105	4;0;
$GPXUP;4342;07:44:17;0;49	8686;8	56222;10;105	4;0;
$GPXUP;4342;07:44:18;0;49	8686;8	56222;10;105	4;0;
$GPXUP;4342;07:44:19;0;49	8686;8	56222;10;105	4;0;
$GPXUP;4342;07:44:20;0;49	8686;8	56222;10;105	4;0;
$GPXUP;4342;07:44:21;0;49	8686;8	56222;10;105	4;0;
$GPXUP;4342;07:44:22;0;49	8686;8	56222;10;105	4;0;
$GPXUP;4342;07:44:23;0;49	8686;8	56222;10;105	4;0;
$GPXUP;4342;07:44:24;0;49	8686;8	56222;10;105	4;0;
$GPXUP;4342;07:44:25;0;49	8686;8	56222;10;105	4;0;
$GPXUP;4342;07:44:26;0;49	8686;8	56222;10;105	4;0;
$GPXUP;4342;07:44:27;0;49	8686;8	56222;10;105	4;0;
$GPXUP;4342;07:44:28;0;49	8686;8	56222;10;105	4;0;
$GPXUP;4342;07:44:29;0;49	8686;8	56222;10;105	4;0;
$GPXUP;4342;07:44:30;0;49	8686;8	56222;10;105	4;0;
$GPXUP;4342;07:44:31;0;49	8686;8	56222;10;105	4;0;
$GPXUP;4342;07:44:32;0;49	8686;8	56222;10;105	4;0;
$GPXUP;4342;07:44:33;0;49	8686;8	56222;10;105	4;0;
$GPXUP;4342;07:44:34;0;49	8686;8	56222;10;105	4;0;
$GPXUP;4342;07:44:35;0;49	8686;8	56222;10;105	4;0;
$GPXUP;4342;07:44:36;0;49	8686;8	56222;10;105	4;0;
$GPXUP;4342;07:44:37;0;49	8686;8	56222;10;105	4;0;
$GPXUP;4342;07:44:38;0;49	8686;8	56222;10;105	4;0;
$GPXUP;4342;07:44:39;0;49	8686;8	56222;10;105	4;0;
$GPXUP;4342;07:44:40;0;49	8686;8	56222;10;105	4;0;
$GPXUP;4342;07:44:41;0;49	8686;8	56222;10;105	4;0;
$GPXUP;4342;07:44:42;0;49	8686;8	56222;10;105	4;0;
$GPXUP;4342;07:44:43;0;49	8686;8	56222;10;105	4;0;
$GPXUP;4342;07:44:44;0;49	8686;8	56222;10;105	4;0;
$GPXUP;4342;07:44:45;0;49	8686;8	56222;10;105	4;0;
$GPXUP;4342;07:44:46;0;49	8686;8	56222;10;105	4;0;
$GPXUP;4342;07:44:47;0;49	8686;8	56222;10;105	4;0;
$GPXUP;4342;07:44:48;0;49	8686;8	56222;10;105	4;0;
$GPXUP;4342;07:44:49;0;49	8686;8	56222;10;105	4;0;
$GPXUP;4342;07:44:50;0;49	8686;8	56222;10;105	4;0;
$GPXUP;4342;07:44:51;0;49	8686;8	56222;10;105	4;0;
$GPXUP;4342;07:44:52;0;49	8686;8	56222;10;105	4;0;
$GPXUP;4342;07:44:53;0;49	8686;8	56222;10;105	4;0;
$GPXUP;4342;07:44:54;0;49	8686;8	56222;10;105	4;0;
$GPXUP;4342;07:44:55;0;49	8686;8	56222;10;105	4;0;
$GPXUP;4342;07:44:56;0;49	8686;8	56222;10;105	4;0;
$GPXUP;4342;07:44:57;0;49	8686;8	56222;10;105	4;0;
$GPXUP;4342;07:44:58;0;49	8686;8	56222;10;105	4;0;
$GPXUP;4342;07:44:59;0;49	8686;8	56222;10;105	4;0;
$GPXUP;4342;07:45:00;0;49	8686;8	56222;10;105	4;0;
$GPXUP;4342;07:45:01;0;49	8686;8	56222;10;105	4;0;
$GPXUP;4342;07:45:02;0;49	8686;8	56222;10;105	4;0;
$GPXUP;4342;07:45:03;0;49	8686;8	56222;10;105	4;0;
$GPXUP;4342;07:45:04;0;49	8686;8	56222;10;105	4;0;
$GPXUP;4342;07:45:05;0;49	8686;8	56222;10;105	4;0;
$GPXUP;4342;07:45:06;0;49	8686;8	56222;10;105	4;0;
$GPXUP;4342;07:45:07;0;49	8686;8	56222;10;105	4;0;
$GPXUP;4342;07:45:08;0;49	8686;8	56222;10;105	4;0;
$GPXUP;4342;07:45:09;0;49	8686;8	56222;10;105	4;0;
$GPXUP;4342;07:45:10;0;49	8686;8	56222;10;105	4;0;
$GPXUP;4342;07:45:11;0;49	8686;8	56222;10;105	4;0;
$GPXUP;4342;07:45:12;0;49	8686;8	56222;10;105	4;0;
$GPXUP;4342;07:45:13;0;49	8686;8	56222;10;105	4;0;
$GPXUP;4342;07:45:14;0;49	8686;8	56222;10;105	3;0;
$GPXUP;4342;07:45:15;0;49	8686;8	56222;10;105	3;0;
$GPXUP;4342;07:45:16;0;49	8686;8	56222;10;105	3;0;
$GPXUP;4342;07:45:17;0;49	8686;8	56222;10;105	3;0;
$GPXUP;4342;07:45:18;0;49	8686;8	56222;10;105	3;0;
$GPXUP;4342;07:45:19;0;49	8686;8	56222;10;105	3;0;
$GPXUP;4342;07:45:20;0;49	8686;8	56222;10;105	3;0;
$GPXUP;4342;07:45:21;0;49	8686;8	56222;10;105	3;0;
$GPXUP;4342;07:45:22;0;49	8686;8	56222;10;105	3;0;
$GPXUP;4342;07:45:23;0;49	8686;8	56222;10;105	3;0;
$GPXUP;4342;07:45:24;0;49	8686;8	56222;10;105	3;0;
$GPXUP;4342;07:45:25;0;49	8686;8	56222;10;105	3;0;
$GPXUP;4342;07:45:26;0;49	8686;8	56222;10;105	3;0;
$GPXUP;4342;07:45:27;0;49	8686;8	56222;10;105	3;0;
$GPXUP;4342;07:45:28;0;49	8686;8	56222;10;105	3;0;
$GPXUP;4342;07:45:29;0;49	8686;8	56222;9;105	3;0;
$GPXUP;4342;07:45:30;0;49	8686;8	56222;10;105	3;0;
$GPXUP;4342;07:45:31;0;49	8686;8	56222;10;105	3;0;
$GPXUP;4342;07:45:32;0;49	8686;8	56222;10;105	3;0;
$GPXUP;4342;07:45:33;0;49	8686;8	56222;10;105	3;0;
$GPXUP;4342;07:45:34;0;49	8686;8	56222;10;105	3;0;
$GPXUP;4342;07:45:35;0;49	8686;8	56222;10;105	3;0;
$GPXUP;4342;07:45:36;0;49	8686;8	56222;10;105	3;0;
$GPXUP;4342;07:45:37;0;49	8686;8	56222;10;105	3;0;
$GPXUP;4342;07:45:38;0;49	8686;8	56222;10;105	3;0;
$GPXUP;4342;07:45:39;0;49	8686;8	56222;10;105	3;0;
$GPXUP;4342;07:45:40;0;49	8686;8	56222;10;105	3;0;
$GPXUP;4342;07:45:41;0;49	8686;8	56222;10;105	3;0;
$GPXUP;4342;07:45:42;0;49	8686;8	56222;10;105	3;0;
$GPXUP;4342;07:45:43;0;49	8686;8	56222;10;105	3;0;
$GPXUP;4342;07:45:44;0;49	8686;8	56222;10;105	3;0;
$GPXUP;4342;07:45:45;0;49	8686;8	56222;10;105	3;0;
$GPXUP;4342;07:45:46;0;49	8686;8	56222;10;105	3;0;
$GPXUP;4342;07:45:47;0;49	8686;8	56222;10;105	3;0;
$GPXUP;4342;07:45:48;0;49	8686;8	56222;10;105	3;0;
$GPXUP;4342;07:45:49;0;49	8686;8	56222;10;105	3;0;
$GPXUP;4342;07:45:50;0;49	8686;8	56222;10;105	3;0;
$GPXUP;4342;07:45:51;0;49	8686;8	56222;10;105	3;0;
$GPXUP;4342;07:45:52;0;49	8686;8	56222;10;105	3;0;
$GPXUP;4342;07:45:53;0;49	8686;8	56222;10;105	3;0;
$GPXUP;4342;07:45:54;0;49	8686;8	56222;10;105	3;0;
$GPXUP;4342;07:45:55;0;49	8686;8	56222;10;105	3;0;
$GPXUP;4342;07:45:56;0;49	8686;8	56222;10;105	3;0;
$GPXUP;4342;07:45:57;0;49	8686;8	56222;10;105	3;0;
$GPXUP;4342;07:45:58;0;49	8686;8	56222;10;105	3;0;
$GPXUP;4342;07:45:59;0;49	8686;8	56222;9;105	3;0;
$GPXUP;4342;07:46:00;0;49	8686;8	56222;9;105	3;0;
$GPXUP;4342;07:46:01;0;49	8686;8	56222;9;105	3;0;
$GPXUP;4342;07:46:02;0;49	8686;8	56222;9;105	3;0;
$GPXUP;4342;07:46:03;0;49	8686;8	56222;10;105	3;0;
$GPXUP;4342;07:46:04;0;49	8686;8	56222;9;105	3;0;
$GPXUP;4342;07:46:05;0;49	8686;8	56222;9;105	3;0;
$GPXUP;4342;07:46:06;0;49	8686;8	56222;10;105	3;0;
$GPXUP;4342;07:46:07;0;49	8686;8	56222;10;105	3;0;
$GPXUP;4342;07:46:08;0;49	8686;8	56222;10;105	3;0;
$GPXUP;4342;07:46:09;0;49	8686;8	56222;10;105	3;0;
$GPXUP;4342;07:46:10;0;49	8686;8	56222;10;105	3;0;
$GPXUP;4342;07:46:11;0;49	8686;8	56222;10;105	3;0;
$GPXUP;4342;07:46:12;0;49	8686;8	56222;10;105	3;0;
$GPXUP;4342;07:46:13;0;49	8686;8	56222;10;105	3;0;
$GPXUP;4342;07:46:14;0;49	8686;8	56222;10;105	3;0;
$GPXUP;4342;07:46:15;0;49	8686;8	56222;10;105	3;0;
$GPXUP;4342;07:46:16;0;49	8686;8	56222;10;105	3;0;
$GPXUP;4342;07:46:17;0;49	8686;8	56222;10;105	3;0;
$GPXUP;4342;07:46:18;0;49	8686;8	56222;10;105	3;0;
$GPXUP;4342;07:46:19;0;49	8686;8	56222;10;105	3;0;
$GPXUP;4342;07:46:20;0;49	8686;8	56222;10;105	3;0;
$GPXUP;4342;07:46:21;0;49	8686;8	56222;10;105	3;0;
$GPXUP;4342;07:46:22;0;49	8686;8	56222;10;105	3;0;
$GPXUP;4342;07:46:23;0;49	8686;8	56222;10;105	3;0;
$GPXUP;4342;07:46:24;0;49	8686;8	56222;10;105	3;0;
$GPXUP;4342;07:46:25;0;49	8686;8	56222;9;105	3;0;
$GPXUP;4342;07:46:26;0;49	8686;8	56222;9;105	3;0;
$GPXUP;4342;07:46:27;0;49	8686;8	56222;9;105	3;0;
$GPXUP;4342;07:46:28;0;49	8686;8	56222;9;105	3;0;
$GPXUP;4342;07:46:29;0;49	8686;8	56222;9;105	3;0;
$GPXUP;4342;07:46:30;0;49	8686;8	56222;9;105	3;0;
$GPXUP;4342;07:46:31;0;49	8686;8	56222;9;105	2;0;
$GPXUP;4342;07:46:32;0;49	8686;8	56222;9;105	2;0;
$GPXUP;4342;07:46:33;0;49	8686;8	56222;9;105	2;0;
$GPXUP;4342;07:46:34;0;49	8686;8	56222;9;105	2;0;
$GPXUP;4342;07:46:35;0;49	8686;8	56222;9;105	2;0;
$GPXUP;4342;07:46:36;0;49	8686;8	56222;9;105	2;0;
$GPXUP;4342;07:46:37;0;49	8686;8	56222;9;105	2;0;
$GPXUP;4342;07:46:38;0;49	8686;8	56222;9;105	2;0;
$GPXUP;4342;07:46:39;0;49	8686;8	56222;9;105	2;0;
$GPXUP;4342;07:46:40;0;49	8686;8	56222;9;105	2;0;
$GPXUP;4342;07:46:41;0;49	8686;8	56222;9;105	2;0;
$GPXUP;4342;07:46:42;0;49	8686;8	56222;9;105	2;0;
$GPXUP;4342;07:46:43;0;49	8686;8	56222;9;105	2;0;
$GPXUP;4342;07:46:44;0;49	8686;8	56222;9;105	2;0;
$GPXUP;4342;07:46:45;0;49	8686;8	56222;9;105	2;0;
$GPXUP;4342;07:46:46;0;49	8686;8	56222;8;105	2;0;
$GPXUP;4342;07:46:47;0;49	8686;8	56222;8;105	2;0;
$GPXUP;4342;07:46:48;0;49	8686;8	56222;8;105	2;0;
$GPXUP;4342;07:46:49;0;49	8686;8	56222;8;105	2;0;
$GPXUP;4342;07:46:50;0;49	8686;8	56222;8;105	2;0;
$GPXUP;4342;07:46:51;0;49	8686;8	56222;8;105	2;0;
$GPXUP;4342;07:46:52;0;49	8686;8	56222;8;105	2;0;
$GPXUP;4342;07:46:53;0;49	8686;8	56222;8;105	2;0;
$GPXUP;4342;07:46:54;0;49	8686;8	56222;8;105	2;0;
$GPXUP;4342;07:46:55;0;49	8686;8	56222;8;105	2;0;
$GPXUP;4342;07:46:56;0;49	8686;8	56222;8;105	2;0;
$GPXUP;4342;07:46:57;0;49	8686;8	56222;8;105	2;0;
$GPXUP;4342;07:46:58;0;49	8686;8	56222;8;105	2;0;
$GPXUP;4342;07:46:59;0;49	8686;8	56222;8;105	2;0;
$GPXUP;4342;07:47:00;0;49	8686;8	56222;8;105	2;0;
$GPXUP;4342;07:47:01;0;49	8686;8	56222;8;105	2;0;
$GPXUP;4342;07:47:02;0;49	8686;8	56222;8;105	2;0;
$GPXUP;4342;07:47:03;0;49	8686;8	56222;8;105	2;0;
$GPXUP;4342;07:47:04;0;49	8686;8	56222;8;105	2;0;
$GPXUP;4342;07:47:05;0;49	8686;8	56222;8;105	2;0;
$GPXUP;4342;07:47:06;0;49	8686;8	56222;8;105	2;0;
$GPXUP;4342;07:47:07;0;49	8686;8	56222;8;105	2;0;
$GPXUP;4342;07:47:08;0;49	8686;8	56222;8;105	2;0;
$GPXUP;4342;07:47:09;0;49	8686;8	56222;8;105	2;0;
$GPXUP;4342;07:47:10;0;49	8686;8	56222;8;105	2;0;
$GPXUP;4342;07:47:11;0;49	8686;8	56222;8;105	2;0;
$GPXUP;4342;07:47:12;0;49	8686;8	56222;8;105	2;0;
$GPXUP;4342;07:47:13;0;49	8686;8	56222;8;105	2;0;
$GPXUP;4342;07:47:14;0;49	8686;8	56222;8;105	2;0;
$GPXUP;4342;07:47:15;0;49	8686;8	56222;8;105	2;0;
$GPXUP;4342;07:47:16;0;49	8686;8	56222;8;105	2;0;
$GPXUP;4342;07:47:17;0;49	8686;8	56222;8;105	2;0;
$GPXUP;4342;07:47:18;0;49	8686;8	56222;8;105	2;0;
$GPXUP;4342;07:47:19;0;49	8686;8	56222;8;105	2;0;
$GPXUP;4342;07:47:20;0;49	8686;8	56222;8;105	2;0;
$GPXUP;4342;07:47:21;0;49	8686;8	56222;8;105	2;0;
$GPXUP;4342;07:47:22;0;49	8686;8	56222;8;105	2;0;
$GPXUP;4342;07:47:23;0;49	8686;8	56222;8;105	2;0;
$GPXUP;4342;07:47:24;0;49	8686;8	56222;8;105	2;0;
$GPXUP;4342;07:47:25;0;49	8686;8	56222;8;105	2;0;
$GPXUP;4342;07:47:26;0;49	8686;8	56222;8;105	2;0;
$GPXUP;4342;07:47:27;0;49	8686;8	56222;8;105	2;0;
$GPXUP;4342;07:47:28;0;49	8686;8	56222;8;105	2;0;
$GPXUP;4342;07:47:29;0;49	8686;8	56222;8;105	2;0;
$GPXUP;4342;07:47:30;0;49	8686;8	56222;8;105	2;0;
$GPXUP;4342;07:47:31;0;49	8686;8	56222;8;105	2;0;
$GPXUP;4342;07:47:32;0;49	8686;8	56222;8;105	2;0;
$GPXUP;4342;07:47:33;0;49	8686;8	56222;8;105	2;0;
$GPXUP;4342;07:47:34;0;49	8686;8	56222;8;105	2;0;
$GPXUP;4342;07:47:35;0;49	8686;8	56222;8;105	2;0;
$GPXUP;4342;07:47:36;0;49	8686;8	56222;8;105	2;0;
$GPXUP;4342;07:47:37;0;49	8686;8	56222;8;105	2;0;
$GPXUP;4342;07:47:38;0;49	8686;8	56222;8;105	2;0;
$GPXUP;4342;07:47:39;0;49	8686;8	56222;8;105	2;0;
$GPXUP;4342;07:47:40;0;49	8686;8	56222;8;105	2;0;
$GPXUP;4342;07:47:41;0;49	8686;8	56222;8;105	2;0;
$GPXUP;4342;07:47:42;0;49	8686;8	56222;8;105	2;0;
$GPXUP;4342;07:47:43;0;49	8686;8	56222;8;105	2;0;
$GPXUP;4342;07:47:44;0;49	8686;8	56222;8;105	2;0;
$GPXUP;4342;07:47:45;0;49	8686;8	56222;8;105	2;0;
$GPXUP;4342;07:47:46;0;49	8686;8	56222;8;105	2;0;
$GPXUP;4342;07:47:47;0;49	8686;8	56222;8;105	2;0;
$GPXUP;4342;07:47:48;0;49	8686;8	56222;8;105	2;0;
$GPXUP;4342;07:47:49;0;49	8686;8	56222;8;105	2;0;
$GPXUP;4342;07:47:50;0;49	8686;8	56222;8;105	2;0;
$GPXUP;4342;07:47:51;0;49	8686;8	56222;8;105	2;0;
$GPXUP;4342;07:47:52;0;49	8686;8	56222;8;105	2;0;
$GPXUP;4342;07:47:53;0;49	8686;8	56222;8;105	2;0;
$GPXUP;4342;07:47:54;0;49	8686;8	56222;8;105	2;0;
$GPXUP;4342;07:47:55;0;49	8686;8	56222;8;105	2;0;
$GPXUP;4342;07:47:56;0;49	8686;8	56222;8;105	2;0;
$GPXUP;4342;07:47:57;0;49	8686;8	56222;8;105	2;0;
$GPXUP;4342;07:47:58;0;49	8686;8	56222;8;105	2;0;
$GPXUP;4342;07:47:59;0;49	8686;8	56222;8;105	2;0;
$GPXUP;4342;07:48:00;0;49	8686;8	56222;8;105	2;0;
$GPXUP;4342;07:48:01;0;49	8686;8	56222;8;105	2;0;
$GPXUP;4342;07:48:02;0;49	8686;8	56222;8;105	1;0;
$GPXUP;4342;07:48:03;0;49	8686;8	56222;8;105	1;0;
$GPXUP;4342;07:48:04;0;49	8686;8	56222;8;105	1;0;
$GPXUP;4342;07:48:05;0;49	8686;8	56222;8;105	1;0;
$GPXUP;4342;07:48:06;0;49	8686;8	56222;8;105	1;0;
$GPXUP;4342;07:48:07;0;49	8686;8	56222;8;105	1;0;
$GPXUP;4342;07:48:08;0;49	8686;8	56222;8;105	1;0;
$GPXUP;4342;07:48:09;0;49	8686;8	56222;8;105	1;0;
$GPXUP;4342;07:48:10;0;49	8686;8	56222;8;105	1;0;
$GPXUP;4342;07:48:11;0;49	8686;8	56222;8;105	1;0;
$GPXUP;4342;07:48:12;0;49	8686;8	56222;8;105	1;0;
$GPXUP;4342;07:48:13;0;49	8686;8	56222;8;105	1;0;
$GPXUP;4342;07:48:14;0;49	8686;8	56222;8;105	1;0;
$GPXUP;4342;07:48:15;0;49	8686;8	56222;8;105	1;0;
$GPXUP;4342;07:48:16;0;49	8686;8	56222;8;105	1;0;
$GPXUP;4342;07:48:17;0;49	8686;8	56222;8;105	1;0;
$GPXUP;4342;07:48:18;0;49	8686;8	56222;8;105	1;0;
$GPXUP;4342;07:48:19;0;49	8686;8	56222;8;105	1;0;
$GPXUP;4342;07:48:20;0;49	8686;8	56223;8;105	1;0;
$GPXUP;4342;07:48:21;0;49	8686;8	56223;8;105	1;0;
$GPXUP;4342;07:48:22;0;49	8686;8	56223;8;105	1;0;
$GPXUP;4342;07:48:23;0;49	8686;8	56223;8;105	1;0;
$GPXUP;4342;07:48:24;0;49	8686;8	56223;8;105	1;0;
$GPXUP;4342;07:48:25;0;49	8686;8	56223;8;105	1;0;
$GPXUP;4342;07:48:26;0;49	8686;8	56223;8;105	1;0;
$GPXUP;4342;07:48:27;0;49	8686;8	56223;8;105	1;0;
$GPXUP;4342;07:48:28;0;49	8686;8	56223;8;105	1;0;
$GPXUP;4342;07:48:29;0;49	8686;8	56223;8;105	1;0;
$GPXUP;4342;07:48:30;0;49	8686;8	56223;8;105	1;0;
$GPXUP;4342;07:48:31;0;49	8686;8	56223;8;105	1;0;
$GPXUP;4342;07:48:32;0;49	8686;8	56223;8;105	1;0;
$GPXUP;4342;07:48:33;0;49	8686;8	56223;8;105	1;0;
$GPXUP;4342;07:48:34;0;49	8686;8	56223;8;105	1;0;
$GPXUP;4342;07:48:35;0;49	8686;8	56223;8;105	1;0;
$GPXUP;4342;07:48:36;0;49	8686;8	56223;8;105	1;0;
$GPXUP;4342;07:48:37;0;49	8686;8	56223;8;105	1;0;
$GPXUP;4342;07:48:38;0;49	8686;8	56223;8;105	1;0;
$GPXUP;4342;07:48:39;0;49	8686;8	56223;8;105	1;0;
$GPXUP;4342;07:48:40;0;49	8686;8	56223;8;105	1;0;
$GPXUP;4342;07:48:41;0;49	8686;8	56223;8;105	1;0;
$GPXUP;4342;07:48:42;0;49	8686;8	56223;8;105	1;0;
$GPXUP;4342;07:48:43;0;49	8686;8	56223;8;105	1;0;
$GPXUP;4342;07:48:44;0;49	8686;8	56223;8;105	1;0;
$GPXUP;4342;07:48:45;0;49	8686;8	56223;8;105	1;0;
$GPXUP;4342;07:48:46;0;49	8686;8	56223;8;105	1;0;
$GPXUP;4342;07:48:47;0;49	8686;8	56223;8;105	1;0;
$GPXUP;4342;07:48:48;0;49	8686;8	56223;8;105	1;0;
$GPXUP;4342;07:48:49;0;49	8686;8	56223;8;105	1;0;
$GPXUP;4342;07:48:50;0;49	8686;8	56223;8;105	1;0;
$GPXUP;4342;07:48:51;0;49	8686;8	56223;8;105	1;0;
$GPXUP;4342;07:48:52;0;49	8686;8	56223;8;105	1;0;
$GPXUP;4342;07:48:53;0;49	8686;8	56223;8;105	1;0;
$GPXUP;4342;07:48:54;0;49	8686;8	56223;8;105	1;0;
$GPXUP;4342;07:48:55;0;49	8686;8	56223;8;105	1;0;
$GPXUP;4342;07:48:56;0;49	8686;8	56223;8;105	1;0;
$GPXUP;4342;07:48:57;0;49	8686;8	56223;8;105	1;0;
$GPXUP;4342;07:48:58;0;49	8686;8	56223;8;105	1;0;
$GPXUP;4342;07:48:59;0;49	8686;8	56223;8;105	1;0;
$GPXUP;4342;07:49:00;0;49	8686;8	56223;8;105	1;0;
$GPXUP;4342;07:49:01;0;49	8686;8	56223;8;105	1;0;
$GPXUP;4342;07:49:02;0;49	8686;8	56223;8;105	1;0;
$GPXUP;4342;07:49:03;0;49	8686;8	56223;8;105	1;0;
$GPXUP;4342;07:49:04;0;49	8686;8	56223;8;105	1;0;
$GPXUP;4342;07:49:05;0;49	8686;8	56223;8;105	1;0;
$GPXUP;4342;07:49:06;0;49	8686;8	56223;8;105	1;0;
$GPXUP;4342;07:49:07;0;49	8686;8	56223;8;105	1;0;
$GPXUP;4342;07:49:08;0;49	8686;8	56223;8;105	1;0;
$GPXUP;4342;07:49:09;0;49	8686;8	56223;8;105	1;0;
$GPXUP;4342;07:49:10;0;49	8686;8	56223;8;105	1;0;
$GPXUP;4342;07:49:11;0;49	8686;8	56223;8;105	1;0;
$GPXUP;4342;07:49:12;0;49	8686;8	56223;8;105	1;0;
$GPXUP;4342;07:49:13;0;49	8686;8	56223;8;105	1;0;
$GPXUP;4342;07:49:14;0;49	8686;8	56223;8;105	1;0;
$GPXUP;4342;07:49:15;0;49	8686;8	56223;8;105	1;0;
$GPXUP;4342;07:49:16;0;49	8686;8	56223;8;105	1;0;
$GPXUP;4342;07:49:17;0;49	8686;8	56223;8;105	1;0;
$GPXUP;4342;07:49:18;0;49	8686;8	56223;8;105	1;0;
$GPXUP;4342;07:49:19;0;49	8686;8	56223;8;105	1;0;
$GPXUP;4342;07:49:20;0;49	8686;8	56223;8;105	1;0;
$GPXUP;4342;07:49:21;0;49	8686;8	56223;8;105	1;0;
$GPXUP;4342;07:49:22;0;49	8686;8	56223;8;105	1;0;
$GPXUP;4342;07:49:23;0;49	8686;8	56223;8;105	1;0;
$GPXUP;4342;07:49:24;0;49	8686;8	56223;8;105	2;0;
$GPXUP;4342;07:49:25;0;49	8686;8	56223;8;105	2;0;
$GPXUP;4342;07:49:26;0;49	8686;8	56223;8;105	2;0;
$GPXUP;4342;07:49:27;0;49	8686;8	56223;8;105	2;0;
$GPXUP;4342;07:49:28;0;49	8686;8	56223;8;105	2;0;
$GPXUP;4342;07:49:29;0;49	8686;8	56223;8;105	2;0;
$GPXUP;4342;07:49:30;0;49	8686;8	56223;8;105	2;0;
$GPXUP;4342;07:49:31;0;49	8686;8	56223;8;105	2;0;
$GPXUP;4342;07:49:32;0;49	8686;8	56223;8;105	2;0;
$GPXUP;4342;07:49:33;0;49	8686;8	56223;8;105	2;0;
$GPXUP;4342;07:49:34;0;49	8686;8	56223;8;105	2;0;
$GPXUP;4342;07:49:35;0;49	8686;8	56223;8;105	2;0;
$GPXUP;4342;07:49:36;0;49	8686;8	56223;8;105	2;0;
$GPXUP;4342;07:49:37;0;49	8686;8	56223;8;105	2;0;
$GPXUP;4342;07:49:38;0;49	8686;8	56223;8;105	2;0;
$GPXUP;4342;07:49:39;0;49	8686;8	56223;8;105	2;0;
$GPXUP;4342;07:49:40;0;49	8686;8	56223;8;105	2;0;
$GPXUP;4342;07:49:41;0;49	8686;8	56223;8;105	2;0;
$GPXUP;4342;07:49:42;0;49	8686;8	56223;8;105	2;0;
$GPXUP;4342;07:49:43;0;49	8686;8	56223;8;105	2;0;
$GPXUP;4342;07:49:44;0;49	8686;8	56223;8;105	2;0;
$GPXUP;4342;07:49:45;0;49	8686;8	56223;8;105	2;0;
$GPXUP;4342;07:49:46;0;49	8686;8	56223;8;105	2;0;
$GPXUP;4342;07:49:47;0;49	8686;8	56223;8;105	1;0;
$GPXUP;4342;07:49:48;0;49	8686;8	56223;8;105	1;0;
$GPXUP;4342;07:49:49;0;49	8686;8	56223;8;105	1;0;
$GPXUP;4342;07:49:50;0;49	8686;8	56223;8;105	1;0;
$GPXUP;4342;07:49:51;0;49	8686;8	56223;8;105	1;0;
$GPXUP;4342;07:49:52;0;49	8686;8	56223;8;105	1;0;
$GPXUP;4342;07:49:53;0;49	8686;8	56223;8;105	1;0;
$GPXUP;4342;07:49:54;0;49	8686;8	56223;8;105	1;0;
$GPXUP;4342;07:49:55;0;49	8686;8	56223;8;105	1;0;
$GPXUP;4342;07:49:56;0;49	8686;8	56223;8;105	1;0;
$GPXUP;4342;07:49:57;0;49	8686;8	56223;8;105	1;0;
$GPXUP;4342;07:49:58;0;49	8686;8	56223;8;105	1;0;
$GPXUP;4342;07:49:59;0;49	8686;8	56223;8;105	1;0;
$GPXUP;4342;07:50:00;0;49	8686;8	56223;8;105	1;0;
$GPXUP;4342;07:50:01;0;49	8686;8	56223;8;105	1;0;
$GPXUP;4342;07:50:02;0;49	8686;8	56223;8;105	1;0;
$GPXUP;4342;07:50:03;0;49	8686;8	56223;8;105	1;0;
$GPXUP;4342;07:50:04;0;49	8686;8	56223;8;105	1;0;
$GPXUP;4342;07:50:05;0;49	8686;8	56223;8;105	1;0;
$GPXUP;4342;07:50:06;0;49	8686;8	56223;8;105	2;0;
$GPXUP;4342;07:50:07;0;49	8686;8	56223;8;105	2;0;
$GPXUP;4342;07:50:08;0;49	8686;8	56223;8;105	2;0;
$GPXUP;4342;07:50:09;0;49	8686;8	56223;8;105	2;0;
$GPXUP;4342;07:50:10;0;49	8686;8	56223;8;105	2;0;
$GPXUP;4342;07:50:11;0;49	8686;8	56223;8;105	2;0;
$GPXUP;4342;07:50:12;0;49	8686;8	56223;8;105	2;0;
$GPXUP;4342;07:50:13;0;49	8686;8	56223;8;105	2;0;
$GPXUP;4342;07:50:14;0;49	8686;8	56223;8;105	2;0;
$GPXUP;4342;07:50:15;0;49	8686;8	56223;8;105	2;0;
$GPXUP;4342;07:50:16;0;49	8686;8	56223;8;105	2;0;
$GPXUP;4342;07:50:17;0;49	8686;8	56223;8;105	2;0;
$GPXUP;4342;07:50:18;0;49	8686;8	56223;8;105	2;0;
$GPXUP;4342;07:50:19;0;49	8686;8	56223;8;105	2;0;
$GPXUP;4342;07:50:20;0;49	8686;8	56223;8;105	2;0;
$GPXUP;4342;07:50:21;0;49	8686;8	56223;8;105	2;0;
$GPXUP;4342;07:50:22;0;49	8686;8	56223;8;105	2;0;
$GPXUP;4342;07:50:23;0;49	8686;8	56223;8;105	2;0;
$GPXUP;4342;07:50:24;0;49	8686;8	56223;8;105	2;0;
$GPXUP;4342;07:50:25;0;49	8686;8	56223;8;105	2;0;
$GPXUP;4342;07:50:26;0;49	8686;8	56223;8;105	2;0;
$GPXUP;4342;07:50:27;0;49	8686;8	56223;8;105	2;0;
$GPXUP;4342;07:50:28;0;49	8686;8	56223;8;105	2;0;
$GPXUP;4342;07:50:29;0;49	8686;8	56223;8;105	2;0;
$GPXUP;4342;07:50:30;0;49	8686;8	56223;8;105	2;0;
$GPXUP;4342;07:50:31;0;49	8686;8	56223;8;105	2;0;
$GPXUP;4342;07:50:32;0;49	8686;8	56223;8;105	2;0;
$GPXUP;4342;07:50:33;0;49	8686;8	56223;8;105	2;0;
$GPXUP;4342;07:50:34;0;49	8686;8	56223;8;105	2;0;
$GPXUP;4342;07:50:35;0;49	8686;8	56223;8;105	2;0;
$GPXUP;4342;07:50:36;0;49	8686;8	56223;8;105	2;0;
$GPXUP;4342;07:50:37;0;49	8686;8	56223;8;105	2;0;
$GPXUP;4342;07:50:38;0;49	8686;8	56223;8;105	2;0;
$GPXUP;4342;07:50:39;0;49	8686;8	56223;8;105	2;0;
$GPXUP;4342;07:50:40;0;49	8686;8	56223;8;105	2;0;
$GPXUP;4342;07:50:41;0;49	8686;8	56223;8;105	2;0;
$GPXUP;4342;07:50:42;0;49	8686;8	56223;8;105	2;0;
$GPXUP;4342;07:50:43;0;49	8686;8	56223;8;105	2;0;
$GPXUP;4342;07:50:44;0;49	8686;8	56223;8;105	2;0;
$GPXUP;4342;07:50:45;0;49	8686;8	56223;8;105	2;0;
$GPXUP;4342;07:50:46;0;49	8686;8	56223;8;105	2;0;
$GPXUP;4342;07:50:47;0;49	8686;8	56223;8;105	2;0;
$GPXUP;4342;07:50:48;0;49	8686;8	56223;8;105	2;0;
$GPXUP;4342;07:50:49;0;49	8686;8	56223;8;105	2;0;
$GPXUP;4342;07:50:50;0;49	8686;8	56223;8;105	2;0;
$GPXUP;4342;07:50:51;0;49	8686;8	56223;8;105	2;0;
$GPXUP;4342;07:50:52;0;49	8686;8	56223;8;105	2;0;
$GPXUP;4342;07:50:53;0;49	8686;8	56223;8;105	2;0;
$GPXUP;4342;07:50:54;0;49	8686;8	56223;8;105	2;0;
$GPXUP;4342;07:50:55;0;49	8686;8	56223;8;105	1;0;
$GPXUP;4342;07:50:56;0;49	8686;8	56223;8;105	1;0;
$GPXUP;4342;07:50:57;0;49	8686;8	56223;8;105	1;0;
$GPXUP;4342;07:50:58;0;49	8686;8	56223;8;105	1;0;
$GPXUP;4342;07:50:59;0;49	8686;8	56223;8;105	1;0;
$GPXUP;4342;07:51:00;0;49	8686;8	56223;8;105	1;0;
$GPXUP;4342;07:51:01;0;49	8686;8	56223;8;105	1;0;
$GPXUP;4342;07:51:02;0;49	8686;8	56223;8;105	2;0;
$GPXUP;4342;07:51:03;0;49	8686;8	56223;8;105	1;0;
$GPXUP;4342;07:51:04;0;49	8686;8	56223;8;105	1;0;
$GPXUP;4342;07:51:05;0;49	8686;8	56223;8;105	1;0;
$GPXUP;4342;07:51:06;0;49	8686;8	56223;8;105	1;0;
$GPXUP;4342;07:51:07;0;49	8686;8	56223;8;105	1;0;
$GPXUP;4342;07:51:08;0;49	8686;8	56223;8;105	1;0;
$GPXUP;4342;07:51:09;0;49	8686;8	56223;8;105	1;0;
$GPXUP;4342;07:51:10;0;49	8686;8	56223;8;105	1;0;
$GPXUP;4342;07:51:11;0;49	8686;8	56223;8;105	1;0;
$GPXUP;4342;07:51:12;0;49	8686;8	56223;8;105	1;0;
$GPXUP;4342;07:51:13;0;49	8686;8	56223;8;105	1;0;
$GPXUP;4342;07:51:14;0;49	8686;8	56223;8;105	1;0;
$GPXUP;4342;07:51:15;0;49	8686;8	56223;8;105	1;0;
$GPXUP;4342;07:51:16;0;49	8686;8	56223;8;105	1;0;
$GPXUP;4342;07:51:17;0;49	8686;8	56223;8;105	1;0;
$GPXUP;4342;07:51:18;0;49	8686;8	56223;8;105	1;0;
$GPXUP;4342;07:51:19;0;49	8686;8	56223;8;105	1;0;
$GPXUP;4342;07:51:20;0;49	8686;8	56223;8;105	1;0;
$GPXUP;4342;07:51:21;0;49	8686;8	56223;8;105	1;0;
$GPXUP;4342;07:51:22;0;49	8686;8	56223;8;105	1;0;
$GPXUP;4342;07:51:23;0;49	8686;8	56223;8;105	1;0;
$GPXUP;4342;07:51:24;0;49	8686;8	56223;8;105	2;0;
$GPXUP;4342;07:51:25;0;49	8686;8	56223;8;105	2;0;
$GPXUP;4342;07:51:26;0;49	8686;8	56223;8;105	2;0;
$GPXUP;4342;07:51:27;0;49	8686;8	56223;8;105	2;0;
$GPXUP;4342;07:51:28;0;49	8686;8	56223;8;105	2;0;
$GPXUP;4342;07:51:29;0;49	8686;8	56223;8;105	2;0;
$GPXUP;4342;07:51:30;0;49	8686;8	56223;8;105	2;0;
$GPXUP;4342;07:51:31;0;49	8686;8	56223;8;105	2;0;
$GPXUP;4342;07:51:32;0;49	8686;8	56223;8;105	2;0;
$GPXUP;4342;07:51:33;0;49	8686;8	56223;8;105	2;0;
$GPXUP;4342;07:51:34;0;49	8686;8	56223;8;105	2;0;
$GPXUP;4342;07:51:35;0;49	8686;8	56223;8;105	2;0;
$GPXUP;4342;07:51:36;0;49	8686;8	56223;8;105	2;0;
$GPXUP;4342;07:51:37;0;49	8686;8	56223;8;105	2;0;
$GPXUP;4342;07:51:38;0;49	8686;8	56223;8;105	2;0;
$GPXUP;4342;07:51:39;0;49	8686;8	56223;8;105	2;0;
$GPXUP;4342;07:51:40;0;49	8686;8	56223;8;105	2;0;
$GPXUP;4342;07:51:41;0;49	8686;8	56223;8;105	2;0;
$GPXUP;4342;07:51:42;0;49	8686;8	56223;8;105	2;0;
$GPXUP;4342;07:51:43;0;49	8686;8	56223;8;105	2;0;
$GPXUP;4342;07:51:44;0;49	8686;8	56223;8;105	2;0;
$GPXUP;4342;07:51:45;0;49	8686;8	56223;8;105	2;0;
$GPXUP;4342;07:51:46;0;49	8686;8	56223;8;105	2;0;
$GPXUP;4342;07:51:47;0;49	8686;8	56223;8;105	2;0;
$GPXUP;4342;07:51:48;0;49	8686;8	56223;8;105	2;0;
$GPXUP;4342;07:51:49;0;49	8686;8	56223;8;105	2;0;
$GPXUP;4342;07:51:50;0;49	8686;8	56223;8;105	2;0;
$GPXUP;4342;07:51:51;0;49	8686;8	56223;8;105	2;0;
$GPXUP;4342;07:51:52;0;49	8686;8	56223;8;105	2;0;
$GPXUP;4342;07:51:53;0;49	8686;8	56223;8;105	2;0;
$GPXUP;4342;07:51:54;0;49	8686;8	56223;8;105	2;0;
$GPXUP;4342;07:51:55;0;49	8686;8	56223;8;105	2;0;
$GPXUP;4342;07:51:56;0;49	8686;8	56223;8;105	2;0;
$GPXUP;4342;07:51:57;0;49	8686;8	56223;8;105	2;0;
$GPXUP;4342;07:51:58;0;49	8686;8	56223;8;105	2;0;
$GPXUP;4342;07:51:59;0;49	8686;8	56223;8;105	2;0;
$GPXUP;4342;07:52:00;0;49	8686;8	56223;8;105	2;0;
$GPXUP;4342;07:52:01;0;49	8686;8	56223;8;105	2;0;
$GPXUP;4342;07:52:02;0;49	8686;8	56223;8;105	2;0;
$GPXUP;4342;07:52:03;0;49	8686;8	56223;8;105	2;0;
$GPXUP;4342;07:52:04;0;49	8686;8	56223;8;105	2;0;
$GPXUP;4342;07:52:05;0;49	8686;8	56223;8;105	2;0;
$GPXUP;4342;07:52:06;0;49	8686;8	56223;8;105	2;0;
$GPXUP;4342;07:52:07;0;49	8686;8	56223;8;105	2;0;
$GPXUP;4342;07:52:08;0;49	8686;8	56223;8;105	1;0;
$GPXUP;4342;07:52:09;0;49	8686;8	56223;8;105	1;0;
$GPXUP;4342;07:52:10;0;49	8686;8	56223;8;105	1;0;
$GPXUP;4342;07:52:11;0;49	8686;8	56223;8;105	1;0;
$GPXUP;4342;07:52:12;0;49	8686;8	56223;8;105	1;0;
$GPXUP;4342;07:52:13;0;49	8686;8	56223;8;105	1;0;
$GPXUP;4342;07:52:14;0;49	8686;8	56223;8;105	1;0;
$GPXUP;4342;07:52:15;0;49	8686;8	56223;8;105	1;0;
$GPXUP;4342;07:52:16;0;49	8686;8	56223;8;105	1;0;
$GPXUP;4342;07:52:17;0;49	8686;8	56223;8;105	2;0;
$GPXUP;4342;07:52:18;0;49	8686;8	56223;8;105	2;0;
$GPXUP;4342;07:52:19;0;49	8686;8	56223;8;105	2;0;
$GPXUP;4342;07:52:20;0;49	8686;8	56223;8;105	2;0;
$GPXUP;4342;07:52:21;0;49	8686;8	56223;8;105	2;0;
$GPXUP;4342;07:52:22;0;49	8686;8	56223;8;105	2;0;
$GPXUP;4342;07:52:23;0;49	8686;8	56223;8;105	2;0;
$GPXUP;4342;07:52:24;0;49	8686;8	56223;8;105	2;0;
$GPXUP;4342;07:52:25;0;49	8686;8	56223;8;105	2;0;
$GPXUP;4342;07:52:26;0;49	8686;8	56223;8;105	2;0;
$GPXUP;4342;07:52:27;0;49	8686;8	56223;8;105	2;0;
$GPXUP;4342;07:52:28;0;49	8686;8	56223;8;105	2;0;
$GPXUP;4342;07:52:29;0;49	8686;8	56223;8;105	2;0;
$GPXUP;4342;07:52:30;0;49	8686;8	56223;8;105	2;0;
$GPXUP;4342;07:52:31;0;49	8686;8	56223;8;105	2;0;
$GPXUP;4342;07:52:32;0;49	8686;8	56223;8;105	2;0;
$GPXUP;4342;07:52:33;0;49	8686;8	56223;8;105	2;0;
$GPXUP;4342;07:52:34;0;49	8686;8	56223;8;105	2;0;
$GPXUP;4342;07:52:35;0;49	8686;8	56223;8;105	2;0;
$GPXUP;4342;07:52:36;0;49	8686;8	56223;8;105	2;0;
$GPXUP;4342;07:52:37;0;49	8686;8	56223;8;105	2;0;
$GPXUP;4342;07:52:38;0;49	8686;8	56223;8;105	2;0;
$GPXUP;4342;07:52:39;0;49	8686;8	56223;8;105	2;0;
$GPXUP;4342;07:52:40;0;49	8686;8	56223;8;105	2;0;
$GPXUP;4342;07:52:41;0;49	8686;8	56223;8;105	2;0;
$GPXUP;4342;07:52:42;0;49	8686;8	56223;8;105	2;0;
$GPXUP;4342;07:52:43;0;49	8686;8	56223;8;105	2;0;
$GPXUP;4342;07:52:44;0;49	8686;8	56223;8;105	2;0;
$GPXUP;4342;07:52:45;0;49	8686;8	56223;8;105	2;0;
$GPXUP;4342;07:52:46;0;49	8686;8	56223;8;105	2;0;
$GPXUP;4342;07:52:47;0;49	8686;8	56223;8;105	2;0;
$GPXUP;4342;07:52:48;0;49	8686;8	56223;8;105	2;0;
$GPXUP;4342;07:52:49;0;49	8686;8	56223;8;105	2;0;
$GPXUP;4342;07:52:50;0;49	8686;8	56223;8;105	2;0;
$GPXUP;4342;07:52:51;0;49	8686;8	56223;8;105	2;0;
$GPXUP;4342;07:52:52;0;49	8686;8	56223;8;105	2;0;
$GPXUP;4342;07:52:53;0;49	8686;8	56223;8;105	2;0;
$GPXUP;4342;07:52:54;0;49	8686;8	56223;8;105	2;0;
$GPXUP;4342;07:52:55;0;49	8686;8	56223;8;105	2;0;
$GPXUP;4342;07:52:56;0;49	8686;8	56223;8;105	2;0;
$GPXUP;4342;07:52:57;0;49	8686;8	56223;8;105	2;0;
$GPXUP;4342;07:52:58;0;49	8686;8	56223;8;105	2;0;
$GPXUP;4342;07:52:59;0;49	8686;8	56223;8;105	2;0;
$GPXUP;4342;07:53:00;0;49	8686;8	56223;8;105	2;0;
$GPXUP;4342;07:53:01;0;49	8686;8	56223;8;105	2;0;
$GPXUP;4342;07:53:02;0;49	8686;8	56223;8;105	2;0;
$GPXUP;4342;07:53:03;0;49	8686;8	56223;8;105	2;0;
$GPXUP;4342;07:53:04;0;49	8686;8	56223;8;105	2;0;
$GPXUP;4342;07:53:05;0;49	8686;8	56223;8;105	2;0;
$GPXUP;4342;07:53:06;0;49	8686;8	56223;8;105	2;0;
$GPXUP;4342;07:53:07;0;49	8686;8	56223;8;105	2;0;
$GPXUP;4342;07:53:08;0;49	8686;8	56223;8;105	3;0;
$GPXUP;4342;07:53:09;0;49	8686;8	56223;8;105	3;0;
$GPXUP;4342;07:53:10;0;49	8686;8	56223;8;105	3;0;
$GPXUP;4342;07:53:11;0;49	8686;8	56223;8;105	3;0;
$GPXUP;4342;07:53:12;0;49	8686;8	56223;8;105	3;0;
$GPXUP;4342;07:53:13;0;49	8686;8	56223;8;105	3;0;
$GPXUP;4342;07:53:14;0;49	8686;8	56223;8;105	3;0;
$GPXUP;4342;07:53:15;0;49	8686;8	56223;8;105	3;0;
$GPXUP;4342;07:53:16;0;49	8686;8	56223;8;105	3;0;
$GPXUP;4342;07:53:17;0;49	8686;8	56223;8;105	3;0;
$GPXUP;4342;07:53:18;0;49	8686;8	56223;8;105	3;0;
$GPXUP;4342;07:53:19;0;49	8686;8	56223;8;105	3;0;
$GPXUP;4342;07:53:20;0;49	8686;8	56223;8;105	3;0;
$GPXUP;4342;07:53:21;0;49	8686;8	56223;8;105	3;0;
$GPXUP;4342;07:53:22;0;49	8686;8	56223;8;105	3;0;
$GPXUP;4342;07:53:23;0;49	8686;8	56223;8;105	3;0;
$GPXUP;4342;07:53:24;0;49	8686;8	56223;8;105	3;0;
$GPXUP;4342;07:53:25;0;49	8686;8	56223;8;105	3;0;
$GPXUP;4342;07:53:26;0;49	8686;8	56223;8;105	3;0;
$GPXUP;4342;07:53:27;0;49	8686;8	56223;8;105	3;0;
$GPXUP;4342;07:53:28;0;49	8686;8	56223;8;105	3;0;
$GPXUP;4342;07:53:29;0;49	8686;8	56223;8;105	3;0;
$GPXUP;4342;07:53:30;0;49	8686;8	56223;8;105	3;0;
$GPXUP;4342;07:53:31;0;49	8686;8	56223;8;105	3;0;
$GPXUP;4342;07:53:32;0;49	8686;8	56223;8;105	3;0;
$GPXUP;4342;07:53:33;0;49	8686;8	56223;8;105	3;0;
$GPXUP;4342;07:53:34;0;49	8686;8	56223;8;105	3;0;
$GPXUP;4342;07:53:35;0;49	8686;8	56223;8;105	3;0;
$GPXUP;4342;07:53:36;0;49	8686;8	56223;8;105	3;0;
$GPXUP;4342;07:53:37;0;49	8686;8	56223;8;105	3;0;
$GPXUP;4342;07:53:38;0;49	8686;8	56223;8;105	3;0;
$GPXUP;4342;07:53:39;0;49	8686;8	56223;8;105	3;0;
$GPXUP;4342;07:53:40;0;49	8686;8	56223;8;105	3;0;
$GPXUP;4342;07:53:41;0;49	8686;8	56223;8;105	3;0;
$GPXUP;4342;07:53:42;0;49	8686;8	56223;8;105	3;0;
$GPXUP;4342;07:53:43;0;49	8686;8	56223;8;105	3;0;
$GPXUP;4342;07:53:44;0;49	8686;8	56223;8;105	3;0;
$GPXUP;4342;07:53:45;0;49	8686;8	56223;8;105	3;0;
$GPXUP;4342;07:53:46;0;49	8686;8	56223;8;105	3;0;
$GPXUP;4342;07:53:47;0;49	8686;8	56223;8;105	3;0;
$GPXUP;4342;07:53:48;0;49	8686;8	56223;8;105	3;0;
$GPXUP;4342;07:53:49;0;49	8686;8	56223;8;105	3;0;
$GPXUP;4342;07:53:50;0;49	8686;8	56223;8;105	3;0;
$GPXUP;4342;07:53:51;0;49	8686;8	56223;8;105	3;0;
$GPXUP;4342;07:53:52;0;49	8686;8	56223;8;105	3;0;
$GPXUP;4342;07:53:53;0;49	8686;8	56223;8;105	3;0;
$GPXUP;4342;07:53:54;0;49	8686;8	56223;8;105	3;0;
$GPXUP;4342;07:53:55;0;49	8686;8	56223;8;105	3;0;
$GPXUP;4342;07:53:56;0;49	8686;8	56223;8;105	3;0;
$GPXUP;4342;07:53:57;0;49	8686;8	56223;8;105	3;0;
$GPXUP;4342;07:53:58;0;49	8686;8	56223;8;105	3;0;
$GPXUP;4342;07:53:59;0;49	8686;8	56223;8;105	3;0;
$GPXUP;4342;07:54:00;0;49	8686;8	56223;8;105	3;0;
$GPXUP;4342;07:54:01;0;49	8686;8	56223;8;105	3;0;
$GPXUP;4342;07:54:02;0;49	8686;8	56223;8;105	3;0;
$GPXUP;4342;07:54:03;0;49	8686;8	56223;8;105	3;0;
$GPXUP;4342;07:54:04;0;49	8686;8	56223;8;105	3;0;
$GPXUP;4342;07:54:05;0;49	8686;8	56223;8;105	3;0;
$GPXUP;4342;07:54:06;0;49	8686;8	56223;8;105	3;0;
$GPXUP;4342;07:54:07;0;49	8686;8	56223;8;105	3;0;
$GPXUP;4342;07:54:08;0;49	8686;8	56223;8;105	3;0;
$GPXUP;4342;07:54:09;0;49	8686;8	56223;8;105	3;0;
$GPXUP;4342;07:54:10;0;49	8686;8	56223;8;105	3;0;
$GPXUP;4342;07:54:11;0;49	8686;8	56223;8;105	4;0;
$GPXUP;4342;07:54:12;0;49	8686;8	56223;8;105	4;0;
$GPXUP;4342;07:54:13;0;49	8686;8	56223;8;105	4;0;
$GPXUP;4342;07:54:14;0;49	8686;8	56223;8;105	4;0;
$GPXUP;4342;07:54:15;0;49	8686;8	56223;8;105	4;0;
$GPXUP;4342;07:54:16;0;49	8686;8	56223;8;105	4;0;
$GPXUP;4342;07:54:17;0;49	8686;8	56223;8;105	4;0;
$GPXUP;4342;07:54:18;0;49	8686;8	56223;8;105	4;0;
$GPXUP;4342;07:54:19;0;49	8686;8	56223;8;105	3;0;
$GPXUP;4342;07:54:20;0;49	8686;8	56223;8;105	3;0;
$GPXUP;4342;07:54:21;0;49	8686;8	56223;8;105	3;0;
$GPXUP;4342;07:54:22;0;49	8686;8	56223;8;105	3;0;
$GPXUP;4342;07:54:23;0;49	8686;8	56223;8;105	3;0;
$GPXUP;4342;07:54:24;0;49	8686;8	56223;8;105	3;0;
$GPXUP;4342;07:54:25;0;49	8686;8	56223;8;105	3;0;
$GPXUP;4342;07:54:26;0;49	8686;8	56223;8;105	3;0;
$GPXUP;4342;07:54:27;0;49	8686;8	56223;8;105	3;0;
$GPXUP;4342;07:54:28;0;49	8686;8	56223;8;105	3;0;
$GPXUP;4342;07:54:29;0;49	8686;8	56223;8;105	3;0;
$GPXUP;4342;07:54:30;0;49	8686;8	56223;8;105	3;0;
$GPXUP;4342;07:54:31;0;49	8686;8	56223;8;105	3;0;
$GPXUP;4342;07:54:32;0;49	8686;8	56223;8;105	3;0;
$GPXUP;4342;07:54:33;0;49	8686;8	56223;8;105	3;0;
$GPXUP;4342;07:54:34;0;49	8686;8	56223;8;105	3;0;
$GPXUP;4342;07:54:35;0;49	8686;8	56223;8;105	3;0;
$GPXUP;4342;07:54:36;0;49	8686;8	56223;8;105	3;0;
$GPXUP;4342;07:54:37;0;49	8686;8	56223;8;105	3;0;
$GPXUP;4342;07:54:38;0;49	8686;8	56223;8;105	3;0;
$GPXUP;4342;07:54:39;0;49	8686;8	56223;8;105	3;0;
$GPXUP;4342;07:54:40;0;49	8686;8	56223;8;105	3;0;
$GPXUP;4342;07:54:41;0;49	8686;8	56223;8;105	3;0;
$GPXUP;4342;07:54:42;0;49	8686;8	56223;8;105	3;0;
$GPXUP;4342;07:54:43;0;49	8686;8	56223;8;105	3;0;
$GPXUP;4342;07:54:44;0;49	8686;8	56223;8;105	3;0;
$GPXUP;4342;07:54:45;0;49	8686;8	56223;8;105	3;0;
$GPXUP;4342;07:54:46;0;49	8686;8	56223;8;105	3;0;
$GPXUP;4342;07:54:47;0;49	8686;8	56223;8;105	3;0;
$GPXUP;4342;07:54:48;0;49	8686;8	56223;8;105	3;0;
$GPXUP;4342;07:54:49;0;49	8686;8	56223;8;105	3;0;
$GPXUP;4342;07:54:50;0;49	8686;8	56223;8;105	3;0;
$GPXUP;4342;07:54:51;0;49	8686;8	56223;8;105	3;0;
$GPXUP;4342;07:54:52;0;49	8686;8	56223;8;105	3;0;
$GPXUP;4342;07:54:53;0;49	8686;8	56223;8;105	3;0;
$GPXUP;4342;07:54:54;0;49	8686;8	56223;8;105	3;0;
$GPXUP;4342;07:54:55;0;49	8686;8	56223;8;105	3;0;
$GPXUP;4342;07:54:56;0;49	8686;8	56223;8;105	3;0;
$GPXUP;4342;07:54:57;0;49	8686;8	56223;8;105	3;0;
$GPXUP;4342;07:54:58;0;49	8686;8	56223;8;105	3;0;
$GPXUP;4342;07:54:59;0;49	8686;8	56223;8;105	3;0;
$GPXUP;4342;07:55:00;0;49	8686;8	56223;8;105	3;0;
$GPXUP;4342;07:55:01;0;49	8686;8	56223;8;105	3;0;
$GPXUP;4342;07:55:02;0;49	8686;8	56223;8;105	3;0;
$GPXUP;4342;07:55:03;0;49	8686;8	56223;8;105	3;0;
$GPXUP;4342;07:55:04;0;49	8686;8	56223;8;105	3;0;
$GPXUP;4342;07:55:05;0;49	8686;8	56223;8;105	3;0;
$GPXUP;4342;07:55:06;0;49	8686;8	56223;8;105	3;0;
$GPXUP;4342;07:55:07;0;49	8686;8	56223;8;105	3;0;
$GPXUP;4342;07:55:08;0;49	8686;8	56223;8;105	3;0;
$GPXUP;4342;07:55:09;0;49	8686;8	56223;8;105	3;0;
$GPXUP;4342;07:55:10;0;49	8686;8	56223;8;105	3;0;
$GPXUP;4342;07:55:11;0;49	8686;8	56223;8;105	3;0;
$GPXUP;4342;07:55:12;0;49	8686;8	56223;8;105	3;0;
$GPXUP;4342;07:55:13;0;49	8686;8	56223;8;105	3;0;
$GPXUP;4342;07:55:14;0;49	8686;8	56223;8;105	3;0;
$GPXUP;4342;07:55:15;0;49	8686;8	56223;8;105	4;0;
$GPXUP;4342;07:55:16;0;49	8686;8	56223;8;105	4;0;
$GPXUP;4342;07:55:17;0;49	8686;8	56223;8;105	3;0;
$GPXUP;4342;07:55:18;0;49	8686;8	56223;8;105	3;0;
$GPXUP;4342;07:55:19;0;49	8686;8	56223;8;105	3;0;
$GPXUP;4342;07:55:20;0;49	8686;8	56223;8;105	3;0;
$GPXUP;4342;07:55:21;0;49	8686;8	56223;8;105	3;0;
$GPXUP;4342;07:55:22;0;49	8686;8	56223;8;105	4;0;
$GPXUP;4342;07:55:23;0;49	8686;8	56223;8;105	4;0;
$GPXUP;4342;07:55:24;0;49	8686;8	56223;8;105	4;0;
$GPXUP;4342;07:55:25;0;49	8686;8	56223;8;105	4;0;
$GPXUP;4342;07:55:26;0;49	8686;8	56223;8;105	4;0;
$GPXUP;4342;07:55:27;0;49	8686;8	56223;8;105	4;0;
$GPXUP;4342;07:55:28;0;49	8686;8	56223;8;105	4;0;
$GPXUP;4342;07:55:29;0;49	8686;8	56223;8;105	4;0;
$GPXUP;4342;07:55:30;0;49	8686;8	56223;8;105	4;0;
$GPXUP;4342;07:55:31;0;49	8686;8	56223;8;105	4;0;
$GPXUP;4342;07:55:32;0;49	8686;8	56223;8;105	4;0;
$GPXUP;4342;07:55:33;0;49	8686;8	56223;8;105	4;0;
$GPXUP;4342;07:55:34;0;49	8686;8	56223;8;105	4;0;
$GPXUP;4342;07:55:35;0;49	8686;8	56223;8;105	4;0;
$GPXUP;4342;07:55:36;0;49	8686;8	56223;8;105	4;0;
$GPXUP;4342;07:55:37;0;49	8686;8	56223;8;105	4;0;
$GPXUP;4342;07:55:38;0;49	8686;8	56223;8;105	4;0;
$GPXUP;4342;07:55:39;0;49	8686;8	56223;8;105	4;0;
$GPXUP;4342;07:55:40;0;49	8686;8	56223;8;105	4;0;
$GPXUP;4342;07:55:41;0;49	8686;8	56223;8;105	4;0;
$GPXUP;4342;07:55:42;0;49	8686;8	56223;8;105	4;0;
$GPXUP;4342;07:55:43;0;49	8686;8	56223;8;105	4;0;
$GPXUP;4342;07:55:44;0;49	8686;8	56223;8;105	4;0;
$GPXUP;4342;07:55:45;0;49	8686;8	56223;8;105	4;0;
$GPXUP;4342;07:55:46;0;49	8686;8	56223;8;105	4;0;
$GPXUP;4342;07:55:47;0;49	8686;8	56223;8;105	4;0;
$GPXUP;4342;07:55:48;0;49	8686;8	56223;8;105	4;0;
$GPXUP;4342;07:55:49;0;49	8686;8	56223;8;105	4;0;
$GPXUP;4342;07:55:50;0;49	8686;8	56223;8;105	4;0;
$GPXUP;4342;07:55:51;0;49	8686;8	56223;8;105	4;0;
$GPXUP;4342;07:55:52;0;49	8686;8	56223;8;105	4;0;
$GPXUP;4342;07:55:53;0;49	8686;8	56223;8;105	4;0;
$GPXUP;4342;07:55:54;0;49	8686;8	56223;8;105	4;0;
$GPXUP;4342;07:55:55;0;49	8686;8	56223;8;105	4;0;
$GPXUP;4342;07:55:56;0;49	8686;8	56223;8;105	4;0;
$GPXUP;4342;07:55:57;0;49	8686;8	56223;8;105	4;0;
$GPXUP;4342;07:55:58;0;49	8686;8	56223;8;105	4;0;
$GPXUP;4342;07:55:59;0;49	8686;8	56223;8;105	4;0;
$GPXUP;4342;07:56:00;0;49	8686;8	56223;8;105	4;0;
$GPXUP;4342;07:56:01;0;49	8686;8	56223;8;105	4;0;
$GPXUP;4342;07:56:02;0;49	8686;8	56223;8;105	3;0;
$GPXUP;4342;07:56:03;0;49	8686;8	56223;8;105	3;0;
$GPXUP;4342;07:56:04;0;49	8686;8	56223;8;105	3;0;
$GPXUP;4342;07:56:05;0;49	8686;8	56223;8;105	3;0;
$GPXUP;4342;07:56:06;0;49	8686;8	56223;8;105	3;0;
$GPXUP;4342;07:56:07;0;49	8686;8	56223;8;105	3;0;
$GPXUP;4342;07:56:08;0;49	8686;8	56223;8;105	3;0;
$GPXUP;4342;07:56:09;0;49	86861;8	56223;8;105	3;0;
$GPXUP;4342;07:56:10;0;49	86861;8	56223;8;105	3;0;
$GPXUP;4342;07:56:11;0;49	86861;8	56223;8;105	3;0;
$GPXUP;4342;07:56:12;0;49	86861;8	56223;8;105	3;0;
$GPXUP;4342;07:56:13;0;49	86861;8	56223;8;105	3;0;
$GPXUP;4342;07:56:14;0;49	86861;8	56223;8;105	3;0;
$GPXUP;4342;07:56:15;0;49	86861;8	56223;8;105	3;0;
$GPXUP;4342;07:56:16;0;49	86861;8	56223;8;105	3;0;
$GPXUP;4342;07:56:17;0;49	86861;8	56223;8;105	3;0;
$GPXUP;4342;07:56:18;0;49	86861;8	56223;8;105	3;0;
$GPXUP;4342;07:56:19;0;49	86861;8	56223;8;105	3;0;
$GPXUP;4342;07:56:20;0;49	86861;8	56223;8;105	3;0;
$GPXUP;4342;07:56:21;0;49	86861;8	56223;8;105	3;0;
$GPXUP;4342;07:56:22;0;49	86861;8	56223;8;105	3;0;
$GPXUP;4342;07:56:23;0;49	86861;8	56223;8;105	4;0;
$GPXUP;4342;07:56:24;0;49	86861;8	56223;8;105	4;0;
$GPXUP;4342;07:56:25;0;49	86861;8	56223;8;105	4;0;
$GPXUP;4342;07:56:26;0;49	86861;8	56223;8;105	4;0;
$GPXUP;4342;07:56:27;0;49	86861;8	56223;8;105	4;0;
$GPXUP;4342;07:56:28;0;49	86861;8	56223;8;105	4;0;
$GPXUP;4342;07:56:29;0;49	86861;8	56223;8;105	4;0;
$GPXUP;4342;07:56:30;0;49	86861;8	56223;8;105	4;0;
$GPXUP;4342;07:56:31;0;49	86861;8	56223;8;105	4;0;
$GPXUP;4342;07:56:32;0;49	86861;8	56223;8;105	4;0;
$GPXUP;4342;07:56:33;0;49	86861;8	56223;8;105	4;0;
$GPXUP;4342;07:56:34;0;49	86861;8	56223;8;105	4;0;
$GPXUP;4342;07:56:35;0;49	86861;8	56223;8;105	4;0;
$GPXUP;4342;07:56:36;0;49	86861;8	56223;8;105	4;0;
$GPXUP;4342;07:56:37;0;49	86861;8	56223;8;105	4;0;
$GPXUP;4342;07:56:38;0;49	86861;8	56223;8;105	4;0;
$GPXUP;4342;07:56:39;0;49	86861;8	56223;8;105	4;0;
$GPXUP;4342;07:56:40;0;49	86861;8	56223;8;105	4;0;
$GPXUP;4342;07:56:41;0;49	86861;8	56223;8;105	4;0;
$GPXUP;4342;07:56:42;0;49	86861;8	56223;8;105	4;0;
$GPXUP;4342;07:56:43;0;49	86861;8	56223;8;105	4;0;
$GPXUP;4342;07:56:44;0;49	86861;8	56223;8;105	4;0;
$GPXUP;4342;07:56:45;0;49	86861;8	56223;8;105	4;0;
$GPXUP;4342;07:56:46;0;49	86861;8	56223;8;105	4;0;
$GPXUP;4342;07:56:47;0;49	86861;8	56223;8;105	4;0;
$GPXUP;4342;07:56:48;0;49	86861;8	56223;8;105	4;0;
$GPXUP;4342;07:56:49;0;49	86861;8	56223;8;105	4;0;
$GPXUP;4342;07:56:50;0;49	86861;8	56223;8;105	4;0;
$GPXUP;4342;07:56:51;0;49	86861;8	56223;8;105	4;0;
$GPXUP;4342;07:56:52;0;49	86861;8	56223;8;105	4;0;
$GPXUP;4342;07:56:53;0;49	86861;8	56223;8;105	4;0;
$GPXUP;4342;07:56:54;0;49	86861;8	56223;8;105	4;0;
$GPXUP;4342;07:56:55;0;49	86861;8	56223;8;105	4;0;
$GPXUP;4342;07:56:56;0;49	86861;8	56223;8;105	4;0;
$GPXUP;4342;07:56:57;0;49	86861;8	56223;8;105	4;0;
$GPXUP;4342;07:56:58;0;49	86861;8	56223;8;105	3;0;
$GPXUP;4342;07:56:59;0;49	86861;8	56223;8;105	3;0;
$GPXUP;4342;07:57:00;0;49	86861;8	56223;8;105	4;0;
$GPXUP;4342;07:57:01;0;49	86861;8	56223;8;105	4;0;
$GPXUP;4342;07:57:02;0;49	86861;8	56223;8;105	4;0;
$GPXUP;4342;07:57:03;0;49	86861;8	56223;8;105	4;0;
$GPXUP;4342;07:57:04;0;49	86861;8	56223;8;105	4;0;
$GPXUP;4342;07:57:05;0;49	86861;8	56223;8;105	4;0;
$GPXUP;4342;07:57:06;0;49	86861;8	56223;8;105	4;0;
$GPXUP;4342;07:57:07;0;49	86861;8	56223;8;105	4;0;
$GPXUP;4342;07:57:08;0;49	86861;8	56223;8;105	4;0;
$GPXUP;4342;07:57:09;0;49	86861;8	56223;8;105	4;0;
$GPXUP;4342;07:57:10;0;49	86861;8	56223;8;105	4;0;
$GPXUP;4342;07:57:11;0;49	86861;8	56223;9;105	4;0;
$GPXUP;4342;07:57:12;0;49	86861;8	56223;9;105	4;0;
$GPXUP;4342;07:57:13;0;49	86861;8	56223;9;105	4;0;
$GPXUP;4342;07:57:14;0;49	86861;8	56223;9;105	4;0;
$GPXUP;4342;07:57:15;0;49	86861;8	56223;9;105	4;0;
$GPXUP;4342;07:57:16;0;49	86861;8	56223;9;105	3;0;
$GPXUP;4342;07:57:17;0;49	86861;8	56223;9;105	4;0;
$GPXUP;4342;07:57:18;0;49	86861;8	56223;9;105	3;0;
$GPXUP;4342;07:57:19;0;49	86861;8	56223;9;105	3;0;
$GPXUP;4342;07:57:20;0;49	86861;8	56223;9;105	3;0;
$GPXUP;4342;07:57:21;0;49	86861;8	56223;9;105	4;0;
$GPXUP;4342;07:57:22;0;49	86861;8	56223;9;105	4;0;
$GPXUP;4342;07:57:23;0;49	86861;8	56223;9;105	4;0;
$GPXUP;4342;07:57:24;0;49	86861;8	56223;9;105	4;0;
$GPXUP;4342;07:57:25;0;49	86861;8	56223;9;105	4;0;
$GPXUP;4342;07:57:26;0;49	86861;8	56223;9;105	4;0;
$GPXUP;4342;07:57:27;0;49	86861;8	56223;9;105	4;0;
$GPXUP;4342;07:57:28;0;49	86861;8	56223;9;105	4;0;
$GPXUP;4342;07:57:29;0;49	86861;8	56223;9;105	4;0;
$GPXUP;4342;07:57:30;0;49	86861;8	56223;9;105	4;0;
$GPXUP;4342;07:57:31;0;49	86861;8	56223;9;105	4;0;
$GPXUP;4342;07:57:32;0;49	86861;8	56223;9;105	4;0;
$GPXUP;4342;07:57:33;0;49	86861;8	56223;9;105	4;0;
$GPXUP;4342;07:57:34;0;49	86861;8	56223;9;105	4;0;
$GPXUP;4342;07:57:35;0;49	86861;8	56223;9;105	4;0;
$GPXUP;4342;07:57:36;0;49	86861;8	56223;9;105	4;0;
$GPXUP;4342;07:57:37;0;49	86861;8	56223;9;105	4;0;
$GPXUP;4342;07:57:38;0;49	86861;8	56223;9;105	4;0;
$GPXUP;4342;07:57:39;0;49	86861;8	56223;9;105	4;0;
$GPXUP;4342;07:57:40;0;49	86861;8	56223;9;105	3;0;
$GPXUP;4342;07:57:41;0;49	86861;8	56223;9;105	3;0;
$GPXUP;4342;07:57:42;0;49	86861;8	56223;9;105	3;0;
$GPXUP;4342;07:57:43;0;49	86861;8	56223;9;105	3;0;
$GPXUP;4342;07:57:44;0;49	86861;8	56223;9;105	3;0;
$GPXUP;4342;07:57:45;0;49	86861;8	56223;9;105	3;0;
$GPXUP;4342;07:57:46;0;49	86861;8	56223;9;105	3;0;
$GPXUP;4342;07:57:47;0;49	86861;8	56223;9;105	3;0;
$GPXUP;4342;07:57:48;0;49	86861;8	56223;9;105	3;0;
$GPXUP;4342;07:57:49;0;49	86861;8	56223;9;105	3;0;
$GPXUP;4342;07:57:50;0;49	86861;8	56223;9;105	3;0;
$GPXUP;4342;07:57:51;0;49	86861;8	56223;9;105	3;0;
$GPXUP;4342;07:57:52;0;49	86861;8	56223;9;105	3;0;
$GPXUP;4342;07:57:53;0;49	86861;8	56223;9;105	3;0;
$GPXUP;4342;07:57:54;0;49	86861;8	56223;9;105	4;0;
$GPXUP;4342;07:57:55;0;49	86861;8	56223;9;105	3;0;
$GPXUP;4342;07:57:56;0;49	86861;8	56223;9;105	3;0;
$GPXUP;4342;07:57:57;0;49	86861;8	56223;9;105	3;0;
$GPXUP;4342;07:57:58;0;49	86861;8	56223;9;105	4;0;
$GPXUP;4342;07:57:59;0;49	86861;8	56223;9;105	4;0;
$GPXUP;4342;07:58:00;0;49	86861;8	56223;9;105	4;0;
$GPXUP;4342;07:58:01;0;49	86861;8	56223;9;105	4;0;
$GPXUP;4342;07:58:02;0;49	86861;8	56223;9;105	4;0;
$GPXUP;4342;07:58:03;0;49	86861;8	56223;9;105	4;0;
$GPXUP;4342;07:58:04;0;49	86861;8	56223;9;105	4;0;
$GPXUP;4342;07:58:05;0;49	86861;8	56223;9;105	4;0;
$GPXUP;4342;07:58:06;0;49	86861;8	56223;9;105	4;0;
$GPXUP;4342;07:58:07;0;49	86861;8	56223;9;105	4;0;
$GPXUP;4342;07:58:08;0;49	86861;8	56223;9;105	4;0;
$GPXUP;4342;07:58:09;0;49	86861;8	56223;9;105	4;0;
$GPXUP;4342;07:58:10;0;49	86861;8	56223;9;105	4;0;
$GPXUP;4342;07:58:11;0;49	86861;8	56223;9;105	4;0;
$GPXUP;4342;07:58:12;0;49	86861;8	56223;9;105	4;0;
$GPXUP;4342;07:58:13;0;49	86861;8	56223;9;105	4;0;
$GPXUP;4342;07:58:14;0;49	86861;8	56223;9;105	4;0;
$GPXUP;4342;07:58:15;0;49	86861;8	56223;9;105	3;0;
$GPXUP;4342;07:58:16;0;49	86861;8	56224;9;105	3;0;
$GPXUP;4342;07:58:17;0;49	86861;8	56224;9;105	3;0;
$GPXUP;4342;07:58:18;0;49	86861;8	56224;9;105	3;0;
$GPXUP;4342;07:58:19;0;49	86861;8	56224;8;105	3;0;
$GPXUP;4342;07:58:20;0;49	86861;8	56224;9;105	3;0;
$GPXUP;4342;07:58:21;0;49	86861;8	56224;9;105	3;0;
$GPXUP;4342;07:58:22;0;49	86861;8	56224;8;105	3;0;
$GPXUP;4342;07:58:23;0;49	86861;8	56224;8;105	3;0;
$GPXUP;4342;07:58:24;0;49	86861;8	56224;9;105	3;0;
$GPXUP;4342;07:58:25;0;49	86861;8	56224;8;105	3;0;
$GPXUP;4342;07:58:26;0;49	86861;8	56224;8;105	3;0;
$GPXUP;4342;07:58:27;0;49	86861;8	56224;9;105	3;0;
$GPXUP;4342;07:58:28;0;49	86861;8	56224;9;105	3;0;
$GPXUP;4342;07:58:29;0;49	86861;8	56224;9;105	3;0;
$GPXUP;4342;07:58:30;0;49	86861;8	56224;9;105	3;0;
$GPXUP;4342;07:58:31;0;49	86861;8	56224;9;105	3;0;
$GPXUP;4342;07:58:32;0;49	86861;8	56224;9;105	3;0;
$GPXUP;4342;07:58:33;0;49	86861;8	56224;8;105	3;0;
$GPXUP;4342;07:58:34;0;49	86861;8	56224;8;105	3;0;
$GPXUP;4342;07:58:35;0;49	86861;8	56224;8;105	3;0;
$GPXUP;4342;07:58:36;0;49	86861;8	56224;8;105	3;0;
$GPXUP;4342;07:58:37;0;49	86861;8	56224;8;105	3;0;
$GPXUP;4342;07:58:38;0;49	86861;8	56224;8;105	3;0;
$GPXUP;4342;07:58:39;0;49	86861;8	56224;8;105	3;0;
$GPXUP;4342;07:58:40;0;49	86861;8	56224;8;105	3;0;
$GPXUP;4342;07:58:41;0;49	86861;8	56224;8;105	3;0;
$GPXUP;4342;07:58:42;0;49	86861;8	56224;8;105	3;0;
$GPXUP;4342;07:58:43;0;49	86861;8	56224;8;105	3;0;
$GPXUP;4342;07:58:44;0;49	86861;8	56224;8;105	3;0;
$GPXUP;4342;07:58:45;0;49	86861;8	56224;8;105	3;0;
$GPXUP;4342;07:58:46;0;49	86861;8	56224;8;105	3;0;
$GPXUP;4342;07:58:47;0;49	86861;8	56224;8;105	3;0;
$GPXUP;4342;07:58:48;0;49	86861;8	56224;8;105	3;0;
$GPXUP;4342;07:58:49;0;49	86861;8	56224;8;105	3;0;
$GPXUP;4342;07:58:50;0;49	86861;8	56224;8;105	3;0;
$GPXUP;4342;07:58:51;0;49	86861;8	56224;8;105	3;0;
$GPXUP;4342;07:58:52;0;49	86861;8	56224;8;105	3;0;
$GPXUP;4342;07:58:53;0;49	86861;8	56224;8;105	3;0;
$GPXUP;4342;07:58:54;0;49	86861;8	56224;8;105	3;0;
$GPXUP;4342;07:58:55;0;49	86861;8	56224;8;105	3;0;
$GPXUP;4342;07:58:56;0;49	86861;8	56224;8;105	3;0;
$GPXUP;4342;07:58:57;0;49	86861;8	56224;8;105	3;0;
$GPXUP;4342;07:58:58;0;49	86861;8	56224;8;105	3;0;
$GPXUP;4342;07:58:59;0;49	86861;8	56224;8;105	3;0;
$GPXUP;4342;07:59:00;0;49	86861;8	56224;8;105	3;0;
$GPXUP;4342;07:59:01;0;49	86861;8	56224;8;105	3;0;
$GPXUP;4342;07:59:02;0;49	86861;8	56224;8;105	3;0;
$GPXUP;4342;07:59:03;0;49	86861;8	56223;8;105	3;0;
$GPXUP;4342;07:59:04;0;49	86861;8	56223;8;105	3;0;
$GPXUP;4342;07:59:05;0;49	86861;8	56223;8;105	3;0;
$GPXUP;4342;07:59:06;0;49	86861;8	56223;8;105	3;0;
$GPXUP;4342;07:59:07;0;49	86861;8	56223;8;105	3;0;
$GPXUP;4342;07:59:08;0;49	86861;8	56223;8;105	3;0;
$GPXUP;4342;07:59:09;0;49	86861;8	56223;9;105	3;0;
$GPXUP;4342;07:59:10;0;49	86861;8	56223;8;105	3;0;
$GPXUP;4342;07:59:11;0;49	86861;8	56223;9;105	3;0;
$GPXUP;4342;07:59:12;0;49	86861;8	56223;9;105	3;0;
$GPXUP;4342;07:59:13;0;49	86861;8	56223;9;105	3;0;
$GPXUP;4342;07:59:14;0;49	86861;8	56223;9;105	3;0;
$GPXUP;4342;07:59:15;0;49	86861;8	56224;8;105	3;0;
$GPXUP;4342;07:59:16;0;49	86861;8	56224;9;105	3;0;
$GPXUP;4342;07:59:17;0;49	86861;8	56224;8;105	3;0;
$GPXUP;4342;07:59:18;0;49	86861;8	56224;8;105	3;0;
$GPXUP;4342;07:59:19;0;49	86861;8	56224;8;105	3;0;
$GPXUP;4342;07:59:20;0;49	86861;8	56224;8;105	3;0;
$GPXUP;4342;07:59:21;0;49	86861;8	56224;8;105	3;0;
$GPXUP;4342;07:59:22;0;49	86861;8	56224;8;105	3;0;
$GPXUP;4342;07:59:23;0;49	86861;8	56224;8;105	3;0;
$GPXUP;4342;07:59:24;0;49	86861;8	56224;8;105	3;0;
$GPXUP;4342;07:59:25;0;49	86861;8	56224;8;105	3;0;
$GPXUP;4342;07:59:26;0;49	86861;8	56224;8;105	3;0;
$GPXUP;4342;07:59:27;0;49	86861;8	56224;8;105	3;0;
$GPXUP;4342;07:59:28;0;49	86861;8	56224;8;105	3;0;
$GPXUP;4342;07:59:29;0;49	86861;8	56224;8;105	3;0;
$GPXUP;4342;07:59:30;0;49	86861;8	56224;8;105	3;0;
$GPXUP;4342;07:59:31;0;49	86861;8	56224;8;105	3;0;
$GPXUP;4342;07:59:32;0;49	86861;8	56224;8;105	3;0;
$GPXUP;4342;07:59:33;0;49	86861;8	56224;8;105	3;0;
$GPXUP;4342;07:59:34;0;49	86861;8	56224;8;105	3;0;
$GPXUP;4342;07:59:35;0;49	86861;8	56224;8;105	3;0;
$GPXUP;4342;07:59:36;0;49	86861;8	56224;8;105	3;0;
$GPXUP;4342;07:59:37;0;49	86861;8	56224;8;105	3;0;
$GPXUP;4342;07:59:38;0;49	86861;8	56224;8;105	3;0;
$GPXUP;4342;07:59:39;0;49	86861;8	56224;8;105	3;0;
$GPXUP;4342;07:59:40;0;49	86861;8	56224;8;105	3;0;
$GPXUP;4342;07:59:41;0;49	86861;8	56224;8;105	3;0;
$GPXUP;4342;07:59:42;0;49	86861;8	56224;8;105	3;0;
$GPXUP;4342;07:59:43;0;49	86861;8	56224;8;105	3;0;
$GPXUP;4342;07:59:44;0;49	86861;8	56224;8;105	3;0;
$GPXUP;4342;07:59:45;0;49	86861;8	56224;8;105	3;0;
$GPXUP;4342;07:59:46;0;49	86861;8	56224;8;105	3;0;
$GPXUP;4342;07:59:47;0;49	86861;8	56224;8;105	3;0;
$GPXUP;4342;07:59:48;0;49	86861;8	56224;8;105	3;0;
$GPXUP;4342;07:59:49;0;49	86861;8	56224;8;105	3;0;
$GPXUP;4342;07:59:50;0;49	86861;8	56224;8;105	3;0;
$GPXUP;4342;07:59:51;0;49	86861;8	56224;8;105	3;0;
$GPXUP;4342;07:59:52;0;49	86861;8	56224;8;105	3;0;
$GPXUP;4342;07:59:53;0;49	86861;8	56224;8;105	3;0;
$GPXUP;4342;07:59:54;0;49	86861;8	56224;9;105	3;0;
$GPXUP;4342;07:59:55;0;49	86861;8	56224;8;105	3;0;
$GPXUP;4342;07:59:56;0;49	86861;8	56224;8;105	3;0;
$GPXUP;4342;07:59:57;0;49	86861;8	56224;8;105	3;0;
$GPXUP;4342;07:59:58;0;49	86861;8	56224;8;105	3;0;
$GPXUP;4342;07:59:59;0;49	86861;8	56224;8;105	3;0;
$GPXUP;4342;08:00:00;0;49	86861;8	56224;8;105	3;0;
$GPXUP;4342;08:00:01;0;49	86861;8	56224;8;105	3;0;
$GPXUP;4342;08:00:02;0;49	86861;8	56224;8;105	3;0;
$GPXUP;4342;08:00:03;0;49	86861;8	56224;8;105	3;0;
$GPXUP;4342;08:00:04;0;49	86861;8	56224;8;105	3;0;
$GPXUP;4342;08:00:05;0;49	86861;8	56224;8;105	3;0;
$GPXUP;4342;08:00:06;0;49	86861;8	56224;8;105	3;0;
$GPXUP;4342;08:00:07;0;49	86861;8	56224;8;105	3;0;
$GPXUP;4342;08:00:08;0;49	86861;8	56224;8;105	3;0;
$GPXUP;4342;08:00:09;0;49	86861;8	56224;8;105	3;0;
$GPXUP;4342;08:00:10;0;49	86861;8	56224;8;105	3;0;
$GPXUP;4342;08:00:11;0;49	86861;8	56224;8;105	2;0;
$GPXUP;4342;08:00:12;0;49	86861;8	56224;8;105	2;0;
$GPXUP;4342;08:00:13;0;49	86861;8	56224;8;105	2;0;
$GPXUP;4342;08:00:14;0;49	86861;8	56224;8;105	2;0;
$GPXUP;4342;08:00:15;0;49	86861;8	56224;8;105	2;0;
$GPXUP;4342;08:00:16;0;49	86861;8	56224;8;105	2;0;
$GPXUP;4342;08:00:17;0;49	86861;8	56224;8;105	2;0;
$GPXUP;4342;08:00:18;0;49	86861;8	56224;8;105	2;0;
$GPXUP;4342;08:00:19;0;49	86861;8	56224;8;105	2;0;
$GPXUP;4342;08:00:20;0;49	86861;8	56224;8;105	2;0;
$GPXUP;4342;08:00:21;0;49	86861;8	56224;8;105	2;0;
$GPXUP;4342;08:00:22;0;49	86861;8	56224;8;105	2;0;
$GPXUP;4342;08:00:23;0;49	86861;8	56224;8;105	2;0;
$GPXUP;4342;08:00:24;0;49	86861;8	56224;8;105	2;0;
$GPXUP;4342;08:00:25;0;49	86861;8	56224;8;105	2;0;
$GPXUP;4342;08:00:26;0;49	86861;8	56224;8;105	2;0;
$GPXUP;4342;08:00:27;0;49	86861;8	56224;8;105	2;0;
$GPXUP;4342;08:00:28;0;49	86861;8	56224;8;105	2;0;
$GPXUP;4342;08:00:29;0;49	86861;8	56224;8;105	2;0;
$GPXUP;4342;08:00:30;0;49	86861;8	56224;8;105	2;0;
$GPXUP;4342;08:00:31;0;49	86861;8	56224;8;105	2;0;
$GPXUP;4342;08:00:32;0;49	86861;8	56224;8;105	2;0;
$GPXUP;4342;08:00:33;0;49	86861;8	56224;8;105	2;0;
$GPXUP;4342;08:00:34;0;49	86861;8	56224;8;105	2;0;
$GPXUP;4342;08:00:35;0;49	86861;8	56224;8;105	2;0;
$GPXUP;4342;08:00:36;0;49	86861;8	56224;8;105	2;0;
$GPXUP;4342;08:00:37;0;49	86861;8	56224;8;105	2;0;
$GPXUP;4342;08:00:38;0;49	86861;8	56224;8;105	2;0;
$GPXUP;4342;08:00:39;0;49	86861;8	56224;8;105	2;0;
$GPXUP;4342;08:00:40;0;49	86861;8	56223;8;105	2;0;
$GPXUP;4342;08:00:41;0;49	86861;8	56223;8;105	2;0;
$GPXUP;4342;08:00:42;0;49	86861;8	56223;8;105	2;0;
$GPXUP;4342;08:00:43;0;49	86861;8	56223;8;105	2;0;
$GPXUP;4342;08:00:44;0;49	86861;8	56223;8;105	2;0;
$GPXUP;4342;08:00:45;0;49	86861;8	56223;8;105	2;0;
$GPXUP;4342;08:00:46;0;49	86861;8	56223;8;105	2;0;
$GPXUP;4342;08:00:47;0;49	86861;8	56223;8;105	2;0;
$GPXUP;4342;08:00:48;0;49	86861;8	56223;8;105	2;0;
$GPXUP;4342;08:00:49;0;49	86861;8	56223;8;105	2;0;
$GPXUP;4342;08:00:50;0;49	86861;8	56223;8;105	2;0;
$GPXUP;4342;08:00:51;0;49	86861;8	56223;8;105	2;0;
$GPXUP;4342;08:00:52;0;49	86861;8	56223;8;105	2;0;
$GPXUP;4342;08:00:53;0;49	86861;8	56223;8;105	2;0;
$GPXUP;4342;08:00:54;0;49	86861;8	56223;8;105	2;0;
$GPXUP;4342;08:00:55;0;49	86861;8	56223;8;105	2;0;
$GPXUP;4342;08:00:56;0;49	86861;8	56223;8;105	2;0;
$GPXUP;4342;08:00:57;0;49	86861;8	56223;8;105	2;0;
$GPXUP;4342;08:00:58;0;49	86861;8	56223;8;105	2;0;
$GPXUP;4342;08:00:59;0;49	86861;8	56223;8;105	2;0;
$GPXUP;4342;08:01:00;0;49	86861;8	56223;8;105	2;0;
$GPXUP;4342;08:01:01;0;49	86861;8	56223;8;105	2;0;
$GPXUP;4342;08:01:02;0;49	86861;8	56223;8;105	2;0;
$GPXUP;4342;08:01:03;0;49	86861;8	56223;8;105	2;0;
$GPXUP;4342;08:01:04;0;49	86861;8	56223;8;105	2;0;
$GPXUP;4342;08:01:05;0;49	86861;8	56223;8;105	2;0;
$GPXUP;4342;08:01:06;0;49	86861;8	56223;8;105	2;0;
$GPXUP;4342;08:01:07;0;49	86861;8	56223;8;105	2;0;
$GPXUP;4342;08:01:08;0;49	86861;8	56223;9;105	2;0;
$GPXUP;4342;08:01:09;0;49	86861;8	56223;9;105	2;0;
$GPXUP;4342;08:01:10;0;49	86861;8	56223;9;105	2;0;
$GPXUP;4342;08:01:11;0;49	86861;8	56223;9;105	2;0;
$GPXUP;4342;08:01:12;0;49	86861;8	56223;9;105	2;0;
$GPXUP;4342;08:01:13;0;49	86861;8	56223;9;105	2;0;
$GPXUP;4342;08:01:14;0;49	86861;8	56223;9;105	2;0;
$GPXUP;4342;08:01:15;0;49	86861;8	56223;8;105	2;0;
$GPXUP;4342;08:01:16;0;49	86861;8	56223;8;105	2;0;
$GPXUP;4342;08:01:17;0;49	86861;8	56223;8;105	2;0;
$GPXUP;4342;08:01:18;0;49	86861;8	56223;8;105	2;0;
$GPXUP;4342;08:01:19;0;49	86861;8	56223;9;105	2;0;
$GPXUP;4342;08:01:20;0;49	86861;8	56223;9;105	2;0;
$GPXUP;4342;08:01:21;0;49	86861;8	56223;8;105	2;0;
$GPXUP;4342;08:01:22;0;49	86861;8	56223;8;105	2;0;
$GPXUP;4342;08:01:23;0;49	86861;8	56223;8;105	2;0;
$GPXUP;4342;08:01:24;0;49	86861;8	56223;8;105	2;0;
$GPXUP;4342;08:01:25;0;49	86861;8	56223;8;105	2;0;
$GPXUP;4342;08:01:26;0;49	86861;8	56223;8;105	2;0;
$GPXUP;4342;08:01:27;0;49	86861;8	56223;9;105	2;0;
$GPXUP;4342;08:01:28;0;49	86861;8	56223;8;105	2;0;
$GPXUP;4342;08:01:29;0;49	86861;8	56223;8;105	2;0;
$GPXUP;4342;08:01:30;0;49	86861;8	56223;8;105	2;0;
$GPXUP;4342;08:01:31;0;49	86861;8	56223;8;105	2;0;
$GPXUP;4342;08:01:32;0;49	86861;8	56223;8;105	2;0;
$GPXUP;4342;08:01:33;0;49	86861;8	56223;8;105	2;0;
$GPXUP;4342;08:01:34;0;49	86861;8	56223;8;105	2;0;
$GPXUP;4342;08:01:35;0;49	86861;8	56223;8;105	2;0;
$GPXUP;4342;08:01:36;0;49	86861;8	56223;8;105	2;0;
$GPXUP;4342;08:01:37;0;49	86861;8	56223;8;105	2;0;
$GPXUP;4342;08:01:38;0;49	86861;8	56223;8;105	2;0;
$GPXUP;4342;08:01:39;0;49	86861;8	56223;8;105	2;0;
$GPXUP;4342;08:01:40;0;49	86861;8	56223;8;105	2;0;
$GPXUP;4342;08:01:41;0;49	86861;8	56223;8;105	2;0;
$GPXUP;4342;08:01:42;0;49	86861;8	56223;8;105	2;0;
$GPXUP;4342;08:01:43;0;49	86861;8	56223;8;105	2;0;
$GPXUP;4342;08:01:44;0;49	86861;8	56223;9;105	2;0;
$GPXUP;4342;08:01:45;0;49	86861;8	56223;9;105	2;0;
$GPXUP;4342;08:01:46;0;49	86861;8	56223;9;105	2;0;
$GPXUP;4342;08:01:47;0;49	86861;8	56223;9;105	2;0;
$GPXUP;4342;08:01:48;0;49	86861;8	56223;8;105	2;0;
$GPXUP;4342;08:01:49;0;49	86861;8	56223;8;105	2;0;
$GPXUP;4342;08:01:50;0;49	86861;8	56223;8;105	2;0;
$GPXUP;4342;08:01:51;0;49	86861;8	56223;8;105	2;0;
$GPXUP;4342;08:01:52;0;49	86861;8	56223;8;105	2;0;
$GPXUP;4342;08:01:53;0;49	86861;8	56223;8;105	2;0;
$GPXUP;4342;08:01:54;0;49	86861;8	56223;8;105	2;0;
$GPXUP;4342;08:01:55;0;49	86861;8	56223;8;105	2;0;
$GPXUP;4342;08:01:56;0;49	86861;8	56223;8;105	2;0;
$GPXUP;4342;08:01:57;0;49	86861;8	56223;8;105	2;0;
$GPXUP;4342;08:01:58;0;49	86861;8	56223;8;105	2;0;
$GPXUP;4342;08:01:59;0;49	86861;8	56223;8;105	2;0;
$GPXUP;4342;08:02:00;0;49	86861;8	56223;8;105	2;0;
$GPXUP;4342;08:02:01;0;49	86861;8	56223;8;105	2;0;
$GPXUP;4342;08:02:02;0;49	86861;8	56223;8;105	2;0;
$GPXUP;4342;08:02:03;0;49	86861;8	56223;8;105	2;0;
$GPXUP;4342;08:02:04;0;49	86861;8	56224;8;105	2;0;
$GPXUP;4342;08:02:05;0;49	86861;8	56224;8;105	2;0;
$GPXUP;4342;08:02:06;0;49	86861;8	56224;8;105	2;0;
$GPXUP;4342;08:02:07;0;49	86861;8	56224;8;105	2;0;
$GPXUP;4342;08:02:08;0;49	86861;8	56224;8;105	2;0;
$GPXUP;4342;08:02:09;0;49	86861;8	56224;8;105	2;0;
$GPXUP;4342;08:02:10;0;49	86861;8	56224;8;105	2;0;
$GPXUP;4342;08:02:11;0;49	86861;8	56224;9;105	2;0;
$GPXUP;4342;08:02:12;0;49	86861;8	56224;8;105	2;0;
$GPXUP;4342;08:02:13;0;49	86861;8	56224;8;105	2;0;
$GPXUP;4342;08:02:14;0;49	86861;8	56224;8;105	2;0;
$GPXUP;4342;08:02:15;0;49	86861;8	56224;8;105	2;0;
$GPXUP;4342;08:02:16;0;49	86861;8	56224;8;105	2;0;
$GPXUP;4342;08:02:17;0;49	86861;8	56224;8;105	2;0;
$GPXUP;4342;08:02:18;0;49	86861;8	56224;8;105	2;0;
$GPXUP;4342;08:02:19;0;49	86861;8	56224;8;105	2;0;
$GPXUP;4342;08:02:20;0;49	86861;8	56224;8;105	2;0;
$GPXUP;4342;08:02:21;0;49	86861;8	56224;8;105	2;0;
$GPXUP;4342;08:02:22;0;49	86861;8	56224;8;105	2;0;
$GPXUP;4342;08:02:23;0;49	86861;8	56224;9;105	2;0;
$GPXUP;4342;08:02:24;0;49	86861;8	56224;9;105	2;0;
$GPXUP;4342;08:02:25;0;49	86861;8	56224;8;105	2;0;
$GPXUP;4342;08:02:26;0;49	86861;8	56224;9;105	2;0;
$GPXUP;4342;08:02:27;0;49	86861;8	56224;9;105	2;0;
$GPXUP;4342;08:02:28;0;49	86861;8	56224;8;105	2;0;
$GPXUP;4342;08:02:29;0;49	86861;8	56224;8;105	2;0;
$GPXUP;4342;08:02:30;0;49	86861;8	56224;9;105	2;0;
$GPXUP;4342;08:02:31;0;49	86861;8	56224;8;105	2;0;
$GPXUP;4342;08:02:32;0;49	86861;8	56224;8;105	2;0;
$GPXUP;4342;08:02:33;0;49	86861;8	56224;8;105	2;0;
$GPXUP;4342;08:02:34;0;49	86861;8	56224;8;105	2;0;
$GPXUP;4342;08:02:35;0;49	86861;8	56224;9;105	2;0;
$GPXUP;4342;08:02:36;0;49	86861;8	56224;8;105	2;0;
$GPXUP;4342;08:02:37;0;49	86861;8	56224;8;105	2;0;
$GPXUP;4342;08:02:38;0;49	86861;8	56224;8;105	2;0;
$GPXUP;4342;08:02:39;0;49	86861;8	56224;9;105	2;0;
$GPXUP;4342;08:02:40;0;49	86861;8	56224;9;105	2;0;
$GPXUP;4342;08:02:41;0;49	86861;8	56224;9;105	2;0;
$GPXUP;4342;08:02:42;0;49	86861;8	56224;9;105	2;0;
$GPXUP;4342;08:02:43;0;49	86861;8	56224;9;105	2;0;
$GPXUP;4342;08:02:44;0;49	86861;8	56224;9;105	2;0;
$GPXUP;4342;08:02:45;0;49	86861;8	56224;9;105	2;0;
$GPXUP;4342;08:02:46;0;49	86861;8	56224;9;105	2;0;
$GPXUP;4342;08:02:47;0;49	86861;8	56224;8;105	2;0;
$GPXUP;4342;08:02:48;0;49	86861;8	56224;9;105	2;0;
$GPXUP;4342;08:02:49;0;49	86861;8	56224;8;105	2;0;
$GPXUP;4342;08:02:50;0;49	86861;8	56224;8;105	2;0;
$GPXUP;4342;08:02:51;0;49	86861;8	56224;8;105	2;0;
$GPXUP;4342;08:02:52;0;49	86861;8	56224;8;105	2;0;
$GPXUP;4342;08:02:53;0;49	86861;8	56224;8;105	2;0;
$GPXUP;4342;08:02:54;0;49	86861;8	56224;8;105	2;0;
$GPXUP;4342;08:02:55;0;49	86861;8	56224;8;105	2;0;
$GPXUP;4342;08:02:56;0;49	86861;8	56224;8;105	2;0;
$GPXUP;4342;08:02:57;0;49	86861;8	56224;8;105	2;0;
$GPXUP;4342;08:02:58;0;49	86861;8	56224;8;105	2;0;
$GPXUP;4342;08:02:59;0;49	86861;8	56224;8;105	2;0;
$GPXUP;4342;08:03:00;0;49	86861;8	56224;8;105	2;0;
$GPXUP;4342;08:03:01;0;49	86861;8	56224;8;105	2;0;
$GPXUP;4342;08:03:02;0;49	86861;8	56224;8;105	2;0;
$GPXUP;4342;08:03:03;0;49	86861;8	56224;8;105	2;0;
$GPXUP;4342;08:03:04;0;49	86861;8	56224;8;105	2;0;
$GPXUP;4342;08:03:05;0;49	86861;8	56224;8;105	2;0;
$GPXUP;4342;08:03:06;0;49	86861;8	56224;8;105	2;0;
$GPXUP;4342;08:03:07;0;49	86861;8	56224;8;105	2;0;
$GPXUP;4342;08:03:08;0;49	86861;8	56224;8;105	2;0;
$GPXUP;4342;08:03:09;0;49	86861;8	56224;8;105	2;0;
$GPXUP;4342;08:03:10;0;49	86861;8	56224;9;105	2;0;
$GPXUP;4342;08:03:11;0;49	86861;8	56224;8;105	2;0;
$GPXUP;4342;08:03:12;0;49	86861;8	56224;8;105	2;0;
$GPXUP;4342;08:03:13;0;49	86861;8	56224;8;105	2;0;
$GPXUP;4342;08:03:14;0;49	86861;8	56224;9;105	2;0;
$GPXUP;4342;08:03:15;0;49	86861;8	56224;9;105	2;0;
$GPXUP;4342;08:03:16;0;49	86861;8	56224;9;105	2;1;
[truncated: 25,836 more rows]
