# Supplementary material for: Pigeon Navigation: Different Routes Lead to Frankfurt
Source: PLoS One. 2014 Nov 12;9(11):e112439. doi: 10.1371/journal.pone.0112439 (PMC4229201; doi:10.1371/journal.pone.0112439)
Supplement: File S4 — Files containing the original track data and a ‘Read me’ explaining the data format. (ZIP) [file pone.0112439.s004.zip › S-GRH/110731xup07_393.log]

$GPXUP;4361;08:34:15;0;49	87235;8	56803;9;104	1;0;
$GPXUP;4361;08:34:16;0;49	87236;8	56801;9;104	1;5;
$GPXUP;4361;08:34:17;0;49	8724;8	56802;9;104	1;11;
$GPXUP;4361;08:34:18;0;49	87248;8	56809;9;104	1;24;
$GPXUP;4361;08:34:19;0;49	87258;8	56823;9;104	1;39;
$GPXUP;4361;08:34:20;0;49	87266;8	56837;9;104	1;46;
$GPXUP;4361;08:34:21;0;49	87274;8	56852;9;104	1;47;
$GPXUP;4361;08:34:22;0;49	87283;8	56866;9;104	1;49;
$GPXUP;4361;08:34:23;0;49	8729;8	56882;9;104	1;49;
$GPXUP;4361;08:34:24;0;49	87298;8	56898;9;104	1;48;
$GPXUP;4361;08:34:25;0;49	87306;8	56913;9;104	1;48;
$GPXUP;4361;08:34:26;0;49	87314;8	56925;9;104	1;47;
$GPXUP;4361;08:34:27;0;49	87324;8	56934;9;104	1;43;
$GPXUP;4361;08:34:28;0;49	87335;8	56936;9;104	1;40;
$GPXUP;4361;08:34:29;0;49	87344;8	56933;9;104	1;36;
$GPXUP;4361;08:34:30;0;49	8735;8	56923;9;104	1;34;
$GPXUP;4361;08:34:31;0;49	87352;8	56909;9;104	1;33;
$GPXUP;4361;08:34:32;0;49	8735;8	56893;9;104	1;35;
$GPXUP;4361;08:34:33;0;49	87349;8	56878;9;104	1;34;
$GPXUP;4361;08:34:34;0;49	8735;8	56865;9;104	1;32;
$GPXUP;4361;08:34:35;0;49	87353;8	56856;9;104	1;25;
$GPXUP;4361;08:34:36;0;49	8736;8	56854;9;104	1;20;
$GPXUP;4361;08:34:37;0;49	87368;8	56863;9;104	1;29;
$GPXUP;4361;08:34:38;0;49	87375;8	5688;9;104	1;40;
$GPXUP;4361;08:34:39;0;49	8738;8	56899;9;104	1;49;
$GPXUP;4361;08:34:40;0;49	87383;8	5692;9;104	1;51;
$GPXUP;4361;08:34:41;0;49	87382;8	5694;9;104	1;50;
$GPXUP;4361;08:34:42;0;49	87377;8	56959;9;104	1;52;
$GPXUP;4361;08:34:43;0;49	87366;8	56973;9;104	1;47;
$GPXUP;4361;08:34:44;0;49	87351;8	56977;9;104	1;47;
$GPXUP;4361;08:34:45;0;49	87336;8	56982;9;104	1;55;
$GPXUP;4361;08:34:46;0;49	87322;8	56991;9;104	1;57;
$GPXUP;4361;08:34:47;0;49	87308;8	57001;9;104	1;58;
$GPXUP;4361;08:34:48;0;49	87294;8	5701;9;104	1;58;
$GPXUP;4361;08:34:49;0;49	87279;8	57015;9;104	1;56;
$GPXUP;4361;08:34:50;0;49	87265;8	57015;9;104	1;51;
$GPXUP;4361;08:34:51;0;49	87252;8	57008;9;104	1;52;
$GPXUP;4361;08:34:52;0;49	87239;8	57;9;104	1;52;
$GPXUP;4361;08:34:53;0;49	87227;8	56991;9;104	1;50;
$GPXUP;4361;08:34:54;0;49	87218;8	56978;9;104	1;46;
$GPXUP;4361;08:34:55;0;49	87211;8	56965;9;104	1;42;
$GPXUP;4361;08:34:56;0;49	87205;8	56951;9;104	1;42;
$GPXUP;4361;08:34:57;0;49	87198;8	56937;9;104	1;43;
$GPXUP;4361;08:34:58;0;49	8719;8	56924;9;104	1;46;
$GPXUP;4361;08:34:59;0;49	87181;8	56912;9;104	1;49;
$GPXUP;4361;08:35:00;0;49	87171;8	56901;9;104	1;52;
$GPXUP;4361;08:35:01;0;49	8716;8	5689;9;104	1;53;
$GPXUP;4361;08:35:02;0;49	87149;8	56876;9;104	1;53;
$GPXUP;4361;08:35:03;0;49	87142;8	5686;9;104	1;48;
$GPXUP;4361;08:35:04;0;49	87141;8	56844;9;104	1;41;
$GPXUP;4361;08:35:05;0;49	87144;8	56827;9;104	1;42;
$GPXUP;4361;08:35:06;0;49	87147;8	56811;9;104	1;41;
$GPXUP;4361;08:35:07;0;49	87153;8	56797;9;104	1;39;
$GPXUP;4361;08:35:08;0;49	8716;8	56785;9;104	1;37;
$GPXUP;4361;08:35:09;0;49	87168;8	56777;9;104	1;36;
$GPXUP;4361;08:35:10;0;49	87177;8	56773;9;104	1;33;
$GPXUP;4361;08:35:11;0;49	87186;8	56776;9;104	1;33;
$GPXUP;4361;08:35:12;0;49	87194;8	56789;9;104	1;38;
$GPXUP;4361;08:35:13;0;49	87201;8	56805;9;104	1;45;
$GPXUP;4361;08:35:14;0;49	87208;8	5682;9;104	1;45;
$GPXUP;4361;08:35:15;0;49	87217;8	56831;9;104	1;43;
$GPXUP;4361;08:35:16;0;49	87228;8	56836;9;104	1;43;
$GPXUP;4361;08:35:17;0;49	87238;8	56834;9;104	1;43;
$GPXUP;4361;08:35:18;0;49	87249;8	56828;9;104	1;44;
$GPXUP;4361;08:35:19;0;49	87259;8	56821;9;104	1;45;
$GPXUP;4361;08:35:20;0;49	8727;8	56815;9;104	1;45;
$GPXUP;4361;08:35:21;0;49	87281;8	56809;9;104	1;47;
$GPXUP;4361;08:35:22;0;49	87292;8	56803;9;104	1;47;
$GPXUP;4361;08:35:23;0;49	87303;8	56796;9;104	1;45;
$GPXUP;4361;08:35:24;0;49	87313;8	5679;9;104	1;45;
$GPXUP;4361;08:35:25;0;49	87323;8	56782;9;104	1;44;
$GPXUP;4361;08:35:26;0;49	87331;8	5677;9;104	1;44;
$GPXUP;4361;08:35:27;0;49	87339;8	56759;9;104	1;41;
$GPXUP;4361;08:35:28;0;49	87348;8	56751;9;104	1;38;
$GPXUP;4361;08:35:29;0;49	87357;8	56748;9;104	1;35;
$GPXUP;4361;08:35:30;0;49	87367;8	56752;9;104	1;39;
$GPXUP;4361;08:35:31;0;49	87377;8	56764;9;104	1;45;
$GPXUP;4361;08:35:32;0;49	87386;8	56778;9;104	1;47;
$GPXUP;4361;08:35:33;0;49	87394;8	56793;9;104	1;50;
$GPXUP;4361;08:35:34;0;49	874;8	56811;9;104	1;51;
$GPXUP;4361;08:35:35;0;49	87404;8	56831;9;104	1;53;
$GPXUP;4361;08:35:36;0;49	87404;8	56853;9;104	1;55;
$GPXUP;4361;08:35:37;0;49	87404;8	56874;9;104	1;53;
$GPXUP;4361;08:35:38;0;49	87407;8	56894;9;104	1;49;
$GPXUP;4361;08:35:39;0;49	87413;8	56909;9;104	1;45;
$GPXUP;4361;08:35:40;0;49	87422;8	56919;9;104	1;41;
$GPXUP;4361;08:35:41;0;49	87432;8	56921;9;104	1;38;
$GPXUP;4361;08:35:42;0;49	87442;8	56919;9;104	1;39;
$GPXUP;4361;08:35:43;0;49	87452;8	56916;9;104	1;38;
$GPXUP;4361;08:35:44;0;49	87462;8	5691;9;104	1;38;
$GPXUP;4361;08:35:45;0;49	87471;8	56905;9;104	1;39;
$GPXUP;4361;08:35:46;0;49	8748;8	56901;9;104	1;39;
$GPXUP;4361;08:35:47;0;49	8749;8	56895;9;104	1;42;
$GPXUP;4361;08:35:48;0;49	87497;8	56883;9;104	1;40;
$GPXUP;4361;08:35:49;0;49	87499;8	56867;9;104	1;38;
$GPXUP;4361;08:35:50;0;49	87494;8	56844;9;104	1;46;
$GPXUP;4361;08:35:51;0;49	87486;8	56826;9;104	1;44;
$GPXUP;4361;08:35:52;0;49	87474;8	56812;9;104	1;46;
$GPXUP;4361;08:35:53;0;49	87458;8	56802;9;104	1;55;
$GPXUP;4361;08:35:54;0;49	87444;8	56792;9;104	1;57;
$GPXUP;4361;08:35:55;0;49	87429;8	56784;9;104	1;58;
$GPXUP;4361;08:35:56;0;49	87414;8	56778;9;104	1;58;
$GPXUP;4361;08:35:57;0;49	87399;8	56771;9;104	1;57;
$GPXUP;4361;08:35:58;0;49	87387;8	56759;9;104	1;57;
$GPXUP;4361;08:35:59;0;49	87377;8	56744;9;104	1;54;
$GPXUP;4361;08:36:00;0;49	87368;8	56729;9;104	1;50;
$GPXUP;4361;08:36:01;0;49	87359;8	56716;9;104	1;47;
$GPXUP;4361;08:36:02;0;49	87349;8	56705;9;104	1;47;
$GPXUP;4361;08:36:03;0;49	87338;8	56698;9;104	1;49;
$GPXUP;4361;08:36:04;0;49	87324;8	56696;9;104	1;54;
$GPXUP;4361;08:36:05;0;49	8731;8	56694;9;104	1;57;
$GPXUP;4361;08:36:06;0;49	87295;8	56693;9;104	1;59;
$GPXUP;4361;08:36:07;0;49	8728;8	56697;9;104	1;60;
$GPXUP;4361;08:36:08;0;49	87267;8	56705;9;104	1;59;
$GPXUP;4361;08:36:09;0;49	87255;8	56721;9;104	1;60;
$GPXUP;4361;08:36:10;0;49	87246;8	56742;9;104	1;62;
$GPXUP;4361;08:36:11;0;49	87242;8	56767;9;104	1;62;
$GPXUP;4361;08:36:12;0;49	87242;8	56792;9;104	1;61;
$GPXUP;4361;08:36:13;0;49	87246;8	56816;9;104	1;57;
$GPXUP;4361;08:36:14;0;49	87254;8	56836;9;104	1;55;
$GPXUP;4361;08:36:15;0;49	87265;8	56851;9;104	1;50;
$GPXUP;4361;08:36:16;0;49	87278;8	56857;9;104	1;48;
$GPXUP;4361;08:36:17;0;49	87291;8	56858;9;104	1;46;
$GPXUP;4361;08:36:18;0;49	87303;8	56859;9;104	1;44;
$GPXUP;4361;08:36:19;0;49	87314;8	56862;9;104	1;43;
$GPXUP;4361;08:36:20;0;49	87325;8	56867;9;104	1;44;
$GPXUP;4361;08:36:21;0;49	87336;8	56873;9;104	1;45;
$GPXUP;4361;08:36:22;0;49	87347;8	56881;9;104	1;47;
$GPXUP;4361;08:36:23;0;49	87356;8	56894;9;104	1;50;
$GPXUP;4361;08:36:24;0;49	87365;8	56908;9;104	1;49;
$GPXUP;4361;08:36:25;0;49	87375;8	5692;9;104	1;48;
$GPXUP;4361;08:36:26;0;49	87385;8	56932;9;104	1;51;
$GPXUP;4361;08:36:27;0;49	87395;8	56945;9;104	1;52;
$GPXUP;4361;08:36:28;0;49	87404;8	56959;9;104	1;51;
$GPXUP;4361;08:36:29;0;49	87412;8	56976;9;104	1;51;
$GPXUP;4361;08:36:30;0;49	87416;8	56996;9;104	1;55;
$GPXUP;4361;08:36:31;0;49	87416;8	57016;9;104	1;51;
$GPXUP;4361;08:36:32;0;49	87409;8	57034;9;104	1;48;
$GPXUP;4361;08:36:33;0;49	87395;8	57044;9;104	1;44;
$GPXUP;4361;08:36:34;0;49	87376;8	57041;9;104	1;48;
$GPXUP;4361;08:36:35;0;49	87357;8	5703;9;104	1;56;
$GPXUP;4361;08:36:36;0;49	87342;8	57015;9;104	1;61;
$GPXUP;4361;08:36:37;0;49	87328;8	57001;9;104	1;61;
$GPXUP;4361;08:36:38;0;49	87314;8	56987;9;104	1;62;
$GPXUP;4361;08:36:39;0;49	873;8	56975;9;104	1;63;
$GPXUP;4361;08:36:40;0;49	87286;8	56962;9;104	1;63;
$GPXUP;4361;08:36:41;0;49	87272;8	56949;9;104	1;63;
$GPXUP;4361;08:36:42;0;49	87258;8	56937;9;104	1;61;
$GPXUP;4361;08:36:43;0;49	87246;8	56922;9;104	1;59;
$GPXUP;4361;08:36:44;0;49	87238;8	56906;9;104	1;54;
$GPXUP;4361;08:36:45;0;49	87232;8	56889;9;104	1;48;
$GPXUP;4361;08:36:46;0;49	87233;8	56872;9;104	1;40;
$GPXUP;4361;08:36:47;0;49	87238;8	56858;9;104	1;38;
$GPXUP;4361;08:36:48;0;49	87248;8	56847;9;104	1;38;
$GPXUP;4361;08:36:49;0;49	87258;8	5684;9;104	1;39;
$GPXUP;4361;08:36:50;0;49	87268;8	56833;9;104	1;40;
$GPXUP;4361;08:36:51;0;49	87278;8	56826;9;104	1;38;
$GPXUP;4361;08:36:52;0;49	87286;8	56817;9;104	1;36;
$GPXUP;4361;08:36:53;0;49	8729;8	56806;9;104	1;34;
$GPXUP;4361;08:36:54;0;49	87292;8	56791;9;104	1;37;
$GPXUP;4361;08:36:55;0;49	87289;8	56775;9;104	1;39;
$GPXUP;4361;08:36:56;0;49	87281;8	56761;9;104	1;42;
$GPXUP;4361;08:36:57;0;49	8727;8	56748;9;104	1;52;
$GPXUP;4361;08:36:58;0;49	87259;8	56735;9;104	1;54;
$GPXUP;4361;08:36:59;0;49	87248;8	56721;9;104	1;53;
$GPXUP;4361;08:37:00;0;49	87236;8	56709;9;104	1;54;
$GPXUP;4361;08:37:01;0;49	87225;8	56696;9;104	1;54;
$GPXUP;4361;08:37:02;0;49	87215;8	56682;9;104	1;52;
$GPXUP;4361;08:37:03;0;49	87209;8	56666;9;104	1;46;
$GPXUP;4361;08:37:04;0;49	87207;8	5665;9;104	1;39;
$GPXUP;4361;08:37:05;0;49	87208;8	56636;9;104	1;37;
$GPXUP;4361;08:37:06;0;49	87214;8	56624;9;104	1;33;
$GPXUP;4361;08:37:07;0;49	87222;8	56619;9;104	1;28;
$GPXUP;4361;08:37:08;0;49	87233;8	56623;9;104	1;33;
$GPXUP;4361;08:37:09;0;49	87245;8	56636;9;104	1;42;
$GPXUP;4361;08:37:10;0;49	87254;8	56657;9;104	1;52;
$GPXUP;4361;08:37:11;0;49	87262;8	56675;9;104	1;49;
$GPXUP;4361;08:37:12;0;49	87271;8	5669;9;104	1;47;
$GPXUP;4361;08:37:13;0;49	87281;8	56703;9;104	1;48;
$GPXUP;4361;08:37:14;0;49	8729;8	56714;9;104	1;48;
$GPXUP;4361;08:37:15;0;49	87301;8	56725;9;104	1;48;
$GPXUP;4361;08:37:16;0;49	87311;8	56736;9;104	1;47;
$GPXUP;4361;08:37:17;0;49	8732;8	56748;9;104	1;48;
$GPXUP;4361;08:37:18;0;49	87327;8	56765;9;104	1;50;
$GPXUP;4361;08:37:19;0;49	87331;8	56784;9;104	1;52;
$GPXUP;4361;08:37:20;0;49	87334;8	56804;9;104	1;53;
$GPXUP;4361;08:37:21;0;49	87338;8	56824;9;104	1;52;
$GPXUP;4361;08:37:22;0;49	87344;8	56843;9;104	1;55;
$GPXUP;4361;08:37:23;0;49	87351;8	5686;9;104	1;51;
$GPXUP;4361;08:37:24;0;49	8736;8	56873;9;104	1;46;
$GPXUP;4361;08:37:25;0;49	8737;8	5688;9;104	1;45;
$GPXUP;4361;08:37:26;0;49	87381;8	56882;9;104	1;45;
$GPXUP;4361;08:37:27;0;49	87392;8	56882;9;104	1;43;
$GPXUP;4361;08:37:28;0;49	87402;8	56881;9;104	1;39;
$GPXUP;4361;08:37:29;0;49	87412;8	56879;9;104	1;39;
$GPXUP;4361;08:37:30;0;49	87421;8	56879;9;104	1;39;
$GPXUP;4361;08:37:31;0;49	8743;8	56883;9;104	1;38;
$GPXUP;4361;08:37:32;0;49	87438;8	56892;9;104	1;39;
$GPXUP;4361;08:37:33;0;49	87444;8	56907;9;104	1;45;
$GPXUP;4361;08:37:34;0;49	87446;8	56926;9;104	1;48;
$GPXUP;4361;08:37:35;0;49	87444;8	56946;9;104	1;48;
$GPXUP;4361;08:37:36;0;49	87436;8	56966;9;104	1;52;
$GPXUP;4361;08:37:37;0;49	87428;8	56983;9;104	1;51;
$GPXUP;4361;08:37:38;0;49	87416;8	56996;9;104	1;51;
$GPXUP;4361;08:37:39;0;49	87402;8	57;9;104	1;49;
$GPXUP;4361;08:37:40;0;49	87386;8	56994;9;104	1;51;
$GPXUP;4361;08:37:41;0;49	87372;8	56983;9;104	1;57;
$GPXUP;4361;08:37:42;0;49	87358;8	56973;9;104	1;58;
$GPXUP;4361;08:37:43;0;49	87344;8	56963;9;104	1;59;
$GPXUP;4361;08:37:44;0;49	8733;8	56955;9;104	1;60;
$GPXUP;4361;08:37:45;0;49	87314;8	56948;9;104	1;61;
$GPXUP;4361;08:37:46;0;49	873;8	56941;9;104	1;62;
$GPXUP;4361;08:37:47;0;49	87285;8	56932;9;104	1;60;
$GPXUP;4361;08:37:48;0;49	87272;8	56921;9;104	1;60;
$GPXUP;4361;08:37:49;0;49	87258;8	56912;9;104	1;61;
$GPXUP;4361;08:37:50;0;49	87243;8	56904;9;104	1;62;
$GPXUP;4361;08:37:51;0;49	87228;8	56897;9;104	1;61;
$GPXUP;4361;08:37:52;0;49	87213;8	56889;9;104	1;62;
$GPXUP;4361;08:37:53;0;49	87199;8	56881;9;104	1;62;
$GPXUP;4361;08:37:54;0;49	87185;8	56871;9;104	1;60;
$GPXUP;4361;08:37:55;0;49	87173;8	56856;9;104	1;61;
$GPXUP;4361;08:37:56;0;49	87165;8	56839;9;104	1;57;
$GPXUP;4361;08:37:57;0;49	8716;8	5682;9;104	1;55;
$GPXUP;4361;08:37:58;0;49	87156;8	568;9;104	1;54;
$GPXUP;4361;08:37:59;0;49	87152;8	5678;9;104	1;51;
$GPXUP;4361;08:38:00;0;49	87148;8	56761;9;104	1;50;
$GPXUP;4361;08:38:01;0;49	87146;8	56742;9;104	1;47;
$GPXUP;4361;08:38:02;0;49	87148;8	56725;9;104	1;45;
$GPXUP;4361;08:38:03;0;49	8715;8	56708;9;104	1;41;
$GPXUP;4361;08:38:04;0;49	87154;8	56694;9;104	1;39;
$GPXUP;4361;08:38:05;0;49	87155;8	56678;9;104	1;40;
$GPXUP;4361;08:38:06;0;49	87153;8	56663;9;104	1;41;
$GPXUP;4361;08:38:07;0;49	87148;8	56648;9;104	1;42;
$GPXUP;4361;08:38:08;0;49	87137;8	56636;9;104	1;47;
$GPXUP;4361;08:38:09;0;49	87124;8	56627;9;104	1;54;
$GPXUP;4361;08:38:10;0;49	87112;8	56617;9;104	1;53;
$GPXUP;4361;08:38:11;0;49	871;8	56608;9;104	1;53;
$GPXUP;4361;08:38:12;0;49	87088;8	56599;9;104	1;52;
$GPXUP;4361;08:38:13;0;49	87076;8	5659;9;104	1;50;
$GPXUP;4361;08:38:14;0;49	87066;8	5658;9;104	1;49;
$GPXUP;4361;08:38:15;0;49	87054;8	56571;9;104	1;51;
$GPXUP;4361;08:38:16;0;49	87042;8	56567;9;104	1;54;
$GPXUP;4361;08:38:17;0;49	87028;8	56565;9;104	1;56;
$GPXUP;4361;08:38:18;0;49	87014;8	56565;9;104	1;56;
$GPXUP;4361;08:38:19;0;49	87;8	56569;9;104	1;56;
$GPXUP;4361;08:38:20;0;49	86988;8	5658;9;104	1;55;
$GPXUP;4361;08:38:21;0;49	86979;8	56597;9;104	1;57;
$GPXUP;4361;08:38:22;0;49	86975;8	56621;9;104	1;58;
$GPXUP;4361;08:38:23;0;49	86976;8	56644;9;104	1;53;
$GPXUP;4361;08:38:24;0;49	86983;8	56664;9;104	1;45;
$GPXUP;4361;08:38:25;0;49	86994;8	56679;9;104	1;45;
$GPXUP;4361;08:38:26;0;49	87005;8	56693;9;104	1;51;
$GPXUP;4361;08:38:27;0;49	87014;8	56709;9;104	1;50;
$GPXUP;4361;08:38:28;0;49	87021;8	56726;9;104	1;49;
$GPXUP;4361;08:38:29;0;49	87029;8	56742;9;104	1;48;
$GPXUP;4361;08:38:30;0;49	87039;8	56753;9;104	1;46;
$GPXUP;4361;08:38:31;0;49	8705;8	56761;9;104	1;46;
$GPXUP;4361;08:38:32;0;49	87061;8	56765;9;104	1;43;
$GPXUP;4361;08:38:33;0;49	87072;8	56765;9;104	1;41;
$GPXUP;4361;08:38:34;0;49	87082;8	5676;9;104	1;39;
$GPXUP;4361;08:38:35;0;49	8709;8	56752;9;104	1;39;
$GPXUP;4361;08:38:36;0;49	87098;8	56741;9;104	1;40;
$GPXUP;4361;08:38:37;0;49	87101;8	56726;9;104	1;39;
$GPXUP;4361;08:38:38;0;49	87101;8	56707;9;104	1;44;
$GPXUP;4361;08:38:39;0;49	87098;8	56688;9;104	1;47;
$GPXUP;4361;08:38:40;0;49	87092;8	56671;9;104	1;46;
$GPXUP;4361;08:38:41;0;49	87082;8	56656;9;104	1;48;
$GPXUP;4361;08:38:42;0;49	87072;8	56642;9;104	1;52;
$GPXUP;4361;08:38:43;0;49	87062;8	56627;9;104	1;53;
$GPXUP;4361;08:38:44;0;49	87054;8	56612;9;104	1;51;
$GPXUP;4361;08:38:45;0;49	87047;8	56596;9;104	1;47;
$GPXUP;4361;08:38:46;0;49	87043;8	5658;9;104	1;42;
$GPXUP;4361;08:38:47;0;49	87043;8	56564;9;104	1;38;
$GPXUP;4361;08:38:48;0;49	87046;8	5655;9;104	1;38;
$GPXUP;4361;08:38:49;0;49	87049;8	56535;9;104	1;40;
$GPXUP;4361;08:38:50;0;49	8705;8	56519;9;104	1;42;
$GPXUP;4361;08:38:51;0;49	87046;8	56503;9;104	1;42;
$GPXUP;4361;08:38:52;0;49	87037;8	5649;9;104	1;43;
$GPXUP;4361;08:38:53;0;49	87023;8	5648;9;104	1;53;
$GPXUP;4361;08:38:54;0;49	87009;8	56471;9;104	1;58;
$GPXUP;4361;08:38:55;0;49	86995;8	56462;9;104	1;57;
$GPXUP;4361;08:38:56;0;49	86982;8	56454;9;104	1;56;
$GPXUP;4361;08:38:57;0;49	86968;8	5645;9;104	1;55;
$GPXUP;4361;08:38:58;0;49	86953;8	56453;9;104	1;57;
$GPXUP;4361;08:38:59;0;49	86939;8	56461;9;104	1;58;
$GPXUP;4361;08:39:00;0;49	86927;8	56475;9;104	1;59;
$GPXUP;4361;08:39:01;0;49	86919;8	56495;9;104	1;54;
$GPXUP;4361;08:39:02;0;49	86917;8	56518;9;104	1;55;
$GPXUP;4361;08:39:03;0;49	86919;8	5654;9;104	1;50;
$GPXUP;4361;08:39:04;0;49	86926;8	56558;9;104	1;41;
$GPXUP;4361;08:39:05;0;49	86935;8	56569;9;104	1;40;
$GPXUP;4361;08:39:06;0;49	86947;8	56579;9;104	1;44;
$GPXUP;4361;08:39:07;0;49	86957;8	56589;9;104	1;45;
$GPXUP;4361;08:39:08;0;49	86966;8	56602;9;104	1;47;
$GPXUP;4361;08:39:09;0;49	86975;8	56616;9;104	1;49;
$GPXUP;4361;08:39:10;0;49	86984;8	56629;9;104	1;46;
$GPXUP;4361;08:39:11;0;49	86993;8	56637;9;104	1;42;
$GPXUP;4361;08:39:12;0;49	87004;8	56636;9;104	1;39;
$GPXUP;4361;08:39:13;0;49	87014;8	56627;9;104	1;38;
$GPXUP;4361;08:39:14;0;49	87021;8	56612;9;104	1;39;
$GPXUP;4361;08:39:15;0;49	87023;8	56592;9;104	1;43;
$GPXUP;4361;08:39:16;0;49	87025;8	56574;9;104	1;45;
$GPXUP;4361;08:39:17;0;49	87029;8	56556;9;104	1;44;
$GPXUP;4361;08:39:18;0;49	87034;8	56541;9;104	1;43;
$GPXUP;4361;08:39:19;0;49	87041;8	56528;9;104	1;43;
$GPXUP;4361;08:39:20;0;49	8705;8	56517;9;104	1;43;
$GPXUP;4361;08:39:21;0;49	87059;8	56509;9;104	1;40;
$GPXUP;4361;08:39:22;0;49	87069;8	56506;9;104	1;40;
$GPXUP;4361;08:39:23;0;49	87079;8	56508;9;104	1;40;
$GPXUP;4361;08:39:24;0;49	87088;8	56517;9;104	1;40;
$GPXUP;4361;08:39:25;0;49	87096;8	56527;9;104	1;41;
$GPXUP;4361;08:39:26;0;49	87106;8	56535;9;104	1;41;
$GPXUP;4361;08:39:27;0;49	87114;8	56545;9;104	1;43;
$GPXUP;4361;08:39:28;0;49	87121;8	56559;9;104	1;47;
$GPXUP;4361;08:39:29;0;49	87124;8	56577;9;104	1;48;
$GPXUP;4361;08:39:30;0;49	87124;8	56596;9;104	1;46;
$GPXUP;4361;08:39:31;0;49	87119;8	56615;9;104	1;48;
$GPXUP;4361;08:39:32;0;49	87112;8	56632;9;104	1;49;
$GPXUP;4361;08:39:33;0;49	87102;8	56647;9;104	1;49;
$GPXUP;4361;08:39:34;0;49	87091;8	5666;9;104	1;50;
$GPXUP;4361;08:39:35;0;49	8708;8	56671;9;104	1;51;
$GPXUP;4361;08:39:36;0;49	87068;8	56681;9;104	1;51;
$GPXUP;4361;08:39:37;0;49	87058;8	56693;9;104	1;50;
$GPXUP;4361;08:39:38;0;49	87049;8	56707;9;104	1;49;
$GPXUP;4361;08:39:39;0;49	87044;8	56724;9;104	1;46;
$GPXUP;4361;08:39:40;0;49	87044;8	56742;9;104	1;45;
$GPXUP;4361;08:39:41;0;49	87047;8	56759;9;104	1;43;
$GPXUP;4361;08:39:42;0;49	87054;8	56774;9;104	1;45;
$GPXUP;4361;08:39:43;0;49	87063;8	56788;9;104	1;46;
$GPXUP;4361;08:39:44;0;49	87072;8	568;9;104	1;45;
$GPXUP;4361;08:39:45;0;49	87082;8	56809;9;104	1;41;
$GPXUP;4361;08:39:46;0;49	87092;8	56811;9;104	1;41;
$GPXUP;4361;08:39:47;0;49	87103;8	5681;9;104	1;40;
$GPXUP;4361;08:39:48;0;49	87113;8	5681;9;104	1;40;
$GPXUP;4361;08:39:49;0;49	87124;8	56812;9;104	1;41;
$GPXUP;4361;08:39:50;0;49	87134;8	56814;9;104	1;41;
$GPXUP;4361;08:39:51;0;49	87145;8	56816;9;104	1;42;
$GPXUP;4361;08:39:52;0;49	87155;8	56821;9;104	1;43;
$GPXUP;4361;08:39:53;0;49	87165;8	56828;9;104	1;44;
$GPXUP;4361;08:39:54;0;49	87175;8	56835;9;104	1;44;
$GPXUP;4361;08:39:55;0;49	87186;8	56839;9;104	1;42;
$GPXUP;4361;08:39:56;0;49	87196;8	56839;9;104	1;42;
$GPXUP;4361;08:39:57;0;49	87206;8	56832;9;104	1;41;
$GPXUP;4361;08:39:58;0;49	87212;8	56818;9;104	1;42;
$GPXUP;4361;08:39:59;0;49	87218;8	56803;9;104	1;41;
$GPXUP;4361;08:40:00;0;49	87224;8	56791;9;104	1;38;
$GPXUP;4361;08:40:01;0;49	87232;8	56783;9;104	1;35;
$GPXUP;4361;08:40:02;0;49	87241;8	56781;9;104	1;33;
$GPXUP;4361;08:40:03;0;49	87248;8	56788;9;104	1;32;
$GPXUP;4361;08:40:04;0;49	87254;8	56803;9;104	1;41;
$GPXUP;4361;08:40:05;0;49	87258;8	5682;9;104	1;45;
$GPXUP;4361;08:40:06;0;49	87262;8	56838;9;104	1;46;
$GPXUP;4361;08:40:07;0;49	87266;8	56856;9;104	1;50;
$GPXUP;4361;08:40:08;0;49	87271;8	56876;9;104	1;52;
$GPXUP;4361;08:40:09;0;49	87274;8	56896;9;104	1;55;
$GPXUP;4361;08:40:10;0;49	87274;8	56918;9;104	1;57;
$GPXUP;4361;08:40:11;0;49	87272;8	56941;9;104	1;59;
$GPXUP;4361;08:40:12;0;49	87268;8	56964;9;104	1;62;
$GPXUP;4361;08:40:13;0;49	87263;8	56987;9;104	1;62;
$GPXUP;4361;08:40:14;0;49	87257;8	57009;9;104	1;62;
$GPXUP;4361;08:40:15;0;49	87248;8	5703;9;104	1;63;
$GPXUP;4361;08:40:16;0;49	87238;8	5705;9;104	1;64;
$GPXUP;4361;08:40:17;0;49	8723;8	5707;9;104	1;61;
$GPXUP;4361;08:40:18;0;49	87226;8	57091;9;104	1;57;
$GPXUP;4361;08:40:19;0;49	87228;8	5711;9;104	1;47;
$GPXUP;4361;08:40:20;0;49	87238;8	57125;9;104	1;43;
$GPXUP;4361;08:40:21;0;49	87252;8	57136;9;104	1;49;
$GPXUP;4361;08:40:22;0;49	87263;8	57147;9;104	1;51;
$GPXUP;4361;08:40:23;0;49	87274;8	57161;9;104	1;53;
$GPXUP;4361;08:40:24;0;49	87284;8	57174;9;104	1;51;
$GPXUP;4361;08:40:25;0;49	87297;8	5718;9;104	1;50;
$GPXUP;4361;08:40:26;0;49	8731;8	57181;9;104	1;47;
$GPXUP;4361;08:40:27;0;49	87322;8	57185;9;104	1;49;
$GPXUP;4361;08:40:28;0;49	87333;8	57192;9;104	1;47;
$GPXUP;4361;08:40:29;0;49	87344;8	57197;9;104	1;46;
$GPXUP;4361;08:40:30;0;49	87356;8	57199;9;104	1;44;
$GPXUP;4361;08:40:31;0;49	87366;8	57198;9;104	1;43;
$GPXUP;4361;08:40:32;0;49	87377;8	57195;9;104	1;43;
$GPXUP;4361;08:40:33;0;49	87387;8	5719;9;104	1;41;
$GPXUP;4361;08:40:34;0;49	87397;8	57184;9;104	1;41;
$GPXUP;4361;08:40:35;0;49	87405;8	57174;9;104	1;41;
$GPXUP;4361;08:40:36;0;49	87414;8	57164;9;104	1;41;
$GPXUP;4361;08:40:37;0;49	87423;8	57155;9;104	1;43;
$GPXUP;4361;08:40:38;0;49	87432;8	57147;9;104	1;42;
$GPXUP;4361;08:40:39;0;49	87441;8	5714;9;104	1;41;
$GPXUP;4361;08:40:40;0;49	87451;8	57135;9;104	1;40;
$GPXUP;4361;08:40:41;0;49	87461;8	57134;9;104	1;42;
$GPXUP;4361;08:40:42;0;49	87472;8	57132;9;104	1;42;
$GPXUP;4361;08:40:43;0;49	87482;8	5713;9;104	1;42;
$GPXUP;4361;08:40:44;0;49	87492;8	57124;9;104	1;43;
$GPXUP;4361;08:40:45;0;49	87501;8	57114;9;104	1;43;
$GPXUP;4361;08:40:46;0;49	87506;8	571;9;104	1;44;
$GPXUP;4361;08:40:47;0;49	87509;8	57082;9;104	1;44;
$GPXUP;4361;08:40:48;0;49	87508;8	57065;9;104	1;44;
$GPXUP;4361;08:40:49;0;49	87507;8	57047;9;104	1;43;
$GPXUP;4361;08:40:50;0;49	87508;8	5703;9;104	1;45;
$GPXUP;4361;08:40:51;0;49	87509;8	57012;9;104	1;47;
$GPXUP;4361;08:40:52;0;49	8751;8	56993;9;104	1;48;
$GPXUP;4361;08:40:53;0;49	87507;8	56974;9;104	1;47;
$GPXUP;4361;08:40:54;0;49	87499;8	56959;9;104	1;42;
$GPXUP;4361;08:40:55;0;49	87486;8	5695;9;104	1;44;
$GPXUP;4361;08:40:56;0;49	8747;8	56946;9;104	1;52;
$GPXUP;4361;08:40:57;0;49	87456;8	56945;9;104	1;54;
$GPXUP;4361;08:40:58;0;49	87441;8	56948;9;104	1;54;
$GPXUP;4361;08:40:59;0;49	87426;8	56954;9;104	1;57;
$GPXUP;4361;08:41:00;0;49	87415;8	56967;9;104	1;55;
$GPXUP;4361;08:41:01;0;49	87407;8	56986;9;104	1;53;
$GPXUP;4361;08:41:02;0;49	87404;8	57009;9;104	1;54;
$GPXUP;4361;08:41:03;0;49	87404;8	57032;9;104	1;53;
$GPXUP;4361;08:41:04;0;49	87403;8	57055;9;104	1;56;
$GPXUP;4361;08:41:05;0;49	874;8	57077;9;104	1;59;
$GPXUP;4361;08:41:06;0;49	87393;8	57099;9;104	1;61;
$GPXUP;4361;08:41:07;0;49	87385;8	57121;9;104	1;63;
$GPXUP;4361;08:41:08;0;49	87377;8	57142;9;104	1;62;
$GPXUP;4361;08:41:09;0;49	87372;8	57166;9;104	1;63;
$GPXUP;4361;08:41:10;0;49	87372;8	57187;9;104	1;52;
$GPXUP;4361;08:41:11;0;49	87378;8	57204;9;104	1;45;
$GPXUP;4361;08:41:12;0;49	87388;8	57218;9;104	1;45;
$GPXUP;4361;08:41:13;0;49	874;8	57228;9;104	1;45;
$GPXUP;4361;08:41:14;0;49	87412;8	57233;9;104	1;44;
$GPXUP;4361;08:41:15;0;49	87424;8	57238;9;104	1;45;
$GPXUP;4361;08:41:16;0;49	87435;8	57244;9;104	1;44;
$GPXUP;4361;08:41:17;0;49	87446;8	57251;9;104	1;43;
$GPXUP;4361;08:41:18;0;49	87457;8	57253;9;104	1;41;
$GPXUP;4361;08:41:19;0;49	87467;8	57251;9;104	1;39;
$GPXUP;4361;08:41:20;0;49	87476;8	57247;9;104	1;38;
$GPXUP;4361;08:41:21;0;49	87486;8	57243;9;104	1;37;
$GPXUP;4361;08:41:22;0;49	87496;8	57242;9;104	1;37;
$GPXUP;4361;08:41:23;0;49	87506;8	57241;9;104	1;40;
$GPXUP;4361;08:41:24;0;49	87516;8	57235;9;104	1;44;
$GPXUP;4361;08:41:25;0;49	87525;8	57225;9;104	1;44;
$GPXUP;4361;08:41:26;0;49	87534;8	57218;9;104	1;41;
$GPXUP;4361;08:41:27;0;49	87545;8	57214;9;104	1;44;
$GPXUP;4361;08:41:28;0;49	87556;8	57212;9;104	1;45;
$GPXUP;4361;08:41:29;0;49	87567;8	57209;9;104	1;44;
$GPXUP;4361;08:41:30;0;49	87577;8	572;9;104	1;46;
$GPXUP;4361;08:41:31;0;49	87585;8	57188;9;104	1;45;
$GPXUP;4361;08:41:32;0;49	87594;8	57178;9;104	1;39;
$GPXUP;4361;08:41:33;0;49	87604;8	57175;9;104	1;39;
$GPXUP;4361;08:41:34;0;49	87613;8	57169;9;104	1;42;
$GPXUP;4361;08:41:35;0;49	87622;8	5716;9;104	1;44;
$GPXUP;4361;08:41:36;0;49	87628;8	57147;9;104	1;42;
$GPXUP;4361;08:41:37;0;49	87635;8	57135;9;104	1;40;
$GPXUP;4361;08:41:38;0;49	87643;8	57128;9;104	1;35;
$GPXUP;4361;08:41:39;0;49	87652;8	57124;9;104	1;39;
$GPXUP;4361;08:41:40;0;49	87662;8	5712;9;104	1;40;
$GPXUP;4361;08:41:41;0;49	87672;8	57116;9;104	1;41;
$GPXUP;4361;08:41:42;0;49	87682;8	5711;9;104	1;41;
$GPXUP;4361;08:41:43;0;49	8769;8	57101;9;104	1;41;
$GPXUP;4361;08:41:44;0;49	87699;8	57092;9;104	1;40;
$GPXUP;4361;08:41:45;0;49	87706;8	57083;9;104	1;40;
$GPXUP;4361;08:41:46;0;49	87713;8	57071;9;104	1;41;
$GPXUP;4361;08:41:47;0;49	87718;8	57057;9;104	1;40;
$GPXUP;4361;08:41:48;0;49	87724;8	57045;9;104	1;37;
$GPXUP;4361;08:41:49;0;49	87732;8	57038;9;104	1;34;
$GPXUP;4361;08:41:50;0;49	87742;8	57038;9;104	1;37;
$GPXUP;4361;08:41:51;0;49	87753;8	57043;9;104	1;42;
$GPXUP;4361;08:41:52;0;49	87764;8	57046;9;104	1;44;
$GPXUP;4361;08:41:53;0;49	87776;8	57044;9;104	1;47;
$GPXUP;4361;08:41:54;0;49	87787;8	57038;9;104	1;48;
$GPXUP;4361;08:41:55;0;49	87798;8	5703;9;104	1;50;
$GPXUP;4361;08:41:56;0;49	8781;8	5702;9;104	1;50;
$GPXUP;4361;08:41:57;0;49	87821;8	57012;9;104	1;50;
$GPXUP;4361;08:41:58;0;49	87833;8	57007;9;104	1;48;
$GPXUP;4361;08:41:59;0;49	87847;8	57008;9;104	1;53;
$GPXUP;4361;08:42:00;0;49	87861;8	5701;9;104	1;57;
$GPXUP;4361;08:42:01;0;49	87876;8	57009;9;104	1;56;
$GPXUP;4361;08:42:02;0;49	87889;8	57003;9;104	1;58;
$GPXUP;4361;08:42:03;0;49	87901;8	56991;9;104	1;58;
$GPXUP;4361;08:42:04;0;49	87908;8	56974;9;104	1;53;
$GPXUP;4361;08:42:05;0;49	87912;8	56952;9;104	1;54;
$GPXUP;4361;08:42:06;0;49	87912;8	56932;9;104	1;49;
$GPXUP;4361;08:42:07;0;49	87905;8	56916;9;104	1;38;
$GPXUP;4361;08:42:08;0;49	8789;8	56907;9;104	1;38;
$GPXUP;4361;08:42:09;0;49	87872;8	56899;9;104	1;53;
$GPXUP;4361;08:42:10;0;49	87858;8	56888;9;104	1;56;
$GPXUP;4361;08:42:11;0;49	8785;8	56874;9;104	1;51;
$GPXUP;4361;08:42:12;0;49	8785;8	56858;9;104	1;40;
$GPXUP;4361;08:42:13;0;49	87854;8	56842;9;104	1;36;
$GPXUP;4361;08:42:14;0;49	87862;8	56825;9;104	1;46;
$GPXUP;4361;08:42:15;0;49	87869;8	56808;9;104	1;47;
$GPXUP;4361;08:42:16;0;49	87876;8	56793;9;104	1;47;
$GPXUP;4361;08:42:17;0;49	87883;8	56777;9;104	1;48;
$GPXUP;4361;08:42:18;0;49	87889;8	56761;9;104	1;49;
$GPXUP;4361;08:42:19;0;49	87893;8	56742;9;104	1;50;
$GPXUP;4361;08:42:20;0;49	87898;8	56725;9;104	1;49;
$GPXUP;4361;08:42:21;0;49	87905;8	5671;9;104	1;44;
$GPXUP;4361;08:42:22;0;49	87914;8	567;9;104	1;39;
$GPXUP;4361;08:42:23;0;49	87926;8	56698;9;104	1;39;
$GPXUP;4361;08:42:24;0;49	87939;8	56704;9;104	1;49;
$GPXUP;4361;08:42:25;0;49	87952;8	56709;9;104	1;50;
$GPXUP;4361;08:42:26;0;49	87966;8	56711;9;104	1;49;
$GPXUP;4361;08:42:27;0;49	87978;8	56708;9;104	1;49;
$GPXUP;4361;08:42:28;0;49	87989;8	56698;9;104	1;50;
$GPXUP;4361;08:42:29;0;49	87997;8	56683;9;104	1;49;
$GPXUP;4361;08:42:30;0;49	88006;8	56672;9;104	1;45;
$GPXUP;4361;08:42:31;0;49	88017;8	56665;9;104	1;45;
$GPXUP;4361;08:42:32;0;49	88028;8	56659;9;104	1;47;
$GPXUP;4361;08:42:33;0;49	8804;8	56654;9;104	1;48;
$GPXUP;4361;08:42:34;0;49	88051;8	56647;9;104	1;49;
$GPXUP;4361;08:42:35;0;49	88062;8	56638;9;104	1;52;
$GPXUP;4361;08:42:36;0;49	88069;8	56623;9;104	1;46;
$GPXUP;4361;08:42:37;0;49	88072;8	56604;9;104	1;48;
$GPXUP;4361;08:42:38;0;49	88078;8	56589;9;104	1;46;
$GPXUP;4361;08:42:39;0;49	88085;8	56575;9;104	1;45;
$GPXUP;4361;08:42:40;0;49	88095;8	56566;9;104	1;47;
$GPXUP;4361;08:42:41;0;49	88106;8	56558;9;104	1;48;
$GPXUP;4361;08:42:42;0;49	88117;8	56555;9;104	1;49;
$GPXUP;4361;08:42:43;0;49	88129;8	56552;9;104	1;49;
$GPXUP;4361;08:42:44;0;49	88141;8	5655;9;104	1;49;
$GPXUP;4361;08:42:45;0;49	88153;8	56554;9;104	1;51;
$GPXUP;4361;08:42:46;0;49	88166;8	56559;9;104	1;53;
$GPXUP;4361;08:42:47;0;49	88179;8	56564;9;104	1;52;
$GPXUP;4361;08:42:48;0;49	88192;8	56564;9;104	1;54;
$GPXUP;4361;08:42:49;0;49	88203;8	56556;9;104	1;52;
$GPXUP;4361;08:42:50;0;49	88211;8	5654;9;104	1;51;
$GPXUP;4361;08:42:51;0;49	88214;8	56518;9;104	1;51;
$GPXUP;4361;08:42:52;0;49	88213;8	56495;9;104	1;52;
$GPXUP;4361;08:42:53;0;49	88215;8	56474;9;104	1;53;
$GPXUP;4361;08:42:54;0;49	8822;8	56455;9;104	1;52;
$GPXUP;4361;08:42:55;0;49	88226;8	56438;9;104	1;50;
$GPXUP;4361;08:42:56;0;49	88234;8	56422;9;104	1;51;
$GPXUP;4361;08:42:57;0;49	88241;8	56406;9;104	1;49;
$GPXUP;4361;08:42:58;0;49	88248;8	5639;9;104	1;48;
$GPXUP;4361;08:42:59;0;49	88253;8	56374;9;104	1;47;
$GPXUP;4361;08:43:00;0;49	8826;8	56359;9;104	1;46;
$GPXUP;4361;08:43:01;0;49	88268;8	56348;9;104	1;44;
$GPXUP;4361;08:43:02;0;49	88278;8	56339;9;104	1;47;
$GPXUP;4361;08:43:03;0;49	88288;8	56328;9;104	1;48;
$GPXUP;4361;08:43:04;0;49	88294;8	56313;9;104	1;47;
$GPXUP;4361;08:43:05;0;49	88298;8	56295;9;104	1;48;
$GPXUP;4361;08:43:06;0;49	88303;8	56278;9;104	1;45;
$GPXUP;4361;08:43:07;0;49	8831;8	56266;9;104	1;41;
$GPXUP;4361;08:43:08;0;49	88319;8	56257;9;104	1;43;
$GPXUP;4361;08:43:09;0;49	88328;8	56247;9;104	1;46;
$GPXUP;4361;08:43:10;0;49	88337;8	56236;9;104	1;46;
$GPXUP;4361;08:43:11;0;49	88346;8	56226;9;104	1;43;
$GPXUP;4361;08:43:12;0;49	88356;8	56218;9;104	1;45;
$GPXUP;4361;08:43:13;0;49	88366;8	56208;9;104	1;48;
$GPXUP;4361;08:43:14;0;49	88373;8	56193;9;104	1;49;
$GPXUP;4361;08:43:15;0;49	88378;8	56176;9;104	1;47;
$GPXUP;4361;08:43:16;0;49	88382;8	56158;9;104	1;47;
$GPXUP;4361;08:43:17;0;49	88384;8	5614;9;104	1;48;
$GPXUP;4361;08:43:18;0;49	88387;8	56122;9;104	1;47;
$GPXUP;4361;08:43:19;0;49	8839;8	56106;9;104	1;44;
$GPXUP;4361;08:43:20;0;49	88395;8	5609;9;104	1;44;
$GPXUP;4361;08:43:21;0;49	88399;8	56074;9;104	1;46;
$GPXUP;4361;08:43:22;0;49	88404;8	56059;9;104	1;42;
$GPXUP;4361;08:43:23;0;49	8841;8	56048;9;104	1;35;
$GPXUP;4361;08:43:24;0;49	88418;8	56044;9;104	1;30;
$GPXUP;4361;08:43:25;0;49	88429;8	56044;9;104	1;39;
$GPXUP;4361;08:43:26;0;49	8844;8	56041;9;104	1;43;
$GPXUP;4361;08:43:27;0;49	88451;8	56035;9;104	1;46;
$GPXUP;4361;08:43:28;0;49	88461;8	56027;9;104	1;45;
$GPXUP;4361;08:43:29;0;49	88472;8	56021;9;104	1;43;
$GPXUP;4361;08:43:30;0;49	88482;8	56016;9;104	1;44;
$GPXUP;4361;08:43:31;0;49	88492;8	56008;9;104	1;48;
$GPXUP;4361;08:43:32;0;49	88503;8	55998;9;104	1;48;
$GPXUP;4361;08:43:33;0;49	88514;8	55993;9;104	1;45;
$GPXUP;4361;08:43:34;0;49	88526;8	55994;9;104	1;47;
$GPXUP;4361;08:43:35;0;49	88538;8	56001;9;104	1;48;
$GPXUP;4361;08:43:36;0;49	8855;8	5601;9;104	1;51;
$GPXUP;4361;08:43:37;0;49	88562;8	56018;9;104	1;53;
$GPXUP;4361;08:43:38;0;49	88575;8	56028;9;104	1;55;
$GPXUP;4361;08:43:39;0;49	88588;8	56038;9;104	1;55;
$GPXUP;4361;08:43:40;0;49	88601;8	56044;9;104	1;56;
$GPXUP;4361;08:43:41;0;49	88614;8	56048;9;104	1;54;
$GPXUP;4361;08:43:42;0;49	88628;8	56051;9;104	1;53;
$GPXUP;4361;08:43:43;0;49	88641;8	56053;9;104	1;54;
$GPXUP;4361;08:43:44;0;49	88654;8	56054;9;104	1;52;
$GPXUP;4361;08:43:45;0;49	88667;8	56053;9;104	1;50;
$GPXUP;4361;08:43:46;0;49	8868;8	56051;9;104	1;49;
$GPXUP;4361;08:43:47;0;49	88692;8	56051;9;104	1;49;
$GPXUP;4361;08:43:48;0;49	88704;8	56054;9;104	1;49;
$GPXUP;4361;08:43:49;0;49	88716;8	5606;9;104	1;53;
$GPXUP;4361;08:43:50;0;49	8873;8	56065;9;104	1;52;
$GPXUP;4361;08:43:51;0;49	88742;8	56065;9;104	1;51;
$GPXUP;4361;08:43:52;0;49	88755;8	56062;9;104	1;51;
$GPXUP;4361;08:43:53;0;49	88767;8	56057;9;104	1;50;
$GPXUP;4361;08:43:54;0;49	8878;8	56055;9;104	1;49;
$GPXUP;4361;08:43:55;0;49	88792;8	56054;9;104	1;48;
$GPXUP;4361;08:43:56;0;49	88804;8	5605;9;104	1;49;
$GPXUP;4361;08:43:57;0;49	88815;8	56042;9;104	1;48;
$GPXUP;4361;08:43:58;0;49	88826;8	56035;9;104	1;49;
$GPXUP;4361;08:43:59;0;49	88838;8	56031;9;104	1;47;
$GPXUP;4361;08:44:00;0;49	8885;8	56032;9;104	1;48;
$GPXUP;4361;08:44:01;0;49	88861;8	56039;9;104	1;49;
$GPXUP;4361;08:44:02;0;49	88872;8	56053;9;104	1;54;
$GPXUP;4361;08:44:03;0;49	88882;8	56068;9;104	1;56;
$GPXUP;4361;08:44:04;0;49	88894;8	56081;9;104	1;55;
$GPXUP;4361;08:44:05;0;49	88905;8	56093;9;104	1;53;
$GPXUP;4361;08:44:06;0;49	88917;8	561;9;104	1;51;
$GPXUP;4361;08:44:07;0;49	88929;8	56103;9;104	1;49;
$GPXUP;4361;08:44:08;0;49	8894;8	56099;9;104	1;46;
$GPXUP;4361;08:44:09;0;49	8895;8	56092;9;104	1;44;
$GPXUP;4361;08:44:10;0;49	88958;8	56083;9;104	1;43;
$GPXUP;4361;08:44:11;0;49	88965;8	5607;9;104	1;41;
$GPXUP;4361;08:44:12;0;49	88969;8	56057;9;104	1;37;
$GPXUP;4361;08:44:13;0;49	88974;8	56046;9;104	1;34;
$GPXUP;4361;08:44:14;0;49	8898;8	56036;9;104	1;35;
$GPXUP;4361;08:44:15;0;49	88986;8	56025;9;104	1;38;
$GPXUP;4361;08:44:16;0;49	88993;8	56013;9;104	1;42;
$GPXUP;4361;08:44:17;0;49	89001;8	56003;9;104	1;40;
$GPXUP;4361;08:44:18;0;49	8901;8	55997;9;104	1;40;
$GPXUP;4361;08:44:19;0;49	89021;8	55996;9;104	1;42;
$GPXUP;4361;08:44:20;0;49	89032;8	55996;9;104	1;47;
$GPXUP;4361;08:44:21;0;49	89044;8	55994;9;104	1;48;
$GPXUP;4361;08:44:22;0;49	89056;8	5599;9;104	1;47;
$GPXUP;4361;08:44:23;0;49	89066;8	55982;9;104	1;48;
$GPXUP;4361;08:44:24;0;49	89075;8	55971;9;104	1;48;
$GPXUP;4361;08:44:25;0;49	89082;8	55956;9;104	1;46;
$GPXUP;4361;08:44:26;0;49	89085;8	55938;9;104	1;47;
$GPXUP;4361;08:44:27;0;49	89086;8	55919;9;104	1;48;
$GPXUP;4361;08:44:28;0;49	89084;8	559;9;104	1;49;
$GPXUP;4361;08:44:29;0;49	89079;8	5588;9;104	1;51;
$GPXUP;4361;08:44:30;0;49	89074;8	55861;9;104	1;52;
$GPXUP;4361;08:44:31;0;49	89069;8	55842;9;104	1;49;
$GPXUP;4361;08:44:32;0;49	89066;8	55823;9;104	1;50;
$GPXUP;4361;08:44:33;0;49	89062;8	55803;9;104	1;52;
$GPXUP;4361;08:44:34;0;49	8906;8	55783;9;104	1;51;
$GPXUP;4361;08:44:35;0;49	89058;8	55763;9;104	1;50;
$GPXUP;4361;08:44:36;0;49	89059;8	55745;9;104	1;47;
$GPXUP;4361;08:44:37;0;49	89062;8	55728;9;104	1;44;
$GPXUP;4361;08:44:38;0;49	89068;8	55715;9;104	1;36;
$GPXUP;4361;08:44:39;0;49	89076;8	5571;9;104	1;31;
$GPXUP;4361;08:44:40;0;49	89088;8	55712;9;104	1;38;
$GPXUP;4361;08:44:41;0;49	891;8	5572;9;104	1;43;
$GPXUP;4361;08:44:42;0;49	89111;8	55731;9;104	1;46;
$GPXUP;4361;08:44:43;0;49	8912;8	55747;9;104	1;49;
$GPXUP;4361;08:44:44;0;49	89126;8	55766;9;104	1;53;
$GPXUP;4361;08:44:45;0;49	89132;8	55786;9;104	1;55;
$GPXUP;4361;08:44:46;0;49	89138;8	55806;9;104	1;54;
$GPXUP;4361;08:44:47;0;49	89145;8	55825;9;104	1;55;
$GPXUP;4361;08:44:48;0;49	89151;8	55845;9;104	1;56;
$GPXUP;4361;08:44:49;0;49	89157;8	55866;9;104	1;59;
$GPXUP;4361;08:44:50;0;49	89161;8	55889;9;104	1;61;
$GPXUP;4361;08:44:51;0;49	89166;8	55912;9;104	1;60;
$GPXUP;4361;08:44:52;0;49	89171;8	55934;9;104	1;59;
$GPXUP;4361;08:44:53;0;49	89175;8	55956;9;104	1;60;
$GPXUP;4361;08:44:54;0;49	8918;8	55978;9;104	1;60;
$GPXUP;4361;08:44:55;0;49	89185;8	55999;9;104	1;54;
$GPXUP;4361;08:44:56;0;49	89192;8	56015;9;104	1;49;
$GPXUP;4361;08:44:57;0;49	892;8	5603;9;104	1;50;
$GPXUP;4361;08:44:58;0;49	89208;8	56044;9;104	1;47;
$GPXUP;4361;08:44:59;0;49	89215;8	56058;9;104	1;46;
$GPXUP;4361;08:45:00;0;49	89221;8	56073;9;104	1;43;
$GPXUP;4361;08:45:01;0;49	89228;8	56085;9;104	1;42;
$GPXUP;4361;08:45:02;0;49	89236;8	56097;9;104	1;43;
$GPXUP;4361;08:45:03;0;49	89242;8	56111;9;104	1;46;
$GPXUP;4361;08:45:04;0;49	89248;8	56127;9;104	1;48;
$GPXUP;4361;08:45:05;0;49	89255;8	56142;9;104	1;49;
$GPXUP;4361;08:45:06;0;49	89262;8	56158;9;104	1;51;
$GPXUP;4361;08:45:07;0;49	89269;8	56175;9;104	1;52;
$GPXUP;4361;08:45:08;0;49	89276;8	56192;9;104	1;52;
$GPXUP;4361;08:45:09;0;49	89284;8	56209;9;104	1;52;
$GPXUP;4361;08:45:10;0;49	89292;8	56223;9;104	1;51;
$GPXUP;4361;08:45:11;0;49	89302;8	56234;9;104	1;48;
$GPXUP;4361;08:45:12;0;49	89313;8	5624;9;104	1;46;
$GPXUP;4361;08:45:13;0;49	89325;8	56244;9;104	1;46;
$GPXUP;4361;08:45:14;0;49	89337;8	56245;9;104	1;46;
$GPXUP;4361;08:45:15;0;49	89348;8	56244;9;104	1;46;
$GPXUP;4361;08:45:16;0;49	89359;8	56242;9;104	1;44;
$GPXUP;4361;08:45:17;0;49	8937;8	56241;9;104	1;40;
$GPXUP;4361;08:45:18;0;49	8938;8	56241;9;104	1;40;
$GPXUP;4361;08:45:19;0;49	8939;8	56244;9;104	1;41;
$GPXUP;4361;08:45:20;0;49	894;8	56248;9;104	1;46;
$GPXUP;4361;08:45:21;0;49	89412;8	56251;9;104	1;46;
$GPXUP;4361;08:45:22;0;49	89423;8	56252;9;104	1;44;
$GPXUP;4361;08:45:23;0;49	89434;8	56251;9;104	1;42;
$GPXUP;4361;08:45:24;0;49	89444;8	56248;9;104	1;38;
$GPXUP;4361;08:45:25;0;49	89454;8	56247;9;104	1;40;
$GPXUP;4361;08:45:26;0;49	89464;8	56248;9;104	1;42;
$GPXUP;4361;08:45:27;0;49	89475;8	56253;9;104	1;45;
$GPXUP;4361;08:45:28;0;49	89485;8	56261;9;104	1;46;
$GPXUP;4361;08:45:29;0;49	89496;8	56269;9;104	1;47;
$GPXUP;4361;08:45:30;0;49	89506;8	56278;9;104	1;46;
$GPXUP;4361;08:45:31;0;49	89513;8	5629;9;104	1;44;
$GPXUP;4361;08:45:32;0;49	89518;8	56308;9;104	1;47;
$GPXUP;4361;08:45:33;0;49	8952;8	56326;9;104	1;47;
$GPXUP;4361;08:45:34;0;49	89521;8	56345;9;104	1;47;
$GPXUP;4361;08:45:35;0;49	89521;8	56363;9;104	1;46;
$GPXUP;4361;08:45:36;0;49	89522;8	5638;9;104	1;42;
$GPXUP;4361;08:45:37;0;49	89525;8	56395;9;104	1;39;
$GPXUP;4361;08:45:38;0;49	89531;8	56405;9;104	1;31;
$GPXUP;4361;08:45:39;0;49	89538;8	56408;9;104	1;31;
$GPXUP;4361;08:45:40;0;49	89547;8	56406;9;104	1;32;
$GPXUP;4361;08:45:41;0;49	89555;8	56404;9;104	1;35;
$GPXUP;4361;08:45:42;0;49	89565;8	56401;9;104	1;41;
$GPXUP;4361;08:45:43;0;49	89576;8	56401;9;104	1;43;
$GPXUP;4361;08:45:44;0;49	89586;8	56404;9;104	1;45;
$GPXUP;4361;08:45:45;0;49	89597;8	56411;9;104	1;44;
$GPXUP;4361;08:45:46;0;49	89607;8	56416;9;104	1;42;
$GPXUP;4361;08:45:47;0;49	89617;8	56417;9;104	1;40;
$GPXUP;4361;08:45:48;0;49	89628;8	56412;9;104	1;46;
$GPXUP;4361;08:45:49;0;49	8964;8	5641;9;104	1;44;
$GPXUP;4361;08:45:50;0;49	89652;8	56414;9;104	1;48;
$GPXUP;4361;08:45:51;0;49	89663;8	56421;9;104	1;49;
$GPXUP;4361;08:45:52;0;49	89675;8	56425;9;104	1;49;
$GPXUP;4361;08:45:53;0;49	89687;8	56425;9;104	1;47;
$GPXUP;4361;08:45:54;0;49	89697;8	56418;9;104	1;44;
$GPXUP;4361;08:45:55;0;49	89704;8	56408;9;104	1;41;
$GPXUP;4361;08:45:56;0;49	89712;8	56399;9;104	1;36;
$GPXUP;4361;08:45:57;0;49	89719;8	56394;9;104	1;30;
$GPXUP;4361;08:45:58;0;49	89726;8	56395;9;104	1;28;
$GPXUP;4361;08:45:59;0;49	89734;8	564;9;104	1;33;
$GPXUP;4361;08:46:00;0;49	89744;8	56405;9;104	1;41;
$GPXUP;4361;08:46:01;0;49	89753;8	5641;9;104	1;41;
$GPXUP;4361;08:46:02;0;49	89762;8	56418;9;104	1;39;
$GPXUP;4361;08:46:03;0;49	8977;8	56426;9;104	1;35;
$GPXUP;4361;08:46:04;0;49	89778;8	56433;9;104	1;34;
$GPXUP;4361;08:46:05;0;49	89785;8	56436;9;104	1;31;
$GPXUP;4361;08:46:06;0;49	89793;8	56434;9;104	1;30;
$GPXUP;4361;08:46:07;0;49	898;8	56429;9;104	1;33;
$GPXUP;4361;08:46:08;0;49	89808;8	56424;9;104	1;36;
$GPXUP;4361;08:46:09;0;49	89817;8	56417;9;104	1;39;
$GPXUP;4361;08:46:10;0;49	89824;8	56406;9;104	1;41;
$GPXUP;4361;08:46:11;0;49	8983;8	56393;9;104	1;39;
$GPXUP;4361;08:46:12;0;49	89836;8	56382;9;104	1;35;
$GPXUP;4361;08:46:13;0;49	89844;8	56377;9;104	1;31;
$GPXUP;4361;08:46:14;0;49	89852;8	56378;9;104	1;29;
$GPXUP;4361;08:46:15;0;49	89859;8	56386;9;104	1;34;
$GPXUP;4361;08:46:16;0;49	89867;8	564;9;104	1;43;
$GPXUP;4361;08:46:17;0;49	89873;8	56418;9;104	1;50;
$GPXUP;4361;08:46:18;0;49	89878;8	56438;9;104	1;53;
$GPXUP;4361;08:46:19;0;49	89883;8	56458;9;104	1;54;
$GPXUP;4361;08:46:20;0;49	89886;8	5648;9;104	1;58;
$GPXUP;4361;08:46:21;0;49	89889;8	56504;9;104	1;63;
$GPXUP;4361;08:46:22;0;49	89891;8	56529;9;104	1;63;
$GPXUP;4361;08:46:23;0;49	89895;8	56552;9;104	1;58;
$GPXUP;4361;08:46:24;0;49	89902;8	56571;9;104	1;54;
$GPXUP;4361;08:46:25;0;49	8991;8	56589;9;104	1;54;
$GPXUP;4361;08:46:26;0;49	89917;8	56604;9;104	1;50;
$GPXUP;4361;08:46:27;0;49	89926;8	56617;9;104	1;44;
$GPXUP;4361;08:46:28;0;49	89936;8	56622;9;104	1;42;
$GPXUP;4361;08:46:29;0;49	89947;8	56622;9;104	1;43;
$GPXUP;4361;08:46:30;0;49	89958;8	56619;9;104	1;45;
$GPXUP;4361;08:46:31;0;49	89969;8	56615;9;104	1;42;
$GPXUP;4361;08:46:32;0;49	89979;8	56612;9;104	1;40;
$GPXUP;4361;08:46:33;0;49	89988;8	56609;9;104	1;38;
$GPXUP;4361;08:46:34;0;49	89998;8	56607;9;104	1;36;
$GPXUP;4361;08:46:35;0;49	90006;8	56608;9;104	1;31;
$GPXUP;4361;08:46:36;0;49	90014;8	56615;9;104	1;37;
$GPXUP;4361;08:46:37;0;49	90024;8	56624;9;104	1;44;
$GPXUP;4361;08:46:38;0;49	90036;8	56632;9;104	1;52;
$GPXUP;4361;08:46:39;0;49	90048;8	56637;9;104	1;51;
$GPXUP;4361;08:46:40;0;49	90061;8	56639;9;104	1;47;
$GPXUP;4361;08:46:41;0;49	90072;8	56637;9;104	1;46;
$GPXUP;4361;08:46:42;0;49	90084;8	56635;9;104	1;44;
$GPXUP;4361;08:46:43;0;49	90094;8	56634;9;104	1;40;
$GPXUP;4361;08:46:44;0;49	90104;8	56636;9;104	1;38;
$GPXUP;4361;08:46:45;0;49	90113;8	56644;9;104	1;38;
$GPXUP;4361;08:46:46;0;49	90123;8	56654;9;104	1;46;
$GPXUP;4361;08:46:47;0;49	90134;8	56665;9;104	1;53;
$GPXUP;4361;08:46:48;0;49	90146;8	56675;9;104	1;52;
$GPXUP;4361;08:46:49;0;49	90158;8	56683;9;104	1;52;
$GPXUP;4361;08:46:50;0;49	90171;8	56688;9;104	1;50;
$GPXUP;4361;08:46:51;0;49	90183;8	56691;9;104	1;49;
$GPXUP;4361;08:46:52;0;49	90196;8	56692;9;104	1;48;
$GPXUP;4361;08:46:53;0;49	90208;8	56694;9;104	1;47;
$GPXUP;4361;08:46:54;0;49	90219;8	56699;9;104	1;47;
$GPXUP;4361;08:46:55;0;49	9023;8	56708;9;104	1;46;
$GPXUP;4361;08:46:56;0;49	90238;8	56723;9;104	1;52;
$GPXUP;4361;08:46:57;0;49	90248;8	5674;9;104	1;56;
$GPXUP;4361;08:46:58;0;49	90258;8	56756;9;104	1;56;
$GPXUP;4361;08:46:59;0;49	90268;8	5677;9;104	1;54;
$GPXUP;4361;08:47:00;0;49	90277;8	56786;9;104	1;55;
$GPXUP;4361;08:47:01;0;49	90285;8	56804;9;104	1;54;
$GPXUP;4361;08:47:02;0;49	90294;8	5682;9;104	1;51;
$GPXUP;4361;08:47:03;0;49	90303;8	56832;9;104	1;47;
$GPXUP;4361;08:47:04;0;49	90312;8	56844;9;104	1;46;
$GPXUP;4361;08:47:05;0;49	90321;8	56856;9;104	1;46;
$GPXUP;4361;08:47:06;0;49	90328;8	56871;9;104	1;48;
$GPXUP;4361;08:47:07;0;49	90334;8	56887;9;104	1;49;
$GPXUP;4361;08:47:08;0;49	9034;8	56906;9;104	1;54;
$GPXUP;4361;08:47:09;0;49	90346;8	56924;9;104	1;53;
$GPXUP;4361;08:47:10;0;49	90354;8	5694;9;104	1;49;
$GPXUP;4361;08:47:11;0;49	90362;8	56954;9;104	1;49;
$GPXUP;4361;08:47:12;0;49	90371;8	56968;9;104	1;48;
$GPXUP;4361;08:47:13;0;49	9038;8	56981;9;104	1;49;
$GPXUP;4361;08:47:14;0;49	90386;8	56998;9;104	1;56;
$GPXUP;4361;08:47:15;0;49	90392;8	57018;9;104	1;57;
$GPXUP;4361;08:47:16;0;49	90398;8	57037;9;104	1;56;
$GPXUP;4361;08:47:17;0;49	90406;8	57056;9;104	1;55;
$GPXUP;4361;08:47:18;0;49	90414;8	57073;9;104	1;54;
$GPXUP;4361;08:47:19;0;49	90423;8	57087;9;104	1;53;
$GPXUP;4361;08:47:20;0;49	90434;8	57099;9;104	1;51;
$GPXUP;4361;08:47:21;0;49	90444;8	5711;9;104	1;50;
$GPXUP;4361;08:47:22;0;49	90455;8	57119;9;104	1;47;
$GPXUP;4361;08:47:23;0;49	90464;8	57128;9;104	1;44;
$GPXUP;4361;08:47:24;0;49	90471;8	57139;9;104	1;43;
$GPXUP;4361;08:47:25;0;49	90478;8	57152;9;104	1;43;
$GPXUP;4361;08:47:26;0;49	90486;8	57163;9;104	1;43;
$GPXUP;4361;08:47:27;0;49	90494;8	57173;9;104	1;43;
$GPXUP;4361;08:47:28;0;49	90504;8	5718;9;104	1;39;
$GPXUP;4361;08:47:29;0;49	90513;8	57181;9;104	1;40;
$GPXUP;4361;08:47:30;0;49	90523;8	57183;9;104	1;40;
$GPXUP;4361;08:47:31;0;49	90533;8	57186;9;104	1;38;
$GPXUP;4361;08:47:32;0;49	90542;8	57188;9;104	1;39;
$GPXUP;4361;08:47:33;0;49	90552;8	5719;9;104	1;41;
$GPXUP;4361;08:47:34;0;49	90562;8	57193;9;104	1;42;
$GPXUP;4361;08:47:35;0;49	90572;8	57198;9;104	1;43;
$GPXUP;4361;08:47:36;0;49	90582;8	57206;9;104	1;44;
$GPXUP;4361;08:47:37;0;49	90591;8	57215;9;104	1;45;
$GPXUP;4361;08:47:38;0;49	90601;8	57224;9;104	1;45;
$GPXUP;4361;08:47:39;0;49	9061;8	57234;9;104	1;45;
$GPXUP;4361;08:47:40;0;49	90619;8	57241;9;104	1;43;
$GPXUP;4361;08:47:41;0;49	9063;8	57244;9;104	1;43;
$GPXUP;4361;08:47:42;0;49	9064;8	57243;9;104	1;39;
$GPXUP;4361;08:47:43;0;49	9065;8	57244;9;104	1;40;
$GPXUP;4361;08:47:44;0;49	9066;8	57248;9;104	1;41;
$GPXUP;4361;08:47:45;0;49	90669;8	57255;9;104	1;43;
$GPXUP;4361;08:47:46;0;49	90679;8	57263;9;104	1;45;
$GPXUP;4361;08:47:47;0;49	90689;8	57269;9;104	1;43;
$GPXUP;4361;08:47:48;0;49	90698;8	57276;9;104	1;43;
$GPXUP;4361;08:47:49;0;49	90707;8	57285;9;104	1;44;
$GPXUP;4361;08:47:50;0;49	90717;8	5729;9;104	1;39;
$GPXUP;4361;08:47:51;0;49	90726;8	5729;9;104	1;36;
$GPXUP;4361;08:47:52;0;49	90734;8	57282;9;104	1;36;
$GPXUP;4361;08:47:53;0;49	90742;8	57274;9;104	1;36;
$GPXUP;4361;08:47:54;0;49	9075;8	57265;9;104	1;39;
$GPXUP;4361;08:47:55;0;49	90758;8	57254;9;104	1;42;
$GPXUP;4361;08:47:56;0;49	90766;8	57244;9;104	1;42;
$GPXUP;4361;08:47:57;0;49	90775;8	57235;9;104	1;43;
$GPXUP;4361;08:47:58;0;49	90785;8	57228;9;104	1;45;
$GPXUP;4361;08:47:59;0;49	90795;8	5722;9;104	1;45;
$GPXUP;4361;08:48:00;0;49	90805;8	57211;9;104	1;45;
$GPXUP;4361;08:48:01;0;49	90813;8	572;9;104	1;43;
$GPXUP;4361;08:48:02;0;49	9082;8	57187;9;104	1;43;
$GPXUP;4361;08:48:03;0;49	90825;8	57172;9;104	1;43;
$GPXUP;4361;08:48:04;0;49	90831;8	5716;9;104	1;37;
$GPXUP;4361;08:48:05;0;49	90838;8	57153;9;104	1;29;
$GPXUP;4361;08:48:06;0;49	90846;8	57155;9;104	1;29;
$GPXUP;4361;08:48:07;0;49	90854;8	57168;9;104	1;36;
$GPXUP;4361;08:48:08;0;49	90861;8	57184;9;104	1;45;
$GPXUP;4361;08:48:09;0;49	90868;8	572;9;104	1;45;
$GPXUP;4361;08:48:10;0;49	90876;8	57212;9;104	1;44;
$GPXUP;4361;08:48:11;0;49	90886;8	5722;9;104	1;42;
$GPXUP;4361;08:48:12;0;49	90895;8	57227;9;104	1;40;
$GPXUP;4361;08:48:13;0;49	90904;8	57236;9;104	1;42;
$GPXUP;4361;08:48:14;0;49	9091;8	5725;9;104	1;44;
$GPXUP;4361;08:48:15;0;49	90914;8	57266;9;104	1;45;
$GPXUP;4361;08:48:16;0;49	90919;8	57282;9;104	1;47;
$GPXUP;4361;08:48:17;0;49	90925;8	573;9;104	1;49;
$GPXUP;4361;08:48:18;0;49	90931;8	57316;9;104	1;49;
$GPXUP;4361;08:48:19;0;49	90938;8	57332;9;104	1;45;
$GPXUP;4361;08:48:20;0;49	90946;8	57343;9;104	1;42;
$GPXUP;4361;08:48:21;0;49	90955;8	5735;9;104	1;42;
$GPXUP;4361;08:48:22;0;49	90965;8	57355;9;104	1;43;
$GPXUP;4361;08:48:23;0;49	90975;8	57361;9;104	1;44;
$GPXUP;4361;08:48:24;0;49	90986;8	57366;9;104	1;45;
$GPXUP;4361;08:48:25;0;49	90997;8	57367;9;104	1;46;
$GPXUP;4361;08:48:26;0;49	91008;8	57362;9;104	1;45;
$GPXUP;4361;08:48:27;0;49	91019;8	57358;9;104	1;45;
$GPXUP;4361;08:48:28;0;49	9103;8	57355;9;104	1;44;
$GPXUP;4361;08:48:29;0;49	91042;8	57352;9;104	1;46;
$GPXUP;4361;08:48:30;0;49	91053;8	57348;9;104	1;47;
$GPXUP;4361;08:48:31;0;49	91064;8	57346;9;104	1;47;
$GPXUP;4361;08:48:32;0;49	91076;8	57346;9;104	1;48;
$GPXUP;4361;08:48:33;0;49	91089;8	57345;9;104	1;52;
$GPXUP;4361;08:48:34;0;49	91102;8	57341;9;104	1;51;
$GPXUP;4361;08:48:35;0;49	91114;8	57335;9;104	1;49;
$GPXUP;4361;08:48:36;0;49	91126;8	57331;9;104	1;49;
$GPXUP;4361;08:48:37;0;49	91138;8	57331;9;104	1;49;
$GPXUP;4361;08:48:38;0;49	9115;8	57332;9;104	1;50;
$GPXUP;4361;08:48:39;0;49	91163;8	57331;9;104	1;49;
$GPXUP;4361;08:48:40;0;49	91174;8	57331;9;104	1;45;
$GPXUP;4361;08:48:41;0;49	91185;8	57329;9;104	1;41;
$GPXUP;4361;08:48:42;0;49	91194;8	57323;9;104	1;39;
$GPXUP;4361;08:48:43;0;49	91201;8	57315;9;104	1;36;
$GPXUP;4361;08:48:44;0;49	91208;8	57308;9;104	1;31;
$GPXUP;4361;08:48:45;0;49	91216;8	57307;9;104	1;30;
$GPXUP;4361;08:48:46;0;49	91224;8	57311;9;104	1;34;
$GPXUP;4361;08:48:47;0;49	91232;8	57314;9;104	1;30;
$GPXUP;4361;08:48:48;0;49	91238;8	57315;9;104	1;21;
$GPXUP;4361;08:48:49;0;49	9124;8	57314;9;104	1;9;
$GPXUP;4361;08:48:50;0;49	9124;8	57314;9;104	1;1;
$GPXUP;4361;08:48:51;0;49	91239;8	57314;9;104	1;1;
$GPXUP;4361;08:48:52;0;49	91238;8	57313;9;104	1;0;
$GPXUP;4361;08:48:53;0;49	91238;8	57313;9;104	1;0;
$GPXUP;4361;08:48:54;0;49	91238;8	57313;9;104	1;0;
$GPXUP;4361;08:48:55;0;49	91238;8	57313;9;104	1;0;
$GPXUP;4361;08:48:56;0;49	91238;8	57313;9;104	1;0;
$GPXUP;4361;08:48:57;0;49	91238;8	57313;9;104	1;0;
$GPXUP;4361;08:48:58;0;49	91238;8	57313;9;104	1;0;
$GPXUP;4361;08:48:59;0;49	91238;8	57313;9;104	1;0;
$GPXUP;4361;08:49:00;0;49	91238;8	57313;9;104	1;0;
$GPXUP;4361;08:49:01;0;49	91238;8	57313;9;104	1;0;
$GPXUP;4361;08:49:02;0;49	91238;8	57313;9;104	1;0;
$GPXUP;4361;08:49:03;0;49	91238;8	57313;9;104	1;0;
$GPXUP;4361;08:49:04;0;49	91238;8	57313;9;104	1;0;
$GPXUP;4361;08:49:05;0;49	91238;8	57313;9;104	1;0;
$GPXUP;4361;08:49:06;0;49	91238;8	57313;9;104	1;0;
$GPXUP;4361;08:49:07;0;49	91238;8	57313;9;104	1;0;
$GPXUP;4361;08:49:08;0;49	91238;8	57313;9;104	1;0;
$GPXUP;4361;08:49:09;0;49	91238;8	57313;9;104	1;0;
$GPXUP;4361;08:49:10;0;49	91238;8	57313;9;104	1;0;
$GPXUP;4361;08:49:11;0;49	91238;8	57313;9;104	1;0;
$GPXUP;4361;08:49:12;0;49	91238;8	57313;9;104	1;0;
$GPXUP;4361;08:49:13;0;49	91238;8	57313;9;104	1;0;
$GPXUP;4361;08:49:14;0;49	91238;8	57313;9;104	1;0;
$GPXUP;4361;08:49:15;0;49	91238;8	57313;9;104	1;0;
$GPXUP;4361;08:49:16;0;49	91238;8	57313;9;104	1;0;
$GPXUP;4361;08:49:17;0;49	91238;8	57313;9;104	1;0;
$GPXUP;4361;08:49:18;0;49	91238;8	57313;9;104	1;0;
$GPXUP;4361;08:49:19;0;49	91238;8	57313;9;104	1;0;
$GPXUP;4361;08:49:20;0;49	91238;8	57313;9;104	1;0;
$GPXUP;4361;08:49:21;0;49	91238;8	57313;9;104	1;0;
$GPXUP;4361;08:49:22;0;49	91238;8	57313;9;104	1;0;
$GPXUP;4361;08:49:23;0;49	91238;8	57313;9;104	1;0;
$GPXUP;4361;08:49:24;0;49	91238;8	57313;9;104	1;0;
$GPXUP;4361;08:49:25;0;49	91238;8	57313;9;104	1;0;
$GPXUP;4361;08:49:26;0;49	91238;8	57313;9;104	1;0;
$GPXUP;4361;08:49:27;0;49	91238;8	57313;9;104	1;0;
$GPXUP;4361;08:49:28;0;49	91238;8	57313;9;104	1;0;
$GPXUP;4361;08:49:29;0;49	91238;8	57313;9;104	1;0;
$GPXUP;4361;08:49:30;0;49	91238;8	57313;9;104	1;0;
$GPXUP;4361;08:49:31;0;49	91238;8	57313;9;104	1;0;
$GPXUP;4361;08:49:32;0;49	91238;8	57313;9;104	1;0;
$GPXUP;4361;08:49:33;0;49	91238;8	57313;9;104	1;0;
$GPXUP;4361;08:49:34;0;49	91238;8	57313;9;104	1;0;
$GPXUP;4361;08:49:35;0;49	91238;8	57313;9;104	1;0;
$GPXUP;4361;08:49:36;0;49	91238;8	57313;9;104	1;0;
$GPXUP;4361;08:49:37;0;49	91238;8	57313;9;104	1;0;
$GPXUP;4361;08:49:38;0;49	91238;8	57313;9;104	1;0;
$GPXUP;4361;08:49:39;0;49	91238;8	57313;9;104	1;0;
$GPXUP;4361;08:49:40;0;49	91238;8	57313;9;104	1;0;
$GPXUP;4361;08:49:41;0;49	91238;8	57313;9;104	1;0;
$GPXUP;4361;08:49:42;0;49	91238;8	57313;9;104	1;0;
$GPXUP;4361;08:49:43;0;49	91238;8	57313;9;104	1;0;
$GPXUP;4361;08:49:44;0;49	91238;8	57313;9;104	1;0;
$GPXUP;4361;08:49:45;0;49	91238;8	57313;9;104	1;0;
$GPXUP;4361;08:49:46;0;49	91238;8	57313;9;104	1;0;
$GPXUP;4361;08:49:47;0;49	91238;8	57313;9;104	1;0;
$GPXUP;4361;08:49:48;0;49	91238;8	57313;9;104	1;0;
$GPXUP;4361;08:49:49;0;49	91238;8	57313;9;104	1;0;
$GPXUP;4361;08:49:50;0;49	91238;8	57313;9;104	1;0;
$GPXUP;4361;08:49:51;0;49	91238;8	57313;9;104	1;0;
$GPXUP;4361;08:49:52;0;49	91238;8	57313;9;104	1;0;
$GPXUP;4361;08:49:53;0;49	91238;8	57313;9;104	1;0;
$GPXUP;4361;08:49:54;0;49	91238;8	57313;9;104	1;0;
$GPXUP;4361;08:49:55;0;49	91238;8	57313;9;104	1;0;
$GPXUP;4361;08:49:56;0;49	91238;8	57313;9;104	1;0;
$GPXUP;4361;08:49:57;0;49	91238;8	57313;9;104	1;0;
$GPXUP;4361;08:49:58;0;49	91238;8	57313;9;104	1;0;
$GPXUP;4361;08:49:59;0;49	91238;8	57313;9;104	1;0;
$GPXUP;4361;08:50:00;0;49	91238;8	57313;9;104	1;0;
$GPXUP;4361;08:50:01;0;49	91238;8	57313;9;104	1;0;
$GPXUP;4361;08:50:02;0;49	91238;8	57313;9;104	1;0;
$GPXUP;4361;08:50:03;0;49	91238;8	57313;9;104	1;0;
$GPXUP;4361;08:50:04;0;49	91238;8	57313;9;104	1;0;
$GPXUP;4361;08:50:05;0;49	91238;8	57313;9;104	1;0;
$GPXUP;4361;08:50:06;0;49	91238;8	57313;9;104	1;0;
$GPXUP;4361;08:50:07;0;49	91238;8	57313;9;104	1;0;
$GPXUP;4361;08:50:08;0;49	91238;8	57313;9;104	1;0;
$GPXUP;4361;08:50:09;0;49	91238;8	57313;9;104	1;0;
$GPXUP;4361;08:50:10;0;49	91238;8	57313;9;104	1;0;
$GPXUP;4361;08:50:11;0;49	91238;8	57313;9;104	1;0;
$GPXUP;4361;08:50:12;0;49	91238;8	57313;9;104	1;0;
$GPXUP;4361;08:50:13;0;49	91238;8	57313;9;104	1;0;
$GPXUP;4361;08:50:14;0;49	91238;8	57313;9;104	1;0;
$GPXUP;4361;08:50:15;0;49	91238;8	57313;9;104	1;0;
$GPXUP;4361;08:50:16;0;49	91238;8	57313;9;104	1;0;
$GPXUP;4361;08:50:17;0;49	91238;8	57313;9;104	1;0;
$GPXUP;4361;08:50:18;0;49	91238;8	57313;9;104	1;0;
$GPXUP;4361;08:50:19;0;49	91238;8	57313;9;104	1;0;
$GPXUP;4361;08:50:20;0;49	91238;8	57313;9;104	1;0;
$GPXUP;4361;08:50:21;0;49	91238;8	57313;9;104	1;0;
$GPXUP;4361;08:50:22;0;49	91238;8	57313;9;104	1;0;
$GPXUP;4361;08:50:23;0;49	91238;8	57313;9;104	1;0;
$GPXUP;4361;08:50:24;0;49	91238;8	57313;9;104	1;0;
$GPXUP;4361;08:50:25;0;49	91238;8	57313;9;104	1;0;
$GPXUP;4361;08:50:26;0;49	91238;8	57313;9;104	1;0;
$GPXUP;4361;08:50:27;0;49	91238;8	57313;9;104	1;0;
$GPXUP;4361;08:50:28;0;49	91238;8	57313;9;104	1;0;
$GPXUP;4361;08:50:29;0;49	91238;8	57313;9;104	1;0;
$GPXUP;4361;08:50:30;0;49	91238;8	57313;9;104	1;0;
$GPXUP;4361;08:50:31;0;49	91238;8	57313;9;104	1;0;
$GPXUP;4361;08:50:32;0;49	91238;8	57313;9;104	1;0;
$GPXUP;4361;08:50:33;0;49	91238;8	57313;9;104	1;0;
$GPXUP;4361;08:50:34;0;49	91238;8	57313;9;104	1;0;
$GPXUP;4361;08:50:35;0;49	91238;8	57313;9;104	1;0;
$GPXUP;4361;08:50:36;0;49	91238;8	57313;9;104	1;0;
$GPXUP;4361;08:50:37;0;49	91238;8	57313;9;104	1;0;
$GPXUP;4361;08:50:38;0;49	91238;8	57313;9;104	1;0;
$GPXUP;4361;08:50:39;0;49	91238;8	57313;9;104	1;0;
$GPXUP;4361;08:50:40;0;49	91238;8	57313;9;104	1;0;
$GPXUP;4361;08:50:41;0;49	91238;8	57313;9;104	1;0;
$GPXUP;4361;08:50:42;0;49	91238;8	57313;9;104	1;0;
$GPXUP;4361;08:50:43;0;49	91238;8	57313;9;104	1;0;
$GPXUP;4361;08:50:44;0;49	91238;8	57313;9;104	1;0;
$GPXUP;4361;08:50:45;0;49	91238;8	57313;9;104	1;0;
$GPXUP;4361;08:50:46;0;49	91238;8	57313;9;104	1;0;
$GPXUP;4361;08:50:47;0;49	91238;8	57313;9;104	1;0;
$GPXUP;4361;08:50:48;0;49	91238;8	57313;9;104	1;0;
$GPXUP;4361;08:50:49;0;49	91238;8	57313;9;104	1;0;
$GPXUP;4361;08:50:50;0;49	91238;8	57313;9;104	1;0;
$GPXUP;4361;08:50:51;0;49	91238;8	57313;9;104	1;0;
$GPXUP;4361;08:50:52;0;49	91238;8	57313;9;104	1;0;
$GPXUP;4361;08:50:53;0;49	91238;8	57313;9;104	1;0;
$GPXUP;4361;08:50:54;0;49	91238;8	57313;9;104	1;0;
$GPXUP;4361;08:50:55;0;49	91238;8	57313;9;104	1;0;
$GPXUP;4361;08:50:56;0;49	91238;8	57313;9;104	1;0;
$GPXUP;4361;08:50:57;0;49	91238;8	57313;9;104	1;0;
$GPXUP;4361;08:50:58;0;49	91238;8	57313;9;104	1;0;
$GPXUP;4361;08:50:59;0;49	91238;8	57313;9;104	1;0;
$GPXUP;4361;08:51:00;0;49	91238;8	57313;9;104	1;0;
$GPXUP;4361;08:51:01;0;49	91238;8	57313;9;104	1;0;
$GPXUP;4361;08:51:02;0;49	91238;8	57313;9;104	1;0;
$GPXUP;4361;08:51:03;0;49	91238;8	57313;9;104	1;0;
$GPXUP;4361;08:51:04;0;49	91238;8	57313;9;104	1;0;
$GPXUP;4361;08:51:05;0;49	91238;8	57313;9;104	1;0;
$GPXUP;4361;08:51:06;0;49	91238;8	57313;9;104	1;0;
$GPXUP;4361;08:51:07;0;49	91238;8	57313;9;104	1;0;
$GPXUP;4361;08:51:08;0;49	91238;8	57313;9;104	1;0;
$GPXUP;4361;08:51:09;0;49	91238;8	57313;9;104	1;0;
$GPXUP;4361;08:51:10;0;49	91238;8	57313;9;104	1;0;
$GPXUP;4361;08:51:11;0;49	91238;8	57313;9;104	1;0;
$GPXUP;4361;08:51:12;0;49	91238;8	57313;9;104	1;0;
$GPXUP;4361;08:51:13;0;49	91238;8	57313;9;104	1;0;
$GPXUP;4361;08:51:14;0;49	91238;8	57313;9;104	1;0;
$GPXUP;4361;08:51:15;0;49	91238;8	57313;9;104	1;0;
$GPXUP;4361;08:51:16;0;49	91238;8	57313;9;104	1;0;
$GPXUP;4361;08:51:17;0;49	91238;8	57313;9;104	1;0;
$GPXUP;4361;08:51:18;0;49	91238;8	57313;9;104	1;0;
$GPXUP;4361;08:51:19;0;49	91238;8	57313;9;104	1;0;
$GPXUP;4361;08:51:20;0;49	91238;8	57313;9;104	1;0;
$GPXUP;4361;08:51:21;0;49	91238;8	57313;9;104	1;0;
$GPXUP;4361;08:51:22;0;49	91238;8	57313;9;104	1;0;
$GPXUP;4361;08:51:23;0;49	91238;8	57313;9;104	1;0;
$GPXUP;4361;08:51:24;0;49	91238;8	57313;9;104	1;0;
$GPXUP;4361;08:51:25;0;49	91238;8	57313;9;104	1;0;
$GPXUP;4361;08:51:26;0;49	91238;8	57313;9;104	1;0;
$GPXUP;4361;08:51:27;0;49	91238;8	57313;9;104	1;0;
$GPXUP;4361;08:51:28;0;49	91238;8	57313;9;104	1;0;
$GPXUP;4361;08:51:29;0;49	91238;8	57313;9;104	1;0;
$GPXUP;4361;08:51:30;0;49	91238;8	57313;9;104	1;0;
$GPXUP;4361;08:51:31;0;49	91238;8	57313;9;104	1;0;
$GPXUP;4361;08:51:32;0;49	91238;8	57313;9;104	1;0;
$GPXUP;4361;08:51:33;0;49	91238;8	57313;9;104	1;0;
$GPXUP;4361;08:51:34;0;49	91238;8	57313;9;104	1;0;
$GPXUP;4361;08:51:35;0;49	91238;8	57313;9;104	1;0;
$GPXUP;4361;08:51:36;0;49	91238;8	57313;9;104	1;0;
$GPXUP;4361;08:51:37;0;49	91238;8	57313;9;104	1;0;
$GPXUP;4361;08:51:38;0;49	91238;8	57313;9;104	1;0;
$GPXUP;4361;08:51:39;0;49	91238;8	57313;9;104	1;0;
$GPXUP;4361;08:51:40;0;49	91238;8	57313;9;104	1;0;
$GPXUP;4361;08:51:41;0;49	91238;8	57313;9;104	1;0;
$GPXUP;4361;08:51:42;0;49	91238;8	57313;9;104	1;0;
$GPXUP;4361;08:51:43;0;49	91238;8	57313;9;104	1;0;
$GPXUP;4361;08:51:44;0;49	91238;8	57313;9;104	1;0;
$GPXUP;4361;08:51:45;0;49	91238;8	57313;9;104	1;0;
$GPXUP;4361;08:51:46;0;49	91238;8	57313;9;104	1;0;
$GPXUP;4361;08:51:47;0;49	91238;8	57313;9;104	1;0;
$GPXUP;4361;08:51:48;0;49	91238;8	57313;9;104	1;0;
$GPXUP;4361;08:51:49;0;49	91238;8	57313;9;104	1;0;
$GPXUP;4361;08:51:50;0;49	91238;8	57313;9;104	1;0;
$GPXUP;4361;08:51:51;0;49	91238;8	57313;9;104	1;0;
$GPXUP;4361;08:51:52;0;49	91238;8	57313;9;104	1;0;
$GPXUP;4361;08:51:53;0;49	91238;8	57313;9;104	1;0;
$GPXUP;4361;08:51:54;0;49	91238;8	57313;9;104	1;0;
$GPXUP;4361;08:51:55;0;49	91238;8	57313;9;104	1;0;
$GPXUP;4361;08:51:56;0;49	91238;8	57313;9;104	1;0;
$GPXUP;4361;08:51:57;0;49	91238;8	57313;9;104	1;0;
$GPXUP;4361;08:51:58;0;49	91238;8	57313;9;104	1;0;
$GPXUP;4361;08:51:59;0;49	91238;8	57313;9;104	1;0;
$GPXUP;4361;08:52:00;0;49	91238;8	57313;9;104	1;0;
$GPXUP;4361;08:52:01;0;49	91238;8	57313;9;104	1;0;
$GPXUP;4361;08:52:02;0;49	91238;8	57313;9;104	1;0;
$GPXUP;4361;08:52:03;0;49	91238;8	57313;9;104	1;0;
$GPXUP;4361;08:52:04;0;49	91238;8	57313;9;104	1;0;
$GPXUP;4361;08:52:05;0;49	91238;8	57313;9;104	1;0;
$GPXUP;4361;08:52:06;0;49	91238;8	57313;9;104	1;0;
$GPXUP;4361;08:52:07;0;49	91238;8	57313;9;104	1;0;
$GPXUP;4361;08:52:08;0;49	91238;8	57313;9;104	1;0;
$GPXUP;4361;08:52:09;0;49	91238;8	57313;9;104	1;0;
$GPXUP;4361;08:52:10;0;49	91238;8	57313;9;104	1;0;
$GPXUP;4361;08:52:11;0;49	91238;8	57313;9;104	1;0;
$GPXUP;4361;08:52:12;0;49	91238;8	57313;9;104	1;0;
$GPXUP;4361;08:52:13;0;49	91238;8	57313;9;104	1;0;
$GPXUP;4361;08:52:14;0;49	91238;8	57313;9;104	1;0;
$GPXUP;4361;08:52:15;0;49	91238;8	57313;9;104	1;0;
$GPXUP;4361;08:52:16;0;49	91238;8	57313;9;104	1;0;
$GPXUP;4361;08:52:17;0;49	91238;8	57313;9;104	1;0;
$GPXUP;4361;08:52:18;0;49	91238;8	57313;9;104	1;0;
$GPXUP;4361;08:52:19;0;49	91238;8	57313;9;104	1;0;
$GPXUP;4361;08:52:20;0;49	91238;8	57313;9;104	1;0;
$GPXUP;4361;08:52:21;0;49	91238;8	57313;9;104	1;0;
$GPXUP;4361;08:52:22;0;49	91238;8	57313;9;104	1;0;
$GPXUP;4361;08:52:23;0;49	91238;8	57313;9;104	1;0;
$GPXUP;4361;08:52:24;0;49	91238;8	57313;9;104	1;0;
$GPXUP;4361;08:52:25;0;49	91238;8	57313;9;104	1;0;
$GPXUP;4361;08:52:26;0;49	91238;8	57313;9;104	1;0;
$GPXUP;4361;08:52:27;0;49	91238;8	57313;9;104	1;0;
$GPXUP;4361;08:52:28;0;49	91238;8	57313;9;104	1;0;
$GPXUP;4361;08:52:29;0;49	91238;8	57313;9;104	1;0;
$GPXUP;4361;08:52:30;0;49	91238;8	57313;9;104	1;0;
$GPXUP;4361;08:52:31;0;49	91238;8	57313;9;104	1;0;
$GPXUP;4361;08:52:32;0;49	91238;8	57313;9;104	1;0;
$GPXUP;4361;08:52:33;0;49	91238;8	57313;9;104	1;0;
$GPXUP;4361;08:52:34;0;49	91238;8	57313;9;104	1;0;
$GPXUP;4361;08:52:35;0;49	91238;8	57313;9;104	1;0;
$GPXUP;4361;08:52:36;0;49	91238;8	57313;9;104	1;0;
$GPXUP;4361;08:52:37;0;49	91238;8	57313;9;104	1;0;
$GPXUP;4361;08:52:38;0;49	91238;8	57313;9;104	1;0;
$GPXUP;4361;08:52:39;0;49	91238;8	57313;9;104	1;0;
$GPXUP;4361;08:52:40;0;49	91238;8	57313;9;104	1;0;
$GPXUP;4361;08:52:41;0;49	91238;8	57313;9;104	1;0;
$GPXUP;4361;08:52:42;0;49	91238;8	57313;9;104	1;0;
$GPXUP;4361;08:52:43;0;49	91238;8	57313;9;104	1;0;
$GPXUP;4361;08:52:44;0;49	91238;8	57313;9;104	1;0;
$GPXUP;4361;08:52:45;0;49	91238;8	57313;9;104	1;0;
$GPXUP;4361;08:52:46;0;49	91238;8	57313;9;104	1;0;
$GPXUP;4361;08:52:47;0;49	91238;8	57313;9;104	1;0;
$GPXUP;4361;08:52:48;0;49	91238;8	57313;9;104	1;0;
$GPXUP;4361;08:52:49;0;49	91238;8	57313;9;104	1;0;
$GPXUP;4361;08:52:50;0;49	91238;8	57313;9;104	1;0;
$GPXUP;4361;08:52:51;0;49	91238;8	57313;9;104	1;0;
$GPXUP;4361;08:52:52;0;49	91238;8	57313;9;104	1;0;
$GPXUP;4361;08:52:53;0;49	91238;8	57313;9;104	1;0;
$GPXUP;4361;08:52:54;0;49	91238;8	57313;9;104	1;0;
$GPXUP;4361;08:52:55;0;49	91238;8	57313;9;104	1;0;
$GPXUP;4361;08:52:56;0;49	91238;8	57313;9;104	1;0;
$GPXUP;4361;08:52:57;0;49	91238;8	57313;9;104	1;0;
$GPXUP;4361;08:52:58;0;49	91238;8	57313;9;104	1;0;
$GPXUP;4361;08:52:59;0;49	91238;8	57313;9;104	1;0;
$GPXUP;4361;08:53:00;0;49	91238;8	57313;9;104	1;0;
$GPXUP;4361;08:53:01;0;49	91238;8	57313;9;104	1;0;
$GPXUP;4361;08:53:02;0;49	91238;8	57313;9;104	1;0;
$GPXUP;4361;08:53:03;0;49	91238;8	57313;9;104	1;0;
$GPXUP;4361;08:53:04;0;49	91238;8	57313;9;104	1;0;
$GPXUP;4361;08:53:05;0;49	91238;8	57313;9;104	1;0;
$GPXUP;4361;08:53:06;0;49	91238;8	57313;9;104	1;0;
$GPXUP;4361;08:53:07;0;49	91238;8	57313;9;104	1;0;
$GPXUP;4361;08:53:08;0;49	91238;8	57313;9;104	1;0;
$GPXUP;4361;08:53:09;0;49	91238;8	57313;9;104	1;0;
$GPXUP;4361;08:53:10;0;49	91238;8	57313;9;104	1;0;
$GPXUP;4361;08:53:11;0;49	91238;8	57313;9;104	1;0;
$GPXUP;4361;08:53:12;0;49	91238;8	57313;9;104	1;0;
$GPXUP;4361;08:53:13;0;49	91238;8	57313;9;104	1;0;
$GPXUP;4361;08:53:14;0;49	91238;8	57313;9;104	1;0;
$GPXUP;4361;08:53:15;0;49	91238;8	57313;9;104	1;0;
$GPXUP;4361;08:53:16;0;49	91238;8	57313;9;104	1;0;
$GPXUP;4361;08:53:17;0;49	91238;8	57313;9;104	1;0;
$GPXUP;4361;08:53:18;0;49	91238;8	57313;9;104	1;0;
$GPXUP;4361;08:53:19;0;49	91238;8	57313;9;104	1;0;
$GPXUP;4361;08:53:20;0;49	91238;8	57313;9;104	1;0;
$GPXUP;4361;08:53:21;0;49	91238;8	57313;9;104	1;0;
$GPXUP;4361;08:53:22;0;49	91238;8	57313;9;104	1;0;
$GPXUP;4361;08:53:23;0;49	91238;8	57313;9;104	1;0;
$GPXUP;4361;08:53:24;0;49	91238;8	57313;9;104	1;0;
$GPXUP;4361;08:53:25;0;49	91238;8	57313;9;104	1;0;
$GPXUP;4361;08:53:26;0;49	91238;8	57313;9;104	1;0;
$GPXUP;4361;08:53:27;0;49	91238;8	57313;9;104	1;0;
$GPXUP;4361;08:53:28;0;49	91238;8	57313;9;104	1;0;
$GPXUP;4361;08:53:29;0;49	91238;8	57313;9;104	1;0;
$GPXUP;4361;08:53:30;0;49	91238;8	57313;9;104	1;0;
$GPXUP;4361;08:53:31;0;49	91238;8	57313;9;104	1;0;
$GPXUP;4361;08:53:32;0;49	91238;8	57313;9;104	1;0;
$GPXUP;4361;08:53:33;0;49	91238;8	57313;9;104	1;0;
$GPXUP;4361;08:53:34;0;49	91238;8	57313;9;104	1;0;
$GPXUP;4361;08:53:35;0;49	91238;8	57313;9;104	1;0;
$GPXUP;4361;08:53:36;0;49	91238;8	57313;9;104	1;0;
$GPXUP;4361;08:53:37;0;49	91238;8	57313;9;104	1;0;
$GPXUP;4361;08:53:38;0;49	91238;8	57313;9;104	1;0;
$GPXUP;4361;08:53:39;0;49	91238;8	57313;9;104	1;0;
$GPXUP;4361;08:53:40;0;49	91238;8	57313;9;104	1;0;
$GPXUP;4361;08:53:41;0;49	91238;8	57313;9;104	1;0;
$GPXUP;4361;08:53:42;0;49	91238;8	57313;9;104	1;0;
$GPXUP;4361;08:53:43;0;49	91238;8	57313;9;104	1;0;
$GPXUP;4361;08:53:44;0;49	91238;8	57313;9;104	1;0;
$GPXUP;4361;08:53:45;0;49	91238;8	57313;9;104	1;0;
$GPXUP;4361;08:53:46;0;49	91238;8	57313;9;104	1;0;
$GPXUP;4361;08:53:47;0;49	91238;8	57313;9;104	1;0;
$GPXUP;4361;08:53:48;0;49	91238;8	57313;9;104	1;0;
$GPXUP;4361;08:53:49;0;49	91238;8	57313;9;104	1;0;
$GPXUP;4361;08:53:50;0;49	91238;8	57313;9;104	1;0;
$GPXUP;4361;08:53:51;0;49	91238;8	57313;9;104	1;0;
$GPXUP;4361;08:53:52;0;49	91238;8	57313;9;104	1;0;
$GPXUP;4361;08:53:53;0;49	91238;8	57313;9;104	1;0;
$GPXUP;4361;08:53:54;0;49	91238;8	57313;9;104	1;0;
$GPXUP;4361;08:53:55;0;49	91238;8	57313;9;104	1;0;
$GPXUP;4361;08:53:56;0;49	91238;8	57313;9;104	1;0;
$GPXUP;4361;08:53:57;0;49	91238;8	57313;9;104	1;0;
$GPXUP;4361;08:53:58;0;49	91238;8	57313;9;104	1;0;
$GPXUP;4361;08:53:59;0;49	91238;8	57313;9;104	1;0;
$GPXUP;4361;08:54:00;0;49	91238;8	57313;9;104	1;0;
$GPXUP;4361;08:54:01;0;49	91238;8	57313;9;104	1;0;
$GPXUP;4361;08:54:02;0;49	91238;8	57313;9;104	1;0;
$GPXUP;4361;08:54:03;0;49	91238;8	57313;9;104	1;0;
$GPXUP;4361;08:54:04;0;49	91238;8	57313;9;104	1;0;
$GPXUP;4361;08:54:05;0;49	91238;8	57313;9;104	1;0;
$GPXUP;4361;08:54:06;0;49	91238;8	57313;9;104	1;0;
$GPXUP;4361;08:54:07;0;49	91238;8	57313;9;104	1;0;
$GPXUP;4361;08:54:08;0;49	91238;8	57313;9;104	1;0;
$GPXUP;4361;08:54:09;0;49	91238;8	57313;9;104	1;0;
$GPXUP;4361;08:54:10;0;49	91238;8	57313;9;104	1;0;
$GPXUP;4361;08:54:11;0;49	91238;8	57313;9;104	1;0;
$GPXUP;4361;08:54:12;0;49	91238;8	57313;9;104	1;0;
$GPXUP;4361;08:54:13;0;49	91238;8	57313;9;104	1;0;
$GPXUP;4361;08:54:14;0;49	91238;8	57313;9;104	1;0;
$GPXUP;4361;08:54:15;0;49	91238;8	57313;9;104	1;0;
$GPXUP;4361;08:54:16;0;49	91238;8	57313;9;104	1;0;
$GPXUP;4361;08:54:17;0;49	91238;8	57313;9;104	1;0;
$GPXUP;4361;08:54:18;0;49	91238;8	57313;9;104	1;0;
$GPXUP;4361;08:54:19;0;49	91238;8	57313;9;104	1;0;
$GPXUP;4361;08:54:20;0;49	91238;8	57313;9;104	1;0;
$GPXUP;4361;08:54:21;0;49	91238;8	57313;9;104	1;0;
$GPXUP;4361;08:54:22;0;49	91238;8	57313;9;104	1;0;
$GPXUP;4361;08:54:23;0;49	91238;8	57313;9;104	1;0;
$GPXUP;4361;08:54:24;0;49	91238;8	57313;9;104	1;0;
$GPXUP;4361;08:54:25;0;49	91238;8	57313;9;104	1;0;
$GPXUP;4361;08:54:26;0;49	91238;8	57313;9;104	1;0;
$GPXUP;4361;08:54:27;0;49	91238;8	57313;9;104	1;0;
$GPXUP;4361;08:54:28;0;49	91238;8	57313;9;104	1;0;
$GPXUP;4361;08:54:29;0;49	91238;8	57313;9;104	1;0;
$GPXUP;4361;08:54:30;0;49	91238;8	57313;9;104	1;0;
$GPXUP;4361;08:54:31;0;49	91238;8	57313;9;104	1;0;
$GPXUP;4361;08:54:32;0;49	91238;8	57313;9;104	1;0;
$GPXUP;4361;08:54:33;0;49	91238;8	57313;9;104	1;0;
$GPXUP;4361;08:54:34;0;49	91238;8	57313;9;104	1;0;
$GPXUP;4361;08:54:35;0;49	91238;8	57313;9;104	1;0;
$GPXUP;4361;08:54:36;0;49	91238;8	57313;9;104	1;0;
$GPXUP;4361;08:54:37;0;49	91238;8	57313;9;104	1;0;
$GPXUP;4361;08:54:38;0;49	91238;8	57313;9;104	1;0;
$GPXUP;4361;08:54:39;0;49	91238;8	57313;9;104	1;0;
$GPXUP;4361;08:54:40;0;49	91238;8	57313;9;104	1;0;
$GPXUP;4361;08:54:41;0;49	91238;8	57313;9;104	1;0;
$GPXUP;4361;08:54:42;0;49	91238;8	57313;9;104	1;0;
$GPXUP;4361;08:54:43;0;49	91238;8	57313;9;104	1;0;
$GPXUP;4361;08:54:44;0;49	91238;8	57313;9;104	1;0;
$GPXUP;4361;08:54:45;0;49	91238;8	57313;9;104	1;0;
$GPXUP;4361;08:54:46;0;49	91238;8	57313;9;104	1;0;
$GPXUP;4361;08:54:47;0;49	91238;8	57313;9;104	1;0;
$GPXUP;4361;08:54:48;0;49	91238;8	57313;9;104	1;0;
$GPXUP;4361;08:54:49;0;49	91238;8	57313;9;104	1;0;
$GPXUP;4361;08:54:50;0;49	91238;8	57313;9;104	1;0;
$GPXUP;4361;08:54:51;0;49	91238;8	57313;9;104	1;0;
$GPXUP;4361;08:54:52;0;49	91238;8	57313;9;104	1;0;
$GPXUP;4361;08:54:53;0;49	91238;8	57313;9;104	1;0;
$GPXUP;4361;08:54:54;0;49	91238;8	57313;9;104	1;0;
$GPXUP;4361;08:54:55;0;49	91238;8	57313;9;104	1;0;
$GPXUP;4361;08:54:56;0;49	91238;8	57313;9;104	1;0;
$GPXUP;4361;08:54:57;0;49	91238;8	57313;9;104	1;0;
$GPXUP;4361;08:54:58;0;49	91238;8	57313;9;104	1;0;
$GPXUP;4361;08:54:59;0;49	91238;8	57313;9;104	1;0;
$GPXUP;4361;08:55:00;0;49	91238;8	57313;9;104	1;0;
$GPXUP;4361;08:55:01;0;49	91238;8	57313;9;104	1;0;
$GPXUP;4361;08:55:02;0;49	91238;8	57313;9;104	1;0;
$GPXUP;4361;08:55:03;0;49	91238;8	57313;9;104	1;0;
$GPXUP;4361;08:55:04;0;49	91238;8	57313;9;104	1;0;
$GPXUP;4361;08:55:05;0;49	91238;8	57313;9;104	1;0;
$GPXUP;4361;08:55:06;0;49	91238;8	57313;9;104	1;0;
$GPXUP;4361;08:55:07;0;49	91238;8	57313;9;104	1;0;
$GPXUP;4361;08:55:08;0;49	91238;8	57313;9;104	1;0;
$GPXUP;4361;08:55:09;0;49	91238;8	57313;9;104	1;0;
$GPXUP;4361;08:55:10;0;49	91238;8	57313;9;104	1;0;
$GPXUP;4361;08:55:11;0;49	91238;8	57313;9;104	1;0;
$GPXUP;4361;08:55:12;0;49	91238;8	57313;9;104	1;0;
$GPXUP;4361;08:55:13;0;49	91238;8	57313;9;104	1;0;
$GPXUP;4361;08:55:14;0;49	91238;8	57313;9;104	1;0;
$GPXUP;4361;08:55:15;0;49	91238;8	57313;9;104	1;0;
$GPXUP;4361;08:55:16;0;49	91238;8	57313;9;104	1;0;
$GPXUP;4361;08:55:17;0;49	91238;8	57313;9;104	1;0;
$GPXUP;4361;08:55:18;0;49	91238;8	57313;9;104	1;0;
$GPXUP;4361;08:55:19;0;49	91238;8	57313;9;104	1;0;
$GPXUP;4361;08:55:20;0;49	91238;8	57313;9;104	1;0;
$GPXUP;4361;08:55:21;0;49	91238;8	57313;9;104	1;0;
$GPXUP;4361;08:55:22;0;49	91238;8	57313;9;104	1;0;
$GPXUP;4361;08:55:23;0;49	91238;8	57313;9;104	1;0;
$GPXUP;4361;08:55:24;0;49	91238;8	57313;9;104	1;0;
$GPXUP;4361;08:55:25;0;49	91238;8	57313;9;104	1;0;
$GPXUP;4361;08:55:26;0;49	91238;8	57313;9;104	1;0;
$GPXUP;4361;08:55:27;0;49	91238;8	57313;9;104	1;0;
$GPXUP;4361;08:55:28;0;49	91238;8	57313;9;104	1;0;
$GPXUP;4361;08:55:29;0;49	91238;8	57313;9;104	1;0;
$GPXUP;4361;08:55:30;0;49	91238;8	57313;9;104	1;0;
$GPXUP;4361;08:55:31;0;49	91238;8	57313;9;104	1;0;
$GPXUP;4361;08:55:32;0;49	91238;8	57313;9;104	1;0;
$GPXUP;4361;08:55:33;0;49	91238;8	57313;9;104	1;0;
$GPXUP;4361;08:55:34;0;49	91238;8	57313;9;104	1;0;
$GPXUP;4361;08:55:35;0;49	91238;8	57313;9;104	1;0;
$GPXUP;4361;08:55:36;0;49	91238;8	57313;9;104	1;0;
$GPXUP;4361;08:55:37;0;49	91238;8	57313;9;104	1;0;
$GPXUP;4361;08:55:38;0;49	91238;8	57313;9;104	1;0;
$GPXUP;4361;08:55:39;0;49	91238;8	57313;9;104	1;0;
$GPXUP;4361;08:55:40;0;49	91238;8	57313;9;104	1;0;
$GPXUP;4361;08:55:41;0;49	91238;8	57313;9;104	1;0;
$GPXUP;4361;08:55:42;0;49	91238;8	57313;9;104	1;0;
$GPXUP;4361;08:55:43;0;49	91238;8	57313;9;104	1;0;
$GPXUP;4361;08:55:44;0;49	91238;8	57313;9;104	1;0;
$GPXUP;4361;08:55:45;0;49	91238;8	57313;9;104	1;0;
$GPXUP;4361;08:55:46;0;49	91238;8	57313;9;104	1;0;
$GPXUP;4361;08:55:47;0;49	91238;8	57313;9;104	1;0;
$GPXUP;4361;08:55:48;0;49	91238;8	57313;9;104	1;0;
$GPXUP;4361;08:55:49;0;49	91238;8	57313;9;104	1;0;
$GPXUP;4361;08:55:50;0;49	91238;8	57313;9;104	1;0;
$GPXUP;4361;08:55:51;0;49	91238;8	57313;9;104	1;0;
$GPXUP;4361;08:55:52;0;49	91238;8	57313;9;104	1;0;
$GPXUP;4361;08:55:53;0;49	91238;8	57313;9;104	1;0;
$GPXUP;4361;08:55:54;0;49	91238;8	57313;9;104	1;0;
$GPXUP;4361;08:55:55;0;49	91238;8	57313;9;104	1;0;
$GPXUP;4361;08:55:56;0;49	91238;8	57313;9;104	1;0;
$GPXUP;4361;08:55:57;0;49	91238;8	57313;9;104	1;0;
$GPXUP;4361;08:55:58;0;49	91238;8	57313;9;104	1;0;
$GPXUP;4361;08:55:59;0;49	91238;8	57313;9;104	1;0;
$GPXUP;4361;08:56:00;0;49	91238;8	57313;9;104	1;0;
$GPXUP;4361;08:56:01;0;49	91238;8	57313;9;104	1;0;
$GPXUP;4361;08:56:02;0;49	91238;8	57313;9;104	1;0;
$GPXUP;4361;08:56:03;0;49	91238;8	57313;9;104	1;0;
$GPXUP;4361;08:56:04;0;49	91238;8	57313;9;104	1;0;
$GPXUP;4361;08:56:05;0;49	91238;8	57313;9;104	1;0;
$GPXUP;4361;08:56:06;0;49	91238;8	57313;9;104	1;0;
$GPXUP;4361;08:56:07;0;49	91238;8	57313;9;104	1;0;
$GPXUP;4361;08:56:08;0;49	91238;8	57313;9;104	1;0;
$GPXUP;4361;08:56:09;0;49	91238;8	57313;9;104	1;0;
$GPXUP;4361;08:56:10;0;49	91238;8	57313;9;104	1;0;
$GPXUP;4361;08:56:11;0;49	91238;8	57313;9;104	1;0;
$GPXUP;4361;08:56:12;0;49	91238;8	57313;9;104	1;0;
$GPXUP;4361;08:56:13;0;49	91238;8	57313;9;104	1;0;
$GPXUP;4361;08:56:14;0;49	91238;8	57313;9;104	1;0;
$GPXUP;4361;08:56:15;0;49	91238;8	57313;9;104	1;0;
$GPXUP;4361;08:56:16;0;49	91238;8	57313;9;104	1;0;
$GPXUP;4361;08:56:17;0;49	91238;8	57313;9;104	1;0;
$GPXUP;4361;08:56:18;0;49	91238;8	57313;9;104	1;0;
$GPXUP;4361;08:56:19;0;49	91238;8	57313;9;104	1;0;
$GPXUP;4361;08:56:20;0;49	91238;8	57313;9;104	1;0;
$GPXUP;4361;08:56:21;0;49	91238;8	57313;9;104	1;0;
$GPXUP;4361;08:56:22;0;49	91238;8	57313;9;104	1;0;
$GPXUP;4361;08:56:23;0;49	91238;8	57313;9;104	1;0;
$GPXUP;4361;08:56:24;0;49	91238;8	57313;9;104	1;0;
$GPXUP;4361;08:56:25;0;49	91238;8	57313;9;104	1;0;
$GPXUP;4361;08:56:26;0;49	91238;8	57313;9;104	1;0;
$GPXUP;4361;08:56:27;0;49	91238;8	57313;9;104	1;0;
$GPXUP;4361;08:56:28;0;49	91238;8	57313;9;104	1;0;
$GPXUP;4361;08:56:29;0;49	91238;8	57313;9;104	1;0;
$GPXUP;4361;08:56:30;0;49	91238;8	57313;9;104	1;0;
$GPXUP;4361;08:56:31;0;49	91238;8	57313;9;104	1;0;
$GPXUP;4361;08:56:32;0;49	91238;8	57313;9;104	1;0;
$GPXUP;4361;08:56:33;0;49	91238;8	57313;9;104	1;0;
$GPXUP;4361;08:56:34;0;49	91238;8	57313;9;104	1;0;
$GPXUP;4361;08:56:35;0;49	91238;8	57313;9;104	1;0;
$GPXUP;4361;08:56:36;0;49	91238;8	57313;9;104	1;0;
$GPXUP;4361;08:56:37;0;49	91238;8	57313;9;104	1;0;
$GPXUP;4361;08:56:38;0;49	91238;8	57313;9;104	1;0;
$GPXUP;4361;08:56:39;0;49	91238;8	57313;9;104	1;0;
$GPXUP;4361;08:56:40;0;49	91238;8	57313;9;104	1;0;
$GPXUP;4361;08:56:41;0;49	91238;8	57313;9;104	1;0;
$GPXUP;4361;08:56:42;0;49	91238;8	57313;9;104	1;0;
$GPXUP;4361;08:56:43;0;49	91238;8	57313;9;104	1;0;
$GPXUP;4361;08:56:44;0;49	91238;8	57313;9;104	1;0;
$GPXUP;4361;08:56:45;0;49	91238;8	57313;9;104	1;0;
$GPXUP;4361;08:56:46;0;49	91238;8	57313;9;104	1;0;
$GPXUP;4361;08:56:47;0;49	91238;8	57313;9;104	1;0;
$GPXUP;4361;08:56:48;0;49	91238;8	57313;9;104	1;0;
$GPXUP;4361;08:56:49;0;49	91238;8	57313;9;104	1;0;
$GPXUP;4361;08:56:50;0;49	91238;8	57313;9;104	1;0;
$GPXUP;4361;08:56:51;0;49	91238;8	57313;9;104	1;0;
$GPXUP;4361;08:56:52;0;49	91238;8	57313;9;104	1;0;
$GPXUP;4361;08:56:53;0;49	91238;8	57313;9;104	1;0;
$GPXUP;4361;08:56:54;0;49	91238;8	57313;9;104	1;0;
$GPXUP;4361;08:56:55;0;49	91238;8	57313;9;104	1;0;
$GPXUP;4361;08:56:56;0;49	91238;8	57313;9;104	1;0;
$GPXUP;4361;08:56:57;0;49	91238;8	57313;9;104	1;0;
$GPXUP;4361;08:56:58;0;49	91238;8	57313;9;104	1;0;
$GPXUP;4361;08:56:59;0;49	91238;8	57313;9;104	1;0;
$GPXUP;4361;08:57:00;0;49	91238;8	57313;9;104	1;0;
$GPXUP;4361;08:57:01;0;49	91238;8	57313;9;104	1;0;
$GPXUP;4361;08:57:02;0;49	91238;8	57313;9;104	1;0;
$GPXUP;4361;08:57:03;0;49	91238;8	57313;9;104	1;0;
$GPXUP;4361;08:57:04;0;49	91238;8	57313;9;104	1;0;
$GPXUP;4361;08:57:05;0;49	91238;8	57313;9;104	1;0;
$GPXUP;4361;08:57:06;0;49	91238;8	57313;9;104	1;0;
$GPXUP;4361;08:57:07;0;49	91238;8	57313;9;104	1;0;
$GPXUP;4361;08:57:08;0;49	91238;8	57313;9;104	1;0;
$GPXUP;4361;08:57:09;0;49	91238;8	57313;9;104	1;0;
$GPXUP;4361;08:57:10;0;49	91238;8	57313;9;104	1;0;
$GPXUP;4361;08:57:11;0;49	91238;8	57313;9;104	1;0;
$GPXUP;4361;08:57:12;0;49	91238;8	57313;9;104	1;0;
$GPXUP;4361;08:57:13;0;49	91238;8	57313;9;104	1;0;
$GPXUP;4361;08:57:14;0;49	91238;8	57313;9;104	1;0;
$GPXUP;4361;08:57:15;0;49	91238;8	57313;9;104	1;0;
$GPXUP;4361;08:57:16;0;49	91238;8	57313;9;104	1;0;
$GPXUP;4361;08:57:17;0;49	91238;8	57313;9;104	1;0;
$GPXUP;4361;08:57:18;0;49	91238;8	57313;9;104	1;0;
$GPXUP;4361;08:57:19;0;49	91238;8	57313;9;104	1;0;
$GPXUP;4361;08:57:20;0;49	91238;8	57313;9;104	1;0;
$GPXUP;4361;08:57:21;0;49	91238;8	57313;9;104	1;0;
$GPXUP;4361;08:57:22;0;49	91238;8	57313;9;104	1;0;
$GPXUP;4361;08:57:23;0;49	91238;8	57313;9;104	1;0;
$GPXUP;4361;08:57:24;0;49	91238;8	57313;9;104	1;0;
$GPXUP;4361;08:57:25;0;49	91238;8	57313;9;104	1;0;
$GPXUP;4361;08:57:26;0;49	91238;8	57313;9;104	1;0;
$GPXUP;4361;08:57:27;0;49	91238;8	57313;9;104	1;0;
$GPXUP;4361;08:57:28;0;49	91238;8	57313;9;104	1;0;
$GPXUP;4361;08:57:29;0;49	91238;8	57313;9;104	1;0;
$GPXUP;4361;08:57:30;0;49	91238;8	57313;9;104	1;0;
$GPXUP;4361;08:57:31;0;49	91238;8	57313;9;104	1;0;
$GPXUP;4361;08:57:32;0;49	91238;8	57313;9;104	1;0;
$GPXUP;4361;08:57:33;0;49	91238;8	57313;9;104	1;0;
$GPXUP;4361;08:57:34;0;49	91238;8	57313;9;104	1;0;
$GPXUP;4361;08:57:35;0;49	91238;8	57313;9;104	1;0;
$GPXUP;4361;08:57:36;0;49	91238;8	57313;9;104	1;0;
$GPXUP;4361;08:57:37;0;49	91238;8	57313;9;104	1;0;
$GPXUP;4361;08:57:38;0;49	91238;8	57313;9;104	1;0;
$GPXUP;4361;08:57:39;0;49	91238;8	57313;9;104	1;0;
$GPXUP;4361;08:57:40;0;49	91238;8	57313;9;104	1;0;
$GPXUP;4361;08:57:41;0;49	91238;8	57313;9;104	1;0;
$GPXUP;4361;08:57:42;0;49	91238;8	57313;9;104	1;0;
$GPXUP;4361;08:57:43;0;49	91238;8	57313;9;104	1;0;
$GPXUP;4361;08:57:44;0;49	91238;8	57313;9;104	1;0;
$GPXUP;4361;08:57:45;0;49	91238;8	57313;9;104	1;0;
$GPXUP;4361;08:57:46;0;49	91238;8	57313;9;104	1;0;
$GPXUP;4361;08:57:47;0;49	91238;8	57313;9;104	1;0;
$GPXUP;4361;08:57:48;0;49	91238;8	57313;9;104	1;0;
$GPXUP;4361;08:57:49;0;49	91238;8	57313;9;104	1;0;
$GPXUP;4361;08:57:50;0;49	91238;8	57313;9;104	1;0;
$GPXUP;4361;08:57:51;0;49	91238;8	57313;9;104	1;0;
$GPXUP;4361;08:57:52;0;49	91238;8	57313;9;104	1;0;
$GPXUP;4361;08:57:53;0;49	91238;8	57313;9;104	1;0;
$GPXUP;4361;08:57:54;0;49	91238;8	57313;9;104	1;0;
$GPXUP;4361;08:57:55;0;49	91238;8	57313;9;104	1;0;
$GPXUP;4361;08:57:56;0;49	91238;8	57313;9;104	1;0;
$GPXUP;4361;08:57:57;0;49	91238;8	57313;9;104	1;0;
$GPXUP;4361;08:57:58;0;49	91238;8	57313;9;104	1;0;
$GPXUP;4361;08:57:59;0;49	91238;8	57313;9;104	1;0;
$GPXUP;4361;08:58:00;0;49	91238;8	57313;9;104	1;0;
$GPXUP;4361;08:58:01;0;49	91238;8	57313;9;104	1;0;
$GPXUP;4361;08:58:02;0;49	91238;8	57313;9;104	1;0;
$GPXUP;4361;08:58:03;0;49	91238;8	57313;9;104	1;0;
$GPXUP;4361;08:58:04;0;49	91238;8	57313;9;104	1;0;
$GPXUP;4361;08:58:05;0;49	91238;8	57313;9;104	1;0;
$GPXUP;4361;08:58:06;0;49	91238;8	57313;9;104	1;0;
$GPXUP;4361;08:58:07;0;49	91238;8	57313;9;104	1;0;
$GPXUP;4361;08:58:08;0;49	91238;8	57313;9;104	1;0;
$GPXUP;4361;08:58:09;0;49	91238;8	57313;9;104	1;0;
$GPXUP;4361;08:58:10;0;49	91238;8	57313;9;104	1;0;
$GPXUP;4361;08:58:11;0;49	91238;8	57313;9;104	1;0;
$GPXUP;4361;08:58:12;0;49	91238;8	57313;9;104	1;0;
$GPXUP;4361;08:58:13;0;49	91238;8	57313;9;104	1;0;
$GPXUP;4361;08:58:14;0;49	91238;8	57313;9;104	1;0;
$GPXUP;4361;08:58:15;0;49	91238;8	57313;9;104	1;0;
$GPXUP;4361;08:58:16;0;49	91238;8	57313;9;104	1;0;
$GPXUP;4361;08:58:17;0;49	91238;8	57313;9;104	1;0;
$GPXUP;4361;08:58:18;0;49	91238;8	57313;9;104	1;0;
$GPXUP;4361;08:58:19;0;49	91238;8	57313;9;104	1;0;
$GPXUP;4361;08:58:20;0;49	91238;8	57313;9;104	1;0;
$GPXUP;4361;08:58:21;0;49	91238;8	57313;9;104	1;0;
$GPXUP;4361;08:58:22;0;49	91238;8	57313;9;104	1;0;
$GPXUP;4361;08:58:23;0;49	91238;8	57313;9;104	1;0;
$GPXUP;4361;08:58:24;0;49	91238;8	57313;9;104	1;0;
$GPXUP;4361;08:58:25;0;49	91238;8	57313;9;104	1;0;
$GPXUP;4361;08:58:26;0;49	91238;8	57313;9;104	1;0;
$GPXUP;4361;08:58:27;0;49	91238;8	57313;9;104	1;0;
$GPXUP;4361;08:58:28;0;49	91238;8	57313;9;104	1;0;
$GPXUP;4361;08:58:29;0;49	91238;8	57313;9;104	1;0;
$GPXUP;4361;08:58:30;0;49	91238;8	57313;9;104	1;0;
$GPXUP;4361;08:58:31;0;49	91238;8	57313;9;104	1;0;
$GPXUP;4361;08:58:32;0;49	91238;8	57313;9;104	1;0;
$GPXUP;4361;08:58:33;0;49	91238;8	57313;9;104	1;0;
$GPXUP;4361;08:58:34;0;49	91238;8	57313;9;104	1;0;
$GPXUP;4361;08:58:35;0;49	91238;8	57313;9;104	1;0;
$GPXUP;4361;08:58:36;0;49	91238;8	57313;9;104	1;0;
$GPXUP;4361;08:58:37;0;49	91238;8	57313;9;104	1;0;
$GPXUP;4361;08:58:38;0;49	91238;8	57313;9;104	1;0;
$GPXUP;4361;08:58:39;0;49	91238;8	57313;9;104	1;0;
$GPXUP;4361;08:58:40;0;49	91238;8	57313;9;104	1;0;
$GPXUP;4361;08:58:41;0;49	91238;8	57313;9;104	1;0;
$GPXUP;4361;08:58:42;0;49	91238;8	57313;9;104	1;0;
$GPXUP;4361;08:58:43;0;49	91238;8	57313;9;104	1;0;
$GPXUP;4361;08:58:44;0;49	91238;8	57313;9;104	1;0;
$GPXUP;4361;08:58:45;0;49	91238;8	57313;9;104	1;0;
$GPXUP;4361;08:58:46;0;49	91238;8	57313;9;104	1;0;
$GPXUP;4361;08:58:47;0;49	91238;8	57313;9;104	1;0;
$GPXUP;4361;08:58:48;0;49	91238;8	57313;9;104	1;0;
$GPXUP;4361;08:58:49;0;49	91238;8	57313;9;104	1;0;
$GPXUP;4361;08:58:50;0;49	91238;8	57313;9;104	1;0;
$GPXUP;4361;08:58:51;0;49	91238;8	57313;9;104	1;0;
$GPXUP;4361;08:58:52;0;49	91238;8	57313;9;104	1;0;
$GPXUP;4361;08:58:53;0;49	91238;8	57313;9;104	1;0;
$GPXUP;4361;08:58:54;0;49	91238;8	57313;9;104	1;0;
$GPXUP;4361;08:58:55;0;49	91238;8	57313;9;104	1;0;
$GPXUP;4361;08:58:56;0;49	91238;8	57313;9;104	1;0;
$GPXUP;4361;08:58:57;0;49	91238;8	57313;9;104	1;0;
$GPXUP;4361;08:58:58;0;49	91238;8	57313;9;104	1;0;
$GPXUP;4361;08:58:59;0;49	91238;8	57313;9;104	1;0;
$GPXUP;4361;08:59:00;0;49	91238;8	57313;9;104	1;0;
$GPXUP;4361;08:59:01;0;49	91238;8	57313;9;104	1;0;
$GPXUP;4361;08:59:02;0;49	91238;8	57313;9;104	1;0;
$GPXUP;4361;08:59:03;0;49	91238;8	57313;9;104	1;0;
$GPXUP;4361;08:59:04;0;49	91238;8	57313;9;104	1;0;
$GPXUP;4361;08:59:05;0;49	91238;8	57313;9;104	1;0;
$GPXUP;4361;08:59:06;0;49	91238;8	57313;9;104	1;0;
$GPXUP;4361;08:59:07;0;49	91238;8	57313;9;104	1;0;
$GPXUP;4361;08:59:08;0;49	91238;8	57313;9;104	1;0;
$GPXUP;4361;08:59:09;0;49	91238;8	57313;9;104	1;0;
$GPXUP;4361;08:59:10;0;49	91238;8	57313;9;104	1;0;
$GPXUP;4361;08:59:11;0;49	91238;8	57313;9;104	1;0;
$GPXUP;4361;08:59:12;0;49	91238;8	57313;9;104	1;0;
$GPXUP;4361;08:59:13;0;49	91238;8	57313;9;104	1;0;
$GPXUP;4361;08:59:14;0;49	91238;8	57313;9;104	1;0;
$GPXUP;4361;08:59:15;0;49	91238;8	57313;9;104	1;0;
$GPXUP;4361;08:59:16;0;49	91238;8	57313;9;104	1;0;
$GPXUP;4361;08:59:17;0;49	91238;8	57313;9;104	1;0;
$GPXUP;4361;08:59:18;0;49	91238;8	57313;9;104	1;0;
$GPXUP;4361;08:59:19;0;49	91238;8	57313;9;104	1;0;
$GPXUP;4361;08:59:20;0;49	91238;8	57313;9;104	1;0;
$GPXUP;4361;08:59:21;0;49	91238;8	57313;9;104	1;0;
$GPXUP;4361;08:59:22;0;49	91238;8	57313;9;104	1;0;
$GPXUP;4361;08:59:23;0;49	91238;8	57313;9;104	1;0;
$GPXUP;4361;08:59:24;0;49	91238;8	57313;9;104	1;0;
$GPXUP;4361;08:59:25;0;49	91238;8	57313;9;104	1;0;
$GPXUP;4361;08:59:26;0;49	91238;8	57313;9;104	1;0;
$GPXUP;4361;08:59:27;0;49	91238;8	57313;9;104	1;0;
$GPXUP;4361;08:59:28;0;49	91238;8	57313;9;104	1;0;
$GPXUP;4361;08:59:29;0;49	91238;8	57313;9;104	1;0;
$GPXUP;4361;08:59:30;0;49	91238;8	57313;9;104	1;0;
$GPXUP;4361;08:59:31;0;49	91238;8	57313;9;104	1;0;
$GPXUP;4361;08:59:32;0;49	91238;8	57313;9;104	1;0;
$GPXUP;4361;08:59:33;0;49	91238;8	57313;9;104	1;0;
$GPXUP;4361;08:59:34;0;49	91238;8	57313;9;104	1;0;
$GPXUP;4361;08:59:35;0;49	91238;8	57313;9;104	1;0;
$GPXUP;4361;08:59:36;0;49	91238;8	57313;9;104	1;0;
$GPXUP;4361;08:59:37;0;49	91238;8	57313;9;104	1;0;
$GPXUP;4361;08:59:38;0;49	91238;8	57313;9;104	1;0;
$GPXUP;4361;08:59:39;0;49	91238;8	57313;9;104	1;0;
$GPXUP;4361;08:59:40;0;49	91238;8	57313;9;104	1;0;
$GPXUP;4361;08:59:41;0;49	91238;8	57313;9;104	1;0;
$GPXUP;4361;08:59:42;0;49	91238;8	57313;9;104	1;0;
$GPXUP;4361;08:59:43;0;49	91238;8	57313;9;104	1;0;
$GPXUP;4361;08:59:44;0;49	91238;8	57313;9;104	1;0;
$GPXUP;4361;08:59:45;0;49	91238;8	57313;9;104	1;0;
$GPXUP;4361;08:59:46;0;49	91238;8	57313;9;104	1;0;
$GPXUP;4361;08:59:47;0;49	91238;8	57313;9;104	1;0;
$GPXUP;4361;08:59:48;0;49	91238;8	57313;9;104	1;0;
$GPXUP;4361;08:59:49;0;49	91238;8	57313;9;104	1;0;
$GPXUP;4361;08:59:50;0;49	91238;8	57313;9;104	1;0;
$GPXUP;4361;08:59:51;0;49	91238;8	57313;9;104	1;0;
$GPXUP;4361;08:59:52;0;49	91238;8	57313;9;104	1;0;
$GPXUP;4361;08:59:53;0;49	91238;8	57313;9;104	1;0;
$GPXUP;4361;08:59:54;0;49	91238;8	57313;9;104	1;0;
$GPXUP;4361;08:59:55;0;49	91238;8	57313;9;104	1;0;
$GPXUP;4361;08:59:56;0;49	91238;8	57313;9;104	1;0;
$GPXUP;4361;08:59:57;0;49	91238;8	57313;9;104	1;0;
$GPXUP;4361;08:59:58;0;49	91238;8	57313;9;104	1;0;
$GPXUP;4361;08:59:59;0;49	91238;8	57313;9;104	1;0;
$GPXUP;4361;09:00:00;0;49	91238;8	57313;9;104	1;0;
$GPXUP;4361;09:00:01;0;49	91238;8	57313;9;104	1;0;
$GPXUP;4361;09:00:02;0;49	91238;8	57313;9;104	1;0;
$GPXUP;4361;09:00:03;0;49	91238;8	57313;9;104	1;0;
$GPXUP;4361;09:00:04;0;49	91238;8	57313;9;104	1;0;
$GPXUP;4361;09:00:05;0;49	91238;8	57313;9;104	1;0;
$GPXUP;4361;09:00:06;0;49	91238;8	57313;9;104	1;0;
$GPXUP;4361;09:00:07;0;49	91238;8	57313;9;104	1;0;
$GPXUP;4361;09:00:08;0;49	91238;8	57313;9;104	1;0;
$GPXUP;4361;09:00:09;0;49	91238;8	57313;9;104	1;0;
$GPXUP;4361;09:00:10;0;49	91238;8	57313;9;104	1;0;
$GPXUP;4361;09:00:11;0;49	91238;8	57313;9;104	1;0;
$GPXUP;4361;09:00:12;0;49	91238;8	57313;9;104	1;0;
$GPXUP;4361;09:00:13;0;49	91238;8	57313;9;104	1;0;
$GPXUP;4361;09:00:14;0;49	91238;8	57313;9;104	1;0;
$GPXUP;4361;09:00:15;0;49	91238;8	57313;9;104	1;0;
$GPXUP;4361;09:00:16;0;49	91238;8	57313;9;104	1;0;
$GPXUP;4361;09:00:17;0;49	91238;8	57313;9;104	1;0;
$GPXUP;4361;09:00:18;0;49	91238;8	57313;9;104	1;0;
$GPXUP;4361;09:00:19;0;49	91238;8	57313;9;104	1;0;
$GPXUP;4361;09:00:20;0;49	91238;8	57313;9;104	1;0;
$GPXUP;4361;09:00:21;0;49	91238;8	57313;9;104	1;0;
$GPXUP;4361;09:00:22;0;49	91238;8	57313;9;104	1;0;
$GPXUP;4361;09:00:23;0;49	91238;8	57313;9;104	1;0;
$GPXUP;4361;09:00:24;0;49	91238;8	57313;9;104	1;0;
$GPXUP;4361;09:00:25;0;49	91238;8	57313;9;104	1;0;
$GPXUP;4361;09:00:26;0;49	91238;8	57313;9;104	1;0;
$GPXUP;4361;09:00:27;0;49	91238;8	57313;9;104	1;0;
$GPXUP;4361;09:00:28;0;49	91238;8	57313;9;104	1;0;
$GPXUP;4361;09:00:29;0;49	91238;8	57313;9;104	1;0;
$GPXUP;4361;09:00:30;0;49	91238;8	57313;9;104	1;0;
$GPXUP;4361;09:00:31;0;49	91238;8	57313;9;104	1;0;
$GPXUP;4361;09:00:32;0;49	91238;8	57313;9;104	1;0;
$GPXUP;4361;09:00:33;0;49	91238;8	57313;9;104	1;0;
$GPXUP;4361;09:00:34;0;49	91238;8	57313;9;104	1;0;
$GPXUP;4361;09:00:35;0;49	91238;8	57313;9;104	1;0;
$GPXUP;4361;09:00:36;0;49	91238;8	57313;9;104	1;0;
$GPXUP;4361;09:00:37;0;49	91238;8	57313;9;104	1;0;
$GPXUP;4361;09:00:38;0;49	91238;8	57313;9;104	1;0;
$GPXUP;4361;09:00:39;0;49	91238;8	57313;9;104	1;0;
$GPXUP;4361;09:00:40;0;49	91238;8	57313;9;104	1;0;
$GPXUP;4361;09:00:41;0;49	91238;8	57313;9;104	1;0;
$GPXUP;4361;09:00:42;0;49	91238;8	57313;9;104	1;0;
$GPXUP;4361;09:00:43;0;49	91238;8	57313;9;104	1;0;
$GPXUP;4361;09:00:44;0;49	91238;8	57313;9;104	1;0;
$GPXUP;4361;09:00:45;0;49	91238;8	57313;9;104	1;0;
$GPXUP;4361;09:00:46;0;49	91238;8	57313;9;104	1;0;
$GPXUP;4361;09:00:47;0;49	91238;8	57313;9;104	1;0;
$GPXUP;4361;09:00:48;0;49	91238;8	57313;9;104	1;0;
$GPXUP;4361;09:00:49;0;49	91238;8	57313;9;104	1;0;
$GPXUP;4361;09:00:50;0;49	91238;8	57313;9;104	1;0;
$GPXUP;4361;09:00:51;0;49	91238;8	57313;9;104	1;0;
$GPXUP;4361;09:00:52;0;49	91238;8	57313;9;104	1;0;
$GPXUP;4361;09:00:53;0;49	91238;8	57313;9;104	1;0;
$GPXUP;4361;09:00:54;0;49	91238;8	57313;9;104	1;0;
$GPXUP;4361;09:00:55;0;49	91238;8	57313;9;104	1;0;
$GPXUP;4361;09:00:56;0;49	91238;8	57313;9;104	1;0;
$GPXUP;4361;09:00:57;0;49	91238;8	57313;9;104	1;0;
$GPXUP;4361;09:00:58;0;49	91238;8	57313;9;104	1;0;
$GPXUP;4361;09:00:59;0;49	91238;8	57313;9;104	1;0;
$GPXUP;4361;09:01:00;0;49	91238;8	57313;9;104	1;0;
$GPXUP;4361;09:01:01;0;49	91238;8	57313;9;104	1;0;
$GPXUP;4361;09:01:02;0;49	91238;8	57313;9;104	1;0;
$GPXUP;4361;09:01:03;0;49	91238;8	57313;9;104	1;0;
$GPXUP;4361;09:01:04;0;49	91238;8	57313;9;104	1;0;
$GPXUP;4361;09:01:05;0;49	91238;8	57313;9;104	1;0;
$GPXUP;4361;09:01:06;0;49	91238;8	57313;9;104	1;0;
$GPXUP;4361;09:01:07;0;49	91238;8	57313;9;104	1;0;
$GPXUP;4361;09:01:08;0;49	91238;8	57313;9;104	1;0;
$GPXUP;4361;09:01:09;0;49	91238;8	57313;9;104	1;0;
$GPXUP;4361;09:01:10;0;49	91238;8	57313;9;104	1;0;
$GPXUP;4361;09:01:11;0;49	91238;8	57313;9;104	1;0;
$GPXUP;4361;09:01:12;0;49	91238;8	57313;9;104	1;0;
$GPXUP;4361;09:01:13;0;49	91238;8	57313;9;104	1;0;
$GPXUP;4361;09:01:14;0;49	91238;8	57313;9;104	1;0;
$GPXUP;4361;09:01:15;0;49	91238;8	57313;9;104	1;0;
$GPXUP;4361;09:01:16;0;49	91238;8	57313;9;104	1;0;
$GPXUP;4361;09:01:17;0;49	91238;8	57313;9;104	1;0;
$GPXUP;4361;09:01:18;0;49	91238;8	57313;9;104	1;0;
$GPXUP;4361;09:01:19;0;49	91238;8	57313;9;104	1;0;
$GPXUP;4361;09:01:20;0;49	91238;8	57313;9;104	1;0;
$GPXUP;4361;09:01:21;0;49	91238;8	57313;9;104	1;0;
$GPXUP;4361;09:01:22;0;49	91238;8	57313;9;104	1;0;
$GPXUP;4361;09:01:23;0;49	91238;8	57313;9;104	1;0;
$GPXUP;4361;09:01:24;0;49	91238;8	57313;9;104	1;0;
$GPXUP;4361;09:01:25;0;49	91238;8	57313;9;104	1;0;
$GPXUP;4361;09:01:26;0;49	91238;8	57313;9;104	1;0;
$GPXUP;4361;09:01:27;0;49	91238;8	57313;9;104	1;0;
$GPXUP;4361;09:01:28;0;49	91238;8	57313;9;104	1;0;
$GPXUP;4361;09:01:29;0;49	91238;8	57313;9;104	1;0;
$GPXUP;4361;09:01:30;0;49	91238;8	57313;9;104	1;0;
$GPXUP;4361;09:01:31;0;49	91238;8	57313;9;104	1;0;
$GPXUP;4361;09:01:32;0;49	91238;8	57313;9;104	1;0;
$GPXUP;4361;09:01:33;0;49	91238;8	57313;9;104	1;0;
$GPXUP;4361;09:01:34;0;49	91238;8	57313;9;104	1;0;
$GPXUP;4361;09:01:35;0;49	91238;8	57313;9;104	1;0;
$GPXUP;4361;09:01:36;0;49	91238;8	57313;9;104	1;0;
$GPXUP;4361;09:01:37;0;49	91238;8	57313;9;104	1;0;
$GPXUP;4361;09:01:38;0;49	91238;8	57313;9;104	1;0;
$GPXUP;4361;09:01:39;0;49	91238;8	57313;9;104	1;0;
$GPXUP;4361;09:01:40;0;49	91238;8	57313;9;104	1;0;
$GPXUP;4361;09:01:41;0;49	91238;8	57313;9;104	1;0;
$GPXUP;4361;09:01:42;0;49	91238;8	57313;9;104	1;0;
$GPXUP;4361;09:01:43;0;49	91238;8	57313;9;104	1;0;
$GPXUP;4361;09:01:44;0;49	91238;8	57313;9;104	1;0;
$GPXUP;4361;09:01:45;0;49	91238;8	57313;9;104	1;0;
$GPXUP;4361;09:01:46;0;49	91238;8	57313;9;104	1;0;
$GPXUP;4361;09:01:47;0;49	91238;8	57313;9;104	1;0;
$GPXUP;4361;09:01:48;0;49	91238;8	57313;9;104	1;0;
$GPXUP;4361;09:01:49;0;49	91238;8	57313;9;104	1;0;
$GPXUP;4361;09:01:50;0;49	91238;8	57313;9;104	1;0;
$GPXUP;4361;09:01:51;0;49	91238;8	57313;9;104	1;0;
$GPXUP;4361;09:01:52;0;49	91238;8	57313;9;104	1;0;
$GPXUP;4361;09:01:53;0;49	91238;8	57313;9;104	1;0;
$GPXUP;4361;09:01:54;0;49	91238;8	57313;9;104	1;0;
$GPXUP;4361;09:01:55;0;49	91238;8	57313;9;104	1;0;
$GPXUP;4361;09:01:56;0;49	91238;8	57313;9;104	1;0;
$GPXUP;4361;09:01:57;0;49	91238;8	57313;9;104	1;0;
$GPXUP;4361;09:01:58;0;49	91238;8	57313;9;104	1;0;
$GPXUP;4361;09:01:59;0;49	91238;8	57313;9;104	1;0;
$GPXUP;4361;09:02:00;0;49	91238;8	57313;9;104	1;0;
$GPXUP;4361;09:02:01;0;49	91238;8	57313;9;104	1;0;
$GPXUP;4361;09:02:02;0;49	91238;8	57313;9;104	1;0;
$GPXUP;4361;09:02:03;0;49	91238;8	57313;9;104	1;0;
$GPXUP;4361;09:02:04;0;49	91238;8	57313;9;104	1;0;
$GPXUP;4361;09:02:05;0;49	91238;8	57313;9;104	1;0;
$GPXUP;4361;09:02:06;0;49	91238;8	57313;9;104	1;0;
$GPXUP;4361;09:02:07;0;49	91238;8	57313;9;104	1;0;
$GPXUP;4361;09:02:08;0;49	91238;8	57313;9;104	1;0;
$GPXUP;4361;09:02:09;0;49	91238;8	57313;9;104	1;0;
$GPXUP;4361;09:02:10;0;49	91238;8	57313;9;104	1;0;
$GPXUP;4361;09:02:11;0;49	91238;8	57313;9;104	1;0;
$GPXUP;4361;09:02:12;0;49	91238;8	57313;9;104	1;0;
$GPXUP;4361;09:02:13;0;49	91238;8	57313;9;104	1;0;
$GPXUP;4361;09:02:14;0;49	91238;8	57313;9;104	1;0;
$GPXUP;4361;09:02:15;0;49	91238;8	57313;9;104	1;0;
$GPXUP;4361;09:02:16;0;49	91238;8	57313;9;104	1;0;
$GPXUP;4361;09:02:17;0;49	91238;8	57313;9;104	1;0;
$GPXUP;4361;09:02:18;0;49	91238;8	57313;9;104	1;0;
$GPXUP;4361;09:02:19;0;49	91238;8	57313;9;104	1;0;
$GPXUP;4361;09:02:20;0;49	91238;8	57313;9;104	1;0;
$GPXUP;4361;09:02:21;0;49	91238;8	57313;9;104	1;0;
$GPXUP;4361;09:02:22;0;49	91238;8	57313;9;104	1;0;
$GPXUP;4361;09:02:23;0;49	91238;8	57313;9;104	1;0;
$GPXUP;4361;09:02:24;0;49	91238;8	57313;9;104	1;0;
$GPXUP;4361;09:02:25;0;49	91238;8	57313;9;104	1;0;
$GPXUP;4361;09:02:26;0;49	91238;8	57313;9;104	1;0;
$GPXUP;4361;09:02:27;0;49	91238;8	57313;9;104	1;0;
$GPXUP;4361;09:02:28;0;49	91238;8	57313;9;104	1;0;
$GPXUP;4361;09:02:29;0;49	91238;8	57313;9;104	1;0;
$GPXUP;4361;09:02:30;0;49	91238;8	57313;9;104	1;0;
$GPXUP;4361;09:02:31;0;49	91238;8	57313;9;104	1;0;
$GPXUP;4361;09:02:32;0;49	91238;8	57313;9;104	1;0;
$GPXUP;4361;09:02:33;0;49	91238;8	57313;9;104	1;0;
$GPXUP;4361;09:02:34;0;49	91238;8	57313;9;104	1;0;
$GPXUP;4361;09:02:35;0;49	91238;8	57313;9;104	1;0;
$GPXUP;4361;09:02:36;0;49	91238;8	57313;9;104	1;0;
$GPXUP;4361;09:02:37;0;49	91238;8	57313;9;104	1;0;
$GPXUP;4361;09:02:38;0;49	91238;8	57313;9;104	1;0;
$GPXUP;4361;09:02:39;0;49	91238;8	57313;9;104	1;0;
$GPXUP;4361;09:02:40;0;49	91238;8	57313;9;104	1;0;
$GPXUP;4361;09:02:41;0;49	91238;8	57313;9;104	1;0;
$GPXUP;4361;09:02:42;0;49	91238;8	57313;9;104	1;0;
$GPXUP;4361;09:02:43;0;49	91238;8	57313;9;104	1;0;
$GPXUP;4361;09:02:44;0;49	91238;8	57313;9;104	1;0;
$GPXUP;4361;09:02:45;0;49	91238;8	57313;9;104	1;0;
$GPXUP;4361;09:02:46;0;49	91238;8	57313;9;104	1;0;
$GPXUP;4361;09:02:47;0;49	91238;8	57313;9;104	1;0;
$GPXUP;4361;09:02:48;0;49	91238;8	57313;9;104	1;0;
$GPXUP;4361;09:02:49;0;49	91238;8	57313;9;104	1;0;
$GPXUP;4361;09:02:50;0;49	91238;8	57313;9;104	1;0;
$GPXUP;4361;09:02:51;0;49	91238;8	57313;9;104	1;0;
$GPXUP;4361;09:02:52;0;49	91238;8	57313;9;104	1;0;
$GPXUP;4361;09:02:53;0;49	91238;8	57313;9;104	1;0;
$GPXUP;4361;09:02:54;0;49	91238;8	57313;9;104	1;0;
$GPXUP;4361;09:02:55;0;49	91238;8	57313;9;104	1;0;
$GPXUP;4361;09:02:56;0;49	91238;8	57313;9;104	1;0;
$GPXUP;4361;09:02:57;0;49	91238;8	57313;9;104	1;0;
$GPXUP;4361;09:02:58;0;49	91238;8	57313;9;104	1;0;
$GPXUP;4361;09:02:59;0;49	91238;8	57313;9;104	1;0;
$GPXUP;4361;09:03:00;0;49	91238;8	57313;9;104	1;0;
$GPXUP;4361;09:03:01;0;49	91238;8	57313;9;104	1;0;
$GPXUP;4361;09:03:02;0;49	91238;8	57313;9;104	1;0;
$GPXUP;4361;09:03:03;0;49	91238;8	57313;9;104	1;0;
$GPXUP;4361;09:03:04;0;49	91238;8	57313;9;104	1;0;
$GPXUP;4361;09:03:05;0;49	91238;8	57313;9;104	1;0;
$GPXUP;4361;09:03:06;0;49	91238;8	57313;9;104	1;0;
$GPXUP;4361;09:03:07;0;49	91238;8	57313;9;104	1;0;
$GPXUP;4361;09:03:08;0;49	91238;8	57313;9;104	1;0;
$GPXUP;4361;09:03:09;0;49	91238;8	57313;9;104	1;0;
$GPXUP;4361;09:03:10;0;49	91238;8	57313;9;104	1;0;
$GPXUP;4361;09:03:11;0;49	91238;8	57313;9;104	1;0;
$GPXUP;4361;09:03:12;0;49	91238;8	57313;9;104	1;0;
$GPXUP;4361;09:03:13;0;49	91238;8	57313;9;104	1;0;
$GPXUP;4361;09:03:14;0;49	91238;8	57313;9;104	1;0;
$GPXUP;4361;09:03:15;0;49	91238;8	57313;9;104	1;0;
$GPXUP;4361;09:03:16;0;49	91238;8	57313;9;104	1;0;
$GPXUP;4361;09:03:17;0;49	91238;8	57313;9;104	1;0;
$GPXUP;4361;09:03:18;0;49	91238;8	57313;9;104	1;0;
$GPXUP;4361;09:03:19;0;49	91238;8	57313;9;104	1;0;
$GPXUP;4361;09:03:20;0;49	91238;8	57313;9;104	1;0;
$GPXUP;4361;09:03:21;0;49	91238;8	57313;9;104	1;0;
$GPXUP;4361;09:03:22;0;49	91238;8	57313;9;104	1;0;
$GPXUP;4361;09:03:23;0;49	91238;8	57313;9;104	1;0;
$GPXUP;4361;09:03:24;0;49	91238;8	57313;9;104	1;0;
$GPXUP;4361;09:03:25;0;49	91238;8	57313;9;104	1;0;
$GPXUP;4361;09:03:26;0;49	91238;8	57313;9;104	1;0;
$GPXUP;4361;09:03:27;0;49	91238;8	57313;9;104	1;0;
$GPXUP;4361;09:03:28;0;49	91238;8	57313;9;104	1;0;
$GPXUP;4361;09:03:29;0;49	91238;8	57313;9;104	1;0;
$GPXUP;4361;09:03:30;0;49	91238;8	57313;9;104	1;0;
$GPXUP;4361;09:03:31;0;49	91238;8	57313;9;104	1;0;
$GPXUP;4361;09:03:32;0;49	91238;8	57313;9;104	1;0;
$GPXUP;4361;09:03:33;0;49	91238;8	57313;9;104	1;0;
$GPXUP;4361;09:03:34;0;49	91238;8	57313;9;104	1;0;
$GPXUP;4361;09:03:35;0;49	91238;8	57313;9;104	1;0;
$GPXUP;4361;09:03:36;0;49	91238;8	57313;9;104	1;0;
$GPXUP;4361;09:03:37;0;49	91238;8	57313;9;104	1;0;
$GPXUP;4361;09:03:38;0;49	91238;8	57313;9;104	1;0;
$GPXUP;4361;09:03:39;0;49	91238;8	57313;9;104	1;0;
$GPXUP;4361;09:03:40;0;49	91238;8	57313;9;104	1;0;
$GPXUP;4361;09:03:41;0;49	91238;8	57313;9;104	1;0;
$GPXUP;4361;09:03:42;0;49	91238;8	57313;9;104	1;0;
$GPXUP;4361;09:03:43;0;49	91238;8	57313;9;104	1;0;
$GPXUP;4361;09:03:44;0;49	91238;8	57313;9;104	1;0;
$GPXUP;4361;09:03:45;0;49	91238;8	57313;9;104	1;0;
$GPXUP;4361;09:03:46;0;49	91238;8	57313;9;104	1;0;
$GPXUP;4361;09:03:47;0;49	91238;8	57313;9;104	1;0;
$GPXUP;4361;09:03:48;0;49	91238;8	57313;9;104	1;0;
$GPXUP;4361;09:03:49;0;49	91238;8	57313;9;104	1;0;
$GPXUP;4361;09:03:50;0;49	91238;8	57313;9;104	1;0;
$GPXUP;4361;09:03:51;0;49	91238;8	57313;9;104	1;0;
$GPXUP;4361;09:03:52;0;49	91238;8	57313;9;104	1;0;
$GPXUP;4361;09:03:53;0;49	91238;8	57313;9;104	1;0;
$GPXUP;4361;09:03:54;0;49	91238;8	57313;9;104	1;0;
$GPXUP;4361;09:03:55;0;49	91238;8	57313;9;104	1;0;
$GPXUP;4361;09:03:56;0;49	91238;8	57313;9;104	1;0;
$GPXUP;4361;09:03:57;0;49	91238;8	57313;9;104	1;0;
$GPXUP;4361;09:03:58;0;49	91238;8	57313;9;104	1;0;
$GPXUP;4361;09:03:59;0;49	91238;8	57313;9;104	1;0;
$GPXUP;4361;09:04:00;0;49	91238;8	57313;9;104	1;0;
$GPXUP;4361;09:04:01;0;49	91238;8	57313;9;104	1;0;
$GPXUP;4361;09:04:02;0;49	91238;8	57313;9;104	1;0;
$GPXUP;4361;09:04:03;0;49	91238;8	57313;9;104	1;0;
$GPXUP;4361;09:04:04;0;49	91238;8	57313;9;104	1;0;
$GPXUP;4361;09:04:05;0;49	91238;8	57313;9;104	1;0;
$GPXUP;4361;09:04:06;0;49	91238;8	57313;9;104	1;0;
$GPXUP;4361;09:04:07;0;49	91238;8	57313;9;104	1;0;
$GPXUP;4361;09:04:08;0;49	91238;8	57313;9;104	1;0;
$GPXUP;4361;09:04:09;0;49	91238;8	57313;9;104	1;0;
$GPXUP;4361;09:04:10;0;49	91238;8	57313;9;104	1;0;
$GPXUP;4361;09:04:11;0;49	91238;8	57313;9;104	1;0;
$GPXUP;4361;09:04:12;0;49	91238;8	57313;9;104	1;0;
$GPXUP;4361;09:04:13;0;49	91238;8	57313;9;104	1;0;
$GPXUP;4361;09:04:14;0;49	91238;8	57313;9;104	1;0;
$GPXUP;4361;09:04:15;0;49	91238;8	57313;9;104	1;0;
$GPXUP;4361;09:04:16;0;49	91238;8	57313;9;104	1;0;
$GPXUP;4361;09:04:17;0;49	91238;8	57313;9;104	1;0;
$GPXUP;4361;09:04:18;0;49	91238;8	57313;9;104	1;0;
$GPXUP;4361;09:04:19;0;49	91238;8	57313;9;104	1;0;
$GPXUP;4361;09:04:20;0;49	91238;8	57313;9;104	1;0;
$GPXUP;4361;09:04:21;0;49	91238;8	57313;9;104	1;0;
$GPXUP;4361;09:04:22;0;49	91238;8	57313;9;104	1;0;
$GPXUP;4361;09:04:23;0;49	91238;8	57313;9;104	1;0;
$GPXUP;4361;09:04:24;0;49	91238;8	57313;9;104	1;0;
$GPXUP;4361;09:04:25;0;49	91238;8	57313;9;104	1;0;
$GPXUP;4361;09:04:26;0;49	91238;8	57313;9;104	1;0;
$GPXUP;4361;09:04:27;0;49	91238;8	57313;9;104	1;0;
$GPXUP;4361;09:04:28;0;49	91238;8	57313;9;104	1;0;
$GPXUP;4361;09:04:29;0;49	91238;8	57313;9;104	1;0;
$GPXUP;4361;09:04:30;0;49	91238;8	57313;9;104	1;0;
$GPXUP;4361;09:04:31;0;49	91238;8	57313;9;104	1;0;
$GPXUP;4361;09:04:32;0;49	91238;8	57313;9;104	1;0;
$GPXUP;4361;09:04:33;0;49	91238;8	57313;9;104	1;0;
$GPXUP;4361;09:04:34;0;49	91238;8	57313;9;104	1;0;
$GPXUP;4361;09:04:35;0;49	91238;8	57313;9;104	1;0;
$GPXUP;4361;09:04:36;0;49	91238;8	57313;9;104	1;0;
$GPXUP;4361;09:04:37;0;49	91238;8	57313;9;104	1;0;
$GPXUP;4361;09:04:38;0;49	91238;8	57313;9;104	1;0;
$GPXUP;4361;09:04:39;0;49	91238;8	57313;9;104	1;0;
$GPXUP;4361;09:04:40;0;49	91238;8	57313;9;104	1;0;
$GPXUP;4361;09:04:41;0;49	91238;8	57313;9;104	1;0;
$GPXUP;4361;09:04:42;0;49	91238;8	57313;9;104	1;0;
$GPXUP;4361;09:04:43;0;49	91238;8	57313;9;104	1;0;
$GPXUP;4361;09:04:44;0;49	91238;8	57313;9;104	1;0;
$GPXUP;4361;09:04:45;0;49	91238;8	57313;9;104	1;0;
$GPXUP;4361;09:04:46;0;49	91238;8	57313;9;104	1;0;
$GPXUP;4361;09:04:47;0;49	91238;8	57313;9;104	1;0;
$GPXUP;4361;09:04:48;0;49	91238;8	57313;9;104	1;0;
$GPXUP;4361;09:04:49;0;49	91238;8	57313;9;104	1;0;
$GPXUP;4361;09:04:50;0;49	91238;8	57313;9;104	1;0;
$GPXUP;4361;09:04:51;0;49	91238;8	57313;9;104	1;0;
$GPXUP;4361;09:04:52;0;49	91238;8	57313;9;104	1;0;
$GPXUP;4361;09:04:53;0;49	91238;8	57313;9;104	1;0;
$GPXUP;4361;09:04:54;0;49	91238;8	57313;9;104	1;0;
$GPXUP;4361;09:04:55;0;49	91238;8	57313;9;104	1;0;
$GPXUP;4361;09:04:56;0;49	91238;8	57313;9;104	1;0;
$GPXUP;4361;09:04:57;0;49	91238;8	57313;9;104	1;0;
$GPXUP;4361;09:04:58;0;49	91238;8	57313;9;104	1;0;
$GPXUP;4361;09:04:59;0;49	91238;8	57313;9;104	1;0;
$GPXUP;4361;09:05:00;0;49	91238;8	57313;9;104	1;0;
$GPXUP;4361;09:05:01;0;49	91238;8	57313;9;104	1;0;
$GPXUP;4361;09:05:02;0;49	91238;8	57313;9;104	1;0;
$GPXUP;4361;09:05:03;0;49	91238;8	57313;9;104	1;0;
$GPXUP;4361;09:05:04;0;49	91238;8	57313;9;104	1;0;
$GPXUP;4361;09:05:05;0;49	91238;8	57313;9;104	1;0;
$GPXUP;4361;09:05:06;0;49	91238;8	57313;9;104	1;0;
$GPXUP;4361;09:05:07;0;49	91238;8	57313;9;104	1;0;
$GPXUP;4361;09:05:08;0;49	91238;8	57313;9;104	1;0;
$GPXUP;4361;09:05:09;0;49	91238;8	57313;9;104	1;0;
$GPXUP;4361;09:05:10;0;49	91238;8	57313;9;104	1;0;
$GPXUP;4361;09:05:11;0;49	91238;8	57313;9;104	1;0;
$GPXUP;4361;09:05:12;0;49	91238;8	57313;9;104	1;0;
$GPXUP;4361;09:05:13;0;49	91238;8	57313;9;104	1;0;
$GPXUP;4361;09:05:14;0;49	91238;8	57313;9;104	1;0;
$GPXUP;4361;09:05:15;0;49	91238;8	57313;9;104	1;0;
$GPXUP;4361;09:05:16;0;49	91238;8	57313;9;104	1;0;
$GPXUP;4361;09:05:17;0;49	91238;8	57313;9;104	1;0;
$GPXUP;4361;09:05:18;0;49	91238;8	57313;9;104	1;0;
$GPXUP;4361;09:05:19;0;49	91238;8	57313;9;104	1;0;
$GPXUP;4361;09:05:20;0;49	91238;8	57313;9;104	1;0;
$GPXUP;4361;09:05:21;0;49	91238;8	57313;9;104	1;0;
$GPXUP;4361;09:05:22;0;49	91238;8	57313;9;104	1;0;
$GPXUP;4361;09:05:23;0;49	91238;8	57313;9;104	1;0;
$GPXUP;4361;09:05:24;0;49	91238;8	57313;9;104	1;0;
$GPXUP;4361;09:05:25;0;49	91238;8	57313;9;104	1;0;
$GPXUP;4361;09:05:26;0;49	91238;8	57313;9;104	1;0;
$GPXUP;4361;09:05:27;0;49	91238;8	57313;9;104	1;0;
$GPXUP;4361;09:05:28;0;49	91238;8	57313;9;104	1;0;
$GPXUP;4361;09:05:29;0;49	91238;8	57313;9;104	1;0;
$GPXUP;4361;09:05:30;0;49	91238;8	57313;9;104	1;0;
$GPXUP;4361;09:05:31;0;49	91238;8	57313;9;104	1;0;
$GPXUP;4361;09:05:32;0;49	91238;8	57313;9;104	1;0;
$GPXUP;4361;09:05:33;0;49	91238;8	57313;9;104	1;0;
$GPXUP;4361;09:05:34;0;49	91238;8	57313;9;104	1;0;
$GPXUP;4361;09:05:35;0;49	91238;8	57313;9;104	1;0;
$GPXUP;4361;09:05:36;0;49	91238;8	57313;9;104	1;0;
$GPXUP;4361;09:05:37;0;49	91238;8	57313;9;104	1;0;
$GPXUP;4361;09:05:38;0;49	91238;8	57313;9;104	1;0;
$GPXUP;4361;09:05:39;0;49	91238;8	57313;9;104	1;0;
$GPXUP;4361;09:05:40;0;49	91238;8	57313;9;104	1;0;
$GPXUP;4361;09:05:41;0;49	91238;8	57313;9;104	1;0;
$GPXUP;4361;09:05:42;0;49	91238;8	57313;9;104	1;0;
$GPXUP;4361;09:05:43;0;49	91238;8	57313;9;104	1;0;
$GPXUP;4361;09:05:44;0;49	91238;8	57313;9;104	1;0;
$GPXUP;4361;09:05:45;0;49	91238;8	57313;9;104	1;0;
$GPXUP;4361;09:05:46;0;49	91238;8	57313;9;104	1;0;
$GPXUP;4361;09:05:47;0;49	91238;8	57313;9;104	1;0;
$GPXUP;4361;09:05:48;0;49	91238;8	57313;9;104	1;0;
$GPXUP;4361;09:05:49;0;49	91238;8	57313;9;104	1;0;
$GPXUP;4361;09:05:50;0;49	91238;8	57313;9;104	1;0;
$GPXUP;4361;09:05:51;0;49	91238;8	57313;9;104	1;0;
$GPXUP;4361;09:05:52;0;49	91238;8	57313;9;104	1;0;
$GPXUP;4361;09:05:53;0;49	91238;8	57313;9;104	1;0;
$GPXUP;4361;09:05:54;0;49	91238;8	57313;9;104	1;0;
$GPXUP;4361;09:05:55;0;49	91238;8	57313;9;104	1;0;
$GPXUP;4361;09:05:56;0;49	91238;8	57313;9;104	1;0;
$GPXUP;4361;09:05:57;0;49	91238;8	57313;9;104	1;0;
$GPXUP;4361;09:05:58;0;49	91238;8	57313;9;104	1;0;
$GPXUP;4361;09:05:59;0;49	91238;8	57313;9;104	1;0;
$GPXUP;4361;09:06:00;0;49	91238;8	57313;9;104	1;0;
$GPXUP;4361;09:06:01;0;49	91238;8	57313;9;104	1;0;
$GPXUP;4361;09:06:02;0;49	91238;8	57313;9;104	1;0;
$GPXUP;4361;09:06:03;0;49	91238;8	57313;9;104	1;0;
$GPXUP;4361;09:06:04;0;49	91238;8	57313;9;104	1;0;
$GPXUP;4361;09:06:05;0;49	91238;8	57313;9;104	1;0;
$GPXUP;4361;09:06:06;0;49	91238;8	57313;9;104	1;0;
$GPXUP;4361;09:06:07;0;49	91238;8	57313;9;104	1;0;
$GPXUP;4361;09:06:08;0;49	91238;8	57313;9;104	1;0;
$GPXUP;4361;09:06:09;0;49	91238;8	57313;9;104	1;0;
$GPXUP;4361;09:06:10;0;49	91238;8	57313;9;104	1;0;
$GPXUP;4361;09:06:11;0;49	91238;8	57313;9;104	1;0;
$GPXUP;4361;09:06:12;0;49	91238;8	57313;9;104	1;0;
$GPXUP;4361;09:06:13;0;49	91238;8	57313;9;104	1;0;
$GPXUP;4361;09:06:14;0;49	91238;8	57313;9;104	1;0;
$GPXUP;4361;09:06:15;0;49	91238;8	57313;9;104	1;0;
$GPXUP;4361;09:06:16;0;49	91238;8	57313;9;104	1;0;
$GPXUP;4361;09:06:17;0;49	91238;8	57313;9;104	1;0;
$GPXUP;4361;09:06:18;0;49	91238;8	57313;9;104	1;0;
$GPXUP;4361;09:06:19;0;49	91238;8	57313;9;104	1;0;
$GPXUP;4361;09:06:20;0;49	91238;8	57313;9;104	1;0;
$GPXUP;4361;09:06:21;0;49	91238;8	57313;9;104	1;0;
$GPXUP;4361;09:06:22;0;49	91238;8	57313;9;104	1;0;
$GPXUP;4361;09:06:23;0;49	91238;8	57313;9;104	1;0;
$GPXUP;4361;09:06:24;0;49	91238;8	57313;9;104	1;0;
$GPXUP;4361;09:06:25;0;49	91238;8	57313;9;104	1;0;
$GPXUP;4361;09:06:26;0;49	91238;8	57313;9;104	1;0;
$GPXUP;4361;09:06:27;0;49	91238;8	57313;9;104	1;0;
$GPXUP;4361;09:06:28;0;49	91238;8	57313;9;104	1;0;
$GPXUP;4361;09:06:29;0;49	91238;8	57313;9;104	1;0;
$GPXUP;4361;09:06:30;0;49	91238;8	57313;9;104	1;0;
$GPXUP;4361;09:06:31;0;49	91238;8	57313;9;104	1;0;
$GPXUP;4361;09:06:32;0;49	91238;8	57313;9;104	1;0;
$GPXUP;4361;09:06:33;0;49	91238;8	57313;9;104	1;0;
$GPXUP;4361;09:06:34;0;49	91238;8	57313;9;104	1;0;
$GPXUP;4361;09:06:35;0;49	91238;8	57313;9;104	1;0;
$GPXUP;4361;09:06:36;0;49	91238;8	57313;9;104	1;0;
$GPXUP;4361;09:06:37;0;49	91238;8	57313;9;104	1;0;
$GPXUP;4361;09:06:38;0;49	91238;8	57313;9;104	1;0;
$GPXUP;4361;09:06:39;0;49	91238;8	57313;9;104	1;0;
$GPXUP;4361;09:06:40;0;49	91238;8	57313;9;104	1;0;
$GPXUP;4361;09:06:41;0;49	91238;8	57313;9;104	1;0;
$GPXUP;4361;09:06:42;0;49	91238;8	57313;9;104	1;0;
$GPXUP;4361;09:06:43;0;49	91238;8	57313;9;104	1;0;
$GPXUP;4361;09:06:44;0;49	91238;8	57313;9;104	1;0;
$GPXUP;4361;09:06:45;0;49	91238;8	57313;9;104	1;0;
$GPXUP;4361;09:06:46;0;49	91238;8	57313;9;104	1;0;
$GPXUP;4361;09:06:47;0;49	91238;8	57313;9;104	1;0;
$GPXUP;4361;09:06:48;0;49	91238;8	57313;9;104	1;0;
$GPXUP;4361;09:06:49;0;49	91238;8	57313;9;104	1;0;
$GPXUP;4361;09:06:50;0;49	91238;8	57313;9;104	1;0;
$GPXUP;4361;09:06:51;0;49	91238;8	57313;9;104	1;0;
$GPXUP;4361;09:06:52;0;49	91238;8	57313;9;104	1;0;
$GPXUP;4361;09:06:53;0;49	91238;8	57313;9;104	1;0;
$GPXUP;4361;09:06:54;0;49	91238;8	57313;9;104	1;0;
$GPXUP;4361;09:06:55;0;49	91238;8	57313;9;104	1;0;
$GPXUP;4361;09:06:56;0;49	91238;8	57313;9;104	1;0;
$GPXUP;4361;09:06:57;0;49	91238;8	57313;9;104	1;0;
$GPXUP;4361;09:06:58;0;49	91238;8	57313;9;104	1;0;
$GPXUP;4361;09:06:59;0;49	91238;8	57313;9;104	1;0;
$GPXUP;4361;09:07:00;0;49	91238;8	57313;9;104	1;0;
$GPXUP;4361;09:07:01;0;49	91238;8	57313;9;104	1;0;
$GPXUP;4361;09:07:02;0;49	91238;8	57313;9;104	1;0;
$GPXUP;4361;09:07:03;0;49	91238;8	57313;9;104	1;0;
$GPXUP;4361;09:07:04;0;49	91238;8	57313;9;104	1;0;
$GPXUP;4361;09:07:05;0;49	91238;8	57313;9;104	1;0;
$GPXUP;4361;09:07:06;0;49	91238;8	57313;9;104	1;0;
$GPXUP;4361;09:07:07;0;49	91238;8	57313;9;104	1;0;
$GPXUP;4361;09:07:08;0;49	91238;8	57313;9;104	1;0;
$GPXUP;4361;09:07:09;0;49	91238;8	57313;9;104	1;0;
$GPXUP;4361;09:07:10;0;49	91238;8	57313;9;104	1;0;
$GPXUP;4361;09:07:11;0;49	91238;8	57313;9;104	1;0;
$GPXUP;4361;09:07:12;0;49	91238;8	57313;9;104	1;0;
$GPXUP;4361;09:07:13;0;49	91238;8	57313;9;104	1;0;
$GPXUP;4361;09:07:14;0;49	91238;8	57313;9;104	1;0;
$GPXUP;4361;09:07:15;0;49	91238;8	57313;9;104	1;0;
$GPXUP;4361;09:07:16;0;49	91238;8	57313;9;104	1;0;
$GPXUP;4361;09:07:17;0;49	91238;8	57313;9;104	1;0;
$GPXUP;4361;09:07:18;0;49	91238;8	57313;9;104	1;0;
$GPXUP;4361;09:07:19;0;49	91238;8	57313;9;104	1;0;
$GPXUP;4361;09:07:20;0;49	91238;8	57313;9;104	1;0;
$GPXUP;4361;09:07:21;0;49	91238;8	57313;9;104	1;0;
$GPXUP;4361;09:07:22;0;49	91238;8	57313;9;104	1;0;
$GPXUP;4361;09:07:23;0;49	91238;8	57313;9;104	1;0;
$GPXUP;4361;09:07:24;0;49	91238;8	57313;9;104	1;0;
$GPXUP;4361;09:07:25;0;49	91238;8	57313;9;104	1;0;
$GPXUP;4361;09:07:26;0;49	91238;8	57313;9;104	1;0;
$GPXUP;4361;09:07:27;0;49	91238;8	57313;9;104	1;0;
$GPXUP;4361;09:07:28;0;49	91238;8	57313;9;104	1;0;
$GPXUP;4361;09:07:29;0;49	91238;8	57313;9;104	1;0;
$GPXUP;4361;09:07:30;0;49	91238;8	57313;9;104	1;0;
$GPXUP;4361;09:07:31;0;49	91238;8	57313;9;104	1;0;
$GPXUP;4361;09:07:32;0;49	91238;8	57313;9;104	1;0;
$GPXUP;4361;09:07:33;0;49	91238;8	57313;9;104	1;0;
$GPXUP;4361;09:07:34;0;49	91238;8	57313;9;104	1;0;
[truncated: 13,423 more rows]
