# Supplementary material for: Pigeon Navigation: Different Routes Lead to Frankfurt
Source: PLoS One. 2014 Nov 12;9(11):e112439. doi: 10.1371/journal.pone.0112439 (PMC4229201; doi:10.1371/journal.pone.0112439)
Supplement: File S4 — Files containing the original track data and a ‘Read me’ explaining the data format. (ZIP) [file pone.0112439.s004.zip › S-GRH/110802xup05_1064.log]

$GPXUP	4363	04:58:01	0	49,8723	8,56804	9	98,3	0
$GPXUP	4363	04:58:02	0	49,87231	8,56804	10	98,4	1
$GPXUP	4363	04:58:03	0	49,87232	8,56804	10	98,7	7
$GPXUP	4363	04:58:04	0	49,87238	8,56808	10	98,8	36
$GPXUP	4363	04:58:05	0	49,87247	8,56816	10	98,9	43
$GPXUP	4363	04:58:06	0	49,87258	8,56824	10	99,3	47
$GPXUP	4363	04:58:07	0	49,8727	8,56828	10	100,4	49
$GPXUP	4363	04:58:08	0	49,87282	8,56832	10	101,9	49
$GPXUP	4363	04:58:09	0	49,87293	8,5684	10	103	50
$GPXUP	4363	04:58:10	0	49,87303	8,56852	10	103,9	50
$GPXUP	4363	04:58:11	0	49,87314	8,56863	10	105,1	51
$GPXUP	4363	04:58:12	0	49,87325	8,56872	10	106,7	50
$GPXUP	4363	04:58:13	0	49,87336	8,56883	10	108,4	49
$GPXUP	4363	04:58:14	0	49,87345	8,56896	10	109,8	49
$GPXUP	4363	04:58:15	0	49,87356	8,56907	10	110,9	49
$GPXUP	4363	04:58:16	0	49,87367	8,56913	10	112,2	48
$GPXUP	4363	04:58:17	0	49,87379	8,5691	10	113,5	52
$GPXUP	4363	04:58:18	0	49,87388	8,56894	10	114,7	59
$GPXUP	4363	04:58:19	0	49,87393	8,56872	10	114,9	61
$GPXUP	4363	04:58:20	0	49,87393	8,56848	10	115	62
$GPXUP	4363	04:58:21	0	49,87387	8,56826	10	116	62
$GPXUP	4363	04:58:22	0	49,8738	8,56805	10	117,9	58
$GPXUP	4363	04:58:23	0	49,87376	8,56784	10	119,5	57
$GPXUP	4363	04:58:24	0	49,87374	8,56761	10	120,4	57
$GPXUP	4363	04:58:25	0	49,87375	8,56739	10	121,3	57
$GPXUP	4363	04:58:26	0	49,87378	8,56717	10	122,3	57
$GPXUP	4363	04:58:27	0	49,87382	8,56695	10	122,7	57
$GPXUP	4363	04:58:28	0	49,87386	8,56673	10	122,5	58
$GPXUP	4363	04:58:29	0	49,87392	8,56653	10	122,6	57
$GPXUP	4363	04:58:30	0	49,87402	8,56636	10	122,9	57
$GPXUP	4363	04:58:31	0	49,87412	8,5662	10	123,4	57
$GPXUP	4363	04:58:32	0	49,87422	8,56603	10	123,7	58
$GPXUP	4363	04:58:33	0	49,8743	8,56584	10	123,6	60
$GPXUP	4363	04:58:34	0	49,8744	8,56566	10	123,4	58
$GPXUP	4363	04:58:35	0	49,87451	8,56553	10	123,5	56
$GPXUP	4363	04:58:36	0	49,87465	8,56546	10	123,3	55
$GPXUP	4363	04:58:37	0	49,87478	8,56546	10	123,5	51
$GPXUP	4363	04:58:38	0	49,8749	8,56551	10	124,1	49
$GPXUP	4363	04:58:39	0	49,875	8,56563	10	125	48
$GPXUP	4363	04:58:40	0	49,87506	8,56579	10	126	49
$GPXUP	4363	04:58:41	0	49,87512	8,56596	10	126,6	48
$GPXUP	4363	04:58:42	0	49,87521	8,5661	10	126,9	49
$GPXUP	4363	04:58:43	0	49,8753	8,56623	10	127,2	50
$GPXUP	4363	04:58:44	0	49,8754	8,56636	10	127,7	50
$GPXUP	4363	04:58:45	0	49,8755	8,56647	10	128,8	49
$GPXUP	4363	04:58:46	0	49,8756	8,56659	10	130	48
$GPXUP	4363	04:58:47	0	49,8757	8,5667	10	131	47
$GPXUP	4363	04:58:48	0	49,87579	8,5668	10	132	46
$GPXUP	4363	04:58:49	0	49,8759	8,56688	10	132,7	47
$GPXUP	4363	04:58:50	0	49,87602	8,56691	10	133,1	48
$GPXUP	4363	04:58:51	0	49,87614	8,56691	10	133,8	50
$GPXUP	4363	04:58:52	0	49,87626	8,56687	10	133,7	52
$GPXUP	4363	04:58:53	0	49,8764	8,56688	10	132,1	63
$GPXUP	4363	04:58:54	0	49,87653	8,56698	10	130,8	53
$GPXUP	4363	04:58:55	0	49,87663	8,56712	10	131	51
$GPXUP	4363	04:58:56	0	49,87673	8,56723	10	131,6	50
$GPXUP	4363	04:58:57	0	49,87684	8,5673	10	132,2	49
$GPXUP	4363	04:58:58	0	49,87697	8,56733	10	132,7	49
$GPXUP	4363	04:58:59	0	49,87709	8,56732	10	133,3	51
$GPXUP	4363	04:59:00	0	49,87721	8,56723	10	133,8	54
$GPXUP	4363	04:59:01	0	49,87732	8,56708	10	133,8	58
$GPXUP	4363	04:59:02	0	49,87738	8,56687	10	133,8	64
$GPXUP	4363	04:59:03	0	49,8774	8,56662	10	133,8	66
$GPXUP	4363	04:59:04	0	49,87736	8,56636	10	134	69
$GPXUP	4363	04:59:05	0	49,87726	8,56614	10	134,2	69
$GPXUP	4363	04:59:06	0	49,87711	8,566	10	134	70
$GPXUP	4363	04:59:07	0	49,87694	8,56594	10	133,8	69
$GPXUP	4363	04:59:08	0	49,87677	8,56597	10	133,7	66
$GPXUP	4363	04:59:09	0	49,87663	8,56607	10	133,7	62
$GPXUP	4363	04:59:10	0	49,87652	8,56624	10	133,6	58
$GPXUP	4363	04:59:11	0	49,87645	8,56643	10	133,8	55
$GPXUP	4363	04:59:12	0	49,87642	8,56664	10	134,3	52
$GPXUP	4363	04:59:13	0	49,87642	8,56684	10	134,9	52
$GPXUP	4363	04:59:14	0	49,87644	8,56704	10	135,4	50
$GPXUP	4363	04:59:15	0	49,87648	8,56722	10	135,7	49
$GPXUP	4363	04:59:16	0	49,87653	8,56739	10	135,4	49
$GPXUP	4363	04:59:17	0	49,87658	8,56757	10	134,9	52
$GPXUP	4363	04:59:18	0	49,87663	8,56776	10	135,3	50
$GPXUP	4363	04:59:19	0	49,87668	8,56794	10	136,4	48
$GPXUP	4363	04:59:20	0	49,87673	8,5681	10	137,2	46
$GPXUP	4363	04:59:21	0	49,8768	8,56825	10	137,5	46
$GPXUP	4363	04:59:22	0	49,87686	8,5684	10	137,4	47
$GPXUP	4363	04:59:23	0	49,87691	8,56857	10	137,4	48
$GPXUP	4363	04:59:24	0	49,87696	8,56875	10	137,4	49
$GPXUP	4363	04:59:25	0	49,877	8,56893	10	137,4	50
$GPXUP	4363	04:59:26	0	49,87703	8,56912	10	137,5	51
$GPXUP	4363	04:59:27	0	49,87707	8,5693	10	137,6	51
$GPXUP	4363	04:59:28	0	49,87714	8,56947	10	137,8	50
$GPXUP	4363	04:59:29	0	49,87722	8,56962	10	137,9	51
$GPXUP	4363	04:59:30	0	49,87731	8,56976	10	137,9	51
$GPXUP	4363	04:59:31	0	49,8774	8,56991	10	137,7	52
$GPXUP	4363	04:59:32	0	49,87746	8,57009	10	137,8	53
$GPXUP	4363	04:59:33	0	49,87752	8,57026	10	137,9	53
$GPXUP	4363	04:59:34	0	49,87761	8,57042	10	138,1	53
$GPXUP	4363	04:59:35	0	49,87771	8,57056	10	138,6	53
$GPXUP	4363	04:59:36	0	49,87779	8,57071	10	139,3	52
$GPXUP	4363	04:59:37	0	49,87786	8,57088	10	140,1	51
$GPXUP	4363	04:59:38	0	49,87793	8,57105	10	140,6	50
$GPXUP	4363	04:59:39	0	49,878	8,5712	10	141	50
$GPXUP	4363	04:59:40	0	49,87811	8,57131	10	141,7	51
$GPXUP	4363	04:59:41	0	49,87823	8,57136	10	142,4	52
$GPXUP	4363	04:59:42	0	49,87836	8,57139	10	143,3	51
$GPXUP	4363	04:59:43	0	49,87848	8,57144	10	144,4	47
$GPXUP	4363	04:59:44	0	49,87858	8,57153	10	145,3	46
$GPXUP	4363	04:59:45	0	49,87865	8,57166	10	145,8	46
$GPXUP	4363	04:59:46	0	49,87872	8,5718	10	146	46
$GPXUP	4363	04:59:47	0	49,87879	8,57195	10	146,3	46
$GPXUP	4363	04:59:48	0	49,87886	8,57208	10	147	46
$GPXUP	4363	04:59:49	0	49,87894	8,57221	10	147,8	45
$GPXUP	4363	04:59:50	0	49,879	8,57236	10	148,3	45
$GPXUP	4363	04:59:51	0	49,87905	8,57252	10	149	45
$GPXUP	4363	04:59:52	0	49,87911	8,57266	10	149,6	45
$GPXUP	4363	04:59:53	0	49,87918	8,5728	10	149,9	46
$GPXUP	4363	04:59:54	0	49,87928	8,5729	10	150,1	47
$GPXUP	4363	04:59:55	0	49,87939	8,57294	10	150,3	50
$GPXUP	4363	04:59:56	0	49,87952	8,57291	10	150,3	57
$GPXUP	4363	04:59:57	0	49,87964	8,57278	10	151,1	63
$GPXUP	4363	04:59:58	0	49,87973	8,57256	10	151,2	69
$GPXUP	4363	04:59:59	0	49,87977	8,57229	10	150,8	72
$GPXUP	4363	05:00:00	0	49,87975	8,572	10	149,3	77
$GPXUP	4363	05:00:01	0	49,87967	8,57172	10	147,9	79
$GPXUP	4363	05:00:02	0	49,87954	8,57148	10	147,3	79
$GPXUP	4363	05:00:03	0	49,87939	8,57128	10	147,3	78
$GPXUP	4363	05:00:04	0	49,87924	8,5711	10	147,8	76
$GPXUP	4363	05:00:05	0	49,87908	8,57091	10	148,4	75
$GPXUP	4363	05:00:06	0	49,87894	8,57073	10	149,5	74
$GPXUP	4363	05:00:07	0	49,87881	8,57052	10	150,3	72
$GPXUP	4363	05:00:08	0	49,87872	8,57028	10	150,4	73
$GPXUP	4363	05:00:09	0	49,87866	8,57001	10	150,3	73
$GPXUP	4363	05:00:10	0	49,87863	8,56973	10	150	70
$GPXUP	4363	05:00:11	0	49,87867	8,56946	10	148,8	70
$GPXUP	4363	05:00:12	0	49,87875	8,56923	10	148,8	66
$GPXUP	4363	05:00:13	0	49,87886	8,56904	10	149,3	64
$GPXUP	4363	05:00:14	0	49,87898	8,5689	10	150,1	59
$GPXUP	4363	05:00:15	0	49,87911	8,56881	10	150,5	55
$GPXUP	4363	05:00:16	0	49,87925	8,56876	10	150,1	57
$GPXUP	4363	05:00:17	0	49,8794	8,56875	10	148,9	58
$GPXUP	4363	05:00:18	0	49,87954	8,56876	10	148,3	57
$GPXUP	4363	05:00:19	0	49,87969	8,56879	10	148,4	58
$GPXUP	4363	05:00:20	0	49,87984	8,56881	10	148,9	57
$GPXUP	4363	05:00:21	0	49,87998	8,56885	10	149,8	54
$GPXUP	4363	05:00:22	0	49,8801	8,56893	10	150,5	52
$GPXUP	4363	05:00:23	0	49,8802	8,56904	10	151,3	51
$GPXUP	4363	05:00:24	0	49,8803	8,56918	10	152	49
$GPXUP	4363	05:00:25	0	49,88038	8,56931	10	152,5	48
$GPXUP	4363	05:00:26	0	49,88047	8,56944	10	152,8	48
$GPXUP	4363	05:00:27	0	49,88054	8,56959	10	153	47
$GPXUP	4363	05:00:28	0	49,88059	8,56976	10	153,3	46
$GPXUP	4363	05:00:29	0	49,88064	8,56992	10	154	46
$GPXUP	4363	05:00:30	0	49,88071	8,57007	10	154,5	46
$GPXUP	4363	05:00:31	0	49,88079	8,5702	10	155	47
$GPXUP	4363	05:00:32	0	49,88089	8,5703	10	155,7	47
$GPXUP	4363	05:00:33	0	49,881	8,57039	10	156,5	48
$GPXUP	4363	05:00:34	0	49,8811	8,57047	10	157,2	47
$GPXUP	4363	05:00:35	0	49,88119	8,57058	10	158	44
$GPXUP	4363	05:00:36	0	49,88123	8,57073	10	158,6	45
$GPXUP	4363	05:00:37	0	49,8812	8,5709	10	159,2	49
$GPXUP	4363	05:00:38	0	49,8811	8,57103	10	159,8	54
$GPXUP	4363	05:00:39	0	49,88098	8,57112	10	160,3	57
$GPXUP	4363	05:00:40	0	49,88082	8,57115	10	160,8	61
$GPXUP	4363	05:00:41	0	49,88067	8,5711	10	161,2	64
$GPXUP	4363	05:00:42	0	49,88052	8,57099	10	161,6	67
$GPXUP	4363	05:00:43	0	49,88038	8,57083	10	161,8	69
$GPXUP	4363	05:00:44	0	49,88025	8,57064	10	161,8	71
$GPXUP	4363	05:00:45	0	49,88012	8,57044	10	161,5	72
$GPXUP	4363	05:00:46	0	49,87999	8,57023	10	161,2	73
$GPXUP	4363	05:00:47	0	49,87988	8,57	10	161,4	74
$GPXUP	4363	05:00:48	0	49,87976	8,56976	10	161,7	74
$GPXUP	4363	05:00:49	0	49,87967	8,5695	10	161,8	75
$GPXUP	4363	05:00:50	0	49,87957	8,56925	10	161,9	76
$GPXUP	4363	05:00:51	0	49,87948	8,56899	10	162,7	75
$GPXUP	4363	05:00:52	0	49,8794	8,56872	10	163,4	75
$GPXUP	4363	05:00:53	0	49,87935	8,56844	10	163,3	76
$GPXUP	4363	05:00:54	0	49,8793	8,56815	10	163,1	77
$GPXUP	4363	05:00:55	0	49,87925	8,56786	10	163,8	76
$GPXUP	4363	05:00:56	0	49,87925	8,56756	10	164	75
$GPXUP	4363	05:00:57	0	49,87929	8,56729	10	163,8	71
$GPXUP	4363	05:00:58	0	49,87938	8,56707	10	163,8	67
$GPXUP	4363	05:00:59	0	49,8795	8,56689	10	163,6	64
$GPXUP	4363	05:01:00	0	49,87964	8,56676	10	162,9	63
$GPXUP	4363	05:01:01	0	49,87978	8,56666	10	162,1	63
$GPXUP	4363	05:01:02	0	49,87993	8,56659	10	161,7	61
$GPXUP	4363	05:01:03	0	49,88008	8,56658	10	161,5	58
$GPXUP	4363	05:01:04	0	49,88023	8,56659	10	160,6	59
$GPXUP	4363	05:01:05	0	49,88038	8,56658	10	159,4	62
$GPXUP	4363	05:01:06	0	49,88054	8,56656	10	158,2	61
$GPXUP	4363	05:01:07	0	49,88069	8,56657	10	157,9	58
$GPXUP	4363	05:01:08	0	49,88084	8,56661	10	157,9	55
$GPXUP	4363	05:01:09	0	49,88096	8,56669	10	158,4	53
$GPXUP	4363	05:01:10	0	49,88108	8,5668	10	160,4	51
$GPXUP	4363	05:01:11	0	49,88115	8,56696	10	162,9	47
$GPXUP	4363	05:01:12	0	49,88117	8,56714	10	164,1	47
$GPXUP	4363	05:01:13	0	49,88115	8,56732	10	164,5	49
$GPXUP	4363	05:01:14	0	49,88107	8,56747	10	164,8	53
$GPXUP	4363	05:01:15	0	49,88095	8,56758	10	165,3	57
$GPXUP	4363	05:01:16	0	49,88081	8,56765	10	165,6	59
$GPXUP	4363	05:01:17	0	49,88066	8,56769	10	165,6	62
$GPXUP	4363	05:01:18	0	49,8805	8,56768	10	165,9	65
$GPXUP	4363	05:01:19	0	49,88034	8,56761	10	166,3	68
$GPXUP	4363	05:01:20	0	49,88019	8,56746	10	166,9	70
$GPXUP	4363	05:01:21	0	49,88007	8,56725	10	167,2	73
$GPXUP	4363	05:01:22	0	49,87996	8,56701	10	167,1	75
$GPXUP	4363	05:01:23	0	49,87985	8,56676	10	166,5	76
$GPXUP	4363	05:01:24	0	49,87972	8,56654	10	165,8	77
$GPXUP	4363	05:01:25	0	49,87958	8,56634	10	165,6	76
$GPXUP	4363	05:01:26	0	49,87941	8,56619	10	166,3	74
$GPXUP	4363	05:01:27	0	49,87925	8,56608	10	166,9	71
$GPXUP	4363	05:01:28	0	49,87907	8,56603	10	166,4	71
$GPXUP	4363	05:01:29	0	49,8789	8,56605	10	164,5	69
$GPXUP	4363	05:01:30	0	49,87874	8,56612	10	162,8	63
$GPXUP	4363	05:01:31	0	49,87862	8,56626	10	161,5	61
$GPXUP	4363	05:01:32	0	49,87852	8,56644	10	160,3	59
$GPXUP	4363	05:01:33	0	49,87847	8,56665	10	159,8	57
$GPXUP	4363	05:01:34	0	49,87846	8,56687	10	159,2	55
$GPXUP	4363	05:01:35	0	49,8785	8,56707	10	158,5	54
$GPXUP	4363	05:01:36	0	49,87856	8,56726	10	157,4	56
$GPXUP	4363	05:01:37	0	49,87865	8,56744	10	156,2	57
$GPXUP	4363	05:01:38	0	49,87876	8,5676	10	155,1	58
$GPXUP	4363	05:01:39	0	49,87888	8,56773	10	154,5	58
$GPXUP	4363	05:01:40	0	49,87901	8,56784	10	154,3	58
$GPXUP	4363	05:01:41	0	49,87914	8,56795	10	154,3	57
$GPXUP	4363	05:01:42	0	49,87926	8,56806	10	154,4	56
$GPXUP	4363	05:01:43	0	49,87938	8,56818	10	154,6	54
$GPXUP	4363	05:01:44	0	49,87948	8,56833	10	154,9	53
$GPXUP	4363	05:01:45	0	49,87956	8,56849	10	155,3	52
$GPXUP	4363	05:01:46	0	49,87963	8,56866	10	155,7	51
$GPXUP	4363	05:01:47	0	49,87969	8,56883	10	156,2	50
$GPXUP	4363	05:01:48	0	49,87974	8,56901	10	156,9	49
$GPXUP	4363	05:01:49	0	49,87976	8,5692	10	157,6	48
$GPXUP	4363	05:01:50	0	49,87975	8,56938	10	157,8	50
$GPXUP	4363	05:01:51	0	49,87968	8,56955	10	157,5	55
$GPXUP	4363	05:01:52	0	49,87956	8,56968	10	157,1	60
$GPXUP	4363	05:01:53	0	49,87941	8,56974	10	156,8	66
$GPXUP	4363	05:01:54	0	49,87924	8,56975	10	156,3	69
$GPXUP	4363	05:01:55	0	49,87906	8,5697	10	155,9	72
$GPXUP	4363	05:01:56	0	49,87889	8,56962	10	155,8	74
$GPXUP	4363	05:01:57	0	49,87871	8,56952	10	155,5	74
$GPXUP	4363	05:01:58	0	49,87854	8,56944	10	154,6	72
$GPXUP	4363	05:01:59	0	49,87835	8,5694	10	153,7	73
$GPXUP	4363	05:02:00	0	49,87817	8,56937	10	153,1	73
$GPXUP	4363	05:02:01	0	49,87799	8,56928	10	152	84
$GPXUP	4363	05:02:02	0	49,87784	8,56908	10	151,3	73
$GPXUP	4363	05:02:03	0	49,87777	8,56882	10	150,8	74
$GPXUP	4363	05:02:04	0	49,87778	8,56854	10	150,1	72
$GPXUP	4363	05:02:05	0	49,87786	8,5683	10	149,4	69
$GPXUP	4363	05:02:06	0	49,87799	8,56813	10	148,9	65
$GPXUP	4363	05:02:07	0	49,87814	8,56806	10	149,2	58
$GPXUP	4363	05:02:08	0	49,87827	8,56807	10	150,3	52
$GPXUP	4363	05:02:09	0	49,8784	8,56813	10	151,7	51
$GPXUP	4363	05:02:10	0	49,87853	8,56819	10	152,6	51
$GPXUP	4363	05:02:11	0	49,87864	8,56826	10	153,2	48
$GPXUP	4363	05:02:12	0	49,87874	8,56837	10	153,6	47
$GPXUP	4363	05:02:13	0	49,87883	8,5685	10	154	47
$GPXUP	4363	05:02:14	0	49,87892	8,56862	10	154,4	48
$GPXUP	4363	05:02:15	0	49,87902	8,56874	10	154,7	48
$GPXUP	4363	05:02:16	0	49,8791	8,56888	10	155,4	47
$GPXUP	4363	05:02:17	0	49,87917	8,56902	10	156,1	45
$GPXUP	4363	05:02:18	0	49,87925	8,56916	10	156,7	46
$GPXUP	4363	05:02:19	0	49,87935	8,56925	10	157,2	49
$GPXUP	4363	05:02:20	0	49,87948	8,56926	10	157,3	55
$GPXUP	4363	05:02:21	0	49,87962	8,5692	10	157,1	61
$GPXUP	4363	05:02:22	0	49,87976	8,56908	10	157	65
$GPXUP	4363	05:02:23	0	49,87989	8,56892	10	157	67
$GPXUP	4363	05:02:24	0	49,88003	8,56877	10	157,3	65
$GPXUP	4363	05:02:25	0	49,88017	8,56867	10	157,7	60
$GPXUP	4363	05:02:26	0	49,88032	8,56866	10	157,7	55
$GPXUP	4363	05:02:27	0	49,88044	8,56873	10	157,5	51
$GPXUP	4363	05:02:28	0	49,88054	8,56885	10	157,1	51
$GPXUP	4363	05:02:29	0	49,88062	8,56901	10	156,8	50
$GPXUP	4363	05:02:30	0	49,88068	8,56918	10	156,8	49
$GPXUP	4363	05:02:31	0	49,88074	8,56936	10	157	50
$GPXUP	4363	05:02:32	0	49,8808	8,56953	10	157,5	49
$GPXUP	4363	05:02:33	0	49,88084	8,5697	10	158,1	48
$GPXUP	4363	05:02:34	0	49,88086	8,56989	10	158,5	48
$GPXUP	4363	05:02:35	0	49,88086	8,57008	10	158,7	48
$GPXUP	4363	05:02:36	0	49,88084	8,57027	10	159	49
$GPXUP	4363	05:02:37	0	49,88078	8,57043	10	159,5	53
$GPXUP	4363	05:02:38	0	49,88067	8,57056	10	160	56
$GPXUP	4363	05:02:39	0	49,88053	8,57063	10	160,4	59
$GPXUP	4363	05:02:40	0	49,88038	8,57067	10	160,1	62
$GPXUP	4363	05:02:41	0	49,88022	8,5707	10	159,4	66
$GPXUP	4363	05:02:42	0	49,88005	8,57072	10	158,7	66
$GPXUP	4363	05:02:43	0	49,87989	8,57076	10	158	66
$GPXUP	4363	05:02:44	0	49,87973	8,57083	10	157,4	66
$GPXUP	4363	05:02:45	0	49,87958	8,57093	10	156,9	66
$GPXUP	4363	05:02:46	0	49,87942	8,57104	10	156,6	66
$GPXUP	4363	05:02:47	0	49,87927	8,57114	10	156,5	66
$GPXUP	4363	05:02:48	0	49,87912	8,57123	10	156,2	67
$GPXUP	4363	05:02:49	0	49,87895	8,57129	10	156,2	68
$GPXUP	4363	05:02:50	0	49,87878	8,57132	10	156,3	69
$GPXUP	4363	05:02:51	0	49,8786	8,57131	10	156,5	71
$GPXUP	4363	05:02:52	0	49,87842	8,57125	10	156,7	73
$GPXUP	4363	05:02:53	0	49,87824	8,57118	10	156,7	73
$GPXUP	4363	05:02:54	0	49,87806	8,57113	10	156,3	72
$GPXUP	4363	05:02:55	0	49,87788	8,57108	10	156,2	73
$GPXUP	4363	05:02:56	0	49,8777	8,57103	10	156,2	73
$GPXUP	4363	05:02:57	0	49,87752	8,571	10	155,8	73
$GPXUP	4363	05:02:58	0	49,87733	8,57097	10	155,5	73
$GPXUP	4363	05:02:59	0	49,87714	8,57097	10	155,1	75
$GPXUP	4363	05:03:00	0	49,87697	8,571	10	155	70
$GPXUP	4363	05:03:01	0	49,8768	8,57105	10	155,1	69
$GPXUP	4363	05:03:02	0	49,87662	8,57111	10	154,3	69
$GPXUP	4363	05:03:03	0	49,87646	8,57119	10	154,1	66
$GPXUP	4363	05:03:04	0	49,8763	8,57126	10	153,8	69
$GPXUP	4363	05:03:05	0	49,87613	8,57132	10	152,9	68
$GPXUP	4363	05:03:06	0	49,87597	8,57142	10	151	70
$GPXUP	4363	05:03:07	0	49,87582	8,57155	10	149,8	69
$GPXUP	4363	05:03:08	0	49,87568	8,57171	10	149,8	66
$GPXUP	4363	05:03:09	0	49,87558	8,57188	10	149,9	60
$GPXUP	4363	05:03:10	0	49,87552	8,57208	10	150,3	55
$GPXUP	4363	05:03:11	0	49,8755	8,57228	10	150,8	52
$GPXUP	4363	05:03:12	0	49,87554	8,57246	10	151,9	50
$GPXUP	4363	05:03:13	0	49,87562	8,57261	10	152,9	49
$GPXUP	4363	05:03:14	0	49,87572	8,57274	10	153,5	50
$GPXUP	4363	05:03:15	0	49,87583	8,57285	10	153,7	50
$GPXUP	4363	05:03:16	0	49,87594	8,57294	10	153,8	51
$GPXUP	4363	05:03:17	0	49,87606	8,57303	10	154,2	52
$GPXUP	4363	05:03:18	0	49,87619	8,5731	10	154,9	53
$GPXUP	4363	05:03:19	0	49,87633	8,57313	10	155,6	56
$GPXUP	4363	05:03:20	0	49,87647	8,5731	10	156,4	58
$GPXUP	4363	05:03:21	0	49,87662	8,57304	10	157	59
$GPXUP	4363	05:03:22	0	49,87676	8,57295	10	157,6	65
$GPXUP	4363	05:03:23	0	49,87688	8,57277	10	156,8	71
$GPXUP	4363	05:03:24	0	49,87698	8,57252	10	156,6	75
$GPXUP	4363	05:03:25	0	49,87705	8,57224	10	157,1	75
$GPXUP	4363	05:03:26	0	49,87713	8,57198	10	157,7	73
$GPXUP	4363	05:03:27	0	49,87722	8,57174	10	158	69
$GPXUP	4363	05:03:28	0	49,87734	8,57154	10	157,7	67
$GPXUP	4363	05:03:29	0	49,87747	8,57138	10	157,5	66
$GPXUP	4363	05:03:30	0	49,87761	8,57124	10	157,3	65
$GPXUP	4363	05:03:31	0	49,87775	8,57113	10	157,6	62
$GPXUP	4363	05:03:32	0	49,8779	8,57106	10	157,8	61
$GPXUP	4363	05:03:33	0	49,87805	8,57099	10	157,8	62
$GPXUP	4363	05:03:34	0	49,8782	8,57093	10	158,1	61
$GPXUP	4363	05:03:35	0	49,87835	8,57088	10	158,8	58
$GPXUP	4363	05:03:36	0	49,87849	8,57086	10	159,5	58
$GPXUP	4363	05:03:37	0	49,87864	8,57083	10	159,7	59
$GPXUP	4363	05:03:38	0	49,87878	8,5708	10	159,7	56
$GPXUP	4363	05:03:39	0	49,87893	8,57079	10	160	56
$GPXUP	4363	05:03:40	0	49,87907	8,57077	10	160,8	57
$GPXUP	4363	05:03:41	0	49,87921	8,57075	10	161,6	53
$GPXUP	4363	05:03:42	0	49,87934	8,57076	10	162,2	51
$GPXUP	4363	05:03:43	0	49,87947	8,57079	10	162,9	50
$GPXUP	4363	05:03:44	0	49,87959	8,57082	10	163,6	48
$GPXUP	4363	05:03:45	0	49,8797	8,57088	10	164,5	46
$GPXUP	4363	05:03:46	0	49,8798	8,57095	10	165,7	43
$GPXUP	4363	05:03:47	0	49,87988	8,57104	10	166,7	38
$GPXUP	4363	05:03:48	0	49,87992	8,57117	10	166,8	38
$GPXUP	4363	05:03:49	0	49,87991	8,57132	10	167,1	42
$GPXUP	4363	05:03:50	0	49,87982	8,57143	10	166,4	52
$GPXUP	4363	05:03:51	0	49,87969	8,57148	10	166,2	59
$GPXUP	4363	05:03:52	0	49,87954	8,57144	10	166,1	64
$GPXUP	4363	05:03:53	0	49,87938	8,57135	10	165,9	68
$GPXUP	4363	05:03:54	0	49,87922	8,57121	10	166,2	70
$GPXUP	4363	05:03:55	0	49,87907	8,57104	10	166,7	72
$GPXUP	4363	05:03:56	0	49,87894	8,57084	10	166,4	74
$GPXUP	4363	05:03:57	0	49,87881	8,57061	10	166,4	74
$GPXUP	4363	05:03:58	0	49,87869	8,57039	10	166,4	74
$GPXUP	4363	05:03:59	0	49,87856	8,57018	10	167	74
$GPXUP	4363	05:04:00	0	49,87845	8,56994	10	168,1	74
$GPXUP	4363	05:04:01	0	49,87836	8,56969	10	169,2	74
$GPXUP	4363	05:04:02	0	49,8783	8,56941	10	169,8	75
$GPXUP	4363	05:04:03	0	49,87825	8,56912	10	170	76
$GPXUP	4363	05:04:04	0	49,87821	8,56884	10	170,2	76
$GPXUP	4363	05:04:05	0	49,87821	8,56854	10	170,6	75
$GPXUP	4363	05:04:06	0	49,87826	8,56827	10	171,1	73
$GPXUP	4363	05:04:07	0	49,87834	8,56803	10	171,3	68
$GPXUP	4363	05:04:08	0	49,87847	8,56786	10	171	62
$GPXUP	4363	05:04:09	0	49,87861	8,56781	10	170,6	56
$GPXUP	4363	05:04:10	0	49,87875	8,56784	10	170,2	53
$GPXUP	4363	05:04:11	0	49,87888	8,56792	10	170,4	51
$GPXUP	4363	05:04:12	0	49,87898	8,56802	10	171,1	49
$GPXUP	4363	05:04:13	0	49,87908	8,56815	10	172	46
$GPXUP	4363	05:04:14	0	49,87916	8,56829	10	172,7	46
$GPXUP	4363	05:04:15	0	49,87925	8,56841	10	173,2	48
$GPXUP	4363	05:04:16	0	49,87937	8,56849	10	173,1	53
$GPXUP	4363	05:04:17	0	49,8795	8,56852	10	172,8	57
$GPXUP	4363	05:04:18	0	49,87965	8,56851	10	172,6	59
$GPXUP	4363	05:04:19	0	49,8798	8,5685	10	173,2	58
$GPXUP	4363	05:04:20	0	49,87995	8,56851	10	173,7	56
$GPXUP	4363	05:04:21	0	49,88009	8,56853	10	173,6	55
$GPXUP	4363	05:04:22	0	49,88022	8,56859	10	173,1	54
$GPXUP	4363	05:04:23	0	49,88034	8,56868	10	173	51
$GPXUP	4363	05:04:24	0	49,88044	8,56881	10	173,4	49
$GPXUP	4363	05:04:25	0	49,88055	8,56892	10	173,8	49
$GPXUP	4363	05:04:26	0	49,88065	8,56902	10	174,1	49
$GPXUP	4363	05:04:27	0	49,88076	8,56912	10	173,9	50
$GPXUP	4363	05:04:28	0	49,88088	8,56921	10	173,7	52
$GPXUP	4363	05:04:29	0	49,881	8,56929	10	173,6	51
$GPXUP	4363	05:04:30	0	49,88111	8,56938	10	173,6	51
$GPXUP	4363	05:04:31	0	49,88123	8,56947	10	173,3	52
$GPXUP	4363	05:04:32	0	49,88134	8,56956	10	172,9	52
$GPXUP	4363	05:04:33	0	49,88146	8,56966	10	172,8	52
$GPXUP	4363	05:04:34	0	49,88157	8,56975	10	173,3	51
$GPXUP	4363	05:04:35	0	49,88169	8,56983	10	173,6	51
$GPXUP	4363	05:04:36	0	49,88181	8,5699	10	173,5	51
$GPXUP	4363	05:04:37	0	49,88192	8,56999	10	173,4	48
$GPXUP	4363	05:04:38	0	49,88201	8,57011	10	173,1	48
$GPXUP	4363	05:04:39	0	49,8821	8,57024	10	172,9	48
$GPXUP	4363	05:04:40	0	49,88218	8,57038	10	172,9	47
$GPXUP	4363	05:04:41	0	49,88226	8,57051	10	173	48
$GPXUP	4363	05:04:42	0	49,88235	8,57063	10	172,6	48
$GPXUP	4363	05:04:43	0	49,88246	8,57074	10	172,1	52
$GPXUP	4363	05:04:44	0	49,88258	8,5708	10	171,7	54
$GPXUP	4363	05:04:45	0	49,88272	8,57084	10	171,1	56
$GPXUP	4363	05:04:46	0	49,88286	8,57087	10	170,2	57
$GPXUP	4363	05:04:47	0	49,88301	8,5709	10	169,4	59
$GPXUP	4363	05:04:48	0	49,88316	8,57091	10	169,2	59
$GPXUP	4363	05:04:49	0	49,88331	8,57091	10	169,1	60
$GPXUP	4363	05:04:50	0	49,88346	8,57088	10	168,8	63
$GPXUP	4363	05:04:51	0	49,88361	8,57076	10	169,2	68
$GPXUP	4363	05:04:52	0	49,88374	8,57058	10	169,3	70
$GPXUP	4363	05:04:53	0	49,88386	8,57037	10	169,2	71
$GPXUP	4363	05:04:54	0	49,88398	8,57015	10	169,3	72
$GPXUP	4363	05:04:55	0	49,88409	8,56992	10	169,5	73
$GPXUP	4363	05:04:56	0	49,88418	8,56966	10	169,4	75
$GPXUP	4363	05:04:57	0	49,88424	8,56937	10	168,9	77
$GPXUP	4363	05:04:58	0	49,8843	8,56907	10	168,8	78
$GPXUP	4363	05:04:59	0	49,88434	8,56877	10	168,8	77
$GPXUP	4363	05:05:00	0	49,88438	8,56848	10	168,8	76
$GPXUP	4363	05:05:01	0	49,88442	8,56819	10	168,5	78
$GPXUP	4363	05:05:02	0	49,88445	8,56788	10	168,4	78
$GPXUP	4363	05:05:03	0	49,88448	8,56758	10	168,8	77
$GPXUP	4363	05:05:04	0	49,8845	8,56728	10	169	77
$GPXUP	4363	05:05:05	0	49,88453	8,56698	10	169,2	76
$GPXUP	4363	05:05:06	0	49,88456	8,56669	10	169,2	77
$GPXUP	4363	05:05:07	0	49,88458	8,56639	10	169	77
$GPXUP	4363	05:05:08	0	49,88462	8,5661	10	169,1	77
$GPXUP	4363	05:05:09	0	49,88468	8,56581	10	169,3	77
$GPXUP	4363	05:05:10	0	49,88474	8,56553	10	169,5	77
$GPXUP	4363	05:05:11	0	49,8848	8,56524	10	169,3	77
$GPXUP	4363	05:05:12	0	49,88486	8,56496	10	169,3	76
$GPXUP	4363	05:05:13	0	49,88496	8,56471	10	169,5	73
$GPXUP	4363	05:05:14	0	49,88507	8,56451	10	170,1	68
$GPXUP	4363	05:05:15	0	49,8852	8,56434	10	171,1	64
$GPXUP	4363	05:05:16	0	49,88534	8,56424	10	171,9	60
$GPXUP	4363	05:05:17	0	49,88548	8,56415	10	172	61
$GPXUP	4363	05:05:18	0	49,88563	8,56405	10	171,7	63
$GPXUP	4363	05:05:19	0	49,88578	8,56398	10	170,7	61
$GPXUP	4363	05:05:20	0	49,88592	8,56397	10	169,4	59
$GPXUP	4363	05:05:21	0	49,88607	8,564	10	168,9	57
$GPXUP	4363	05:05:22	0	49,8862	8,56405	10	169,9	52
$GPXUP	4363	05:05:23	0	49,88633	8,5641	10	171,1	52
$GPXUP	4363	05:05:24	0	49,88646	8,56413	10	171,3	54
$GPXUP	4363	05:05:25	0	49,8866	8,56412	10	170,5	59
$GPXUP	4363	05:05:26	0	49,88675	8,56407	10	169,1	63
$GPXUP	4363	05:05:27	0	49,8869	8,564	10	167,6	66
$GPXUP	4363	05:05:28	0	49,88706	8,56394	10	167,1	63
$GPXUP	4363	05:05:29	0	49,88722	8,5639	10	167,3	62
$GPXUP	4363	05:05:30	0	49,88737	8,56387	10	167,3	63
$GPXUP	4363	05:05:31	0	49,88753	8,56379	10	166,9	67
$GPXUP	4363	05:05:32	0	49,88768	8,56369	10	166,1	66
$GPXUP	4363	05:05:33	0	49,88783	8,56361	10	165,6	64
$GPXUP	4363	05:05:34	0	49,88799	8,56356	10	166,3	64
$GPXUP	4363	05:05:35	0	49,88814	8,56346	10	166,3	66
$GPXUP	4363	05:05:36	0	49,88828	8,56331	10	166,1	69
$GPXUP	4363	05:05:37	0	49,88841	8,56313	10	165,4	72
$GPXUP	4363	05:05:38	0	49,88853	8,56292	10	164,8	75
$GPXUP	4363	05:05:39	0	49,88862	8,56266	10	164,6	76
$GPXUP	4363	05:05:40	0	49,88869	8,56238	10	164,5	78
$GPXUP	4363	05:05:41	0	49,88872	8,56207	10	164,1	80
$GPXUP	4363	05:05:42	0	49,8887	8,56175	10	163,2	82
$GPXUP	4363	05:05:43	0	49,88865	8,56143	10	162,1	83
$GPXUP	4363	05:05:44	0	49,88858	8,56112	10	160,5	85
$GPXUP	4363	05:05:45	0	49,88849	8,5608	10	159	86
$GPXUP	4363	05:05:46	0	49,88842	8,56048	10	157,6	86
$GPXUP	4363	05:05:47	0	49,88834	8,56015	10	156,2	87
$GPXUP	4363	05:05:48	0	49,88824	8,55985	10	155,4	88
$GPXUP	4363	05:05:49	0	49,8881	8,55959	10	156,6	83
$GPXUP	4363	05:05:50	0	49,88799	8,55934	10	158,6	77
$GPXUP	4363	05:05:51	0	49,88795	8,55907	10	159,6	69
$GPXUP	4363	05:05:52	0	49,888	8,55888	10	159,7	36
$GPXUP	4363	05:05:53	0	49,88812	8,5589	10	157,2	54
$GPXUP	4363	05:05:54	0	49,88825	8,559	10	156,1	53
$GPXUP	4363	05:05:55	0	49,88834	8,55917	10	156,2	52
$GPXUP	4363	05:05:56	0	49,88839	8,55937	10	156,5	53
$GPXUP	4363	05:05:57	0	49,88841	8,5596	10	156,6	54
$GPXUP	4363	05:05:58	0	49,88844	8,55981	10	156,4	53
$GPXUP	4363	05:05:59	0	49,8885	8,56	10	155,2	53
$GPXUP	4363	05:06:00	0	49,8886	8,56014	10	153,1	56
$GPXUP	4363	05:06:01	0	49,88874	8,56021	10	151	60
$GPXUP	4363	05:06:02	0	49,88889	8,5602	10	149,5	64
$GPXUP	4363	05:06:03	0	49,88905	8,56014	10	148,9	65
$GPXUP	4363	05:06:04	0	49,88921	8,56007	10	148,3	63
$GPXUP	4363	05:06:05	0	49,88937	8,56003	10	147,8	62
$GPXUP	4363	05:06:06	0	49,88952	8,56004	10	147,4	58
$GPXUP	4363	05:06:07	0	49,88968	8,56006	10	147,7	59
$GPXUP	4363	05:06:08	0	49,88982	8,56002	10	148,2	60
$GPXUP	4363	05:06:09	0	49,88996	8,55993	10	147,8	55
$GPXUP	4363	05:06:10	0	49,8901	8,55988	10	147,1	56
$GPXUP	4363	05:06:11	0	49,89024	8,55982	10	147,4	57
$GPXUP	4363	05:06:12	0	49,89038	8,55974	10	146,8	61
$GPXUP	4363	05:06:13	0	49,89052	8,55965	10	144,3	60
$GPXUP	4363	05:06:14	0	49,89067	8,55961	10	142,1	58
$GPXUP	4363	05:06:15	0	49,89081	8,55965	10	141,4	57
$GPXUP	4363	05:06:16	0	49,89093	8,55975	10	141,1	54
$GPXUP	4363	05:06:17	0	49,89103	8,55989	10	140,8	53
$GPXUP	4363	05:06:18	0	49,89111	8,56006	10	140,5	53
$GPXUP	4363	05:06:19	0	49,89116	8,56025	10	140,7	53
$GPXUP	4363	05:06:20	0	49,89123	8,56043	10	141,2	51
$GPXUP	4363	05:06:21	0	49,8913	8,5606	10	141,7	48
$GPXUP	4363	05:06:22	0	49,89136	8,56075	10	142,3	47
$GPXUP	4363	05:06:23	0	49,89141	8,56092	10	142,2	48
$GPXUP	4363	05:06:24	0	49,89144	8,5611	10	142	49
$GPXUP	4363	05:06:25	0	49,89144	8,56129	10	142	51
$GPXUP	4363	05:06:26	0	49,89144	8,56149	10	142,7	51
$GPXUP	4363	05:06:27	0	49,89142	8,56168	10	143,5	50
$GPXUP	4363	05:06:28	0	49,8914	8,56187	10	144,2	49
$GPXUP	4363	05:06:29	0	49,89136	8,56205	10	144,6	50
$GPXUP	4363	05:06:30	0	49,89128	8,56221	10	145,6	51
$GPXUP	4363	05:06:31	0	49,8912	8,56237	10	146,1	50
$GPXUP	4363	05:06:32	0	49,89114	8,56254	10	145,8	49
$GPXUP	4363	05:06:33	0	49,8911	8,56272	10	146	50
$GPXUP	4363	05:06:34	0	49,89104	8,56288	10	147,3	49
$GPXUP	4363	05:06:35	0	49,89098	8,56305	10	148,7	48
$GPXUP	4363	05:06:36	0	49,89089	8,56319	10	149,8	51
$GPXUP	4363	05:06:37	0	49,89078	8,56328	10	150,7	56
$GPXUP	4363	05:06:38	0	49,89063	8,56331	10	150,9	60
$GPXUP	4363	05:06:39	0	49,89048	8,56325	10	151,2	64
$GPXUP	4363	05:06:40	0	49,89034	8,56311	10	151,6	66
$GPXUP	4363	05:06:41	0	49,89025	8,5629	10	151,5	65
$GPXUP	4363	05:06:42	0	49,89025	8,56265	10	150	62
$GPXUP	4363	05:06:43	0	49,89033	8,56246	10	148,3	58
$GPXUP	4363	05:06:44	0	49,89046	8,56236	10	147,4	54
$GPXUP	4363	05:06:45	0	49,89059	8,56233	10	147,2	51
$GPXUP	4363	05:06:46	0	49,89072	8,56234	10	147,2	49
$GPXUP	4363	05:06:47	0	49,89084	8,56239	10	147,5	49
$GPXUP	4363	05:06:48	0	49,89096	8,56245	10	148,4	47
$GPXUP	4363	05:06:49	0	49,89107	8,56253	10	148,7	45
$GPXUP	4363	05:06:50	0	49,89118	8,56262	10	148,9	47
$GPXUP	4363	05:06:51	0	49,89129	8,56269	10	149,4	47
$GPXUP	4363	05:06:52	0	49,89139	8,56278	10	149,7	45
$GPXUP	4363	05:06:53	0	49,89149	8,56288	10	149,8	46
$GPXUP	4363	05:06:54	0	49,89158	8,56299	10	149,5	47
$GPXUP	4363	05:06:55	0	49,89168	8,5631	10	149,5	47
$GPXUP	4363	05:06:56	0	49,89179	8,56318	10	149,4	49
$GPXUP	4363	05:06:57	0	49,89192	8,56321	10	149,4	52
$GPXUP	4363	05:06:58	0	49,89205	8,5632	10	149,4	51
$GPXUP	4363	05:06:59	0	49,89218	8,5632	10	149	50
$GPXUP	4363	05:07:00	0	49,8923	8,56324	10	147,9	49
$GPXUP	4363	05:07:01	0	49,8924	8,56334	10	147,1	49
$GPXUP	4363	05:07:02	0	49,8925	8,56346	10	146,5	50
$GPXUP	4363	05:07:03	0	49,89257	8,56361	10	146,5	48
$GPXUP	4363	05:07:04	0	49,89265	8,56375	10	146,8	48
$GPXUP	4363	05:07:05	0	49,89272	8,5639	10	146,7	48
$GPXUP	4363	05:07:06	0	49,89276	8,56408	10	146,8	49
$GPXUP	4363	05:07:07	0	49,89279	8,56426	10	147,4	48
$GPXUP	4363	05:07:08	0	49,89284	8,56443	10	148	47
$GPXUP	4363	05:07:09	0	49,89292	8,56458	10	147,9	47
$GPXUP	4363	05:07:10	0	49,893	8,56471	10	147,6	48
$GPXUP	4363	05:07:11	0	49,89309	8,56485	10	146,9	49
$GPXUP	4363	05:07:12	0	49,89318	8,56498	10	146,9	49
$GPXUP	4363	05:07:13	0	49,89324	8,56514	10	147,7	48
$GPXUP	4363	05:07:14	0	49,89331	8,5653	10	148,4	47
$GPXUP	4363	05:07:15	0	49,89339	8,56542	10	148,5	50
$GPXUP	4363	05:07:16	0	49,8935	8,56552	10	148,4	50
$GPXUP	4363	05:07:17	0	49,89361	8,5656	10	148,5	51
$GPXUP	4363	05:07:18	0	49,89373	8,56566	10	148,7	51
$GPXUP	4363	05:07:19	0	49,89386	8,5657	10	148,4	51
$GPXUP	4363	05:07:20	0	49,89398	8,56577	10	147,9	52
$GPXUP	4363	05:07:21	0	49,89409	8,56586	10	147,7	51
$GPXUP	4363	05:07:22	0	49,8942	8,56596	10	147,6	51
$GPXUP	4363	05:07:23	0	49,8943	8,56608	10	147,4	51
$GPXUP	4363	05:07:24	0	49,89439	8,56622	10	147,3	50
$GPXUP	4363	05:07:25	0	49,89446	8,56638	10	147,5	50
$GPXUP	4363	05:07:26	0	49,89452	8,56654	10	147,9	49
$GPXUP	4363	05:07:27	0	49,89459	8,5667	10	148,3	48
$GPXUP	4363	05:07:28	0	49,89467	8,56685	10	148,6	48
$GPXUP	4363	05:07:29	0	49,89475	8,56698	10	148,5	49
$GPXUP	4363	05:07:30	0	49,89483	8,56712	10	148,3	49
$GPXUP	4363	05:07:31	0	49,8949	8,56728	10	148,4	50
$GPXUP	4363	05:07:32	0	49,89496	8,56744	10	148,7	49
$GPXUP	4363	05:07:33	0	49,89503	8,56759	10	149,4	48
$GPXUP	4363	05:07:34	0	49,8951	8,56774	10	150,3	47
$GPXUP	4363	05:07:35	0	49,89518	8,56788	10	150,5	47
$GPXUP	4363	05:07:36	0	49,89527	8,56801	10	150,1	48
$GPXUP	4363	05:07:37	0	49,89534	8,56815	10	149,8	49
$GPXUP	4363	05:07:38	0	49,89541	8,56832	10	149,7	49
$GPXUP	4363	05:07:39	0	49,89545	8,5685	10	149,9	49
$GPXUP	4363	05:07:40	0	49,8955	8,56868	10	150,1	49
$GPXUP	4363	05:07:41	0	49,89554	8,56885	10	150,5	49
$GPXUP	4363	05:07:42	0	49,89557	8,56903	10	151,1	48
$GPXUP	4363	05:07:43	0	49,89561	8,5692	10	151,8	47
$GPXUP	4363	05:07:44	0	49,89566	8,56937	10	152,3	46
$GPXUP	4363	05:07:45	0	49,89572	8,56951	10	152,4	47
$GPXUP	4363	05:07:46	0	49,8958	8,56965	10	152,1	48
$GPXUP	4363	05:07:47	0	49,89586	8,5698	10	152,5	47
$GPXUP	4363	05:07:48	0	49,89592	8,56996	10	152,6	47
$GPXUP	4363	05:07:49	0	49,896	8,5701	10	152,4	48
$GPXUP	4363	05:07:50	0	49,89607	8,57026	10	152,5	48
$GPXUP	4363	05:07:51	0	49,89611	8,57043	10	152,6	48
$GPXUP	4363	05:07:52	0	49,89615	8,57061	10	152,5	49
$GPXUP	4363	05:07:53	0	49,8962	8,57078	10	152,2	49
$GPXUP	4363	05:07:54	0	49,89626	8,57095	10	152,4	49
$GPXUP	4363	05:07:55	0	49,89633	8,5711	10	152,6	49
$GPXUP	4363	05:07:56	0	49,89641	8,57124	10	152,6	49
$GPXUP	4363	05:07:57	0	49,89648	8,5714	10	152,5	50
$GPXUP	4363	05:07:58	0	49,89656	8,57155	10	152,3	50
$GPXUP	4363	05:07:59	0	49,89663	8,57171	10	152,2	50
$GPXUP	4363	05:08:00	0	49,89669	8,57188	10	151,8	51
$GPXUP	4363	05:08:01	0	49,89675	8,57206	10	151,8	51
$GPXUP	4363	05:08:02	0	49,8968	8,57223	10	152,1	49
$GPXUP	4363	05:08:03	0	49,89683	8,57242	10	152,8	49
$GPXUP	4363	05:08:04	0	49,89686	8,5726	10	153,2	48
$GPXUP	4363	05:08:05	0	49,89689	8,57278	10	153,6	48
$GPXUP	4363	05:08:06	0	49,89694	8,57294	10	154,2	47
$GPXUP	4363	05:08:07	0	49,89702	8,57308	10	154,5	48
$GPXUP	4363	05:08:08	0	49,89711	8,5732	10	154,7	48
$GPXUP	4363	05:08:09	0	49,89721	8,57331	10	155,1	48
$GPXUP	4363	05:08:10	0	49,89731	8,57341	10	155,4	48
$GPXUP	4363	05:08:11	0	49,89741	8,57352	11	155,7	48
$GPXUP	4363	05:08:12	0	49,8975	8,57363	11	156	48
$GPXUP	4363	05:08:13	0	49,89759	8,57376	11	156,4	48
$GPXUP	4363	05:08:14	0	49,89768	8,57389	11	156,9	47
$GPXUP	4363	05:08:15	0	49,89777	8,57402	11	157,7	47
$GPXUP	4363	05:08:16	0	49,89786	8,57412	11	158,3	48
$GPXUP	4363	05:08:17	0	49,89797	8,5742	11	158,4	50
$GPXUP	4363	05:08:18	0	49,89809	8,57426	11	158,4	52
$GPXUP	4363	05:08:19	0	49,89822	8,57433	11	158,7	51
$GPXUP	4363	05:08:20	0	49,89833	8,57442	11	159,1	49
$GPXUP	4363	05:08:21	0	49,89842	8,57454	11	159,7	48
$GPXUP	4363	05:08:22	0	49,89852	8,57466	11	160,2	49
$GPXUP	4363	05:08:23	0	49,89862	8,57476	11	160,4	49
$GPXUP	4363	05:08:24	0	49,89872	8,57487	11	161	48
$GPXUP	4363	05:08:25	0	49,89882	8,57497	11	161,5	47
$GPXUP	4363	05:08:26	0	49,89892	8,57506	11	161,4	49
$GPXUP	4363	05:08:27	0	49,89903	8,57514	11	161,5	50
$GPXUP	4363	05:08:28	0	49,89916	8,5752	11	161,6	52
$GPXUP	4363	05:08:29	0	49,89929	8,57522	11	161,3	54
$GPXUP	4363	05:08:30	0	49,89943	8,57524	11	160,9	55
$GPXUP	4363	05:08:31	0	49,89956	8,57527	11	160,7	55
$GPXUP	4363	05:08:32	0	49,8997	8,57531	11	160,4	54
$GPXUP	4363	05:08:33	0	49,89982	8,57538	11	159,8	54
$GPXUP	4363	05:08:34	0	49,89995	8,57547	11	159,5	54
$GPXUP	4363	05:08:35	0	49,90007	8,57556	11	159,6	53
$GPXUP	4363	05:08:36	0	49,90018	8,57567	11	160	51
$GPXUP	4363	05:08:37	0	49,90028	8,57579	11	160,5	50
$GPXUP	4363	05:08:38	0	49,90039	8,57589	10	161,1	49
$GPXUP	4363	05:08:39	0	49,9005	8,57598	10	161,5	50
$GPXUP	4363	05:08:40	0	49,90061	8,57606	10	161,6	49
$GPXUP	4363	05:08:41	0	49,90072	8,57616	10	161,7	49
$GPXUP	4363	05:08:42	0	49,90083	8,57624	10	161,9	51
$GPXUP	4363	05:08:43	0	49,90094	8,57631	10	161,7	51
$GPXUP	4363	05:08:44	0	49,90105	8,57642	10	161,5	49
$GPXUP	4363	05:08:45	0	49,90115	8,57654	10	161,4	49
$GPXUP	4363	05:08:46	0	49,90125	8,57665	10	161,3	50
$GPXUP	4363	05:08:47	0	49,90136	8,57675	10	161,5	50
$GPXUP	4363	05:08:48	0	49,90147	8,57682	10	161,9	51
$GPXUP	4363	05:08:49	0	49,9016	8,57686	10	161,6	53
$GPXUP	4363	05:08:50	0	49,90173	8,57689	10	161	55
$GPXUP	4363	05:08:51	0	49,90187	8,5769	10	159,6	58
$GPXUP	4363	05:08:52	0	49,90202	8,5769	10	157,9	61
$GPXUP	4363	05:08:53	0	49,90218	8,57692	10	156,3	61
$GPXUP	4363	05:08:54	0	49,90232	8,57696	10	155,7	60
$GPXUP	4363	05:08:55	0	49,90246	8,57703	10	155,8	56
$GPXUP	4363	05:08:56	0	49,90259	8,57712	10	156,1	55
$GPXUP	4363	05:08:57	0	49,90271	8,5772	10	156	54
$GPXUP	4363	05:08:58	0	49,90283	8,5773	10	155,6	54
$GPXUP	4363	05:08:59	0	49,90294	8,57741	10	155,3	52
$GPXUP	4363	05:09:00	0	49,90306	8,57752	10	155	54
$GPXUP	4363	05:09:01	0	49,90318	8,5776	10	154,6	55
$GPXUP	4363	05:09:02	0	49,90332	8,57765	10	154,6	57
$GPXUP	4363	05:09:03	0	49,90346	8,57766	10	155	57
$GPXUP	4363	05:09:04	0	49,90361	8,57765	10	154,9	59
$GPXUP	4363	05:09:05	0	49,90376	8,57762	10	154,1	59
$GPXUP	4363	05:09:06	0	49,9039	8,57762	10	153,4	58
$GPXUP	4363	05:09:07	0	49,90405	8,57761	10	153	59
$GPXUP	4363	05:09:08	0	49,9042	8,5776	10	152,6	59
$GPXUP	4363	05:09:09	0	49,90434	8,57762	10	152,5	56
$GPXUP	4363	05:09:10	0	49,90447	8,57768	10	153	54
$GPXUP	4363	05:09:11	0	49,9046	8,57775	10	153,2	53
$GPXUP	4363	05:09:12	0	49,90471	8,57783	10	153,2	52
$GPXUP	4363	05:09:13	0	49,90482	8,57792	10	153,2	52
$GPXUP	4363	05:09:14	0	49,90495	8,57798	10	153,2	53
$GPXUP	4363	05:09:15	0	49,90508	8,57802	10	152,7	54
$GPXUP	4363	05:09:16	0	49,90522	8,57805	10	152,1	56
$GPXUP	4363	05:09:17	0	49,90535	8,5781	10	151,8	55
$GPXUP	4363	05:09:18	0	49,90549	8,57815	10	151,8	54
$GPXUP	4363	05:09:19	0	49,90562	8,5782	10	151,8	53
$GPXUP	4363	05:09:20	0	49,90574	8,57826	10	152	52
$GPXUP	4363	05:09:21	0	49,90586	8,57833	10	152	52
$GPXUP	4363	05:09:22	0	49,906	8,57836	10	151,3	55
$GPXUP	4363	05:09:23	0	49,90613	8,57839	10	150,5	56
$GPXUP	4363	05:09:24	0	49,90626	8,57844	10	150,4	53
$GPXUP	4363	05:09:25	0	49,90639	8,57852	10	150,6	52
$GPXUP	4363	05:09:26	0	49,90651	8,57859	10	150,8	53
$GPXUP	4363	05:09:27	0	49,90662	8,57867	10	151	52
$GPXUP	4363	05:09:28	0	49,90674	8,57876	10	151,2	51
$GPXUP	4363	05:09:29	0	49,90684	8,57886	10	151,3	51
$GPXUP	4363	05:09:30	0	49,90696	8,57896	10	151,2	51
$GPXUP	4363	05:09:31	0	49,90706	8,57906	10	151,4	51
$GPXUP	4363	05:09:32	0	49,90718	8,57914	10	151,4	52
$GPXUP	4363	05:09:33	0	49,90731	8,57918	10	151	54
$GPXUP	4363	05:09:34	0	49,90745	8,57922	10	150,3	54
$GPXUP	4363	05:09:35	0	49,90758	8,57926	10	150	54
$GPXUP	4363	05:09:36	0	49,90771	8,57931	10	149,8	53
$GPXUP	4363	05:09:37	0	49,90783	8,57939	10	149,8	52
$GPXUP	4363	05:09:38	0	49,90793	8,57951	10	149,9	50
$GPXUP	4363	05:09:39	0	49,90802	8,57964	10	149,8	50
$GPXUP	4363	05:09:40	0	49,90811	8,57978	10	150	49
$GPXUP	4363	05:09:41	0	49,9082	8,57991	10	150,4	49
$GPXUP	4363	05:09:42	0	49,90829	8,58004	10	150,6	49
$GPXUP	4363	05:09:43	0	49,90838	8,58017	10	150,6	48
$GPXUP	4363	05:09:44	0	49,90847	8,5803	10	150,5	49
$GPXUP	4363	05:09:45	0	49,90856	8,58042	10	150,1	50
$GPXUP	4363	05:09:46	0	49,90868	8,58051	10	149,7	52
$GPXUP	4363	05:09:47	0	49,9088	8,58058	10	149,1	54
$GPXUP	4363	05:09:48	0	49,90893	8,58067	10	148,6	53
$GPXUP	4363	05:09:49	0	49,90905	8,58076	10	148,7	53
$GPXUP	4363	05:09:50	0	49,90916	8,58084	10	149	52
$GPXUP	4363	05:09:51	0	49,90928	8,58093	10	148,9	53
$GPXUP	4363	05:09:52	0	49,90939	8,58103	10	148,6	51
$GPXUP	4363	05:09:53	0	49,90949	8,58115	10	148,9	51
$GPXUP	4363	05:09:54	0	49,90959	8,58127	10	149,9	50
$GPXUP	4363	05:09:55	0	49,9097	8,58139	10	149,9	56
$GPXUP	4363	05:09:56	0	49,90982	8,58146	10	149,2	51
$GPXUP	4363	05:09:57	0	49,90995	8,58148	10	148,9	55
$GPXUP	4363	05:09:58	0	49,91009	8,58146	10	148,2	57
$GPXUP	4363	05:09:59	0	49,91023	8,58144	10	147,8	57
$GPXUP	4363	05:10:00	0	49,91037	8,58142	10	148,1	57
$GPXUP	4363	05:10:01	0	49,91051	8,58141	10	148,6	56
$GPXUP	4363	05:10:02	0	49,91065	8,58139	10	149	56
$GPXUP	4363	05:10:03	0	49,91079	8,58134	10	149	58
$GPXUP	4363	05:10:04	0	49,91093	8,58126	10	148,4	63
$GPXUP	4363	05:10:05	0	49,91106	8,58113	10	147,2	65
$GPXUP	4363	05:10:06	0	49,9112	8,58098	10	146,8	65
$GPXUP	4363	05:10:07	0	49,91134	8,58084	10	147,4	65
$GPXUP	4363	05:10:08	0	49,91147	8,58066	10	147,8	66
$GPXUP	4363	05:10:09	0	49,9116	8,58049	10	148	65
$GPXUP	4363	05:10:10	0	49,91173	8,58034	10	148,3	64
$GPXUP	4363	05:10:11	0	49,91186	8,58021	10	148,2	63
$GPXUP	4363	05:10:12	0	49,912	8,58011	10	148,1	62
$GPXUP	4363	05:10:13	0	49,91215	8,58005	10	148,3	58
$GPXUP	4363	05:10:14	0	49,91229	8,58003	10	149,1	55
$GPXUP	4363	05:10:15	0	49,91242	8,58003	10	149,9	54
$GPXUP	4363	05:10:16	0	49,91256	8,58	10	150,5	54
$GPXUP	4363	05:10:17	0	49,91269	8,57997	10	151,2	53
$GPXUP	4363	05:10:18	0	49,91282	8,57994	10	151,6	54
$GPXUP	4363	05:10:19	0	49,91296	8,5799	10	151,6	55
$GPXUP	4363	05:10:20	0	49,91309	8,5799	10	151,6	53
$GPXUP	4363	05:10:21	0	49,91322	8,57993	10	151,7	53
$GPXUP	4363	05:10:22	0	49,91334	8,57999	10	152,6	50
$GPXUP	4363	05:10:23	0	49,91346	8,58007	10	153,9	49
$GPXUP	4363	05:10:24	0	49,91357	8,58013	10	155	49
$GPXUP	4363	05:10:25	0	49,91369	8,58018	10	155,3	50
$GPXUP	4363	05:10:26	0	49,91381	8,58022	10	155,3	50
$GPXUP	4363	05:10:27	0	49,91394	8,58026	10	154,8	53
$GPXUP	4363	05:10:28	0	49,91407	8,58029	10	154	56
$GPXUP	4363	05:10:29	0	49,91421	8,58031	10	153,9	54
$GPXUP	4363	05:10:30	0	49,91434	8,58034	10	154,1	55
$GPXUP	4363	05:10:31	0	49,91448	8,58035	10	154,4	56
$GPXUP	4363	05:10:32	0	49,91462	8,58035	10	154,2	56
$GPXUP	4363	05:10:33	0	49,91477	8,58032	10	153,6	60
$GPXUP	4363	05:10:34	0	49,91491	8,58022	10	152,8	66
$GPXUP	4363	05:10:35	0	49,91505	8,58006	10	152,4	70
$GPXUP	4363	05:10:36	0	49,91518	8,57988	10	151,7	69
$GPXUP	4363	05:10:37	0	49,91533	8,57973	10	151	67
$GPXUP	4363	05:10:38	0	49,91548	8,57962	10	151	66
$GPXUP	4363	05:10:39	0	49,91564	8,57951	10	151	67
$GPXUP	4363	05:10:40	0	49,91578	8,57936	10	150,8	69
$GPXUP	4363	05:10:41	0	49,91592	8,5792	10	150,4	70
$GPXUP	4363	05:10:42	0	49,91605	8,57901	10	150,1	71
$GPXUP	4363	05:10:43	0	49,91619	8,57884	10	150,4	70
$GPXUP	4363	05:10:44	0	49,91632	8,57868	10	150,6	66
$GPXUP	4363	05:10:45	0	49,91646	8,57855	10	150,5	65
$GPXUP	4363	05:10:46	0	49,91661	8,57844	10	149,9	65
$GPXUP	4363	05:10:47	0	49,91676	8,57835	10	149,3	64
$GPXUP	4363	05:10:48	0	49,91691	8,57829	10	149,2	63
$GPXUP	4363	05:10:49	0	49,91707	8,57826	10	149,1	61
$GPXUP	4363	05:10:50	0	49,91722	8,57825	10	148,8	61
$GPXUP	4363	05:10:51	0	49,91737	8,57823	10	148,8	60
$GPXUP	4363	05:10:52	0	49,91752	8,57822	10	149,3	60
$GPXUP	4363	05:10:53	0	49,91767	8,57819	10	149,5	61
$GPXUP	4363	05:10:54	0	49,91782	8,57814	10	148,5	62
$GPXUP	4363	05:10:55	0	49,91798	8,57809	10	147,1	64
$GPXUP	4363	05:10:56	0	49,91814	8,57806	10	146,1	64
$GPXUP	4363	05:10:57	0	49,91829	8,57803	10	145,7	64
$GPXUP	4363	05:10:58	0	49,91845	8,57801	10	145,4	62
$GPXUP	4363	05:10:59	0	49,9186	8,57803	10	145,1	60
$GPXUP	4363	05:11:00	0	49,91874	8,57811	10	145	60
$GPXUP	4363	05:11:01	0	49,91887	8,57823	10	145,9	56
$GPXUP	4363	05:11:02	0	49,91898	8,57835	10	146,9	54
$GPXUP	4363	05:11:03	0	49,91908	8,57848	10	147,8	52
$GPXUP	4363	05:11:04	0	49,91918	8,57861	10	148,8	51
$GPXUP	4363	05:11:05	0	49,91928	8,57872	10	149,4	51
$GPXUP	4363	05:11:06	0	49,91939	8,57882	10	149,8	51
$GPXUP	4363	05:11:07	0	49,9195	8,57891	10	149,8	51
$GPXUP	4363	05:11:08	0	49,9196	8,57902	10	149,6	51
$GPXUP	4363	05:11:09	0	49,91972	8,57911	10	149,5	53
$GPXUP	4363	05:11:10	0	49,91985	8,57917	10	149,1	55
$GPXUP	4363	05:11:11	0	49,91998	8,57924	10	149,1	54
$GPXUP	4363	05:11:12	0	49,9201	8,57933	10	149,3	53
$GPXUP	4363	05:11:13	0	49,92021	8,57944	10	149,2	53
$GPXUP	4363	05:11:14	0	49,92031	8,57957	10	149,2	52
$GPXUP	4363	05:11:15	0	49,92041	8,57971	10	148,7	52
$GPXUP	4363	05:11:16	0	49,9205	8,57986	10	148,5	53
$GPXUP	4363	05:11:17	0	49,9206	8,58	10	149	52
$GPXUP	4363	05:11:18	0	49,9207	8,58011	10	149,6	52
$GPXUP	4363	05:11:19	0	49,92082	8,5802	10	149,7	53
$GPXUP	4363	05:11:20	0	49,92095	8,58026	10	149,6	54
$GPXUP	4363	05:11:21	0	49,92108	8,58032	10	149,8	54
$GPXUP	4363	05:11:22	0	49,9212	8,58038	10	150,4	53
$GPXUP	4363	05:11:23	0	49,92134	8,58042	10	151	53
$GPXUP	4363	05:11:24	0	49,92147	8,58044	10	151	55
$GPXUP	4363	05:11:25	0	49,92161	8,58043	10	150,3	58
$GPXUP	4363	05:11:26	0	49,92176	8,58042	10	149,5	58
$GPXUP	4363	05:11:27	0	49,9219	8,58046	10	149,3	57
$GPXUP	4363	05:11:28	0	49,92203	8,58054	10	149,9	54
$GPXUP	4363	05:11:29	0	49,92215	8,58064	10	150,8	52
$GPXUP	4363	05:11:30	0	49,92226	8,58074	10	151,5	51
$GPXUP	4363	05:11:31	0	49,92238	8,58082	10	151,8	52
$GPXUP	4363	05:11:32	0	49,92249	8,58091	10	151,9	51
$GPXUP	4363	05:11:33	0	49,9226	8,58101	10	151,9	52
$GPXUP	4363	05:11:34	0	49,92273	8,58108	10	151,8	54
$GPXUP	4363	05:11:35	0	49,92286	8,58113	10	151,9	54
$GPXUP	4363	05:11:36	0	49,92299	8,58118	10	152,5	54
$GPXUP	4363	05:11:37	0	49,92312	8,58123	10	153,2	52
$GPXUP	4363	05:11:38	0	49,92324	8,58127	10	153,4	53
$GPXUP	4363	05:11:39	0	49,92338	8,58129	10	153,2	55
$GPXUP	4363	05:11:40	0	49,92352	8,5813	10	152,5	58
$GPXUP	4363	05:11:41	0	49,92366	8,58132	10	151,8	58
$GPXUP	4363	05:11:42	0	49,9238	8,58138	10	151,5	56
$GPXUP	4363	05:11:43	0	49,92392	8,58149	10	151,2	55
$GPXUP	4363	05:11:44	0	49,92404	8,5816	10	151,6	53
$GPXUP	4363	05:11:45	0	49,92415	8,5817	10	152,5	52
$GPXUP	4363	05:11:46	0	49,92426	8,5818	10	152,9	52
$GPXUP	4363	05:11:47	0	49,92437	8,58191	10	153	51
$GPXUP	4363	05:11:48	0	49,92446	8,58204	10	153,1	50
$GPXUP	4363	05:11:49	0	49,92456	8,58218	10	153,2	50
$GPXUP	4363	05:11:50	0	49,92465	8,5823	10	153,7	51
$GPXUP	4363	05:11:51	0	49,92476	8,58241	10	154	50
$GPXUP	4363	05:11:52	0	49,92486	8,58252	10	153,7	50
$GPXUP	4363	05:11:53	0	49,92496	8,58263	10	153,3	52
$GPXUP	4363	05:11:54	0	49,92507	8,58274	10	153,4	51
$GPXUP	4363	05:11:55	0	49,92518	8,58284	10	153,6	52
$GPXUP	4363	05:11:56	0	49,92528	8,58296	10	154	51
$GPXUP	4363	05:11:57	0	49,92538	8,58308	10	154,6	50
$GPXUP	4363	05:11:58	0	49,92547	8,5832	10	155	50
$GPXUP	4363	05:11:59	0	49,92556	8,58334	10	154,8	50
$GPXUP	4363	05:12:00	0	49,92565	8,58347	10	154,7	51
$GPXUP	4363	05:12:01	0	49,92575	8,5836	10	154,9	50
$GPXUP	4363	05:12:02	0	49,92585	8,58371	10	155,8	49
$GPXUP	4363	05:12:03	0	49,92596	8,58379	10	156,6	49
$GPXUP	4363	05:12:04	0	49,92608	8,58386	10	157	49
$GPXUP	4363	05:12:05	0	49,92619	8,58394	10	157,3	50
$GPXUP	4363	05:12:06	0	49,92629	8,58404	10	157,5	49
$GPXUP	4363	05:12:07	0	49,92638	8,58416	10	157,2	49
$GPXUP	4363	05:12:08	0	49,92647	8,5843	10	156,4	50
$GPXUP	4363	05:12:09	0	49,92656	8,58443	10	155,7	52
$GPXUP	4363	05:12:10	0	49,92667	8,58456	10	155	53
$GPXUP	4363	05:12:11	0	49,92679	8,58466	10	154,3	55
$GPXUP	4363	05:12:12	0	49,92691	8,58476	10	153,8	55
$GPXUP	4363	05:12:13	0	49,92703	8,58486	10	153,7	54
$GPXUP	4363	05:12:14	0	49,92715	8,58496	10	153,2	54
$GPXUP	4363	05:12:15	0	49,92727	8,58506	10	152	55
$GPXUP	4363	05:12:16	0	49,92738	8,58519	10	151,5	55
$GPXUP	4363	05:12:17	0	49,92749	8,58532	10	151,4	55
$GPXUP	4363	05:12:18	0	49,92761	8,58541	10	151,1	56
$GPXUP	4363	05:12:19	0	49,92774	8,58549	10	150,4	57
$GPXUP	4363	05:12:20	0	49,92787	8,58557	10	150,5	57
$GPXUP	4363	05:12:21	0	49,92801	8,58565	10	151,1	56
$GPXUP	4363	05:12:22	0	49,92814	8,58573	10	151,9	54
$GPXUP	4363	05:12:23	0	49,92826	8,58582	10	152,8	53
$GPXUP	4363	05:12:24	0	49,92837	8,58592	10	153,3	53
$GPXUP	4363	05:12:25	0	49,9285	8,586	10	153,4	54
$GPXUP	4363	05:12:26	0	49,92863	8,58605	10	152,9	56
$GPXUP	4363	05:12:27	0	49,92877	8,58608	10	151,5	59
$GPXUP	4363	05:12:28	0	49,92892	8,58612	10	149,7	61
$GPXUP	4363	05:12:29	0	49,92907	8,58615	10	148,5	62
$GPXUP	4363	05:12:30	0	49,92922	8,58618	10	148,1	62
$GPXUP	4363	05:12:31	0	49,92938	8,58621	10	148,1	60
$GPXUP	4363	05:12:32	0	49,92952	8,58627	10	148,3	58
$GPXUP	4363	05:12:33	0	49,92965	8,58635	10	148,4	56
$GPXUP	4363	05:12:34	0	49,92977	8,58646	10	148,4	54
$GPXUP	4363	05:12:35	0	49,92987	8,58661	10	148,6	54
$GPXUP	4363	05:12:36	0	49,92995	8,58677	10	148,8	53
$GPXUP	4363	05:12:37	0	49,93002	8,58695	10	149,2	53
$GPXUP	4363	05:12:38	0	49,93008	8,58713	10	149,2	53
$GPXUP	4363	05:12:39	0	49,93016	8,5873	10	149,2	53
$GPXUP	4363	05:12:40	0	49,93023	8,58747	10	149,1	53
$GPXUP	4363	05:12:41	0	49,93028	8,58766	10	149,2	53
$GPXUP	4363	05:12:42	0	49,93032	8,58785	10	149,5	51
$GPXUP	4363	05:12:43	0	49,93037	8,58803	10	149,9	51
$GPXUP	4363	05:12:44	0	49,93043	8,58821	10	149,7	51
$GPXUP	4363	05:12:45	0	49,9305	8,58838	10	149,8	51
$GPXUP	4363	05:12:46	0	49,93058	8,58852	10	150,1	51
$GPXUP	4363	05:12:47	0	49,93068	8,58865	10	150,2	52
$GPXUP	4363	05:12:48	0	49,93079	8,58876	10	150,4	52
$GPXUP	4363	05:12:49	0	49,93089	8,58889	10	150,4	52
$GPXUP	4363	05:12:50	0	49,93098	8,58904	10	150	52
$GPXUP	4363	05:12:51	0	49,93104	8,58922	10	150,1	53
$GPXUP	4363	05:12:52	0	49,93108	8,58941	10	151	51
$GPXUP	4363	05:12:53	0	49,93114	8,58958	10	151,8	49
$GPXUP	4363	05:12:54	0	49,93122	8,58973	10	152,3	50
$GPXUP	4363	05:12:55	0	49,9313	8,58987	10	152,5	50
$GPXUP	4363	05:12:56	0	49,93138	8,59001	10	152,4	50
$GPXUP	4363	05:12:57	0	49,93147	8,59016	10	152,2	50
$GPXUP	4363	05:12:58	0	49,93155	8,59031	10	151,8	52
$GPXUP	4363	05:12:59	0	49,93164	8,59045	10	151,7	53
$GPXUP	4363	05:13:00	0	49,93173	8,5906	10	152	53
$GPXUP	4363	05:13:01	0	49,93182	8,59076	10	152,3	53
$GPXUP	4363	05:13:02	0	49,93189	8,59093	10	153,1	51
$GPXUP	4363	05:13:03	0	49,93195	8,5911	10	154,1	50
$GPXUP	4363	05:13:04	0	49,93202	8,59126	10	155	49
$GPXUP	4363	05:13:05	0	49,9321	8,59139	10	155,6	48
$GPXUP	4363	05:13:06	0	49,9322	8,59151	10	155,8	49
$GPXUP	4363	05:13:07	0	49,93229	8,59162	10	156,5	49
$GPXUP	4363	05:13:08	0	49,93239	8,59175	10	157,1	48
$GPXUP	4363	05:13:09	0	49,93247	8,59188	10	157,3	49
$GPXUP	4363	05:13:10	0	49,93255	8,59203	10	157,4	49
$GPXUP	4363	05:13:11	0	49,93262	8,59218	10	157,4	50
$GPXUP	4363	05:13:12	0	49,9327	8,59233	10	157,4	50
$GPXUP	4363	05:13:13	0	49,93276	8,5925	10	157,8	50
$GPXUP	4363	05:13:14	0	49,93282	8,59267	10	158,4	49
$GPXUP	4363	05:13:15	0	49,93288	8,59283	10	159,1	49
$GPXUP	4363	05:13:16	0	49,93296	8,59297	10	159,3	50
$GPXUP	4363	05:13:17	0	49,93306	8,59309	10	159	51
$GPXUP	4363	05:13:18	0	49,93316	8,5932	10	158,9	51
$GPXUP	4363	05:13:19	0	49,93326	8,59332	10	159,1	51
$GPXUP	4363	05:13:20	0	49,93336	8,59345	10	159,5	52
$GPXUP	4363	05:13:21	0	49,93346	8,59358	10	159,7	51
$GPXUP	4363	05:13:22	0	49,93353	8,59374	10	160,6	49
$GPXUP	4363	05:13:23	0	49,93359	8,59391	10	161,6	48
$GPXUP	4363	05:13:24	0	49,93366	8,59407	10	162	49
$GPXUP	4363	05:13:25	0	49,93372	8,59423	10	161,9	51
$GPXUP	4363	05:13:26	0	49,93379	8,5944	10	161,9	52
$GPXUP	4363	05:13:27	0	49,93385	8,59458	10	162,3	51
$GPXUP	4363	05:13:28	0	49,93391	8,59476	10	162,7	51
$GPXUP	4363	05:13:29	0	49,93397	8,59493	10	162,9	52
$GPXUP	4363	05:13:30	0	49,93404	8,5951	10	163,3	53
$GPXUP	4363	05:13:31	0	49,93411	8,59528	10	164,1	52
$GPXUP	4363	05:13:32	0	49,93416	8,59545	10	164,7	51
$GPXUP	4363	05:13:33	0	49,93424	8,59561	10	164,7	52
$GPXUP	4363	05:13:34	0	49,93435	8,59574	10	164,1	53
$GPXUP	4363	05:13:35	0	49,93444	8,59589	10	163,4	54
$GPXUP	4363	05:13:36	0	49,93452	8,59607	10	163,4	55
$GPXUP	4363	05:13:37	0	49,93459	8,59625	10	164,1	54
$GPXUP	4363	05:13:38	0	49,93466	8,59643	10	164,9	54
$GPXUP	4363	05:13:39	0	49,93473	8,59661	10	165,4	54
$GPXUP	4363	05:13:40	0	49,93483	8,59676	10	165,6	55
$GPXUP	4363	05:13:41	0	49,93494	8,59689	10	165,6	55
$GPXUP	4363	05:13:42	0	49,93503	8,59704	10	165,7	55
$GPXUP	4363	05:13:43	0	49,93511	8,59722	10	166,1	54
$GPXUP	4363	05:13:44	0	49,93517	8,5974	10	166,6	53
$GPXUP	4363	05:13:45	0	49,93523	8,59758	10	167,2	52
$GPXUP	4363	05:13:46	0	49,93529	8,59775	10	167,1	50
$GPXUP	4363	05:13:47	0	49,93539	8,59791	10	165,4	65
$GPXUP	4363	05:13:48	0	49,93551	8,59808	10	162,7	64
$GPXUP	4363	05:13:49	0	49,93558	8,59829	10	160,6	62
$GPXUP	4363	05:13:50	0	49,93562	8,59852	10	160,1	62
$GPXUP	4363	05:13:51	0	49,93565	8,59875	10	162,2	59
$GPXUP	4363	05:13:52	0	49,93566	8,59897	10	163,3	56
$GPXUP	4363	05:13:53	0	49,93568	8,59918	10	164,4	54
$GPXUP	4363	05:13:54	0	49,93568	8,59938	10	165,4	53
$GPXUP	4363	05:13:55	0	49,9357	8,59959	10	166	52
$GPXUP	4363	05:13:56	0	49,93574	8,59979	10	166,2	53
$GPXUP	4363	05:13:57	0	49,9358	8,59997	10	166	55
$GPXUP	4363	05:13:58	0	49,93589	8,60014	10	166	56
$GPXUP	4363	05:13:59	0	49,93597	8,60032	10	166,2	56
$GPXUP	4363	05:14:00	0	49,93604	8,6005	10	166,5	56
$GPXUP	4363	05:14:01	0	49,93611	8,60069	10	167,7	55
$GPXUP	4363	05:14:02	0	49,93617	8,60088	10	169,4	52
$GPXUP	4363	05:14:03	0	49,93624	8,60104	10	171	51
$GPXUP	4363	05:14:04	0	49,93634	8,60116	10	172	52
$GPXUP	4363	05:14:05	0	49,93644	8,60128	10	172,9	51
$GPXUP	4363	05:14:06	0	49,93654	8,6014	10	173,7	50
$GPXUP	4363	05:14:07	0	49,93663	8,60154	10	174,1	50
$GPXUP	4363	05:14:08	0	49,93672	8,60168	10	174,4	51
$GPXUP	4363	05:14:09	0	49,9368	8,60183	10	174,8	51
$GPXUP	4363	05:14:10	0	49,93689	8,60197	10	175,5	51
$GPXUP	4363	05:14:11	0	49,93698	8,60211	10	176	52
$GPXUP	4363	05:14:12	0	49,93708	8,60224	10	176,3	52
$GPXUP	4363	05:14:13	0	49,93718	8,60238	10	177,4	51
$GPXUP	4363	05:14:14	0	49,93726	8,60253	10	178,7	49
$GPXUP	4363	05:14:15	0	49,93734	8,60266	10	179,9	48
$GPXUP	4363	05:14:16	0	49,93744	8,60278	10	181,1	49
$GPXUP	4363	05:14:17	0	49,93754	8,60289	10	182,2	48
$GPXUP	4363	05:14:18	0	49,93762	8,60302	10	183,4	48
$GPXUP	4363	05:14:19	0	49,9377	8,60315	10	184,5	48
$GPXUP	4363	05:14:20	0	49,93779	8,60327	10	185,4	48
$GPXUP	4363	05:14:21	0	49,93788	8,6034	10	185,9	48
$GPXUP	4363	05:14:22	0	49,93796	8,60353	10	186,3	47
$GPXUP	4363	05:14:23	0	49,93803	8,60368	10	186,7	48
$GPXUP	4363	05:14:24	0	49,93813	8,6038	10	186,8	51
$GPXUP	4363	05:14:25	0	49,93824	8,6039	10	187,1	53
$GPXUP	4363	05:14:26	0	49,93836	8,604	10	187,6	51
$GPXUP	4363	05:14:27	0	49,93847	8,6041	10	188	52
$GPXUP	4363	05:14:28	0	49,93858	8,60419	10	188,5	53
$GPXUP	4363	05:14:29	0	49,93871	8,60427	10	188,9	54
$GPXUP	4363	05:14:30	0	49,93884	8,60435	10	189,2	54
$GPXUP	4363	05:14:31	0	49,93896	8,60443	10	189,3	53
$GPXUP	4363	05:14:32	0	49,93908	8,60453	10	189,3	53
$GPXUP	4363	05:14:33	0	49,93919	8,60463	10	189,1	53
$GPXUP	4363	05:14:34	0	49,9393	8,60474	10	189	53
$GPXUP	4363	05:14:35	0	49,9394	8,60485	10	189,3	52
$GPXUP	4363	05:14:36	0	49,93952	8,60495	10	189,6	54
$GPXUP	4363	05:14:37	0	49,93964	8,60504	10	189,3	55
$GPXUP	4363	05:14:38	0	49,93976	8,60514	10	188,6	54
$GPXUP	4363	05:14:39	0	49,93988	8,60526	10	187,6	56
$GPXUP	4363	05:14:40	0	49,93999	8,60538	10	186,6	54
$GPXUP	4363	05:14:41	0	49,94008	8,60553	10	186,3	52
$GPXUP	4363	05:14:42	0	49,94017	8,60568	10	187	51
$GPXUP	4363	05:14:43	0	49,94025	8,60583	10	187,9	49
$GPXUP	4363	05:14:44	0	49,94033	8,60596	10	188,8	48
$GPXUP	4363	05:14:45	0	49,94042	8,60608	10	189,1	50
$GPXUP	4363	05:14:46	0	49,94053	8,60619	10	189,1	52
$GPXUP	4363	05:14:47	0	49,94063	8,60631	10	188,6	52
$GPXUP	4363	05:14:48	0	49,94073	8,60645	10	187,8	51
$GPXUP	4363	05:14:49	0	49,94082	8,60659	10	187,8	51
$GPXUP	4363	05:14:50	0	49,9409	8,60674	10	188,1	50
$GPXUP	4363	05:14:51	0	49,94099	8,60688	10	188,4	49
$GPXUP	4363	05:14:52	0	49,94108	8,60701	10	188,6	52
$GPXUP	4363	05:14:53	0	49,94119	8,60712	10	188,6	54
$GPXUP	4363	05:14:54	0	49,94131	8,60722	10	188,3	54
$GPXUP	4363	05:14:55	0	49,94142	8,60734	10	188	53
$GPXUP	4363	05:14:56	0	49,94151	8,60748	10	187,8	51
$GPXUP	4363	05:14:57	0	49,9416	8,60762	10	188	51
$GPXUP	4363	05:14:58	0	49,9417	8,60775	10	188,1	51
$GPXUP	4363	05:14:59	0	49,9418	8,60788	10	187,6	54
$GPXUP	4363	05:15:00	0	49,94191	8,60799	10	187,2	54
$GPXUP	4363	05:15:01	0	49,94202	8,6081	10	186,8	55
$GPXUP	4363	05:15:02	0	49,94214	8,60822	10	185,9	55
$GPXUP	4363	05:15:03	0	49,94225	8,60836	10	184,5	56
$GPXUP	4363	05:15:04	0	49,94234	8,60851	10	183,6	54
$GPXUP	4363	05:15:05	0	49,94241	8,60869	10	183,2	53
$GPXUP	4363	05:15:06	0	49,94248	8,60886	10	182,6	52
$GPXUP	4363	05:15:07	0	49,94255	8,60904	10	181,7	53
$GPXUP	4363	05:15:08	0	49,94262	8,6092	10	180,4	54
$GPXUP	4363	05:15:09	0	49,9427	8,60937	10	179,3	55
$GPXUP	4363	05:15:10	0	49,94278	8,60955	10	178,2	55
$GPXUP	4363	05:15:11	0	49,94286	8,60974	10	177,4	55
$GPXUP	4363	05:15:12	0	49,94293	8,60992	10	177	55
$GPXUP	4363	05:15:13	0	49,943	8,6101	10	176,8	55
$GPXUP	4363	05:15:14	0	49,94306	8,61029	10	176,4	54
$GPXUP	4363	05:15:15	0	49,94312	8,61048	10	175,6	54
$GPXUP	4363	05:15:16	0	49,94319	8,61066	10	175,2	54
$GPXUP	4363	05:15:17	0	49,94326	8,61084	10	175	54
$GPXUP	4363	05:15:18	0	49,94334	8,61101	10	175,2	53
$GPXUP	4363	05:15:19	0	49,9434	8,61118	10	175,6	50
$GPXUP	4363	05:15:20	0	49,94344	8,61136	10	175,8	49
$GPXUP	4363	05:15:21	0	49,94348	8,61154	10	175,8	49
$GPXUP	4363	05:15:22	0	49,94352	8,61172	10	175,4	50
$GPXUP	4363	05:15:23	0	49,94358	8,6119	10	174,7	52
$GPXUP	4363	05:15:24	0	49,94365	8,61207	10	173,9	53
$GPXUP	4363	05:15:25	0	49,94372	8,61224	10	172,9	54
$GPXUP	4363	05:15:26	0	49,94379	8,61242	10	172,1	54
$GPXUP	4363	05:15:27	0	49,94386	8,61261	10	171,8	53
$GPXUP	4363	05:15:28	0	49,94391	8,61279	10	171,7	52
$GPXUP	4363	05:15:29	0	49,94397	8,61297	10	171,9	51
$GPXUP	4363	05:15:30	0	49,944	8,61316	10	172,3	51
$GPXUP	4363	05:15:31	0	49,94403	8,61335	10	172,6	50
$GPXUP	4363	05:15:32	0	49,94406	8,61354	10	172,5	50
$GPXUP	4363	05:15:33	0	49,9441	8,61372	10	172,1	51
$GPXUP	4363	05:15:34	0	49,94414	8,61391	10	171,7	52
$GPXUP	4363	05:15:35	0	49,94417	8,6141	10	171,6	51
$GPXUP	4363	05:15:36	0	49,94419	8,6143	10	171,6	51
$GPXUP	4363	05:15:37	0	49,94422	8,6145	10	171,7	51
$GPXUP	4363	05:15:38	0	49,94425	8,61469	10	172,1	50
$GPXUP	4363	05:15:39	0	49,9443	8,61487	10	172,1	50
$GPXUP	4363	05:15:40	0	49,94435	8,61504	10	170,7	53
$GPXUP	4363	05:15:41	0	49,94442	8,61522	10	168,2	56
$GPXUP	4363	05:15:42	0	49,94447	8,61543	10	168	55
$GPXUP	4363	05:15:43	0	49,94454	8,61562	10	168,6	54
$GPXUP	4363	05:15:44	0	49,9446	8,6158	10	169,6	52
$GPXUP	4363	05:15:45	0	49,94466	8,61597	10	170,1	51
$GPXUP	4363	05:15:46	0	49,94472	8,61615	10	170,3	53
$GPXUP	4363	05:15:47	0	49,94476	8,61634	10	170,9	51
$GPXUP	4363	05:15:48	0	49,94478	8,61653	10	171,4	51
$GPXUP	4363	05:15:49	0	49,94479	8,61672	10	171,9	51
$GPXUP	4363	05:15:50	0	49,94479	8,61692	10	171,7	50
$GPXUP	4363	05:15:51	0	49,94479	8,61711	10	171,6	51
$GPXUP	4363	05:15:52	0	49,9448	8,6173	10	171,3	50
$GPXUP	4363	05:15:53	0	49,94482	8,6175	10	171,3	51
$GPXUP	4363	05:15:54	0	49,94483	8,61769	10	171,4	52
$GPXUP	4363	05:15:55	0	49,94484	8,61789	10	171,3	52
$GPXUP	4363	05:15:56	0	49,94485	8,61809	10	170,7	53
$GPXUP	4363	05:15:57	0	49,94487	8,6183	10	169,9	54
$GPXUP	4363	05:15:58	0	49,94489	8,6185	10	169,8	54
$GPXUP	4363	05:15:59	0	49,9449	8,61871	10	170,4	52
$GPXUP	4363	05:16:00	0	49,9449	8,61891	10	170,8	52
$GPXUP	4363	05:16:01	0	49,9449	8,6191	10	170,8	51
$GPXUP	4363	05:16:02	0	49,94491	8,6193	10	170	52
$GPXUP	4363	05:16:03	0	49,94493	8,6195	10	169,4	54
$GPXUP	4363	05:16:04	0	49,94495	8,61971	10	169,6	53
$GPXUP	4363	05:16:05	0	49,94496	8,61991	10	170,1	53
$GPXUP	4363	05:16:06	0	49,94496	8,62011	10	170,7	52
$GPXUP	4363	05:16:07	0	49,94495	8,62031	10	170,7	53
$GPXUP	4363	05:16:08	0	49,94493	8,62052	10	170,5	54
$GPXUP	4363	05:16:09	0	49,94488	8,62072	10	170,6	56
$GPXUP	4363	05:16:10	0	49,94482	8,62091	10	170,6	57
$GPXUP	4363	05:16:11	0	49,94476	8,62111	10	169,6	56
$GPXUP	4363	05:16:12	0	49,94472	8,62132	10	168,1	58
$GPXUP	4363	05:16:13	0	49,9447	8,62154	10	167,8	58
$GPXUP	4363	05:16:14	0	49,94467	8,62176	10	168,2	55
$GPXUP	4363	05:16:15	0	49,94464	8,62196	10	168,7	54
$GPXUP	4363	05:16:16	0	49,94461	8,62216	10	169,6	52
$GPXUP	4363	05:16:17	0	49,94456	8,62235	10	170,3	51
$GPXUP	4363	05:16:18	0	49,94453	8,62254	10	170,5	51
$GPXUP	4363	05:16:19	0	49,94451	8,62273	10	170,7	50
$GPXUP	4363	05:16:20	0	49,9445	8,62292	10	170,8	50
$GPXUP	4363	05:16:21	0	49,9445	8,62311	10	170,8	50
$GPXUP	4363	05:16:22	0	49,94449	8,62331	10	170,4	51
$GPXUP	4363	05:16:23	0	49,9445	8,6235	10	170,1	51
$GPXUP	4363	05:16:24	0	49,9445	8,6237	10	170,3	51
$GPXUP	4363	05:16:25	0	49,94449	8,6239	10	170,2	51
$GPXUP	4363	05:16:26	0	49,94448	8,6241	10	170,2	52
$GPXUP	4363	05:16:27	0	49,94446	8,6243	10	170,5	52
$GPXUP	4363	05:16:28	0	49,94445	8,6245	10	171,2	52
$GPXUP	4363	05:16:29	0	49,94444	8,6247	10	171,4	51
$GPXUP	4363	05:16:30	0	49,94444	8,6249	10	171,6	51
$GPXUP	4363	05:16:31	0	49,94443	8,6251	10	171,7	52
$GPXUP	4363	05:16:32	0	49,94441	8,6253	10	171,6	53
$GPXUP	4363	05:16:33	0	49,94438	8,6255	10	171,5	53
$GPXUP	4363	05:16:34	0	49,94434	8,62569	10	172	53
$GPXUP	4363	05:16:35	0	49,9443	8,62589	10	172,6	53
$GPXUP	4363	05:16:36	0	49,94425	8,62608	10	173,4	53
$GPXUP	4363	05:16:37	0	49,9442	8,62627	10	174	53
$GPXUP	4363	05:16:38	0	49,94416	8,62646	10	174,7	53
$GPXUP	4363	05:16:39	0	49,9441	8,62664	10	175,2	52
$GPXUP	4363	05:16:40	0	49,94406	8,62683	10	176,1	52
$GPXUP	4363	05:16:41	0	49,94402	8,62702	10	176,8	52
$GPXUP	4363	05:16:42	0	49,94398	8,62722	10	177,6	53
$GPXUP	4363	05:16:43	0	49,94396	8,62741	10	178,2	52
$GPXUP	4363	05:16:44	0	49,94393	8,62761	10	178,9	51
$GPXUP	4363	05:16:45	0	49,94391	8,6278	10	179,4	51
$GPXUP	4363	05:16:46	0	49,94388	8,62799	10	179,6	52
$GPXUP	4363	05:16:47	0	49,94385	8,62818	10	180	52
$GPXUP	4363	05:16:48	0	49,94381	8,62838	10	180,5	52
$GPXUP	4363	05:16:49	0	49,9438	8,62858	10	180,6	53
$GPXUP	4363	05:16:50	0	49,9438	8,62878	10	181	53
$GPXUP	4363	05:16:51	0	49,94381	8,62898	10	181,9	51
$GPXUP	4363	05:16:52	0	49,94382	8,62917	10	182,3	51
$GPXUP	4363	05:16:53	0	49,94385	8,62937	10	181,9	53
$GPXUP	4363	05:16:54	0	49,94389	8,62956	10	181,9	53
$GPXUP	4363	05:16:55	0	49,94392	8,62976	10	182,5	53
$GPXUP	4363	05:16:56	0	49,94392	8,62996	10	183,2	52
$GPXUP	4363	05:16:57	0	49,94392	8,63016	10	183,8	51
$GPXUP	4363	05:16:58	0	49,94393	8,63036	10	184	52
$GPXUP	4363	05:16:59	0	49,94397	8,63054	10	184,5	52
$GPXUP	4363	05:17:00	0	49,94404	8,63071	10	185,6	50
$GPXUP	4363	05:17:01	0	49,94411	8,63087	10	187,3	49
$GPXUP	4363	05:17:02	0	49,94417	8,63104	10	188,2	49
$GPXUP	4363	05:17:03	0	49,94423	8,6312	10	188,5	49
$GPXUP	4363	05:17:04	0	49,9443	8,63135	10	189	50
$GPXUP	4363	05:17:05	0	49,94437	8,63151	10	190,3	47
$GPXUP	4363	05:17:06	0	49,9444	8,63169	10	191,3	46
$GPXUP	4363	05:17:07	0	49,9444	8,63186	10	191,7	47
$GPXUP	4363	05:17:08	0	49,9444	8,63204	10	192,3	47
$GPXUP	4363	05:17:09	0	49,94441	8,63223	10	193,9	45
$GPXUP	4363	05:17:10	0	49,94444	8,63238	10	195,7	42
$GPXUP	4363	05:17:11	0	49,94451	8,63254	10	194,7	50
$GPXUP	4363	05:17:12	0	49,94458	8,63272	10	193,6	53
$GPXUP	4363	05:17:13	0	49,94466	8,63289	10	192,3	55
$GPXUP	4363	05:17:14	0	49,94472	8,63308	10	191,2	56
$GPXUP	4363	05:17:15	0	49,94478	8,63328	10	190,8	56
$GPXUP	4363	05:17:16	0	49,94484	8,63347	10	191	55
$GPXUP	4363	05:17:17	0	49,94491	8,63366	10	191,1	54
$GPXUP	4363	05:17:18	0	49,94497	8,63385	10	191,5	53
$GPXUP	4363	05:17:19	0	49,94502	8,63404	10	191,8	52
$GPXUP	4363	05:17:20	0	49,94507	8,63423	10	191,8	52
$GPXUP	4363	05:17:21	0	49,94513	8,6344	10	192	52
$GPXUP	4363	05:17:22	0	49,94522	8,63456	10	191,9	54
$GPXUP	4363	05:17:23	0	49,9453	8,63473	10	190,9	54
$GPXUP	4363	05:17:24	0	49,94538	8,63491	10	190	54
$GPXUP	4363	05:17:25	0	49,94543	8,63509	10	189,8	53
$GPXUP	4363	05:17:26	0	49,94548	8,63529	10	189,9	53
$GPXUP	4363	05:17:27	0	49,94552	8,63549	10	189,9	53
$GPXUP	4363	05:17:28	0	49,94555	8,63569	10	190,1	53
$GPXUP	4363	05:17:29	0	49,94559	8,63588	10	190,1	53
$GPXUP	4363	05:17:30	0	49,94565	8,63606	10	189,9	54
$GPXUP	4363	05:17:31	0	49,94572	8,63624	10	189,8	54
$GPXUP	4363	05:17:32	0	49,94579	8,63641	10	190,1	53
$GPXUP	4363	05:17:33	0	49,94584	8,63659	10	190,6	52
$GPXUP	4363	05:17:34	0	49,9459	8,63677	10	191,1	51
$GPXUP	4363	05:17:35	0	49,94593	8,63696	10	191,1	51
$GPXUP	4363	05:17:36	0	49,94596	8,63716	10	190,9	52
$GPXUP	4363	05:17:37	0	49,946	8,63735	10	190,5	53
$GPXUP	4363	05:17:38	0	49,94607	8,63752	10	189,9	55
$GPXUP	4363	05:17:39	0	49,94614	8,6377	10	189,7	55
$GPXUP	4363	05:17:40	0	49,9462	8,6379	10	189,6	54
$GPXUP	4363	05:17:41	0	49,94624	8,6381	10	189,5	53
$GPXUP	4363	05:17:42	0	49,94628	8,63829	10	189,4	53
$GPXUP	4363	05:17:43	0	49,94631	8,63849	10	189,6	52
$GPXUP	4363	05:17:44	0	49,94636	8,63867	10	189,7	52
$GPXUP	4363	05:17:45	0	49,94643	8,63884	10	189,5	53
$GPXUP	4363	05:17:46	0	49,94651	8,639	10	188,9	54
$GPXUP	4363	05:17:47	0	49,94658	8,63918	10	188,4	53
$GPXUP	4363	05:17:48	0	49,94664	8,63936	10	187,9	54
$GPXUP	4363	05:17:49	0	49,94668	8,63956	10	187,5	54
$GPXUP	4363	05:17:50	0	49,94673	8,63976	10	187,5	53
$GPXUP	4363	05:17:51	0	49,94678	8,63995	10	187,6	53
$GPXUP	4363	05:17:52	0	49,94685	8,64013	10	187	54
$GPXUP	4363	05:17:53	0	49,94692	8,64031	10	186,3	55
$GPXUP	4363	05:17:54	0	49,94696	8,6405	10	186,3	54
$GPXUP	4363	05:17:55	0	49,94698	8,64071	10	186,9	53
$GPXUP	4363	05:17:56	0	49,94698	8,64092	10	187,4	52
$GPXUP	4363	05:17:57	0	49,94699	8,64112	10	187,6	51
$GPXUP	4363	05:17:58	0	49,94702	8,64131	10	187,6	51
$GPXUP	4363	05:17:59	0	49,94705	8,6415	10	186,8	52
$GPXUP	4363	05:18:00	0	49,94709	8,6417	10	186,1	53
$GPXUP	4363	05:18:01	0	49,94713	8,6419	10	185,1	53
$GPXUP	4363	05:18:02	0	49,94715	8,64211	10	183,9	55
$GPXUP	4363	05:18:03	0	49,94714	8,64232	10	182,6	54
$GPXUP	4363	05:18:04	0	49,94716	8,64253	10	183,3	52
$GPXUP	4363	05:18:05	0	49,94721	8,64271	10	183,2	52
$GPXUP	4363	05:18:06	0	49,94729	8,64288	10	183,3	53
$GPXUP	4363	05:18:07	0	49,94737	8,64304	10	183,5	52
$GPXUP	4363	05:18:08	0	49,94744	8,64321	10	183,4	52
$GPXUP	4363	05:18:09	0	49,94752	8,64338	10	183	53
$GPXUP	4363	05:18:10	0	49,9476	8,64354	10	182,6	54
$GPXUP	4363	05:18:11	0	49,94768	8,64371	10	181,9	55
$GPXUP	4363	05:18:12	0	49,94775	8,64389	10	181,3	54
$GPXUP	4363	05:18:13	0	49,9478	8,64408	10	181	54
$GPXUP	4363	05:18:14	0	49,94783	8,64428	10	181,5	54
$GPXUP	4363	05:18:15	0	49,94786	8,64448	10	181,9	55
$GPXUP	4363	05:18:16	0	49,9479	8,64468	10	182,4	54
$GPXUP	4363	05:18:17	0	49,94797	8,64486	10	182,9	54
$GPXUP	4363	05:18:18	0	49,94803	8,64504	10	183,3	53
$GPXUP	4363	05:18:19	0	49,94808	8,64523	10	183,9	51
$GPXUP	4363	05:18:20	0	49,94814	8,6454	10	184,5	50
$GPXUP	4363	05:18:21	0	49,9482	8,64556	10	184,5	50
$GPXUP	4363	05:18:22	0	49,94827	8,64573	10	183,6	51
$GPXUP	4363	05:18:23	0	49,94833	8,6459	10	182,6	52
$GPXUP	4363	05:18:24	0	49,94838	8,64609	10	182	53
$GPXUP	4363	05:18:25	0	49,94842	8,64629	10	181,5	54
$GPXUP	4363	05:18:26	0	49,94846	8,64649	10	181,2	54
$GPXUP	4363	05:18:27	0	49,9485	8,64669	10	181	55
$GPXUP	4363	05:18:28	0	49,94856	8,64689	10	180,7	55
$GPXUP	4363	05:18:29	0	49,94861	8,64709	10	181,7	55
$GPXUP	4363	05:18:30	0	49,94866	8,64728	10	182,4	54
$GPXUP	4363	05:18:31	0	49,94869	8,64749	10	182,7	53
$GPXUP	4363	05:18:32	0	49,94873	8,64768	10	182,9	52
$GPXUP	4363	05:18:33	0	49,94878	8,64786	10	183,1	52
$GPXUP	4363	05:18:34	0	49,94882	8,64805	10	183,4	51
$GPXUP	4363	05:18:35	0	49,94886	8,64824	10	182,6	53
$GPXUP	4363	05:18:36	0	49,94892	8,64843	10	181,8	55
$GPXUP	4363	05:18:37	0	49,94899	8,64861	10	181,6	56
$GPXUP	4363	05:18:38	0	49,94906	8,6488	10	181,6	55
$GPXUP	4363	05:18:39	0	49,9491	8,649	10	181,8	55
$GPXUP	4363	05:18:40	0	49,94915	8,6492	10	182	54
$GPXUP	4363	05:18:41	0	49,94921	8,64939	10	182,3	54
$GPXUP	4363	05:18:42	0	49,94928	8,64956	10	182,9	54
$GPXUP	4363	05:18:43	0	49,94937	8,64973	10	182,8	54
$GPXUP	4363	05:18:44	0	49,94946	8,6499	10	183	55
$GPXUP	4363	05:18:45	0	49,94954	8,65006	10	183,5	55
$GPXUP	4363	05:18:46	0	49,94961	8,65025	10	184,1	55
$GPXUP	4363	05:18:47	0	49,94968	8,65043	10	184,9	53
$GPXUP	4363	05:18:48	0	49,94975	8,6506	10	185,6	53
$GPXUP	4363	05:18:49	0	49,94982	8,65078	10	185,6	53
$GPXUP	4363	05:18:50	0	49,94989	8,65095	10	185,1	54
$GPXUP	4363	05:18:51	0	49,94996	8,65112	10	185,7	54
$GPXUP	4363	05:18:52	0	49,95003	8,6513	10	186,8	54
$GPXUP	4363	05:18:53	0	49,9501	8,65148	10	186,9	53
$GPXUP	4363	05:18:54	0	49,95016	8,65166	10	186,6	54
$GPXUP	4363	05:18:55	0	49,95024	8,65183	10	186,5	55
$GPXUP	4363	05:18:56	0	49,95032	8,65201	10	186,5	55
$GPXUP	4363	05:18:57	0	49,9504	8,65218	10	186,8	55
$GPXUP	4363	05:18:58	0	49,95046	8,65237	10	187	55
$GPXUP	4363	05:18:59	0	49,95054	8,65254	10	186,7	55
$GPXUP	4363	05:19:00	0	49,95064	8,65269	10	185,8	57
$GPXUP	4363	05:19:01	0	49,95074	8,65286	10	185,2	57
$GPXUP	4363	05:19:02	0	49,95082	8,65304	10	185,4	57
$GPXUP	4363	05:19:03	0	49,9509	8,65322	10	185,6	57
$GPXUP	4363	05:19:04	0	49,95099	8,6534	10	185,9	57
$GPXUP	4363	05:19:05	0	49,95106	8,65359	10	186,1	56
$GPXUP	4363	05:19:06	0	49,95113	8,65378	10	186	57
$GPXUP	4363	05:19:07	0	49,9512	8,65398	10	186	58
$GPXUP	4363	05:19:08	0	49,95126	8,65418	10	186,4	58
$GPXUP	4363	05:19:09	0	49,95134	8,65436	10	187	58
$GPXUP	4363	05:19:10	0	49,95144	8,65453	10	187,4	59
$GPXUP	4363	05:19:11	0	49,95154	8,65469	10	187,7	59
$GPXUP	4363	05:19:12	0	49,95165	8,65485	10	188	60
$GPXUP	4363	05:19:13	0	49,95176	8,65502	10	188,4	59
$GPXUP	4363	05:19:14	0	49,95183	8,65521	10	188,9	57
$GPXUP	4363	05:19:15	0	49,95188	8,65541	10	189,5	56
$GPXUP	4363	05:19:16	0	49,95192	8,65562	10	189,4	57
$GPXUP	4363	05:19:17	0	49,95198	8,65583	10	188,7	58
$GPXUP	4363	05:19:18	0	49,95206	8,65602	10	187,5	60
$GPXUP	4363	05:19:19	0	49,95215	8,65621	10	186,3	61
$GPXUP	4363	05:19:20	0	49,95225	8,65639	10	185,8	62
$GPXUP	4363	05:19:21	0	49,95235	8,65656	10	185,7	61
$GPXUP	4363	05:19:22	0	49,95245	8,65674	10	186,3	58
$GPXUP	4363	05:19:23	0	49,95252	8,65692	10	187,3	56
$GPXUP	4363	05:19:24	0	49,9526	8,65709	10	188,1	55
$GPXUP	4363	05:19:25	0	49,9527	8,65725	10	188,3	56
$GPXUP	4363	05:19:26	0	49,9528	8,65739	10	188,4	55
$GPXUP	4363	05:19:27	0	49,95291	8,65754	10	188,6	56
$GPXUP	4363	05:19:28	0	49,953	8,65769	10	189,2	54
$GPXUP	4363	05:19:29	0	49,95308	8,65786	10	190	53
$GPXUP	4363	05:19:30	0	49,95318	8,658	10	189,8	55
$GPXUP	4363	05:19:31	0	49,95329	8,65814	10	188,9	57
$GPXUP	4363	05:19:32	0	49,95339	8,65829	10	188,3	57
$GPXUP	4363	05:19:33	0	49,95349	8,65845	10	188,4	55
$GPXUP	4363	05:19:34	0	49,95358	8,6586	10	188,5	55
$GPXUP	4363	05:19:35	0	49,95368	8,65876	10	188,7	55
$GPXUP	4363	05:19:36	0	49,95377	8,65891	10	189,2	53
$GPXUP	4363	05:19:37	0	49,95384	8,65908	10	189,5	52
$GPXUP	4363	05:19:38	0	49,95391	8,65926	10	189,1	53
$GPXUP	4363	05:19:39	0	49,95396	8,65944	10	188,6	53
$GPXUP	4363	05:19:40	0	49,95401	8,65964	10	188,1	55
$GPXUP	4363	05:19:41	0	49,95406	8,65984	10	187,6	56
$GPXUP	4363	05:19:42	0	49,95413	8,66003	10	187,4	56
$GPXUP	4363	05:19:43	0	49,95418	8,66023	10	188,2	54
$GPXUP	4363	05:19:44	0	49,95422	8,66042	10	188,7	52
$GPXUP	4363	05:19:45	0	49,95428	8,66061	10	188,4	53
$GPXUP	4363	05:19:46	0	49,95433	8,6608	10	187,8	54
$GPXUP	4363	05:19:47	0	49,95437	8,66099	10	187,5	54
$GPXUP	4363	05:19:48	0	49,95441	8,66119	10	187,5	54
$GPXUP	4363	05:19:49	0	49,95446	8,66138	10	188	54
$GPXUP	4363	05:19:50	0	49,95452	8,66157	10	188,6	54
$GPXUP	4363	05:19:51	0	49,95458	8,66175	10	188,8	53
$GPXUP	4363	05:19:52	0	49,95466	8,66193	10	188,3	54
$GPXUP	4363	05:19:53	0	49,95474	8,6621	10	188,1	56
$GPXUP	4363	05:19:54	0	49,95482	8,66228	10	188,4	55
$GPXUP	4363	05:19:55	0	49,95488	8,66247	10	189	55
$GPXUP	4363	05:19:56	0	49,95495	8,66266	10	189,1	55
$GPXUP	4363	05:19:57	0	49,95503	8,66284	10	188,5	57
$GPXUP	4363	05:19:58	0	49,95512	8,66301	10	187,9	57
$GPXUP	4363	05:19:59	0	49,95519	8,6632	10	188,1	54
$GPXUP	4363	05:20:00	0	49,95524	8,66339	10	188,8	53
$GPXUP	4363	05:20:01	0	49,95528	8,66358	10	189,5	51
$GPXUP	4363	05:20:02	0	49,95534	8,66376	10	189	53
$GPXUP	4363	05:20:03	0	49,9554	8,66394	10	188	54
$GPXUP	4363	05:20:04	0	49,95544	8,66414	10	187,6	54
$GPXUP	4363	05:20:05	0	49,95548	8,66434	10	187,5	55
$GPXUP	4363	05:20:06	0	49,95551	8,66454	10	187,4	54
$GPXUP	4363	05:20:07	0	49,95556	8,66474	10	187,4	54
$GPXUP	4363	05:20:08	0	49,95562	8,66493	10	187,9	53
$GPXUP	4363	05:20:09	0	49,95567	8,66512	10	188,4	51
$GPXUP	4363	05:20:10	0	49,95571	8,6653	10	189,1	49
$GPXUP	4363	05:20:11	0	49,95574	8,66548	10	189,6	49
$GPXUP	4363	05:20:12	0	49,9558	8,66566	10	189,3	50
$GPXUP	4363	05:20:13	0	49,95587	8,66582	10	189,1	52
$GPXUP	4363	05:20:14	0	49,95595	8,66598	10	188,8	52
$GPXUP	4363	05:20:15	0	49,95603	8,66613	10	188,7	52
$GPXUP	4363	05:20:16	0	49,95611	8,66629	10	188,8	52
$GPXUP	4363	05:20:17	0	49,9562	8,66644	10	189,3	53
$GPXUP	4363	05:20:18	0	49,95628	8,66659	10	190,2	52
$GPXUP	4363	05:20:19	0	49,95636	8,66675	10	190,9	50
$GPXUP	4363	05:20:20	0	49,95641	8,66692	10	191,2	51
$GPXUP	4363	05:20:21	0	49,95646	8,66711	10	190,9	52
$GPXUP	4363	05:20:22	0	49,95651	8,6673	10	190,3	55
$GPXUP	4363	05:20:23	0	49,95658	8,6675	10	190,1	56
$GPXUP	4363	05:20:24	0	49,95664	8,66769	10	190,4	55
$GPXUP	4363	05:20:25	0	49,9567	8,66787	10	191	53
$GPXUP	4363	05:20:26	0	49,95675	8,66806	10	191,5	53
$GPXUP	4363	05:20:27	0	49,9568	8,66826	10	191,1	54
$GPXUP	4363	05:20:28	0	49,95686	8,66845	10	189,8	56
$GPXUP	4363	05:20:29	0	49,95692	8,66866	10	188,5	58
$GPXUP	4363	05:20:30	0	49,95697	8,66886	10	188,2	59
$GPXUP	4363	05:20:31	0	49,95703	8,66907	10	189	57
$GPXUP	4363	05:20:32	0	49,95711	8,66926	10	189,7	58
$GPXUP	4363	05:20:33	0	49,9572	8,66942	10	190,3	57
$GPXUP	4363	05:20:34	0	49,95729	8,6696	10	191,1	57
$GPXUP	4363	05:20:35	0	49,95735	8,6698	10	191,8	56
$GPXUP	4363	05:20:36	0	49,9574	8,67	10	192,1	55
$GPXUP	4363	05:20:37	0	49,95746	8,67019	10	192,2	56
$GPXUP	4363	05:20:38	0	49,95752	8,67039	10	192	57
$GPXUP	4363	05:20:39	0	49,95759	8,67058	10	192,2	57
$GPXUP	4363	05:20:40	0	49,95766	8,67077	10	192,2	58
$GPXUP	4363	05:20:41	0	49,95776	8,67094	10	192,9	58
$GPXUP	4363	05:20:42	0	49,95786	8,67109	10	193,6	57
$GPXUP	4363	05:20:43	0	49,95796	8,67125	10	194,2	56
$GPXUP	4363	05:20:44	0	49,95804	8,67143	10	194,9	55
$GPXUP	4363	05:20:45	0	49,9581	8,67162	10	195,7	55
$GPXUP	4363	05:20:46	0	49,95818	8,6718	10	195,9	56
$GPXUP	4363	05:20:47	0	49,95826	8,67198	10	195,6	58
$GPXUP	4363	05:20:48	0	49,95835	8,67215	10	195,7	58
$GPXUP	4363	05:20:49	0	49,95844	8,67232	10	195,6	59
$GPXUP	4363	05:20:50	0	49,95856	8,67246	10	196	59
$GPXUP	4363	05:20:51	0	49,95866	8,67262	10	196,7	57
$GPXUP	4363	05:20:52	0	49,95876	8,67277	10	197,4	56
$GPXUP	4363	05:20:53	0	49,95886	8,67293	10	197,9	56
$GPXUP	4363	05:20:54	0	49,95897	8,67307	10	198,2	57
$GPXUP	4363	05:20:55	0	49,95909	8,67318	10	198,5	58
$GPXUP	4363	05:20:56	0	49,95923	8,67327	10	198,8	59
$GPXUP	4363	05:20:57	0	49,95936	8,67337	10	199,4	56
$GPXUP	4363	05:20:58	0	49,95947	8,67348	10	200,3	53
$GPXUP	4363	05:20:59	0	49,95958	8,67358	10	201	53
$GPXUP	4363	05:21:00	0	49,95971	8,67366	10	201,2	56
$GPXUP	4363	05:21:01	0	49,95984	8,67374	10	200,8	56
$GPXUP	4363	05:21:02	0	49,95997	8,67382	10	200,8	56
$GPXUP	4363	05:21:03	0	49,9601	8,67392	10	201,1	54
$GPXUP	4363	05:21:04	0	49,96021	8,67403	10	201,8	53
$GPXUP	4363	05:21:05	0	49,96034	8,67412	10	201,9	56
$GPXUP	4363	05:21:06	0	49,96048	8,67416	10	200,7	60
$GPXUP	4363	05:21:07	0	49,96063	8,6742	10	199,8	61
$GPXUP	4363	05:21:08	0	49,96076	8,67428	10	200,4	57
$GPXUP	4363	05:21:09	0	49,96088	8,6744	10	201,6	53
$GPXUP	4363	05:21:10	0	49,96099	8,67452	10	203	54
$GPXUP	4363	05:21:11	0	49,9611	8,67462	10	204,3	51
$GPXUP	4363	05:21:12	0	49,9612	8,67473	10	205,5	49
$GPXUP	4363	05:21:13	0	49,96131	8,67484	10	205,5	52
$GPXUP	4363	05:21:14	0	49,96142	8,67494	10	205,5	53
$GPXUP	4363	05:21:15	0	49,96153	8,67506	10	206,2	52
$GPXUP	4363	05:21:16	0	49,96163	8,67518	10	207,3	50
$GPXUP	4363	05:21:17	0	49,96174	8,6753	10	208,3	51
$GPXUP	4363	05:21:18	0	49,96185	8,67539	10	209,3	52
$GPXUP	4363	05:21:19	0	49,96198	8,67545	10	210	55
$GPXUP	4363	05:21:20	0	49,96212	8,67549	10	210,4	56
$GPXUP	4363	05:21:21	0	49,96225	8,67553	10	211,2	55
$GPXUP	4363	05:21:22	0	49,9624	8,67554	10	211,6	59
$GPXUP	4363	05:21:23	0	49,96255	8,6755	10	212	64
$GPXUP	4363	05:21:24	0	49,9627	8,67545	10	213,6	60
$GPXUP	4363	05:21:25	0	49,96285	8,67544	10	214,6	58
$GPXUP	4363	05:21:26	0	49,963	8,67541	10	214,7	60
$GPXUP	4363	05:21:27	0	49,96315	8,67533	10	215	65
$GPXUP	4363	05:21:28	0	49,9633	8,6752	10	214,1	70
$GPXUP	4363	05:21:29	0	49,96345	8,67509	10	213,3	68
$GPXUP	4363	05:21:30	0	49,96361	8,67504	10	213,7	64
$GPXUP	4363	05:21:31	0	49,96376	8,67503	10	215,5	60
$GPXUP	4363	05:21:32	0	49,96391	8,67501	10	217,6	58
$GPXUP	4363	05:21:33	0	49,96404	8,67492	10	218,9	58
$GPXUP	4363	05:21:34	0	49,96418	8,67478	10	219	69
$GPXUP	4363	05:21:35	0	49,96431	8,6746	10	218,6	74
$GPXUP	4363	05:21:36	0	49,96445	8,6744	10	218,3	73
$GPXUP	4363	05:21:37	0	49,96459	8,67422	10	218,2	73
$GPXUP	4363	05:21:38	0	49,96474	8,67408	10	218,3	69
$GPXUP	4363	05:21:39	0	49,9649	8,67396	10	218,6	67
$GPXUP	4363	05:21:40	0	49,96504	8,67382	10	218,7	65
$GPXUP	4363	05:21:41	0	49,96516	8,67364	10	218,4	71
$GPXUP	4363	05:21:42	0	49,9653	8,67345	10	219,5	70
$GPXUP	4363	05:21:43	0	49,96544	8,6733	10	221	66
$GPXUP	4363	05:21:44	0	49,96558	8,67318	10	222,3	62
$GPXUP	4363	05:21:45	0	49,96573	8,67311	10	223,4	62
$GPXUP	4363	05:21:46	0	49,96588	8,67305	10	222,5	63
$GPXUP	4363	05:21:47	0	49,96603	8,67304	10	222,9	60
$GPXUP	4363	05:21:48	0	49,96618	8,67306	10	223,6	57
$GPXUP	4363	05:21:49	0	49,96633	8,67306	10	223,6	59
$GPXUP	4363	05:21:50	0	49,96648	8,67303	10	224,1	62
$GPXUP	4363	05:21:51	0	49,96663	8,673	10	225,3	58
$GPXUP	4363	05:21:52	0	49,96676	8,67303	10	226,7	52
$GPXUP	4363	05:21:53	0	49,96688	8,67311	10	226,7	50
$GPXUP	4363	05:21:54	0	49,96698	8,67322	10	226,1	51
$GPXUP	4363	05:21:55	0	49,96706	8,67337	10	226,6	51
$GPXUP	4363	05:21:56	0	49,96714	8,67353	10	227,7	49
$GPXUP	4363	05:21:57	0	49,9672	8,67369	10	229,9	46
$GPXUP	4363	05:21:58	0	49,96724	8,67385	10	232,1	44
$GPXUP	4363	05:21:59	0	49,9673	8,674	10	233,9	45
$GPXUP	4363	05:22:00	0	49,96736	8,67415	10	235,1	47
$GPXUP	4363	05:22:01	0	49,96744	8,67429	10	235,9	49
$GPXUP	4363	05:22:02	0	49,96756	8,67439	10	235,2	58
$GPXUP	4363	05:22:03	0	49,96772	8,67444	10	233,9	68
$GPXUP	4363	05:22:04	0	49,96788	8,67447	10	234,8	63
$GPXUP	4363	05:22:05	0	49,96802	8,67453	10	237,5	58
$GPXUP	4363	05:22:06	0	49,96815	8,67461	10	240,9	51
$GPXUP	4363	05:22:07	0	49,96827	8,67468	10	243,5	50
$GPXUP	4363	05:22:08	0	49,9684	8,67469	10	243,9	59
$GPXUP	4363	05:22:09	0	49,96856	8,67464	10	242,8	68
$GPXUP	4363	05:22:10	0	49,96873	8,67454	10	242,3	73
$GPXUP	4363	05:22:11	0	49,9689	8,67444	10	242,1	74
$GPXUP	4363	05:22:12	0	49,96907	8,67434	10	242,2	70
$GPXUP	4363	05:22:13	0	49,96924	8,67429	10	241,8	66
$GPXUP	4363	05:22:14	0	49,9694	8,67428	10	240,8	63
$GPXUP	4363	05:22:15	0	49,96956	8,67432	10	240,2	62
$GPXUP	4363	05:22:16	0	49,96971	8,67438	10	240,9	60
$GPXUP	4363	05:22:17	0	49,96986	8,67441	10	241,9	62
$GPXUP	4363	05:22:18	0	49,97002	8,67441	10	242,3	63
$GPXUP	4363	05:22:19	0	49,97017	8,67442	10	242,5	61
$GPXUP	4363	05:22:20	0	49,97032	8,67446	10	243,8	59
$GPXUP	4363	05:22:21	0	49,97047	8,67445	10	244,7	60
$GPXUP	4363	05:22:22	0	49,97062	8,67438	10	245,1	65
$GPXUP	4363	05:22:23	0	49,97077	8,67428	10	244,7	67
$GPXUP	4363	05:22:24	0	49,97093	8,67418	10	244,8	67
$GPXUP	4363	05:22:25	0	49,97108	8,67406	10	245,1	68
$GPXUP	4363	05:22:26	0	49,97123	8,6739	10	244,3	72
$GPXUP	4363	05:22:27	0	49,97138	8,67371	10	243,7	76
$GPXUP	4363	05:22:28	0	49,9715	8,67348	10	243,2	77
$GPXUP	4363	05:22:29	0	49,97163	8,67326	10	243,5	74
$GPXUP	4363	05:22:30	0	49,97176	8,67306	10	244,3	71
$GPXUP	4363	05:22:31	0	49,9719	8,67288	10	244,6	70
$GPXUP	4363	05:22:32	0	49,97205	8,67274	10	245	69
$GPXUP	4363	05:22:33	0	49,9722	8,67263	10	245,2	67
$GPXUP	4363	05:22:34	0	49,97236	8,67254	10	245,6	65
$GPXUP	4363	05:22:35	0	49,97251	8,67248	10	246,6	62
$GPXUP	4363	05:22:36	0	49,97266	8,67244	10	247,5	59
$GPXUP	4363	05:22:37	0	49,9728	8,67242	10	248,2	57
$GPXUP	4363	05:22:38	0	49,97295	8,67242	10	248,4	56
$GPXUP	4363	05:22:39	0	49,97309	8,6724	10	248,1	60
$GPXUP	4363	05:22:40	0	49,97324	8,67233	10	247,5	64
$GPXUP	4363	05:22:41	0	49,97338	8,6722	10	246,1	70
$GPXUP	4363	05:22:42	0	49,97354	8,67207	10	245	71
$GPXUP	4363	05:22:43	0	49,97369	8,67192	10	244,2	71
$GPXUP	4363	05:22:44	0	49,97384	8,67178	10	243,7	70
$GPXUP	4363	05:22:45	0	49,974	8,67168	10	243,2	65
$GPXUP	4363	05:22:46	0	49,97416	8,67167	10	242,8	59
$GPXUP	4363	05:22:47	0	49,97428	8,67174	10	243,6	54
$GPXUP	4363	05:22:48	0	49,97438	8,67189	10	245,9	50
$GPXUP	4363	05:22:49	0	49,97444	8,67206	10	247,9	47
$GPXUP	4363	05:22:50	0	49,97448	8,67223	10	249,3	45
$GPXUP	4363	05:22:51	0	49,97453	8,67239	10	249,9	44
$GPXUP	4363	05:22:52	0	49,9746	8,67254	10	249,1	49
$GPXUP	4363	05:22:53	0	49,97469	8,67267	10	247,7	53
$GPXUP	4363	05:22:54	0	49,97482	8,67276	10	245,8	59
$GPXUP	4363	05:22:55	0	49,97496	8,67284	10	243,5	59
$GPXUP	4363	05:22:56	0	49,97508	8,67295	10	241,6	55
$GPXUP	4363	05:22:57	0	49,97516	8,67312	10	241,4	53
$GPXUP	4363	05:22:58	0	49,97519	8,67332	10	242,2	49
$GPXUP	4363	05:22:59	0	49,97517	8,67351	10	243,8	48
$GPXUP	4363	05:23:00	0	49,97513	8,67369	10	245,5	47
$GPXUP	4363	05:23:01	0	49,97508	8,67386	10	246,8	46
$GPXUP	4363	05:23:02	0	49,97503	8,67403	10	247,3	47
$GPXUP	4363	05:23:03	0	49,97498	8,6742	10	247,5	48
$GPXUP	4363	05:23:04	0	49,97495	8,67438	10	247,4	49
$GPXUP	4363	05:23:05	0	49,97494	8,67458	10	248,1	49
$GPXUP	4363	05:23:06	0	49,97496	8,67478	10	248,7	49
$GPXUP	4363	05:23:07	0	49,97499	8,67498	10	248,3	51
$GPXUP	4363	05:23:08	0	49,97504	8,67517	10	248,2	52
$GPXUP	4363	05:23:09	0	49,97509	8,67535	10	248,9	52
$GPXUP	4363	05:23:10	0	49,97516	8,67551	10	249,7	51
$GPXUP	4363	05:23:11	0	49,97526	8,67564	10	249,9	51
$GPXUP	4363	05:23:12	0	49,97536	8,67576	10	250,5	51
$GPXUP	4363	05:23:13	0	49,97548	8,67585	10	250,6	54
$GPXUP	4363	05:23:14	0	49,97561	8,67593	10	249,8	53
$GPXUP	4363	05:23:15	0	49,97573	8,67602	10	248,9	54
$GPXUP	4363	05:23:16	0	49,97583	8,67614	10	248,1	52
$GPXUP	4363	05:23:17	0	49,97592	8,6763	10	247,6	51
$GPXUP	4363	05:23:18	0	49,97599	8,67646	10	247,7	51
$GPXUP	4363	05:23:19	0	49,97608	8,67661	10	248	53
$GPXUP	4363	05:23:20	0	49,97617	8,67675	10	249,3	51
$GPXUP	4363	05:23:21	0	49,97624	8,67691	10	250,8	47
$GPXUP	4363	05:23:22	0	49,97629	8,67707	10	252,1	45
$GPXUP	4363	05:23:23	0	49,9763	8,67724	10	254,3	44
$GPXUP	4363	05:23:24	0	49,97628	8,6774	10	256,3	42
$GPXUP	4363	05:23:25	0	49,97627	8,67756	10	255,5	43
$GPXUP	4363	05:23:26	0	49,9763	8,67773	10	254,2	48
$GPXUP	4363	05:23:27	0	49,97638	8,67788	10	253,7	51
$GPXUP	4363	05:23:28	0	49,97648	8,67799	10	254,1	53
$GPXUP	4363	05:23:29	0	49,97661	8,67808	10	254,3	56
$GPXUP	4363	05:23:30	0	49,97675	8,67814	10	255,1	58
$GPXUP	4363	05:23:31	0	49,97687	8,67824	10	255,7	52
$GPXUP	4363	05:23:32	0	49,97698	8,67835	10	256,4	53
$GPXUP	4363	05:23:33	0	49,97709	8,67845	10	257,1	55
$GPXUP	4363	05:23:34	0	49,97722	8,67854	10	257,5	56
$GPXUP	4363	05:23:35	0	49,97734	8,67863	10	258	54
$GPXUP	4363	05:23:36	0	49,97749	8,67866	10	257,2	65
$GPXUP	4363	05:23:37	0	49,97764	8,67872	10	254,9	58
$GPXUP	4363	05:23:38	0	49,97776	8,67884	10	255,7	61
$GPXUP	4363	05:23:39	0	49,97786	8,679	10	256,8	54
$GPXUP	4363	05:23:40	0	49,97795	8,67916	10	257,1	52
$GPXUP	4363	05:23:41	0	49,97802	8,67932	10	257	51
$GPXUP	4363	05:23:42	0	49,97809	8,67947	10	256,6	51
$GPXUP	4363	05:23:43	0	49,97817	8,67962	10	256,7	50
$GPXUP	4363	05:23:44	0	49,97825	8,67977	10	256,9	50
$GPXUP	4363	05:23:45	0	49,97831	8,67992	10	258,3	47
$GPXUP	4363	05:23:46	0	49,97838	8,68007	10	260,4	46
$GPXUP	4363	05:23:47	0	49,97846	8,68018	10	261,9	43
$GPXUP	4363	05:23:48	0	49,97856	8,68027	10	263,1	47
$GPXUP	4363	05:23:49	0	49,97867	8,68037	10	262,3	54
$GPXUP	4363	05:23:50	0	49,9788	8,68047	10	261	59
$GPXUP	4363	05:23:51	0	49,97893	8,68057	10	260,5	59
$GPXUP	4363	05:23:52	0	49,97905	8,68069	10	261,2	56
$GPXUP	4363	05:23:53	0	49,97916	8,68082	10	262,2	53
$GPXUP	4363	05:23:54	0	49,97927	8,68092	10	262	55
$GPXUP	4363	05:23:55	0	49,9794	8,68101	10	260,9	57
$GPXUP	4363	05:23:56	0	49,97954	8,68108	10	260	60
$GPXUP	4363	05:23:57	0	49,97969	8,68114	10	259	59
$GPXUP	4363	05:23:58	0	49,97983	8,68121	10	257,5	59
$GPXUP	4363	05:23:59	0	49,97997	8,68129	10	256,5	61
$GPXUP	4363	05:24:00	0	49,98012	8,68135	10	256,6	63
$GPXUP	4363	05:24:01	0	49,98028	8,6814	10	256,7	62
$GPXUP	4363	05:24:02	0	49,98043	8,68145	10	256,5	60
$GPXUP	4363	05:24:03	0	49,98056	8,68152	10	256,8	56
$GPXUP	4363	05:24:04	0	49,98069	8,6816	10	257,4	53
$GPXUP	4363	05:24:05	0	49,9808	8,6817	10	257,9	51
$GPXUP	4363	05:24:06	0	49,98091	8,6818	10	258	50
$GPXUP	4363	05:24:07	0	49,98102	8,6819	10	257,5	49
$GPXUP	4363	05:24:08	0	49,98114	8,68198	10	256,5	55
$GPXUP	4363	05:24:09	0	49,98128	8,68203	10	254,7	60
$GPXUP	4363	05:24:10	0	49,98142	8,68208	10	252,6	61
$GPXUP	4363	05:24:11	0	49,98156	8,68215	10	251,5	58
$GPXUP	4363	05:24:12	0	49,98168	8,68228	10	251,5	53
$GPXUP	4363	05:24:13	0	49,98175	8,68245	10	252,1	51
$GPXUP	4363	05:24:14	0	49,9818	8,68262	10	253,6	48
$GPXUP	4363	05:24:15	0	49,98184	8,68279	10	255,3	46
$GPXUP	4363	05:24:16	0	49,9819	8,68294	10	255,6	47
$GPXUP	4363	05:24:17	0	49,982	8,68307	10	255,5	52
$GPXUP	4363	05:24:18	0	49,98212	8,68318	10	255,3	55
$GPXUP	4363	05:24:19	0	49,98222	8,6833	10	255,4	50
$GPXUP	4363	05:24:20	0	49,9823	8,68345	10	255,4	49
$GPXUP	4363	05:24:21	0	49,98237	8,68361	10	254,4	50
$GPXUP	4363	05:24:22	0	49,98244	8,68376	10	253,2	52
$GPXUP	4363	05:24:23	0	49,98251	8,68393	10	253,9	50
$GPXUP	4363	05:24:24	0	49,98256	8,68409	10	256,2	44
$GPXUP	4363	05:24:25	0	49,9826	8,68422	10	258,6	34
$GPXUP	4363	05:24:26	0	49,98269	8,6843	10	260,4	44
$GPXUP	4363	05:24:27	0	49,98282	8,68437	10	258,2	58
$GPXUP	4363	05:24:28	0	49,98297	8,68441	10	256,6	62
$GPXUP	4363	05:24:29	0	49,98311	8,6845	10	256,5	58
$GPXUP	4363	05:24:30	0	49,98324	8,68462	10	256,7	55
$GPXUP	4363	05:24:31	0	49,98336	8,68474	10	256,2	54
$GPXUP	4363	05:24:32	0	49,98346	8,68487	10	256,1	52
$GPXUP	4363	05:24:33	0	49,98354	8,68501	10	257,2	49
$GPXUP	4363	05:24:34	0	49,98363	8,68514	10	258,1	46
$GPXUP	4363	05:24:35	0	49,98373	8,68525	10	258,3	48
$GPXUP	4363	05:24:36	0	49,98383	8,68536	10	257,7	47
$GPXUP	4363	05:24:37	0	49,9839	8,6855	10	256,6	45
$GPXUP	4363	05:24:38	0	49,98396	8,68566	10	255,6	46
$GPXUP	4363	05:24:39	0	49,98401	8,68582	10	255,5	46
$GPXUP	4363	05:24:40	0	49,98408	8,68596	10	254,9	48
$GPXUP	4363	05:24:41	0	49,98418	8,68608	10	253,7	50
$GPXUP	4363	05:24:42	0	49,98426	8,68622	10	252,7	48
$GPXUP	4363	05:24:43	0	49,98432	8,68639	10	252,6	46
$GPXUP	4363	05:24:44	0	49,98434	8,68656	10	252,4	44
$GPXUP	4363	05:24:45	0	49,98435	8,68673	10	252,9	44
$GPXUP	4363	05:24:46	0	49,98436	8,6869	10	254,6	44
$GPXUP	4363	05:24:47	0	49,9844	8,68704	10	256,5	39
$GPXUP	4363	05:24:48	0	49,98447	8,68716	10	257,6	42
$GPXUP	4363	05:24:49	0	49,98457	8,68724	10	256,6	48
$GPXUP	4363	05:24:50	0	49,9847	8,68733	10	254,1	58
$GPXUP	4363	05:24:51	0	49,98485	8,68741	10	251,6	63
$GPXUP	4363	05:24:52	0	49,98501	8,68747	10	249,3	65
$GPXUP	4363	05:24:53	0	49,98517	8,68752	10	248,2	66
$GPXUP	4363	05:24:54	0	49,98533	8,68756	10	247,4	66
$GPXUP	4363	05:24:55	0	49,9855	8,6876	10	246,6	65
$GPXUP	4363	05:24:56	0	49,98564	8,68767	10	245,9	59
$GPXUP	4363	05:24:57	0	49,98578	8,68777	10	245,3	60
$GPXUP	4363	05:24:58	0	49,98592	8,68786	10	245,3	60
$GPXUP	4363	05:24:59	0	49,98607	8,68792	10	245,5	60
$GPXUP	4363	05:25:00	0	49,98622	8,68797	10	245,1	62
$GPXUP	4363	05:25:01	0	49,98637	8,68802	10	245	61
$GPXUP	4363	05:25:02	0	49,98652	8,68807	10	244,9	60
$GPXUP	4363	05:25:03	0	49,98666	8,68814	10	244,8	59
$GPXUP	4363	05:25:04	0	49,98679	8,68822	10	245,1	56
$GPXUP	4363	05:25:05	0	49,9869	8,68834	10	246,4	51
$GPXUP	4363	05:25:06	0	49,987	8,68847	10	247,9	49
$GPXUP	4363	05:25:07	0	49,98709	8,68859	10	249,1	47
$GPXUP	4363	05:25:08	0	49,98718	8,68871	10	249,4	46
$GPXUP	4363	05:25:09	0	49,98727	8,68883	10	249,4	49
$GPXUP	4363	05:25:10	0	49,98738	8,68892	10	248,7	55
$GPXUP	4363	05:25:11	0	49,98752	8,68898	10	247,2	58
$GPXUP	4363	05:25:12	0	49,98766	8,68904	10	245,6	63
$GPXUP	4363	05:25:13	0	49,98782	8,68908	10	244,9	63
$GPXUP	4363	05:25:14	0	49,98797	8,68914	10	244,7	60
$GPXUP	4363	05:25:15	0	49,9881	8,68924	10	244,8	57
$GPXUP	4363	05:25:16	0	49,9882	8,68937	10	245,4	53
$GPXUP	4363	05:25:17	0	49,98828	8,68952	10	246,5	50
$GPXUP	4363	05:25:18	0	49,98834	8,68969	10	247,9	47
$GPXUP	4363	05:25:19	0	49,9884	8,68984	10	248,9	46
$GPXUP	4363	05:25:20	0	49,98846	8,68999	10	249,2	48
$GPXUP	4363	05:25:21	0	49,98855	8,69012	10	248,7	52
$GPXUP	4363	05:25:22	0	49,98866	8,69024	10	248,5	53
$GPXUP	4363	05:25:23	0	49,98876	8,69036	9	248,7	51
$GPXUP	4363	05:25:24	0	49,98887	8,69048	9	249	53
$GPXUP	4363	05:25:25	0	49,989	8,69057	9	248,1	58
$GPXUP	4363	05:25:26	0	49,98914	8,69063	9	246,5	62
$GPXUP	4363	05:25:27	0	49,98928	8,69072	9	245,5	60
$GPXUP	4363	05:25:28	0	49,98942	8,69083	9	245	59
$GPXUP	4363	05:25:29	0	49,98954	8,69094	9	244,5	57
$GPXUP	4363	05:25:30	0	49,98966	8,69107	9	244	57
$GPXUP	4363	05:25:31	0	49,98978	8,6912	9	243,8	57
$GPXUP	4363	05:25:32	0	49,9899	8,6913	9	244,2	57
$GPXUP	4363	05:25:33	0	49,99004	8,69139	9	244,5	58
$GPXUP	4363	05:25:34	0	49,99018	8,69144	9	244,7	60
$GPXUP	4363	05:25:35	0	49,99032	8,69149	9	245,2	57
$GPXUP	4363	05:25:36	0	49,99046	8,69156	9	246,4	53
$GPXUP	4363	05:25:37	0	49,99058	8,69163	9	247,7	51
$GPXUP	4363	05:25:38	0	49,9907	8,69169	9	248,4	53
$GPXUP	4363	05:25:39	0	49,99084	8,69171	9	248,3	58
$GPXUP	4363	05:25:40	0	49,99099	8,69168	9	247,5	64
$GPXUP	4363	05:25:41	0	49,99115	8,69161	9	246,9	69
$GPXUP	4363	05:25:42	0	49,99131	8,6915	9	248,2	69
$GPXUP	4363	05:25:43	0	49,99146	8,69133	9	249	72
$GPXUP	4363	05:25:44	0	49,99159	8,69112	9	248,9	73
$GPXUP	4363	05:25:45	0	49,99172	8,69091	9	249,9	70
$GPXUP	4363	05:25:46	0	49,99185	8,69072	9	250,6	68
$GPXUP	4363	05:25:47	0	49,99199	8,69056	9	250	68
$GPXUP	4363	05:25:48	0	49,99213	8,69039	9	248,8	72
$GPXUP	4363	05:25:49	0	49,99226	8,69018	9	247,5	76
$GPXUP	4363	05:25:50	0	49,99238	8,68995	9	246,4	77
$GPXUP	4363	05:25:51	0	49,99252	8,68972	9	245,5	78
$GPXUP	4363	05:25:52	0	49,99264	8,68948	9	245,1	79
$GPXUP	4363	05:25:53	0	49,99275	8,68922	9	244,9	79
$GPXUP	4363	05:25:54	0	49,99286	8,68896	9	244,3	78
$GPXUP	4363	05:25:55	0	49,99298	8,68872	9	243,4	77
$GPXUP	4363	05:25:56	0	49,9931	8,6885	9	243,1	75
$GPXUP	4363	05:25:57	0	49,99324	8,68832	9	243,5	73
$GPXUP	4363	05:25:58	0	49,99338	8,68815	9	243,8	69
$GPXUP	4363	05:25:59	0	49,99353	8,68801	9	243,2	68
$GPXUP	4363	05:26:00	0	49,99368	8,68788	9	242	71
$GPXUP	4363	05:26:01	0	49,99384	8,68774	9	241,5	70
$GPXUP	4363	05:26:02	0	49,994	8,68766	9	241,7	66
$GPXUP	4363	05:26:03	0	49,99416	8,68758	9	241,9	68
$GPXUP	4363	05:26:04	0	49,99432	8,68752	9	242,2	65
$GPXUP	4363	05:26:05	0	49,99447	8,68749	9	243,1	63
$GPXUP	4363	05:26:06	0	49,99463	8,68744	9	242,8	66
$GPXUP	4363	05:26:07	0	49,99479	8,68737	9	242,4	67
$GPXUP	4363	05:26:08	0	49,99495	8,68733	9	242,5	63
$GPXUP	4363	05:26:09	0	49,9951	8,6873	9	242,4	63
$GPXUP	4363	05:26:10	0	49,99526	8,68724	9	241,8	65
$GPXUP	4363	05:26:11	0	49,99542	8,68713	9	241,6	70
$GPXUP	4363	05:26:12	0	49,99557	8,68701	9	241,9	69
$GPXUP	4363	05:26:13	0	49,99572	8,68688	9	242,3	68
$GPXUP	4363	05:26:14	0	49,99587	8,68675	9	242,3	69
$GPXUP	4363	05:26:15	0	49,99601	8,68659	9	242,5	69
$GPXUP	4363	05:26:16	0	49,99614	8,68641	9	242,6	71
$GPXUP	4363	05:26:17	0	49,99627	8,68621	9	241,5	72
$GPXUP	4363	05:26:18	0	49,9964	8,68602	9	239,9	72
$GPXUP	4363	05:26:19	0	49,99655	8,68587	9	238,1	70
$GPXUP	4363	05:26:20	0	49,9967	8,68576	9	237,7	68
$GPXUP	4363	05:26:21	0	49,99686	8,68567	9	237,1	69
$GPXUP	4363	05:26:22	0	49,99701	8,68552	9	236,2	74
$GPXUP	4363	05:26:23	0	49,99716	8,68534	9	235	76
$GPXUP	4363	05:26:24	0	49,99731	8,68513	9	234,4	79
$GPXUP	4363	05:26:25	0	49,99744	8,68491	9	234,7	78
$GPXUP	4363	05:26:26	0	49,99757	8,68468	9	236,1	75
$GPXUP	4363	05:26:27	0	49,99769	8,68446	9	236,9	74
$GPXUP	4363	05:26:28	0	49,9978	8,68426	9	238,1	69
$GPXUP	4363	05:26:29	0	49,99793	8,68408	9	239,1	68
$GPXUP	4363	05:26:30	0	49,99806	8,68392	9	238,7	68
$GPXUP	4363	05:26:31	0	49,9982	8,68376	9	238,7	68
$GPXUP	4363	05:26:32	0	49,99834	8,68359	9	237,8	71
$GPXUP	4363	05:26:33	0	49,99846	8,68338	9	236,7	75
$GPXUP	4363	05:26:34	0	49,99858	8,68314	9	235,6	77
$GPXUP	4363	05:26:35	0	49,99869	8,68291	9	235,4	75
$GPXUP	4363	05:26:36	0	49,99881	8,68269	9	235,7	74
$GPXUP	4363	05:26:37	0	49,99894	8,68248	9	235,7	74
$GPXUP	4363	05:26:38	0	49,99907	8,68229	9	235,9	70
$GPXUP	4363	05:26:39	0	49,99922	8,68216	9	236,6	65
$GPXUP	4363	05:26:40	0	49,99937	8,68206	9	236,4	66
$GPXUP	4363	05:26:41	0	49,99953	8,68198	9	235,5	63
$GPXUP	4363	05:26:42	0	49,99968	8,68194	9	235,3	58
$GPXUP	4363	05:26:43	0	49,99982	8,68193	9	236,6	56
$GPXUP	4363	05:26:44	0	49,99995	8,68198	9	237,8	49
$GPXUP	4363	05:26:45	0	50,00005	8,68208	9	238,3	43
$GPXUP	4363	05:26:46	0	50,00012	8,6822	9	238,2	42
$GPXUP	4363	05:26:47	0	50,00017	8,68235	9	238,8	42
$GPXUP	4363	05:26:48	0	50,00021	8,6825	9	238,8	41
$GPXUP	4363	05:26:49	0	50,00025	8,68265	9	238,6	40
$GPXUP	4363	05:26:50	0	50,00027	8,68281	9	238,9	40
$GPXUP	4363	05:26:51	0	50,00026	8,68297	9	239,5	41
$GPXUP	4363	05:26:52	0	50,00023	8,68313	9	239,6	42
$GPXUP	4363	05:26:53	0	50,00019	8,68329	9	239,9	43
$GPXUP	4363	05:26:54	0	50,00013	8,68344	9	240,1	45
$GPXUP	4363	05:26:55	0	50,00008	8,68359	9	239,8	45
$GPXUP	4363	05:26:56	0	50,00007	8,68376	9	239,6	45
$GPXUP	4363	05:26:57	0	50,00008	8,68393	9	239,7	44
$GPXUP	4363	05:26:58	0	50,00012	8,68409	9	239,4	45
$GPXUP	4363	05:26:59	0	50,00019	8,68424	9	238,8	47
$GPXUP	4363	05:27:00	0	50,00027	8,68438	9	238,4	48
$GPXUP	4363	05:27:01	0	50,00037	8,68449	9	237,8	50
$GPXUP	4363	05:27:02	0	50,00049	8,68458	9	235,8	55
$GPXUP	4363	05:27:03	0	50,00059	8,68472	9	234,5	54
$GPXUP	4363	05:27:04	0	50,00065	8,6849	9	234,5	51
$GPXUP	4363	05:27:05	0	50,00068	8,68509	9	234,4	49
$GPXUP	4363	05:27:06	0	50,00072	8,68527	9	234,4	47
$GPXUP	4363	05:27:07	0	50,00077	8,68543	9	235	47
$GPXUP	4363	05:27:08	0	50,00086	8,68556	9	235,7	48
$GPXUP	4363	05:27:09	0	50,00096	8,68566	9	234,4	52
$GPXUP	4363	05:27:10	0	50,00109	8,68573	9	231,7	57
$GPXUP	4363	05:27:11	0	50,00123	8,6858	9	229,1	60
$GPXUP	4363	05:27:12	0	50,00137	8,6859	9	228,2	59
$GPXUP	4363	05:27:13	0	50,00149	8,68603	9	228,3	57
$GPXUP	4363	05:27:14	0	50,0016	8,68617	9	227,8	57
$GPXUP	4363	05:27:15	0	50,00171	8,68629	9	227,5	57
$GPXUP	4363	05:27:16	0	50,00182	8,68644	9	227,8	56
$GPXUP	4363	05:27:17	0	50,00192	8,68658	9	228,4	55
$GPXUP	4363	05:27:18	0	50,00203	8,68673	9	228,5	54
$GPXUP	4363	05:27:19	0	50,00212	8,68687	9	228,3	53
$GPXUP	4363	05:27:20	0	50,00222	8,68702	9	228,7	52
$GPXUP	4363	05:27:21	0	50,00232	8,68714	9	228,4	53
$GPXUP	4363	05:27:22	0	50,00244	8,68725	9	226,9	57
$GPXUP	4363	05:27:23	0	50,00257	8,68734	9	225,3	57
$GPXUP	4363	05:27:24	0	50,00269	8,68746	9	224,1	58
$GPXUP	4363	05:27:25	0	50,00282	8,68758	9	223,2	59
$GPXUP	4363	05:27:26	0	50,00294	8,6877	9	222,9	59
$GPXUP	4363	05:27:27	0	50,00306	8,68785	9	223,1	58
$GPXUP	4363	05:27:28	0	50,00317	8,68799	9	222,9	58
$GPXUP	4363	05:27:29	0	50,0033	8,6881	9	221,8	60
$GPXUP	4363	05:27:30	0	50,00344	8,68819	9	220,2	64
$GPXUP	4363	05:27:31	0	50,00359	8,68826	9	219,2	64
$GPXUP	4363	05:27:32	0	50,00374	8,68835	9	218,7	62
$GPXUP	4363	05:27:33	0	50,00388	8,68845	9	218,6	61
$GPXUP	4363	05:27:34	0	50,00402	8,68854	9	218,9	61
$GPXUP	4363	05:27:35	0	50,00416	8,68863	9	219,1	59
$GPXUP	4363	05:27:36	0	50,0043	8,68871	9	218,8	59
$GPXUP	4363	05:27:37	0	50,00444	8,68878	9	218,2	61
$GPXUP	4363	05:27:38	0	50,00458	8,68883	9	217,9	60
$GPXUP	4363	05:27:39	0	50,00473	8,6889	9	218,1	58
$GPXUP	4363	05:27:40	0	50,00486	8,68899	9	218,5	56
$GPXUP	4363	05:27:41	0	50,00498	8,68908	9	218,2	57
$GPXUP	4363	05:27:42	0	50,00512	8,68916	9	217,5	60
$GPXUP	4363	05:27:43	0	50,00528	8,68922	9	216,7	62
$GPXUP	4363	05:27:44	0	50,00542	8,68929	9	216,1	61
$GPXUP	4363	05:27:45	0	50,00554	8,68943	9	216,1	58
$GPXUP	4363	05:27:46	0	50,00564	8,68959	9	216,4	56
$GPXUP	4363	05:27:47	0	50,00573	8,68975	9	216,2	56
$GPXUP	4363	05:27:48	0	50,00583	8,68991	9	216	57
$GPXUP	4363	05:27:49	0	50,00594	8,69005	9	214,7	59
$GPXUP	4363	05:27:50	0	50,00608	8,69016	9	212,7	63
$GPXUP	4363	05:27:51	0	50,00623	8,69024	9	210,6	66
$GPXUP	4363	05:27:52	0	50,0064	8,69028	9	208,3	70
$GPXUP	4363	05:27:53	0	50,00657	8,69032	9	207,2	68
$GPXUP	4363	05:27:54	0	50,00673	8,69041	9	207,2	65
$GPXUP	4363	05:27:55	0	50,00687	8,69053	9	207,4	63
$GPXUP	4363	05:27:56	0	50,007	8,69066	9	207,9	59
$GPXUP	4363	05:27:57	0	50,00712	8,69079	9	208,2	57
$GPXUP	4363	05:27:58	0	50,00726	8,69088	9	208,6	61
$GPXUP	4363	05:27:59	0	50,00739	8,69099	9	210,2	62
$GPXUP	4363	05:28:00	0	50,00751	8,69113	9	210,1	58
$GPXUP	4363	05:28:01	0	50,00762	8,69126	9	209,6	59
$GPXUP	4363	05:28:02	0	50,00775	8,69139	9	208,8	59
$GPXUP	4363	05:28:03	0	50,00788	8,69152	9	207,8	58
$GPXUP	4363	05:28:04	0	50,00799	8,69166	9	207,6	57
$GPXUP	4363	05:28:05	0	50,00808	8,69182	9	208,1	56
$GPXUP	4363	05:28:06	0	50,00815	8,692	9	209	53
$GPXUP	4363	05:28:07	0	50,00821	8,69217	9	209	52
$GPXUP	4363	05:28:08	0	50,00829	8,69234	9	208,3	53
$GPXUP	4363	05:28:09	0	50,0084	8,69247	9	208,5	58
$GPXUP	4363	05:28:10	0	50,00853	8,69254	9	207,6	58
$GPXUP	4363	05:28:11	0	50,00868	8,69258	9	206	60
$GPXUP	4363	05:28:12	0	50,00882	8,69262	9	204,2	63
$GPXUP	4363	05:28:13	0	50,00897	8,69269	9	203,5	63
$GPXUP	4363	05:28:14	0	50,0091	8,6928	9	203,3	61
$GPXUP	4363	05:28:15	0	50,00922	8,69295	9	203,6	58
$GPXUP	4363	05:28:16	0	50,00932	8,69311	9	204,6	57
$GPXUP	4363	05:28:17	0	50,00941	8,69326	9	205,6	55
$GPXUP	4363	05:28:18	0	50,00951	8,69341	9	206,1	55
$GPXUP	4363	05:28:19	0	50,0096	8,69356	9	206,5	53
$GPXUP	4363	05:28:20	0	50,00969	8,69371	9	207,5	52
$GPXUP	4363	05:28:21	0	50,00979	8,69384	9	208,3	52
$GPXUP	4363	05:28:22	0	50,00989	8,69395	9	208,2	53
$GPXUP	4363	05:28:23	0	50,01001	8,69406	9	207,5	56
$GPXUP	4363	05:28:24	0	50,01013	8,69417	9	205,4	59
$GPXUP	4363	05:28:25	0	50,01026	8,69429	9	204	61
$GPXUP	4363	05:28:26	0	50,01038	8,69442	9	203,1	61
$GPXUP	4363	05:28:27	0	50,01053	8,69452	9	201,7	64
$GPXUP	4363	05:28:28	0	50,01068	8,69462	9	200,6	63
$GPXUP	4363	05:28:29	0	50,0108	8,69476	9	200	62
$GPXUP	4363	05:28:30	0	50,01091	8,69492	9	199,8	61
$GPXUP	4363	05:28:31	0	50,01101	8,69509	9	200,1	59
$GPXUP	4363	05:28:32	0	50,0111	8,69528	9	200,4	57
$GPXUP	4363	05:28:33	0	50,01117	8,69547	9	200,9	57
$GPXUP	4363	05:28:34	0	50,01125	8,69564	9	201,2	56
$GPXUP	4363	05:28:35	0	50,01134	8,69582	9	200,7	57
$GPXUP	4363	05:28:36	0	50,01142	8,69599	9	200,4	57
$GPXUP	4363	05:28:37	0	50,0115	8,69618	9	200,5	57
$GPXUP	4363	05:28:38	0	50,01159	8,69635	9	200,3	57
$GPXUP	4363	05:28:39	0	50,01169	8,69651	9	199,6	59
$GPXUP	4363	05:28:40	0	50,01179	8,69668	9	199	59
$GPXUP	4363	05:28:41	0	50,01188	8,69687	9	198,8	59
$GPXUP	4363	05:28:42	0	50,01196	8,69706	9	198,8	59
$GPXUP	4363	05:28:43	0	50,01205	8,69724	9	198,7	58
$GPXUP	4363	05:28:44	0	50,01214	8,69741	9	198,9	58
$GPXUP	4363	05:28:45	0	50,01225	8,69756	9	198,7	58
$GPXUP	4363	05:28:46	0	50,01237	8,6977	9	198,1	58
$GPXUP	4363	05:28:47	0	50,01248	8,69784	9	197,8	59
$GPXUP	4363	05:28:48	0	50,0126	8,69798	9	197,9	58
$GPXUP	4363	05:28:49	0	50,01272	8,6981	9	197,4	59
$GPXUP	4363	05:28:50	0	50,01285	8,69822	9	196,3	61
$GPXUP	4363	05:28:51	0	50,01298	8,69834	9	195,5	61
$GPXUP	4363	05:28:52	0	50,01312	8,69843	9	195,5	62
$GPXUP	4363	05:28:53	0	50,01325	8,69854	9	196,1	58
$GPXUP	4363	05:28:54	0	50,01336	8,69868	9	197,1	56
$GPXUP	4363	05:28:55	0	50,01346	8,69882	9	197,7	55
$GPXUP	4363	05:28:56	0	50,01356	8,69896	9	198,1	55
$GPXUP	4363	05:28:57	0	50,01368	8,69908	9	198	55
$GPXUP	4363	05:28:58	0	50,01379	8,69922	9	198,4	54
$GPXUP	4363	05:28:59	0	50,01388	8,69937	9	199,2	53
$GPXUP	4363	05:29:00	0	50,01396	8,69952	9	199,9	51
$GPXUP	4363	05:29:01	0	50,01405	8,69967	9	200,3	52
$GPXUP	4363	05:29:02	0	50,01415	8,6998	9	200	53
$GPXUP	4363	05:29:03	0	50,01425	8,69992	9	199,7	54
$GPXUP	4363	05:29:04	0	50,01436	8,70004	9	199,5	54
$GPXUP	4363	05:29:05	0	50,01446	8,70018	9	199,6	54
$GPXUP	4363	05:29:06	0	50,01456	8,70032	9	200,3	52
$GPXUP	4363	05:29:07	0	50,01465	8,70048	9	200,4	52
$GPXUP	4363	05:29:08	0	50,01473	8,70063	9	200,2	54
$GPXUP	4363	05:29:09	0	50,01482	8,70078	9	200	54
$GPXUP	4363	05:29:10	0	50,01493	8,70091	9	200,1	54
$GPXUP	4363	05:29:11	0	50,01505	8,70102	9	200,2	54
$GPXUP	4363	05:29:12	0	50,01516	8,70113	9	200,1	55
$GPXUP	4363	05:29:13	0	50,01529	8,70122	9	200,3	55
$GPXUP	4363	05:29:14	0	50,01542	8,70128	9	199,7	56
$GPXUP	4363	05:29:15	0	50,01556	8,70134	9	198,1	59
$GPXUP	4363	05:29:16	0	50,01571	8,7014	9	197,2	61
$GPXUP	4363	05:29:17	0	50,01585	8,70147	9	197,2	59
$GPXUP	4363	05:29:18	0	50,01598	8,70156	9	197,5	57
$GPXUP	4363	05:29:19	0	50,0161	8,70169	9	198,8	54
$GPXUP	4363	05:29:20	0	50,01621	8,7018	9	199,6	53
$GPXUP	4363	05:29:21	0	50,01634	8,70187	9	199,8	54
$GPXUP	4363	05:29:22	0	50,01647	8,70193	9	200,2	53
$GPXUP	4363	05:29:23	0	50,01659	8,702	9	200,6	54
$GPXUP	4363	05:29:24	0	50,01672	8,70206	9	201	54
$GPXUP	4363	05:29:25	0	50,01686	8,70208	9	201	57
$GPXUP	4363	05:29:26	0	50,01701	8,70208	9	200,3	59
$GPXUP	4363	05:29:27	0	50,01716	8,70207	9	200,2	59
$GPXUP	4363	05:29:28	0	50,0173	8,7021	9	201	55
$GPXUP	4363	05:29:29	0	50,01743	8,70213	9	201,8	53
$GPXUP	4363	05:29:30	0	50,01757	8,70212	9	202,1	56
$GPXUP	4363	05:29:31	0	50,01771	8,70209	9	201,4	59
$GPXUP	4363	05:29:32	0	50,01786	8,70205	9	200,5	60
$GPXUP	4363	05:29:33	0	50,01801	8,70203	9	199,5	60
$GPXUP	4363	05:29:34	0	50,01816	8,70201	9	198,8	62
$GPXUP	4363	05:29:35	0	50,01831	8,70202	9	198,9	59
$GPXUP	4363	05:29:36	0	50,01844	8,7021	9	199,5	57
$GPXUP	4363	05:29:37	0	50,01857	8,70221	9	200	55
$GPXUP	4363	05:29:38	0	50,01868	8,70233	9	200,6	54
$GPXUP	4363	05:29:39	0	50,01878	8,70248	9	202	51
$GPXUP	4363	05:29:40	0	50,01887	8,70262	9	202,7	51
$GPXUP	4363	05:29:41	0	50,01897	8,70273	9	202,5	52
$GPXUP	4363	05:29:42	0	50,0191	8,70282	9	201,9	55
$GPXUP	4363	05:29:43	0	50,01921	8,70293	9	201,7	55
$GPXUP	4363	05:29:44	0	50,01932	8,70307	9	202,2	53
$GPXUP	4363	05:29:45	0	50,01941	8,70321	9	202,9	51
$GPXUP	4363	05:29:46	0	50,01951	8,70335	9	202,2	51
$GPXUP	4363	05:29:47	0	50,01961	8,70347	9	201,6	54
$GPXUP	4363	05:29:48	0	50,01972	8,70358	9	201	54
$GPXUP	4363	05:29:49	0	50,01983	8,70372	9	200,9	54
$GPXUP	4363	05:29:50	0	50,01993	8,70386	9	200,7	54
$GPXUP	4363	05:29:51	0	50,02004	8,70398	9	200,7	55
$GPXUP	4363	05:29:52	0	50,02016	8,70408	9	200,3	55
$GPXUP	4363	05:29:53	0	50,02028	8,70421	9	199,4	56
$GPXUP	4363	05:29:54	0	50,02038	8,70436	9	198,4	56
$GPXUP	4363	05:29:55	0	50,02049	8,7045	9	198,6	56
$GPXUP	4363	05:29:56	0	50,02058	8,70465	9	199,4	55
$GPXUP	4363	05:29:57	0	50,02068	8,7048	9	200,2	54
$GPXUP	4363	05:29:58	0	50,02079	8,70494	9	200,5	55
$GPXUP	4363	05:29:59	0	50,02091	8,70504	9	200,2	56
$GPXUP	4363	05:30:00	0	50,02104	8,70514	9	199,8	58
$GPXUP	4363	05:30:01	0	50,02117	8,70522	9	199,5	57
$GPXUP	4363	05:30:02	0	50,02129	8,70533	9	200,2	56
$GPXUP	4363	05:30:03	0	50,0214	8,70544	9	201,7	54
$GPXUP	4363	05:30:04	0	50,02151	8,70555	9	202,8	52
$GPXUP	4363	05:30:05	0	50,02163	8,70564	9	203,1	53
$GPXUP	4363	05:30:06	0	50,02175	8,70573	9	202,9	53
$GPXUP	4363	05:30:07	0	50,02188	8,7058	9	202,4	54
$GPXUP	4363	05:30:08	0	50,022	8,70586	9	201,7	55
$GPXUP	4363	05:30:09	0	50,02214	8,70593	9	201,1	57
$GPXUP	4363	05:30:10	0	50,02227	8,706	9	201,4	56
$GPXUP	4363	05:30:11	0	50,02239	8,7061	9	202,4	54
$GPXUP	4363	05:30:12	0	50,02251	8,7062	9	202,9	55
$GPXUP	4363	05:30:13	0	50,02265	8,70626	9	202,6	57
$GPXUP	4363	05:30:14	0	50,02278	8,70631	9	202,6	57
$GPXUP	4363	05:30:15	0	50,02292	8,70638	9	203,2	56
$GPXUP	4363	05:30:16	0	50,02304	8,70649	9	204,1	54
$GPXUP	4363	05:30:17	0	50,02314	8,70661	9	205,2	52
$GPXUP	4363	05:30:18	0	50,02325	8,70673	9	205,8	52
$GPXUP	4363	05:30:19	0	50,02337	8,70682	9	206	54
$GPXUP	4363	05:30:20	0	50,0235	8,70686	9	205,5	57
$GPXUP	4363	05:30:21	0	50,02365	8,70687	9	204,9	59
$GPXUP	4363	05:30:22	0	50,0238	8,70689	9	204,3	59
$GPXUP	4363	05:30:23	0	50,02395	8,70692	9	204	59
$GPXUP	4363	05:30:24	0	50,0241	8,70694	9	203,9	59
$GPXUP	4363	05:30:25	0	50,02424	8,70695	9	204,3	60
$GPXUP	4363	05:30:26	0	50,02439	8,70693	9	205,4	58
$GPXUP	4363	05:30:27	0	50,02454	8,70691	9	206,6	56
$GPXUP	4363	05:30:28	0	50,02467	8,70687	9	206,8	57
$GPXUP	4363	05:30:29	0	50,02482	8,7068	9	206,3	60
$GPXUP	4363	05:30:30	0	50,02496	8,70673	9	205,9	61
$GPXUP	4363	05:30:31	0	50,0251	8,70667	9	206,1	58
$GPXUP	4363	05:30:32	0	50,02524	8,70664	9	206,7	55
$GPXUP	4363	05:30:33	0	50,02538	8,70667	9	207,3	52
$GPXUP	4363	05:30:34	0	50,0255	8,70672	9	207,9	51
$GPXUP	4363	05:30:35	0	50,02562	8,70678	9	208,4	50
$GPXUP	4363	05:30:36	0	50,02574	8,70683	9	207,5	53
$GPXUP	4363	05:30:37	0	50,02588	8,70687	9	206,8	53
$GPXUP	4363	05:30:38	0	50,02601	8,7069	9	206,5	53
$GPXUP	4363	05:30:39	0	50,02613	8,70697	9	206,3	53
$GPXUP	4363	05:30:40	0	50,02624	8,70706	9	206,1	51
$GPXUP	4363	05:30:41	0	50,02635	8,70718	9	206,3	50
$GPXUP	4363	05:30:42	0	50,02644	8,70732	9	206,8	49
$GPXUP	4363	05:30:43	0	50,02652	8,70745	9	206,8	49
$GPXUP	4363	05:30:44	0	50,02662	8,70758	9	206,6	51
$GPXUP	4363	05:30:45	0	50,02673	8,70768	9	206,6	53
$GPXUP	4363	05:30:46	0	50,02684	8,70778	9	206,3	52
$GPXUP	4363	05:30:47	0	50,02696	8,70788	9	206,4	52
$GPXUP	4363	05:30:48	0	50,02707	8,70799	9	206,5	51
$GPXUP	4363	05:30:49	0	50,02717	8,70809	9	206,4	51
$GPXUP	4363	05:30:50	0	50,02729	8,70819	9	206	53
$GPXUP	4363	05:30:51	0	50,02741	8,70828	9	205,5	55
$GPXUP	4363	05:30:52	0	50,02753	8,70838	9	205,4	53
$GPXUP	4363	05:30:53	0	50,02764	8,7085	9	205,6	53
$GPXUP	4363	05:30:54	0	50,02774	8,70863	9	206,1	52
$GPXUP	4363	05:30:55	0	50,02783	8,70877	8	206,5	50
$GPXUP	4363	05:30:56	0	50,02793	8,70888	8	206,7	52
$GPXUP	4363	05:30:57	0	50,02804	8,70899	8	206,1	53
$GPXUP	4363	05:30:58	0	50,02816	8,70909	8	205,6	53
$GPXUP	4363	05:30:59	0	50,02827	8,7092	8	205,6	53
$GPXUP	4363	05:31:00	0	50,02837	8,70932	8	206	52
$GPXUP	4363	05:31:01	0	50,02849	8,70941	8	206,5	54
$GPXUP	4363	05:31:02	0	50,02862	8,70947	8	206,3	55
$GPXUP	4363	05:31:03	0	50,02874	8,70952	8	207,3	53
$GPXUP	4363	05:31:04	0	50,02887	8,70958	8	207,2	55
$GPXUP	4363	05:31:05	0	50,029	8,70964	8	206,7	55
$GPXUP	4363	05:31:06	0	50,02913	8,70972	8	206,7	54
$GPXUP	4363	05:31:07	0	50,02926	8,70977	8	206,8	56
$GPXUP	4363	05:31:08	0	50,0294	8,7098	8	206,8	58
$GPXUP	4363	05:31:09	0	50,02955	8,7098	8	206,2	61
$GPXUP	4363	05:31:10	0	50,02971	8,70978	8	205,4	63
$GPXUP	4363	05:31:11	0	50,02986	8,70978	8	204,7	62
$GPXUP	4363	05:31:12	0	50,03001	8,70984	8	204,1	63
$GPXUP	4363	05:31:13	0	50,03013	8,70996	8	204,8	57
$GPXUP	4363	05:31:14	0	50,03025	8,71008	8	205,9	57
$GPXUP	4363	05:31:15	0	50,03038	8,71017	8	206,8	56
$GPXUP	4363	05:31:16	0	50,03051	8,71023	8	207,7	56
$GPXUP	4363	05:31:17	0	50,03065	8,71027	8	207,9	56
$GPXUP	4363	05:31:18	0	50,03079	8,71032	8	207,6	55
$GPXUP	4363	05:31:19	0	50,03091	8,7104	8	207,8	54
$GPXUP	4363	05:31:20	0	50,03103	8,71049	8	208	54
[truncated: 1,202 more rows]
