# Supplementary material for: Pigeon Navigation: Different Routes Lead to Frankfurt
Source: PLoS One. 2014 Nov 12;9(11):e112439. doi: 10.1371/journal.pone.0112439 (PMC4229201; doi:10.1371/journal.pone.0112439)
Supplement: File S4 — Files containing the original track data and a ‘Read me’ explaining the data format. (ZIP) [file pone.0112439.s004.zip › S-GRH/110802xup05_1067_INC.log]

$GPXUP	4363	05:59:57	0	49,87236	8,56802	8	107,1	5
$GPXUP	4363	05:59:58	0	49,87244	8,56804	8	106,9	34
$GPXUP	4363	05:59:59	0	49,87256	8,56804	8	107	41
$GPXUP	4363	06:00:00	0	49,87267	8,56805	8	107,3	43
$GPXUP	4363	06:00:01	0	49,87279	8,56807	8	108	45
$GPXUP	4363	06:00:02	0	49,87291	8,56807	8	109,3	48
$GPXUP	4363	06:00:03	0	49,87304	8,56804	8	109,7	49
$GPXUP	4363	06:00:04	0	49,87317	8,56798	8	109,8	51
$GPXUP	4363	06:00:05	0	49,87331	8,56797	8	109,1	51
$GPXUP	4363	06:00:06	0	49,87342	8,56802	8	110	46
$GPXUP	4363	06:00:07	0	49,87352	8,56809	8	111,2	47
$GPXUP	4363	06:00:08	0	49,87363	8,56816	8	111,9	47
$GPXUP	4363	06:00:09	0	49,87374	8,5682	8	111,9	50
$GPXUP	4363	06:00:10	0	49,87388	8,56816	8	110,6	54
$GPXUP	4363	06:00:11	0	49,874	8,56807	8	110,8	54
$GPXUP	4363	06:00:12	0	49,87411	8,56796	8	111,3	54
$GPXUP	4363	06:00:13	0	49,87424	8,56786	8	111,6	52
$GPXUP	4363	06:00:14	0	49,87436	8,56785	8	111,8	51
$GPXUP	4363	06:00:15	0	49,87448	8,56793	8	113,2	52
$GPXUP	4363	06:00:16	0	49,87458	8,56804	8	114,3	50
$GPXUP	4363	06:00:17	0	49,87468	8,56816	8	115,7	48
$GPXUP	4363	06:00:18	0	49,87478	8,56824	8	117,1	50
$GPXUP	4363	06:00:19	0	49,8749	8,56833	8	117,1	47
$GPXUP	4363	06:00:20	0	49,87499	8,56843	8	118,2	45
$GPXUP	4363	06:00:21	0	49,87509	8,5685	8	118,9	47
$GPXUP	4363	06:00:22	0	49,87522	8,56854	8	119,6	49
$GPXUP	4363	06:00:23	0	49,87534	8,56856	8	119,1	46
$GPXUP	4363	06:00:24	0	49,87542	8,56867	8	119,3	46
$GPXUP	4363	06:00:25	0	49,87546	8,56884	8	120	46
$GPXUP	4363	06:00:26	0	49,87546	8,56902	8	120,7	46
$GPXUP	4363	06:00:27	0	49,87542	8,56919	8	121,2	46
$GPXUP	4363	06:00:28	0	49,87536	8,56935	8	121	49
$GPXUP	4363	06:00:29	0	49,87529	8,56951	8	121,2	49
$GPXUP	4363	06:00:30	0	49,87522	8,56968	8	122,3	47
$GPXUP	4363	06:00:31	0	49,87517	8,56984	8	123,1	45
$GPXUP	4363	06:00:32	0	49,87514	8,57002	8	124,6	48
$GPXUP	4363	06:00:33	0	49,87514	8,57019	8	126	42
$GPXUP	4363	06:00:34	0	49,8752	8,57032	7	126,8	40
$GPXUP	4363	06:00:35	0	49,8753	8,57037	8	126,3	47
$GPXUP	4363	06:00:36	0	49,87542	8,57031	8	125,8	54
$GPXUP	4363	06:00:37	0	49,87551	8,57015	8	124,8	61
$GPXUP	4363	06:00:38	0	49,87556	8,56993	8	125,1	60
$GPXUP	4363	06:00:39	0	49,87557	8,5697	8	125,5	60
$GPXUP	4363	06:00:40	0	49,87554	8,56947	8	124,9	60
$GPXUP	4363	06:00:41	0	49,87547	8,56925	8	125,7	60
$GPXUP	4363	06:00:42	0	49,8754	8,56905	8	126,5	60
$GPXUP	4363	06:00:43	0	49,87535	8,56884	8	127,5	57
$GPXUP	4363	06:00:44	0	49,87534	8,56862	8	127,7	57
$GPXUP	4363	06:00:45	0	49,87537	8,56841	8	127,6	56
$GPXUP	4363	06:00:46	0	49,87542	8,5682	8	126,4	58
$GPXUP	4363	06:00:47	0	49,87548	8,56798	8	125,9	60
$GPXUP	4363	06:00:48	0	49,87554	8,56776	8	124,9	64
$GPXUP	4363	06:00:49	0	49,87551	8,56751	8	125,1	69
$GPXUP	4363	06:00:50	0	49,87541	8,5673	8	124,8	68
$GPXUP	4363	06:00:51	0	49,87527	8,56717	8	124,3	65
$GPXUP	4363	06:00:52	0	49,87512	8,56714	8	122,6	63
$GPXUP	4363	06:00:53	0	49,87497	8,56721	8	121,2	63
$GPXUP	4363	06:00:54	0	49,87487	8,56738	8	119,2	62
$GPXUP	4363	06:00:55	0	49,87483	8,5676	8	118,2	59
$GPXUP	4363	06:00:56	0	49,87487	8,56783	8	117,6	59
$GPXUP	4363	06:00:57	0	49,87494	8,56803	8	118,2	57
$GPXUP	4363	06:00:58	0	49,87502	8,56821	8	120,3	55
$GPXUP	4363	06:00:59	0	49,87511	8,56836	8	122,4	53
$GPXUP	4363	06:01:00	0	49,87518	8,56852	8	123,3	47
$GPXUP	4363	06:01:01	0	49,87522	8,56871	8	124,4	48
$GPXUP	4363	06:01:02	0	49,87525	8,56888	8	124,4	49
$GPXUP	4363	06:01:03	0	49,87527	8,56908	8	123,9	52
$GPXUP	4363	06:01:04	0	49,87528	8,56928	8	124,1	53
$GPXUP	4363	06:01:05	0	49,87531	8,56948	8	123,9	52
$GPXUP	4363	06:01:06	0	49,87533	8,56968	8	125,3	52
$GPXUP	4363	06:01:07	0	49,87533	8,56988	8	126,7	51
$GPXUP	4363	06:01:08	0	49,87533	8,57007	8	127,7	50
$GPXUP	4363	06:01:09	0	49,87538	8,57025	8	128	54
$GPXUP	4363	06:01:10	0	49,87548	8,5704	8	128,4	55
$GPXUP	4363	06:01:11	0	49,87559	8,5705	8	130,3	52
$GPXUP	4363	06:01:12	0	49,87572	8,57056	8	130,6	55
$GPXUP	4363	06:01:13	0	49,87585	8,5706	8	130,4	53
$GPXUP	4363	06:01:14	0	49,87597	8,57065	8	130,9	51
$GPXUP	4363	06:01:15	0	49,8761	8,57068	8	131,2	53
$GPXUP	4363	06:01:16	0	49,87623	8,57066	8	131,2	54
$GPXUP	4363	06:01:17	0	49,87637	8,57064	8	131	56
$GPXUP	4363	06:01:18	0	49,87651	8,57064	8	131,6	54
$GPXUP	4363	06:01:19	0	49,87662	8,57075	8	133,1	49
$GPXUP	4363	06:01:20	0	49,87666	8,57092	8	134,1	46
$GPXUP	4363	06:01:21	0	49,87665	8,57109	8	136,9	44
$GPXUP	4363	06:01:22	0	49,8766	8,57124	8	139,4	44
$GPXUP	4363	06:01:23	0	49,87654	8,57138	8	140,6	45
$GPXUP	4363	06:01:24	0	49,87651	8,57156	8	141,1	46
$GPXUP	4363	06:01:25	0	49,87643	8,57169	8	141,8	49
$GPXUP	4363	06:01:26	0	49,87631	8,57176	8	142,8	53
$GPXUP	4363	06:01:27	0	49,87617	8,57176	8	142,1	57
$GPXUP	4363	06:01:28	0	49,87603	8,5717	8	141,7	62
$GPXUP	4363	06:01:29	0	49,87588	8,57161	8	141,4	63
$GPXUP	4363	06:01:30	0	49,87573	8,57152	8	141,2	64
$GPXUP	4363	06:01:31	0	49,87557	8,57145	8	140,9	64
$GPXUP	4363	06:01:32	0	49,87543	8,57135	8	142,9	60
$GPXUP	4363	06:01:33	0	49,87532	8,57119	8	144,3	58
$GPXUP	4363	06:01:34	0	49,87529	8,57097	8	144	59
$GPXUP	4363	06:01:35	0	49,87531	8,57074	8	143,8	61
$GPXUP	4363	06:01:36	0	49,87538	8,57053	8	143,3	61
$GPXUP	4363	06:01:37	0	49,87549	8,57036	8	143,1	57
$GPXUP	4363	06:01:38	0	49,87562	8,57028	8	142,4	54
$GPXUP	4363	06:01:39	0	49,87575	8,57028	8	143,1	54
$GPXUP	4363	06:01:40	0	49,87588	8,57032	8	143,2	54
$GPXUP	4363	06:01:41	0	49,87602	8,57033	8	143,1	55
$GPXUP	4363	06:01:42	0	49,87617	8,57033	8	143	55
$GPXUP	4363	06:01:43	0	49,87631	8,57036	8	142,4	55
$GPXUP	4363	06:01:44	0	49,87643	8,57047	8	142,2	55
$GPXUP	4363	06:01:45	0	49,87652	8,57062	8	142,8	53
$GPXUP	4363	06:01:46	0	49,8766	8,57078	8	143,9	54
$GPXUP	4363	06:01:47	0	49,8767	8,57093	8	144	55
$GPXUP	4363	06:01:48	0	49,87681	8,57107	8	142,9	55
$GPXUP	4363	06:01:49	0	49,87691	8,5712	8	143,5	54
$GPXUP	4363	06:01:50	0	49,87699	8,57135	8	144,5	50
$GPXUP	4363	06:01:51	0	49,87704	8,57153	8	143,5	53
$GPXUP	4363	06:01:52	0	49,87707	8,57173	8	141,8	52
$GPXUP	4363	06:01:53	0	49,8771	8,57194	8	140	53
$GPXUP	4363	06:01:54	0	49,87716	8,57213	8	138,9	56
$GPXUP	4363	06:01:55	0	49,87724	8,57231	8	138,6	57
$GPXUP	4363	06:01:56	0	49,87732	8,57249	8	139,5	56
$GPXUP	4363	06:01:57	0	49,8774	8,57266	8	139,7	54
$GPXUP	4363	06:01:58	0	49,87749	8,57282	8	140,1	54
$GPXUP	4363	06:01:59	0	49,87757	8,57299	8	141,1	53
$GPXUP	4363	06:02:00	0	49,87764	8,57316	8	142,6	52
$GPXUP	4363	06:02:01	0	49,87773	8,5733	8	143,8	54
$GPXUP	4363	06:02:02	0	49,87785	8,57338	8	144,7	53
$GPXUP	4363	06:02:03	0	49,87798	8,5734	8	146,2	55
$GPXUP	4363	06:02:04	0	49,8781	8,57345	8	147,6	51
$GPXUP	4363	06:02:05	0	49,87822	8,57353	8	147,9	50
$GPXUP	4363	06:02:06	0	49,87829	8,57367	8	148,9	45
$GPXUP	4363	06:02:07	0	49,87832	8,57383	8	149,9	42
$GPXUP	4363	06:02:08	0	49,87833	8,57399	8	151,9	42
$GPXUP	4363	06:02:09	0	49,87831	8,57415	8	153	41
$GPXUP	4363	06:02:10	0	49,87825	8,57428	8	152,8	45
$GPXUP	4363	06:02:11	0	49,87813	8,57436	8	154,1	51
$GPXUP	4363	06:02:12	0	49,878	8,57442	8	155	53
$GPXUP	4363	06:02:13	0	49,87787	8,57448	8	154,4	56
$GPXUP	4363	06:02:14	0	49,87774	8,57459	8	153,6	56
$GPXUP	4363	06:02:15	0	49,87762	8,57472	8	154,3	56
$GPXUP	4363	06:02:16	0	49,8775	8,57479	8	153,5	59
$GPXUP	4363	06:02:17	0	49,87736	8,57476	8	153	63
$GPXUP	4363	06:02:18	0	49,87722	8,57463	8	152,9	66
$GPXUP	4363	06:02:19	0	49,87711	8,57443	8	153,8	67
$GPXUP	4363	06:02:20	0	49,87703	8,5742	8	154,5	68
$GPXUP	4363	06:02:21	0	49,87699	8,57395	8	153,4	68
$GPXUP	4363	06:02:22	0	49,877	8,57367	8	151,9	70
$GPXUP	4363	06:02:23	0	49,87704	8,5734	8	150,1	72
$GPXUP	4363	06:02:24	0	49,8771	8,57313	8	148,5	72
$GPXUP	4363	06:02:25	0	49,87722	8,57291	8	147,5	70
$GPXUP	4363	06:02:26	0	49,87735	8,57273	8	145,6	69
$GPXUP	4363	06:02:27	0	49,87751	8,57264	8	145,8	66
$GPXUP	4363	06:02:28	0	49,87767	8,57265	8	146,9	60
$GPXUP	4363	06:02:29	0	49,87782	8,57271	8	148,4	58
$GPXUP	4363	06:02:30	0	49,87795	8,57278	8	148,9	52
$GPXUP	4363	06:02:31	0	49,87804	8,57292	8	150,2	51
$GPXUP	4363	06:02:32	0	49,87812	8,57308	8	150,7	49
$GPXUP	4363	06:02:33	0	49,87818	8,57324	8	152,4	46
$GPXUP	4363	06:02:34	0	49,87824	8,57338	8	153,1	43
$GPXUP	4363	06:02:35	0	49,87831	8,57352	8	153,8	43
$GPXUP	4363	06:02:36	0	49,87835	8,57368	8	153,9	44
$GPXUP	4363	06:02:37	0	49,87839	8,57384	8	154,4	45
$GPXUP	4363	06:02:38	0	49,87844	8,57402	8	153,7	45
$GPXUP	4363	06:02:39	0	49,87845	8,57421	8	153,3	48
$GPXUP	4363	06:02:40	0	49,87844	8,57441	8	151,8	51
$GPXUP	4363	06:02:41	0	49,87842	8,57462	8	150,4	52
$GPXUP	4363	06:02:42	0	49,87844	8,57481	8	150,3	51
$GPXUP	4363	06:02:43	0	49,87853	8,57495	8	149,5	51
$GPXUP	4363	06:02:44	0	49,87865	8,57504	8	150,7	55
$GPXUP	4363	06:02:45	0	49,87878	8,57513	8	151,2	56
$GPXUP	4363	06:02:46	0	49,87892	8,57519	8	150,7	53
$GPXUP	4363	06:02:47	0	49,87905	8,57525	8	150,2	53
$GPXUP	4363	06:02:48	0	49,87919	8,5753	8	149,5	60
$GPXUP	4363	06:02:49	0	49,87933	8,57537	8	150	60
$GPXUP	4363	06:02:50	0	49,87946	8,57547	8	150,1	58
$GPXUP	4363	06:02:51	0	49,87957	8,57561	8	151,6	53
$GPXUP	4363	06:02:52	0	49,87965	8,57577	8	151,5	54
$GPXUP	4363	06:02:53	0	49,87972	8,57594	8	150,8	53
$GPXUP	4363	06:02:54	0	49,87982	8,5761	8	150,4	56
$GPXUP	4363	06:02:55	0	49,87994	8,57623	8	151,2	58
$GPXUP	4363	06:02:56	0	49,88007	8,57633	8	151,2	60
$GPXUP	4363	06:02:57	0	49,88021	8,57637	8	150,2	59
$GPXUP	4363	06:02:58	0	49,88036	8,57641	8	148,4	58
$GPXUP	4363	06:02:59	0	49,8805	8,57648	8	147,3	55
$GPXUP	4363	06:03:00	0	49,8806	8,57662	8	146,5	55
$GPXUP	4363	06:03:01	0	49,88067	8,5768	8	145,6	54
$GPXUP	4363	06:03:02	0	49,88072	8,57699	8	145,5	54
$GPXUP	4363	06:03:03	0	49,88079	8,57718	8	145,7	54
$GPXUP	4363	06:03:04	0	49,88086	8,57737	8	144,6	53
$GPXUP	4363	06:03:05	0	49,8809	8,57756	8	144	53
$GPXUP	4363	06:03:06	0	49,88088	8,57775	8	146	52
$GPXUP	4363	06:03:07	0	49,88085	8,57794	8	147,3	50
$GPXUP	4363	06:03:08	0	49,88084	8,57813	8	148,1	49
$GPXUP	4363	06:03:09	0	49,88085	8,57831	8	147,6	49
$GPXUP	4363	06:03:10	0	49,88084	8,57851	8	148,1	48
$GPXUP	4363	06:03:11	0	49,8808	8,57869	8	148,8	50
$GPXUP	4363	06:03:12	0	49,88076	8,57888	8	149,1	51
$GPXUP	4363	06:03:13	0	49,88072	8,57907	8	149,5	51
$GPXUP	4363	06:03:14	0	49,88072	8,57927	8	148,8	52
$GPXUP	4363	06:03:15	0	49,88077	8,57946	8	148	55
$GPXUP	4363	06:03:16	0	49,88087	8,57962	8	147,9	56
$GPXUP	4363	06:03:17	0	49,88097	8,57976	8	148,4	55
$GPXUP	4363	06:03:18	0	49,88106	8,57991	8	147,8	54
$GPXUP	4363	06:03:19	0	49,88113	8,58009	8	146,9	54
$GPXUP	4363	06:03:20	0	49,88118	8,58028	8	145,9	55
$GPXUP	4363	06:03:21	0	49,88123	8,58049	8	145,1	56
$GPXUP	4363	06:03:22	0	49,88129	8,5807	8	144,2	57
$GPXUP	4363	06:03:23	0	49,88136	8,58088	8	144,6	57
$GPXUP	4363	06:03:24	0	49,88146	8,58102	8	146,8	55
$GPXUP	4363	06:03:25	0	49,88157	8,58114	8	149,5	54
$GPXUP	4363	06:03:26	0	49,88169	8,58123	8	151	51
$GPXUP	4363	06:03:27	0	49,88181	8,58133	8	151,8	52
$GPXUP	4363	06:03:28	0	49,88191	8,58146	8	150,9	49
$GPXUP	4363	06:03:29	0	49,88197	8,58163	8	150,2	48
$GPXUP	4363	06:03:30	0	49,88198	8,58181	8	150,9	47
$GPXUP	4363	06:03:31	0	49,88194	8,58198	8	150,6	48
$GPXUP	4363	06:03:32	0	49,88186	8,58212	8	152	49
$GPXUP	4363	06:03:33	0	49,88174	8,58222	8	152,6	52
$GPXUP	4363	06:03:34	0	49,88161	8,58231	8	151,6	56
$GPXUP	4363	06:03:35	0	49,88148	8,58239	8	150,4	58
$GPXUP	4363	06:03:36	0	49,88132	8,5824	8	151,3	59
$GPXUP	4363	06:03:37	0	49,88117	8,58233	8	152,5	63
$GPXUP	4363	06:03:38	0	49,88104	8,5822	8	152,5	64
$GPXUP	4363	06:03:39	0	49,88092	8,58202	8	153,6	66
$GPXUP	4363	06:03:40	0	49,88081	8,58183	8	154,9	66
$GPXUP	4363	06:03:41	0	49,88072	8,58161	8	154,3	66
$GPXUP	4363	06:03:42	0	49,88069	8,58135	8	154,4	67
$GPXUP	4363	06:03:43	0	49,8807	8,58108	8	153,9	66
$GPXUP	4363	06:03:44	0	49,88075	8,58082	8	152,7	68
$GPXUP	4363	06:03:45	0	49,88081	8,58056	8	150,4	70
$GPXUP	4363	06:03:46	0	49,88089	8,58032	8	149	69
$GPXUP	4363	06:03:47	0	49,881	8,58012	8	148,7	67
$GPXUP	4363	06:03:48	0	49,88115	8,58	8	148,8	64
$GPXUP	4363	06:03:49	0	49,88131	8,57998	8	149,8	59
$GPXUP	4363	06:03:50	0	49,88146	8,57999	8	149,5	57
$GPXUP	4363	06:03:51	0	49,8816	8,58001	8	150,6	54
$GPXUP	4363	06:03:52	0	49,88174	8,58001	8	149,4	64
$GPXUP	4363	06:03:53	0	49,8819	8,57995	8	148,5	64
$GPXUP	4363	06:03:54	0	49,88206	8,57992	8	147,1	64
$GPXUP	4363	06:03:55	0	49,88222	8,57996	8	147,1	62
$GPXUP	4363	06:03:56	0	49,88236	8,58003	8	147,9	61
$GPXUP	4363	06:03:57	0	49,88252	8,58005	8	147,4	61
$GPXUP	4363	06:03:58	0	49,88266	8,58	8	147,6	62
$GPXUP	4363	06:03:59	0	49,8828	8,57988	8	146,9	63
$GPXUP	4363	06:04:00	0	49,88295	8,57977	8	145,7	63
$GPXUP	4363	06:04:01	0	49,8831	8,57973	8	146,3	57
$GPXUP	4363	06:04:02	0	49,88322	8,57974	8	147,2	52
$GPXUP	4363	06:04:03	0	49,88334	8,57981	8	145,9	48
$GPXUP	4363	06:04:04	0	49,88342	8,57996	8	145,2	49
$GPXUP	4363	06:04:05	0	49,88346	8,58014	8	144,8	50
$GPXUP	4363	06:04:06	0	49,88348	8,58033	8	144,9	50
$GPXUP	4363	06:04:07	0	49,88353	8,5805	8	145	50
$GPXUP	4363	06:04:08	0	49,88361	8,58066	8	145,3	49
$GPXUP	4363	06:04:09	0	49,88372	8,58073	8	145,4	52
$GPXUP	4363	06:04:10	0	49,88386	8,58069	8	145,2	60
$GPXUP	4363	06:04:11	0	49,884	8,58061	8	145,3	58
$GPXUP	4363	06:04:12	0	49,88414	8,58052	8	146,2	58
$GPXUP	4363	06:04:13	0	49,88428	8,58043	8	147,7	57
$GPXUP	4363	06:04:14	0	49,88441	8,58031	8	146,8	60
$GPXUP	4363	06:04:15	0	49,88452	8,58013	8	145,7	68
$GPXUP	4363	06:04:16	0	49,8846	8,5799	8	145,1	71
$GPXUP	4363	06:04:17	0	49,88471	8,57969	8	144,6	68
$GPXUP	4363	06:04:18	0	49,88486	8,57956	8	144,5	67
$GPXUP	4363	06:04:19	0	49,88502	8,57952	8	143,8	59
$GPXUP	4363	06:04:20	0	49,88515	8,57955	8	144,1	54
$GPXUP	4363	06:04:21	0	49,88528	8,57962	8	144	49
$GPXUP	4363	06:04:22	0	49,88536	8,57976	8	145	46
$GPXUP	4363	06:04:23	0	49,8854	8,57992	8	144,5	47
$GPXUP	4363	06:04:24	0	49,88538	8,5801	8	144	49
$GPXUP	4363	06:04:25	0	49,88532	8,58027	8	143,1	52
$GPXUP	4363	06:04:26	0	49,88522	8,58042	8	142,9	53
$GPXUP	4363	06:04:27	0	49,88512	8,58056	8	143,2	53
$GPXUP	4363	06:04:28	0	49,88503	8,58071	8	143,2	52
$GPXUP	4363	06:04:29	0	49,88492	8,58083	8	144,6	52
$GPXUP	4363	06:04:30	0	49,88479	8,58089	8	145,9	53
$GPXUP	4363	06:04:31	0	49,88465	8,58086	8	148,1	60
$GPXUP	4363	06:04:32	0	49,88451	8,58075	8	149,4	62
$GPXUP	4363	06:04:33	0	49,88439	8,58058	8	150,5	68
$GPXUP	4363	06:04:34	0	49,8843	8,58034	8	150,3	73
$GPXUP	4363	06:04:35	0	49,88424	8,58007	8	150,2	75
$GPXUP	4363	06:04:36	0	49,8842	8,57978	8	149,7	75
$GPXUP	4363	06:04:37	0	49,88418	8,57947	8	149,1	77
$GPXUP	4363	06:04:38	0	49,88416	8,57918	8	147,5	76
$GPXUP	4363	06:04:39	0	49,88413	8,57888	8	145,2	76
$GPXUP	4363	06:04:40	0	49,88406	8,5786	8	146,6	77
$GPXUP	4363	06:04:41	0	49,88396	8,57832	8	146,6	73
$GPXUP	4363	06:04:42	0	49,8839	8,57805	8	146,4	74
$GPXUP	4363	06:04:43	0	49,88387	8,57776	8	145,7	74
$GPXUP	4363	06:04:44	0	49,88384	8,57748	8	145	73
$GPXUP	4363	06:04:45	0	49,88384	8,5772	8	146,6	68
$GPXUP	4363	06:04:46	0	49,88388	8,57696	8	148,7	65
$GPXUP	4363	06:04:47	0	49,88396	8,57675	8	147,8	61
$GPXUP	4363	06:04:48	0	49,88404	8,57654	8	146,1	66
$GPXUP	4363	06:04:49	0	49,88414	8,57631	8	144,8	68
$GPXUP	4363	06:04:50	0	49,88423	8,57608	8	143	72
$GPXUP	4363	06:04:51	0	49,88432	8,57582	8	140,4	76
$GPXUP	4363	06:04:52	0	49,88439	8,57554	8	138,7	78
$GPXUP	4363	06:04:53	0	49,88444	8,57526	8	137,2	79
$GPXUP	4363	06:04:54	0	49,8845	8,57497	8	136,4	77
$GPXUP	4363	06:04:55	0	49,88459	8,57472	8	136,7	75
$GPXUP	4363	06:04:56	0	49,88472	8,57452	8	138,1	69
$GPXUP	4363	06:04:57	0	49,88487	8,57443	8	139,5	62
$GPXUP	4363	06:04:58	0	49,88502	8,57436	8	139,2	58
$GPXUP	4363	06:04:59	0	49,88516	8,57428	8	138,7	59
$GPXUP	4363	06:05:00	0	49,8853	8,57426	8	139,9	58
$GPXUP	4363	06:05:01	0	49,88544	8,57427	8	140,6	55
$GPXUP	4363	06:05:02	0	49,88558	8,57427	8	142	54
$GPXUP	4363	06:05:03	0	49,88572	8,57424	8	142,1	54
$GPXUP	4363	06:05:04	0	49,88586	8,57418	8	140,8	59
$GPXUP	4363	06:05:05	0	49,886	8,57407	8	140,6	59
$GPXUP	4363	06:05:06	0	49,88612	8,57393	8	139,3	64
$GPXUP	4363	06:05:07	0	49,88624	8,57374	8	138	67
$GPXUP	4363	06:05:08	0	49,88635	8,57354	8	135,8	67
$GPXUP	4363	06:05:09	0	49,88647	8,57334	8	132,6	69
$GPXUP	4363	06:05:10	0	49,8866	8,57313	8	130	71
$GPXUP	4363	06:05:11	0	49,88676	8,573	8	128	72
$GPXUP	4363	06:05:12	0	49,88692	8,57297	8	128,7	61
$GPXUP	4363	06:05:13	0	49,88707	8,57301	8	128,7	58
$GPXUP	4363	06:05:14	0	49,88721	8,57307	8	129	56
$GPXUP	4363	06:05:15	0	49,88734	8,57314	8	129,2	58
$GPXUP	4363	06:05:16	0	49,88749	8,57316	8	127,8	60
$GPXUP	4363	06:05:17	0	49,88764	8,57311	8	125,5	63
$GPXUP	4363	06:05:18	0	49,88778	8,57297	8	123,1	67
$GPXUP	4363	06:05:19	0	49,88792	8,57286	8	122,5	66
$GPXUP	4363	06:05:20	0	49,88808	8,57287	8	121,1	63
$GPXUP	4363	06:05:21	0	49,88819	8,57301	8	121,5	60
$GPXUP	4363	06:05:22	0	49,88825	8,57322	8	122,2	57
$GPXUP	4363	06:05:23	0	49,88824	8,57342	8	123,3	55
$GPXUP	4363	06:05:24	0	49,88817	8,5736	8	125	51
$GPXUP	4363	06:05:25	0	49,88809	8,57376	8	127,8	52
$GPXUP	4363	06:05:26	0	49,888	8,5739	8	128,8	51
$GPXUP	4363	06:05:27	0	49,88789	8,574	8	129,6	58
$GPXUP	4363	06:05:28	0	49,88774	8,57402	8	130,7	60
$GPXUP	4363	06:05:29	0	49,8876	8,57396	8	131,1	63
$GPXUP	4363	06:05:30	0	49,88745	8,57385	8	131,4	65
$GPXUP	4363	06:05:31	0	49,8873	8,5737	8	130,5	69
$GPXUP	4363	06:05:32	0	49,88716	8,57354	8	128,8	69
$GPXUP	4363	06:05:33	0	49,88701	8,57338	8	125,8	72
$GPXUP	4363	06:05:34	0	49,88689	8,57318	8	122,6	74
$GPXUP	4363	06:05:35	0	49,88682	8,57291	8	120,7	73
$GPXUP	4363	06:05:36	0	49,88684	8,57264	8	117,8	69
$GPXUP	4363	06:05:37	0	49,88692	8,57244	8	116,4	61
$GPXUP	4363	06:05:38	0	49,88706	8,57233	8	115,3	58
$GPXUP	4363	06:05:39	0	49,8872	8,5723	8	114,5	54
$GPXUP	4363	06:05:40	0	49,8873	8,57234	8	114,9	38
$GPXUP	4363	06:05:41	0	49,88737	8,57241	8	115,1	23
$GPXUP	4363	06:05:42	0	49,88739	8,57244	8	116,1	6
$GPXUP	4363	06:05:43	0	49,8874	8,57244	8	116,8	0
$GPXUP	4363	06:05:44	0	49,8874	8,57244	8	116,8	0
$GPXUP	4363	06:05:45	0	49,8874	8,57244	8	116,7	0
$GPXUP	4363	06:05:46	0	49,88739	8,57244	8	116,6	0
$GPXUP	4363	06:05:47	0	49,88739	8,57244	8	116,7	0
$GPXUP	4363	06:05:48	0	49,88739	8,57244	8	116,8	0
$GPXUP	4363	06:05:49	0	49,88739	8,57244	8	116,9	0
$GPXUP	4363	06:05:50	0	49,88739	8,57244	8	116,9	0
$GPXUP	4363	06:05:51	0	49,88739	8,57244	8	116,9	0
$GPXUP	4363	06:05:52	0	49,88739	8,57244	8	116,9	0
$GPXUP	4363	06:05:53	0	49,88739	8,57244	8	116,9	0
$GPXUP	4363	06:05:54	0	49,88739	8,57244	8	116,9	0
$GPXUP	4363	06:05:55	0	49,88739	8,57244	8	116,9	0
$GPXUP	4363	06:05:56	0	49,88739	8,57244	8	117	0
$GPXUP	4363	06:05:57	0	49,88738	8,57244	8	117	0
$GPXUP	4363	06:05:58	0	49,88738	8,57244	8	117	0
$GPXUP	4363	06:05:59	0	49,88738	8,57244	8	117	0
$GPXUP	4363	06:06:00	0	49,88738	8,57244	8	117	0
$GPXUP	4363	06:06:01	0	49,88738	8,57244	8	117	0
$GPXUP	4363	06:06:02	0	49,88738	8,57244	8	117	0
$GPXUP	4363	06:06:03	0	49,88738	8,57244	7	117	0
$GPXUP	4363	06:06:04	0	49,88738	8,57244	7	117	0
$GPXUP	4363	06:06:05	0	49,88738	8,57244	7	117,1	0
$GPXUP	4363	06:06:06	0	49,88738	8,57244	7	117,1	0
$GPXUP	4363	06:06:07	0	49,88738	8,57244	8	117,1	0
$GPXUP	4363	06:06:08	0	49,88738	8,57244	8	117	0
$GPXUP	4363	06:06:09	0	49,88738	8,57244	8	117	0
$GPXUP	4363	06:06:10	0	49,88738	8,57244	8	117	0
$GPXUP	4363	06:06:11	0	49,88738	8,57244	8	117	0
$GPXUP	4363	06:06:12	0	49,88738	8,57244	8	117	0
$GPXUP	4363	06:06:13	0	49,88738	8,57244	8	116,9	0
$GPXUP	4363	06:06:14	0	49,88738	8,57244	8	116,9	0
$GPXUP	4363	06:06:15	0	49,88738	8,57244	8	116,9	0
$GPXUP	4363	06:06:16	0	49,88738	8,57244	8	116,8	0
$GPXUP	4363	06:06:17	0	49,88738	8,57244	8	116,8	0
$GPXUP	4363	06:06:18	0	49,88738	8,57244	8	116,7	0
$GPXUP	4363	06:06:19	0	49,88738	8,57244	8	116,7	0
$GPXUP	4363	06:06:20	0	49,88738	8,57244	8	116,6	0
$GPXUP	4363	06:06:21	0	49,88738	8,57244	8	116,6	0
$GPXUP	4363	06:06:22	0	49,88738	8,57244	8	116,5	0
$GPXUP	4363	06:06:23	0	49,88738	8,57244	8	116,5	0
$GPXUP	4363	06:06:24	0	49,88738	8,57244	8	116,4	0
$GPXUP	4363	06:06:25	0	49,88738	8,57244	8	116,4	0
$GPXUP	4363	06:06:26	0	49,88738	8,57244	8	116,4	0
$GPXUP	4363	06:06:27	0	49,88738	8,57244	8	116,4	0
$GPXUP	4363	06:06:28	0	49,88738	8,57244	8	116,4	7
$GPXUP	4363	06:06:29	0	49,88735	8,57254	8	115,7	34
$GPXUP	4363	06:06:30	0	49,88728	8,57263	8	115,2	35
$GPXUP	4363	06:06:31	0	49,8872	8,57265	8	115,1	33
$GPXUP	4363	06:06:32	0	49,88714	8,57261	8	115,1	17
$GPXUP	4363	06:06:33	0	49,88712	8,57259	8	115,1	5
$GPXUP	4363	06:06:34	0	49,88711	8,5726	8	115,1	1
$GPXUP	4363	06:06:35	0	49,88711	8,57261	8	115,2	0
$GPXUP	4363	06:06:36	0	49,88711	8,57262	8	115,1	0
$GPXUP	4363	06:06:37	0	49,88711	8,57263	8	115,1	0
$GPXUP	4363	06:06:38	0	49,88711	8,57263	8	115	0
$GPXUP	4363	06:06:39	0	49,88711	8,57263	8	115	0
$GPXUP	4363	06:06:40	0	49,88711	8,57263	7	115	0
$GPXUP	4363	06:06:41	0	49,88711	8,57263	7	115	0
$GPXUP	4363	06:06:42	0	49,88711	8,57263	8	114,9	0
$GPXUP	4363	06:06:43	0	49,88711	8,57263	7	114,9	0
$GPXUP	4363	06:06:44	0	49,88711	8,57263	7	114,9	0
$GPXUP	4363	06:06:45	0	49,88711	8,57263	7	114,9	1
$GPXUP	4363	06:06:46	0	49,88711	8,57262	7	114,9	1
$GPXUP	4363	06:06:47	0	49,8871	8,57262	8	114,9	0
$GPXUP	4363	06:06:48	0	49,8871	8,57262	8	114,9	0
$GPXUP	4363	06:06:49	0	49,8871	8,57262	7	114,9	0
$GPXUP	4363	06:06:50	0	49,88711	8,57262	7	114,9	0
$GPXUP	4363	06:06:51	0	49,88711	8,57262	7	114,9	0
$GPXUP	4363	06:06:52	0	49,88711	8,57262	7	114,9	0
$GPXUP	4363	06:06:53	0	49,88711	8,57262	7	114,9	0
$GPXUP	4363	06:06:54	0	49,88711	8,57262	8	114,9	0
$GPXUP	4363	06:06:55	0	49,88711	8,57262	8	114,9	1
$GPXUP	4363	06:06:56	0	49,88711	8,57263	7	114,9	1
$GPXUP	4363	06:06:57	0	49,88711	8,57263	8	114,9	1
$GPXUP	4363	06:06:58	0	49,88711	8,57263	8	114,9	1
$GPXUP	4363	06:06:59	0	49,88711	8,57263	8	114,9	0
$GPXUP	4363	06:07:00	0	49,88711	8,57263	8	114,9	0
$GPXUP	4363	06:07:01	0	49,88711	8,57263	8	114,9	0
$GPXUP	4363	06:07:02	0	49,88712	8,57263	8	114,9	0
$GPXUP	4363	06:07:03	0	49,88712	8,57263	8	114,9	0
$GPXUP	4363	06:07:04	0	49,88712	8,57263	8	114,9	0
$GPXUP	4363	06:07:05	0	49,88712	8,57263	9	114,9	0
$GPXUP	4363	06:07:06	0	49,88711	8,57263	9	114,9	0
$GPXUP	4363	06:07:07	0	49,88711	8,57263	9	114,9	0
$GPXUP	4363	06:07:08	0	49,88711	8,57263	9	114,9	0
$GPXUP	4363	06:07:09	0	49,88711	8,57263	9	114,8	0
$GPXUP	4363	06:07:10	0	49,88711	8,57263	9	114,8	0
$GPXUP	4363	06:07:11	0	49,88711	8,57263	9	114,8	0
$GPXUP	4363	06:07:12	0	49,88711	8,57263	8	114,8	0
$GPXUP	4363	06:07:13	0	49,88711	8,57263	8	114,8	0
$GPXUP	4363	06:07:14	0	49,88711	8,57262	8	114,8	1
$GPXUP	4363	06:07:15	0	49,88711	8,57262	8	114,8	0
$GPXUP	4363	06:07:16	0	49,88711	8,57262	8	114,8	1
$GPXUP	4363	06:07:17	0	49,88711	8,57262	8	114,8	1
$GPXUP	4363	06:07:18	0	49,88711	8,57262	8	114,8	1
$GPXUP	4363	06:07:19	0	49,8871	8,57262	8	114,7	0
$GPXUP	4363	06:07:20	0	49,8871	8,57261	9	114,7	1
$GPXUP	4363	06:07:21	0	49,8871	8,57261	9	114,7	1
$GPXUP	4363	06:07:22	0	49,8871	8,57261	9	114,7	0
$GPXUP	4363	06:07:23	0	49,8871	8,57261	9	114,7	0
$GPXUP	4363	06:07:24	0	49,8871	8,57261	9	114,6	0
$GPXUP	4363	06:07:25	0	49,8871	8,57261	9	114,6	0
$GPXUP	4363	06:07:26	0	49,8871	8,57261	9	114,6	0
$GPXUP	4363	06:07:27	0	49,8871	8,57261	8	114,6	0
$GPXUP	4363	06:07:28	0	49,8871	8,57261	9	114,6	0
$GPXUP	4363	06:07:29	0	49,8871	8,57261	8	114,6	0
$GPXUP	4363	06:07:30	0	49,8871	8,57261	9	114,6	0
$GPXUP	4363	06:07:31	0	49,8871	8,5726	9	114,6	0
$GPXUP	4363	06:07:32	0	49,8871	8,5726	8	114,6	0
$GPXUP	4363	06:07:33	0	49,8871	8,5726	8	114,5	0
$GPXUP	4363	06:07:34	0	49,8871	8,5726	9	114,5	0
$GPXUP	4363	06:07:35	0	49,8871	8,5726	9	114,5	0
$GPXUP	4363	06:07:36	0	49,8871	8,5726	9	114,5	0
$GPXUP	4363	06:07:37	0	49,8871	8,5726	9	114,5	0
$GPXUP	4363	06:07:38	0	49,8871	8,5726	9	114,5	0
$GPXUP	4363	06:07:39	0	49,8871	8,5726	9	114,5	0
$GPXUP	4363	06:07:40	0	49,8871	8,5726	9	114,5	0
$GPXUP	4363	06:07:41	0	49,8871	8,5726	9	114,5	0
$GPXUP	4363	06:07:42	0	49,8871	8,5726	9	114,4	0
$GPXUP	4363	06:07:43	0	49,8871	8,5726	9	114,4	0
$GPXUP	4363	06:07:44	0	49,8871	8,57261	9	114,4	0
$GPXUP	4363	06:07:45	0	49,8871	8,57261	9	114,4	0
$GPXUP	4363	06:07:46	0	49,8871	8,57261	9	114,4	1
$GPXUP	4363	06:07:47	0	49,8871	8,5726	9	114,4	1
$GPXUP	4363	06:07:48	0	49,8871	8,5726	9	114,3	0
$GPXUP	4363	06:07:49	0	49,8871	8,5726	9	114,3	0
$GPXUP	4363	06:07:50	0	49,8871	8,5726	9	114,3	0
$GPXUP	4363	06:07:51	0	49,8871	8,5726	9	114,3	0
$GPXUP	4363	06:07:52	0	49,8871	8,5726	9	114,3	0
$GPXUP	4363	06:07:53	0	49,8871	8,5726	9	114,3	1
$GPXUP	4363	06:07:54	0	49,8871	8,5726	9	114,2	0
$GPXUP	4363	06:07:55	0	49,8871	8,5726	9	114,2	0
$GPXUP	4363	06:07:56	0	49,8871	8,5726	9	114,2	0
$GPXUP	4363	06:07:57	0	49,8871	8,57261	9	114,2	0
$GPXUP	4363	06:07:58	0	49,8871	8,57261	9	114,2	0
$GPXUP	4363	06:07:59	0	49,8871	8,57261	9	114,2	0
$GPXUP	4363	06:08:00	0	49,8871	8,57261	9	114,2	0
$GPXUP	4363	06:08:01	0	49,8871	8,57261	9	114,1	0
$GPXUP	4363	06:08:02	0	49,8871	8,5726	9	114,1	0
$GPXUP	4363	06:08:03	0	49,8871	8,5726	9	114,1	0
$GPXUP	4363	06:08:04	0	49,8871	8,5726	9	114,1	0
$GPXUP	4363	06:08:05	0	49,8871	8,57261	9	114,1	0
$GPXUP	4363	06:08:06	0	49,8871	8,5726	9	114,1	0
$GPXUP	4363	06:08:07	0	49,8871	8,5726	9	114,1	0
$GPXUP	4363	06:08:08	0	49,8871	8,5726	9	114,1	0
$GPXUP	4363	06:08:09	0	49,8871	8,5726	9	114,1	0
$GPXUP	4363	06:08:10	0	49,8871	8,5726	9	114,1	0
$GPXUP	4363	06:08:11	0	49,8871	8,5726	9	114,1	0
$GPXUP	4363	06:08:12	0	49,8871	8,5726	9	114	0
$GPXUP	4363	06:08:13	0	49,8871	8,5726	8	114	0
$GPXUP	4363	06:08:14	0	49,8871	8,5726	9	114	0
$GPXUP	4363	06:08:15	0	49,8871	8,5726	9	114	1
$GPXUP	4363	06:08:16	0	49,8871	8,5726	9	114	1
$GPXUP	4363	06:08:17	0	49,8871	8,5726	9	114	1
$GPXUP	4363	06:08:18	0	49,8871	8,5726	8	113,9	0
$GPXUP	4363	06:08:19	0	49,88709	8,5726	9	113,9	0
$GPXUP	4363	06:08:20	0	49,88709	8,5726	8	113,9	0
$GPXUP	4363	06:08:21	0	49,8871	8,5726	8	113,9	0
$GPXUP	4363	06:08:22	0	49,8871	8,5726	8	113,9	0
$GPXUP	4363	06:08:23	0	49,8871	8,5726	9	113,9	0
$GPXUP	4363	06:08:24	0	49,8871	8,5726	8	113,9	0
$GPXUP	4363	06:08:25	0	49,8871	8,5726	8	113,8	0
$GPXUP	4363	06:08:26	0	49,8871	8,5726	8	113,8	0
$GPXUP	4363	06:08:27	0	49,8871	8,5726	9	113,8	0
$GPXUP	4363	06:08:28	0	49,8871	8,5726	9	113,8	0
$GPXUP	4363	06:08:29	0	49,8871	8,5726	9	113,8	0
$GPXUP	4363	06:08:30	0	49,8871	8,5726	8	113,8	1
$GPXUP	4363	06:08:31	0	49,8871	8,5726	8	113,8	0
$GPXUP	4363	06:08:32	0	49,8871	8,57261	9	113,8	0
$GPXUP	4363	06:08:33	0	49,8871	8,57261	9	113,8	0
$GPXUP	4363	06:08:34	0	49,8871	8,57261	9	113,8	0
$GPXUP	4363	06:08:35	0	49,8871	8,5726	9	113,8	0
$GPXUP	4363	06:08:36	0	49,8871	8,5726	9	113,7	0
$GPXUP	4363	06:08:37	0	49,8871	8,5726	8	113,7	0
$GPXUP	4363	06:08:38	0	49,8871	8,5726	9	113,7	0
$GPXUP	4363	06:08:39	0	49,8871	8,5726	9	113,7	0
$GPXUP	4363	06:08:40	0	49,8871	8,5726	9	113,7	0
$GPXUP	4363	06:08:41	0	49,8871	8,5726	9	113,7	1
$GPXUP	4363	06:08:42	0	49,8871	8,5726	9	113,7	0
$GPXUP	4363	06:08:43	0	49,8871	8,5726	9	113,7	0
$GPXUP	4363	06:08:44	0	49,88709	8,5726	8	113,7	0
$GPXUP	4363	06:08:45	0	49,88709	8,5726	8	113,7	0
$GPXUP	4363	06:08:46	0	49,88709	8,5726	9	113,7	0
$GPXUP	4363	06:08:47	0	49,88709	8,5726	9	113,7	1
$GPXUP	4363	06:08:48	0	49,88709	8,5726	9	113,7	1
$GPXUP	4363	06:08:49	0	49,88709	8,57259	9	113,7	0
$GPXUP	4363	06:08:50	0	49,88709	8,57259	9	113,7	0
$GPXUP	4363	06:08:51	0	49,88709	8,57259	9	113,7	1
$GPXUP	4363	06:08:52	0	49,88709	8,57259	9	113,7	1
$GPXUP	4363	06:08:53	0	49,88709	8,57259	9	113,7	0
$GPXUP	4363	06:08:54	0	49,88709	8,57259	9	113,6	0
$GPXUP	4363	06:08:55	0	49,88709	8,57259	9	113,6	0
$GPXUP	4363	06:08:56	0	49,88709	8,57259	9	113,6	0
$GPXUP	4363	06:08:57	0	49,88709	8,57259	9	113,7	1
$GPXUP	4363	06:08:58	0	49,88709	8,57259	9	113,7	0
$GPXUP	4363	06:08:59	0	49,88709	8,57259	9	113,7	0
$GPXUP	4363	06:09:00	0	49,88709	8,57259	9	113,7	0
$GPXUP	4363	06:09:01	0	49,88709	8,57259	9	113,7	0
$GPXUP	4363	06:09:02	0	49,88709	8,57259	9	113,7	0
$GPXUP	4363	06:09:03	0	49,88709	8,57259	9	113,7	0
$GPXUP	4363	06:09:04	0	49,88709	8,57259	8	113,7	0
$GPXUP	4363	06:09:05	0	49,88709	8,5726	8	113,6	0
$GPXUP	4363	06:09:06	0	49,88709	8,5726	9	113,6	0
$GPXUP	4363	06:09:07	0	49,88709	8,5726	9	113,6	0
$GPXUP	4363	06:09:08	0	49,88709	8,57259	9	113,6	0
$GPXUP	4363	06:09:09	0	49,88709	8,57259	9	113,6	0
$GPXUP	4363	06:09:10	0	49,88709	8,57259	8	113,5	0
$GPXUP	4363	06:09:11	0	49,88709	8,57259	8	113,5	0
$GPXUP	4363	06:09:12	0	49,88709	8,57259	9	113,5	0
$GPXUP	4363	06:09:13	0	49,88709	8,57259	9	113,5	0
$GPXUP	4363	06:09:14	0	49,88709	8,57259	9	113,5	1
$GPXUP	4363	06:09:15	0	49,88709	8,57259	8	113,5	0
$GPXUP	4363	06:09:16	0	49,88709	8,57259	8	113,4	0
$GPXUP	4363	06:09:17	0	49,88709	8,57259	8	113,4	0
$GPXUP	4363	06:09:18	0	49,88708	8,57258	8	113,4	0
$GPXUP	4363	06:09:19	0	49,88708	8,57258	8	113,3	0
$GPXUP	4363	06:09:20	0	49,88708	8,57258	8	113,3	0
$GPXUP	4363	06:09:21	0	49,88708	8,57258	9	113,3	0
$GPXUP	4363	06:09:22	0	49,88708	8,57258	7	113,3	0
$GPXUP	4363	06:09:23	0	49,88708	8,57258	8	113,3	0
$GPXUP	4363	06:09:24	0	49,88708	8,57258	8	113,2	0
$GPXUP	4363	06:09:25	0	49,88708	8,57258	8	113,2	0
$GPXUP	4363	06:09:26	0	49,88708	8,57258	9	113,2	0
$GPXUP	4363	06:09:27	0	49,88709	8,57259	9	113,2	0
$GPXUP	4363	06:09:28	0	49,88709	8,57258	9	113,2	0
$GPXUP	4363	06:09:29	0	49,88708	8,57258	8	113,2	0
$GPXUP	4363	06:09:30	0	49,88708	8,57258	8	113,2	0
$GPXUP	4363	06:09:31	0	49,88708	8,57258	8	113,2	0
$GPXUP	4363	06:09:32	0	49,88708	8,57258	9	113,2	0
$GPXUP	4363	06:09:33	0	49,88708	8,57258	9	113,1	0
$GPXUP	4363	06:09:34	0	49,88709	8,57258	9	113,1	0
$GPXUP	4363	06:09:35	0	49,88709	8,57259	9	113,1	0
$GPXUP	4363	06:09:36	0	49,88709	8,57259	9	113,1	0
$GPXUP	4363	06:09:37	0	49,88709	8,57259	9	113,1	0
$GPXUP	4363	06:09:38	0	49,88709	8,57259	9	113,1	0
$GPXUP	4363	06:09:39	0	49,88709	8,57259	9	113,1	0
$GPXUP	4363	06:09:40	0	49,88709	8,57259	9	113	0
$GPXUP	4363	06:09:41	0	49,88709	8,57259	9	113	0
$GPXUP	4363	06:09:42	0	49,88709	8,57259	9	113	0
$GPXUP	4363	06:09:43	0	49,88709	8,57259	9	113	0
$GPXUP	4363	06:09:44	0	49,88709	8,57259	9	113	1
$GPXUP	4363	06:09:45	0	49,88709	8,57258	9	112,9	0
$GPXUP	4363	06:09:46	0	49,88709	8,57258	9	112,9	0
$GPXUP	4363	06:09:47	0	49,88709	8,57258	9	112,9	0
$GPXUP	4363	06:09:48	0	49,88709	8,57258	9	112,9	1
$GPXUP	4363	06:09:49	0	49,88709	8,57258	9	112,8	0
$GPXUP	4363	06:09:50	0	49,88709	8,57258	9	112,8	1
$GPXUP	4363	06:09:51	0	49,88709	8,57259	8	112,8	1
$GPXUP	4363	06:09:52	0	49,88709	8,57259	9	112,8	1
$GPXUP	4363	06:09:53	0	49,88709	8,57259	9	112,8	1
$GPXUP	4363	06:09:54	0	49,88709	8,57259	9	112,8	1
$GPXUP	4363	06:09:55	0	49,88709	8,57259	9	112,8	1
$GPXUP	4363	06:09:56	0	49,88709	8,57259	9	112,8	1
$GPXUP	4363	06:09:57	0	49,8871	8,5726	9	112,8	1
$GPXUP	4363	06:09:58	0	49,8871	8,5726	9	112,8	1
$GPXUP	4363	06:09:59	0	49,8871	8,5726	9	112,8	0
$GPXUP	4363	06:10:00	0	49,8871	8,5726	9	112,8	0
$GPXUP	4363	06:10:01	0	49,8871	8,5726	9	112,8	0
$GPXUP	4363	06:10:02	0	49,8871	8,5726	9	112,8	0
$GPXUP	4363	06:10:03	0	49,8871	8,5726	8	112,8	0
$GPXUP	4363	06:10:04	0	49,8871	8,5726	8	112,8	0
$GPXUP	4363	06:10:05	0	49,8871	8,5726	8	112,8	0
$GPXUP	4363	06:10:06	0	49,8871	8,5726	8	112,8	0
$GPXUP	4363	06:10:07	0	49,8871	8,5726	8	112,8	0
$GPXUP	4363	06:10:08	0	49,8871	8,5726	8	112,8	1
$GPXUP	4363	06:10:09	0	49,8871	8,5726	8	112,7	1
$GPXUP	4363	06:10:10	0	49,8871	8,5726	8	112,7	0
$GPXUP	4363	06:10:11	0	49,8871	8,5726	9	112,7	0
$GPXUP	4363	06:10:12	0	49,8871	8,5726	8	112,7	0
$GPXUP	4363	06:10:13	0	49,8871	8,5726	8	112,7	0
$GPXUP	4363	06:10:14	0	49,8871	8,5726	8	112,7	0
$GPXUP	4363	06:10:15	0	49,8871	8,5726	9	112,7	1
$GPXUP	4363	06:10:16	0	49,8871	8,57261	9	112,7	0
$GPXUP	4363	06:10:17	0	49,8871	8,57261	9	112,7	1
$GPXUP	4363	06:10:18	0	49,8871	8,57261	9	112,7	1
$GPXUP	4363	06:10:19	0	49,8871	8,57261	9	112,8	1
$GPXUP	4363	06:10:20	0	49,88711	8,57262	9	112,7	0
$GPXUP	4363	06:10:21	0	49,88711	8,57262	9	112,7	1
$GPXUP	4363	06:10:22	0	49,88711	8,57262	9	112,7	0
$GPXUP	4363	06:10:23	0	49,88711	8,57262	9	112,7	1
$GPXUP	4363	06:10:24	0	49,88711	8,57262	9	112,7	0
$GPXUP	4363	06:10:25	0	49,88711	8,57262	9	112,7	0
$GPXUP	4363	06:10:26	0	49,88711	8,57262	8	112,7	0
$GPXUP	4363	06:10:27	0	49,88711	8,57262	9	112,8	1
$GPXUP	4363	06:10:28	0	49,88711	8,57262	9	112,8	0
$GPXUP	4363	06:10:29	0	49,88711	8,57262	9	112,8	1
$GPXUP	4363	06:10:30	0	49,88711	8,57262	9	112,8	1
$GPXUP	4363	06:10:31	0	49,88711	8,57261	9	112,8	1
$GPXUP	4363	06:10:32	0	49,8871	8,57261	9	112,8	1
$GPXUP	4363	06:10:33	0	49,8871	8,57261	9	112,8	1
$GPXUP	4363	06:10:34	0	49,8871	8,57261	9	112,8	1
$GPXUP	4363	06:10:35	0	49,8871	8,5726	9	112,8	1
$GPXUP	4363	06:10:36	0	49,88709	8,5726	9	113,3	1
$GPXUP	4363	06:10:37	0	49,88709	8,57259	9	113,5	1
$GPXUP	4363	06:10:38	0	49,88708	8,57258	9	113,7	1
$GPXUP	4363	06:10:39	0	49,88707	8,57258	9	113,8	2
$GPXUP	4363	06:10:40	0	49,88707	8,57258	9	114	1
$GPXUP	4363	06:10:41	0	49,88706	8,57258	9	114,3	1
$GPXUP	4363	06:10:42	0	49,88705	8,57257	9	114,5	2
$GPXUP	4363	06:10:43	0	49,88705	8,57257	9	114,6	2
$GPXUP	4363	06:10:44	0	49,88704	8,57257	9	114,9	1
$GPXUP	4363	06:10:45	0	49,88705	8,57257	10	115,2	1
$GPXUP	4363	06:10:46	0	49,88704	8,57256	10	115,3	1
$GPXUP	4363	06:10:47	0	49,88704	8,57256	10	115,5	1
$GPXUP	4363	06:10:48	0	49,88704	8,57256	10	115,6	1
$GPXUP	4363	06:10:49	0	49,88704	8,57256	10	115,8	1
$GPXUP	4363	06:10:50	0	49,88702	8,57255	10	116,1	1
$GPXUP	4363	06:10:51	0	49,88702	8,57255	10	116,1	1
$GPXUP	4363	06:10:52	0	49,88702	8,57254	10	116,2	1
$GPXUP	4363	06:10:53	0	49,88702	8,57254	10	116,2	1
$GPXUP	4363	06:10:54	0	49,88702	8,57254	10	116,3	0
$GPXUP	4363	06:10:55	0	49,88702	8,57254	10	116,3	0
$GPXUP	4363	06:10:56	0	49,88702	8,57254	10	116,4	0
$GPXUP	4363	06:10:57	0	49,88702	8,57254	10	116,5	0
$GPXUP	4363	06:10:58	0	49,88702	8,57254	10	116,5	0
$GPXUP	4363	06:10:59	0	49,88702	8,57254	10	116,6	0
$GPXUP	4363	06:11:00	0	49,88702	8,57254	10	116,7	1
$GPXUP	4363	06:11:01	0	49,88702	8,57254	9	116,7	0
$GPXUP	4363	06:11:02	0	49,88702	8,57254	10	116,8	0
$GPXUP	4363	06:11:03	0	49,88702	8,57254	10	116,9	0
$GPXUP	4363	06:11:04	0	49,88703	8,57254	9	116,9	0
$GPXUP	4363	06:11:05	0	49,88703	8,57254	9	117	1
$GPXUP	4363	06:11:06	0	49,88703	8,57254	10	117,1	1
$GPXUP	4363	06:11:07	0	49,88703	8,57254	10	117,1	1
$GPXUP	4363	06:11:08	0	49,88703	8,57254	10	117,2	1
$GPXUP	4363	06:11:09	0	49,88703	8,57254	9	117,2	1
$GPXUP	4363	06:11:10	0	49,88704	8,57254	9	117,3	1
$GPXUP	4363	06:11:11	0	49,88704	8,57254	9	117,3	0
$GPXUP	4363	06:11:12	0	49,88704	8,57254	9	117,4	0
$GPXUP	4363	06:11:13	0	49,88704	8,57254	9	117,5	0
$GPXUP	4363	06:11:14	0	49,88704	8,57254	9	117,6	0
$GPXUP	4363	06:11:15	0	49,88704	8,57254	9	117,6	0
$GPXUP	4363	06:11:16	0	49,88704	8,57254	10	117,7	0
$GPXUP	4363	06:11:17	0	49,88704	8,57254	10	117,7	0
$GPXUP	4363	06:11:18	0	49,88704	8,57254	10	117,8	0
$GPXUP	4363	06:11:19	0	49,88704	8,57254	10	117,9	0
$GPXUP	4363	06:11:20	0	49,88704	8,57254	8	118	1
$GPXUP	4363	06:11:21	0	49,88704	8,57254	9	118,1	1
$GPXUP	4363	06:11:22	0	49,88704	8,57254	9	118,2	1
$GPXUP	4363	06:11:23	0	49,88705	8,57254	10	118,4	1
$GPXUP	4363	06:11:24	0	49,88705	8,57255	10	118,6	1
$GPXUP	4363	06:11:25	0	49,88705	8,57255	10	118,7	1
$GPXUP	4363	06:11:26	0	49,88705	8,57255	10	118,9	1
$GPXUP	4363	06:11:27	0	49,88705	8,57255	9	119	1
$GPXUP	4363	06:11:28	0	49,88706	8,57256	10	119,1	1
$GPXUP	4363	06:11:29	0	49,88706	8,57256	9	119,2	1
$GPXUP	4363	06:11:30	0	49,88707	8,57257	9	119	1
$GPXUP	4363	06:11:31	0	49,88708	8,57259	10	119	1
$GPXUP	4363	06:11:32	0	49,88709	8,5726	10	118,7	1
$GPXUP	4363	06:11:33	0	49,8871	8,57262	10	118,2	2
$GPXUP	4363	06:11:34	0	49,88711	8,57262	9	118,1	2
$GPXUP	4363	06:11:35	0	49,88712	8,57263	9	118,4	2
$GPXUP	4363	06:11:36	0	49,88713	8,57264	10	118,3	2
$GPXUP	4363	06:11:37	0	49,88715	8,57264	10	118,8	2
$GPXUP	4363	06:11:38	0	49,88715	8,57264	9	118,9	2
$GPXUP	4363	06:11:39	0	49,88716	8,57264	10	119,5	2
$GPXUP	4363	06:11:40	0	49,88716	8,57264	9	119,4	2
$GPXUP	4363	06:11:41	0	49,88715	8,57264	9	119,2	1
$GPXUP	4363	06:11:42	0	49,88714	8,57263	9	119,1	0
$GPXUP	4363	06:11:43	0	49,88714	8,57263	10	118,5	1
$GPXUP	4363	06:11:44	0	49,88713	8,57263	10	118,4	1
$GPXUP	4363	06:11:45	0	49,88713	8,57263	10	118,4	0
$GPXUP	4363	06:11:46	0	49,88713	8,57263	10	118,4	0
$GPXUP	4363	06:11:47	0	49,88713	8,57264	9	118,4	0
$GPXUP	4363	06:11:48	0	49,88713	8,57264	10	118,4	0
$GPXUP	4363	06:11:49	0	49,88713	8,57264	10	118,4	0
$GPXUP	4363	06:11:50	0	49,88713	8,57264	10	118,4	0
$GPXUP	4363	06:11:51	0	49,88713	8,57264	10	118,4	0
$GPXUP	4363	06:11:52	0	49,88713	8,57264	10	118,4	0
$GPXUP	4363	06:11:53	0	49,88713	8,57264	10	118,5	0
$GPXUP	4363	06:11:54	0	49,88713	8,57264	10	118,5	0
$GPXUP	4363	06:11:55	0	49,88712	8,57264	10	118,5	0
$GPXUP	4363	06:11:56	0	49,88712	8,57264	9	118,5	0
$GPXUP	4363	06:11:57	0	49,88713	8,57264	10	118,6	0
$GPXUP	4363	06:11:58	0	49,88713	8,57264	10	118,6	0
$GPXUP	4363	06:11:59	0	49,88713	8,57264	10	118,6	0
$GPXUP	4363	06:12:00	0	49,88713	8,57264	10	118,7	0
$GPXUP	4363	06:12:01	0	49,88713	8,57264	10	118,7	0
$GPXUP	4363	06:12:02	0	49,88713	8,57264	10	118,7	0
$GPXUP	4363	06:12:03	0	49,88713	8,57264	10	118,7	0
$GPXUP	4363	06:12:04	0	49,88713	8,57264	10	118,7	0
$GPXUP	4363	06:12:05	0	49,88713	8,57264	10	118,7	0
$GPXUP	4363	06:12:06	0	49,88713	8,57264	10	118,6	0
$GPXUP	4363	06:12:07	0	49,88713	8,57264	10	118,6	0
$GPXUP	4363	06:12:08	0	49,88713	8,57264	10	118,6	0
$GPXUP	4363	06:12:09	0	49,88713	8,57263	10	118,6	0
$GPXUP	4363	06:12:10	0	49,88713	8,57263	10	118,6	0
$GPXUP	4363	06:12:11	0	49,88713	8,57263	10	118,6	0
$GPXUP	4363	06:12:12	0	49,88713	8,57263	10	118,6	0
$GPXUP	4363	06:12:13	0	49,88713	8,57263	10	118,7	0
$GPXUP	4363	06:12:14	0	49,88713	8,57263	10	118,7	0
$GPXUP	4363	06:12:15	0	49,88713	8,57263	10	118,7	0
$GPXUP	4363	06:12:16	0	49,88713	8,57263	10	118,7	0
$GPXUP	4363	06:12:17	0	49,88713	8,57263	10	118,7	0
$GPXUP	4363	06:12:18	0	49,88713	8,57263	10	118,7	0
$GPXUP	4363	06:12:19	0	49,88713	8,57263	10	118,7	0
$GPXUP	4363	06:12:20	0	49,88713	8,57263	10	118,7	0
$GPXUP	4363	06:12:21	0	49,88713	8,57263	10	118,8	0
$GPXUP	4363	06:12:22	0	49,88713	8,57263	10	118,8	0
$GPXUP	4363	06:12:23	0	49,88713	8,57263	10	118,8	0
$GPXUP	4363	06:12:24	0	49,88713	8,57263	10	118,8	0
$GPXUP	4363	06:12:25	0	49,88713	8,57263	10	118,9	0
$GPXUP	4363	06:12:26	0	49,88713	8,57263	10	118,9	0
$GPXUP	4363	06:12:27	0	49,88713	8,57263	10	118,9	0
$GPXUP	4363	06:12:28	0	49,88712	8,57263	10	118,9	0
$GPXUP	4363	06:12:29	0	49,88712	8,57263	10	118,9	0
$GPXUP	4363	06:12:30	0	49,88712	8,57263	10	118,9	0
$GPXUP	4363	06:12:31	0	49,88712	8,57263	10	118,9	0
$GPXUP	4363	06:12:32	0	49,88712	8,57263	10	118,9	0
$GPXUP	4363	06:12:33	0	49,88712	8,57263	10	118,9	0
$GPXUP	4363	06:12:34	0	49,88712	8,57263	10	118,8	1
$GPXUP	4363	06:12:35	0	49,88712	8,57263	9	118,8	1
$GPXUP	4363	06:12:36	0	49,88712	8,57263	10	118,7	1
$GPXUP	4363	06:12:37	0	49,88712	8,57262	10	118,6	1
$GPXUP	4363	06:12:38	0	49,88712	8,57262	9	118,5	1
$GPXUP	4363	06:12:39	0	49,88712	8,57262	9	118,4	1
$GPXUP	4363	06:12:40	0	49,88712	8,57262	9	118,4	1
$GPXUP	4363	06:12:41	0	49,8871	8,5726	10	118,5	1
$GPXUP	4363	06:12:42	0	49,88709	8,57259	9	118,6	1
$GPXUP	4363	06:12:43	0	49,88708	8,57258	9	118,9	1
$GPXUP	4363	06:12:44	0	49,88708	8,57257	9	118,9	1
$GPXUP	4363	06:12:45	0	49,88707	8,57257	9	119,1	1
$GPXUP	4363	06:12:46	0	49,88707	8,57256	9	119,2	1
$GPXUP	4363	06:12:47	0	49,88706	8,57256	9	119,2	1
$GPXUP	4363	06:12:48	0	49,88706	8,57255	9	119,4	1
$GPXUP	4363	06:12:49	0	49,88705	8,57254	9	119,2	1
$GPXUP	4363	06:12:50	0	49,88704	8,57254	9	118,9	1
$GPXUP	4363	06:12:51	0	49,88704	8,57254	9	118,3	1
$GPXUP	4363	06:12:52	0	49,88704	8,57254	9	117,9	1
$GPXUP	4363	06:12:53	0	49,88704	8,57254	9	117,8	1
$GPXUP	4363	06:12:54	0	49,88704	8,57253	9	117,7	1
$GPXUP	4363	06:12:55	0	49,88704	8,57253	9	117,7	1
$GPXUP	4363	06:12:56	0	49,88704	8,57253	9	117,6	1
$GPXUP	4363	06:12:57	0	49,88704	8,57253	9	117,5	1
$GPXUP	4363	06:12:58	0	49,88703	8,57253	8	117,4	0
$GPXUP	4363	06:12:59	0	49,88703	8,57252	9	117,3	0
$GPXUP	4363	06:13:00	0	49,88703	8,57252	9	117,2	0
$GPXUP	4363	06:13:01	0	49,88703	8,57252	9	117,1	0
$GPXUP	4363	06:13:02	0	49,88704	8,57252	9	116,9	0
$GPXUP	4363	06:13:03	0	49,88704	8,57252	9	116,8	0
$GPXUP	4363	06:13:04	0	49,88704	8,57252	9	116,6	0
$GPXUP	4363	06:13:05	0	49,88704	8,57252	9	116,4	1
$GPXUP	4363	06:13:06	0	49,88704	8,57252	9	116,2	1
$GPXUP	4363	06:13:07	0	49,88704	8,57252	9	116	1
$GPXUP	4363	06:13:08	0	49,88704	8,57252	9	115,9	1
$GPXUP	4363	06:13:09	0	49,88704	8,57252	9	115,6	1
$GPXUP	4363	06:13:10	0	49,88704	8,57252	9	115,4	1
$GPXUP	4363	06:13:11	0	49,88705	8,57252	9	115,2	1
$GPXUP	4363	06:13:12	0	49,88705	8,57253	9	115	1
$GPXUP	4363	06:13:13	0	49,88705	8,57253	9	114,8	1
$GPXUP	4363	06:13:14	0	49,88706	8,57253	9	114,5	1
$GPXUP	4363	06:13:15	0	49,88706	8,57254	9	114	1
$GPXUP	4363	06:13:16	0	49,88707	8,57254	9	113,8	1
$GPXUP	4363	06:13:17	0	49,88708	8,57254	9	113,1	1
$GPXUP	4363	06:13:18	0	49,88709	8,57254	9	112,6	1
$GPXUP	4363	06:13:19	0	49,88711	8,57254	9	112	2
$GPXUP	4363	06:13:20	0	49,88712	8,57254	9	111,1	1
$GPXUP	4363	06:13:21	0	49,88711	8,57254	9	110,8	1
$GPXUP	4363	06:13:22	0	49,88711	8,57255	9	110,7	1
$GPXUP	4363	06:13:23	0	49,88711	8,57255	9	111,1	1
$GPXUP	4363	06:13:24	0	49,8871	8,57256	9	111,6	0
$GPXUP	4363	06:13:25	0	49,88709	8,57257	9	111,5	0
$GPXUP	4363	06:13:26	0	49,88709	8,57257	9	111,4	0
$GPXUP	4363	06:13:27	0	49,88709	8,57257	9	111,3	0
$GPXUP	4363	06:13:28	0	49,88709	8,57257	9	111,2	1
$GPXUP	4363	06:13:29	0	49,88709	8,57257	9	111,1	1
$GPXUP	4363	06:13:30	0	49,88708	8,57257	9	111,1	1
$GPXUP	4363	06:13:31	0	49,88708	8,57257	9	111,1	1
$GPXUP	4363	06:13:32	0	49,88708	8,57257	9	111,1	1
$GPXUP	4363	06:13:33	0	49,88708	8,57257	9	111,2	2
$GPXUP	4363	06:13:34	0	49,88713	8,57259	9	112,8	32
$GPXUP	4363	06:13:35	0	49,88725	8,57263	9	112,5	48
$GPXUP	4363	06:13:36	0	49,88738	8,57266	9	112,4	52
$GPXUP	4363	06:13:37	0	49,88752	8,57269	9	112,2	47
$GPXUP	4363	06:13:38	0	49,88763	8,57273	9	114,5	43
$GPXUP	4363	06:13:39	0	49,88774	8,57276	9	115,9	41
$GPXUP	4363	06:13:40	0	49,88784	8,57281	9	116,9	47
$GPXUP	4363	06:13:41	0	49,88797	8,57282	9	117,7	52
$GPXUP	4363	06:13:42	0	49,8881	8,5728	9	118,6	57
$GPXUP	4363	06:13:43	0	49,88825	8,57276	9	118,8	60
$GPXUP	4363	06:13:44	0	49,8884	8,57276	9	120,5	57
$GPXUP	4363	06:13:45	0	49,88853	8,5728	9	123,2	55
$GPXUP	4363	06:13:46	0	49,88867	8,57282	9	125	55
$GPXUP	4363	06:13:47	0	49,88882	8,57279	9	125,2	58
$GPXUP	4363	06:13:48	0	49,88896	8,57274	9	125,8	59
$GPXUP	4363	06:13:49	0	49,88911	8,57266	9	125,4	61
$GPXUP	4363	06:13:50	0	49,88925	8,57256	9	125,1	63
$GPXUP	4363	06:13:51	0	49,8894	8,57247	9	125,3	65
$GPXUP	4363	06:13:52	0	49,88957	8,57241	9	124,6	67
$GPXUP	4363	06:13:53	0	49,88974	8,57239	9	124,6	64
$GPXUP	4363	06:13:54	0	49,88989	8,57236	9	123,9	62
$GPXUP	4363	06:13:55	0	49,89004	8,57227	9	123,6	64
$GPXUP	4363	06:13:56	0	49,89019	8,5722	9	123,1	66
$GPXUP	4363	06:13:57	0	49,89035	8,57219	9	123,3	66
$GPXUP	4363	06:13:58	0	49,89051	8,57222	9	124,9	61
$GPXUP	4363	06:13:59	0	49,89066	8,57227	9	125,3	58
$GPXUP	4363	06:14:00	0	49,89079	8,57235	9	125,7	57
$GPXUP	4363	06:14:01	0	49,89091	8,57246	9	126,6	57
$GPXUP	4363	06:14:02	0	49,89104	8,57252	9	127	60
$GPXUP	4363	06:14:03	0	49,89119	8,57248	9	126,3	62
$GPXUP	4363	06:14:04	0	49,89134	8,57242	9	125,4	63
$GPXUP	4363	06:14:05	0	49,8915	8,57237	9	125	65
$GPXUP	4363	06:14:06	0	49,89166	8,57236	9	125,3	62
$GPXUP	4363	06:14:07	0	49,89181	8,57236	9	126	61
$GPXUP	4363	06:14:08	0	49,89196	8,57236	9	125,9	60
$GPXUP	4363	06:14:09	0	49,89211	8,57237	9	125,4	61
$GPXUP	4363	06:14:10	0	49,89226	8,57238	9	125,1	61
$GPXUP	4363	06:14:11	0	49,8924	8,57245	9	125,2	60
$GPXUP	4363	06:14:12	0	49,89251	8,57259	9	125,8	56
$GPXUP	4363	06:14:13	0	49,8926	8,57276	9	126,7	55
$GPXUP	4363	06:14:14	0	49,89267	8,57293	9	127,1	52
$GPXUP	4363	06:14:15	0	49,89274	8,5731	9	127,8	53
$GPXUP	4363	06:14:16	0	49,89282	8,57327	9	127,5	54
$GPXUP	4363	06:14:17	0	49,89288	8,57345	9	127,4	52
$GPXUP	4363	06:14:18	0	49,89294	8,57364	9	128	53
$GPXUP	4363	06:14:19	0	49,89299	8,57382	9	129,1	52
$GPXUP	4363	06:14:20	0	49,89306	8,57398	9	129,8	52
$GPXUP	4363	06:14:21	0	49,89317	8,5741	9	129,5	56
$GPXUP	4363	06:14:22	0	49,8933	8,57418	9	129,8	55
$GPXUP	4363	06:14:23	0	49,89343	8,57428	9	128,6	57
$GPXUP	4363	06:14:24	0	49,89356	8,57434	9	129,2	57
$GPXUP	4363	06:14:25	0	49,8937	8,57442	9	129,8	55
$GPXUP	4363	06:14:26	0	49,89382	8,57449	9	130,2	56
$GPXUP	4363	06:14:27	0	49,89395	8,57457	9	129,7	56
$GPXUP	4363	06:14:28	0	49,89407	8,57467	9	129,2	57
$GPXUP	4363	06:14:29	0	49,89419	8,57478	9	129,2	56
$GPXUP	4363	06:14:30	0	49,89431	8,5749	9	129,1	58
$GPXUP	4363	06:14:31	0	49,89443	8,57504	9	128,7	56
$GPXUP	4363	06:14:32	0	49,89453	8,57517	9	130,3	54
$GPXUP	4363	06:14:33	0	49,89465	8,57527	9	131,4	55
$GPXUP	4363	06:14:34	0	49,8948	8,57525	9	131,8	59
$GPXUP	4363	06:14:35	0	49,89493	8,57516	9	132,5	62
$GPXUP	4363	06:14:36	0	49,89506	8,57503	9	132,5	62
$GPXUP	4363	06:14:37	0	49,89518	8,57487	9	131,9	63
$GPXUP	4363	06:14:38	0	49,89531	8,57472	9	130,4	64
$GPXUP	4363	06:14:39	0	49,89545	8,57457	9	129,3	67
$GPXUP	4363	06:14:40	0	49,8956	8,57447	9	128,5	66
$GPXUP	4363	06:14:41	0	49,89576	8,57441	9	127,5	63
$GPXUP	4363	06:14:42	0	49,89591	8,57441	9	126	61
$GPXUP	4363	06:14:43	0	49,89605	8,57447	9	125,4	59
$GPXUP	4363	06:14:44	0	49,89618	8,57458	9	124,5	56
$GPXUP	4363	06:14:45	0	49,8963	8,5747	9	124,2	57
$GPXUP	4363	06:14:46	0	49,89642	8,57479	9	123,6	59
$GPXUP	4363	06:14:47	0	49,89657	8,57484	9	123	60
$GPXUP	4363	06:14:48	0	49,89672	8,57489	9	122,3	59
$GPXUP	4363	06:14:49	0	49,89686	8,57494	9	122,8	56
$GPXUP	4363	06:14:50	0	49,897	8,57499	9	123,4	58
$GPXUP	4363	06:14:51	0	49,89714	8,575	9	122,8	58
$GPXUP	4363	06:14:52	0	49,89729	8,575	9	121,9	62
$GPXUP	4363	06:14:53	0	49,89744	8,57506	9	122,3	60
$GPXUP	4363	06:14:54	0	49,89758	8,5751	9	122,5	60
$GPXUP	4363	06:14:55	0	49,89773	8,57508	9	122,7	60
$GPXUP	4363	06:14:56	0	49,89786	8,57496	9	121,3	66
$GPXUP	4363	06:14:57	0	49,89798	8,57476	9	120,1	72
$GPXUP	4363	06:14:58	0	49,89808	8,57452	9	119	74
$GPXUP	4363	06:14:59	0	49,89819	8,57429	9	117,9	73
$GPXUP	4363	06:15:00	0	49,8983	8,57407	9	116,5	73
$GPXUP	4363	06:15:01	0	49,89843	8,57388	9	115,5	73
$GPXUP	4363	06:15:02	0	49,89858	8,5737	9	115,6	72
$GPXUP	4363	06:15:03	0	49,89872	8,57357	9	116,3	67
$GPXUP	4363	06:15:04	0	49,89887	8,57345	9	116,6	65
$GPXUP	4363	06:15:05	0	49,89901	8,57333	9	116,8	64
$GPXUP	4363	06:15:06	0	49,89914	8,57319	9	116,4	65
$GPXUP	4363	06:15:07	0	49,89927	8,57303	9	116,9	64
$GPXUP	4363	06:15:08	0	49,89938	8,57285	9	118,1	65
$GPXUP	4363	06:15:09	0	49,89949	8,57267	9	117,5	62
$GPXUP	4363	06:15:10	0	49,89961	8,57252	9	117,7	63
$GPXUP	4363	06:15:11	0	49,89974	8,5724	9	118,2	63
$GPXUP	4363	06:15:12	0	49,89988	8,57226	9	117,8	63
$GPXUP	4363	06:15:13	0	49,90001	8,57213	9	117,2	64
$GPXUP	4363	06:15:14	0	49,90015	8,57202	9	117,7	63
$GPXUP	4363	06:15:15	0	49,9003	8,57194	9	117,8	62
$GPXUP	4363	06:15:16	0	49,90044	8,57188	9	117,5	60
$GPXUP	4363	06:15:17	0	49,90058	8,57181	9	117,6	59
$GPXUP	4363	06:15:18	0	49,90072	8,57169	9	116,6	66
$GPXUP	4363	06:15:19	0	49,90087	8,57156	9	115,4	68
$GPXUP	4363	06:15:20	0	49,90102	8,5715	9	116	61
$GPXUP	4363	06:15:21	0	49,90117	8,57153	9	116,9	59
$GPXUP	4363	06:15:22	0	49,9013	8,57163	9	117,9	56
$GPXUP	4363	06:15:23	0	49,90143	8,57173	9	118,6	54
$GPXUP	4363	06:15:24	0	49,90155	8,57182	9	120,3	52
$GPXUP	4363	06:15:25	0	49,90165	8,57192	9	121,2	49
$GPXUP	4363	06:15:26	0	49,90174	8,57205	9	122	49
$GPXUP	4363	06:15:27	0	49,90182	8,5722	9	122,8	47
$GPXUP	4363	06:15:28	0	49,90186	8,57237	9	123,8	48
$GPXUP	4363	06:15:29	0	49,90189	8,57254	9	125,3	46
$GPXUP	4363	06:15:30	0	49,90192	8,57271	9	126,5	45
$GPXUP	4363	06:15:31	0	49,90196	8,57286	9	127,5	43
$GPXUP	4363	06:15:32	0	49,90204	8,57298	9	129,2	45
$GPXUP	4363	06:15:33	0	49,90212	8,5731	9	130,1	46
$GPXUP	4363	06:15:34	0	49,90223	8,57319	9	130,2	49
$GPXUP	4363	06:15:35	0	49,90235	8,57324	9	129,9	54
$GPXUP	4363	06:15:36	0	49,90249	8,57327	9	129,4	55
$GPXUP	4363	06:15:37	0	49,90263	8,5733	9	129,7	55
$GPXUP	4363	06:15:38	0	49,90276	8,57336	9	129,4	54
$GPXUP	4363	06:15:39	0	49,90289	8,57337	9	129,4	57
$GPXUP	4363	06:15:40	0	49,90304	8,57333	9	128,7	63
$GPXUP	4363	06:15:41	0	49,9032	8,57324	9	127,2	66
$GPXUP	4363	06:15:42	0	49,90336	8,57316	9	124,8	64
$GPXUP	4363	06:15:43	0	49,90351	8,57311	9	123,4	63
$GPXUP	4363	06:15:44	0	49,90367	8,57307	9	121,9	64
$GPXUP	4363	06:15:45	0	49,90383	8,57297	9	120	70
$GPXUP	4363	06:15:46	0	49,90399	8,57284	9	117,3	73
$GPXUP	4363	06:15:47	0	49,90416	8,57275	9	115,9	73
$GPXUP	4363	06:15:48	0	49,90434	8,57266	9	115,2	72
$GPXUP	4363	06:15:49	0	49,9045	8,57254	9	115,5	72
$GPXUP	4363	06:15:50	0	49,90465	8,5724	9	115,6	70
$GPXUP	4363	06:15:51	0	49,9048	8,57225	9	116,1	70
$GPXUP	4363	06:15:52	0	49,90494	8,57208	9	116,4	68
$GPXUP	4363	06:15:53	0	49,90506	8,57189	9	116,8	71
$GPXUP	4363	06:15:54	0	49,90518	8,57167	9	116,7	71
$GPXUP	4363	06:15:55	0	49,90531	8,57152	9	117	65
$GPXUP	4363	06:15:56	0	49,90546	8,57141	9	116,7	65
$GPXUP	4363	06:15:57	0	49,90562	8,5713	9	116,7	66
$GPXUP	4363	06:15:58	0	49,90576	8,57126	9	117,6	59
$GPXUP	4363	06:15:59	0	49,9059	8,5713	9	119,1	52
$GPXUP	4363	06:16:00	0	49,90602	8,57135	9	120,8	51
$GPXUP	4363	06:16:01	0	49,90613	8,57141	9	122,6	47
$GPXUP	4363	06:16:02	0	49,90622	8,57151	9	124	44
$GPXUP	4363	06:16:03	0	49,90629	8,57165	9	125,1	47
$GPXUP	4363	06:16:04	0	49,90633	8,57182	9	126,9	45
$GPXUP	4363	06:16:05	0	49,90638	8,57195	9	129	43
$GPXUP	4363	06:16:06	0	49,90646	8,57207	9	131,3	42
$GPXUP	4363	06:16:07	0	49,90653	8,57218	9	133	43
$GPXUP	4363	06:16:08	0	49,90661	8,57231	9	134,7	42
$GPXUP	4363	06:16:09	0	49,90667	8,57243	9	135,6	41
$GPXUP	4363	06:16:10	0	49,90673	8,57256	9	137,2	41
$GPXUP	4363	06:16:11	0	49,90675	8,57271	9	138,7	41
$GPXUP	4363	06:16:12	0	49,90676	8,57288	9	139,9	44
$GPXUP	4363	06:16:13	0	49,90675	8,57305	9	140,2	44
$GPXUP	4363	06:16:14	0	49,90674	8,57322	9	140,1	44
$GPXUP	4363	06:16:15	0	49,90673	8,57339	9	142,1	42
$GPXUP	4363	06:16:16	0	49,90675	8,57354	9	142,2	38
$GPXUP	4363	06:16:17	0	49,90684	8,57364	9	141,5	47
$GPXUP	4363	06:16:18	0	49,90696	8,57364	9	140,8	54
$GPXUP	4363	06:16:19	0	49,9071	8,57355	9	138,4	63
$GPXUP	4363	06:16:20	0	49,90723	8,57339	9	137,6	67
$GPXUP	4363	06:16:21	0	49,90734	8,57319	9	137,3	68
$GPXUP	4363	06:16:22	0	49,90746	8,57301	9	136,2	63
$GPXUP	4363	06:16:23	0	49,90758	8,5729	9	137,4	56
$GPXUP	4363	06:16:24	0	49,90771	8,57285	9	139,2	49
$GPXUP	4363	06:16:25	0	49,90783	8,57286	9	140,2	43
$GPXUP	4363	06:16:26	0	49,90794	8,5729	9	140,8	46
$GPXUP	4363	06:16:27	0	49,90805	8,57292	9	141,3	48
$GPXUP	4363	06:16:28	0	49,90818	8,57294	9	141,9	52
$GPXUP	4363	06:16:29	0	49,90831	8,57295	9	142,3	54
$GPXUP	4363	06:16:30	0	49,90844	8,57296	9	141,6	53
$GPXUP	4363	06:16:31	0	49,90858	8,573	9	140,6	54
$GPXUP	4363	06:16:32	0	49,90872	8,57306	9	139,6	55
$GPXUP	4363	06:16:33	0	49,90886	8,57307	9	138,3	63
$GPXUP	4363	06:16:34	0	49,90902	8,57302	9	136,7	64
$GPXUP	4363	06:16:35	0	49,90916	8,57297	9	136	59
$GPXUP	4363	06:16:36	0	49,90931	8,57296	9	136,8	56
$GPXUP	4363	06:16:37	0	49,90944	8,57296	9	136,8	53
$GPXUP	4363	06:16:38	0	49,90958	8,57299	9	136,2	53
$GPXUP	4363	06:16:39	0	49,90972	8,57298	9	133,9	61
$GPXUP	4363	06:16:40	0	49,90986	8,57288	9	132,1	68
$GPXUP	4363	06:16:41	0	49,91001	8,57274	9	131	71
$GPXUP	4363	06:16:42	0	49,91017	8,57261	9	129,8	69
$GPXUP	4363	06:16:43	0	49,91032	8,57252	9	130,2	65
$GPXUP	4363	06:16:44	0	49,91048	8,57246	9	130	64
$GPXUP	4363	06:16:45	0	49,91064	8,57235	9	128,6	70
$GPXUP	4363	06:16:46	0	49,91079	8,5722	9	126,6	74
$GPXUP	4363	06:16:47	0	49,91093	8,57202	9	124,9	75
$GPXUP	4363	06:16:48	0	49,9111	8,5719	9	124,3	69
$GPXUP	4363	06:16:49	0	49,91127	8,57186	9	123,7	67
$GPXUP	4363	06:16:50	0	49,91143	8,57181	9	122,5	67
$GPXUP	4363	06:16:51	0	49,91159	8,57172	9	119,5	69
$GPXUP	4363	06:16:52	0	49,91176	8,57162	9	117,3	71
$GPXUP	4363	06:16:53	0	49,91192	8,57157	9	117,4	68
$GPXUP	4363	06:16:54	0	49,91208	8,57161	9	118,3	61
$GPXUP	4363	06:16:55	0	49,91222	8,57168	9	119,6	59
$GPXUP	4363	06:16:56	0	49,91236	8,57176	9	121	57
$GPXUP	4363	06:16:57	0	49,91248	8,57185	9	122,5	52
$GPXUP	4363	06:16:58	0	49,91258	8,57198	9	123,9	50
$GPXUP	4363	06:16:59	0	49,91268	8,57207	9	124,3	52
$GPXUP	4363	06:17:00	0	49,91282	8,57211	9	124,4	55
$GPXUP	4363	06:17:01	0	49,91295	8,57216	9	124,4	55
$GPXUP	4363	06:17:02	0	49,91308	8,57224	9	124,9	53
$GPXUP	4363	06:17:03	0	49,91321	8,57228	9	125,7	55
$GPXUP	4363	06:17:04	0	49,91334	8,57223	9	126,2	59
$GPXUP	4363	06:17:05	0	49,91347	8,57212	9	125,7	63
$GPXUP	4363	06:17:06	0	49,9136	8,57195	9	124,9	64
$GPXUP	4363	06:17:07	0	49,91373	8,5718	9	124,5	65
$GPXUP	4363	06:17:08	0	49,91384	8,57162	9	124	68
$GPXUP	4363	06:17:09	0	49,91394	8,5714	9	123,4	69
$GPXUP	4363	06:17:10	0	49,91404	8,57117	9	122,8	71
$GPXUP	4363	06:17:11	0	49,91413	8,57092	9	121,2	72
$GPXUP	4363	06:17:12	0	49,91422	8,57068	9	120,3	74
$GPXUP	4363	06:17:13	0	49,91433	8,57044	9	120	74
$GPXUP	4363	06:17:14	0	49,91443	8,5702	9	119,9	75
$GPXUP	4363	06:17:15	0	49,91455	8,56998	9	119,5	72
$GPXUP	4363	06:17:16	0	49,91469	8,56985	9	120,3	64
$GPXUP	4363	06:17:17	0	49,91484	8,56976	9	121,2	61
$GPXUP	4363	06:17:18	0	49,91498	8,5697	9	122	59
$GPXUP	4363	06:17:19	0	49,91512	8,56967	9	123,2	56
$GPXUP	4363	06:17:20	0	49,91526	8,56963	9	123,7	56
$GPXUP	4363	06:17:21	0	49,9154	8,56954	9	123,1	61
$GPXUP	4363	06:17:22	0	49,91554	8,56943	9	122,1	65
$GPXUP	4363	06:17:23	0	49,91568	8,56931	9	121,9	66
$GPXUP	4363	06:17:24	0	49,91583	8,56922	9	122	61
$GPXUP	4363	06:17:25	0	49,91597	8,56916	9	121,1	57
$GPXUP	4363	06:17:26	0	49,91611	8,56914	9	120,9	57
$GPXUP	4363	06:17:27	0	49,91625	8,56917	9	120,4	55
$GPXUP	4363	06:17:28	0	49,91637	8,56924	9	120,3	54
$GPXUP	4363	06:17:29	0	49,91649	8,56936	9	121,2	53
$GPXUP	4363	06:17:30	0	49,9166	8,56947	9	121,2	53
$GPXUP	4363	06:17:31	0	49,91673	8,56956	9	121	55
$GPXUP	4363	06:17:32	0	49,91685	8,56962	9	121,3	55
$GPXUP	4363	06:17:33	0	49,91698	8,56968	9	121,6	56
$GPXUP	4363	06:17:34	0	49,91712	8,56971	9	122,8	56
$GPXUP	4363	06:17:35	0	49,91724	8,56976	9	123,1	52
$GPXUP	4363	06:17:36	0	49,91734	8,5699	9	123,7	51
$GPXUP	4363	06:17:37	0	49,91738	8,57007	9	124,6	51
$GPXUP	4363	06:17:38	0	49,91741	8,57026	9	126,3	49
$GPXUP	4363	06:17:39	0	49,91742	8,57045	9	127,7	47
$GPXUP	4363	06:17:40	0	49,9174	8,57063	9	129,1	45
$GPXUP	4363	06:17:41	0	49,91736	8,57079	9	130	44
$GPXUP	4363	06:17:42	0	49,91732	8,57095	9	131,1	42
$GPXUP	4363	06:17:43	0	49,91727	8,57109	9	131,8	42
$GPXUP	4363	06:17:44	0	49,91725	8,57124	9	131,1	39
$GPXUP	4363	06:17:45	0	49,91726	8,57139	9	131,5	40
$GPXUP	4363	06:17:46	0	49,91729	8,57154	9	131,6	41
$GPXUP	4363	06:17:47	0	49,91733	8,57169	9	131	41
$GPXUP	4363	06:17:48	0	49,9174	8,57182	9	129,8	45
$GPXUP	4363	06:17:49	0	49,91749	8,57194	9	128	50
$GPXUP	4363	06:17:50	0	49,91761	8,57202	9	127,7	54
$GPXUP	4363	06:17:51	0	49,91774	8,57208	9	127	53
$GPXUP	4363	06:17:52	0	49,91787	8,57214	9	127,5	51
$GPXUP	4363	06:17:53	0	49,91799	8,57219	9	129,2	50
$GPXUP	4363	06:17:54	0	49,91811	8,57222	9	131,1	50
$GPXUP	4363	06:17:55	0	49,91822	8,57226	9	133,3	44
$GPXUP	4363	06:17:56	0	49,91832	8,57234	9	134,7	44
$GPXUP	4363	06:17:57	0	49,9184	8,57243	9	136,4	43
$GPXUP	4363	06:17:58	0	49,91846	8,57255	9	139,2	40
$GPXUP	4363	06:17:59	0	49,9185	8,57269	9	141	37
$GPXUP	4363	06:18:00	0	49,91851	8,57283	9	142,1	38
$GPXUP	4363	06:18:01	0	49,91854	8,57298	9	143,1	38
$GPXUP	4363	06:18:02	0	49,91859	8,57311	9	143,7	39
$GPXUP	4363	06:18:03	0	49,91867	8,57321	9	143,6	43
$GPXUP	4363	06:18:04	0	49,91878	8,57326	9	145,8	47
$GPXUP	4363	06:18:05	0	49,9189	8,57328	9	146,8	47
$GPXUP	4363	06:18:06	0	49,91902	8,57329	9	147,8	49
$GPXUP	4363	06:18:07	0	49,91915	8,57329	9	148,2	51
$GPXUP	4363	06:18:08	0	49,91928	8,5733	9	149,1	47
$GPXUP	4363	06:18:09	0	49,91939	8,57335	8	150,4	47
$GPXUP	4363	06:18:10	0	49,9195	8,57341	8	152,1	46
$GPXUP	4363	06:18:11	0	49,91961	8,57346	8	153,7	45
$GPXUP	4363	06:18:12	0	49,91973	8,57349	8	153,9	51
$GPXUP	4363	06:18:13	0	49,91987	8,57344	8	153	56
$GPXUP	4363	06:18:14	0	49,91999	8,57333	8	154,3	62
$GPXUP	4363	06:18:15	0	49,92012	8,57319	8	154,2	63
$GPXUP	4363	06:18:16	0	49,92025	8,57304	8	154,4	63
$GPXUP	4363	06:18:17	0	49,92038	8,5729	8	155,6	62
$GPXUP	4363	06:18:18	0	49,92051	8,57277	8	157,7	61
$GPXUP	4363	06:18:19	0	49,92064	8,57264	8	158,5	61
$GPXUP	4363	06:18:20	0	49,92077	8,57252	8	158,6	61
$GPXUP	4363	06:18:21	0	49,92091	8,57242	8	158,3	58
$GPXUP	4363	06:18:22	0	49,92105	8,57234	8	158,7	59
$GPXUP	4363	06:18:23	0	49,92119	8,57226	8	158,9	62
$GPXUP	4363	06:18:24	0	49,92133	8,57216	8	159,2	62
$GPXUP	4363	06:18:25	0	49,92147	8,57204	8	158,9	63
$GPXUP	4363	06:18:26	0	49,9216	8,57192	8	158,2	63
$GPXUP	4363	06:18:27	0	49,92174	8,5718	8	158,5	63
$GPXUP	4363	06:18:28	0	49,92188	8,57168	8	159,2	61
$GPXUP	4363	06:18:29	0	49,92202	8,57158	8	158,8	63
$GPXUP	4363	06:18:30	0	49,92216	8,57149	8	158,7	62
$GPXUP	4363	06:18:31	0	49,9223	8,57142	8	158,6	60
$GPXUP	4363	06:18:32	0	49,92245	8,57139	8	157,5	60
$GPXUP	4363	06:18:33	0	49,9226	8,57139	8	157,6	58
$GPXUP	4363	06:18:34	0	49,92274	8,57142	8	158,6	53
$GPXUP	4363	06:18:35	0	49,92287	8,57147	8	158,9	52
$GPXUP	4363	06:18:36	0	49,923	8,57149	8	158,6	52
$GPXUP	4363	06:18:37	0	49,92314	8,57146	8	158,2	59
$GPXUP	4363	06:18:38	0	49,92328	8,57139	8	158	60
$GPXUP	4363	06:18:39	0	49,92342	8,5713	8	157,5	61
$GPXUP	4363	06:18:40	0	49,92356	8,5712	8	157,1	62
$GPXUP	4363	06:18:41	0	49,92371	8,57112	8	156,1	64
$GPXUP	4363	06:18:42	0	49,92386	8,57102	8	154,6	69
$GPXUP	4363	06:18:43	0	49,92401	8,57089	8	154,4	68
$GPXUP	4363	06:18:44	0	49,92416	8,57075	8	153,7	68
$GPXUP	4363	06:18:45	0	49,9243	8,57062	8	152,4	67
$GPXUP	4363	06:18:46	0	49,92444	8,5705	8	151,6	65
$GPXUP	4363	06:18:47	0	49,92458	8,57039	8	150,6	62
$GPXUP	4363	06:18:48	0	49,92472	8,57032	8	151,1	58
$GPXUP	4363	06:18:49	0	49,92486	8,57028	8	151,2	57
$GPXUP	4363	06:18:50	0	49,92501	8,57024	8	150,2	60
$GPXUP	4363	06:18:51	0	49,92516	8,57016	8	148,8	63
$GPXUP	4363	06:18:52	0	49,9253	8,57005	8	147,5	65
$GPXUP	4363	06:18:53	0	49,92545	8,56994	8	145,8	64
$GPXUP	4363	06:18:54	0	49,9256	8,56988	8	145,1	65
$GPXUP	4363	06:18:55	0	49,92577	8,56988	8	144,4	63
$GPXUP	4363	06:18:56	0	49,92591	8,56993	8	145	55
$GPXUP	4363	06:18:57	0	49,92603	8,57001	8	147,1	50
$GPXUP	4363	06:18:58	0	49,92614	8,57009	8	148,9	48
$GPXUP	4363	06:18:59	0	49,92625	8,57016	8	149	48
$GPXUP	4363	06:19:00	0	49,92637	8,57018	8	149,5	51
$GPXUP	4363	06:19:01	0	49,92651	8,57013	8	147,6	57
$GPXUP	4363	06:19:02	0	49,92664	8,57005	8	145,9	60
$GPXUP	4363	06:19:03	0	49,92678	8,56995	8	144,2	62
$GPXUP	4363	06:19:04	0	49,92692	8,56986	8	142,7	62
$GPXUP	4363	06:19:05	0	49,92706	8,56979	8	142,7	61
$GPXUP	4363	06:19:06	0	49,92721	8,56972	8	144	58
$GPXUP	4363	06:19:07	0	49,92734	8,56966	8	146,6	56
$GPXUP	4363	06:19:08	0	49,92747	8,56956	8	147	57
$GPXUP	4363	06:19:09	0	49,92759	8,56943	8	147,7	59
$GPXUP	4363	06:19:10	0	49,92771	8,56927	8	146,7	65
$GPXUP	4363	06:19:11	0	49,92782	8,5691	8	145,3	66
$GPXUP	4363	06:19:12	0	49,92795	8,56891	8	144	67
$GPXUP	4363	06:19:13	0	49,92808	8,56879	8	144,7	62
$GPXUP	4363	06:19:14	0	49,92823	8,56873	8	145,7	58
$GPXUP	4363	06:19:15	0	49,92837	8,56869	8	147,6	57
$GPXUP	4363	06:19:16	0	49,92851	8,56866	8	149,7	54
$GPXUP	4363	06:19:17	0	49,92864	8,56866	8	152	49
$GPXUP	4363	06:19:18	0	49,92876	8,56867	8	153,7	47
$GPXUP	4363	06:19:19	0	49,92887	8,56869	8	154,5	45
$GPXUP	4363	06:19:20	0	49,92898	8,56871	8	154,2	47
$GPXUP	4363	06:19:21	0	49,92911	8,56869	8	153,2	52
$GPXUP	4363	06:19:22	0	49,92924	8,56867	8	152,7	56
$GPXUP	4363	06:19:23	0	49,92938	8,56866	8	152,7	54
$GPXUP	4363	06:19:24	0	49,92951	8,56861	8	153,7	56
$GPXUP	4363	06:19:25	0	49,92964	8,56851	8	154,3	56
$GPXUP	4363	06:19:26	0	49,92976	8,56839	8	154,4	59
$GPXUP	4363	06:19:27	0	49,92989	8,56828	8	154	62
$GPXUP	4363	06:19:28	0	49,93003	8,56823	8	154,5	53
$GPXUP	4363	06:19:29	0	49,93017	8,56821	8	155	53
$GPXUP	4363	06:19:30	0	49,9303	8,56818	8	154,6	58
$GPXUP	4363	06:19:31	0	49,93045	8,56816	8	153,1	60
$GPXUP	4363	06:19:32	0	49,9306	8,56814	8	152,2	60
$GPXUP	4363	06:19:33	0	49,93074	8,56812	8	153,1	59
$GPXUP	4363	06:19:34	0	49,93088	8,56807	8	152,9	58
$GPXUP	4363	06:19:35	0	49,93101	8,56799	8	153,5	58
$GPXUP	4363	06:19:36	0	49,93115	8,56789	8	154,2	59
$GPXUP	4363	06:19:37	0	49,93128	8,5678	8	154,2	59
$GPXUP	4363	06:19:38	0	49,93142	8,5677	8	155	59
$GPXUP	4363	06:19:39	0	49,93155	8,56762	8	155,6	59
$GPXUP	4363	06:19:40	0	49,93168	8,56751	8	156,6	63
$GPXUP	4363	06:19:41	0	49,93181	8,56736	8	157,1	63
$GPXUP	4363	06:19:42	0	49,93193	8,5672	8	158,1	63
$GPXUP	4363	06:19:43	0	49,93204	8,56703	8	158,4	63
$GPXUP	4363	06:19:44	0	49,93216	8,56688	8	158,8	62
$GPXUP	4363	06:19:45	0	49,93229	8,56674	8	159,2	63
$GPXUP	4363	06:19:46	0	49,93241	8,56658	8	159,6	64
$GPXUP	4363	06:19:47	0	49,93252	8,5664	8	160,5	64
$GPXUP	4363	06:19:48	0	49,93264	8,56624	8	160,9	62
$GPXUP	4363	06:19:49	0	49,93276	8,56611	8	161,5	59
$GPXUP	4363	06:19:50	0	49,93289	8,566	8	160,8	60
$GPXUP	4363	06:19:51	0	49,93303	8,56591	8	159,7	59
$GPXUP	4363	06:19:52	0	49,93317	8,56585	8	159,6	60
$GPXUP	4363	06:19:53	0	49,93332	8,56579	8	157,6	60
$GPXUP	4363	06:19:54	0	49,93346	8,5657	8	157,6	62
$GPXUP	4363	06:19:55	0	49,9336	8,56561	8	158,1	60
$GPXUP	4363	06:19:56	0	49,93374	8,56552	8	158,7	59
$GPXUP	4363	06:19:57	0	49,93387	8,56546	8	159,5	53
$GPXUP	4363	06:19:58	0	49,93399	8,56544	8	161,6	50
$GPXUP	4363	06:19:59	0	49,93412	8,56544	8	163,8	48
$GPXUP	4363	06:20:00	0	49,93423	8,56541	8	164,2	50
$GPXUP	4363	06:20:01	0	49,93435	8,56534	8	164,4	55
$GPXUP	4363	06:20:02	0	49,93447	8,56522	8	162,3	60
$GPXUP	4363	06:20:03	0	49,9346	8,56508	8	160	62
$GPXUP	4363	06:20:04	0	49,93474	8,56496	8	157,9	63
$GPXUP	4363	06:20:05	0	49,93488	8,56486	8	157,1	62
$GPXUP	4363	06:20:06	0	49,93503	8,56477	8	156,4	65
$GPXUP	4363	06:20:07	0	49,93518	8,56465	8	155	66
$GPXUP	4363	06:20:08	0	49,93532	8,56453	8	154,1	63
$GPXUP	4363	06:20:09	0	49,93546	8,56444	8	155	62
$GPXUP	4363	06:20:10	0	49,9356	8,56435	8	156,5	59
$GPXUP	4363	06:20:11	0	49,93574	8,56425	8	157,6	60
$GPXUP	4363	06:20:12	0	49,93586	8,56411	8	157,5	62
$GPXUP	4363	06:20:13	0	49,936	8,56398	8	157,4	61
$GPXUP	4363	06:20:14	0	49,93613	8,56387	8	156,6	59
$GPXUP	4363	06:20:15	0	49,93627	8,56381	8	157,1	58
$GPXUP	4363	06:20:16	0	49,93641	8,56378	8	156,6	56
$GPXUP	4363	06:20:17	0	49,93656	8,56374	8	156,4	56
$GPXUP	4363	06:20:18	0	49,93669	8,56373	8	158	52
$GPXUP	4363	06:20:19	0	49,9368	8,56377	8	159,9	46
$GPXUP	4363	06:20:20	0	49,9369	8,56385	8	161,9	43
$GPXUP	4363	06:20:21	0	49,937	8,5639	8	162,2	46
$GPXUP	4363	06:20:22	0	49,93712	8,56391	8	163,3	49
$GPXUP	4363	06:20:23	0	49,93724	8,56389	8	163,9	50
$GPXUP	4363	06:20:24	0	49,93737	8,56386	8	165,4	50
$GPXUP	4363	06:20:25	0	49,93749	8,56381	8	165	51
$GPXUP	4363	06:20:26	0	49,93762	8,56373	8	165	53
$GPXUP	4363	06:20:27	0	49,93774	8,56366	8	164,9	53
$GPXUP	4363	06:20:28	0	49,93787	8,56362	8	164,6	51
$GPXUP	4363	06:20:29	0	49,93799	8,56358	8	165,3	51
$GPXUP	4363	06:20:30	0	49,93812	8,56356	8	166	53
$GPXUP	4363	06:20:31	0	49,93824	8,56349	8	165,6	56
$GPXUP	4363	06:20:32	0	49,93838	8,5634	8	164,4	57
$GPXUP	4363	06:20:33	0	49,9385	8,5633	8	165,2	56
$GPXUP	4363	06:20:34	0	49,93863	8,56318	8	164	60
$GPXUP	4363	06:20:35	0	49,93876	8,56304	8	164	60
$GPXUP	4363	06:20:36	0	49,93888	8,56292	8	163,9	61
$GPXUP	4363	06:20:37	0	49,93901	8,5628	8	164	60
$GPXUP	4363	06:20:38	0	49,93915	8,5627	8	163,4	58
$GPXUP	4363	06:20:39	0	49,93929	8,56264	8	164,3	55
$GPXUP	4363	06:20:40	0	49,93942	8,56262	8	165,2	53
$GPXUP	4363	06:20:41	0	49,93956	8,56261	8	165,5	51
$GPXUP	4363	06:20:42	0	49,93968	8,56261	8	166,6	49
$GPXUP	4363	06:20:43	0	49,9398	8,56264	8	166,7	45
$GPXUP	4363	06:20:44	0	49,93991	8,56269	8	167,1	46
$GPXUP	4363	06:20:45	0	49,94002	8,56275	8	167,8	46
$GPXUP	4363	06:20:46	0	49,94014	8,56281	8	168,6	48
$GPXUP	4363	06:20:47	0	49,94024	8,56286	8	169,8	48
$GPXUP	4363	06:20:48	0	49,94036	8,5629	8	170,7	47
$GPXUP	4363	06:20:49	0	49,94048	8,56293	8	171,8	47
$GPXUP	4363	06:20:50	0	49,9406	8,56296	8	171,9	49
$GPXUP	4363	06:20:51	0	49,94072	8,56297	8	172,4	50
$GPXUP	4363	06:20:52	0	49,94086	8,56297	8	172,5	51
$GPXUP	4363	06:20:53	0	49,94099	8,56296	8	172,3	51
$GPXUP	4363	06:20:54	0	49,94112	8,56296	8	171,9	51
$GPXUP	4363	06:20:55	0	49,94124	8,56297	8	172,1	50
$GPXUP	4363	06:20:56	0	49,94136	8,563	8	172,3	46
$GPXUP	4363	06:20:57	0	49,94147	8,56305	8	173,3	46
$GPXUP	4363	06:20:58	0	49,94158	8,5631	8	172,8	47
$GPXUP	4363	06:20:59	0	49,94169	8,56319	8	172,7	48
$GPXUP	4363	06:21:00	0	49,94178	8,5633	8	174	46
$GPXUP	4363	06:21:01	0	49,94186	8,56343	8	175,8	45
$GPXUP	4363	06:21:02	0	49,94195	8,56352	8	175,6	45
$GPXUP	4363	06:21:03	0	49,94208	8,56354	8	174,1	50
$GPXUP	4363	06:21:04	0	49,94222	8,5635	8	173	58
$GPXUP	4363	06:21:05	0	49,94235	8,56343	8	172,2	59
$GPXUP	4363	06:21:06	0	49,9425	8,56335	8	171,1	60
$GPXUP	4363	06:21:07	0	49,94264	8,56328	8	169,6	60
$GPXUP	4363	06:21:08	0	49,94279	8,56324	8	169	56
$GPXUP	4363	06:21:09	0	49,94292	8,56323	8	168,3	54
$GPXUP	4363	06:21:10	0	49,94306	8,56324	8	168,6	54
$GPXUP	4363	06:21:11	0	49,94319	8,56326	8	169,5	53
$GPXUP	4363	06:21:12	0	49,94332	8,56328	8	170,2	51
$GPXUP	4363	06:21:13	0	49,94345	8,56328	8	170,1	54
$GPXUP	4363	06:21:14	0	49,94359	8,56324	8	169,5	56
$GPXUP	4363	06:21:15	0	49,94373	8,56318	8	168,7	58
$GPXUP	4363	06:21:16	0	49,94387	8,56313	8	168,1	58
$GPXUP	4363	06:21:17	0	49,94401	8,56307	8	168,1	60
$GPXUP	4363	06:21:18	0	49,94416	8,56302	8	166,8	60
$GPXUP	4363	06:21:19	0	49,94431	8,56296	8	164,7	63
$GPXUP	4363	06:21:20	0	49,94446	8,56288	8	164,1	61
$GPXUP	4363	06:21:21	0	49,9446	8,56277	8	164,7	61
$GPXUP	4363	06:21:22	0	49,94474	8,56268	8	165,1	58
$GPXUP	4363	06:21:23	0	49,94488	8,56261	8	164,8	56
$GPXUP	4363	06:21:24	0	49,945	8,56253	8	166	55
$GPXUP	4363	06:21:25	0	49,94513	8,56248	8	167,1	53
$GPXUP	4363	06:21:26	0	49,94526	8,56249	8	168,2	49
$GPXUP	4363	06:21:27	0	49,94537	8,56253	8	168,7	47
$GPXUP	4363	06:21:28	0	49,94548	8,56257	8	169,2	46
$GPXUP	4363	06:21:29	0	49,9456	8,56261	8	170,1	48
$GPXUP	4363	06:21:30	0	49,94572	8,56263	8	171,5	47
$GPXUP	4363	06:21:31	0	49,94584	8,5626	8	171,5	50
$GPXUP	4363	06:21:32	0	49,94596	8,56256	8	172,7	51
$GPXUP	4363	06:21:33	0	49,94608	8,56252	8	173,2	51
$GPXUP	4363	06:21:34	0	49,94621	8,56249	8	174,4	51
$GPXUP	4363	06:21:35	0	49,94634	8,56247	8	173,5	54
$GPXUP	4363	06:21:36	0	49,94647	8,56244	8	173,8	52
$GPXUP	4363	06:21:37	0	49,9466	8,5624	8	173,5	52
$GPXUP	4363	06:21:38	0	49,94673	8,56237	8	174,4	53
$GPXUP	4363	06:21:39	0	49,94686	8,56236	8	175,1	52
$GPXUP	4363	06:21:40	0	49,94699	8,56233	8	174,6	56
$GPXUP	4363	06:21:41	0	49,94713	8,56226	8	173,2	58
$GPXUP	4363	06:21:42	0	49,94727	8,56218	8	172,8	60
$GPXUP	4363	06:21:43	0	49,94741	8,5621	8	171,9	60
$GPXUP	4363	06:21:44	0	49,94756	8,56203	8	171,6	61
$GPXUP	4363	06:21:45	0	49,9477	8,56196	8	171,6	59
$GPXUP	4363	06:21:46	0	49,94784	8,5619	8	170,5	57
$GPXUP	4363	06:21:47	0	49,94797	8,56181	8	169,6	58
$GPXUP	4363	06:21:48	0	49,9481	8,56169	8	169,1	62
$GPXUP	4363	06:21:49	0	49,94824	8,56158	8	166,1	63
$GPXUP	4363	06:21:50	0	49,94839	8,56148	8	164,5	62
$GPXUP	4363	06:21:51	0	49,94853	8,5614	8	163,8	61
$GPXUP	4363	06:21:52	0	49,94867	8,56131	8	163,9	61
$GPXUP	4363	06:21:53	0	49,9488	8,5612	8	162,1	62
$GPXUP	4363	06:21:54	0	49,94894	8,56106	8	161,3	62
$GPXUP	4363	06:21:55	0	49,94908	8,56096	8	160,9	61
$GPXUP	4363	06:21:56	0	49,94922	8,56085	8	161,5	62
$GPXUP	4363	06:21:57	0	49,94936	8,56074	8	162,3	63
$GPXUP	4363	06:21:58	0	49,9495	8,56063	8	162,5	62
$GPXUP	4363	06:21:59	0	49,94964	8,56055	8	162,3	59
$GPXUP	4363	06:22:00	0	49,94978	8,56049	8	162,7	58
$GPXUP	4363	06:22:01	0	49,94991	8,5604	8	162,8	59
$GPXUP	4363	06:22:02	0	49,95005	8,56032	8	162	59
$GPXUP	4363	06:22:03	0	49,95018	8,56023	8	161,8	57
$GPXUP	4363	06:22:04	0	49,95031	8,56014	8	162,7	56
$GPXUP	4363	06:22:05	0	49,95044	8,56006	8	162,7	55
$GPXUP	4363	06:22:06	0	49,95056	8,55999	8	163,5	55
$GPXUP	4363	06:22:07	0	49,95069	8,55991	8	163,6	55
$GPXUP	4363	06:22:08	0	49,95081	8,55979	8	157,9	61
$GPXUP	4363	06:22:09	0	49,95093	8,55961	8	154,1	72
$GPXUP	4363	06:22:10	0	49,95105	8,55942	8	152,3	72
$GPXUP	4363	06:22:11	0	49,95117	8,55922	8	152,8	68
$GPXUP	4363	06:22:12	0	49,95128	8,55904	8	154,2	65
$GPXUP	4363	06:22:13	0	49,9514	8,55888	8	154,6	62
$GPXUP	4363	06:22:14	0	49,95153	8,55875	7	154,6	62
$GPXUP	4363	06:22:15	0	49,95166	8,55862	7	153,7	60
$GPXUP	4363	06:22:16	0	49,9518	8,55851	7	151,7	62
$GPXUP	4363	06:22:17	0	49,95193	8,55836	7	151,1	65
$GPXUP	4363	06:22:18	0	49,95206	8,5582	7	149,9	64
$GPXUP	4363	06:22:19	0	49,95219	8,5581	7	150,3	60
$GPXUP	4363	06:22:20	0	49,95233	8,55802	7	149,4	60
$GPXUP	4363	06:22:21	0	49,95248	8,55793	7	149,5	60
$GPXUP	4363	06:22:22	0	49,95262	8,55787	7	150,5	58
$GPXUP	4363	06:22:23	0	49,95276	8,55785	7	150,9	56
$GPXUP	4363	06:22:24	0	49,9529	8,55785	7	150,4	56
$GPXUP	4363	06:22:25	0	49,95304	8,55783	7	150,7	55
$GPXUP	4363	06:22:26	0	49,95318	8,55782	7	150,5	55
$GPXUP	4363	06:22:27	0	49,9533	8,55784	7	151,1	51
$GPXUP	4363	06:22:28	0	49,95342	8,5579	7	152,5	50
$GPXUP	4363	06:22:29	0	49,95355	8,55792	7	153,7	51
$GPXUP	4363	06:22:30	0	49,95368	8,55791	7	153,3	53
$GPXUP	4363	06:22:31	0	49,9538	8,55793	7	153,9	50
$GPXUP	4363	06:22:32	0	49,95392	8,55798	7	153,9	50
$GPXUP	4363	06:22:33	0	49,95405	8,55799	7	152,9	53
$GPXUP	4363	06:22:34	0	49,95418	8,55796	7	152,3	55
$GPXUP	4363	06:22:35	0	49,95431	8,55794	7	152,4	55
$GPXUP	4363	06:22:36	0	49,95444	8,55795	7	152	54
$GPXUP	4363	06:22:37	0	49,95458	8,55796	7	152,2	53
$GPXUP	4363	06:22:38	0	49,95471	8,55799	7	151,5	52
$GPXUP	4363	06:22:39	0	49,95483	8,55805	7	152	52
$GPXUP	4363	06:22:40	0	49,95495	8,55815	7	152,1	51
$GPXUP	4363	06:22:41	0	49,95506	8,55825	7	152,1	51
$GPXUP	4363	06:22:42	0	49,95518	8,55832	7	151,7	54
$GPXUP	4363	06:22:43	0	49,95532	8,55833	7	151,3	54
$GPXUP	4363	06:22:44	0	49,95545	8,5583	7	152,7	55
$GPXUP	4363	06:22:45	0	49,95558	8,55826	7	153,9	53
$GPXUP	4363	06:22:46	0	49,95571	8,55824	7	153,9	51
$GPXUP	4363	06:22:47	0	49,95584	8,55821	7	154,2	52
$GPXUP	4363	06:22:48	0	49,95596	8,55818	7	155,2	50
$GPXUP	4363	06:22:49	0	49,95609	8,55817	7	154,7	50
$GPXUP	4363	06:22:50	0	49,95622	8,55815	7	153,7	51
$GPXUP	4363	06:22:51	0	49,95635	8,55814	7	151,7	52
$GPXUP	4363	06:22:52	0	49,95648	8,55814	7	150,9	52
$GPXUP	4363	06:22:53	0	49,95662	8,55816	7	151,3	54
$GPXUP	4363	06:22:54	0	49,95676	8,55816	7	150,2	55
$GPXUP	4363	06:22:55	0	49,95689	8,55814	7	149,2	55
$GPXUP	4363	06:22:56	0	49,95704	8,55812	7	147,9	56
$GPXUP	4363	06:22:57	0	49,95718	8,55806	7	147,1	59
$GPXUP	4363	06:22:58	0	49,95732	8,55799	7	145,8	58
$GPXUP	4363	06:22:59	0	49,95746	8,55793	7	146,4	57
$GPXUP	4363	06:23:00	0	49,9576	8,55789	7	146,9	55
$GPXUP	4363	06:23:01	0	49,95773	8,55788	7	147,5	54
$GPXUP	4363	06:23:02	0	49,95786	8,55792	7	148,1	51
$GPXUP	4363	06:23:03	0	49,95798	8,55798	7	148,5	53
$GPXUP	4363	06:23:04	0	49,95811	8,55806	7	148,9	54
$GPXUP	4363	06:23:05	0	49,95824	8,55814	7	148,7	55
$GPXUP	4363	06:23:06	0	49,95837	8,55822	7	148,8	54
$GPXUP	4363	06:23:07	0	49,95849	8,55831	7	149,9	53
$GPXUP	4363	06:23:08	0	49,95862	8,55837	7	150	53
$GPXUP	4363	06:23:09	0	49,95874	8,55843	7	151,2	52
$GPXUP	4363	06:23:10	0	49,95887	8,55848	7	151,8	51
$GPXUP	4363	06:23:11	0	49,95899	8,55851	7	152,1	50
$GPXUP	4363	06:23:12	0	49,95912	8,55853	7	152,9	51
$GPXUP	4363	06:23:13	0	49,95925	8,55853	7	152,9	51
$GPXUP	4363	06:23:14	0	49,95938	8,55853	7	152,6	52
$GPXUP	4363	06:23:15	0	49,95952	8,55855	7	150,9	55
$GPXUP	4363	06:23:16	0	49,95966	8,55858	7	150,6	54
$GPXUP	4363	06:23:17	0	49,95979	8,55862	7	151,5	52
$GPXUP	4363	06:23:18	0	49,95992	8,55862	7	151,5	54
$GPXUP	4363	06:23:19	0	49,96006	8,55856	7	150,7	56
$GPXUP	4363	06:23:20	0	49,96019	8,55851	7	150,5	58
$GPXUP	4363	06:23:21	0	49,96033	8,55845	7	149,2	57
$GPXUP	4363	06:23:22	0	49,96047	8,5584	7	148,8	58
$GPXUP	4363	06:23:23	0	49,9606	8,55831	7	149,4	59
$GPXUP	4363	06:23:24	0	49,96074	8,55821	7	149,4	58
$GPXUP	4363	06:23:25	0	49,96087	8,55811	7	147,8	59
$GPXUP	4363	06:23:26	0	49,96102	8,55804	7	146,9	59
$GPXUP	4363	06:23:27	0	49,96116	8,55801	7	146,4	56
$GPXUP	4363	06:23:28	0	49,9613	8,55801	7	145,9	53
$GPXUP	4363	06:23:29	0	49,96143	8,55802	7	145,6	54
$GPXUP	4363	06:23:30	0	49,96157	8,55802	7	143	58
$GPXUP	4363	06:23:31	0	49,96172	8,55798	7	142,7	60
$GPXUP	4363	06:23:32	0	49,96186	8,55791	7	142,4	59
$GPXUP	4363	06:23:33	0	49,962	8,55788	7	143,5	57
$GPXUP	4363	06:23:34	0	49,96213	8,55786	7	142,8	54
$GPXUP	4363	06:23:35	0	49,96227	8,55782	7	142,8	56
$GPXUP	4363	06:23:36	0	49,96242	8,55783	7	142,2	57
$GPXUP	4363	06:23:37	0	49,96255	8,55787	7	142,6	55
$GPXUP	4363	06:23:38	0	49,96268	8,55787	7	142,7	55
$GPXUP	4363	06:23:39	0	49,96282	8,55781	7	142	55
$GPXUP	4363	06:23:40	0	49,96294	8,55771	7	140,1	56
$GPXUP	4363	06:23:41	0	49,96306	8,55759	7	138,5	58
$GPXUP	4363	06:23:42	0	49,96318	8,55746	7	138,2	58
$GPXUP	4363	06:23:43	0	49,96328	8,5573	7	139,6	59
$GPXUP	4363	06:23:44	0	49,96338	8,55713	7	140,6	56
$GPXUP	4363	06:23:45	0	49,96348	8,55697	7	142,3	56
$GPXUP	4363	06:23:46	0	49,96354	8,55675	7	143	65
$GPXUP	4363	06:23:47	0	49,96358	8,55651	7	142,2	65
$GPXUP	4363	06:23:48	0	49,96363	8,55627	7	141,3	64
$GPXUP	4363	06:23:49	0	49,96369	8,55603	7	140	66
$GPXUP	4363	06:23:50	0	49,96377	8,55581	7	138,1	66
$GPXUP	4363	06:23:51	0	49,96387	8,55561	7	138	66
$GPXUP	4363	06:23:52	0	49,964	8,55546	7	136,7	63
$GPXUP	4363	06:23:53	0	49,96414	8,55535	7	137,4	64
$GPXUP	4363	06:23:54	0	49,96428	8,55528	7	139,4	56
$GPXUP	4363	06:23:55	0	49,96442	8,55523	7	140,7	55
$GPXUP	4363	06:23:56	0	49,96455	8,55516	7	142	54
$GPXUP	4363	06:23:57	0	49,96468	8,55507	7	142,2	56
$GPXUP	4363	06:23:58	0	49,9648	8,55494	7	141,4	60
$GPXUP	4363	06:23:59	0	49,96492	8,5548	7	140,2	61
$GPXUP	4363	06:24:00	0	49,96505	8,55467	7	138,8	61
$GPXUP	4363	06:24:01	0	49,96518	8,55455	7	137,4	63
$GPXUP	4363	06:24:02	0	49,96532	8,55443	7	137	62
$GPXUP	4363	06:24:03	0	49,96546	8,55436	7	137,1	61
$GPXUP	4363	06:24:04	0	49,96561	8,55428	7	136,5	62
$GPXUP	4363	06:24:05	0	49,96575	8,5542	7	135,8	60
$GPXUP	4363	06:24:06	0	49,9659	8,55413	7	135	60
$GPXUP	4363	06:24:07	0	49,96605	8,5541	7	134,7	59
$GPXUP	4363	06:24:08	0	49,96619	8,55407	7	135	55
$GPXUP	4363	06:24:09	0	49,96632	8,55407	7	137,1	52
$GPXUP	4363	06:24:10	0	49,96644	8,5541	7	137,8	49
$GPXUP	4363	06:24:11	0	49,96656	8,55413	7	138,6	46
$GPXUP	4363	06:24:12	0	49,96668	8,55414	7	137,3	50
$GPXUP	4363	06:24:13	0	49,96681	8,55414	7	137,2	52
$GPXUP	4363	06:24:14	0	49,96694	8,55415	7	136,9	53
$GPXUP	4363	06:24:15	0	49,96709	8,55413	7	135,9	58
$GPXUP	4363	06:24:16	0	49,96724	8,55409	7	136,1	59
$GPXUP	4363	06:24:17	0	49,96738	8,55404	7	135,5	57
$GPXUP	4363	06:24:18	0	49,96752	8,55393	7	134,7	63
$GPXUP	4363	06:24:19	0	49,96764	8,55379	7	133,9	62
$GPXUP	4363	06:24:20	0	49,96778	8,55368	7	134,5	62
$GPXUP	4363	06:24:21	0	49,96792	8,55362	7	136	55
$GPXUP	4363	06:24:22	0	49,96806	8,55358	7	136,4	54
$GPXUP	4363	06:24:23	0	49,96819	8,55354	7	137,5	54
$GPXUP	4363	06:24:24	0	49,96832	8,55347	7	136,7	54
$GPXUP	4363	06:24:25	0	49,96844	8,55338	7	136,6	54
$GPXUP	4363	06:24:26	0	49,96856	8,55326	7	135,7	56
$GPXUP	4363	06:24:27	0	49,96868	8,55315	7	135,1	58
$GPXUP	4363	06:24:28	0	49,96882	8,55309	7	135,3	57
$GPXUP	4363	06:24:29	0	49,96895	8,55311	7	136,9	52
$GPXUP	4363	06:24:30	0	49,96907	8,55318	7	138,8	49
$GPXUP	4363	06:24:31	0	49,96918	8,55326	7	140,1	50
$GPXUP	4363	06:24:32	0	49,9693	8,55332	7	141,2	50
$GPXUP	4363	06:24:33	0	49,96942	8,55335	7	141	53
$GPXUP	4363	06:24:34	0	49,96956	8,5533	7	140,4	56
$GPXUP	4363	06:24:35	0	49,96969	8,55321	7	140,1	57
$GPXUP	4363	06:24:36	0	49,96983	8,55316	7	141,4	54
$GPXUP	4363	06:24:37	0	49,96996	8,55312	7	143	53
$GPXUP	4363	06:24:38	0	49,97009	8,5531	7	143,4	51
$GPXUP	4363	06:24:39	0	49,97022	8,55306	7	142,6	52
$GPXUP	4363	06:24:40	0	49,97036	8,55304	7	142,5	55
$GPXUP	4363	06:24:41	0	49,97049	8,55301	7	142,3	52
$GPXUP	4363	06:24:42	0	49,97062	8,55294	7	140,8	57
$GPXUP	4363	06:24:43	0	49,97074	8,55282	7	139,9	60
$GPXUP	4363	06:24:44	0	49,97088	8,55274	7	141,1	57
$GPXUP	4363	06:24:45	0	49,97102	8,5527	7	141,4	54
$GPXUP	4363	06:24:46	0	49,97115	8,55268	7	141,6	53
$GPXUP	4363	06:24:47	0	49,97128	8,55268	7	143,2	53
$GPXUP	4363	06:24:48	0	49,97141	8,55266	7	143,2	52
$GPXUP	4363	06:24:49	0	49,97154	8,55264	7	142,8	54
$GPXUP	4363	06:24:50	0	49,97168	8,55259	7	140,3	60
$GPXUP	4363	06:24:51	0	49,97183	8,55252	7	139,3	62
$GPXUP	4363	06:24:52	0	49,97197	8,55242	7	138,6	61
$GPXUP	4363	06:24:53	0	49,9721	8,5523	7	138,4	61
$GPXUP	4363	06:24:54	0	49,97224	8,55222	7	137,4	60
$GPXUP	4363	06:24:55	0	49,97238	8,55216	7	137	59
$GPXUP	4363	06:24:56	0	49,97252	8,55216	7	136,3	56
$GPXUP	4363	06:24:57	0	49,97265	8,5522	7	138,3	52
$GPXUP	4363	06:24:58	0	49,97279	8,55223	7	138,6	52
$GPXUP	4363	06:24:59	0	49,97292	8,55223	7	138,9	53
$GPXUP	4363	06:25:00	0	49,97306	8,5522	7	139,2	55
$GPXUP	4363	06:25:01	0	49,97319	8,55215	7	138,4	55
$GPXUP	4363	06:25:02	0	49,97332	8,55208	7	137,1	55
$GPXUP	4363	06:25:03	0	49,97345	8,55199	7	135,8	59
$GPXUP	4363	06:25:04	0	49,97358	8,55186	7	134,1	62
$GPXUP	4363	06:25:05	0	49,97371	8,55172	7	133,3	64
$GPXUP	4363	06:25:06	0	49,97385	8,55158	7	132,7	64
$GPXUP	4363	06:25:07	0	49,97399	8,55144	7	132,9	64
$GPXUP	4363	06:25:08	0	49,97412	8,55132	7	134	60
$GPXUP	4363	06:25:09	0	49,97426	8,55124	7	134,7	60
$GPXUP	4363	06:25:10	0	49,97441	8,55117	7	134	61
$GPXUP	4363	06:25:11	0	49,97456	8,5511	7	133,5	60
$GPXUP	4363	06:25:12	0	49,9747	8,55105	7	133,4	60
$GPXUP	4363	06:25:13	0	49,97484	8,55107	7	134,5	58
$GPXUP	4363	06:25:14	0	49,97499	8,55114	7	134,8	57
$GPXUP	4363	06:25:15	0	49,97513	8,55117	7	134,2	56
$GPXUP	4363	06:25:16	0	49,97527	8,55116	7	134,6	56
$GPXUP	4363	06:25:17	0	49,9754	8,55112	7	135,2	55
$GPXUP	4363	06:25:18	0	49,97554	8,5511	7	136,5	53
$GPXUP	4363	06:25:19	0	49,97567	8,5511	7	137,8	52
$GPXUP	4363	06:25:20	0	49,97581	8,55107	7	138,2	53
$GPXUP	4363	06:25:21	0	49,97592	8,551	7	138,4	52
$GPXUP	4363	06:25:22	0	49,97604	8,5509	7	138,8	53
$GPXUP	4363	06:25:23	0	49,97616	8,55081	7	138	56
$GPXUP	4363	06:25:24	0	49,97629	8,55072	7	136	57
$GPXUP	4363	06:25:25	0	49,97643	8,55063	7	134	58
$GPXUP	4363	06:25:26	0	49,97656	8,55054	7	130,7	61
$GPXUP	4363	06:25:27	0	49,9767	8,55044	7	129,9	61
$GPXUP	4363	06:25:28	0	49,97684	8,55036	7	129,3	58
$GPXUP	4363	06:25:29	0	49,97698	8,55031	7	130,8	57
$GPXUP	4363	06:25:30	0	49,97711	8,55031	7	132,3	52
$GPXUP	4363	06:25:31	0	49,97724	8,55035	7	132,1	51
$GPXUP	4363	06:25:32	0	49,97737	8,55038	7	131,7	54
$GPXUP	4363	06:25:33	0	49,9775	8,5504	7	131,2	53
$GPXUP	4363	06:25:34	0	49,97763	8,55044	7	131,8	54
$GPXUP	4363	06:25:35	0	49,97776	8,55049	7	132,4	51
$GPXUP	4363	06:25:36	0	49,97788	8,55055	7	132	51
$GPXUP	4363	06:25:37	0	49,978	8,55054	7	132,3	52
$GPXUP	4363	06:25:38	0	49,97812	8,55046	7	131,5	59
$GPXUP	4363	06:25:39	0	49,97826	8,55035	7	130	60
$GPXUP	4363	06:25:40	0	49,97839	8,55026	7	129,7	61
$GPXUP	4363	06:25:41	0	49,97854	8,5502	7	129,9	58
$GPXUP	4363	06:25:42	0	49,97868	8,55019	7	131	52
$GPXUP	4363	06:25:43	0	49,9788	8,55023	7	132,8	51
$GPXUP	4363	06:25:44	0	49,97892	8,55028	7	133,5	49
$GPXUP	4363	06:25:45	0	49,97905	8,55031	7	133,3	48
$GPXUP	4363	06:25:46	0	49,97916	8,55035	7	132,5	47
$GPXUP	4363	06:25:47	0	49,97927	8,55042	7	132,6	47
$GPXUP	4363	06:25:48	0	49,97938	8,5505	7	131,2	48
$GPXUP	4363	06:25:49	0	49,97947	8,55061	7	131	47
$GPXUP	4363	06:25:50	0	49,97956	8,55072	7	130,3	47
$GPXUP	4363	06:25:51	0	49,97966	8,55083	7	129,7	47
$GPXUP	4363	06:25:52	0	49,97978	8,55089	7	129,1	49
$GPXUP	4363	06:25:53	0	49,97991	8,5509	7	128,3	53
$GPXUP	4363	06:25:54	0	49,98004	8,55088	7	128,6	54
$GPXUP	4363	06:25:55	0	49,98019	8,55086	7	127,7	58
$GPXUP	4363	06:25:56	0	49,98032	8,5508	7	127,8	58
$GPXUP	4363	06:25:57	0	49,98046	8,55072	7	127,4	58
$GPXUP	4363	06:25:58	0	49,9806	8,55069	7	128,5	54
$GPXUP	4363	06:25:59	0	49,98074	8,55071	7	128,6	55
$GPXUP	4363	06:26:00	0	49,98087	8,55074	7	130,4	54
$GPXUP	4363	06:26:01	0	49,98099	8,55082	7	131,6	53
$GPXUP	4363	06:26:02	0	49,98111	8,5509	7	133	52
$GPXUP	4363	06:26:03	0	49,98124	8,55098	7	132	58
$GPXUP	4363	06:26:04	0	49,98139	8,551	7	131,6	61
$GPXUP	4363	06:26:05	0	49,98153	8,55102	7	131,4	58
$GPXUP	4363	06:26:06	0	49,98167	8,55107	7	132,3	55
$GPXUP	4363	06:26:07	0	49,9818	8,55112	7	133,5	53
$GPXUP	4363	06:26:08	0	49,98192	8,55116	7	135,7	51
$GPXUP	4363	06:26:09	0	49,98203	8,55121	7	137,6	44
$GPXUP	4363	06:26:10	0	49,98213	8,5513	7	137,5	45
$GPXUP	4363	06:26:11	0	49,98225	8,55133	7	134,7	52
$GPXUP	4363	06:26:12	0	49,98238	8,55127	7	134,4	58
$GPXUP	4363	06:26:13	0	49,98251	8,55116	7	134,3	59
$GPXUP	4363	06:26:14	0	49,98264	8,55109	7	136,5	55
$GPXUP	4363	06:26:15	0	49,98278	8,55107	7	136,1	54
$GPXUP	4363	06:26:16	0	49,98291	8,55112	7	136,1	55
$GPXUP	4363	06:26:17	0	49,98305	8,55118	7	136,6	55
$GPXUP	4363	06:26:18	0	49,98318	8,55124	7	137,6	53
$GPXUP	4363	06:26:19	0	49,98331	8,55126	7	136,6	54
$GPXUP	4363	06:26:20	0	49,98345	8,55122	7	135,3	58
$GPXUP	4363	06:26:21	0	49,98359	8,55118	7	134,4	60
$GPXUP	4363	06:26:22	0	49,98373	8,55111	7	132,6	61
$GPXUP	4363	06:26:23	0	49,98387	8,55101	7	132,1	63
$GPXUP	4363	06:26:24	0	49,984	8,55088	7	131,5	63
$GPXUP	4363	06:26:25	0	49,98414	8,55077	7	130,8	65
$GPXUP	4363	06:26:26	0	49,98429	8,55073	7	130,4	59
$GPXUP	4363	06:26:27	0	49,98444	8,55074	7	130,1	60
$GPXUP	4363	06:26:28	0	49,98459	8,55075	7	130,2	59
$GPXUP	4363	06:26:29	0	49,98474	8,55074	7	130,3	60
$GPXUP	4363	06:26:30	0	49,98488	8,55072	7	131,2	58
$GPXUP	4363	06:26:31	0	49,98502	8,55069	7	132,9	56
$GPXUP	4363	06:26:32	0	49,98515	8,55065	7	134,1	53
$GPXUP	4363	06:26:33	0	49,98528	8,55064	7	133,8	56
$GPXUP	4363	06:26:34	0	49,98541	8,5507	7	133,7	52
$GPXUP	4363	06:26:35	0	49,98552	8,5508	7	134,1	50
$GPXUP	4363	06:26:36	0	49,98562	8,55091	7	134,1	49
$GPXUP	4363	06:26:37	0	49,98574	8,551	7	133,8	54
$GPXUP	4363	06:26:38	0	49,98587	8,55106	7	132,5	54
$GPXUP	4363	06:26:39	0	49,986	8,55111	7	131,9	56
$GPXUP	4363	06:26:40	0	49,98613	8,55118	7	132	55
$GPXUP	4363	06:26:41	0	49,98626	8,55125	7	132,1	57
$GPXUP	4363	06:26:42	0	49,9864	8,5513	7	131,7	59
$GPXUP	4363	06:26:43	0	49,98655	8,55132	7	133,1	58
$GPXUP	4363	06:26:44	0	49,98668	8,55131	7	132,8	53
$GPXUP	4363	06:26:45	0	49,98682	8,55126	7	132,3	55
$GPXUP	4363	06:26:46	0	49,98696	8,55116	7	130,2	61
$GPXUP	4363	06:26:47	0	49,98709	8,55102	7	129	64
$GPXUP	4363	06:26:48	0	49,98722	8,55087	7	126,7	65
$GPXUP	4363	06:26:49	0	49,98737	8,55077	7	127,9	65
$GPXUP	4363	06:26:50	0	49,98753	8,55075	7	128,6	60
$GPXUP	4363	06:26:51	0	49,98768	8,55077	7	130,7	57
$GPXUP	4363	06:26:52	0	49,98781	8,55078	7	132,8	49
$GPXUP	4363	06:26:53	0	49,98794	8,55072	7	132,1	58
$GPXUP	4363	06:26:54	0	49,98806	8,55059	7	131,8	62
$GPXUP	4363	06:26:55	0	49,98818	8,55044	7	131,8	61
$GPXUP	4363	06:26:56	0	49,9883	8,55028	7	132,1	62
$GPXUP	4363	06:26:57	0	49,98841	8,55011	7	132,2	62
$GPXUP	4363	06:26:58	0	49,98852	8,54997	7	130,7	58
$GPXUP	4363	06:26:59	0	49,98865	8,54986	7	130,7	62
$GPXUP	4363	06:27:00	0	49,9888	8,54978	7	131,8	58
$GPXUP	4363	06:27:01	0	49,98893	8,54975	7	134,3	53
$GPXUP	4363	06:27:02	0	49,98906	8,54976	7	134,8	51
$GPXUP	4363	06:27:03	0	49,98918	8,54979	7	135,7	51
$GPXUP	4363	06:27:04	0	49,98931	8,54982	7	136,9	51
$GPXUP	4363	06:27:05	0	49,98944	8,54981	7	137,6	53
$GPXUP	4363	06:27:06	0	49,98956	8,54974	7	137,9	57
$GPXUP	4363	06:27:07	0	49,98969	8,54966	7	139,3	57
$GPXUP	4363	06:27:08	0	49,98984	8,54959	7	139,7	56
$GPXUP	4363	06:27:09	0	49,98997	8,54952	7	139,8	57
$GPXUP	4363	06:27:10	0	49,99011	8,54944	7	141	59
$GPXUP	4363	06:27:11	0	49,99024	8,54937	7	141,4	58
$GPXUP	4363	06:27:12	0	49,99038	8,54929	7	141	59
$GPXUP	4363	06:27:13	0	49,99053	8,54922	7	140,2	60
$GPXUP	4363	06:27:14	0	49,99067	8,54918	7	140,7	60
$GPXUP	4363	06:27:15	0	49,99081	8,54918	7	141,5	55
$GPXUP	4363	06:27:16	0	49,99096	8,54916	7	140,9	59
$GPXUP	4363	06:27:17	0	49,9911	8,54911	7	141,7	58
$GPXUP	4363	06:27:18	0	49,99123	8,54902	7	141,9	60
$GPXUP	4363	06:27:19	0	49,99137	8,54891	7	141,5	61
$GPXUP	4363	06:27:20	0	49,9915	8,54879	7	141,6	61
$GPXUP	4363	06:27:21	0	49,99163	8,54869	7	141,1	59
$GPXUP	4363	06:27:22	0	49,99177	8,54858	7	141,9	58
$GPXUP	4363	06:27:23	0	49,99191	8,54851	7	142,6	58
$GPXUP	4363	06:27:24	0	49,99205	8,54846	7	142,3	58
$GPXUP	4363	06:27:25	0	49,9922	8,54842	7	142,3	58
$GPXUP	4363	06:27:26	0	49,99234	8,5484	7	142,3	55
$GPXUP	4363	06:27:27	0	49,99248	8,54843	7	142,3	56
$GPXUP	4363	06:27:28	0	49,9926	8,54851	7	142,5	52
$GPXUP	4363	06:27:29	0	49,9927	8,54865	7	143,8	50
$GPXUP	4363	06:27:30	0	49,99278	8,54878	7	144,9	49
$GPXUP	4363	06:27:31	0	49,99286	8,54892	7	146,1	47
$GPXUP	4363	06:27:32	0	49,99293	8,54906	7	147,1	46
$GPXUP	4363	06:27:33	0	49,99302	8,54918	7	147,3	44
$GPXUP	4363	06:27:34	0	49,9931	8,5493	7	147,4	44
$GPXUP	4363	06:27:35	0	49,99316	8,54943	7	148,9	43
$GPXUP	4363	06:27:36	0	49,9932	8,54958	7	150	42
$GPXUP	4363	06:27:37	0	49,99326	8,54972	7	149,6	40
$GPXUP	4363	06:27:38	0	49,99333	8,54982	7	149,1	42
$GPXUP	4363	06:27:39	0	49,99344	8,5499	7	148,7	50
$GPXUP	4363	06:27:40	0	49,99357	8,54994	7	148,4	55
$GPXUP	4363	06:27:41	0	49,9937	8,54991	7	148	53
$GPXUP	4363	06:27:42	0	49,99383	8,54985	7	147,5	52
$GPXUP	4363	06:27:43	0	49,99396	8,54979	7	147,1	52
$GPXUP	4363	06:27:44	0	49,99408	8,54972	7	147,3	55
$GPXUP	4363	06:27:45	0	49,9942	8,54962	7	146,9	55
$GPXUP	4363	06:27:46	0	49,99433	8,54952	7	147,2	54
$GPXUP	4363	06:27:47	0	49,99445	8,54948	7	148,5	51
$GPXUP	4363	06:27:48	0	49,99458	8,5495	7	148,9	51
$GPXUP	4363	06:27:49	0	49,99471	8,5495	7	149,3	53
$GPXUP	4363	06:27:50	0	49,99484	8,54947	7	150,5	54
$GPXUP	4363	06:27:51	0	49,99497	8,54941	7	153,2	53
$GPXUP	4363	06:27:52	0	49,9951	8,54935	7	154,8	50
$GPXUP	4363	06:27:53	0	49,99521	8,54928	7	155,2	53
$GPXUP	4363	06:27:54	0	49,99534	8,5492	7	154,8	57
$GPXUP	4363	06:27:55	0	49,99548	8,54912	7	154,6	58
$GPXUP	4363	06:27:56	0	49,99563	8,54907	7	154,8	57
$GPXUP	4363	06:27:57	0	49,99577	8,54907	7	155,7	54
$GPXUP	4363	06:27:58	0	49,9959	8,54908	7	156,6	52
$GPXUP	4363	06:27:59	0	49,99602	8,54905	7	155,6	51
$GPXUP	4363	06:28:00	0	49,99615	8,54899	7	154,5	56
$GPXUP	4363	06:28:01	0	49,99629	8,54893	7	153,8	56
$GPXUP	4363	06:28:02	0	49,99642	8,54886	7	153,2	57
$GPXUP	4363	06:28:03	0	49,99656	8,5488	7	153,2	58
$GPXUP	4363	06:28:04	0	49,9967	8,54877	7	153,4	59
$GPXUP	4363	06:28:05	0	49,99683	8,5488	7	155,7	51
$GPXUP	4363	06:28:06	0	49,99695	8,54886	7	157,1	48
$GPXUP	4363	06:28:07	0	49,99706	8,5489	7	157,1	48
$GPXUP	4363	06:28:08	0	49,99719	8,54891	7	156,7	51
$GPXUP	4363	06:28:09	0	49,99732	8,54893	7	157,2	49
$GPXUP	4363	06:28:10	0	49,99742	8,549	7	158,9	46
$GPXUP	4363	06:28:11	0	49,99752	8,5491	7	161,8	45
$GPXUP	4363	06:28:12	0	49,99762	8,54918	7	162,3	42
$GPXUP	4363	06:28:13	0	49,99773	8,54923	7	163,4	47
$GPXUP	4363	06:28:14	0	49,99785	8,54925	7	163,4	51
$GPXUP	4363	06:28:15	0	49,99798	8,54921	7	164,2	51
$GPXUP	4363	06:28:16	0	49,9981	8,54915	7	165,7	52
$GPXUP	4363	06:28:17	0	49,99823	8,54908	7	165,8	51
$GPXUP	4363	06:28:18	0	49,99835	8,54904	7	166,2	50
$GPXUP	4363	06:28:19	0	49,99848	8,549	7	166	49
$GPXUP	4363	06:28:20	0	49,9986	8,54896	7	165,9	50
$GPXUP	4363	06:28:21	0	49,99872	8,54888	7	165,2	54
$GPXUP	4363	06:28:22	0	49,99884	8,54877	7	163,9	59
$GPXUP	4363	06:28:23	0	49,99897	8,54864	7	162	60
$GPXUP	4363	06:28:24	0	49,99911	8,54852	7	160,1	63
$GPXUP	4363	06:28:25	0	49,99925	8,54839	7	157,3	65
$GPXUP	4363	06:28:26	0	49,99939	8,54826	7	155,4	65
$GPXUP	4363	06:28:27	0	49,99954	8,54815	7	154,1	64
$GPXUP	4363	06:28:28	0	49,99968	8,54808	7	153	60
$GPXUP	4363	06:28:29	0	49,99983	8,54805	7	150,9	57
$GPXUP	4363	06:28:30	0	49,99996	8,54809	7	150,6	56
$GPXUP	4363	06:28:31	0	50,0001	8,54815	7	151	55
$GPXUP	4363	06:28:32	0	50,00024	8,54819	7	150,6	54
$GPXUP	4363	06:28:33	0	50,00037	8,54816	7	150,1	53
$GPXUP	4363	06:28:34	0	50,0005	8,54807	7	147,6	60
$GPXUP	4363	06:28:35	0	50,00063	8,54794	7	145,9	61
$GPXUP	4363	06:28:36	0	50,00075	8,5478	7	145	63
$GPXUP	4363	06:28:37	0	50,00088	8,54764	7	144,4	63
$GPXUP	4363	06:28:38	0	50,001	8,54748	7	143,2	63
$GPXUP	4363	06:28:39	0	50,00112	8,5473	7	141,4	64
$GPXUP	4363	06:28:40	0	50,00124	8,54712	7	139,1	70
$GPXUP	4363	06:28:41	0	50,00136	8,54693	7	138,4	69
$GPXUP	4363	06:28:42	0	50,0015	8,54678	7	137,8	63
$GPXUP	4363	06:28:43	0	50,00163	8,54665	7	137,5	64
$GPXUP	4363	06:28:44	0	50,00175	8,54649	7	136,2	63
$GPXUP	4363	06:28:45	0	50,00187	8,54633	7	133,7	65
$GPXUP	4363	06:28:46	0	50,002	8,54618	7	132,5	64
$GPXUP	4363	06:28:47	0	50,00214	8,54606	7	132,8	63
$GPXUP	4363	06:28:48	0	50,00228	8,54598	7	133,2	61
$GPXUP	4363	06:28:49	0	50,00244	8,54593	7	133,5	61
$GPXUP	4363	06:28:50	0	50,00258	8,54589	7	133,4	60
$GPXUP	4363	06:28:51	0	50,00272	8,54582	7	134,1	59
$GPXUP	4363	06:28:52	0	50,00286	8,54573	7	134,8	58
$GPXUP	4363	06:28:53	0	50,003	8,54567	7	133	58
$GPXUP	4363	06:28:54	0	50,00314	8,54568	7	131,1	56
$GPXUP	4363	06:28:55	0	50,00328	8,54571	7	128,7	57
$GPXUP	4363	06:28:56	0	50,00342	8,54573	7	126,6	57
$GPXUP	4363	06:28:57	0	50,00352	8,54582	7	125	49
$GPXUP	4363	06:28:58	0	50,00355	8,546	6	123,4	48
$GPXUP	4363	06:28:59	0	50,00348	8,54615	7	120,7	53
$GPXUP	4363	06:29:00	0	50,0034	8,5463	7	119,6	40
$GPXUP	4363	06:29:01	0	50,00336	8,54643	7	118,6	35
$GPXUP	4363	06:29:02	0	50,00334	8,54652	7	118,1	16
$GPXUP	4363	06:29:03	0	50,00333	8,54656	7	117,8	5
$GPXUP	4363	06:29:04	0	50,00332	8,54658	7	116,8	0
$GPXUP	4363	06:29:05	0	50,00332	8,54657	7	116,6	0
$GPXUP	4363	06:29:06	0	50,00332	8,54656	7	117,3	0
$GPXUP	4363	06:29:07	0	50,00332	8,54656	8	118,1	0
$GPXUP	4363	06:29:08	0	50,00332	8,54656	8	117,9	0
$GPXUP	4363	06:29:09	0	50,00332	8,54656	8	117,8	0
$GPXUP	4363	06:29:10	0	50,00332	8,54655	8	117,7	0
$GPXUP	4363	06:29:11	0	50,00332	8,54655	8	117,6	0
$GPXUP	4363	06:29:12	0	50,00332	8,54655	8	117,6	0
$GPXUP	4363	06:29:13	0	50,00332	8,54655	8	117,5	0
$GPXUP	4363	06:29:14	0	50,00333	8,54655	8	117,5	0
$GPXUP	4363	06:29:15	0	50,00333	8,54655	8	117,4	0
$GPXUP	4363	06:29:16	0	50,00333	8,54655	8	117,4	0
$GPXUP	4363	06:29:17	0	50,00333	8,54655	8	117,4	0
$GPXUP	4363	06:29:18	0	50,00333	8,54655	8	117,3	0
$GPXUP	4363	06:29:19	0	50,00333	8,54655	8	117,3	0
$GPXUP	4363	06:29:20	0	50,00333	8,54655	8	117,3	0
$GPXUP	4363	06:29:21	0	50,00333	8,54655	8	117,3	0
$GPXUP	4363	06:29:22	0	50,00333	8,54655	8	117,3	0
$GPXUP	4363	06:29:23	0	50,00333	8,54655	8	117,3	0
$GPXUP	4363	06:29:24	0	50,00333	8,54655	8	117,3	0
$GPXUP	4363	06:29:25	0	50,00333	8,54655	8	117,3	0
$GPXUP	4363	06:29:26	0	50,00333	8,54655	8	117,3	0
$GPXUP	4363	06:29:27	0	50,00333	8,54655	8	117,3	0
$GPXUP	4363	06:29:28	0	50,00333	8,54655	8	117,3	0
$GPXUP	4363	06:29:29	0	50,00333	8,54655	8	117,3	0
$GPXUP	4363	06:29:30	0	50,00333	8,54655	8	117,3	0
$GPXUP	4363	06:29:31	0	50,00333	8,54655	8	117,3	0
$GPXUP	4363	06:29:32	0	50,00333	8,54655	8	117,3	0
$GPXUP	4363	06:29:33	0	50,00333	8,54655	7	117,3	0
$GPXUP	4363	06:29:34	0	50,00333	8,54654	8	117,4	0
$GPXUP	4363	06:29:35	0	50,00333	8,54655	8	117,4	0
$GPXUP	4363	06:29:36	0	50,00333	8,54655	8	117,4	0
$GPXUP	4363	06:29:37	0	50,00333	8,54654	8	117,4	0
$GPXUP	4363	06:29:38	0	50,00333	8,54654	8	117,5	0
$GPXUP	4363	06:29:39	0	50,00333	8,54654	8	117,5	0
$GPXUP	4363	06:29:40	0	50,00333	8,54654	8	117,5	0
$GPXUP	4363	06:29:41	0	50,00333	8,54654	8	117,6	0
$GPXUP	4363	06:29:42	0	50,00333	8,54654	8	117,6	0
$GPXUP	4363	06:29:43	0	50,00333	8,54654	8	117,6	0
$GPXUP	4363	06:29:44	0	50,00334	8,54654	8	117,7	0
$GPXUP	4363	06:29:45	0	50,00334	8,54654	8	117,7	0
$GPXUP	4363	06:29:46	0	50,00334	8,54654	8	117,7	0
$GPXUP	4363	06:29:47	0	50,00334	8,54654	8	117,8	0
$GPXUP	4363	06:29:48	0	50,00334	8,54654	8	117,8	0
$GPXUP	4363	06:29:49	0	50,00334	8,54654	7	117,8	0
$GPXUP	4363	06:29:50	0	50,00334	8,54654	7	117,8	0
$GPXUP	4363	06:29:51	0	50,00334	8,54654	7	117,8	0
$GPXUP	4363	06:29:52	0	50,00334	8,54654	7	117,8	0
$GPXUP	4363	06:29:53	0	50,00334	8,54654	7	117,8	0
$GPXUP	4363	06:29:54	0	50,00334	8,54654	7	117,8	0
$GPXUP	4363	06:29:55	0	50,00334	8,54654	7	117,8	0
$GPXUP	4363	06:29:56	0	50,00334	8,54654	7	117,8	0
$GPXUP	4363	06:29:57	0	50,00334	8,54654	7	117,8	0
$GPXUP	4363	06:29:58	0	50,00334	8,54654	7	117,8	0
$GPXUP	4363	06:29:59	0	50,00334	8,54654	7	117,8	0
$GPXUP	4363	06:30:00	0	50,00334	8,54654	8	117,8	0
$GPXUP	4363	06:30:01	0	50,00334	8,54654	8	117,8	0
$GPXUP	4363	06:30:02	0	50,00334	8,54655	8	117,8	0
$GPXUP	4363	06:30:03	0	50,00334	8,54655	8	117,7	0
$GPXUP	4363	06:30:04	0	50,00334	8,54655	8	117,7	0
$GPXUP	4363	06:30:05	0	50,00334	8,54655	8	117,7	0
$GPXUP	4363	06:30:06	0	50,00334	8,54655	8	117,7	0
$GPXUP	4363	06:30:07	0	50,00334	8,54655	8	117,7	0
$GPXUP	4363	06:30:08	0	50,00334	8,54654	8	117,7	0
$GPXUP	4363	06:30:09	0	50,00334	8,54654	8	117,6	0
$GPXUP	4363	06:30:10	0	50,00334	8,54654	8	117,6	0
$GPXUP	4363	06:30:11	0	50,00334	8,54655	8	117,6	0
$GPXUP	4363	06:30:12	0	50,00334	8,54655	8	117,6	0
$GPXUP	4363	06:30:13	0	50,00334	8,54655	8	117,5	0
$GPXUP	4363	06:30:14	0	50,00334	8,54655	8	117,5	0
$GPXUP	4363	06:30:15	0	50,00334	8,54655	8	117,5	0
$GPXUP	4363	06:30:16	0	50,00334	8,54655	8	117,5	0
$GPXUP	4363	06:30:17	0	50,00334	8,54655	8	117,5	0
$GPXUP	4363	06:30:18	0	50,00334	8,54655	8	117,4	0
$GPXUP	4363	06:30:19	0	50,00334	8,54655	8	117,4	0
$GPXUP	4363	06:30:20	0	50,00334	8,54655	8	117,4	0
$GPXUP	4363	06:30:21	0	50,00334	8,54655	8	117,4	0
$GPXUP	4363	06:30:22	0	50,00334	8,54655	8	117,4	0
$GPXUP	4363	06:30:23	0	50,00334	8,54655	8	117,5	0
$GPXUP	4363	06:30:24	0	50,00334	8,54655	8	117,5	0
$GPXUP	4363	06:30:25	0	50,00334	8,54654	8	117,5	0
$GPXUP	4363	06:30:26	0	50,00334	8,54654	8	117,5	0
$GPXUP	4363	06:30:27	0	50,00334	8,54654	8	117,5	0
$GPXUP	4363	06:30:28	0	50,00334	8,54654	8	117,5	0
$GPXUP	4363	06:30:29	0	50,00334	8,54655	8	117,5	0
$GPXUP	4363	06:30:30	0	50,00334	8,54655	8	117,5	0
$GPXUP	4363	06:30:31	0	50,00334	8,54655	8	117,5	0
$GPXUP	4363	06:30:32	0	50,00334	8,54655	8	117,5	0
$GPXUP	4363	06:30:33	0	50,00334	8,54655	8	117,5	0
$GPXUP	4363	06:30:34	0	50,00334	8,54655	8	117,4	0
$GPXUP	4363	06:30:35	0	50,00334	8,54655	8	117,4	0
$GPXUP	4363	06:30:36	0	50,00334	8,54655	8	117,4	0
$GPXUP	4363	06:30:37	0	50,00334	8,54655	8	117,4	0
$GPXUP	4363	06:30:38	0	50,00334	8,54655	8	117,4	0
$GPXUP	4363	06:30:39	0	50,00334	8,54654	8	117,4	0
$GPXUP	4363	06:30:40	0	50,00334	8,54654	8	117,4	0
$GPXUP	4363	06:30:41	0	50,00334	8,54654	8	117,4	0
$GPXUP	4363	06:30:42	0	50,00334	8,54654	8	117,3	0
$GPXUP	4363	06:30:43	0	50,00334	8,54654	8	117,3	0
$GPXUP	4363	06:30:44	0	50,00334	8,54654	8	117,3	0
$GPXUP	4363	06:30:45	0	50,00334	8,54654	8	117,3	0
$GPXUP	4363	06:30:46	0	50,00334	8,54654	8	117,2	0
$GPXUP	4363	06:30:47	0	50,00334	8,54654	8	117,2	0
$GPXUP	4363	06:30:48	0	50,00334	8,54654	8	117,2	0
$GPXUP	4363	06:30:49	0	50,00334	8,54654	8	117,2	0
$GPXUP	4363	06:30:50	0	50,00334	8,54655	8	117,1	0
$GPXUP	4363	06:30:51	0	50,00334	8,54655	8	117,1	0
$GPXUP	4363	06:30:52	0	50,00334	8,54655	8	117,1	0
$GPXUP	4363	06:30:53	0	50,00334	8,54655	8	117,1	0
$GPXUP	4363	06:30:54	0	50,00334	8,54655	8	117,1	0
$GPXUP	4363	06:30:55	0	50,00334	8,54654	8	117	0
$GPXUP	4363	06:30:56	0	50,00334	8,54654	8	117	0
$GPXUP	4363	06:30:57	0	50,00334	8,54655	8	117	0
$GPXUP	4363	06:30:58	0	50,00334	8,54654	8	117	0
$GPXUP	4363	06:30:59	0	50,00334	8,54654	8	117	0
$GPXUP	4363	06:31:00	0	50,00334	8,54654	8	117	0
$GPXUP	4363	06:31:01	0	50,00334	8,54654	8	116,9	0
$GPXUP	4363	06:31:02	0	50,00334	8,54654	7	116,9	0
$GPXUP	4363	06:31:03	0	50,00334	8,54654	7	116,9	0
$GPXUP	4363	06:31:04	0	50,00334	8,54654	7	116,9	0
$GPXUP	4363	06:31:05	0	50,00334	8,54654	8	116,9	0
$GPXUP	4363	06:31:06	0	50,00334	8,54654	8	116,9	0
$GPXUP	4363	06:31:07	0	50,00334	8,54654	8	116,9	0
$GPXUP	4363	06:31:08	0	50,00334	8,54654	8	116,9	0
$GPXUP	4363	06:31:09	0	50,00334	8,54654	8	116,9	0
$GPXUP	4363	06:31:10	0	50,00334	8,54654	8	116,9	0
$GPXUP	4363	06:31:11	0	50,00334	8,54654	8	116,8	0
$GPXUP	4363	06:31:12	0	50,00334	8,54654	8	116,8	0
$GPXUP	4363	06:31:13	0	50,00334	8,54654	8	116,8	0
$GPXUP	4363	06:31:14	0	50,00334	8,54654	8	116,8	0
$GPXUP	4363	06:31:15	0	50,00334	8,54654	8	116,8	0
$GPXUP	4363	06:31:16	0	50,00334	8,54654	8	116,8	0
$GPXUP	4363	06:31:17	0	50,00334	8,54654	8	116,8	0
$GPXUP	4363	06:31:18	0	50,00334	8,54654	8	116,8	0
$GPXUP	4363	06:31:19	0	50,00334	8,54654	8	116,8	0
$GPXUP	4363	06:31:20	0	50,00334	8,54654	8	116,8	0
$GPXUP	4363	06:31:21	0	50,00334	8,54654	8	116,8	0
$GPXUP	4363	06:31:22	0	50,00334	8,54653	8	116,8	0
$GPXUP	4363	06:31:23	0	50,00334	8,54653	8	116,8	0
$GPXUP	4363	06:31:24	0	50,00334	8,54653	8	116,8	0
$GPXUP	4363	06:31:25	0	50,00334	8,54653	8	116,8	0
$GPXUP	4363	06:31:26	0	50,00334	8,54653	8	116,8	0
$GPXUP	4363	06:31:27	0	50,00334	8,54653	8	116,8	0
$GPXUP	4363	06:31:28	0	50,00334	8,54653	8	116,8	0
$GPXUP	4363	06:31:29	0	50,00334	8,54653	8	116,8	0
$GPXUP	4363	06:31:30	0	50,00334	8,54653	8	116,8	0
$GPXUP	4363	06:31:31	0	50,00334	8,54653	8	116,8	0
$GPXUP	4363	06:31:32	0	50,00334	8,54653	8	116,9	0
$GPXUP	4363	06:31:33	0	50,00334	8,54653	8	116,9	0
$GPXUP	4363	06:31:34	0	50,00334	8,54653	8	116,9	0
$GPXUP	4363	06:31:35	0	50,00334	8,54653	8	116,9	0
$GPXUP	4363	06:31:36	0	50,00334	8,54653	8	116,9	0
$GPXUP	4363	06:31:37	0	50,00334	8,54653	8	116,9	0
$GPXUP	4363	06:31:38	0	50,00334	8,54653	8	116,9	0
$GPXUP	4363	06:31:39	0	50,00334	8,54653	8	116,9	0
$GPXUP	4363	06:31:40	0	50,00334	8,54653	8	116,9	0
$GPXUP	4363	06:31:41	0	50,00334	8,54653	8	116,9	0
$GPXUP	4363	06:31:42	0	50,00334	8,54653	8	116,9	0
$GPXUP	4363	06:31:43	0	50,00334	8,54653	8	116,9	0
$GPXUP	4363	06:31:44	0	50,00334	8,54653	8	116,9	0
$GPXUP	4363	06:31:45	0	50,00334	8,54653	8	116,9	0
$GPXUP	4363	06:31:46	0	50,00334	8,54653	8	116,8	0
$GPXUP	4363	06:31:47	0	50,00334	8,54653	8	116,8	0
$GPXUP	4363	06:31:48	0	50,00334	8,54653	8	116,8	0
$GPXUP	4363	06:31:49	0	50,00334	8,54653	8	116,8	0
$GPXUP	4363	06:31:50	0	50,00334	8,54653	8	116,8	0
$GPXUP	4363	06:31:51	0	50,00334	8,54653	8	116,8	0
$GPXUP	4363	06:31:52	0	50,00334	8,54653	8	116,8	0
$GPXUP	4363	06:31:53	0	50,00334	8,54653	8	116,8	0
$GPXUP	4363	06:31:54	0	50,00334	8,54653	8	116,8	0
$GPXUP	4363	06:31:55	0	50,00334	8,54653	8	116,8	0
$GPXUP	4363	06:31:56	0	50,00334	8,54653	8	116,8	0
$GPXUP	4363	06:31:57	0	50,00334	8,54653	8	116,8	0
$GPXUP	4363	06:31:58	0	50,00334	8,54653	8	116,8	0
$GPXUP	4363	06:31:59	0	50,00334	8,54653	8	116,8	0
$GPXUP	4363	06:32:00	0	50,00334	8,54653	8	116,8	0
$GPXUP	4363	06:32:01	0	50,00334	8,54653	8	116,8	0
$GPXUP	4363	06:32:02	0	50,00334	8,54654	8	116,8	0
$GPXUP	4363	06:32:03	0	50,00334	8,54654	8	116,7	0
$GPXUP	4363	06:32:04	0	50,00334	8,54654	8	116,7	0
$GPXUP	4363	06:32:05	0	50,00334	8,54654	8	116,7	0
$GPXUP	4363	06:32:06	0	50,00334	8,54654	8	116,7	0
$GPXUP	4363	06:32:07	0	50,00334	8,54654	8	116,7	0
$GPXUP	4363	06:32:08	0	50,00334	8,54654	8	116,7	0
$GPXUP	4363	06:32:09	0	50,00334	8,54654	8	116,7	0
$GPXUP	4363	06:32:10	0	50,00334	8,54654	8	116,7	0
$GPXUP	4363	06:32:11	0	50,00334	8,54654	8	116,7	0
$GPXUP	4363	06:32:12	0	50,00334	8,54654	8	116,7	0
$GPXUP	4363	06:32:13	0	50,00334	8,54654	8	116,7	0
$GPXUP	4363	06:32:14	0	50,00334	8,54654	8	116,7	0
$GPXUP	4363	06:32:15	0	50,00334	8,54654	8	116,7	0
$GPXUP	4363	06:32:16	0	50,00334	8,54654	8	116,7	0
$GPXUP	4363	06:32:17	0	50,00334	8,54654	8	116,7	0
$GPXUP	4363	06:32:18	0	50,00334	8,54654	8	116,7	0
$GPXUP	4363	06:32:19	0	50,00334	8,54654	7	116,7	0
$GPXUP	4363	06:32:20	0	50,00334	8,54654	7	116,7	0
$GPXUP	4363	06:32:21	0	50,00334	8,54654	8	116,7	0
$GPXUP	4363	06:32:22	0	50,00334	8,54654	8	116,7	0
$GPXUP	4363	06:32:23	0	50,00334	8,54654	7	116,8	0
$GPXUP	4363	06:32:24	0	50,00335	8,54654	7	116,8	0
$GPXUP	4363	06:32:25	0	50,00335	8,54654	7	116,8	0
$GPXUP	4363	06:32:26	0	50,00335	8,54654	7	116,8	0
$GPXUP	4363	06:32:27	0	50,00335	8,54654	8	116,8	0
$GPXUP	4363	06:32:28	0	50,00335	8,54654	8	116,8	0
$GPXUP	4363	06:32:29	0	50,00335	8,54653	8	116,9	0
$GPXUP	4363	06:32:30	0	50,00335	8,54653	8	116,9	0
$GPXUP	4363	06:32:31	0	50,00335	8,54653	8	116,9	1
$GPXUP	4363	06:32:32	0	50,00335	8,54654	8	116,9	0
$GPXUP	4363	06:32:33	0	50,00335	8,54654	8	116,9	0
$GPXUP	4363	06:32:34	0	50,00335	8,54654	7	116,9	0
$GPXUP	4363	06:32:35	0	50,00335	8,54654	8	116,9	0
$GPXUP	4363	06:32:36	0	50,00335	8,54654	8	116,9	0
$GPXUP	4363	06:32:37	0	50,00335	8,54654	8	116,9	0
$GPXUP	4363	06:32:38	0	50,00335	8,54654	8	116,9	0
$GPXUP	4363	06:32:39	0	50,00334	8,54654	8	116,9	1
$GPXUP	4363	06:32:40	0	50,00335	8,54654	8	116,9	1
$GPXUP	4363	06:32:41	0	50,00335	8,54654	8	116,9	1
$GPXUP	4363	06:32:42	0	50,00335	8,54654	8	116,9	0
$GPXUP	4363	06:32:43	0	50,00335	8,54654	8	116,9	0
$GPXUP	4363	06:32:44	0	50,00335	8,54654	8	116,9	0
$GPXUP	4363	06:32:45	0	50,00335	8,54654	8	116,9	0
$GPXUP	4363	06:32:46	0	50,00335	8,54654	8	116,9	0
$GPXUP	4363	06:32:47	0	50,00335	8,54654	8	116,9	0
$GPXUP	4363	06:32:48	0	50,00335	8,54654	8	116,9	0
$GPXUP	4363	06:32:49	0	50,00334	8,54654	8	116,9	0
$GPXUP	4363	06:32:50	0	50,00334	8,54654	8	116,8	0
$GPXUP	4363	06:32:51	0	50,00334	8,54654	8	116,8	0
$GPXUP	4363	06:32:52	0	50,00334	8,54654	7	116,8	0
$GPXUP	4363	06:32:53	0	50,00334	8,54654	7	116,8	0
$GPXUP	4363	06:32:54	0	50,00334	8,54654	8	116,8	0
$GPXUP	4363	06:32:55	0	50,00334	8,54654	7	116,8	0
$GPXUP	4363	06:32:56	0	50,00334	8,54654	7	116,8	0
$GPXUP	4363	06:32:57	0	50,00334	8,54654	7	116,9	0
$GPXUP	4363	06:32:58	0	50,00334	8,54654	7	116,9	0
$GPXUP	4363	06:32:59	0	50,00334	8,54654	8	116,9	0
$GPXUP	4363	06:33:00	0	50,00334	8,54654	8	116,9	0
$GPXUP	4363	06:33:01	0	50,00334	8,54654	8	116,9	0
$GPXUP	4363	06:33:02	0	50,00334	8,54654	7	116,9	0
$GPXUP	4363	06:33:03	0	50,00334	8,54654	7	116,9	0
$GPXUP	4363	06:33:04	0	50,00334	8,54653	7	116,9	0
$GPXUP	4363	06:33:05	0	50,00334	8,54654	7	116,9	0
$GPXUP	4363	06:33:06	0	50,00334	8,54653	7	116,9	0
$GPXUP	4363	06:33:07	0	50,00334	8,54654	7	116,9	0
$GPXUP	4363	06:33:08	0	50,00334	8,54654	7	116,9	0
$GPXUP	4363	06:33:09	0	50,00334	8,54654	7	116,9	0
$GPXUP	4363	06:33:10	0	50,00334	8,54654	7	116,9	0
$GPXUP	4363	06:33:11	0	50,00334	8,54654	7	116,9	0
$GPXUP	4363	06:33:12	0	50,00334	8,54654	7	116,9	0
$GPXUP	4363	06:33:13	0	50,00334	8,54654	7	116,9	0
$GPXUP	4363	06:33:14	0	50,00334	8,54654	7	116,9	1
$GPXUP	4363	06:33:15	0	50,00334	8,54654	7	116,9	0
$GPXUP	4363	06:33:16	0	50,00334	8,54654	7	116,9	0
[truncated: 3,264 more rows]
