# Supplementary material for: Pigeon Navigation: Different Routes Lead to Frankfurt
Source: PLoS One. 2014 Nov 12;9(11):e112439. doi: 10.1371/journal.pone.0112439 (PMC4229201; doi:10.1371/journal.pone.0112439)
Supplement: File S4 — Files containing the original track data and a ‘Read me’ explaining the data format. (ZIP) [file pone.0112439.s004.zip › S-GRH/110802xup07_382.log]

$GPXUP	4363	05:38:35	0	49,87229	8,56801	8	102,4	0
$GPXUP	4363	05:38:36	0	49,87229	8,56801	8	102,4	1
$GPXUP	4363	05:38:37	0	49,87229	8,56801	8	102,4	5
$GPXUP	4363	05:38:38	0	49,87238	8,56799	8	102,9	39
$GPXUP	4363	05:38:39	0	49,8725	8,56799	8	103,4	44
$GPXUP	4363	05:38:40	0	49,87262	8,56805	8	103,5	47
$GPXUP	4363	05:38:41	0	49,87274	8,56813	8	104,6	45
$GPXUP	4363	05:38:42	0	49,87284	8,56821	8	106,3	46
$GPXUP	4363	05:38:43	0	49,87296	8,56828	8	108,1	45
$GPXUP	4363	05:38:44	0	49,87305	8,56838	8	109,5	44
$GPXUP	4363	05:38:45	0	49,87313	8,5685	8	110,7	45
$GPXUP	4363	05:38:46	0	49,87321	8,56863	8	112	44
$GPXUP	4363	05:38:47	0	49,87331	8,56872	8	113,5	47
$GPXUP	4363	05:38:48	0	49,87344	8,56873	8	113,9	49
$GPXUP	4363	05:38:49	0	49,87356	8,56868	8	114,4	53
$GPXUP	4363	05:38:50	0	49,87369	8,56859	8	115,1	55
$GPXUP	4363	05:38:51	0	49,87381	8,56847	8	115,2	57
$GPXUP	4363	05:38:52	0	49,8739	8,5683	8	114,1	58
$GPXUP	4363	05:38:53	0	49,87401	8,56812	8	113,7	61
$GPXUP	4363	05:38:54	0	49,87412	8,56796	8	112,8	63
$GPXUP	4363	05:38:55	0	49,87424	8,56779	8	112	65
$GPXUP	4363	05:38:56	0	49,87438	8,56766	8	112	63
$GPXUP	4363	05:38:57	0	49,87452	8,56754	8	112,5	62
$GPXUP	4363	05:38:58	0	49,87465	8,56741	8	112,4	61
$GPXUP	4363	05:38:59	0	49,87475	8,56723	8	112,3	65
$GPXUP	4363	05:39:00	0	49,87484	8,56703	8	112,2	62
$GPXUP	4363	05:39:01	0	49,87495	8,56687	8	112,8	61
$GPXUP	4363	05:39:02	0	49,87508	8,56675	8	112,7	61
$GPXUP	4363	05:39:03	0	49,87522	8,56663	8	112,9	62
$GPXUP	4363	05:39:04	0	49,87534	8,56649	8	113,5	62
$GPXUP	4363	05:39:05	0	49,87545	8,56633	8	114,7	60
$GPXUP	4363	05:39:06	0	49,87554	8,56612	8	115	64
$GPXUP	4363	05:39:07	0	49,8756	8,56588	8	116	65
$GPXUP	4363	05:39:08	0	49,87565	8,56565	8	116,6	63
$GPXUP	4363	05:39:09	0	49,87572	8,56545	8	117,2	61
$GPXUP	4363	05:39:10	0	49,87583	8,56528	8	115,8	62
$GPXUP	4363	05:39:11	0	49,87597	8,56513	8	114,8	63
$GPXUP	4363	05:39:12	0	49,87612	8,56507	8	113,9	62
$GPXUP	4363	05:39:13	0	49,87627	8,56506	8	113,6	61
$GPXUP	4363	05:39:14	0	49,87643	8,56506	8	113,5	63
$GPXUP	4363	05:39:15	0	49,87657	8,5651	8	113,7	56
$GPXUP	4363	05:39:16	0	49,87669	8,5652	8	113,7	52
$GPXUP	4363	05:39:17	0	49,87676	8,56537	8	114	53
$GPXUP	4363	05:39:18	0	49,8768	8,56558	8	114,8	53
$GPXUP	4363	05:39:19	0	49,87686	8,56577	8	115,9	51
$GPXUP	4363	05:39:20	0	49,87692	8,56594	8	117,5	50
$GPXUP	4363	05:39:21	0	49,877	8,56608	8	119,6	48
$GPXUP	4363	05:39:22	0	49,87709	8,56622	8	120,2	48
$GPXUP	4363	05:39:23	0	49,87719	8,56632	8	120,5	48
$GPXUP	4363	05:39:24	0	49,87731	8,56637	8	120,3	53
$GPXUP	4363	05:39:25	0	49,87745	8,56637	8	120,4	55
$GPXUP	4363	05:39:26	0	49,87759	8,56635	8	120,7	57
$GPXUP	4363	05:39:27	0	49,87772	8,56638	8	120,8	53
$GPXUP	4363	05:39:28	0	49,87783	8,5665	8	120,1	53
$GPXUP	4363	05:39:29	0	49,87793	8,56665	8	120	52
$GPXUP	4363	05:39:30	0	49,87802	8,56679	8	119,7	52
$GPXUP	4363	05:39:31	0	49,87808	8,56697	8	119,7	51
$GPXUP	4363	05:39:32	0	49,8781	8,56716	8	120,3	53
$GPXUP	4363	05:39:33	0	49,87806	8,56736	8	120,6	54
$GPXUP	4363	05:39:34	0	49,87801	8,56755	8	120,2	53
$GPXUP	4363	05:39:35	0	49,87796	8,56774	8	120,7	51
$GPXUP	4363	05:39:36	0	49,87795	8,56793	8	121,5	49
$GPXUP	4363	05:39:37	0	49,87796	8,56812	8	122	46
$GPXUP	4363	05:39:38	0	49,87801	8,56829	8	121,9	48
$GPXUP	4363	05:39:39	0	49,87808	8,56844	8	121,2	50
$GPXUP	4363	05:39:40	0	49,87818	8,56858	8	120	52
$GPXUP	4363	05:39:41	0	49,87828	8,56872	8	119,8	52
$GPXUP	4363	05:39:42	0	49,87838	8,56885	8	119,3	52
$GPXUP	4363	05:39:43	0	49,87848	8,56898	8	119,6	53
$GPXUP	4363	05:39:44	0	49,87856	8,56912	8	120,9	51
$GPXUP	4363	05:39:45	0	49,87864	8,56929	8	121,6	52
$GPXUP	4363	05:39:46	0	49,87871	8,56946	8	121,8	52
$GPXUP	4363	05:39:47	0	49,8788	8,56962	8	122,2	54
$GPXUP	4363	05:39:48	0	49,87888	8,56978	8	123	51
$GPXUP	4363	05:39:49	0	49,87893	8,56996	8	123,4	52
$GPXUP	4363	05:39:50	0	49,87897	8,57016	8	123,1	52
$GPXUP	4363	05:39:51	0	49,879	8,57036	8	123	52
$GPXUP	4363	05:39:52	0	49,87906	8,57053	8	124,1	51
$GPXUP	4363	05:39:53	0	49,87915	8,57066	8	124	52
$GPXUP	4363	05:39:54	0	49,87927	8,57076	8	124,5	53
$GPXUP	4363	05:39:55	0	49,87939	8,57083	8	124,6	54
$GPXUP	4363	05:39:56	0	49,87953	8,57086	8	125,1	58
$GPXUP	4363	05:39:57	0	49,87968	8,57086	8	124,4	59
$GPXUP	4363	05:39:58	0	49,87983	8,57088	8	123,3	58
$GPXUP	4363	05:39:59	0	49,87998	8,57093	8	123	58
$GPXUP	4363	05:40:00	0	49,88012	8,571	8	123	58
$GPXUP	4363	05:40:01	0	49,88025	8,57107	8	123,1	57
$GPXUP	4363	05:40:02	0	49,88039	8,57112	8	124,3	57
$GPXUP	4363	05:40:03	0	49,88053	8,57112	8	125	55
$GPXUP	4363	05:40:04	0	49,88066	8,57107	8	125,2	57
$GPXUP	4363	05:40:05	0	49,88081	8,571	8	124,6	58
$GPXUP	4363	05:40:06	0	49,88095	8,57092	8	124,4	61
$GPXUP	4363	05:40:07	0	49,88109	8,57082	8	124,9	61
$GPXUP	4363	05:40:08	0	49,88124	8,57075	8	124,9	61
$GPXUP	4363	05:40:09	0	49,88139	8,57075	8	125	56
$GPXUP	4363	05:40:10	0	49,88152	8,5708	8	124,9	52
$GPXUP	4363	05:40:11	0	49,88163	8,57092	8	124	53
$GPXUP	4363	05:40:12	0	49,8817	8,57109	8	124,3	54
$GPXUP	4363	05:40:13	0	49,88176	8,57127	8	124,6	52
$GPXUP	4363	05:40:14	0	49,88184	8,57144	8	124,8	51
$GPXUP	4363	05:40:15	0	49,88192	8,57158	8	127,6	48
$GPXUP	4363	05:40:16	0	49,88203	8,57165	8	129,3	51
$GPXUP	4363	05:40:17	0	49,88216	8,57164	8	130,1	52
$GPXUP	4363	05:40:18	0	49,88229	8,5716	8	128,4	53
$GPXUP	4363	05:40:19	0	49,88243	8,57154	8	127	61
$GPXUP	4363	05:40:20	0	49,88257	8,57145	8	126,9	64
$GPXUP	4363	05:40:21	0	49,88272	8,57137	8	127,1	63
$GPXUP	4363	05:40:22	0	49,88287	8,57135	8	127,7	59
$GPXUP	4363	05:40:23	0	49,88302	8,57137	8	127,8	57
$GPXUP	4363	05:40:24	0	49,88315	8,57143	8	127,4	53
$GPXUP	4363	05:40:25	0	49,88326	8,57154	8	127,8	54
$GPXUP	4363	05:40:26	0	49,88336	8,57168	8	128,6	53
$GPXUP	4363	05:40:27	0	49,88343	8,57185	8	129,1	52
$GPXUP	4363	05:40:28	0	49,88347	8,57204	8	130,1	51
$GPXUP	4363	05:40:29	0	49,88349	8,57224	8	130,9	50
$GPXUP	4363	05:40:30	0	49,88351	8,57243	8	131,5	48
$GPXUP	4363	05:40:31	0	49,88356	8,5726	8	132,3	48
$GPXUP	4363	05:40:32	0	49,88364	8,57274	8	133,3	50
$GPXUP	4363	05:40:33	0	49,88374	8,57285	8	133,9	51
$GPXUP	4363	05:40:34	0	49,88386	8,57292	8	134,6	55
$GPXUP	4363	05:40:35	0	49,884	8,57297	8	134,6	54
$GPXUP	4363	05:40:36	0	49,88414	8,57302	8	135,2	56
$GPXUP	4363	05:40:37	0	49,88428	8,57304	8	135,5	58
$GPXUP	4363	05:40:38	0	49,88442	8,57302	8	135,4	58
$GPXUP	4363	05:40:39	0	49,88457	8,57301	8	135,3	57
$GPXUP	4363	05:40:40	0	49,88472	8,57299	8	134,3	58
$GPXUP	4363	05:40:41	0	49,88487	8,57298	8	133,6	60
$GPXUP	4363	05:40:42	0	49,88502	8,57295	8	132,4	61
$GPXUP	4363	05:40:43	0	49,88516	8,57285	8	131,5	66
$GPXUP	4363	05:40:44	0	49,88532	8,57272	8	131,2	67
$GPXUP	4363	05:40:45	0	49,88547	8,57265	8	132,6	62
$GPXUP	4363	05:40:46	0	49,88562	8,57264	8	132,7	59
$GPXUP	4363	05:40:47	0	49,88576	8,57269	8	133,3	56
$GPXUP	4363	05:40:48	0	49,88588	8,57278	8	133,6	55
$GPXUP	4363	05:40:49	0	49,88601	8,57287	8	133,8	55
$GPXUP	4363	05:40:50	0	49,88614	8,57292	8	134,2	57
$GPXUP	4363	05:40:51	0	49,88629	8,57292	8	134,4	59
$GPXUP	4363	05:40:52	0	49,88644	8,57286	8	135	62
$GPXUP	4363	05:40:53	0	49,88659	8,57277	8	135,3	63
$GPXUP	4363	05:40:54	0	49,88673	8,57265	8	135,5	66
$GPXUP	4363	05:40:55	0	49,88688	8,57252	8	135,2	68
$GPXUP	4363	05:40:56	0	49,88704	8,57244	8	135	64
$GPXUP	4363	05:40:57	0	49,88719	8,57242	8	135,3	61
$GPXUP	4363	05:40:58	0	49,88734	8,57246	8	134,9	59
$GPXUP	4363	05:40:59	0	49,88749	8,57246	8	134,4	61
$GPXUP	4363	05:41:00	0	49,88764	8,57241	8	133,7	65
$GPXUP	4363	05:41:01	0	49,8878	8,57236	8	133,2	65
$GPXUP	4363	05:41:02	0	49,88795	8,57238	8	133,9	59
$GPXUP	4363	05:41:03	0	49,88809	8,57246	8	134,2	58
$GPXUP	4363	05:41:04	0	49,88821	8,57256	8	134,5	57
$GPXUP	4363	05:41:05	0	49,88834	8,57265	8	135,4	59
$GPXUP	4363	05:41:06	0	49,88848	8,5727	8	137,2	57
$GPXUP	4363	05:41:07	0	49,88863	8,57274	8	137,7	56
$GPXUP	4363	05:41:08	0	49,88876	8,5728	8	137,5	55
$GPXUP	4363	05:41:09	0	49,88888	8,5729	8	136,4	57
$GPXUP	4363	05:41:10	0	49,88901	8,57299	8	135,5	57
$GPXUP	4363	05:41:11	0	49,88914	8,57308	8	136,2	56
$GPXUP	4363	05:41:12	0	49,88926	8,57316	8	137,9	54
$GPXUP	4363	05:41:13	0	49,88939	8,57323	8	138,3	52
$GPXUP	4363	05:41:14	0	49,88951	8,57331	8	138,9	53
$GPXUP	4363	05:41:15	0	49,88964	8,57339	8	138,7	53
$GPXUP	4363	05:41:16	0	49,88976	8,57346	8	139,3	54
$GPXUP	4363	05:41:17	0	49,88989	8,57349	8	139,6	55
$GPXUP	4363	05:41:18	0	49,89003	8,57348	8	140,4	54
$GPXUP	4363	05:41:19	0	49,89016	8,57348	8	141,1	55
$GPXUP	4363	05:41:20	0	49,8903	8,57347	8	141	54
$GPXUP	4363	05:41:21	0	49,89044	8,57345	8	139,3	57
$GPXUP	4363	05:41:22	0	49,89058	8,57339	8	138,3	60
$GPXUP	4363	05:41:23	0	49,89073	8,57331	8	137,2	63
$GPXUP	4363	05:41:24	0	49,89088	8,57325	8	136,8	62
$GPXUP	4363	05:41:25	0	49,89104	8,57324	8	136,7	60
$GPXUP	4363	05:41:26	0	49,89118	8,57329	8	137	56
$GPXUP	4363	05:41:27	0	49,8913	8,57341	8	137	53
$GPXUP	4363	05:41:28	0	49,89139	8,57354	8	137,6	52
$GPXUP	4363	05:41:29	0	49,89146	8,5737	8	137,7	49
$GPXUP	4363	05:41:30	0	49,89151	8,57388	8	138	50
$GPXUP	4363	05:41:31	0	49,89156	8,57408	8	137,7	52
$GPXUP	4363	05:41:32	0	49,89165	8,57422	8	137,1	55
$GPXUP	4363	05:41:33	0	49,89178	8,57431	8	135,6	58
$GPXUP	4363	05:41:34	0	49,89192	8,57436	8	135,4	57
$GPXUP	4363	05:41:35	0	49,89206	8,5744	8	135	57
$GPXUP	4363	05:41:36	0	49,8922	8,57446	8	134,6	57
$GPXUP	4363	05:41:37	0	49,89234	8,57454	8	133,3	57
$GPXUP	4363	05:41:38	0	49,89248	8,57461	8	133,4	61
$GPXUP	4363	05:41:39	0	49,89262	8,57463	8	133,9	59
$GPXUP	4363	05:41:40	0	49,89278	8,57462	8	133,2	59
$GPXUP	4363	05:41:41	0	49,89292	8,5746	8	133,3	59
$GPXUP	4363	05:41:42	0	49,89308	8,57456	8	133,8	62
$GPXUP	4363	05:41:43	0	49,89322	8,57451	8	134,5	60
$GPXUP	4363	05:41:44	0	49,89337	8,57449	8	135,2	60
$GPXUP	4363	05:41:45	0	49,89352	8,57449	8	136	61
$GPXUP	4363	05:41:46	0	49,89367	8,57448	8	136	59
$GPXUP	4363	05:41:47	0	49,89382	8,57447	8	136,1	60
$GPXUP	4363	05:41:48	0	49,89395	8,57454	8	136,2	54
$GPXUP	4363	05:41:49	0	49,89406	8,57464	8	136,9	52
$GPXUP	4363	05:41:50	0	49,89416	8,57478	8	136,2	50
$GPXUP	4363	05:41:51	0	49,89424	8,57495	8	136,2	51
$GPXUP	4363	05:41:52	0	49,89431	8,57512	8	136,5	53
$GPXUP	4363	05:41:53	0	49,89438	8,57529	8	136,9	53
$GPXUP	4363	05:41:54	0	49,89444	8,57547	8	137,3	51
$GPXUP	4363	05:41:55	0	49,89451	8,57564	8	137,7	53
$GPXUP	4363	05:41:56	0	49,89458	8,5758	8	138,1	52
$GPXUP	4363	05:41:57	0	49,89467	8,57596	8	138,1	52
$GPXUP	4363	05:41:58	0	49,89478	8,57609	8	137,8	52
$GPXUP	4363	05:41:59	0	49,89488	8,57619	8	138	52
$GPXUP	4363	05:42:00	0	49,895	8,57628	8	138,7	52
$GPXUP	4363	05:42:01	0	49,89513	8,57636	8	138,8	55
$GPXUP	4363	05:42:02	0	49,89526	8,57642	8	138,4	57
$GPXUP	4363	05:42:03	0	49,8954	8,57648	8	137,6	56
$GPXUP	4363	05:42:04	0	49,89552	8,57658	8	137,9	53
$GPXUP	4363	05:42:05	0	49,89562	8,57671	8	138	52
$GPXUP	4363	05:42:06	0	49,89572	8,57683	8	138,5	52
$GPXUP	4363	05:42:07	0	49,89582	8,57694	8	137,9	52
$GPXUP	4363	05:42:08	0	49,89594	8,57704	8	137,1	53
$GPXUP	4363	05:42:09	0	49,89606	8,57715	8	136,4	55
$GPXUP	4363	05:42:10	0	49,89617	8,57726	8	136,2	55
$GPXUP	4363	05:42:11	0	49,89628	8,57738	8	137,1	53
$GPXUP	4363	05:42:12	0	49,8964	8,57746	8	134,9	54
$GPXUP	4363	05:42:13	0	49,89654	8,57753	8	132,7	57
$GPXUP	4363	05:42:14	0	49,89668	8,57763	8	131,1	63
$GPXUP	4363	05:42:15	0	49,89682	8,57773	8	129,7	61
$GPXUP	4363	05:42:16	0	49,89695	8,57781	8	131,9	54
$GPXUP	4363	05:42:17	0	49,89708	8,57783	8	133,7	56
$GPXUP	4363	05:42:18	0	49,89722	8,57784	8	134	58
$GPXUP	4363	05:42:19	0	49,89736	8,57789	8	133,8	54
$GPXUP	4363	05:42:20	0	49,89748	8,578	8	134,1	53
$GPXUP	4363	05:42:21	0	49,89758	8,57812	8	134,1	52
$GPXUP	4363	05:42:22	0	49,89768	8,57824	8	135,3	51
$GPXUP	4363	05:42:23	0	49,8978	8,57832	8	136,6	51
$GPXUP	4363	05:42:24	0	49,89792	8,57837	8	137,4	51
$GPXUP	4363	05:42:25	0	49,89804	8,57842	8	138,5	52
$GPXUP	4363	05:42:26	0	49,89817	8,57848	8	139,2	52
$GPXUP	4363	05:42:27	0	49,8983	8,57853	8	139,2	52
$GPXUP	4363	05:42:28	0	49,89842	8,57856	8	139,7	54
$GPXUP	4363	05:42:29	0	49,89856	8,57857	8	140,4	53
$GPXUP	4363	05:42:30	0	49,89869	8,57857	8	140,9	54
$GPXUP	4363	05:42:31	0	49,89883	8,57857	8	141,4	53
$GPXUP	4363	05:42:32	0	49,89895	8,57861	8	142,2	50
$GPXUP	4363	05:42:33	0	49,89907	8,57866	8	142,8	50
$GPXUP	4363	05:42:34	0	49,89919	8,57865	8	143	53
$GPXUP	4363	05:42:35	0	49,89932	8,57858	8	141,8	57
$GPXUP	4363	05:42:36	0	49,89945	8,57844	8	140,1	61
$GPXUP	4363	05:42:37	0	49,89956	8,57828	8	139,4	62
$GPXUP	4363	05:42:38	0	49,8997	8,57813	8	138,1	66
$GPXUP	4363	05:42:39	0	49,89984	8,57802	8	136,8	62
$GPXUP	4363	05:42:40	0	49,89999	8,57796	8	136	62
$GPXUP	4363	05:42:41	0	49,90015	8,57793	8	135	62
$GPXUP	4363	05:42:42	0	49,90031	8,57792	8	134,4	63
$GPXUP	4363	05:42:43	0	49,90046	8,57794	8	134,4	61
$GPXUP	4363	05:42:44	0	49,90061	8,5779	8	133,8	61
$GPXUP	4363	05:42:45	0	49,90076	8,57784	8	132,6	62
$GPXUP	4363	05:42:46	0	49,90092	8,57781	8	132,2	66
$GPXUP	4363	05:42:47	0	49,90107	8,57782	8	132,7	63
$GPXUP	4363	05:42:48	0	49,90122	8,57779	8	133,4	61
$GPXUP	4363	05:42:49	0	49,90136	8,57772	8	134,3	59
$GPXUP	4363	05:42:50	0	49,90151	8,57764	8	134,2	61
$GPXUP	4363	05:42:51	0	49,90166	8,57761	8	134,5	62
$GPXUP	4363	05:42:52	0	49,90182	8,57761	8	133,6	61
$GPXUP	4363	05:42:53	0	49,90197	8,57761	8	133,6	60
$GPXUP	4363	05:42:54	0	49,90211	8,57762	8	134,6	56
$GPXUP	4363	05:42:55	0	49,90225	8,57764	8	135,7	55
$GPXUP	4363	05:42:56	0	49,90237	8,57769	8	136,3	52
$GPXUP	4363	05:42:57	0	49,9025	8,57774	8	136,1	53
$GPXUP	4363	05:42:58	0	49,90263	8,57779	8	136,4	53
$GPXUP	4363	05:42:59	0	49,90277	8,5778	8	135,7	57
$GPXUP	4363	05:43:00	0	49,90291	8,57779	8	134,9	57
$GPXUP	4363	05:43:01	0	49,90306	8,57778	8	134,6	57
$GPXUP	4363	05:43:02	0	49,9032	8,57778	8	134,8	56
$GPXUP	4363	05:43:03	0	49,90334	8,57779	8	133,7	57
$GPXUP	4363	05:43:04	0	49,90347	8,57783	8	133,7	53
$GPXUP	4363	05:43:05	0	49,9036	8,57787	8	134,5	54
$GPXUP	4363	05:43:06	0	49,90373	8,57789	8	135,1	52
$GPXUP	4363	05:43:07	0	49,90386	8,57785	8	134	60
$GPXUP	4363	05:43:08	0	49,904	8,57773	8	133,8	65
$GPXUP	4363	05:43:09	0	49,90413	8,57759	8	133,5	65
$GPXUP	4363	05:43:10	0	49,90427	8,57747	8	133,3	62
$GPXUP	4363	05:43:11	0	49,90441	8,57737	8	133,4	60
$GPXUP	4363	05:43:12	0	49,90456	8,57731	8	133	62
$GPXUP	4363	05:43:13	0	49,9047	8,5773	8	134,2	58
$GPXUP	4363	05:43:14	0	49,90485	8,57728	8	134,8	58
$GPXUP	4363	05:43:15	0	49,90499	8,57727	8	135,7	57
$GPXUP	4363	05:43:16	0	49,90513	8,57728	8	136,6	54
$GPXUP	4363	05:43:17	0	49,90526	8,5773	8	136,8	52
$GPXUP	4363	05:43:18	0	49,9054	8,57733	8	136,2	58
$GPXUP	4363	05:43:19	0	49,90554	8,57729	8	136,9	60
$GPXUP	4363	05:43:20	0	49,90568	8,5772	8	137,9	62
$GPXUP	4363	05:43:21	0	49,9058	8,57707	8	138,2	62
$GPXUP	4363	05:43:22	0	49,90593	8,57694	8	138,6	62
$GPXUP	4363	05:43:23	0	49,90605	8,57677	8	139,4	64
$GPXUP	4363	05:43:24	0	49,90616	8,57661	8	138,9	62
$GPXUP	4363	05:43:25	0	49,90629	8,57647	8	137,6	62
$GPXUP	4363	05:43:26	0	49,90643	8,57634	8	136,1	65
$GPXUP	4363	05:43:27	0	49,90658	8,57625	8	135,8	62
$GPXUP	4363	05:43:28	0	49,90672	8,57619	8	136,9	57
$GPXUP	4363	05:43:29	0	49,90686	8,57611	8	135,7	62
$GPXUP	4363	05:43:30	0	49,90702	8,57604	8	133,8	67
$GPXUP	4363	05:43:31	0	49,90718	8,576	8	133,9	63
$GPXUP	4363	05:43:32	0	49,90733	8,57596	8	135,1	62
$GPXUP	4363	05:43:33	0	49,90747	8,57591	8	135,5	59
$GPXUP	4363	05:43:34	0	49,90761	8,57586	8	136,7	57
$GPXUP	4363	05:43:35	0	49,90775	8,57585	8	137,9	54
$GPXUP	4363	05:43:36	0	49,90788	8,57586	8	137,6	53
$GPXUP	4363	05:43:37	0	49,90802	8,57588	8	136,9	55
$GPXUP	4363	05:43:38	0	49,90815	8,57593	8	136,9	56
$GPXUP	4363	05:43:39	0	49,90828	8,57593	8	136,8	57
$GPXUP	4363	05:43:40	0	49,90842	8,57584	8	135,2	65
$GPXUP	4363	05:43:41	0	49,90854	8,57565	8	135	71
$GPXUP	4363	05:43:42	0	49,90864	8,57543	8	134,1	72
$GPXUP	4363	05:43:43	0	49,90872	8,57517	8	132,7	75
$GPXUP	4363	05:43:44	0	49,90876	8,57488	8	132,2	77
$GPXUP	4363	05:43:45	0	49,90872	8,57459	8	132,3	78
$GPXUP	4363	05:43:46	0	49,90862	8,57434	8	131,9	76
$GPXUP	4363	05:43:47	0	49,90847	8,57416	8	131,1	73
$GPXUP	4363	05:43:48	0	49,90831	8,57405	8	131,1	70
$GPXUP	4363	05:43:49	0	49,90814	8,57404	8	130,4	65
$GPXUP	4363	05:43:50	0	49,90798	8,5741	8	130,7	65
$GPXUP	4363	05:43:51	0	49,90781	8,57416	8	131,4	65
$GPXUP	4363	05:43:52	0	49,90766	8,57422	8	130,7	64
$GPXUP	4363	05:43:53	0	49,9075	8,57432	8	130,7	63
$GPXUP	4363	05:43:54	0	49,90736	8,57442	8	131,4	66
$GPXUP	4363	05:43:55	0	49,90721	8,57452	8	131,4	62
$GPXUP	4363	05:43:56	0	49,90707	8,57466	8	131,9	63
$GPXUP	4363	05:43:57	0	49,90693	8,5748	8	131,8	65
$GPXUP	4363	05:43:58	0	49,90679	8,57492	8	130,8	64
$GPXUP	4363	05:43:59	0	49,90663	8,57499	8	130,3	65
$GPXUP	4363	05:44:00	0	49,90647	8,57503	8	131,8	65
$GPXUP	4363	05:44:01	0	49,90632	8,5751	8	131,3	65
$GPXUP	4363	05:44:02	0	49,90618	8,57521	8	130,4	63
$GPXUP	4363	05:44:03	0	49,90605	8,57538	8	129,4	63
$GPXUP	4363	05:44:04	0	49,90596	8,57557	8	129	61
$GPXUP	4363	05:44:05	0	49,90588	8,57579	8	129,1	62
$GPXUP	4363	05:44:06	0	49,9058	8,57599	8	130,4	60
$GPXUP	4363	05:44:07	0	49,90573	8,57618	8	130,8	56
$GPXUP	4363	05:44:08	0	49,90567	8,57638	8	131,8	55
$GPXUP	4363	05:44:09	0	49,90565	8,57657	8	132,2	53
$GPXUP	4363	05:44:10	0	49,90568	8,57677	8	132	53
$GPXUP	4363	05:44:11	0	49,90572	8,57697	8	131,9	54
$GPXUP	4363	05:44:12	0	49,90573	8,57718	8	133,1	54
$GPXUP	4363	05:44:13	0	49,90572	8,57739	8	133,3	54
$GPXUP	4363	05:44:14	0	49,90568	8,57759	8	133,2	55
$GPXUP	4363	05:44:15	0	49,90563	8,57779	8	133,4	55
$GPXUP	4363	05:44:16	0	49,90559	8,57798	8	133,5	55
$GPXUP	4363	05:44:17	0	49,90554	8,57818	8	132,9	54
$GPXUP	4363	05:44:18	0	49,90554	8,5784	8	131,4	57
$GPXUP	4363	05:44:19	0	49,90556	8,57862	8	131,4	56
$GPXUP	4363	05:44:20	0	49,90561	8,57882	8	130,4	57
$GPXUP	4363	05:44:21	0	49,9057	8,579	8	130,5	57
$GPXUP	4363	05:44:22	0	49,90579	8,57916	8	130,6	54
$GPXUP	4363	05:44:23	0	49,90588	8,57933	8	131	55
$GPXUP	4363	05:44:24	0	49,90597	8,57947	8	132,2	53
$GPXUP	4363	05:44:25	0	49,90609	8,57959	8	132,1	55
$GPXUP	4363	05:44:26	0	49,90623	8,57964	8	133,2	59
$GPXUP	4363	05:44:27	0	49,90637	8,57966	8	133,7	56
$GPXUP	4363	05:44:28	0	49,90652	8,57968	8	133,8	57
$GPXUP	4363	05:44:29	0	49,90665	8,57963	8	134,7	59
$GPXUP	4363	05:44:30	0	49,90679	8,57953	8	135,1	60
$GPXUP	4363	05:44:31	0	49,90692	8,5794	8	135,3	61
$GPXUP	4363	05:44:32	0	49,90706	8,57928	8	134	61
$GPXUP	4363	05:44:33	0	49,90719	8,57914	8	132,3	63
$GPXUP	4363	05:44:34	0	49,90732	8,57901	8	131,8	64
$GPXUP	4363	05:44:35	0	49,90745	8,57886	8	131,8	65
$GPXUP	4363	05:44:36	0	49,9076	8,57875	8	131,5	65
$GPXUP	4363	05:44:37	0	49,90775	8,57867	8	131,2	63
$GPXUP	4363	05:44:38	0	49,9079	8,57862	8	132,1	64
$GPXUP	4363	05:44:39	0	49,90805	8,57855	8	133	60
$GPXUP	4363	05:44:40	0	49,90818	8,57842	8	133	64
$GPXUP	4363	05:44:41	0	49,90831	8,57827	8	132,1	64
$GPXUP	4363	05:44:42	0	49,90844	8,57813	8	131,3	63
$GPXUP	4363	05:44:43	0	49,90858	8,57805	8	131,5	60
$GPXUP	4363	05:44:44	0	49,90872	8,57804	8	132,5	56
$GPXUP	4363	05:44:45	0	49,90886	8,57807	8	132,7	55
$GPXUP	4363	05:44:46	0	49,90899	8,57813	8	132,8	52
$GPXUP	4363	05:44:47	0	49,90912	8,57818	8	131,7	57
$GPXUP	4363	05:44:48	0	49,90927	8,57821	8	132	59
$GPXUP	4363	05:44:49	0	49,9094	8,57825	8	131,9	53
$GPXUP	4363	05:44:50	0	49,90953	8,57833	8	131,9	54
$GPXUP	4363	05:44:51	0	49,90965	8,5784	8	132,2	53
$GPXUP	4363	05:44:52	0	49,90979	8,5784	8	132,9	56
$GPXUP	4363	05:44:53	0	49,90992	8,57834	8	133,8	56
$GPXUP	4363	05:44:54	0	49,91007	8,5783	8	134	58
$GPXUP	4363	05:44:55	0	49,91021	8,57831	8	133,4	53
$GPXUP	4363	05:44:56	0	49,91034	8,57832	8	133,9	55
$GPXUP	4363	05:44:57	0	49,91048	8,57834	8	133,7	56
$GPXUP	4363	05:44:58	0	49,91062	8,57834	8	133,7	57
$GPXUP	4363	05:44:59	0	49,91077	8,57831	8	134	60
$GPXUP	4363	05:45:00	0	49,91092	8,57825	8	134,2	60
$GPXUP	4363	05:45:01	0	49,91106	8,5782	8	134,8	57
$GPXUP	4363	05:45:02	0	49,91121	8,57813	8	133,8	61
$GPXUP	4363	05:45:03	0	49,91135	8,57805	8	133,9	61
$GPXUP	4363	05:45:04	0	49,91149	8,57797	8	134,4	63
$GPXUP	4363	05:45:05	0	49,91164	8,57788	8	133,1	64
$GPXUP	4363	05:45:06	0	49,91177	8,57773	8	133	67
$GPXUP	4363	05:45:07	0	49,9119	8,57756	8	133	65
$GPXUP	4363	05:45:08	0	49,91204	8,57744	8	132,6	62
$GPXUP	4363	05:45:09	0	49,91219	8,57742	8	131,7	59
$GPXUP	4363	05:45:10	0	49,91232	8,57751	8	131,6	56
$GPXUP	4363	05:45:11	0	49,91239	8,57768	8	132,3	53
$GPXUP	4363	05:45:12	0	49,91244	8,57787	8	133,3	52
$GPXUP	4363	05:45:13	0	49,91249	8,57806	8	134,3	51
$GPXUP	4363	05:45:14	0	49,91253	8,57824	8	136,2	50
$GPXUP	4363	05:45:15	0	49,91261	8,57839	8	137,1	49
$GPXUP	4363	05:45:16	0	49,91269	8,57852	8	138,4	47
$GPXUP	4363	05:45:17	0	49,91276	8,57866	8	139,7	45
$GPXUP	4363	05:45:18	0	49,91282	8,57882	8	140,6	46
$GPXUP	4363	05:45:19	0	49,9129	8,57895	8	141,4	50
$GPXUP	4363	05:45:20	0	49,91302	8,57901	8	142,5	50
$GPXUP	4363	05:45:21	0	49,91315	8,579	8	143,4	55
$GPXUP	4363	05:45:22	0	49,91329	8,57895	8	144,7	57
$GPXUP	4363	05:45:23	0	49,91342	8,57888	8	146	56
$GPXUP	4363	05:45:24	0	49,91356	8,57883	8	146,5	55
$GPXUP	4363	05:45:25	0	49,9137	8,57881	8	146,5	55
$GPXUP	4363	05:45:26	0	49,91384	8,5788	8	145,7	55
$GPXUP	4363	05:45:27	0	49,91397	8,57874	8	145,5	62
$GPXUP	4363	05:45:28	0	49,9141	8,57858	8	145,5	66
$GPXUP	4363	05:45:29	0	49,9142	8,57837	8	145,9	68
$GPXUP	4363	05:45:30	0	49,91428	8,57814	8	147,1	67
$GPXUP	4363	05:45:31	0	49,91436	8,57791	8	147,8	67
$GPXUP	4363	05:45:32	0	49,91442	8,57765	8	147,1	72
$GPXUP	4363	05:45:33	0	49,91449	8,57739	8	146,6	73
$GPXUP	4363	05:45:34	0	49,91458	8,57715	8	146,7	70
$GPXUP	4363	05:45:35	0	49,91468	8,57692	8	147,3	70
$GPXUP	4363	05:45:36	0	49,91476	8,57667	8	146,7	76
$GPXUP	4363	05:45:37	0	49,91484	8,5764	8	146,5	75
$GPXUP	4363	05:45:38	0	49,91492	8,57614	8	148,2	71
$GPXUP	4363	05:45:39	0	49,915	8,57591	8	149,2	68
$GPXUP	4363	05:45:40	0	49,91509	8,57568	8	149	69
$GPXUP	4363	05:45:41	0	49,91515	8,57542	8	147,9	75
$GPXUP	4363	05:45:42	0	49,9152	8,57513	8	146,6	77
$GPXUP	4363	05:45:43	0	49,91525	8,57484	8	145,4	78
$GPXUP	4363	05:45:44	0	49,91529	8,57454	8	146,3	76
$GPXUP	4363	05:45:45	0	49,91532	8,57425	8	147,8	74
$GPXUP	4363	05:45:46	0	49,91535	8,57397	8	149,6	74
$GPXUP	4363	05:45:47	0	49,9154	8,57368	8	149,8	74
$GPXUP	4363	05:45:48	0	49,91547	8,57344	8	147,9	70
$GPXUP	4363	05:45:49	0	49,91559	8,57324	8	145,9	68
$GPXUP	4363	05:45:50	0	49,91572	8,57307	8	144,7	68
$GPXUP	4363	05:45:51	0	49,91586	8,57297	8	145,2	64
$GPXUP	4363	05:45:52	0	49,91602	8,5729	8	145	60
$GPXUP	4363	05:45:53	0	49,91616	8,57283	8	144,1	59
$GPXUP	4363	05:45:54	0	49,9163	8,57272	8	143,8	65
$GPXUP	4363	05:45:55	0	49,91643	8,57256	8	143,9	67
$GPXUP	4363	05:45:56	0	49,91656	8,5724	8	143	67
$GPXUP	4363	05:45:57	0	49,91669	8,57223	8	142,2	65
$GPXUP	4363	05:45:58	0	49,91682	8,57207	8	141,8	66
$GPXUP	4363	05:45:59	0	49,91696	8,57195	8	141,6	63
$GPXUP	4363	05:46:00	0	49,9171	8,57191	8	142,6	57
$GPXUP	4363	05:46:01	0	49,91723	8,57194	8	142,7	52
$GPXUP	4363	05:46:02	0	49,91735	8,57202	8	143,2	51
$GPXUP	4363	05:46:03	0	49,91746	8,57211	8	143,5	51
$GPXUP	4363	05:46:04	0	49,91757	8,57222	8	144,2	49
$GPXUP	4363	05:46:05	0	49,91766	8,57233	8	144,8	47
$GPXUP	4363	05:46:06	0	49,91776	8,57244	8	144,1	49
$GPXUP	4363	05:46:07	0	49,91788	8,5725	8	143	54
$GPXUP	4363	05:46:08	0	49,91803	8,5725	8	141,8	60
$GPXUP	4363	05:46:09	0	49,91817	8,57245	8	141	61
$GPXUP	4363	05:46:10	0	49,91831	8,57241	8	141,8	58
$GPXUP	4363	05:46:11	0	49,91845	8,57241	8	143	53
$GPXUP	4363	05:46:12	0	49,91858	8,57243	8	143,3	51
$GPXUP	4363	05:46:13	0	49,9187	8,5725	8	143,7	51
$GPXUP	4363	05:46:14	0	49,91882	8,57258	8	144,8	51
$GPXUP	4363	05:46:15	0	49,91893	8,57265	8	145,1	52
$GPXUP	4363	05:46:16	0	49,91906	8,5727	8	145,6	51
$GPXUP	4363	05:46:17	0	49,91919	8,5727	8	145	55
$GPXUP	4363	05:46:18	0	49,91933	8,57264	8	144,9	58
$GPXUP	4363	05:46:19	0	49,91946	8,57254	8	144,2	59
$GPXUP	4363	05:46:20	0	49,9196	8,57245	8	143,8	59
$GPXUP	4363	05:46:21	0	49,91973	8,57237	8	144,2	58
$GPXUP	4363	05:46:22	0	49,91987	8,57227	8	143,9	62
$GPXUP	4363	05:46:23	0	49,92001	8,57216	8	143,9	63
$GPXUP	4363	05:46:24	0	49,92016	8,57204	8	140,4	66
$GPXUP	4363	05:46:25	0	49,9203	8,57187	8	137,1	73
$GPXUP	4363	05:46:26	0	49,92043	8,57168	8	136,4	74
$GPXUP	4363	05:46:27	0	49,92057	8,57149	8	135,8	73
$GPXUP	4363	05:46:28	0	49,92071	8,57134	8	135,5	66
$GPXUP	4363	05:46:29	0	49,92086	8,57124	8	136,7	63
$GPXUP	4363	05:46:30	0	49,92101	8,57116	8	137,5	63
$GPXUP	4363	05:46:31	0	49,92116	8,57108	8	137,8	62
$GPXUP	4363	05:46:32	0	49,9213	8,571	8	138	63
$GPXUP	4363	05:46:33	0	49,92146	8,57094	8	137,4	65
$GPXUP	4363	05:46:34	0	49,92161	8,57089	8	137,1	62
$GPXUP	4363	05:46:35	0	49,92176	8,5708	8	137,5	64
$GPXUP	4363	05:46:36	0	49,9219	8,57067	8	137,3	66
$GPXUP	4363	05:46:37	0	49,92203	8,57051	8	136,9	70
$GPXUP	4363	05:46:38	0	49,92215	8,57029	8	136,6	73
$GPXUP	4363	05:46:39	0	49,92226	8,57009	8	135,9	69
$GPXUP	4363	05:46:40	0	49,92241	8,56995	8	134,9	65
$GPXUP	4363	05:46:41	0	49,92256	8,56989	8	135	61
$GPXUP	4363	05:46:42	0	49,92271	8,5699	8	135,6	60
$GPXUP	4363	05:46:43	0	49,92285	8,56994	8	136,4	57
$GPXUP	4363	05:46:44	0	49,92299	8,56998	8	137,7	57
$GPXUP	4363	05:46:45	0	49,92313	8,57003	8	138,3	55
$GPXUP	4363	05:46:46	0	49,92326	8,57011	8	137,4	52
$GPXUP	4363	05:46:47	0	49,92335	8,57024	8	136,9	50
$GPXUP	4363	05:46:48	0	49,92344	8,57039	8	137,4	52
$GPXUP	4363	05:46:49	0	49,92354	8,57051	8	138,1	54
$GPXUP	4363	05:46:50	0	49,92366	8,5706	8	139,3	53
$GPXUP	4363	05:46:51	0	49,92378	8,57069	8	139,7	51
$GPXUP	4363	05:46:52	0	49,92388	8,57082	8	139,6	50
$GPXUP	4363	05:46:53	0	49,92396	8,57097	8	139,5	51
$GPXUP	4363	05:46:54	0	49,92405	8,57111	8	139,4	52
$GPXUP	4363	05:46:55	0	49,92416	8,57123	8	139,4	53
$GPXUP	4363	05:46:56	0	49,92427	8,57133	8	140,4	53
$GPXUP	4363	05:46:57	0	49,9244	8,57138	8	141,4	54
$GPXUP	4363	05:46:58	0	49,92454	8,57137	8	141,3	57
$GPXUP	4363	05:46:59	0	49,92468	8,5713	8	141,1	62
$GPXUP	4363	05:47:00	0	49,92484	8,57126	8	141,3	62
$GPXUP	4363	05:47:01	0	49,92499	8,57125	8	142,5	60
$GPXUP	4363	05:47:02	0	49,92513	8,57122	8	143,4	56
$GPXUP	4363	05:47:03	0	49,92527	8,57118	8	143,9	58
$GPXUP	4363	05:47:04	0	49,9254	8,5711	8	144	57
$GPXUP	4363	05:47:05	0	49,92554	8,57099	8	144,4	59
$GPXUP	4363	05:47:06	0	49,92567	8,57088	8	144,3	63
$GPXUP	4363	05:47:07	0	49,92581	8,57076	8	143,4	65
$GPXUP	4363	05:47:08	0	49,92596	8,57068	8	144,2	61
$GPXUP	4363	05:47:09	0	49,9261	8,57058	8	144,1	58
$GPXUP	4363	05:47:10	0	49,92623	8,57047	8	142,9	63
$GPXUP	4363	05:47:11	0	49,92637	8,57035	8	141,9	65
$GPXUP	4363	05:47:12	0	49,92652	8,57024	8	141,6	66
$GPXUP	4363	05:47:13	0	49,92667	8,57016	8	143	63
$GPXUP	4363	05:47:14	0	49,92681	8,57005	8	143,6	61
$GPXUP	4363	05:47:15	0	49,92693	8,56991	8	144,2	62
$GPXUP	4363	05:47:16	0	49,92707	8,56979	8	145,2	61
$GPXUP	4363	05:47:17	0	49,9272	8,56968	8	146	60
$GPXUP	4363	05:47:18	0	49,92734	8,56957	8	146,6	60
$GPXUP	4363	05:47:19	0	49,92747	8,56946	8	146,6	58
$GPXUP	4363	05:47:20	0	49,9276	8,56937	8	146,9	60
$GPXUP	4363	05:47:21	0	49,92774	8,56927	8	146,7	60
$GPXUP	4363	05:47:22	0	49,92788	8,5692	8	146	61
$GPXUP	4363	05:47:23	0	49,92802	8,56919	8	145,5	57
$GPXUP	4363	05:47:24	0	49,92815	8,56924	8	145,2	53
$GPXUP	4363	05:47:25	0	49,92827	8,56934	8	145,3	53
$GPXUP	4363	05:47:26	0	49,92837	8,56947	8	145,4	52
$GPXUP	4363	05:47:27	0	49,92846	8,56962	8	145,6	52
$GPXUP	4363	05:47:28	0	49,92854	8,56976	8	145,6	52
$GPXUP	4363	05:47:29	0	49,92863	8,56991	8	146,1	50
$GPXUP	4363	05:47:30	0	49,92871	8,57006	8	146,5	50
$GPXUP	4363	05:47:31	0	49,9288	8,57021	8	147	51
$GPXUP	4363	05:47:32	0	49,92887	8,57037	8	147,3	51
$GPXUP	4363	05:47:33	0	49,92895	8,57053	8	147,6	52
$GPXUP	4363	05:47:34	0	49,92902	8,57069	8	147,5	50
$GPXUP	4363	05:47:35	0	49,92909	8,57086	8	147,8	51
$GPXUP	4363	05:47:36	0	49,92912	8,57106	8	149,1	52
$GPXUP	4363	05:47:37	0	49,92913	8,57126	8	151,2	50
$GPXUP	4363	05:47:38	0	49,92915	8,57143	8	153,5	44
$GPXUP	4363	05:47:39	0	49,92921	8,57158	8	154,7	44
$GPXUP	4363	05:47:40	0	49,9293	8,57169	8	155,3	47
$GPXUP	4363	05:47:41	0	49,9294	8,57177	8	155,9	47
$GPXUP	4363	05:47:42	0	49,92951	8,57185	8	156,6	47
$GPXUP	4363	05:47:43	0	49,92962	8,57191	8	157,9	47
$GPXUP	4363	05:47:44	0	49,92973	8,57197	8	159,3	48
$GPXUP	4363	05:47:45	0	49,92986	8,572	8	159,9	52
$GPXUP	4363	05:47:46	0	49,92999	8,57202	8	160,8	52
$GPXUP	4363	05:47:47	0	49,93012	8,57203	8	161,2	52
$GPXUP	4363	05:47:48	0	49,93025	8,57205	8	162,2	51
$GPXUP	4363	05:47:49	0	49,93038	8,57206	8	162,4	50
$GPXUP	4363	05:47:50	0	49,9305	8,57209	8	162,9	50
$GPXUP	4363	05:47:51	0	49,93062	8,57212	8	162,8	50
$GPXUP	4363	05:47:52	0	49,93074	8,57215	8	162,9	51
$GPXUP	4363	05:47:53	0	49,93087	8,5722	8	162,2	51
$GPXUP	4363	05:47:54	0	49,93098	8,5723	8	162,5	47
$GPXUP	4363	05:47:55	0	49,93108	8,57238	8	163,3	47
$GPXUP	4363	05:47:56	0	49,93119	8,57246	8	163,6	47
$GPXUP	4363	05:47:57	0	49,9313	8,57254	8	163,3	46
$GPXUP	4363	05:47:58	0	49,93142	8,57258	8	163,6	51
$GPXUP	4363	05:47:59	0	49,93154	8,57257	8	165,2	51
$GPXUP	4363	05:48:00	0	49,93167	8,57256	8	166,5	52
$GPXUP	4363	05:48:01	0	49,9318	8,57254	8	167,5	52
$GPXUP	4363	05:48:02	0	49,93194	8,57248	8	168,4	57
$GPXUP	4363	05:48:03	0	49,93207	8,57238	8	168,8	61
$GPXUP	4363	05:48:04	0	49,9322	8,57223	8	169,3	62
$GPXUP	4363	05:48:05	0	49,93232	8,57208	8	170	63
$GPXUP	4363	05:48:06	0	49,93244	8,5719	8	170,1	65
$GPXUP	4363	05:48:07	0	49,93256	8,57172	8	170,1	66
$GPXUP	4363	05:48:08	0	49,93267	8,57152	8	170,3	65
$GPXUP	4363	05:48:09	0	49,93279	8,57134	8	170,4	64
$GPXUP	4363	05:48:10	0	49,9329	8,57117	8	170,1	64
$GPXUP	4363	05:48:11	0	49,93302	8,571	8	170,2	65
$GPXUP	4363	05:48:12	0	49,93313	8,5708	8	169,9	68
$GPXUP	4363	05:48:13	0	49,93322	8,57057	8	168,9	69
$GPXUP	4363	05:48:14	0	49,9333	8,57031	8	168,7	73
$GPXUP	4363	05:48:15	0	49,93335	8,57003	8	168,1	77
$GPXUP	4363	05:48:16	0	49,9334	8,56975	8	167,6	77
$GPXUP	4363	05:48:17	0	49,93346	8,56947	8	167,7	75
$GPXUP	4363	05:48:18	0	49,93354	8,56921	8	167,5	73
$GPXUP	4363	05:48:19	0	49,93364	8,56898	8	167,2	70
$GPXUP	4363	05:48:20	0	49,93376	8,56878	8	166,4	67
$GPXUP	4363	05:48:21	0	49,93389	8,56862	8	165,6	67
$GPXUP	4363	05:48:22	0	49,93403	8,56848	8	163,9	66
$GPXUP	4363	05:48:23	0	49,93418	8,56837	8	162,4	67
$GPXUP	4363	05:48:24	0	49,93434	8,56827	8	160,7	68
$GPXUP	4363	05:48:25	0	49,9345	8,56817	8	160,6	69
$GPXUP	4363	05:48:26	0	49,93465	8,56806	8	160,4	71
$GPXUP	4363	05:48:27	0	49,93481	8,56792	8	160,4	70
$GPXUP	4363	05:48:28	0	49,93496	8,56779	8	159,5	70
$GPXUP	4363	05:48:29	0	49,93512	8,56766	8	159,5	70
$GPXUP	4363	05:48:30	0	49,93527	8,56751	8	159,5	69
$GPXUP	4363	05:48:31	0	49,93541	8,56737	8	159,7	67
$GPXUP	4363	05:48:32	0	49,93555	8,56724	8	159,8	64
$GPXUP	4363	05:48:33	0	49,9357	8,56714	8	160,1	64
$GPXUP	4363	05:48:34	0	49,93584	8,56708	8	160,6	61
$GPXUP	4363	05:48:35	0	49,93599	8,56705	8	161,2	57
$GPXUP	4363	05:48:36	0	49,93614	8,56703	8	161,7	57
$GPXUP	4363	05:48:37	0	49,93627	8,567	8	162,2	56
$GPXUP	4363	05:48:38	0	49,93641	8,56694	8	162,9	59
$GPXUP	4363	05:48:39	0	49,93655	8,56684	8	163,1	62
$GPXUP	4363	05:48:40	0	49,93668	8,56669	8	163	63
$GPXUP	4363	05:48:41	0	49,9368	8,56654	8	163	64
$GPXUP	4363	05:48:42	0	49,93693	8,5664	8	162,9	64
$GPXUP	4363	05:48:43	0	49,93707	8,56626	8	162,7	63
$GPXUP	4363	05:48:44	0	49,9372	8,56614	8	162,4	62
$GPXUP	4363	05:48:45	0	49,93733	8,566	8	162,3	63
$GPXUP	4363	05:48:46	0	49,93746	8,56587	8	162,6	62
$GPXUP	4363	05:48:47	0	49,93758	8,56572	8	163	62
$GPXUP	4363	05:48:48	0	49,93769	8,56554	8	162,2	68
$GPXUP	4363	05:48:49	0	49,9378	8,56532	8	161,6	69
$GPXUP	4363	05:48:50	0	49,9379	8,5651	8	161,2	69
$GPXUP	4363	05:48:51	0	49,93801	8,5649	8	161	69
$GPXUP	4363	05:48:52	0	49,93814	8,56473	8	161,7	65
$GPXUP	4363	05:48:53	0	49,93827	8,56459	8	162	63
$GPXUP	4363	05:48:54	0	49,9384	8,56447	8	161,8	61
$GPXUP	4363	05:48:55	0	49,93853	8,56436	8	161,3	61
$GPXUP	4363	05:48:56	0	49,93867	8,56425	8	161,5	60
$GPXUP	4363	05:48:57	0	49,9388	8,56414	8	162,2	60
$GPXUP	4363	05:48:58	0	49,93893	8,56403	8	162,7	59
$GPXUP	4363	05:48:59	0	49,93906	8,56394	8	163,4	56
$GPXUP	4363	05:49:00	0	49,9392	8,56389	8	164,1	53
$GPXUP	4363	05:49:01	0	49,93933	8,56384	8	164,6	54
$GPXUP	4363	05:49:02	0	49,93946	8,56379	8	164,8	54
$GPXUP	4363	05:49:03	0	49,93959	8,56371	8	164,7	57
$GPXUP	4363	05:49:04	0	49,93972	8,56363	8	165,4	56
$GPXUP	4363	05:49:05	0	49,93985	8,56355	8	166,4	55
$GPXUP	4363	05:49:06	0	49,93998	8,56349	8	166,5	56
$GPXUP	4363	05:49:07	0	49,94012	8,56343	8	166,6	56
$GPXUP	4363	05:49:08	0	49,94025	8,56337	8	167,1	57
$GPXUP	4363	05:49:09	0	49,94038	8,56329	8	167	59
$GPXUP	4363	05:49:10	0	49,94052	8,5632	8	166,8	57
$GPXUP	4363	05:49:11	0	49,94066	8,56313	8	167,6	57
$GPXUP	4363	05:49:12	0	49,94079	8,56312	8	167,7	53
$GPXUP	4363	05:49:13	0	49,94092	8,56312	8	167,2	53
$GPXUP	4363	05:49:14	0	49,94106	8,5631	8	167,4	55
$GPXUP	4363	05:49:15	0	49,9412	8,56305	8	167,2	57
$GPXUP	4363	05:49:16	0	49,94134	8,56302	8	166,8	57
$GPXUP	4363	05:49:17	0	49,94148	8,56302	8	167,4	54
$GPXUP	4363	05:49:18	0	49,94161	8,56304	8	168,3	52
$GPXUP	4363	05:49:19	0	49,94174	8,56305	8	169,9	52
$GPXUP	4363	05:49:20	0	49,94187	8,56306	8	170,2	53
$GPXUP	4363	05:49:21	0	49,94201	8,56306	8	170,2	54
$GPXUP	4363	05:49:22	0	49,94214	8,56305	8	170,2	53
$GPXUP	4363	05:49:23	0	49,94226	8,56302	8	171,4	54
$GPXUP	4363	05:49:24	0	49,9424	8,56295	8	171,9	58
$GPXUP	4363	05:49:25	0	49,94253	8,56285	8	172	60
$GPXUP	4363	05:49:26	0	49,94266	8,56272	8	171,8	63
$GPXUP	4363	05:49:27	0	49,9428	8,56258	8	171,8	64
$GPXUP	4363	05:49:28	0	49,94293	8,56244	8	172,1	63
$GPXUP	4363	05:49:29	0	49,94306	8,56229	8	172,3	64
$GPXUP	4363	05:49:30	0	49,94319	8,56214	8	170,8	65
$GPXUP	4363	05:49:31	0	49,94333	8,562	8	168,6	65
$GPXUP	4363	05:49:32	0	49,94348	8,56189	8	167,6	67
$GPXUP	4363	05:49:33	0	49,94363	8,56184	8	168	60
$GPXUP	4363	05:49:34	0	49,94378	8,5618	8	169	60
$GPXUP	4363	05:49:35	0	49,94392	8,56174	8	169,9	58
$GPXUP	4363	05:49:36	0	49,94405	8,56164	8	169,9	59
$GPXUP	4363	05:49:37	0	49,94418	8,56152	8	170,5	63
$GPXUP	4363	05:49:38	0	49,94431	8,56137	8	170,3	64
$GPXUP	4363	05:49:39	0	49,94442	8,5612	8	171,2	67
$GPXUP	4363	05:49:40	0	49,94454	8,561	8	170,8	69
$GPXUP	4363	05:49:41	0	49,94466	8,56079	8	170,5	71
$GPXUP	4363	05:49:42	0	49,94478	8,56059	8	169,1	72
$GPXUP	4363	05:49:43	0	49,94492	8,56042	8	169,1	68
$GPXUP	4363	05:49:44	0	49,94506	8,5603	8	168,5	66
$GPXUP	4363	05:49:45	0	49,94522	8,5602	8	168	66
$GPXUP	4363	05:49:46	0	49,94536	8,56011	8	168,3	62
$GPXUP	4363	05:49:47	0	49,94551	8,56002	8	168,5	61
$GPXUP	4363	05:49:48	0	49,94565	8,55997	8	168,8	56
$GPXUP	4363	05:49:49	0	49,94578	8,55993	8	168,9	57
$GPXUP	4363	05:49:50	0	49,94593	8,55993	8	168,6	59
$GPXUP	4363	05:49:51	0	49,94606	8,55995	8	168,8	53
$GPXUP	4363	05:49:52	0	49,94619	8,55999	8	169,4	52
$GPXUP	4363	05:49:53	0	49,94631	8,56004	8	171,3	51
$GPXUP	4363	05:49:54	0	49,94644	8,56009	8	172,3	52
$GPXUP	4363	05:49:55	0	49,94657	8,5601	8	172,5	54
$GPXUP	4363	05:49:56	0	49,94671	8,56007	8	172,6	56
$GPXUP	4363	05:49:57	0	49,94685	8,56003	8	173	57
$GPXUP	4363	05:49:58	0	49,94699	8,55997	8	174	59
$GPXUP	4363	05:49:59	0	49,94713	8,5599	8	174,9	57
$GPXUP	4363	05:50:00	0	49,94727	8,55982	8	175,1	60
$GPXUP	4363	05:50:01	0	49,9474	8,55971	8	175,3	60
$GPXUP	4363	05:50:02	0	49,94753	8,5596	8	175,7	60
$GPXUP	4363	05:50:03	0	49,94766	8,55949	8	175,5	61
$GPXUP	4363	05:50:04	0	49,9478	8,5594	8	175,4	61
$GPXUP	4363	05:50:05	0	49,94794	8,55931	8	175,1	58
$GPXUP	4363	05:50:06	0	49,94807	8,55923	8	174,7	58
$GPXUP	4363	05:50:07	0	49,9482	8,55912	8	174,3	62
$GPXUP	4363	05:50:08	0	49,94832	8,55896	8	173,9	65
$GPXUP	4363	05:50:09	0	49,94845	8,55879	8	173,6	65
$GPXUP	4363	05:50:10	0	49,94857	8,55864	8	173,2	64
$GPXUP	4363	05:50:11	0	49,9487	8,5585	8	173,1	64
$GPXUP	4363	05:50:12	0	49,94885	8,55837	8	172,5	65
$GPXUP	4363	05:50:13	0	49,94898	8,55825	8	171,7	62
$GPXUP	4363	05:50:14	0	49,94912	8,55817	8	170,8	60
$GPXUP	4363	05:50:15	0	49,94927	8,55812	8	170,7	60
$GPXUP	4363	05:50:16	0	49,94941	8,55807	8	170,3	59
$GPXUP	4363	05:50:17	0	49,94956	8,55802	8	170,1	58
$GPXUP	4363	05:50:18	0	49,94969	8,55799	8	170,5	57
$GPXUP	4363	05:50:19	0	49,94983	8,55796	8	170,8	58
$GPXUP	4363	05:50:20	0	49,94997	8,5579	8	170,7	58
$GPXUP	4363	05:50:21	0	49,95011	8,55786	8	170,5	56
$GPXUP	4363	05:50:22	0	49,95025	8,55784	8	170,7	55
$GPXUP	4363	05:50:23	0	49,95039	8,55782	8	171,3	55
$GPXUP	4363	05:50:24	0	49,95052	8,55779	8	171,4	55
$GPXUP	4363	05:50:25	0	49,95066	8,55776	8	171,3	54
$GPXUP	4363	05:50:26	0	49,95079	8,55772	8	171,5	53
$GPXUP	4363	05:50:27	0	49,95092	8,5577	8	171,5	54
$GPXUP	4363	05:50:28	0	49,95106	8,55767	8	170,8	56
$GPXUP	4363	05:50:29	0	49,95119	8,55762	8	171,3	54
$GPXUP	4363	05:50:30	0	49,95132	8,55754	8	172,7	56
$GPXUP	4363	05:50:31	0	49,95144	8,55743	8	173,2	57
$GPXUP	4363	05:50:32	0	49,95156	8,55729	8	173,1	60
$GPXUP	4363	05:50:33	0	49,95168	8,55714	8	172,8	61
$GPXUP	4363	05:50:34	0	49,9518	8,557	8	172,9	60
$GPXUP	4363	05:50:35	0	49,95193	8,55687	8	171,9	61
$GPXUP	4363	05:50:36	0	49,95205	8,55672	8	171,5	61
$GPXUP	4363	05:50:37	0	49,95217	8,55657	8	171,6	61
$GPXUP	4363	05:50:38	0	49,95229	8,55642	8	171,7	61
$GPXUP	4363	05:50:39	0	49,95242	8,55628	8	171	62
$GPXUP	4363	05:50:40	0	49,95254	8,55614	8	170,5	62
$GPXUP	4363	05:50:41	0	49,95267	8,55601	8	169,8	61
$GPXUP	4363	05:50:42	0	49,95281	8,5559	8	169,1	60
$GPXUP	4363	05:50:43	0	49,95294	8,5558	8	169,1	59
$GPXUP	4363	05:50:44	0	49,95307	8,5557	8	170	61
$GPXUP	4363	05:50:45	0	49,9532	8,55556	8	170	62
$GPXUP	4363	05:50:46	0	49,95329	8,55538	8	171,1	63
$GPXUP	4363	05:50:47	0	49,95338	8,55518	8	171,5	61
$GPXUP	4363	05:50:48	0	49,95347	8,55501	8	172	57
$GPXUP	4363	05:50:49	0	49,95358	8,55486	8	172,7	57
$GPXUP	4363	05:50:50	0	49,95368	8,55471	8	173,3	56
$GPXUP	4363	05:50:51	0	49,95376	8,55453	8	174,6	62
$GPXUP	4363	05:50:52	0	49,95383	8,5543	8	174,9	65
$GPXUP	4363	05:50:53	0	49,95387	8,55405	8	175	66
$GPXUP	4363	05:50:54	0	49,9539	8,55379	8	175,3	67
$GPXUP	4363	05:50:55	0	49,95392	8,55353	8	176	67
$GPXUP	4363	05:50:56	0	49,95395	8,55327	8	176,2	66
$GPXUP	4363	05:50:57	0	49,95399	8,55302	8	176,2	65
$GPXUP	4363	05:50:58	0	49,95403	8,55277	8	176,5	65
$GPXUP	4363	05:50:59	0	49,95407	8,55253	8	176,8	66
$GPXUP	4363	05:51:00	0	49,95411	8,55228	8	176,8	66
$GPXUP	4363	05:51:01	0	49,95415	8,55204	8	177,3	65
$GPXUP	4363	05:51:02	0	49,95421	8,5518	8	176,4	65
$GPXUP	4363	05:51:03	0	49,95426	8,55156	8	175,9	66
$GPXUP	4363	05:51:04	0	49,95433	8,55133	8	175,8	66
$GPXUP	4363	05:51:05	0	49,95439	8,5511	8	175,7	65
$GPXUP	4363	05:51:06	0	49,95448	8,5509	8	175,5	60
$GPXUP	4363	05:51:07	0	49,95459	8,55076	8	176	57
$GPXUP	4363	05:51:08	0	49,95471	8,55065	8	175,7	56
$GPXUP	4363	05:51:09	0	49,95484	8,55054	8	174,8	58
$GPXUP	4363	05:51:10	0	49,95497	8,55043	8	174,9	60
$GPXUP	4363	05:51:11	0	49,95508	8,55026	8	174,3	65
$GPXUP	4363	05:51:12	0	49,95518	8,55005	8	174,9	66
$GPXUP	4363	05:51:13	0	49,95527	8,54984	8	176	64
$GPXUP	4363	05:51:14	0	49,95537	8,54966	8	176,8	61
$GPXUP	4363	05:51:15	0	49,95547	8,54948	8	177,6	59
$GPXUP	4363	05:51:16	0	49,95556	8,5493	8	177,7	60
$GPXUP	4363	05:51:17	0	49,95565	8,54912	8	177,7	61
$GPXUP	4363	05:51:18	0	49,95573	8,54891	8	177,1	63
$GPXUP	4363	05:51:19	0	49,95579	8,54869	8	177,4	65
$GPXUP	4363	05:51:20	0	49,95584	8,54844	8	178,2	65
$GPXUP	4363	05:51:21	0	49,95588	8,5482	8	178,7	64
$GPXUP	4363	05:51:22	0	49,95594	8,54797	8	178,5	64
$GPXUP	4363	05:51:23	0	49,956	8,54775	8	179	63
$GPXUP	4363	05:51:24	0	49,95607	8,54753	8	180,2	62
$GPXUP	4363	05:51:25	0	49,95612	8,5473	8	180,3	64
$GPXUP	4363	05:51:26	0	49,95616	8,54704	8	179,9	65
$GPXUP	4363	05:51:27	0	49,95618	8,54679	8	180	69
$GPXUP	4363	05:51:28	0	49,9562	8,54652	8	179,7	69
$GPXUP	4363	05:51:29	0	49,95622	8,54625	8	179,5	69
$GPXUP	4363	05:51:30	0	49,95625	8,54598	8	179,2	69
$GPXUP	4363	05:51:31	0	49,95628	8,54572	8	178,3	68
$GPXUP	4363	05:51:32	0	49,95632	8,54546	8	177,7	68
$GPXUP	4363	05:51:33	0	49,95637	8,54522	8	177,5	68
$GPXUP	4363	05:51:34	0	49,95644	8,54498	8	176,3	66
$GPXUP	4363	05:51:35	0	49,95652	8,54476	8	175,6	66
$GPXUP	4363	05:51:36	0	49,9566	8,54454	8	175,2	65
$GPXUP	4363	05:51:37	0	49,9567	8,54435	8	175,2	60
$GPXUP	4363	05:51:38	0	49,9568	8,54416	8	175,1	61
$GPXUP	4363	05:51:39	0	49,95689	8,54396	8	173,7	65
$GPXUP	4363	05:51:40	0	49,95697	8,54375	8	173,2	67
$GPXUP	4363	05:51:41	0	49,95706	8,54354	8	173,7	64
$GPXUP	4363	05:51:42	0	49,95716	8,54335	8	174,9	61
$GPXUP	4363	05:51:43	0	49,95726	8,54318	8	176,4	61
$GPXUP	4363	05:51:44	0	49,95738	8,54304	8	176,1	58
$GPXUP	4363	05:51:45	0	49,95752	8,54296	8	176,4	56
$GPXUP	4363	05:51:46	0	49,95765	8,54292	8	176,7	55
$GPXUP	4363	05:51:47	0	49,95778	8,54284	8	176,5	57
$GPXUP	4363	05:51:48	0	49,9579	8,5427	8	176,8	62
$GPXUP	4363	05:51:49	0	49,95801	8,54254	8	175,9	63
$GPXUP	4363	05:51:50	0	49,95812	8,54237	8	175,5	61
$GPXUP	4363	05:51:51	0	49,95823	8,5422	8	176,3	63
$GPXUP	4363	05:51:52	0	49,95834	8,54202	8	176,6	63
$GPXUP	4363	05:51:53	0	49,95844	8,54181	8	177,2	64
$GPXUP	4363	05:51:54	0	49,95852	8,54161	8	178,4	63
$GPXUP	4363	05:51:55	0	49,95861	8,54141	8	178,9	62
$GPXUP	4363	05:51:56	0	49,95867	8,54118	8	177,9	68
$GPXUP	4363	05:51:57	0	49,95871	8,54091	8	174,5	74
$GPXUP	4363	05:51:58	0	49,95874	8,5406	8	171,1	81
$GPXUP	4363	05:51:59	0	49,95876	8,54029	8	169,2	82
$GPXUP	4363	05:52:00	0	49,9588	8,53998	8	168,6	80
$GPXUP	4363	05:52:01	0	49,95884	8,53969	8	168,8	73
$GPXUP	4363	05:52:02	0	49,95892	8,53945	8	169,4	70
$GPXUP	4363	05:52:03	0	49,95902	8,53924	8	171,2	65
$GPXUP	4363	05:52:04	0	49,9591	8,53902	8	171,5	66
$GPXUP	4363	05:52:05	0	49,95918	8,5388	8	172,2	65
$GPXUP	4363	05:52:06	0	49,95928	8,5386	8	172,5	63
$GPXUP	4363	05:52:07	0	49,95939	8,53842	8	173	64
$GPXUP	4363	05:52:08	0	49,95948	8,53823	8	174,2	62
$GPXUP	4363	05:52:09	0	49,95958	8,53805	8	174,1	62
$GPXUP	4363	05:52:10	0	49,95968	8,53786	8	174,3	62
$GPXUP	4363	05:52:11	0	49,95976	8,53766	8	174,2	63
$GPXUP	4363	05:52:12	0	49,95984	8,53744	8	174,6	65
$GPXUP	4363	05:52:13	0	49,9599	8,53721	8	174,8	67
$GPXUP	4363	05:52:14	0	49,95995	8,53695	8	174,6	67
$GPXUP	4363	05:52:15	0	49,96	8,53671	8	175,6	66
$GPXUP	4363	05:52:16	0	49,96006	8,53649	8	176,4	64
$GPXUP	4363	05:52:17	0	49,96015	8,53628	8	176,7	63
$GPXUP	4363	05:52:18	0	49,96024	8,53609	8	176,3	63
$GPXUP	4363	05:52:19	0	49,96034	8,5359	8	177	62
$GPXUP	4363	05:52:20	0	49,96042	8,5357	8	177	65
$GPXUP	4363	05:52:21	0	49,96049	8,53547	8	176,9	68
$GPXUP	4363	05:52:22	0	49,96054	8,53521	8	176,5	69
$GPXUP	4363	05:52:23	0	49,96059	8,53496	8	176	70
$GPXUP	4363	05:52:24	0	49,96066	8,53472	8	177,1	66
$GPXUP	4363	05:52:25	0	49,96075	8,53452	8	178	59
$GPXUP	4363	05:52:26	0	49,96085	8,53436	8	178,8	56
$GPXUP	4363	05:52:27	0	49,96097	8,53424	8	178,8	53
$GPXUP	4363	05:52:28	0	49,96109	8,53415	8	178,5	55
$GPXUP	4363	05:52:29	0	49,96123	8,53408	8	177,9	58
$GPXUP	4363	05:52:30	0	49,96136	8,53403	8	178,3	54
$GPXUP	4363	05:52:31	0	49,9615	8,53399	8	178,3	53
$GPXUP	4363	05:52:32	0	49,96164	8,53395	8	178,2	54
$GPXUP	4363	05:52:33	0	49,96177	8,53389	8	178,6	57
$GPXUP	4363	05:52:34	0	49,9619	8,53381	8	178	58
$GPXUP	4363	05:52:35	0	49,96202	8,53368	8	177,4	62
$GPXUP	4363	05:52:36	0	49,96213	8,5335	8	177	62
$GPXUP	4363	05:52:37	0	49,96224	8,53331	8	176,7	64
$GPXUP	4363	05:52:38	0	49,96234	8,5331	8	175	67
$GPXUP	4363	05:52:39	0	49,96241	8,53285	8	174,5	73
$GPXUP	4363	05:52:40	0	49,96248	8,53259	8	173,5	72
$GPXUP	4363	05:52:41	0	49,96255	8,53234	8	173,1	71
$GPXUP	4363	05:52:42	0	49,96263	8,53211	8	171,7	66
$GPXUP	4363	05:52:43	0	49,96274	8,53192	8	170,9	65
$GPXUP	4363	05:52:44	0	49,96286	8,53176	8	169,9	65
$GPXUP	4363	05:52:45	0	49,96301	8,53166	8	170,6	63
$GPXUP	4363	05:52:46	0	49,96316	8,53161	8	171,1	58
$GPXUP	4363	05:52:47	0	49,9633	8,53159	8	171,1	57
$GPXUP	4363	05:52:48	0	49,96344	8,53156	8	171,8	58
$GPXUP	4363	05:52:49	0	49,96359	8,53152	8	171,5	57
$GPXUP	4363	05:52:50	0	49,96373	8,5315	8	172,2	57
$GPXUP	4363	05:52:51	0	49,96387	8,5315	8	172,1	57
$GPXUP	4363	05:52:52	0	49,96401	8,53148	8	173	57
$GPXUP	4363	05:52:53	0	49,96415	8,53145	8	172,6	58
$GPXUP	4363	05:52:54	0	49,96429	8,53139	8	173,3	57
$GPXUP	4363	05:52:55	0	49,96443	8,53133	8	172,2	57
$GPXUP	4363	05:52:56	0	49,96457	8,53133	8	171,4	58
$GPXUP	4363	05:52:57	0	49,9647	8,5314	8	171,6	57
$GPXUP	4363	05:52:58	0	49,96483	8,5315	8	172,4	55
$GPXUP	4363	05:52:59	0	49,96495	8,53157	8	173,1	53
$GPXUP	4363	05:53:00	0	49,96509	8,53159	8	172,7	55
$GPXUP	4363	05:53:01	0	49,96523	8,53158	8	172,1	56
$GPXUP	4363	05:53:02	0	49,96536	8,53154	8	171,8	57
$GPXUP	4363	05:53:03	0	49,9655	8,53146	8	173	56
$GPXUP	4363	05:53:04	0	49,96562	8,53133	8	173,2	58
$GPXUP	4363	05:53:05	0	49,96572	8,53117	8	172,7	61
$GPXUP	4363	05:53:06	0	49,96582	8,53097	8	171,7	65
$GPXUP	4363	05:53:07	0	49,96592	8,53077	8	171,4	65
$GPXUP	4363	05:53:08	0	49,96603	8,5306	8	171,3	63
$GPXUP	4363	05:53:09	0	49,96616	8,53049	8	171,8	58
$GPXUP	4363	05:53:10	0	49,96631	8,53046	8	172,5	55
$GPXUP	4363	05:53:11	0	49,96644	8,53048	8	173,5	53
$GPXUP	4363	05:53:12	0	49,96658	8,5305	8	174,4	55
$GPXUP	4363	05:53:13	0	49,96671	8,53048	8	176,6	51
$GPXUP	4363	05:53:14	0	49,96684	8,53047	8	176,8	51
$GPXUP	4363	05:53:15	0	49,96697	8,53048	8	177,7	51
$GPXUP	4363	05:53:16	0	49,96709	8,53048	8	178,1	52
$GPXUP	4363	05:53:17	0	49,96723	8,53046	8	178	55
$GPXUP	4363	05:53:18	0	49,96736	8,53038	8	177,6	56
$GPXUP	4363	05:53:19	0	49,96749	8,53029	8	177,5	56
$GPXUP	4363	05:53:20	0	49,96761	8,53018	8	177,2	57
$GPXUP	4363	05:53:21	0	49,96773	8,53004	8	176,6	60
$GPXUP	4363	05:53:22	0	49,96785	8,52988	8	175,9	61
$GPXUP	4363	05:53:23	0	49,96795	8,52969	8	175,1	64
$GPXUP	4363	05:53:24	0	49,96805	8,52949	8	175,1	62
$GPXUP	4363	05:53:25	0	49,96815	8,52931	8	175,5	62
$GPXUP	4363	05:53:26	0	49,96825	8,52913	8	175,5	61
$GPXUP	4363	05:53:27	0	49,96834	8,52893	8	175,2	62
$GPXUP	4363	05:53:28	0	49,96842	8,52871	8	174,9	65
$GPXUP	4363	05:53:29	0	49,96848	8,52846	8	174,8	69
$GPXUP	4363	05:53:30	0	49,96853	8,5282	8	174,8	69
$GPXUP	4363	05:53:31	0	49,96859	8,52794	8	174,7	67
$GPXUP	4363	05:53:32	0	49,96868	8,52773	8	175,6	63
$GPXUP	4363	05:53:33	0	49,96878	8,52758	8	175,6	59
$GPXUP	4363	05:53:34	0	49,9689	8,52744	8	175,8	57
$GPXUP	4363	05:53:35	0	49,96901	8,52731	8	176,1	57
$GPXUP	4363	05:53:36	0	49,96912	8,52717	8	176,6	58
$GPXUP	4363	05:53:37	0	49,96922	8,527	8	176,5	59
$GPXUP	4363	05:53:38	0	49,96932	8,52681	8	176,5	61
$GPXUP	4363	05:53:39	0	49,9694	8,5266	8	176,6	65
$GPXUP	4363	05:53:40	0	49,96948	8,52638	8	175,2	65
$GPXUP	4363	05:53:41	0	49,96958	8,52618	8	174,8	61
$GPXUP	4363	05:53:42	0	49,96968	8,526	8	172,7	63
$GPXUP	4363	05:53:43	0	49,9698	8,52583	8	170,7	64
$GPXUP	4363	05:53:44	0	49,96993	8,5257	8	169,8	64
$GPXUP	4363	05:53:45	0	49,97008	8,5256	8	169,4	61
$GPXUP	4363	05:53:46	0	49,97021	8,52551	8	169,7	59
$GPXUP	4363	05:53:47	0	49,97035	8,52544	8	169,6	57
$GPXUP	4363	05:53:48	0	49,97049	8,52538	8	169,7	55
$GPXUP	4363	05:53:49	0	49,97062	8,52533	8	169,1	56
$GPXUP	4363	05:53:50	0	49,97076	8,52529	8	169,4	54
$GPXUP	4363	05:53:51	0	49,97089	8,52522	8	168,9	57
$GPXUP	4363	05:53:52	0	49,97101	8,52512	8	170	57
$GPXUP	4363	05:53:53	0	49,97113	8,525	8	169,1	57
$GPXUP	4363	05:53:54	0	49,97126	8,5249	8	169,1	55
$GPXUP	4363	05:53:55	0	49,97139	8,52484	8	169,7	53
$GPXUP	4363	05:53:56	0	49,97152	8,52479	8	169,8	52
$GPXUP	4363	05:53:57	0	49,97164	8,52474	8	171,7	52
$GPXUP	4363	05:53:58	0	49,97176	8,52468	8	172,5	50
$GPXUP	4363	05:53:59	0	49,97189	8,52458	8	171,9	58
$GPXUP	4363	05:54:00	0	49,97201	8,52445	8	171,3	58
$GPXUP	4363	05:54:01	0	49,97213	8,52433	8	170,7	58
$GPXUP	4363	05:54:02	0	49,97226	8,52426	8	171,1	56
$GPXUP	4363	05:54:03	0	49,9724	8,52425	8	170,8	52
$GPXUP	4363	05:54:04	0	49,97253	8,52426	8	171,2	52
$GPXUP	4363	05:54:05	0	49,97266	8,52424	8	170,8	53
$GPXUP	4363	05:54:06	0	49,97279	8,52417	8	171,7	54
$GPXUP	4363	05:54:07	0	49,97291	8,52411	8	172,8	51
$GPXUP	4363	05:54:08	0	49,97303	8,52408	8	174,1	48
$GPXUP	4363	05:54:09	0	49,97316	8,52408	8	174,7	49
$GPXUP	4363	05:54:10	0	49,97328	8,5241	8	174,6	48
$GPXUP	4363	05:54:11	0	49,97339	8,52413	8	174,9	48
$GPXUP	4363	05:54:12	0	49,97351	8,52416	8	175,1	48
$GPXUP	4363	05:54:13	0	49,97363	8,5242	8	176,2	47
$GPXUP	4363	05:54:14	0	49,97374	8,52422	8	177,3	48
$GPXUP	4363	05:54:15	0	49,97386	8,52419	8	178,6	49
$GPXUP	4363	05:54:16	0	49,97396	8,52407	8	179,3	53
$GPXUP	4363	05:54:17	0	49,97404	8,5239	8	179,6	57
$GPXUP	4363	05:54:18	0	49,9741	8,52368	8	179,7	61
$GPXUP	4363	05:54:19	0	49,97417	8,52347	8	180,1	59
$GPXUP	4363	05:54:20	0	49,97427	8,52332	8	181,8	54
$GPXUP	4363	05:54:21	0	49,97438	8,52321	8	183,1	49
$GPXUP	4363	05:54:22	0	49,97449	8,52313	8	183,5	49
$GPXUP	4363	05:54:23	0	49,9746	8,523	8	181,9	57
$GPXUP	4363	05:54:24	0	49,9747	8,52282	8	180	64
$GPXUP	4363	05:54:25	0	49,97479	8,52261	8	179,3	64
$GPXUP	4363	05:54:26	0	49,97491	8,52246	8	178,3	58
$GPXUP	4363	05:54:27	0	49,97503	8,52237	8	178,4	53
$GPXUP	4363	05:54:28	0	49,97516	8,52231	8	178,5	53
$GPXUP	4363	05:54:29	0	49,97529	8,52227	8	178,5	52
$GPXUP	4363	05:54:30	0	49,97542	8,52224	8	179,4	50
$GPXUP	4363	05:54:31	0	49,97554	8,52223	8	179,7	49
$GPXUP	4363	05:54:32	0	49,97566	8,52223	8	180	48
$GPXUP	4363	05:54:33	0	49,97577	8,52223	8	181,6	45
$GPXUP	4363	05:54:34	0	49,97589	8,5222	8	183,4	48
$GPXUP	4363	05:54:35	0	49,97601	8,52217	8	184	47
$GPXUP	4363	05:54:36	0	49,97613	8,52213	8	184,5	50
$GPXUP	4363	05:54:37	0	49,97625	8,52209	8	185,3	50
$GPXUP	4363	05:54:38	0	49,97637	8,52208	8	187,4	48
$GPXUP	4363	05:54:39	0	49,97648	8,52212	8	187,9	45
$GPXUP	4363	05:54:40	0	49,9766	8,52217	8	188,7	45
$GPXUP	4363	05:54:41	0	49,9767	8,52224	8	188	46
$GPXUP	4363	05:54:42	0	49,97681	8,52233	8	187,1	46
$GPXUP	4363	05:54:43	0	49,9769	8,52244	8	187,5	45
$GPXUP	4363	05:54:44	0	49,97698	8,52256	8	188,6	45
$GPXUP	4363	05:54:45	0	49,97706	8,52268	8	188,9	45
$GPXUP	4363	05:54:46	0	49,97715	8,5228	8	187,9	45
$GPXUP	4363	05:54:47	0	49,97723	8,52293	8	187,3	46
$GPXUP	4363	05:54:48	0	49,97729	8,52308	8	187,5	46
$GPXUP	4363	05:54:49	0	49,97737	8,5232	8	188,1	45
$GPXUP	4363	05:54:50	0	49,97747	8,52327	8	188,9	47
$GPXUP	4363	05:54:51	0	49,97758	8,5233	8	190,1	45
$GPXUP	4363	05:54:52	0	49,97769	8,5233	8	190,7	46
$GPXUP	4363	05:54:53	0	49,97781	8,52329	8	191,9	49
$GPXUP	4363	05:54:54	0	49,97794	8,52326	8	191,4	50
$GPXUP	4363	05:54:55	0	49,97805	8,52318	8	192,4	51
$GPXUP	4363	05:54:56	0	49,97817	8,52308	8	192,6	52
$GPXUP	4363	05:54:57	0	49,97829	8,52297	8	191,8	55
$GPXUP	4363	05:54:58	0	49,97841	8,52285	8	190,5	59
$GPXUP	4363	05:54:59	0	49,97853	8,52271	8	190,4	61
$GPXUP	4363	05:55:00	0	49,97865	8,52256	8	189,6	62
$GPXUP	4363	05:55:01	0	49,97878	8,52243	8	190	57
$GPXUP	4363	05:55:02	0	49,9789	8,52233	8	190,4	55
$GPXUP	4363	05:55:03	0	49,97902	8,52222	8	189,8	56
$GPXUP	4363	05:55:04	0	49,97914	8,52209	8	188,8	58
$GPXUP	4363	05:55:05	0	49,97926	8,52196	8	188,4	59
$GPXUP	4363	05:55:06	0	49,97939	8,52185	8	185,8	59
$GPXUP	4363	05:55:07	0	49,97954	8,5218	8	183,3	58
$GPXUP	4363	05:55:08	0	49,97968	8,52181	8	180,7	59
$GPXUP	4363	05:55:09	0	49,97984	8,52184	8	177,8	60
$GPXUP	4363	05:55:10	0	49,97998	8,52187	8	177,5	58
$GPXUP	4363	05:55:11	0	49,98012	8,52188	8	178,3	57
$GPXUP	4363	05:55:12	0	49,98026	8,52182	8	178,9	56
$GPXUP	4363	05:55:13	0	49,9804	8,52175	8	178,7	57
$GPXUP	4363	05:55:14	0	49,98052	8,52166	8	179,1	56
$GPXUP	4363	05:55:15	0	49,98066	8,52154	8	176,6	59
$GPXUP	4363	05:55:16	0	49,98079	8,52145	8	174,8	59
$GPXUP	4363	05:55:17	0	49,98093	8,5214	8	174,7	55
$GPXUP	4363	05:55:18	0	49,98106	8,52138	8	174,2	54
$GPXUP	4363	05:55:19	0	49,9812	8,52135	8	173,7	53
$GPXUP	4363	05:55:20	0	49,98134	8,52134	8	173,4	54
$GPXUP	4363	05:55:21	0	49,98146	8,52137	8	173,1	50
$GPXUP	4363	05:55:22	0	49,98158	8,5214	8	173,1	47
$GPXUP	4363	05:55:23	0	49,9817	8,5214	8	174,4	46
$GPXUP	4363	05:55:24	0	49,98182	8,52138	8	173,8	49
$GPXUP	4363	05:55:25	0	49,98194	8,52136	8	174,1	50
$GPXUP	4363	05:55:26	0	49,98206	8,52132	8	174,2	49
$GPXUP	4363	05:55:27	0	49,98219	8,52128	8	173,2	50
$GPXUP	4363	05:55:28	0	49,98232	8,52129	8	172,4	50
$GPXUP	4363	05:55:29	0	49,98244	8,52132	8	171,7	50
$GPXUP	4363	05:55:30	0	49,98257	8,52133	8	171,5	50
$GPXUP	4363	05:55:31	0	49,9827	8,52129	8	170,7	56
$GPXUP	4363	05:55:32	0	49,98282	8,52118	8	170,1	58
$GPXUP	4363	05:55:33	0	49,98295	8,52107	8	169,3	59
$GPXUP	4363	05:55:34	0	49,98308	8,52095	8	169,1	58
$GPXUP	4363	05:55:35	0	49,98321	8,52085	8	169,3	56
$GPXUP	4363	05:55:36	0	49,98333	8,52075	8	169,7	56
$GPXUP	4363	05:55:37	0	49,98346	8,52066	8	169,4	56
$GPXUP	4363	05:55:38	0	49,98359	8,52057	8	168,9	56
$GPXUP	4363	05:55:39	0	49,98372	8,52048	8	168,8	56
$GPXUP	4363	05:55:40	0	49,98385	8,5204	8	168	57
$GPXUP	4363	05:55:41	0	49,98397	8,52028	8	167,9	59
$GPXUP	4363	05:55:42	0	49,98408	8,52013	8	168,4	59
$GPXUP	4363	05:55:43	0	49,98418	8,51995	8	169,2	63
$GPXUP	4363	05:55:44	0	49,98426	8,51974	8	169,5	62
$GPXUP	4363	05:55:45	0	49,98436	8,51957	8	170,1	57
$GPXUP	4363	05:55:46	0	49,98447	8,51945	8	169,7	56
$GPXUP	4363	05:55:47	0	49,98461	8,51938	8	169,1	56
$GPXUP	4363	05:55:48	0	49,98475	8,51935	8	168,2	57
$GPXUP	4363	05:55:49	0	49,98489	8,51933	8	166,5	55
$GPXUP	4363	05:55:50	0	49,98503	8,51929	8	166,8	57
$GPXUP	4363	05:55:51	0	49,98516	8,51921	8	166,6	58
$GPXUP	4363	05:55:52	0	49,98528	8,51907	8	164,4	63
$GPXUP	4363	05:55:53	0	49,9854	8,51889	8	162,2	65
$GPXUP	4363	05:55:54	0	49,98553	8,51873	8	159,8	66
$GPXUP	4363	05:55:55	0	49,98567	8,5186	8	159,1	63
$GPXUP	4363	05:55:56	0	49,9858	8,5185	8	158,8	59
$GPXUP	4363	05:55:57	0	49,98594	8,51844	8	157,1	56
$GPXUP	4363	05:55:58	0	49,98608	8,51845	8	155,6	58
$GPXUP	4363	05:55:59	0	49,98623	8,5185	8	154,5	60
$GPXUP	4363	05:56:00	0	49,98637	8,51859	8	153,8	58
$GPXUP	4363	05:56:01	0	49,9865	8,51864	8	154,5	56
$GPXUP	4363	05:56:02	0	49,98664	8,51868	8	155,6	55
$GPXUP	4363	05:56:03	0	49,98677	8,5187	8	156	51
$GPXUP	4363	05:56:04	0	49,9869	8,51869	8	156,3	54
$GPXUP	4363	05:56:05	0	49,98704	8,51868	8	157,1	53
$GPXUP	4363	05:56:06	0	49,98717	8,51867	8	157,5	53
$GPXUP	4363	05:56:07	0	49,9873	8,51868	8	158,2	53
$GPXUP	4363	05:56:08	0	49,98743	8,51869	8	158,6	52
$GPXUP	4363	05:56:09	0	49,98756	8,5187	8	159	53
$GPXUP	4363	05:56:10	0	49,98769	8,51864	8	160,1	58
$GPXUP	4363	05:56:11	0	49,98782	8,51856	8	160,8	59
$GPXUP	4363	05:56:12	0	49,98795	8,51846	8	160,4	56
$GPXUP	4363	05:56:13	0	49,98809	8,5184	8	160,7	55
$GPXUP	4363	05:56:14	0	49,98822	8,5184	8	160,2	52
$GPXUP	4363	05:56:15	0	49,98835	8,51844	8	160,2	52
$GPXUP	4363	05:56:16	0	49,98848	8,51848	8	160,3	54
$GPXUP	4363	05:56:17	0	49,98861	8,51852	8	161,8	52
$GPXUP	4363	05:56:18	0	49,98875	8,51852	8	161,5	56
$GPXUP	4363	05:56:19	0	49,98888	8,51844	8	161,9	61
$GPXUP	4363	05:56:20	0	49,989	8,51828	8	160,3	63
$GPXUP	4363	05:56:21	0	49,98912	8,51811	8	158,7	64
$GPXUP	4363	05:56:22	0	49,98926	8,518	8	158,4	61
$GPXUP	4363	05:56:23	0	49,9894	8,51793	8	157,8	56
$GPXUP	4363	05:56:24	0	49,98954	8,51788	8	157,6	56
$GPXUP	4363	05:56:25	0	49,98967	8,51783	8	157,4	54
$GPXUP	4363	05:56:26	0	49,9898	8,51781	8	157,6	52
$GPXUP	4363	05:56:27	0	49,98993	8,51781	8	157,8	52
$GPXUP	4363	05:56:28	0	49,99006	8,5178	8	157,9	51
$GPXUP	4363	05:56:29	0	49,9902	8,51778	8	158	55
$GPXUP	4363	05:56:30	0	49,99033	8,51773	8	158,1	55
$GPXUP	4363	05:56:31	0	49,99047	8,51768	8	159,2	57
$GPXUP	4363	05:56:32	0	49,9906	8,51763	8	159,1	53
$GPXUP	4363	05:56:33	0	49,99074	8,5176	8	158,1	56
$GPXUP	4363	05:56:34	0	49,99088	8,51752	8	157,2	60
$GPXUP	4363	05:56:35	0	49,99102	8,51746	8	156,3	60
$GPXUP	4363	05:56:36	0	49,99117	8,51744	8	155,3	57
$GPXUP	4363	05:56:37	0	49,99131	8,51746	8	155,4	57
$GPXUP	4363	05:56:38	0	49,99145	8,51748	8	154,9	55
$GPXUP	4363	05:56:39	0	49,99159	8,51748	8	155,7	55
$GPXUP	4363	05:56:40	0	49,99173	8,51748	8	156,7	54
$GPXUP	4363	05:56:41	0	49,99186	8,51747	8	157,3	53
$GPXUP	4363	05:56:42	0	49,99199	8,51746	8	157,1	55
$GPXUP	4363	05:56:43	0	49,99212	8,51746	8	158,5	50
$GPXUP	4363	05:56:44	0	49,99224	8,51743	8	160	50
$GPXUP	4363	05:56:45	0	49,99237	8,51739	8	160,5	51
$GPXUP	4363	05:56:46	0	49,9925	8,51735	8	160,2	51
$GPXUP	4363	05:56:47	0	49,99263	8,51732	8	160,7	50
$GPXUP	4363	05:56:48	0	49,99276	8,51728	8	161	51
$GPXUP	4363	05:56:49	0	49,99288	8,51722	8	161,6	52
$GPXUP	4363	05:56:50	0	49,993	8,51715	8	161,7	51
$GPXUP	4363	05:56:51	0	49,99312	8,51709	8	161,3	53
$GPXUP	4363	05:56:52	0	49,99326	8,51709	8	160,7	55
$GPXUP	4363	05:56:53	0	49,99338	8,51713	8	161,1	51
$GPXUP	4363	05:56:54	0	49,9935	8,51718	8	162,9	50
$GPXUP	4363	05:56:55	0	49,99363	8,51718	8	163,2	57
$GPXUP	4363	05:56:56	0	49,99377	8,51712	8	162,6	57
$GPXUP	4363	05:56:57	0	49,9939	8,51704	8	163,3	58
$GPXUP	4363	05:56:58	0	49,99404	8,51697	8	163,2	57
$GPXUP	4363	05:56:59	0	49,99418	8,5169	8	163	58
$GPXUP	4363	05:57:00	0	49,99432	8,51685	8	162,9	57
$GPXUP	4363	05:57:01	0	49,99445	8,51679	8	162,6	55
$GPXUP	4363	05:57:02	0	49,99459	8,51675	8	161,7	59
$GPXUP	4363	05:57:03	0	49,99473	8,51676	8	161,8	56
$GPXUP	4363	05:57:04	0	49,99485	8,51684	8	163,5	51
$GPXUP	4363	05:57:05	0	49,99495	8,51696	8	165,2	50
$GPXUP	4363	05:57:06	0	49,99502	8,51712	8	167	47
$GPXUP	4363	05:57:07	0	49,99508	8,51728	8	168	46
$GPXUP	4363	05:57:08	0	49,99516	8,5174	8	167,4	41
$GPXUP	4363	05:57:09	0	49,99526	8,51746	8	166,2	45
$GPXUP	4363	05:57:10	0	49,99538	8,51748	8	163,7	49
$GPXUP	4363	05:57:11	0	49,9955	8,51753	8	163,1	53
$GPXUP	4363	05:57:12	0	49,99562	8,51763	8	162,8	53
$GPXUP	4363	05:57:13	0	49,99572	8,51775	8	162,6	51
$GPXUP	4363	05:57:14	0	49,99582	8,51786	8	163,5	49
$GPXUP	4363	05:57:15	0	49,99592	8,51798	8	164,3	48
$GPXUP	4363	05:57:16	0	49,99601	8,5181	8	165,2	49
$GPXUP	4363	05:57:17	0	49,99612	8,51817	8	165	48
$GPXUP	4363	05:57:18	0	49,99624	8,51822	8	164,9	47
$GPXUP	4363	05:57:19	0	49,99634	8,51829	8	164,6	46
$GPXUP	4363	05:57:20	0	49,99644	8,51837	8	164,4	46
$GPXUP	4363	05:57:21	0	49,99654	8,51846	8	164,3	49
$GPXUP	4363	05:57:22	0	49,99664	8,51855	8	164,9	47
$GPXUP	4363	05:57:23	0	49,99672	8,51868	8	165,4	47
$GPXUP	4363	05:57:24	0	49,99681	8,5188	8	165,2	45
$GPXUP	4363	05:57:25	0	49,99689	8,51892	8	164,4	46
$GPXUP	4363	05:57:26	0	49,99698	8,51905	8	164,3	49
$GPXUP	4363	05:57:27	0	49,99707	8,51919	8	164,6	52
$GPXUP	4363	05:57:28	0	49,99716	8,51931	8	166	50
$GPXUP	4363	05:57:29	0	49,99727	8,51939	8	168,2	48
$GPXUP	4363	05:57:30	0	49,99738	8,51945	8	169,6	46
$GPXUP	4363	05:57:31	0	49,99749	8,51948	8	170,5	45
$GPXUP	4363	05:57:32	0	49,99761	8,51949	8	170,5	45
$GPXUP	4363	05:57:33	0	49,99772	8,51949	8	171,2	48
$GPXUP	4363	05:57:34	0	49,99784	8,51951	8	171,3	45
$GPXUP	4363	05:57:35	0	49,99795	8,51956	8	170,7	44
$GPXUP	4363	05:57:36	0	49,99806	8,51962	8	170,6	45
$GPXUP	4363	05:57:37	0	49,99817	8,51969	8	170,3	46
$GPXUP	4363	05:57:38	0	49,99827	8,51974	8	170,7	44
$GPXUP	4363	05:57:39	0	49,99838	8,51976	8	171,2	48
$GPXUP	4363	05:57:40	0	49,9985	8,51975	8	170,7	49
$GPXUP	4363	05:57:41	0	49,99863	8,51973	8	170,6	49
$GPXUP	4363	05:57:42	0	49,99876	8,5197	8	171,6	54
$GPXUP	4363	05:57:43	0	49,99887	8,51959	8	171,5	56
$GPXUP	4363	05:57:44	0	49,99898	8,51946	8	171,3	56
$GPXUP	4363	05:57:45	0	49,9991	8,51932	8	170,3	58
$GPXUP	4363	05:57:46	0	49,99922	8,51919	8	169	57
$GPXUP	4363	05:57:47	0	49,99934	8,51907	8	168,2	57
$GPXUP	4363	05:57:48	0	49,99947	8,51897	8	167	56
$GPXUP	4363	05:57:49	0	49,9996	8,5189	8	166,1	55
$GPXUP	4363	05:57:50	0	49,99974	8,51887	8	165,7	56
$GPXUP	4363	05:57:51	0	49,99988	8,51886	8	165,9	54
$GPXUP	4363	05:57:52	0	50,00001	8,51886	8	166,1	54
$GPXUP	4363	05:57:53	0	50,00015	8,51883	8	166,1	54
$GPXUP	4363	05:57:54	0	50,00028	8,51884	8	165,1	52
$GPXUP	4363	05:57:55	0	50,00042	8,51888	8	164,9	53
$GPXUP	4363	05:57:56	0	50,00055	8,51892	8	164,1	57
$GPXUP	4363	05:57:57	0	50,0007	8,51892	8	163,7	58
$GPXUP	4363	05:57:58	0	50,00084	8,5189	8	164,4	56
$GPXUP	4363	05:57:59	0	50,00098	8,51888	8	164,1	55
$GPXUP	4363	05:58:00	0	50,00111	8,51886	8	164,9	52
$GPXUP	4363	05:58:01	0	50,00124	8,51882	8	165,1	54
$GPXUP	4363	05:58:02	0	50,00138	8,51877	8	165	57
$GPXUP	4363	05:58:03	0	50,00151	8,51867	8	165,8	58
$GPXUP	4363	05:58:04	0	50,00163	8,51855	8	166	58
$GPXUP	4363	05:58:05	0	50,00175	8,51841	8	165,3	58
$GPXUP	4363	05:58:06	0	50,00187	8,51828	8	164,1	58
$GPXUP	4363	05:58:07	0	50,002	8,51818	8	162,6	57
$GPXUP	4363	05:58:08	0	50,00214	8,51811	8	160,7	58
$GPXUP	4363	05:58:09	0	50,00228	8,51805	8	159,1	61
$GPXUP	4363	05:58:10	0	50,00242	8,51799	8	158	60
$GPXUP	4363	05:58:11	0	50,00257	8,5179	8	156,9	63
$GPXUP	4363	05:58:12	0	50,00271	8,51779	8	156,6	65
$GPXUP	4363	05:58:13	0	50,00285	8,51766	8	157,3	66
$GPXUP	4363	05:58:14	0	50,00299	8,51754	8	157,1	65
$GPXUP	4363	05:58:15	0	50,00314	8,51746	8	156	61
$GPXUP	4363	05:58:16	0	50,00329	8,51741	8	155,6	58
$GPXUP	4363	05:58:17	0	50,00343	8,5174	8	154,8	59
$GPXUP	4363	05:58:18	0	50,00358	8,51737	8	155,5	58
$GPXUP	4363	05:58:19	0	50,00372	8,51734	8	155,6	58
$GPXUP	4363	05:58:20	0	50,00386	8,51733	8	156,1	57
$GPXUP	4363	05:58:21	0	50,004	8,51734	8	156,7	57
$GPXUP	4363	05:58:22	0	50,00414	8,51733	8	157,7	55
$GPXUP	4363	05:58:23	0	50,00428	8,51728	8	156,2	59
$GPXUP	4363	05:58:24	0	50,00442	8,51719	8	155,8	60
$GPXUP	4363	05:58:25	0	50,00456	8,51711	8	155,2	59
$GPXUP	4363	05:58:26	0	50,0047	8,51702	8	155,3	61
$GPXUP	4363	05:58:27	0	50,00484	8,51692	8	155,3	60
$GPXUP	4363	05:58:28	0	50,00497	8,51679	8	155,5	66
$GPXUP	4363	05:58:29	0	50,00508	8,51659	8	154,9	69
$GPXUP	4363	05:58:30	0	50,00518	8,51637	8	155,6	68
$GPXUP	4363	05:58:31	0	50,00528	8,51618	8	156,8	65
$GPXUP	4363	05:58:32	0	50,00539	8,516	8	157,7	64
$GPXUP	4363	05:58:33	0	50,0055	8,51581	8	158,7	64
$GPXUP	4363	05:58:34	0	50,0056	8,51564	8	160,2	62
$GPXUP	4363	05:58:35	0	50,00571	8,51548	8	161,2	60
$GPXUP	4363	05:58:36	0	50,00581	8,51531	8	162,1	59
$GPXUP	4363	05:58:37	0	50,0059	8,51513	8	162,2	58
$GPXUP	4363	05:58:38	0	50,00599	8,51495	8	162,2	60
$GPXUP	4363	05:58:39	0	50,00608	8,51476	8	162,5	60
$GPXUP	4363	05:58:40	0	50,00616	8,51457	8	162,5	60
$GPXUP	4363	05:58:41	0	50,00623	8,51436	8	161,2	65
$GPXUP	4363	05:58:42	0	50,00629	8,51411	8	160,1	69
$GPXUP	4363	05:58:43	0	50,00635	8,51386	8	160,3	66
$GPXUP	4363	05:58:44	0	50,00643	8,51365	8	161,2	62
$GPXUP	4363	05:58:45	0	50,00653	8,5135	8	161,9	54
$GPXUP	4363	05:58:46	0	50,00665	8,5134	8	162,3	53
$GPXUP	4363	05:58:47	0	50,00678	8,51335	8	162,3	54
$GPXUP	4363	05:58:48	0	50,00691	8,5133	8	161,5	53
$GPXUP	4363	05:58:49	0	50,00704	8,51322	8	160,5	57
$GPXUP	4363	05:58:50	0	50,00716	8,51313	8	159,7	57
$GPXUP	4363	05:58:51	0	50,00729	8,51302	8	159,2	60
$GPXUP	4363	05:58:52	0	50,00743	8,51293	8	158	58
$GPXUP	4363	05:58:53	0	50,00757	8,51286	8	157,1	56
$GPXUP	4363	05:58:54	0	50,0077	8,51284	8	156,9	52
$GPXUP	4363	05:58:55	0	50,00783	8,51285	8	155,4	49
$GPXUP	4363	05:58:56	0	50,00793	8,51296	8	153,6	50
$GPXUP	4363	05:58:57	0	50,00798	8,51315	8	154,3	53
$GPXUP	4363	05:58:58	0	50,00796	8,51336	8	154,6	53
$GPXUP	4363	05:58:59	0	50,00792	8,51356	8	154,4	53
$GPXUP	4363	05:59:00	0	50,00786	8,51376	8	153,4	55
$GPXUP	4363	05:59:01	0	50,00781	8,51396	8	152,1	54
$GPXUP	4363	05:59:02	0	50,00776	8,51415	8	152,1	55
$GPXUP	4363	05:59:03	0	50,0077	8,51435	8	152	55
$GPXUP	4363	05:59:04	0	50,00765	8,51456	8	151,9	55
$GPXUP	4363	05:59:05	0	50,00759	8,51475	8	151,9	55
$GPXUP	4363	05:59:06	0	50,00752	8,51495	8	150,3	59
$GPXUP	4363	05:59:07	0	50,00745	8,51516	8	148,6	59
$GPXUP	4363	05:59:08	0	50,00742	8,51539	8	149,6	60
$GPXUP	4363	05:59:09	0	50,00743	8,51561	8	150,5	56
$GPXUP	4363	05:59:10	0	50,00744	8,51583	8	151,5	54
$GPXUP	4363	05:59:11	0	50,00744	8,51603	8	151,9	51
$GPXUP	4363	05:59:12	0	50,00742	8,51623	8	150,9	54
$GPXUP	4363	05:59:13	0	50,0074	8,51644	8	149,1	56
$GPXUP	4363	05:59:14	0	50,00736	8,51667	8	149,1	60
$GPXUP	4363	05:59:15	0	50,0073	8,51689	8	149	60
$GPXUP	4363	05:59:16	0	50,00725	8,51711	8	149,6	59
$GPXUP	4363	05:59:17	0	50,0072	8,51732	8	150,3	57
$GPXUP	4363	05:59:18	0	50,00718	8,51754	8	150,8	54
$GPXUP	4363	05:59:19	0	50,0072	8,51774	8	151	53
$GPXUP	4363	05:59:20	0	50,00724	8,51794	8	151,2	51
$GPXUP	4363	05:59:21	0	50,00727	8,51813	8	151,6	51
$GPXUP	4363	05:59:22	0	50,00732	8,51831	8	150,9	51
$GPXUP	4363	05:59:23	0	50,00738	8,51848	8	150,1	51
$GPXUP	4363	05:59:24	0	50,00745	8,51864	8	149,9	50
$GPXUP	4363	05:59:25	0	50,00749	8,51882	8	149,8	51
$GPXUP	4363	05:59:26	0	50,00752	8,51902	8	148,5	51
$GPXUP	4363	05:59:27	0	50,00754	8,51922	8	148	50
$GPXUP	4363	05:59:28	0	50,00756	8,5194	8	147,1	50
$GPXUP	4363	05:59:29	0	50,00762	8,51958	8	145,8	51
$GPXUP	4363	05:59:30	0	50,0077	8,51972	8	145,8	50
$GPXUP	4363	05:59:31	0	50,0078	8,51982	8	147,3	48
$GPXUP	4363	05:59:32	0	50,00791	8,51992	8	147,5	49
$GPXUP	4363	05:59:33	0	50,00802	8,52002	8	147,6	49
$GPXUP	4363	05:59:34	0	50,00811	8,52014	8	148,2	46
$GPXUP	4363	05:59:35	0	50,00818	8,52029	8	147,2	47
$GPXUP	4363	05:59:36	0	50,00825	8,52044	8	147,5	51
$GPXUP	4363	05:59:37	0	50,00833	8,52058	8	149,6	48
$GPXUP	4363	05:59:38	0	50,00842	8,52071	8	150,3	47
$GPXUP	4363	05:59:39	0	50,00852	8,52081	8	149,6	46
$GPXUP	4363	05:59:40	0	50,00862	8,5209	8	149	46
$GPXUP	4363	05:59:41	0	50,00872	8,521	8	148,6	46
$GPXUP	4363	05:59:42	0	50,00881	8,5211	8	149,3	46
$GPXUP	4363	05:59:43	0	50,00891	8,52118	8	150,2	46
$GPXUP	4363	05:59:44	0	50,00902	8,52124	8	150,2	45
$GPXUP	4363	05:59:45	0	50,00913	8,5213	8	148,9	47
$GPXUP	4363	05:59:46	0	50,00924	8,52139	8	148,1	49
$GPXUP	4363	05:59:47	0	50,00933	8,5215	8	148,8	46
$GPXUP	4363	05:59:48	0	50,00941	8,52162	8	149,1	44
$GPXUP	4363	05:59:49	0	50,00948	8,52174	8	150,3	43
$GPXUP	4363	05:59:50	0	50,00958	8,52183	8	149,9	44
$GPXUP	4363	05:59:51	0	50,00969	8,52186	8	148,3	49
$GPXUP	4363	05:59:52	0	50,00982	8,52186	8	147,3	50
$GPXUP	4363	05:59:53	0	50,00995	8,52185	8	145,6	52
$GPXUP	4363	05:59:54	0	50,01008	8,52181	8	145,4	55
$GPXUP	4363	05:59:55	0	50,01021	8,52173	8	146,1	55
$GPXUP	4363	05:59:56	0	50,01033	8,52166	8	147,1	54
$GPXUP	4363	05:59:57	0	50,01045	8,5216	8	148,2	50
$GPXUP	4363	05:59:58	0	50,01058	8,52157	8	146,6	49
$GPXUP	4363	05:59:59	0	50,01072	8,52151	8	144,7	57
$GPXUP	4363	06:00:00	0	50,01086	8,52144	8	142,7	59
$GPXUP	4363	06:00:01	0	50,011	8,52136	8	141,8	61
$GPXUP	4363	06:00:02	0	50,01115	8,52128	8	142	62
$GPXUP	4363	06:00:03	0	50,0113	8,52122	8	141,4	59
$GPXUP	4363	06:00:04	0	50,01144	8,52121	8	141,9	55
$GPXUP	4363	06:00:05	0	50,01158	8,52124	8	143,2	53
$GPXUP	4363	06:00:06	0	50,0117	8,52127	8	145,2	50
$GPXUP	4363	06:00:07	0	50,01183	8,52128	8	146,2	52
$GPXUP	4363	06:00:08	0	50,01196	8,52131	8	146,8	51
$GPXUP	4363	06:00:09	0	50,01209	8,52134	8	147,8	52
$GPXUP	4363	06:00:10	0	50,01222	8,52138	8	147,4	53
$GPXUP	4363	06:00:11	0	50,01231	8,5215	8	147,7	51
$GPXUP	4363	06:00:12	0	50,01235	8,5217	8	148,3	53
$GPXUP	4363	06:00:13	0	50,01234	8,52191	8	148,9	54
$GPXUP	4363	06:00:14	0	50,01229	8,52212	8	149,3	56
$GPXUP	4363	06:00:15	0	50,01222	8,52232	8	149,6	59
$GPXUP	4363	06:00:16	0	50,0121	8,52248	8	148,8	68
$GPXUP	4363	06:00:17	0	50,01194	8,5226	8	148,3	71
$GPXUP	4363	06:00:18	0	50,01176	8,52264	8	148,4	73
$GPXUP	4363	06:00:19	0	50,01158	8,52258	8	150,3	73
$GPXUP	4363	06:00:20	0	50,01141	8,52244	8	152	73
$GPXUP	4363	06:00:21	0	50,01129	8,52226	8	153,3	68
$GPXUP	4363	06:00:22	0	50,01119	8,52203	8	153	68
$GPXUP	4363	06:00:23	0	50,01114	8,52179	8	151,5	65
$GPXUP	4363	06:00:24	0	50,01115	8,52153	8	149,9	66
$GPXUP	4363	06:00:25	0	50,01119	8,52128	8	150,8	63
$GPXUP	4363	06:00:26	0	50,01126	8,52106	8	151,5	58
$GPXUP	4363	06:00:27	0	50,01134	8,52087	8	151,3	56
$GPXUP	4363	06:00:28	0	50,01145	8,52071	8	149,6	58
$GPXUP	4363	06:00:29	0	50,01158	8,52059	8	148,1	59
$GPXUP	4363	06:00:30	0	50,01172	8,5205	8	147,1	59
$GPXUP	4363	06:00:31	0	50,01185	8,52042	8	147,5	58
$GPXUP	4363	06:00:32	0	50,01198	8,52031	8	148,8	60
$GPXUP	4363	06:00:33	0	50,0121	8,52016	8	149,8	60
$GPXUP	4363	06:00:34	0	50,0122	8,51999	8	150,5	60
$GPXUP	4363	06:00:35	0	50,01231	8,51981	8	150,4	60
$GPXUP	4363	06:00:36	0	50,01242	8,51966	8	150,5	58
$GPXUP	4363	06:00:37	0	50,01255	8,51952	8	149,6	62
$GPXUP	4363	06:00:38	0	50,01267	8,51936	8	148,4	63
$GPXUP	4363	06:00:39	0	50,0128	8,51922	8	146,1	63
$GPXUP	4363	06:00:40	0	50,01294	8,51912	8	143,9	63
$GPXUP	4363	06:00:41	0	50,01309	8,51903	8	141,3	64
$GPXUP	4363	06:00:42	0	50,01324	8,51896	8	140,5	63
$GPXUP	4363	06:00:43	0	50,01339	8,5189	8	139,8	61
$GPXUP	4363	06:00:44	0	50,01354	8,51886	8	139,4	60
$GPXUP	4363	06:00:45	0	50,01369	8,51887	8	139	58
$GPXUP	4363	06:00:46	0	50,01383	8,51891	8	138,9	59
$GPXUP	4363	06:00:47	0	50,01397	8,51895	8	138,7	59
$GPXUP	4363	06:00:48	0	50,01411	8,51899	8	138,5	57
$GPXUP	4363	06:00:49	0	50,01425	8,51898	8	138,4	58
$GPXUP	4363	06:00:50	0	50,01439	8,51894	8	139,7	54
$GPXUP	4363	06:00:51	0	50,01452	8,51888	8	139,7	55
$GPXUP	4363	06:00:52	0	50,01466	8,51884	8	139,4	59
$GPXUP	4363	06:00:53	0	50,0148	8,51885	8	139,7	58
$GPXUP	4363	06:00:54	0	50,01494	8,51888	8	140,5	56
$GPXUP	4363	06:00:55	0	50,01508	8,51889	8	140,8	55
$GPXUP	4363	06:00:56	0	50,01522	8,51892	8	141,8	56
$GPXUP	4363	06:00:57	0	50,01536	8,5189	8	142,6	54
$GPXUP	4363	06:00:58	0	50,01549	8,5188	8	142,7	60
$GPXUP	4363	06:00:59	0	50,01561	8,51866	8	142,7	62
$GPXUP	4363	06:01:00	0	50,01573	8,5185	8	142,5	62
$GPXUP	4363	06:01:01	0	50,01586	8,51839	8	141,3	59
$GPXUP	4363	06:01:02	0	50,01601	8,51834	8	141	59
$GPXUP	4363	06:01:03	0	50,01615	8,51833	8	141	59
$GPXUP	4363	06:01:04	0	50,0163	8,51832	8	140,8	57
$GPXUP	4363	06:01:05	0	50,01644	8,5183	8	140,3	59
$GPXUP	4363	06:01:06	0	50,01659	8,51829	8	139,2	59
$GPXUP	4363	06:01:07	0	50,01673	8,51832	8	138	58
$GPXUP	4363	06:01:08	0	50,01688	8,51838	8	136,9	60
$GPXUP	4363	06:01:09	0	50,01702	8,51838	8	136,4	61
$GPXUP	4363	06:01:10	0	50,01718	8,51832	8	135,9	61
$GPXUP	4363	06:01:11	0	50,01732	8,51826	8	135,4	61
$GPXUP	4363	06:01:12	0	50,01747	8,51819	8	134,1	60
$GPXUP	4363	06:01:13	0	50,01761	8,51814	8	133,2	59
$GPXUP	4363	06:01:14	0	50,01776	8,51812	8	132,3	59
$GPXUP	4363	06:01:15	0	50,0179	8,51814	8	131,8	58
$GPXUP	4363	06:01:16	0	50,01805	8,51817	8	131,6	58
$GPXUP	4363	06:01:17	0	50,01819	8,51822	8	131,4	56
$GPXUP	4363	06:01:18	0	50,01832	8,51828	8	131,8	55
$GPXUP	4363	06:01:19	0	50,01846	8,51837	8	132,3	52
$GPXUP	4363	06:01:20	0	50,01859	8,5184	8	130,4	57
$GPXUP	4363	06:01:21	0	50,01874	8,51846	8	127,1	61
$GPXUP	4363	06:01:22	0	50,01889	8,51852	8	124,1	65
$GPXUP	4363	06:01:23	0	50,01904	8,5186	8	124,5	63
$GPXUP	4363	06:01:24	0	50,01919	8,51866	8	126,4	63
$GPXUP	4363	06:01:25	0	50,01935	8,51871	8	127	61
$GPXUP	4363	06:01:26	0	50,0195	8,51876	8	127,3	59
$GPXUP	4363	06:01:27	0	50,01964	8,51875	8	127,3	58
$GPXUP	4363	06:01:28	0	50,01978	8,51868	8	126,8	63
$GPXUP	4363	06:01:29	0	50,01993	8,51863	8	128	62
$GPXUP	4363	06:01:30	0	50,02009	8,51862	8	128,2	62
$GPXUP	4363	06:01:31	0	50,02024	8,51864	8	128,5	61
$GPXUP	4363	06:01:32	0	50,02039	8,51865	8	128,6	61
$GPXUP	4363	06:01:33	0	50,02054	8,51861	8	129,5	56
$GPXUP	4363	06:01:34	0	50,02068	8,51854	8	129,6	59
$GPXUP	4363	06:01:35	0	50,0208	8,51841	8	129,4	61
$GPXUP	4363	06:01:36	0	50,02091	8,51824	8	129,4	64
$GPXUP	4363	06:01:37	0	50,02102	8,51805	8	129,5	63
$GPXUP	4363	06:01:38	0	50,02113	8,51788	8	129,5	62
$GPXUP	4363	06:01:39	0	50,02126	8,51775	8	129,7	63
$GPXUP	4363	06:01:40	0	50,0214	8,51766	8	131	58
$GPXUP	4363	06:01:41	0	50,02153	8,5176	8	132,5	54
$GPXUP	4363	06:01:42	0	50,02166	8,51758	8	133	50
$GPXUP	4363	06:01:43	0	50,02178	8,51749	8	131,4	58
$GPXUP	4363	06:01:44	0	50,02188	8,51732	8	129,9	66
$GPXUP	4363	06:01:45	0	50,02198	8,51711	8	128,1	68
$GPXUP	4363	06:01:46	0	50,02208	8,5169	8	127,3	70
$GPXUP	4363	06:01:47	0	50,02221	8,5167	8	127,2	70
$GPXUP	4363	06:01:48	0	50,02233	8,51652	8	125,6	67
$GPXUP	4363	06:01:49	0	50,02245	8,51633	8	124,8	68
$GPXUP	4363	06:01:50	0	50,02257	8,51616	8	124,7	68
$GPXUP	4363	06:01:51	0	50,02271	8,51601	8	124,6	65
$GPXUP	4363	06:01:52	0	50,02286	8,51592	8	125,8	63
$GPXUP	4363	06:01:53	0	50,02301	8,51585	8	126,1	65
$GPXUP	4363	06:01:54	0	50,02316	8,5158	8	127,6	60
$GPXUP	4363	06:01:55	0	50,0233	8,51574	8	127,9	57
$GPXUP	4363	06:01:56	0	50,02343	8,51562	8	127,7	65
$GPXUP	4363	06:01:57	0	50,02355	8,51544	8	126,7	66
$GPXUP	4363	06:01:58	0	50,02368	8,51529	8	126,1	67
$GPXUP	4363	06:01:59	0	50,02383	8,51518	8	125,7	63
$GPXUP	4363	06:02:00	0	50,02398	8,51515	8	125,3	61
$GPXUP	4363	06:02:01	0	50,02414	8,51514	8	125,3	61
$GPXUP	4363	06:02:02	0	50,02428	8,51513	8	125,8	60
$GPXUP	4363	06:02:03	0	50,02443	8,51514	8	125,2	60
$GPXUP	4363	06:02:04	0	50,02458	8,51515	8	124,9	63
$GPXUP	4363	06:02:05	0	50,02474	8,51516	8	125,7	60
$GPXUP	4363	06:02:06	0	50,02488	8,51514	8	125,5	61
$GPXUP	4363	06:02:07	0	50,02504	8,51513	8	126	64
$GPXUP	4363	06:02:08	0	50,02519	8,51513	8	126,2	60
$GPXUP	4363	06:02:09	0	50,02534	8,51514	8	126,8	60
$GPXUP	4363	06:02:10	0	50,02549	8,51511	8	126,9	63
$GPXUP	4363	06:02:11	0	50,02564	8,51503	8	126,5	63
$GPXUP	4363	06:02:12	0	50,02579	8,5149	8	126,2	67
$GPXUP	4363	06:02:13	0	50,02593	8,51477	8	125,8	67
$GPXUP	4363	06:02:14	0	50,02608	8,51467	8	124,7	63
$GPXUP	4363	06:02:15	0	50,02623	8,51456	8	123,7	66
$GPXUP	4363	06:02:16	0	50,02638	8,51449	8	123,2	67
$GPXUP	4363	06:02:17	0	50,02654	8,51454	8	123,5	64
$GPXUP	4363	06:02:18	0	50,02669	8,51463	8	123,7	60
$GPXUP	4363	06:02:19	0	50,02681	8,51475	8	125	58
$GPXUP	4363	06:02:20	0	50,02693	8,51487	8	126,1	55
$GPXUP	4363	06:02:21	0	50,02705	8,51498	8	126,5	55
$GPXUP	4363	06:02:22	0	50,02716	8,51504	8	127,6	49
$GPXUP	4363	06:02:23	0	50,0273	8,51504	8	125,5	54
$GPXUP	4363	06:02:24	0	50,02743	8,51501	8	122,6	56
$GPXUP	4363	06:02:25	0	50,02757	8,51499	8	121,8	60
$GPXUP	4363	06:02:26	0	50,02773	8,51499	8	120,4	63
$GPXUP	4363	06:02:27	0	50,02788	8,51506	8	121,4	59
$GPXUP	4363	06:02:28	0	50,028	8,51517	8	121,7	60
$GPXUP	4363	06:02:29	0	50,02812	8,51533	8	121,9	60
$GPXUP	4363	06:02:30	0	50,02824	8,51548	8	121,9	61
$GPXUP	4363	06:02:31	0	50,02836	8,51561	8	122,4	61
$GPXUP	4363	06:02:32	0	50,0285	8,5157	8	123,5	56
$GPXUP	4363	06:02:33	0	50,02863	8,51578	8	124,6	55
$GPXUP	4363	06:02:34	0	50,02876	8,51587	8	125,1	55
$GPXUP	4363	06:02:35	0	50,02889	8,51595	8	125,9	55
$GPXUP	4363	06:02:36	0	50,02902	8,51602	8	125,6	56
$GPXUP	4363	06:02:37	0	50,02916	8,51609	8	125,4	59
$GPXUP	4363	06:02:38	0	50,0293	8,51618	8	124,9	62
$GPXUP	4363	06:02:39	0	50,02944	8,51629	8	124,3	61
$GPXUP	4363	06:02:40	0	50,02958	8,5164	8	123,6	63
$GPXUP	4363	06:02:41	0	50,02972	8,51651	8	124	62
$GPXUP	4363	06:02:42	0	50,02985	8,51664	8	124,7	59
$GPXUP	4363	06:02:43	0	50,02997	8,51676	8	125,7	59
$GPXUP	4363	06:02:44	0	50,0301	8,51688	8	126,6	58
$GPXUP	4363	06:02:45	0	50,03024	8,51697	8	126,8	57
$GPXUP	4363	06:02:46	0	50,03038	8,51702	8	126,1	58
$GPXUP	4363	06:02:47	0	50,03052	8,51706	8	125,9	61
$GPXUP	4363	06:02:48	0	50,03066	8,51712	8	126,9	60
$GPXUP	4363	06:02:49	0	50,0308	8,5172	8	127,4	55
$GPXUP	4363	06:02:50	0	50,03092	8,51729	8	127	57
$GPXUP	4363	06:02:51	0	50,03106	8,51736	8	128,3	57
$GPXUP	4363	06:02:52	0	50,03118	8,51744	8	129	55
$GPXUP	4363	06:02:53	0	50,0313	8,51755	8	127,4	52
$GPXUP	4363	06:02:54	0	50,03142	8,51766	8	125,3	57
$GPXUP	4363	06:02:55	0	50,03156	8,51773	8	123,7	61
$GPXUP	4363	06:02:56	0	50,03171	8,51777	8	122,8	60
$GPXUP	4363	06:02:57	0	50,03186	8,51779	8	123,7	56
$GPXUP	4363	06:02:58	0	50,032	8,51778	8	123,2	57
$GPXUP	4363	06:02:59	0	50,03214	8,51779	8	121,8	60
$GPXUP	4363	06:03:00	0	50,03228	8,51785	8	120,7	57
$GPXUP	4363	06:03:01	0	50,0324	8,51798	8	118,4	58
$GPXUP	4363	06:03:02	0	50,03247	8,51818	8	117	60
$GPXUP	4363	06:03:03	0	50,03254	8,51839	8	117	59
$GPXUP	4363	06:03:04	0	50,0326	8,5186	8	117,6	59
$GPXUP	4363	06:03:05	0	50,03268	8,5188	8	118,3	58
$GPXUP	4363	06:03:06	0	50,03276	8,51898	8	119,1	57
$GPXUP	4363	06:03:07	0	50,03284	8,51916	8	120,4	55
$GPXUP	4363	06:03:08	0	50,03292	8,51932	8	122,9	51
$GPXUP	4363	06:03:09	0	50,03302	8,51943	8	124,1	52
$GPXUP	4363	06:03:10	0	50,03314	8,51949	8	124,5	51
$GPXUP	4363	06:03:11	0	50,03328	8,51953	8	124,2	55
$GPXUP	4363	06:03:12	0	50,03341	8,51956	8	124,8	54
$GPXUP	4363	06:03:13	0	50,03354	8,51961	8	124,3	54
$GPXUP	4363	06:03:14	0	50,03367	8,51965	8	124,9	52
$GPXUP	4363	06:03:15	0	50,0338	8,51966	8	124,4	55
$GPXUP	4363	06:03:16	0	50,03395	8,51966	8	123,7	57
$GPXUP	4363	06:03:17	0	50,03409	8,51966	8	123,1	60
$GPXUP	4363	06:03:18	0	50,03424	8,5197	8	124,4	58
$GPXUP	4363	06:03:19	0	50,03436	8,51977	8	125,7	55
$GPXUP	4363	06:03:20	0	50,03448	8,51985	8	126,8	52
$GPXUP	4363	06:03:21	0	50,03462	8,51988	8	126,7	55
$GPXUP	4363	06:03:22	0	50,03475	8,51985	8	126,7	57
$GPXUP	4363	06:03:23	0	50,0349	8,51982	8	126,1	58
$GPXUP	4363	06:03:24	0	50,03504	8,51986	8	126,7	56
$GPXUP	4363	06:03:25	0	50,03516	8,51995	8	127,8	53
$GPXUP	4363	06:03:26	0	50,03528	8,52003	8	129,6	49
$GPXUP	4363	06:03:27	0	50,0354	8,52009	8	129,5	52
$GPXUP	4363	06:03:28	0	50,03553	8,52013	8	129,2	55
$GPXUP	4363	06:03:29	0	50,03567	8,52015	8	128,9	53
$GPXUP	4363	06:03:30	0	50,03581	8,52017	8	129,5	53
$GPXUP	4363	06:03:31	0	50,03594	8,52019	8	130,2	53
$GPXUP	4363	06:03:32	0	50,03607	8,52022	8	131,8	55
$GPXUP	4363	06:03:33	0	50,0362	8,52027	8	132,2	51
$GPXUP	4363	06:03:34	0	50,03632	8,52032	8	134,1	50
$GPXUP	4363	06:03:35	0	50,03644	8,52034	8	134,1	51
$GPXUP	4363	06:03:36	0	50,03657	8,52029	8	134,5	50
$GPXUP	4363	06:03:37	0	50,03668	8,52022	8	133,9	50
$GPXUP	4363	06:03:38	0	50,03681	8,52016	8	131,4	50
$GPXUP	4363	06:03:39	0	50,03694	8,52018	8	129,5	56
$GPXUP	4363	06:03:40	0	50,03708	8,52023	8	127,8	57
$GPXUP	4363	06:03:41	0	50,03722	8,52028	8	126,8	60
$GPXUP	4363	06:03:42	0	50,03736	8,52035	8	125,8	57
$GPXUP	4363	06:03:43	0	50,03749	8,52044	8	126,2	56
$GPXUP	4363	06:03:44	0	50,0376	8,52056	8	126,2	54
$GPXUP	4363	06:03:45	0	50,03771	8,5207	8	125,6	54
$GPXUP	4363	06:03:46	0	50,0378	8,52084	8	124,6	55
$GPXUP	4363	06:03:47	0	50,0379	8,521	8	124,3	56
$GPXUP	4363	06:03:48	0	50,038	8,52115	8	124,7	54
$GPXUP	4363	06:03:49	0	50,03809	8,52131	8	124,2	55
$GPXUP	4363	06:03:50	0	50,03817	8,52148	8	123,6	53
$GPXUP	4363	06:03:51	0	50,03822	8,52168	8	123,4	55
$GPXUP	4363	06:03:52	0	50,03824	8,5219	8	123,7	56
$GPXUP	4363	06:03:53	0	50,03827	8,52212	8	123,3	54
$GPXUP	4363	06:03:54	0	50,0383	8,52232	8	123,1	53
$GPXUP	4363	06:03:55	0	50,03835	8,52251	8	122,7	52
$GPXUP	4363	06:03:56	0	50,03841	8,52268	8	122,8	51
$GPXUP	4363	06:03:57	0	50,03848	8,52285	8	122,5	51
$GPXUP	4363	06:03:58	0	50,03856	8,52302	8	121,2	53
$GPXUP	4363	06:03:59	0	50,03864	8,52317	8	120,1	54
$GPXUP	4363	06:04:00	0	50,03876	8,52331	8	117,9	55
$GPXUP	4363	06:04:01	0	50,03889	8,52339	8	115,6	61
$GPXUP	4363	06:04:02	0	50,03904	8,52344	8	113,8	59
$GPXUP	4363	06:04:03	0	50,03918	8,52351	8	112,7	61
$GPXUP	4363	06:04:04	0	50,03932	8,5236	8	113,7	59
$GPXUP	4363	06:04:05	0	50,03945	8,5237	8	113,6	58
$GPXUP	4363	06:04:06	0	50,03958	8,52376	8	113,5	53
$GPXUP	4363	06:04:07	0	50,03972	8,52381	8	112,1	58
$GPXUP	4363	06:04:08	0	50,03986	8,52384	8	110,8	57
$GPXUP	4363	06:04:09	0	50,04001	8,52388	8	111,1	59
$GPXUP	4363	06:04:10	0	50,04014	8,52394	8	112,1	54
$GPXUP	4363	06:04:11	0	50,04024	8,52406	8	113,4	49
$GPXUP	4363	06:04:12	0	50,04033	8,52419	8	114,8	50
$GPXUP	4363	06:04:13	0	50,04042	8,52434	8	115	51
$GPXUP	4363	06:04:14	0	50,04051	8,52448	8	116,2	52
$GPXUP	4363	06:04:15	0	50,04059	8,52463	8	116,4	50
$GPXUP	4363	06:04:16	0	50,04066	8,52479	8	117	50
$GPXUP	4363	06:04:17	0	50,04072	8,52495	8	117,8	49
$GPXUP	4363	06:04:18	0	50,04077	8,52512	8	118,3	47
$GPXUP	4363	06:04:19	0	50,04078	8,5253	8	118,6	47
$GPXUP	4363	06:04:20	0	50,0408	8,5255	8	117,7	48
$GPXUP	4363	06:04:21	0	50,04082	8,52569	8	117,8	51
$GPXUP	4363	06:04:22	0	50,04083	8,52589	8	117,7	50
$GPXUP	4363	06:04:23	0	50,04084	8,52608	8	118,5	49
$GPXUP	4363	06:04:24	0	50,04086	8,52627	8	119,4	47
$GPXUP	4363	06:04:25	0	50,04089	8,52645	8	118,3	45
$GPXUP	4363	06:04:26	0	50,04094	8,52661	8	117,5	47
$GPXUP	4363	06:04:27	0	50,041	8,52678	8	115,9	49
$GPXUP	4363	06:04:28	0	50,04108	8,52694	8	115,9	51
$GPXUP	4363	06:04:29	0	50,04115	8,52709	8	117,2	50
$GPXUP	4363	06:04:30	0	50,04122	8,52725	8	118,5	49
$GPXUP	4363	06:04:31	0	50,04126	8,52743	8	119,9	47
$GPXUP	4363	06:04:32	0	50,04126	8,52761	8	120,5	48
$GPXUP	4363	06:04:33	0	50,04125	8,5278	8	121,9	49
$GPXUP	4363	06:04:34	0	50,04122	8,52799	8	122,6	49
$GPXUP	4363	06:04:35	0	50,0412	8,52818	8	122,8	48
$GPXUP	4363	06:04:36	0	50,04118	8,52837	8	123,1	49
$GPXUP	4363	06:04:37	0	50,04116	8,52856	8	122,9	50
$GPXUP	4363	06:04:38	0	50,04113	8,52875	8	123	50
$GPXUP	4363	06:04:39	0	50,0411	8,52894	8	122,7	50
$GPXUP	4363	06:04:40	0	50,04112	8,52913	8	122,2	51
$GPXUP	4363	06:04:41	0	50,04118	8,52931	8	122	54
$GPXUP	4363	06:04:42	0	50,04124	8,52951	8	122,7	54
$GPXUP	4363	06:04:43	0	50,04129	8,52971	8	123,7	55
$GPXUP	4363	06:04:44	0	50,04134	8,5299	8	124,1	54
$GPXUP	4363	06:04:45	0	50,04139	8,53009	8	124,5	52
$GPXUP	4363	06:04:46	0	50,04146	8,53025	8	125	51
$GPXUP	4363	06:04:47	0	50,04155	8,53038	8	124,3	49
$GPXUP	4363	06:04:48	0	50,04166	8,53048	8	123,1	51
$GPXUP	4363	06:04:49	0	50,04176	8,5306	8	122,8	50
$GPXUP	4363	06:04:50	0	50,04185	8,53074	8	121,7	52
$GPXUP	4363	06:04:51	0	50,04196	8,53087	8	120,7	55
$GPXUP	4363	06:04:52	0	50,04208	8,53097	8	120,7	53
$GPXUP	4363	06:04:53	0	50,0422	8,53106	8	120,7	52
$GPXUP	4363	06:04:54	0	50,04232	8,53114	8	121	53
$GPXUP	4363	06:04:55	0	50,04243	8,53123	8	121,4	50
$GPXUP	4363	06:04:56	0	50,04254	8,53134	8	122,6	49
$GPXUP	4363	06:04:57	0	50,04264	8,53144	8	124,1	48
$GPXUP	4363	06:04:58	0	50,04274	8,53151	8	126,1	46
$GPXUP	4363	06:04:59	0	50,04285	8,53156	8	127,3	46
$GPXUP	4363	06:05:00	0	50,04297	8,5316	8	127,7	46
$GPXUP	4363	06:05:01	0	50,04308	8,53163	8	128,1	46
$GPXUP	4363	06:05:02	0	50,0432	8,53167	8	128,9	48
$GPXUP	4363	06:05:03	0	50,04331	8,53171	8	129,3	49
$GPXUP	4363	06:05:04	0	50,04343	8,53177	8	130,3	48
$GPXUP	4363	06:05:05	0	50,04353	8,53185	8	130,8	45
$GPXUP	4363	06:05:06	0	50,04363	8,53192	8	132	45
$GPXUP	4363	06:05:07	0	50,04374	8,53199	8	133,9	46
$GPXUP	4363	06:05:08	0	50,04386	8,53201	8	134,3	48
$GPXUP	4363	06:05:09	0	50,04398	8,53201	8	133,7	50
$GPXUP	4363	06:05:10	0	50,0441	8,53206	8	134,3	47
$GPXUP	4363	06:05:11	0	50,0442	8,53215	8	134,5	47
$GPXUP	4363	06:05:12	0	50,0443	8,53225	8	135,7	47
$GPXUP	4363	06:05:13	0	50,0444	8,53235	8	136,3	46
$GPXUP	4363	06:05:14	0	50,04451	8,53243	8	136,7	44
$GPXUP	4363	06:05:15	0	50,04462	8,53248	8	136,8	46
$GPXUP	4363	06:05:16	0	50,04473	8,53252	8	137,3	46
$GPXUP	4363	06:05:17	0	50,04484	8,53256	8	137,7	45
$GPXUP	4363	06:05:18	0	50,04495	8,53261	8	138,6	46
$GPXUP	4363	06:05:19	0	50,04506	8,53264	8	139,2	45
$GPXUP	4363	06:05:20	0	50,04517	8,53267	8	140,7	43
$GPXUP	4363	06:05:21	0	50,04528	8,53271	8	139,9	43
$GPXUP	4363	06:05:22	0	50,04538	8,53277	8	139,9	45
$GPXUP	4363	06:05:23	0	50,04549	8,53281	8	141,4	45
$GPXUP	4363	06:05:24	0	50,0456	8,53282	8	140,4	47
$GPXUP	4363	06:05:25	0	50,04572	8,5328	8	140,5	48
$GPXUP	4363	06:05:26	0	50,04584	8,53278	8	141,1	48
$GPXUP	4363	06:05:27	0	50,04596	8,53276	8	141,2	47
$GPXUP	4363	06:05:28	0	50,04608	8,53273	8	141,7	48
$GPXUP	4363	06:05:29	0	50,0462	8,5327	8	142,2	47
$GPXUP	4363	06:05:30	0	50,04632	8,53264	8	141,3	49
$GPXUP	4363	06:05:31	0	50,04644	8,5326	8	141	50
$GPXUP	4363	06:05:32	0	50,04657	8,53257	8	139,5	52
$GPXUP	4363	06:05:33	0	50,04671	8,53257	8	139	54
$GPXUP	4363	06:05:34	0	50,04684	8,53259	8	139,5	50
$GPXUP	4363	06:05:35	0	50,04696	8,53263	8	139,7	47
$GPXUP	4363	06:05:36	0	50,04707	8,53269	8	139,6	46
$GPXUP	4363	06:05:37	0	50,04718	8,53274	8	139,5	48
$GPXUP	4363	06:05:38	0	50,04729	8,53281	8	139,8	48
$GPXUP	4363	06:05:39	0	50,04741	8,53287	8	140,9	49
$GPXUP	4363	06:05:40	0	50,04752	8,53294	8	142,3	47
$GPXUP	4363	06:05:41	0	50,04762	8,53302	8	141,8	48
$GPXUP	4363	06:05:42	0	50,04772	8,53312	8	141,4	45
$GPXUP	4363	06:05:43	0	50,04781	8,53322	8	141,9	44
$GPXUP	4363	06:05:44	0	50,0479	8,53332	8	141,8	44
$GPXUP	4363	06:05:45	0	50,048	8,53342	8	140,9	46
$GPXUP	4363	06:05:46	0	50,0481	8,53351	8	139,8	45
$GPXUP	4363	06:05:47	0	50,04819	8,53361	8	139,3	44
$GPXUP	4363	06:05:48	0	50,04828	8,5337	8	138,6	43
$GPXUP	4363	06:05:49	0	50,04837	8,5338	8	138,8	43
$GPXUP	4363	06:05:50	0	50,04846	8,53389	8	138,5	43
$GPXUP	4363	06:05:51	0	50,04855	8,53398	8	137,7	43
$GPXUP	4363	06:05:52	0	50,04864	8,53407	8	137,9	43
$GPXUP	4363	06:05:53	0	50,04872	8,53417	8	138,3	42
$GPXUP	4363	06:05:54	0	50,0488	8,53429	8	137	44
$GPXUP	4363	06:05:55	0	50,04888	8,53442	8	135,9	47
$GPXUP	4363	06:05:56	0	50,04898	8,53455	8	135,5	48
$GPXUP	4363	06:05:57	0	50,04907	8,53466	8	135,3	46
$GPXUP	4363	06:05:58	0	50,04915	8,5348	8	134,2	46
$GPXUP	4363	06:05:59	0	50,0492	8,53498	8	132,2	51
$GPXUP	4363	06:06:00	0	50,04922	8,53518	8	130,6	55
$GPXUP	4363	06:06:01	0	50,04925	8,53539	8	130,7	53
$GPXUP	4363	06:06:02	0	50,0493	8,53557	8	130,7	50
$GPXUP	4363	06:06:03	0	50,04938	8,53572	8	130,6	50
$GPXUP	4363	06:06:04	0	50,04947	8,53582	8	131,8	46
$GPXUP	4363	06:06:05	0	50,04958	8,53588	8	132,4	45
$GPXUP	4363	06:06:06	0	50,04969	8,53592	8	132,9	46
$GPXUP	4363	06:06:07	0	50,04981	8,53594	8	132,2	48
$GPXUP	4363	06:06:08	0	50,04994	8,53593	8	131,4	52
$GPXUP	4363	06:06:09	0	50,05007	8,53589	8	131,3	57
$GPXUP	4363	06:06:10	0	50,05021	8,53584	8	131,5	55
$GPXUP	4363	06:06:11	0	50,05035	8,5358	8	132,8	54
$GPXUP	4363	06:06:12	0	50,05048	8,53574	8	132,9	54
$GPXUP	4363	06:06:13	0	50,05061	8,53568	8	132,9	52
$GPXUP	4363	06:06:14	0	50,05074	8,53565	8	132,3	52
$GPXUP	4363	06:06:15	0	50,05087	8,53566	8	131,7	52
$GPXUP	4363	06:06:16	0	50,05099	8,53568	8	131,2	51
$GPXUP	4363	06:06:17	0	50,05112	8,53574	8	130,5	51
$GPXUP	4363	06:06:18	0	50,05123	8,53582	8	131	50
$GPXUP	4363	06:06:19	0	50,05135	8,53589	8	129,9	50
$GPXUP	4363	06:06:20	0	50,05146	8,53598	8	127,7	51
$GPXUP	4363	06:06:21	0	50,05159	8,53606	8	126	55
$GPXUP	4363	06:06:22	0	50,05171	8,53614	8	125,6	54
$GPXUP	4363	06:06:23	0	50,05184	8,53622	8	126	54
$GPXUP	4363	06:06:24	0	50,05195	8,53632	8	126,2	52
$GPXUP	4363	06:06:25	0	50,05206	8,53642	8	126,3	50
$GPXUP	4363	06:06:26	0	50,05218	8,5365	8	126,5	56
$GPXUP	4363	06:06:27	0	50,05231	8,5365	8	127,2	55
$GPXUP	4363	06:06:28	0	50,05244	8,53646	8	129,3	52
$GPXUP	4363	06:06:29	0	50,05256	8,5364	8	130,5	51
$GPXUP	4363	06:06:30	0	50,05269	8,53636	8	131,5	54
$GPXUP	4363	06:06:31	0	50,05282	8,53636	8	132,5	52
$GPXUP	4363	06:06:32	0	50,05295	8,53638	8	132,6	50
$GPXUP	4363	06:06:33	0	50,05307	8,53639	8	132,9	50
$GPXUP	4363	06:06:34	0	50,05319	8,53642	8	133,1	50
$GPXUP	4363	06:06:35	0	50,05331	8,53648	8	133,1	47
$GPXUP	4363	06:06:36	0	50,05341	8,53656	8	132,1	46
$GPXUP	4363	06:06:37	0	50,0535	8,53667	8	131,7	47
$GPXUP	4363	06:06:38	0	50,0536	8,53678	8	131,4	47
$GPXUP	4363	06:06:39	0	50,05368	8,53691	8	132,2	44
$GPXUP	4363	06:06:40	0	50,05372	8,53708	8	133,1	46
$GPXUP	4363	06:06:41	0	50,05373	8,53726	8	132,9	47
$GPXUP	4363	06:06:42	0	50,05375	8,53744	8	131,8	48
$GPXUP	4363	06:06:43	0	50,0538	8,53761	8	130,8	50
$GPXUP	4363	06:06:44	0	50,05387	8,53778	8	131	50
$GPXUP	4363	06:06:45	0	50,05394	8,53795	8	131,2	50
$GPXUP	4363	06:06:46	0	50,054	8,53811	8	131,5	47
$GPXUP	4363	06:06:47	0	50,05407	8,53825	8	132	47
$GPXUP	4363	06:06:48	0	50,05415	8,53838	8	132,6	45
$GPXUP	4363	06:06:49	0	50,05425	8,53847	8	133,1	47
$GPXUP	4363	06:06:50	0	50,05436	8,53853	8	134,4	46
$GPXUP	4363	06:06:51	0	50,05446	8,53859	8	135,5	45
$GPXUP	4363	06:06:52	0	50,05456	8,53868	8	135,6	45
$GPXUP	4363	06:06:53	0	50,05463	8,5388	8	136,3	44
$GPXUP	4363	06:06:54	0	50,05469	8,53895	8	137,2	44
$GPXUP	4363	06:06:55	0	50,05472	8,53912	8	137,4	46
$GPXUP	4363	06:06:56	0	50,05472	8,53931	8	136,7	49
$GPXUP	4363	06:06:57	0	50,0547	8,53949	8	137,2	49
$GPXUP	4363	06:06:58	0	50,05467	8,53968	8	137,8	49
$GPXUP	4363	06:06:59	0	50,05464	8,53987	8	138,4	50
$GPXUP	4363	06:07:00	0	50,05462	8,54006	8	139,5	51
$GPXUP	4363	06:07:01	0	50,05459	8,54026	8	140,5	49
$GPXUP	4363	06:07:02	0	50,05456	8,54044	8	141,5	49
$GPXUP	4363	06:07:03	0	50,05452	8,54062	8	142	49
$GPXUP	4363	06:07:04	0	50,05446	8,5408	8	143,4	50
$GPXUP	4363	06:07:05	0	50,05439	8,54096	8	144,2	49
$GPXUP	4363	06:07:06	0	50,0543	8,5411	8	144,7	49
$GPXUP	4363	06:07:07	0	50,0542	8,54122	8	145,5	51
$GPXUP	4363	06:07:08	0	50,05408	8,54131	8	145,5	53
$GPXUP	4363	06:07:09	0	50,05394	8,54137	8	145,5	59
$GPXUP	4363	06:07:10	0	50,05378	8,54139	8	145,5	60
$GPXUP	4363	06:07:11	0	50,05363	8,54137	8	145,3	61
$GPXUP	4363	06:07:12	0	50,05349	8,54126	8	145,6	63
$GPXUP	4363	06:07:13	0	50,05339	8,54107	8	145,5	63
$GPXUP	4363	06:07:14	0	50,05336	8,54083	8	145	62
$GPXUP	4363	06:07:15	0	50,05339	8,54059	8	143	61
$GPXUP	4363	06:07:16	0	50,05348	8,5404	8	140,9	62
$GPXUP	4363	06:07:17	0	50,0536	8,54028	8	139,8	57
$GPXUP	4363	06:07:18	0	50,05374	8,54022	8	140,3	55
$GPXUP	4363	06:07:19	0	50,05388	8,54021	8	140,2	52
$GPXUP	4363	06:07:20	0	50,054	8,54022	8	141,2	50
$GPXUP	4363	06:07:21	0	50,05413	8,54025	8	142,3	47
$GPXUP	4363	06:07:22	0	50,05423	8,54031	8	142,5	44
$GPXUP	4363	06:07:23	0	50,05432	8,54042	8	143,7	44
$GPXUP	4363	06:07:24	0	50,0544	8,54055	8	145,5	44
$GPXUP	4363	06:07:25	0	50,05447	8,54068	8	146,8	45
$GPXUP	4363	06:07:26	0	50,05456	8,54079	8	147,6	45
$GPXUP	4363	06:07:27	0	50,05466	8,54084	8	148,3	45
$GPXUP	4363	06:07:28	0	50,05477	8,54084	8	149,9	45
$GPXUP	4363	06:07:29	0	50,05488	8,54083	8	151,2	46
$GPXUP	4363	06:07:30	0	50,055	8,54083	8	152,4	43
$GPXUP	4363	06:07:31	0	50,0551	8,54089	8	152,4	46
$GPXUP	4363	06:07:32	0	50,05519	8,541	8	152,8	44
$GPXUP	4363	06:07:33	0	50,05525	8,54113	8	153,3	43
$GPXUP	4363	06:07:34	0	50,0553	8,54128	8	154,4	43
$GPXUP	4363	06:07:35	0	50,05535	8,54144	8	154	44
$GPXUP	4363	06:07:36	0	50,05538	8,54162	8	153,8	47
$GPXUP	4363	06:07:37	0	50,05539	8,5418	8	154	48
$GPXUP	4363	06:07:38	0	50,0554	8,54199	8	154,4	48
$GPXUP	4363	06:07:39	0	50,0554	8,54217	8	154,1	48
$GPXUP	4363	06:07:40	0	50,0554	8,54236	8	153,4	49
$GPXUP	4363	06:07:41	0	50,05539	8,54256	8	151,9	49
$GPXUP	4363	06:07:42	0	50,05537	8,54276	8	151	49
$GPXUP	4363	06:07:43	0	50,05537	8,54295	8	149,6	49
$GPXUP	4363	06:07:44	0	50,05537	8,54314	8	149,5	49
$GPXUP	4363	06:07:45	0	50,05537	8,54333	8	149,2	48
$GPXUP	4363	06:07:46	0	50,05539	8,54352	8	148,4	47
$GPXUP	4363	06:07:47	0	50,05542	8,5437	8	148,7	48
$GPXUP	4363	06:07:48	0	50,05546	8,54387	8	148,6	46
$GPXUP	4363	06:07:49	0	50,0555	8,54404	8	148,9	46
$GPXUP	4363	06:07:50	0	50,05552	8,54421	8	150,3	45
$GPXUP	4363	06:07:51	0	50,05553	8,54438	8	151,6	45
$GPXUP	4363	06:07:52	0	50,05551	8,54456	8	150,6	49
$GPXUP	4363	06:07:53	0	50,05548	8,54475	8	148,7	52
$GPXUP	4363	06:07:54	0	50,05547	8,54496	8	146,5	54
$GPXUP	4363	06:07:55	0	50,05548	8,54518	8	145,5	54
$GPXUP	4363	06:07:56	0	50,05548	8,54538	8	144,2	54
$GPXUP	4363	06:07:57	0	50,05549	8,54559	8	144,6	52
$GPXUP	4363	06:07:58	0	50,0555	8,54578	8	145,7	50
$GPXUP	4363	06:07:59	0	50,05551	8,54597	8	146,9	48
$GPXUP	4363	06:08:00	0	50,05552	8,54615	8	148,1	46
$GPXUP	4363	06:08:01	0	50,05554	8,54632	8	148,7	44
$GPXUP	4363	06:08:02	0	50,05558	8,54649	8	149,2	46
$GPXUP	4363	06:08:03	0	50,05562	8,54665	8	149,3	46
$GPXUP	4363	06:08:04	0	50,05567	8,54681	8	150	47
$GPXUP	4363	06:08:05	0	50,05571	8,54698	8	151,2	46
$GPXUP	4363	06:08:06	0	50,05576	8,54714	8	151,8	46
$GPXUP	4363	06:08:07	0	50,05582	8,54729	8	151,7	45
$GPXUP	4363	06:08:08	0	50,05588	8,54744	8	152	47
$GPXUP	4363	06:08:09	0	50,05596	8,54758	8	152,1	47
$GPXUP	4363	06:08:10	0	50,05604	8,54772	8	152,2	48
$GPXUP	4363	06:08:11	0	50,05612	8,54786	8	152,9	49
$GPXUP	4363	06:08:12	0	50,05619	8,548	8	154,1	47
$GPXUP	4363	06:08:13	0	50,05627	8,54815	8	154	47
$GPXUP	4363	06:08:14	0	50,05635	8,54828	8	155,1	47
$GPXUP	4363	06:08:15	0	50,05644	8,54842	8	156,6	47
$GPXUP	4363	06:08:16	0	50,05652	8,54855	8	157,2	47
$GPXUP	4363	06:08:17	0	50,0566	8,5487	8	158,1	48
$GPXUP	4363	06:08:18	0	50,05668	8,54883	8	158,4	48
$GPXUP	4363	06:08:19	0	50,05678	8,54895	8	158,9	50
$GPXUP	4363	06:08:20	0	50,05688	8,54906	8	159,4	49
$GPXUP	4363	06:08:21	0	50,05697	8,54919	8	160,3	49
$GPXUP	4363	06:08:22	0	50,05705	8,54934	8	161,1	50
$GPXUP	4363	06:08:23	0	50,05713	8,54949	8	162	50
$GPXUP	4363	06:08:24	0	50,0572	8,54965	8	162,2	50
$GPXUP	4363	06:08:25	0	50,05727	8,54981	8	162,8	51
$GPXUP	4363	06:08:26	0	50,05733	8,54999	8	164,4	52
$GPXUP	4363	06:08:27	0	50,05738	8,55018	8	165,3	51
$GPXUP	4363	06:08:28	0	50,05744	8,55035	8	164,5	50
$GPXUP	4363	06:08:29	0	50,05752	8,55052	8	163,7	52
$GPXUP	4363	06:08:30	0	50,05761	8,55065	8	164,7	51
$GPXUP	4363	06:08:31	0	50,05772	8,55073	8	165,6	50
$GPXUP	4363	06:08:32	0	50,05784	8,55081	8	166,2	50
$GPXUP	4363	06:08:33	0	50,05793	8,55093	8	166,9	49
$GPXUP	4363	06:08:34	0	50,058	8,55109	8	167,6	50
$GPXUP	4363	06:08:35	0	50,05807	8,55126	8	167,6	50
$GPXUP	4363	06:08:36	0	50,05816	8,55139	8	167,8	53
$GPXUP	4363	06:08:37	0	50,05828	8,55148	8	167,9	50
$GPXUP	4363	06:08:38	0	50,05839	8,55159	8	167,6	53
$GPXUP	4363	06:08:39	0	50,05848	8,55174	8	168,6	54
$GPXUP	4363	06:08:40	0	50,05853	8,55193	8	171,1	49
$GPXUP	4363	06:08:41	0	50,05854	8,55212	8	173,3	48
$GPXUP	4363	06:08:42	0	50,05856	8,5523	8	174,8	47
$GPXUP	4363	06:08:43	0	50,05857	8,55248	8	175,5	52
$GPXUP	4363	06:08:44	0	50,05862	8,55269	8	172,3	56
$GPXUP	4363	06:08:45	0	50,05869	8,55288	8	170,9	59
$GPXUP	4363	06:08:46	0	50,05878	8,55306	8	172,5	56
$GPXUP	4363	06:08:47	0	50,05885	8,55323	8	173,9	51
$GPXUP	4363	06:08:48	0	50,05892	8,55338	8	175,8	47
$GPXUP	4363	06:08:49	0	50,05896	8,55355	8	175,9	47
$GPXUP	4363	06:08:50	0	50,05901	8,55372	8	174,9	48
$GPXUP	4363	06:08:51	0	50,05906	8,55389	8	173,5	50
$GPXUP	4363	06:08:52	0	50,05914	8,55402	8	172,2	54
$GPXUP	4363	06:08:53	0	50,05927	8,55411	8	171,7	54
$GPXUP	4363	06:08:54	0	50,05939	8,55416	8	171,8	52
$GPXUP	4363	06:08:55	0	50,05952	8,55422	8	172,2	52
$GPXUP	4363	06:08:56	0	50,05964	8,55428	8	171,9	53
$GPXUP	4363	06:08:57	0	50,05977	8,55434	8	172,3	54
$GPXUP	4363	06:08:58	0	50,0599	8,5544	8	172,4	55
$GPXUP	4363	06:08:59	0	50,06002	8,55448	8	173,5	53
$GPXUP	4363	06:09:00	0	50,06014	8,55458	8	175,2	51
$GPXUP	4363	06:09:01	0	50,06025	8,55468	8	177,2	49
$GPXUP	4363	06:09:02	0	50,06034	8,5548	8	177,4	46
$GPXUP	4363	06:09:03	0	50,06044	8,55491	8	177,1	48
$GPXUP	4363	06:09:04	0	50,06054	8,55502	8	177,5	51
$GPXUP	4363	06:09:05	0	50,06064	8,55513	8	178,7	49
$GPXUP	4363	06:09:06	0	50,06073	8,55526	8	178,3	49
$GPXUP	4363	06:09:07	0	50,06078	8,55543	8	178,7	49
$GPXUP	4363	06:09:08	0	50,06082	8,55561	8	179,3	50
$GPXUP	4363	06:09:09	0	50,0609	8,55578	8	178,6	51
$GPXUP	4363	06:09:10	0	50,061	8,5559	8	179,3	51
$GPXUP	4363	06:09:11	0	50,06111	8,55599	8	178,9	48
$GPXUP	4363	06:09:12	0	50,06122	8,55607	8	177,9	50
$GPXUP	4363	06:09:13	0	50,06134	8,55615	8	177,5	51
$GPXUP	4363	06:09:14	0	50,06147	8,55621	8	177	52
$GPXUP	4363	06:09:15	0	50,06159	8,55625	8	178,4	49
$GPXUP	4363	06:09:16	0	50,06171	8,55628	8	178	48
$GPXUP	4363	06:09:17	0	50,06182	8,55634	8	176,6	47
$GPXUP	4363	06:09:18	0	50,06193	8,55642	8	175,4	47
$GPXUP	4363	06:09:19	0	50,06201	8,55655	8	175,1	48
$GPXUP	4363	06:09:20	0	50,0621	8,55668	8	174,9	48
$GPXUP	4363	06:09:21	0	50,06219	8,5568	8	175,4	48
$GPXUP	4363	06:09:22	0	50,0623	8,55688	8	175,8	47
$GPXUP	4363	06:09:23	0	50,06242	8,55693	8	175,1	50
$GPXUP	4363	06:09:24	0	50,06254	8,55693	8	175,2	52
$GPXUP	4363	06:09:25	0	50,06268	8,55694	8	174,8	52
$GPXUP	4363	06:09:26	0	50,0628	8,55699	8	174	49
$GPXUP	4363	06:09:27	0	50,0629	8,55708	8	174,3	48
$GPXUP	4363	06:09:28	0	50,063	8,55719	8	174,4	48
$GPXUP	4363	06:09:29	0	50,0631	8,55728	8	174,4	48
$GPXUP	4363	06:09:30	0	50,0632	8,55739	8	174,4	48
$GPXUP	4363	06:09:31	0	50,06329	8,55753	8	174	48
$GPXUP	4363	06:09:32	0	50,06337	8,55768	8	173,6	49
$GPXUP	4363	06:09:33	0	50,06345	8,55782	8	173,1	49
$GPXUP	4363	06:09:34	0	50,06354	8,55796	8	171,9	51
$GPXUP	4363	06:09:35	0	50,06364	8,5581	8	170,7	52
$GPXUP	4363	06:09:36	0	50,06374	8,55821	8	170,1	52
$GPXUP	4363	06:09:37	0	50,06385	8,55833	8	169,2	53
$GPXUP	4363	06:09:38	0	50,06395	8,55846	8	168,3	52
$GPXUP	4363	06:09:39	0	50,06405	8,55859	8	169,9	53
$GPXUP	4363	06:09:40	0	50,06416	8,55869	8	170,5	47
$GPXUP	4363	06:09:41	0	50,06426	8,55878	8	170,8	46
$GPXUP	4363	06:09:42	0	50,06436	8,55888	8	169,8	48
$GPXUP	4363	06:09:43	0	50,06447	8,55898	8	168,5	50
$GPXUP	4363	06:09:44	0	50,06458	8,55906	8	168,7	50
$GPXUP	4363	06:09:45	0	50,0647	8,55912	8	168,7	49
$GPXUP	4363	06:09:46	0	50,06481	8,5592	8	167,9	49
$GPXUP	4363	06:09:47	0	50,06492	8,55931	8	166,5	49
$GPXUP	4363	06:09:48	0	50,065	8,55945	8	164,8	49
$GPXUP	4363	06:09:49	0	50,06506	8,55961	8	164,2	48
$GPXUP	4363	06:09:50	0	50,0651	8,55978	8	163,6	49
$GPXUP	4363	06:09:51	0	50,06516	8,55996	8	162,8	48
$GPXUP	4363	06:09:52	0	50,06521	8,56013	8	162,1	50
$GPXUP	4363	06:09:53	0	50,06527	8,56031	8	162,5	49
$GPXUP	4363	06:09:54	0	50,06532	8,56048	8	162,8	49
$GPXUP	4363	06:09:55	0	50,06538	8,56064	8	162	48
$GPXUP	4363	06:09:56	0	50,06546	8,56078	8	160,3	50
$GPXUP	4363	06:09:57	0	50,06556	8,56091	8	159,2	52
$GPXUP	4363	06:09:58	0	50,06567	8,56102	8	159,1	52
$GPXUP	4363	06:09:59	0	50,06577	8,56114	8	159,2	50
$GPXUP	4363	06:10:00	0	50,06586	8,5613	8	158,5	52
$GPXUP	4363	06:10:01	0	50,06594	8,56144	8	157,8	53
$GPXUP	4363	06:10:02	0	50,06605	8,56156	8	157,9	53
$GPXUP	4363	06:10:03	0	50,06616	8,56167	8	158,8	53
$GPXUP	4363	06:10:04	0	50,06628	8,56178	8	158,8	53
$GPXUP	4363	06:10:05	0	50,06637	8,56191	8	160,2	50
$GPXUP	4363	06:10:06	0	50,06644	8,56206	8	161,3	50
$GPXUP	4363	06:10:07	0	50,0665	8,56224	8	161,6	51
$GPXUP	4363	06:10:08	0	50,06655	8,56242	8	161,6	51
$GPXUP	4363	06:10:09	0	50,06661	8,5626	8	162	50
$GPXUP	4363	06:10:10	0	50,06667	8,56277	8	161,6	50
$GPXUP	4363	06:10:11	0	50,06675	8,56292	8	161,7	49
$GPXUP	4363	06:10:12	0	50,06684	8,56304	8	162,3	47
$GPXUP	4363	06:10:13	0	50,06693	8,56315	8	162,2	46
$GPXUP	4363	06:10:14	0	50,06702	8,56325	8	162,7	46
$GPXUP	4363	06:10:15	0	50,06713	8,56334	8	162	45
$GPXUP	4363	06:10:16	0	50,06722	8,56343	8	161,6	45
$GPXUP	4363	06:10:17	0	50,06732	8,56352	8	161	45
$GPXUP	4363	06:10:18	0	50,06742	8,56361	8	160,3	48
$GPXUP	4363	06:10:19	0	50,06751	8,56371	8	160,4	47
$GPXUP	4363	06:10:20	0	50,0676	8,56383	8	159,9	47
$GPXUP	4363	06:10:21	0	50,06769	8,56395	8	159,7	46
$GPXUP	4363	06:10:22	0	50,06777	8,56408	8	160	46
$GPXUP	4363	06:10:23	0	50,06786	8,5642	8	158,9	48
$GPXUP	4363	06:10:24	0	50,06797	8,56429	8	157,6	50
$GPXUP	4363	06:10:25	0	50,0681	8,56433	8	156,2	55
$GPXUP	4363	06:10:26	0	50,06823	8,56434	8	156,2	53
$GPXUP	4363	06:10:27	0	50,06837	8,56436	8	155,2	51
$GPXUP	4363	06:10:28	0	50,06849	8,56442	8	154,9	50
$GPXUP	4363	06:10:29	0	50,0686	8,56452	8	156,1	49
$GPXUP	4363	06:10:30	0	50,0687	8,56462	8	156,5	49
$GPXUP	4363	06:10:31	0	50,06879	8,56474	8	156,3	49
$GPXUP	4363	06:10:32	0	50,06888	8,56486	8	156,2	50
$GPXUP	4363	06:10:33	0	50,06897	8,565	8	156,6	49
$GPXUP	4363	06:10:34	0	50,06906	8,56514	9	157,2	48
$GPXUP	4363	06:10:35	0	50,06913	8,56529	9	157,2	47
$GPXUP	4363	06:10:36	0	50,06919	8,56544	9	157,1	47
$GPXUP	4363	06:10:37	0	50,06926	8,56559	9	155,6	48
$GPXUP	4363	06:10:38	0	50,06933	8,56575	9	154,9	49
$GPXUP	4363	06:10:39	0	50,06943	8,56587	9	152,9	52
$GPXUP	4363	06:10:40	0	50,06954	8,56598	9	152,5	53
$GPXUP	4363	06:10:41	0	50,06964	8,5661	9	152,6	49
$GPXUP	4363	06:10:42	0	50,06972	8,56624	9	153,3	50
$GPXUP	4363	06:10:43	0	50,06981	8,56638	9	154,2	50
$GPXUP	4363	06:10:44	0	50,06991	8,5665	9	154,4	47
$GPXUP	4363	06:10:45	0	50,06999	8,56663	9	154,3	49
$GPXUP	4363	06:10:46	0	50,07007	8,56676	9	153,9	48
$GPXUP	4363	06:10:47	0	50,07014	8,56691	9	153,4	47
$GPXUP	4363	06:10:48	0	50,07021	8,56707	9	151,8	49
$GPXUP	4363	06:10:49	0	50,07026	8,56724	9	150,7	51
$GPXUP	4363	06:10:50	0	50,07032	8,56741	9	150,5	51
$GPXUP	4363	06:10:51	0	50,07036	8,5676	9	150,3	50
$GPXUP	4363	06:10:52	0	50,0704	8,56778	9	150,4	50
$GPXUP	4363	06:10:53	0	50,07045	8,56796	9	151	49
$GPXUP	4363	06:10:54	0	50,07047	8,56814	9	152,3	48
$GPXUP	4363	06:10:55	0	50,07046	8,56833	9	153	47
$GPXUP	4363	06:10:56	0	50,07044	8,56852	9	151,6	51
$GPXUP	4363	06:10:57	0	50,07041	8,56872	9	150,3	54
$GPXUP	4363	06:10:58	0	50,0704	8,56893	9	148,8	54
$GPXUP	4363	06:10:59	0	50,07042	8,56915	9	147,9	58
$GPXUP	4363	06:11:00	0	50,07045	8,56937	9	147,9	56
$GPXUP	4363	06:11:01	0	50,07049	8,56957	9	147,4	54
$GPXUP	4363	06:11:02	0	50,07053	8,56978	9	145,9	54
$GPXUP	4363	06:11:03	0	50,07058	8,56997	9	144,6	55
$GPXUP	4363	06:11:04	0	50,07064	8,57016	9	143,6	57
$GPXUP	4363	06:11:05	0	50,07071	8,57035	9	142,3	57
$GPXUP	4363	06:11:06	0	50,07078	8,57055	9	138,7	60
$GPXUP	4363	06:11:07	0	50,07085	8,57078	9	134,8	66
$GPXUP	4363	06:11:08	0	50,07094	8,57099	9	133,4	67
$GPXUP	4363	06:11:09	0	50,07106	8,57117	9	133,1	66
$GPXUP	4363	06:11:10	0	50,07117	8,57135	9	133,3	64
$GPXUP	4363	06:11:11	0	50,07128	8,57154	9	133,5	62
$GPXUP	4363	06:11:12	0	50,07136	8,57174	9	133	62
$GPXUP	4363	06:11:13	0	50,07144	8,57195	9	131,9	63
$GPXUP	4363	06:11:14	0	50,07153	8,57215	9	131,2	64
$GPXUP	4363	06:11:15	0	50,07165	8,57232	9	129,8	65
$GPXUP	4363	06:11:16	0	50,07178	8,57249	9	129,6	66
$GPXUP	4363	06:11:17	0	50,0719	8,57265	9	129,1	64
$GPXUP	4363	06:11:18	0	50,07204	8,5728	9	128,4	64
$GPXUP	4363	06:11:19	0	50,07217	8,57293	9	128,3	62
$GPXUP	4363	06:11:20	0	50,07229	8,57306	9	128,2	61
$GPXUP	4363	06:11:21	0	50,07241	8,57321	9	128,6	62
$GPXUP	4363	06:11:22	0	50,07252	8,57336	9	128,7	58
$GPXUP	4363	06:11:23	0	50,07262	8,57352	9	129,6	58
$GPXUP	4363	06:11:24	0	50,07272	8,57368	9	129,8	58
$GPXUP	4363	06:11:25	0	50,07284	8,57381	9	129,1	58
$GPXUP	4363	06:11:26	0	50,07296	8,57393	9	129,1	58
$GPXUP	4363	06:11:27	0	50,07305	8,57408	9	130,3	54
$GPXUP	4363	06:11:28	0	50,0731	8,57428	9	130,9	54
$GPXUP	4363	06:11:29	0	50,07314	8,57448	9	131,5	54
$GPXUP	4363	06:11:30	0	50,07317	8,57468	9	131,7	52
$GPXUP	4363	06:11:31	0	50,07322	8,57487	9	131,6	52
$GPXUP	4363	06:11:32	0	50,07326	8,57506	9	131,4	53
$GPXUP	4363	06:11:33	0	50,07332	8,57524	9	131,9	53
$GPXUP	4363	06:11:34	0	50,07339	8,57542	9	132,4	52
$GPXUP	4363	06:11:35	0	50,07346	8,57557	9	133,7	51
$GPXUP	4363	06:11:36	0	50,07355	8,57571	9	135,1	51
$GPXUP	4363	06:11:37	0	50,07364	8,57585	9	136,2	50
$GPXUP	4363	06:11:38	0	50,07372	8,576	9	135,8	49
$GPXUP	4363	06:11:39	0	50,0738	8,57614	9	134,3	50
$GPXUP	4363	06:11:40	0	50,0739	8,57625	9	133,3	52
$GPXUP	4363	06:11:41	0	50,07401	8,57634	9	133,1	54
$GPXUP	4363	06:11:42	0	50,07413	8,57645	9	131,9	52
$GPXUP	4363	06:11:43	0	50,07422	8,57658	9	131,9	52
$GPXUP	4363	06:11:44	0	50,07432	8,57672	9	132,8	53
$GPXUP	4363	06:11:45	0	50,07443	8,57682	9	133	53
$GPXUP	4363	06:11:46	0	50,07455	8,57689	9	133,9	53
$GPXUP	4363	06:11:47	0	50,07467	8,57696	9	135,2	49
$GPXUP	4363	06:11:48	0	50,07478	8,57704	9	136,5	48
$GPXUP	4363	06:11:49	0	50,07489	8,57712	9	136,3	46
$GPXUP	4363	06:11:50	0	50,075	8,5772	9	134,9	53
$GPXUP	4363	06:11:51	0	50,07513	8,5773	9	133,2	56
$GPXUP	4363	06:11:52	0	50,07524	8,57743	9	132,8	58
$GPXUP	4363	06:11:53	0	50,07532	8,5776	9	133	56
$GPXUP	4363	06:11:54	0	50,0754	8,57779	9	133,2	54
[truncated: 653 more rows]
