# Supplementary material for: Pigeon Navigation: Different Routes Lead to Frankfurt
Source: PLoS One. 2014 Nov 12;9(11):e112439. doi: 10.1371/journal.pone.0112439 (PMC4229201; doi:10.1371/journal.pone.0112439)
Supplement: File S4 — Files containing the original track data and a ‘Read me’ explaining the data format. (ZIP) [file pone.0112439.s004.zip › S-KB/050428xup00_603.log]

$GPXUP;2076;09:47:36;0;50	07232;8	5398;5;141;0;
$GPXUP;2076;09:47:37;0;50	07231;8	53984;5;142;7;
$GPXUP;2076;09:47:38;0;50	0723;8	53987;5;142;11;
$GPXUP;2076;09:47:39;0;50	07226;8	5399;5;142;17;
$GPXUP;2076;09:47:40;0;50	07221;8	53999;5;143;30;
$GPXUP;2076;09:47:41;0;50	07212;8	54015;5;142;45;
$GPXUP;2076;09:47:42;0;50	07206;8	54032;5;143;49;
$GPXUP;2076;09:47:43;0;50	07197;8	5405;5;144;51;
$GPXUP;2076;09:47:44;0;50	07189;8	54064;5;145;45;
$GPXUP;2076;09:47:45;0;50	0718;8	54078;5;144;47;
$GPXUP;2076;09:47:46;0;50	07172;8	54089;5;145;38;
$GPXUP;2076;09:47:47;0;50	07164;8	54094;5;146;30;
$GPXUP;2076;09:47:48;0;50	07156;8	54094;5;147;26;
$GPXUP;2076;09:47:49;0;50	07148;8	5409;5;146;27;
$GPXUP;2076;09:47:50;0;50	07142;8	54079;5;147;31;
$GPXUP;2076;09:47:51;0;50	07137;8	54066;5;146;31;
$GPXUP;2076;09:47:52;0;50	07135;8	54052;5;147;30;
$GPXUP;2076;09:47:53;0;50	07137;8	54039;5;147;27;
$GPXUP;2076;09:47:54;0;50	0714;8	54032;5;147;17;
$GPXUP;2076;09:47:55;0;50	07147;8	54032;5;147;21;
$GPXUP;2076;09:47:56;0;50	07158;8	54038;5;146;36;
$GPXUP;2076;09:47:57;0;50	07171;8	54052;5;147;51;
$GPXUP;2076;09:47:58;0;50	07181;8	5407;5;148;54;
$GPXUP;2076;09:47:59;0;50	0719;8	54092;5;149;55;
$GPXUP;2076;09:48:00;0;50	07196;8	54114;5;150;55;
$GPXUP;2076;09:48:01;0;50	072;8	54137;5;151;56;
$GPXUP;2076;09:48:02;0;50	07203;8	54159;5;152;53;
$GPXUP;2076;09:48:03;0;50	07202;8	54182;5;153;58;
$GPXUP;2076;09:48:04;0;50	072;8	54206;5;154;57;
$GPXUP;2076;09:48:05;0;50	07194;8	54227;5;156;58;
$GPXUP;2076;09:48:06;0;50	07186;8	54245;5;157;57;
$GPXUP;2076;09:48:07;0;50	07179;8	54264;5;158;56;
$GPXUP;2076;09:48:08;0;50	0717;8	5428;5;159;55;
$GPXUP;2076;09:48:09;0;50	07162;8	54294;5;161;52;
$GPXUP;2076;09:48:10;0;50	07152;8	54305;5;162;49;
$GPXUP;2076;09:48:11;0;50	07143;8	54313;5;165;41;
$GPXUP;2076;09:48:12;0;50	07136;8	54318;5;166;34;
$GPXUP;2076;09:48:13;0;50	07128;8	54321;5;168;34;
$GPXUP;2076;09:48:14;0;50	07119;8	54311;5;170;46;
$GPXUP;2076;09:48:15;0;50	07111;8	54295;5;171;45;
$GPXUP;2076;09:48:16;0;50	07105;8	54278;5;173;45;
$GPXUP;2076;09:48:17;0;50	07101;8	54259;5;175;46;
$GPXUP;2076;09:48:18;0;50	07096;8	54239;5;176;47;
$GPXUP;2076;09:48:19;0;50	07094;8	54219;5;178;47;
$GPXUP;2076;09:48:20;0;50	07094;8	54198;5;179;49;
$GPXUP;2076;09:48:21;0;50	07096;8	54176;5;182;49;
$GPXUP;2076;09:48:22;0;50	07099;8	54158;5;183;45;
$GPXUP;2076;09:48:23;0;50	07102;8	54143;5;184;39;
$GPXUP;2076;09:48:24;0;50	07105;8	5413;5;185;34;
$GPXUP;2076;09:48:25;0;50	07113;8	54124;5;186;28;
$GPXUP;2076;09:48:26;0;50	07123;8	54123;5;186;33;
$GPXUP;2076;09:48:27;0;50	07138;8	5413;5;187;50;
$GPXUP;2076;09:48:28;0;50	07153;8	54139;5;187;54;
$GPXUP;2076;09:48:29;0;50	07168;8	54154;5;188;55;
$GPXUP;2076;09:48:30;0;50	0718;8	54174;5;188;59;
$GPXUP;2076;09:48:31;0;50	07194;8	54193;5;188;62;
$GPXUP;2076;09:48:32;0;50	07207;8	54211;5;189;63;
$GPXUP;2076;09:48:33;0;50	07222;8	54227;5;190;62;
$GPXUP;2076;09:48:34;0;50	07237;8	54241;5;190;60;
$GPXUP;2076;09:48:35;0;50	07252;8	54251;5;192;60;
$GPXUP;2076;09:48:36;0;50	07268;8	54259;5;192;60;
$GPXUP;2076;09:48:37;0;50	07283;8	54266;5;194;60;
$GPXUP;2076;09:48:38;0;50	07299;8	54275;5;194;61;
$GPXUP;2076;09:48:39;0;50	07316;8	54285;5;194;64;
$GPXUP;2076;09:48:40;0;50	07331;8	54297;5;195;65;
$GPXUP;2076;09:48:41;0;50	07348;8	54305;5;195;64;
$GPXUP;2076;09:48:42;0;50	07365;8	54307;5;195;62;
$GPXUP;2076;09:48:43;0;50	07381;8	54307;5;196;60;
$GPXUP;2076;09:48:44;0;50	07395;8	54303;5;197;55;
$GPXUP;2076;09:48:45;0;50	07408;8	54296;5;199;53;
$GPXUP;2076;09:48:46;0;50	07421;8	54288;5;200;53;
$GPXUP;2076;09:48:47;0;50	07432;8	54278;5;201;53;
$GPXUP;2076;09:48:48;0;50	07446;8	54269;5;203;55;
$GPXUP;2076;09:48:49;0;50	07459;8	54261;5;204;54;
$GPXUP;2076;09:48:50;0;50	07473;8	54255;5;206;55;
$GPXUP;2076;09:48:51;0;50	07486;8	54251;5;207;53;
$GPXUP;2076;09:48:52;0;50	07499;8	54254;5;208;50;
$GPXUP;2076;09:48:53;0;50	07513;8	54264;5;209;58;
$GPXUP;2076;09:48:54;0;50	07525;8	54282;5;210;59;
$GPXUP;2076;09:48:55;0;50	07533;8	54307;5;211;62;
$GPXUP;2076;09:48:56;0;50	07542;8	54331;5;212;62;
$GPXUP;2076;09:48:57;0;50	07553;8	5435;5;214;61;
$GPXUP;2076;09:48:58;0;50	07567;8	54366;5;215;64;
$GPXUP;2076;09:48:59;0;50	07581;8	54376;5;217;60;
$GPXUP;2076;09:49:00;0;50	07596;8	54375;5;217;60;
$GPXUP;2076;09:49:01;0;50	0761;8	54375;5;218;60;
$GPXUP;2076;09:49:02;0;50	07625;8	54378;5;219;59;
$GPXUP;2076;09:49:03;0;50	07639;8	54382;5;219;56;
$GPXUP;2076;09:49:04;0;50	07652;8	54387;5;219;56;
$GPXUP;2076;09:49:05;0;50	07665;8	54395;5;219;53;
$GPXUP;2076;09:49:06;0;50	07676;8	54405;5;219;50;
$GPXUP;2076;09:49:07;0;50	07683;8	54418;5;218;39;
$GPXUP;2076;09:49:08;0;50	07689;8	54435;5;218;43;
$GPXUP;2076;09:49:09;0;50	07694;8	54454;5;217;45;
$GPXUP;2076;09:49:10;0;50	07701;8	54472;5;216;51;
$GPXUP;2076;09:49:11;0;50	07709;8	54492;5;216;56;
$GPXUP;2076;09:49:12;0;50	0772;8	54508;5;216;57;
$GPXUP;2076;09:49:13;0;50	07731;8	54524;5;216;56;
$GPXUP;2076;09:49:14;0;50	07743;8	54542;5;217;57;
$GPXUP;2076;09:49:15;0;50	07752;8	54562;5;217;59;
$GPXUP;2076;09:49:16;0;50	07761;8	54583;5;218;58;
$GPXUP;2076;09:49:17;0;50	07766;8	54609;5;219;62;
$GPXUP;2076;09:49:18;0;50	07772;8	54637;5;219;65;
$GPXUP;2076;09:49:19;0;50	07778;8	54666;5;219;72;
$GPXUP;2076;09:49:20;0;50	07789;8	54694;5;220;74;
$GPXUP;2076;09:49:21;0;50	07801;8	54714;5;221;68;
$GPXUP;2076;09:49:22;0;50	07814;8	54731;5;220;65;
$GPXUP;2076;09:49:23;0;50	07828;8	54744;5;222;62;
$GPXUP;2076;09:49:24;0;50	07842;8	54752;5;222;61;
$GPXUP;2076;09:49:25;0;50	07856;8	54758;5;223;59;
$GPXUP;2076;09:49:26;0;50	0787;8	54761;5;223;55;
$GPXUP;2076;09:49:27;0;50	07885;8	5476;5;223;59;
$GPXUP;2076;09:49:28;0;50	07899;8	54757;5;224;59;
$GPXUP;2076;09:49:29;0;50	0791;8	54752;5;224;51;
$GPXUP;2076;09:49:30;0;50	07921;8	54741;5;224;51;
$GPXUP;2076;09:49:31;0;50	07934;8	54732;5;224;58;
$GPXUP;2076;09:49:32;0;50	07949;8	54726;5;224;60;
$GPXUP;2076;09:49:33;0;50	07961;8	5472;5;222;55;
$GPXUP;2076;09:49:34;0;50	07973;8	54715;5;222;49;
$GPXUP;2076;09:49:35;0;50	07985;8	54712;5;220;47;
$GPXUP;2076;09:49:36;0;50	07993;8	54709;5;219;41;
$GPXUP;2076;09:49:37;0;50	08;8	54709;5;217;32;
$GPXUP;2076;09:49:38;0;50	08005;8	54712;5;216;28;
$GPXUP;2076;09:49:39;0;50	08009;8	54715;5;214;22;
$GPXUP;2076;09:49:40;0;50	08007;8	54725;5;213;20;
$GPXUP;2076;09:49:41;0;50	08001;8	54733;5;211;17;
$GPXUP;2076;09:49:42;0;50	07995;8	54738;5;208;12;
$GPXUP;2076;09:49:43;0;50	07985;8	54739;5;207;14;
$GPXUP;2076;09:49:44;0;50	07976;8	54739;5;205;14;
$GPXUP;2076;09:49:45;0;50	07966;8	54739;5;203;16;
$GPXUP;2076;09:49:46;0;50	07961;8	54736;5;201;13;
$GPXUP;2076;09:49:47;0;50	0796;8	54733;5;199;16;
$GPXUP;2076;09:49:48;0;50	07961;8	54732;5;197;18;
$GPXUP;2076;09:49:49;0;50	07961;8	54732;5;194;12;
$GPXUP;2076;09:49:50;0;50	0796;8	54735;5;193;4;
$GPXUP;2076;09:49:51;0;50	07959;8	54741;5;191;8;
$GPXUP;2076;09:49:52;0;50	07956;8	54752;5;189;17;
$GPXUP;2076;09:49:53;0;50	07955;8	5477;5;188;38;
$GPXUP;2076;09:49:54;0;50	07952;8	54792;5;186;45;
$GPXUP;2076;09:49:55;0;50	07946;8	54818;5;185;59;
$GPXUP;2076;09:49:56;0;50	0794;8	54847;5;184;62;
$GPXUP;2076;09:49:57;0;50	07937;8	54876;5;183;63;
$GPXUP;2076;09:49:58;0;50	07937;8	54906;5;182;64;
$GPXUP;2076;09:49:59;0;50	07937;8	54937;5;182;66;
$GPXUP;2076;09:50:00;0;50	07938;8	5497;5;183;68;
$GPXUP;2076;09:50:01;0;50	07943;8	55;5;183;67;
$GPXUP;2076;09:50:02;0;50	07948;8	55032;5;184;68;
$GPXUP;2076;09:50:03;0;50	07953;8	55064;5;185;69;
$GPXUP;2076;09:50:04;0;50	0796;8	55095;5;185;69;
$GPXUP;2076;09:50:05;0;50	07969;8	55122;5;186;67;
$GPXUP;2076;09:50:06;0;50	07979;8	55148;5;187;69;
$GPXUP;2076;09:50:07;0;50	07991;8	55172;5;188;69;
$GPXUP;2076;09:50:08;0;50	08004;8	55194;5;189;70;
$GPXUP;2076;09:50:09;0;50	08018;8	55216;5;190;69;
$GPXUP;2076;09:50:10;0;50	08028;8	55236;5;191;60;
$GPXUP;2076;09:50:11;0;50	08038;8	55256;5;192;57;
$GPXUP;2076;09:50:12;0;50	08044;8	55283;5;193;63;
$GPXUP;2076;09:50:13;0;50	08045;8	55312;5;193;66;
$GPXUP;2076;09:50:14;0;50	08041;8	55343;5;194;69;
$GPXUP;2076;09:50:15;0;50	08041;8	55375;5;194;71;
$GPXUP;2076;09:50:16;0;50	08039;8	55406;5;195;68;
$GPXUP;2076;09:50:17;0;50	08034;8	55435;5;195;68;
$GPXUP;2076;09:50:18;0;50	08031;8	55465;5;195;70;
$GPXUP;2076;09:50:19;0;50	08028;8	55497;5;197;72;
$GPXUP;2076;09:50:20;0;50	08027;8	55526;5;198;69;
$GPXUP;2076;09:50:21;0;50	08027;8	55554;5;198;67;
$GPXUP;2076;09:50:22;0;50	0803;8	55583;5;199;66;
$GPXUP;2076;09:50:23;0;50	08039;8	55607;5;200;70;
$GPXUP;2076;09:50:24;0;50	0805;8	55632;5;200;73;
$GPXUP;2076;09:50:25;0;50	08065;8	55651;5;201;73;
$GPXUP;2076;09:50:26;0;50	08081;8	55671;5;201;74;
$GPXUP;2076;09:50:27;0;50	08095;8	55692;5;201;74;
$GPXUP;2076;09:50:28;0;50	08109;8	55711;5;200;70;
$GPXUP;2076;09:50:29;0;50	08122;8	55734;5;199;69;
$GPXUP;2076;09:50:30;0;50	08134;8	5576;5;199;79;
$GPXUP;2076;09:50:31;0;50	08147;8	55788;5;198;85;
$GPXUP;2076;09:50:32;0;50	08162;8	55813;5;197;87;
$GPXUP;2076;09:50:33;0;50	08179;8	55836;5;196;84;
$GPXUP;2076;09:50:34;0;50	08195;8	55858;5;195;82;
$GPXUP;2076;09:50:35;0;50	0821;8	5588;5;194;79;
$GPXUP;2076;09:50:36;0;50	08225;8	55903;5;193;79;
$GPXUP;2076;09:50:37;0;50	08241;8	55926;5;192;83;
$GPXUP;2076;09:50:38;0;50	08257;8	55944;5;192;80;
$GPXUP;2076;09:50:39;0;50	08277;8	55956;5;192;81;
$GPXUP;2076;09:50:40;0;50	08296;8	55965;5;191;78;
$GPXUP;2076;09:50:41;0;50	08316;8	55976;5;189;81;
$GPXUP;2076;09:50:42;0;50	08334;8	55988;5;188;75;
$GPXUP;2076;09:50:43;0;50	08349;8	56004;5;187;70;
$GPXUP;2076;09:50:44;0;50	08362;8	5602;5;185;66;
$GPXUP;2076;09:50:45;0;50	08371;8	56038;5;184;58;
$GPXUP;2076;09:50:46;0;50	08379;8	56063;5;183;71;
$GPXUP;2076;09:50:47;0;50	08385;8	56091;5;182;74;
$GPXUP;2076;09:50:48;0;50	0839;8	56122;5;182;75;
$GPXUP;2076;09:50:49;0;50	08394;8	56152;5;181;76;
$GPXUP;2076;09:50:50;0;50	084;8	56182;5;181;78;
$GPXUP;2076;09:50:51;0;50	08409;8	5621;5;181;78;
$GPXUP;2076;09:50:52;0;50	08415;8	5624;5;181;76;
$GPXUP;2076;09:50:53;0;50	08417;8	56271;5;181;78;
$GPXUP;2076;09:50:54;0;50	08417;8	563;5;182;72;
$GPXUP;2076;09:50:55;0;50	08418;8	56332;5;182;76;
$GPXUP;2076;09:50:56;0;50	08422;8	56361;5;182;74;
$GPXUP;2076;09:50:57;0;50	08425;8	56389;5;183;72;
$GPXUP;2076;09:50:58;0;50	08427;8	56416;5;183;69;
$GPXUP;2076;09:50:59;0;50	0843;8	56445;5;184;72;
$GPXUP;2076;09:51:00;0;50	08433;8	56472;5;185;69;
$GPXUP;2076;09:51:01;0;50	08436;8	565;5;186;68;
$GPXUP;2076;09:51:02;0;50	08441;8	56526;5;187;68;
$GPXUP;2076;09:51:03;0;50	08446;8	56552;5;189;68;
$GPXUP;2076;09:51:04;0;50	08449;8	56579;5;190;68;
$GPXUP;2076;09:51:05;0;50	08451;8	56606;5;191;68;
$GPXUP;2076;09:51:06;0;50	08454;8	56633;5;193;66;
$GPXUP;2076;09:51:07;0;50	08455;8	56659;5;194;66;
$GPXUP;2076;09:51:08;0;50	08458;8	56687;5;196;73;
$GPXUP;2076;09:51:09;0;50	08461;8	56716;5;198;73;
$GPXUP;2076;09:51:10;0;50	08467;8	56744;5;199;72;
$GPXUP;2076;09:51:11;0;50	08479;8	56768;5;200;78;
$GPXUP;2076;09:51:12;0;50	0849;8	56794;5;201;76;
$GPXUP;2076;09:51:13;0;50	08501;8	5682;5;203;78;
$GPXUP;2076;09:51:14;0;50	08512;8	56846;5;204;78;
$GPXUP;2076;09:51:15;0;50	08521;8	56868;5;206;68;
$GPXUP;2076;09:51:16;0;50	08531;8	5689;5;207;67;
$GPXUP;2076;09:51:17;0;50	08544;8	56909;5;209;69;
$GPXUP;2076;09:51:18;0;50	08553;8	56927;5;210;61;
$GPXUP;2076;09:51:19;0;50	08561;8	56944;5;211;56;
$GPXUP;2076;09:51:20;0;50	08567;8	56965;5;211;60;
$GPXUP;2076;09:51:21;0;50	08569;8	56988;5;213;62;
$GPXUP;2076;09:51:22;0;50	08567;8	5701;5;213;58;
$GPXUP;2076;09:51:23;0;50	08563;8	5703;5;214;56;
$GPXUP;2076;09:51:24;0;50	08556;8	57052;5;215;60;
$GPXUP;2076;09:51:25;0;50	08552;8	57075;5;216;60;
$GPXUP;2076;09:51:26;0;50	0855;8	57098;5;217;63;
$GPXUP;2076;09:51:27;0;50	08549;8	57122;5;218;64;
$GPXUP;2076;09:51:28;0;50	0855;8	57146;5;219;64;
$GPXUP;2076;09:51:29;0;50	08554;8	57166;5;221;57;
$GPXUP;2076;09:51:30;0;50	08563;8	5718;5;222;54;
$GPXUP;2076;09:51:31;0;50	08575;8	57195;5;223;64;
$GPXUP;2076;09:51:32;0;50	08586;8	57208;5;224;59;
$GPXUP;2076;09:51:33;0;50	08598;8	57226;5;225;65;
$GPXUP;2076;09:51:34;0;50	08608;8	57246;5;224;69;
$GPXUP;2076;09:51:35;0;50	08614;8	57271;5;225;69;
$GPXUP;2076;09:51:36;0;50	08621;8	57295;5;225;70;
$GPXUP;2076;09:51:37;0;50	08629;8	57318;5;225;69;
$GPXUP;2076;09:51:38;0;50	08638;8	5734;5;225;67;
$GPXUP;2076;09:51:39;0;50	08649;8	57362;5;225;73;
$GPXUP;2076;09:51:40;0;50	08662;8	57381;5;225;72;
$GPXUP;2076;09:51:41;0;50	08676;8	57401;5;224;73;
$GPXUP;2076;09:51:42;0;50	08686;8	57421;5;223;71;
$GPXUP;2076;09:51:43;0;50	08697;8	57446;5;222;77;
$GPXUP;2076;09:51:44;0;50	08706;8	57473;5;222;77;
$GPXUP;2076;09:51:45;0;50	0871;8	57497;5;221;66;
$GPXUP;2076;09:51:46;0;50	08712;8	57522;5;222;65;
$GPXUP;2076;09:51:47;0;50	08714;8	57547;5;221;63;
$GPXUP;2076;09:51:48;0;50	08716;8	57572;5;222;66;
$GPXUP;2076;09:51:49;0;50	0872;8	57599;5;222;67;
$GPXUP;2076;09:51:50;0;50	08727;8	57621;5;221;68;
$GPXUP;2076;09:51:51;0;50	08733;8	57646;5;221;68;
$GPXUP;2076;09:51:52;0;50	08736;8	57672;5;220;69;
$GPXUP;2076;09:51:53;0;50	08741;8	57699;5;219;71;
$GPXUP;2076;09:51:54;0;50	08745;8	57726;5;220;73;
$GPXUP;2076;09:51:55;0;50	08747;8	57754;5;220;69;
$GPXUP;2076;09:51:56;0;50	08751;8	57778;5;220;67;
$GPXUP;2076;09:51:57;0;50	08755;8	57804;5;220;67;
$GPXUP;2076;09:51:58;0;50	08759;8	57831;5;220;69;
$GPXUP;2076;09:51:59;0;50	08764;8	57857;5;220;73;
$GPXUP;2076;09:52:00;0;50	08772;8	57884;5;220;75;
$GPXUP;2076;09:52:01;0;50	08779;8	5791;5;220;75;
$GPXUP;2076;09:52:02;0;50	08784;8	57937;5;221;72;
$GPXUP;2076;09:52:03;0;50	08791;8	57962;5;222;71;
$GPXUP;2076;09:52:04;0;50	08798;8	57987;5;222;70;
$GPXUP;2076;09:52:05;0;50	08807;8	5801;5;223;71;
$GPXUP;2076;09:52:06;0;50	08815;8	58035;5;222;71;
$GPXUP;2076;09:52:07;0;50	08819;8	5806;5;224;69;
$GPXUP;2076;09:52:08;0;50	08819;8	58085;5;225;69;
$GPXUP;2076;09:52:09;0;50	08821;8	58111;5;224;70;
$GPXUP;2076;09:52:10;0;50	08822;8	58138;5;225;70;
$GPXUP;2076;09:52:11;0;50	08826;8	58164;5;225;72;
$GPXUP;2076;09:52:12;0;50	0883;8	5819;5;225;72;
$GPXUP;2076;09:52:13;0;50	08835;8	58215;5;224;69;
$GPXUP;2076;09:52:14;0;50	08842;8	58238;5;224;68;
$GPXUP;2076;09:52:15;0;50	08855;8	58258;5;224;72;
$GPXUP;2076;09:52:16;0;50	08868;8	58279;5;224;72;
$GPXUP;2076;09:52:17;0;50	08879;8	58301;5;224;71;
$GPXUP;2076;09:52:18;0;50	08888;8	58324;5;223;72;
$GPXUP;2076;09:52:19;0;50	08894;8	58349;5;222;69;
$GPXUP;2076;09:52:20;0;50	08899;8	58374;5;222;68;
$GPXUP;2076;09:52:21;0;50	08905;8	58399;5;221;70;
$GPXUP;2076;09:52:22;0;50	08913;8	58426;5;221;77;
$GPXUP;2076;09:52:23;0;50	08927;8	5845;5;221;74;
$GPXUP;2076;09:52:24;0;50	08942;8	58471;5;220;74;
$GPXUP;2076;09:52:25;0;50	08958;8	58487;5;221;70;
$GPXUP;2076;09:52:26;0;50	08975;8	58498;5;220;67;
$GPXUP;2076;09:52:27;0;50	08993;8	5851;5;221;69;
$GPXUP;2076;09:52:28;0;50	0901;8	58524;5;222;67;
$GPXUP;2076;09:52:29;0;50	09027;8	5854;5;222;73;
$GPXUP;2076;09:52:30;0;50	09041;8	58558;5;223;71;
$GPXUP;2076;09:52:31;0;50	09053;8	58577;5;223;70;
$GPXUP;2076;09:52:32;0;50	09063;8	58598;5;224;67;
$GPXUP;2076;09:52:33;0;50	09072;8	58621;5;225;68;
$GPXUP;2076;09:52:34;0;50	09083;8	58643;5;226;69;
$GPXUP;2076;09:52:35;0;50	09092;8	58665;5;226;71;
$GPXUP;2076;09:52:36;0;50	09101;8	58692;5;227;76;
$GPXUP;2076;09:52:37;0;50	09108;8	58719;5;228;74;
$GPXUP;2076;09:52:38;0;50	09111;8	58743;5;230;65;
$GPXUP;2076;09:52:39;0;50	09113;8	58769;5;231;65;
$GPXUP;2076;09:52:40;0;50	09119;8	58795;5;233;72;
$GPXUP;2076;09:52:41;0;50	09124;8	5882;5;235;68;
$GPXUP;2076;09:52:42;0;50	09131;8	58842;5;237;65;
$GPXUP;2076;09:52:43;0;50	09138;8	58864;5;239;67;
$GPXUP;2076;09:52:44;0;50	09148;8	58884;5;242;67;
$GPXUP;2076;09:52:45;0;50	0916;8	58903;5;244;69;
$GPXUP;2076;09:52:46;0;50	09169;8	58923;5;246;67;
$GPXUP;2076;09:52:47;0;50	09175;8	58947;5;248;72;
$GPXUP;2076;09:52:48;0;50	09178;8	58972;5;250;67;
$GPXUP;2076;09:52:49;0;50	09181;8	58996;5;252;67;
$GPXUP;2076;09:52:50;0;50	09184;8	59022;5;254;70;
$GPXUP;2076;09:52:51;0;50	09189;8	59048;5;255;70;
$GPXUP;2076;09:52:52;0;50	09197;8	5907;5;257;68;
$GPXUP;2076;09:52:53;0;50	09203;8	59094;5;258;69;
$GPXUP;2076;09:52:54;0;50	09207;8	59118;5;259;67;
$GPXUP;2076;09:52:55;0;50	09213;8	59142;5;260;67;
$GPXUP;2076;09:52:56;0;50	0922;8	59163;5;261;62;
$GPXUP;2076;09:52:57;0;50	0923;8	59183;5;262;64;
$GPXUP;2076;09:52:58;0;50	09244;8	59199;5;262;68;
$GPXUP;2076;09:52:59;0;50	09261;8	59212;5;264;70;
$GPXUP;2076;09:53:00;0;50	0928;8	59217;5;264;67;
$GPXUP;2076;09:53:01;0;50	09297;8	59224;5;265;66;
$GPXUP;2076;09:53:02;0;50	09315;8	59233;5;267;69;
$GPXUP;2076;09:53:03;0;50	09332;8	59243;5;268;69;
$GPXUP;2076;09:53:04;0;50	09346;8	59258;5;268;63;
$GPXUP;2076;09:53:05;0;50	09359;8	59274;5;269;66;
$GPXUP;2076;09:53:06;0;50	09374;8	59291;5;269;71;
$GPXUP;2076;09:53:07;0;50	09388;8	59308;5;270;73;
$GPXUP;2076;09:53:08;0;50	09405;8	59325;5;270;77;
$GPXUP;2076;09:53:09;0;50	09421;8	59343;5;271;78;
$GPXUP;2076;09:53:10;0;50	09435;8	59364;5;271;75;
$GPXUP;2076;09:53:11;0;50	09448;8	59387;5;272;76;
$GPXUP;2076;09:53:12;0;50	09458;8	59411;5;273;75;
$GPXUP;2076;09:53:13;0;50	09469;8	59436;5;274;77;
$GPXUP;2076;09:53:14;0;50	09478;8	59465;5;275;82;
$GPXUP;2076;09:53:15;0;50	09484;8	59495;5;276;84;
$GPXUP;2076;09:53:16;0;50	09492;8	59528;5;277;89;
$GPXUP;2076;09:53:17;0;50	09502;8	59558;5;277;89;
$GPXUP;2076;09:53:18;0;50	09511;8	59585;5;278;80;
$GPXUP;2076;09:53:19;0;50	09521;8	59609;5;277;76;
$GPXUP;2076;09:53:20;0;50	09529;8	59635;5;277;78;
$GPXUP;2076;09:53:21;0;50	09536;8	59663;5;276;81;
$GPXUP;2076;09:53:22;0;50	09546;8	59695;5;276;92;
$GPXUP;2076;09:53:23;0;50	09556;8	59723;5;274;88;
$GPXUP;2076;09:53:24;0;50	0957;8	59749;5;273;90;
$GPXUP;2076;09:53:25;0;50	09586;8	59773;5;272;91;
$GPXUP;2076;09:53:26;0;50	09605;8	5979;5;272;87;
$GPXUP;2076;09:53:27;0;50	09623;8	59811;5;272;91;
$GPXUP;2076;09:53:28;0;50	09642;8	5983;5;271;90;
$GPXUP;2076;09:53:29;0;50	09661;8	5985;5;270;94;
$GPXUP;2076;09:53:30;0;50	09681;8	59869;5;270;91;
$GPXUP;2076;09:53:31;0;50	09701;8	59886;5;270;91;
$GPXUP;2076;09:53:32;0;50	09719;8	59903;5;269;83;
$GPXUP;2076;09:53:33;0;50	09735;8	59925;5;269;84;
$GPXUP;2076;09:53:34;0;50	09749;8	59948;5;268;81;
$GPXUP;2076;09:53:35;0;50	09762;8	59973;5;268;83;
$GPXUP;2076;09:53:36;0;50	09774;8	59998;5;267;82;
$GPXUP;2076;09:53:37;0;50	09786;8	60024;5;267;80;
$GPXUP;2076;09:53:38;0;50	09798;8	60048;5;267;76;
$GPXUP;2076;09:53:39;0;50	09814;8	60068;5;265;80;
$GPXUP;2076;09:53:40;0;50	09828;8	6009;5;265;82;
$GPXUP;2076;09:53:41;0;50	09843;8	60114;5;264;81;
$GPXUP;2076;09:53:42;0;50	09852;8	60142;5;263;82;
$GPXUP;2076;09:53:43;0;50	09864;8	60168;5;263;80;
$GPXUP;2076;09:53:44;0;50	09878;8	60192;5;261;81;
$GPXUP;2076;09:53:45;0;50	09889;8	60218;5;260;81;
$GPXUP;2076;09:53:46;0;50	09898;8	60248;5;257;87;
$GPXUP;2076;09:53:47;0;50	09907;8	6028;5;255;90;
$GPXUP;2076;09:53:48;0;50	0991;8	6031;5;254;81;
$GPXUP;2076;09:53:49;0;50	09911;8	6034;5;252;73;
$GPXUP;2076;09:53:50;0;50	09915;8	60367;5;251;71;
$GPXUP;2076;09:53:51;0;50	0992;8	60393;5;249;73;
$GPXUP;2076;09:53:52;0;50	09928;8	6042;5;249;77;
$GPXUP;2076;09:53:53;0;50	09934;8	60448;5;248;74;
$GPXUP;2076;09:53:54;0;50	0994;8	60473;5;247;70;
$GPXUP;2076;09:53:55;0;50	09947;8	60497;5;247;72;
$GPXUP;2076;09:53:56;0;50	09957;8	60518;5;245;70;
$GPXUP;2076;09:53:57;0;50	0997;8	60534;5;246;67;
$GPXUP;2076;09:53:58;0;50	09982;8	60549;5;246;68;
$GPXUP;2076;09:53:59;0;50	09995;8	60564;5;245;69;
$GPXUP;2076;09:54:00;0;50	10007;8	60582;5;246;70;
$GPXUP;2076;09:54:01;0;50	10018;8	60602;5;245;71;
$GPXUP;2076;09:54:02;0;50	1003;8	60621;5;245;72;
$GPXUP;2076;09:54:03;0;50	10044;8	60638;5;245;71;
$GPXUP;2076;09:54:04;0;50	10057;8	60654;5;245;70;
$GPXUP;2076;09:54:05;0;50	10068;8	60675;5;245;72;
$GPXUP;2076;09:54:06;0;50	10079;8	60698;5;244;71;
$GPXUP;2076;09:54:07;0;50	10088;8	6072;5;244;71;
$GPXUP;2076;09:54:08;0;50	10097;8	60744;5;242;71;
$GPXUP;2076;09:54:09;0;50	10104;8	6077;5;240;73;
$GPXUP;2076;09:54:10;0;50	10112;8	60795;5;239;73;
$GPXUP;2076;09:54:11;0;50	10121;8	60818;5;238;72;
$GPXUP;2076;09:54:12;0;50	10132;8	6084;5;237;72;
$GPXUP;2076;09:54:13;0;50	10142;8	60864;5;235;74;
$GPXUP;2076;09:54:14;0;50	1015;8	6089;5;234;78;
$GPXUP;2076;09:54:15;0;50	10157;8	60917;5;232;73;
$GPXUP;2076;09:54:16;0;50	10164;8	60943;5;231;72;
$GPXUP;2076;09:54:17;0;50	10171;8	6097;5;230;75;
$GPXUP;2076;09:54:18;0;50	10178;8	60994;5;230;71;
$GPXUP;2076;09:54:19;0;50	10187;8	61014;5;230;62;
$GPXUP;2076;09:54:20;0;50	10199;8	6103;5;229;60;
$GPXUP;2076;09:54:21;0;50	10215;8	61038;5;230;65;
$GPXUP;2076;09:54:22;0;50	10231;8	6105;5;229;67;
$GPXUP;2076;09:54:23;0;50	10245;8	61065;5;229;68;
$GPXUP;2076;09:54:24;0;50	1026;8	61082;5;229;69;
$GPXUP;2076;09:54:25;0;50	10272;8	61101;5;228;70;
$GPXUP;2076;09:54:26;0;50	10281;8	61123;5;227;68;
$GPXUP;2076;09:54:27;0;50	10288;8	61146;5;226;66;
$GPXUP;2076;09:54:28;0;50	10293;8	61168;5;225;64;
$GPXUP;2076;09:54:29;0;50	10299;8	61192;5;224;66;
$GPXUP;2076;09:54:30;0;50	10303;8	61215;5;222;67;
$GPXUP;2076;09:54:31;0;50	10307;8	6124;5;221;67;
$GPXUP;2076;09:54:32;0;50	10313;8	61265;5;220;69;
$GPXUP;2076;09:54:33;0;50	10317;8	61289;5;219;66;
$GPXUP;2076;09:54:34;0;50	10321;8	61314;5;219;66;
$GPXUP;2076;09:54:35;0;50	10327;8	61337;5;218;65;
$GPXUP;2076;09:54:36;0;50	10333;8	61358;5;218;60;
$GPXUP;2076;09:54:37;0;50	10342;8	6138;5;217;67;
$GPXUP;2076;09:54:38;0;50	10355;8	61398;5;217;68;
$GPXUP;2076;09:54:39;0;50	10367;8	61418;5;217;67;
$GPXUP;2076;09:54:40;0;50	10375;8	6144;5;215;67;
$GPXUP;2076;09:54:41;0;50	10382;8	61465;5;214;70;
$GPXUP;2076;09:54:42;0;50	10393;8	61488;5;213;73;
$GPXUP;2076;09:54:43;0;50	10406;8	6151;5;211;73;
$GPXUP;2076;09:54:44;0;50	10421;8	61529;5;209;74;
$GPXUP;2076;09:54:45;0;50	10435;8	61549;5;209;73;
$GPXUP;2076;09:54:46;0;50	1045;8	61564;5;208;70;
$GPXUP;2076;09:54:47;0;50	10464;8	6158;5;208;69;
$GPXUP;2076;09:54:48;0;50	1048;8	61594;5;206;69;
$GPXUP;2076;09:54:49;0;50	10497;8	61604;5;207;70;
$GPXUP;2076;09:54:50;0;50	10512;8	6162;5;206;70;
$GPXUP;2076;09:54:51;0;50	10526;8	61638;5;205;71;
$GPXUP;2076;09:54:52;0;50	10541;8	61654;5;204;72;
$GPXUP;2076;09:54:53;0;50	10558;8	61667;5;204;72;
$GPXUP;2076;09:54:54;0;50	10576;8	6168;5;205;76;
$GPXUP;2076;09:54:55;0;50	10593;8	6169;5;204;75;
$GPXUP;2076;09:54:56;0;50	10611;8	61696;5;204;70;
$GPXUP;2076;09:54:57;0;50	10627;8	61693;5;204;63;
$GPXUP;2076;09:54:58;0;50	10643;8	61693;5;204;63;
$GPXUP;2076;09:54:59;0;50	10659;8	61699;5;205;62;
$GPXUP;2076;09:55:00;0;50	10673;8	61703;5;206;61;
$GPXUP;2076;09:55:01;0;50	10686;8	61713;5;208;59;
$GPXUP;2076;09:55:02;0;50	10696;8	61728;5;209;56;
$GPXUP;2076;09:55:03;0;50	10704;8	61743;5;210;56;
$GPXUP;2076;09:55:04;0;50	10713;8	61759;5;211;59;
$GPXUP;2076;09:55:05;0;50	10722;8	61777;5;212;62;
$GPXUP;2076;09:55:06;0;50	10728;8	61798;5;213;63;
$GPXUP;2076;09:55:07;0;50	10732;8	6182;5;214;65;
$GPXUP;2076;09:55:08;0;50	10734;8	61844;5;215;65;
$GPXUP;2076;09:55:09;0;50	10734;8	61866;5;217;64;
$GPXUP;2076;09:55:10;0;50	1073;8	61885;5;218;54;
$GPXUP;2076;09:55:11;0;50	10726;8	61907;5;220;61;
$GPXUP;2076;09:55:12;0;50	10723;8	61929;5;220;61;
$GPXUP;2076;09:55:13;0;50	1072;8	61951;5;222;64;
$GPXUP;2076;09:55:14;0;50	10721;8	61976;5;223;66;
$GPXUP;2076;09:55:15;0;50	10727;8	61997;5;224;60;
$GPXUP;2076;09:55:16;0;50	10736;8	62015;5;226;61;
$GPXUP;2076;09:55:17;0;50	10749;8	62029;5;227;60;
$GPXUP;2076;09:55:18;0;50	10768;8	62039;5;228;68;
$GPXUP;2076;09:55:19;0;50	10783;8	62053;5;229;67;
$GPXUP;2076;09:55:20;0;50	108;8	62069;5;230;74;
$GPXUP;2076;09:55:21;0;50	10819;8	62081;5;230;73;
$GPXUP;2076;09:55:22;0;50	10836;8	62093;5;231;71;
$GPXUP;2076;09:55:23;0;50	10851;8	62107;5;233;66;
$GPXUP;2076;09:55:24;0;50	10862;8	62125;5;234;64;
$GPXUP;2076;09:55:25;0;50	10874;8	62142;5;236;63;
$GPXUP;2076;09:55:26;0;50	10888;8	6216;5;238;68;
$GPXUP;2076;09:55:27;0;50	10904;8	62175;5;240;71;
$GPXUP;2076;09:55:28;0;50	1092;8	62185;5;242;67;
$GPXUP;2076;09:55:29;0;50	10935;8	62199;5;244;63;
$GPXUP;2076;09:55:30;0;50	10946;8	62216;5;245;65;
$GPXUP;2076;09:55:31;0;50	10959;8	62232;5;247;67;
$GPXUP;2076;09:55:32;0;50	10972;8	62247;5;248;63;
$GPXUP;2076;09:55:33;0;50	10987;8	6226;5;249;62;
$GPXUP;2076;09:55:34;0;50	11003;8	6227;5;250;64;
$GPXUP;2076;09:55:35;0;50	11022;8	62278;5;251;74;
$GPXUP;2076;09:55:36;0;50	11039;8	6229;5;253;72;
$GPXUP;2076;09:55:37;0;50	11056;8	62303;5;253;70;
$GPXUP;2076;09:55:38;0;50	11071;8	62318;5;254;67;
$GPXUP;2076;09:55:39;0;50	11084;8	62333;5;254;68;
$GPXUP;2076;09:55:40;0;50	11097;8	62351;5;255;68;
$GPXUP;2076;09:55:41;0;50	11109;8	62371;5;255;70;
$GPXUP;2076;09:55:42;0;50	11119;8	6239;5;255;65;
$GPXUP;2076;09:55:43;0;50	11129;8	62408;5;254;61;
$GPXUP;2076;09:55:44;0;50	1114;8	62424;5;254;60;
$GPXUP;2076;09:55:45;0;50	11158;8	62437;5;253;73;
$GPXUP;2076;09:55:46;0;50	11175;8	62452;5;252;74;
$GPXUP;2076;09:55:47;0;50	11188;8	62467;5;251;66;
$GPXUP;2076;09:55:48;0;50	11203;8	62484;5;251;67;
$GPXUP;2076;09:55:49;0;50	11216;8	625;5;250;68;
$GPXUP;2076;09:55:50;0;50	1123;8	62517;5;250;68;
$GPXUP;2076;09:55:51;0;50	11246;8	6253;5;250;69;
$GPXUP;2076;09:55:52;0;50	11263;8	62542;5;250;70;
$GPXUP;2076;09:55:53;0;50	11281;8	62549;5;249;72;
$GPXUP;2076;09:55:54;0;50	11299;8	62561;5;248;73;
$GPXUP;2076;09:55:55;0;50	11314;8	62575;5;248;73;
$GPXUP;2076;09:55:56;0;50	1133;8	62591;5;248;72;
$GPXUP;2076;09:55:57;0;50	11343;8	62609;5;247;69;
$GPXUP;2076;09:55:58;0;50	11354;8	62626;5;247;68;
$GPXUP;2076;09:55:59;0;50	11365;8	62648;5;247;67;
$GPXUP;2076;09:56:00;0;50	11377;8	62666;5;246;70;
$GPXUP;2076;09:56:01;0;50	11393;8	62681;5;246;74;
$GPXUP;2076;09:56:02;0;50	11411;8	62693;5;245;76;
$GPXUP;2076;09:56:03;0;50	11427;8	62708;5;244;75;
$GPXUP;2076;09:56:04;0;50	11442;8	62725;5;244;70;
$GPXUP;2076;09:56:05;0;50	11455;8	62742;5;244;69;
$GPXUP;2076;09:56:06;0;50	11465;8	62763;5;243;68;
$GPXUP;2076;09:56:07;0;50	11475;8	62784;5;243;68;
$GPXUP;2076;09:56:08;0;50	11486;8	62806;5;243;70;
$GPXUP;2076;09:56:09;0;50	11499;8	62827;5;243;72;
$GPXUP;2076;09:56:10;0;50	11515;8	62843;5;243;73;
$GPXUP;2076;09:56:11;0;50	11531;8	62854;5;243;73;
$GPXUP;2076;09:56:12;0;50	11549;8	62863;5;242;74;
$GPXUP;2076;09:56:13;0;50	11568;8	62868;5;242;74;
$GPXUP;2076;09:56:14;0;50	11587;8	6287;5;241;73;
$GPXUP;2076;09:56:15;0;50	11605;8	62873;5;241;73;
$GPXUP;2076;09:56:16;0;50	11624;8	62881;5;241;76;
$GPXUP;2076;09:56:17;0;50	11644;8	62892;5;240;80;
$GPXUP;2076;09:56:18;0;50	11659;8	62905;5;239;70;
$GPXUP;2076;09:56:19;0;50	11673;8	62917;5;237;64;
$GPXUP;2076;09:56:20;0;50	11683;8	62937;5;237;65;
$GPXUP;2076;09:56:21;0;50	1169;8	62961;5;236;67;
$GPXUP;2076;09:56:22;0;50	11693;8	62988;5;235;65;
$GPXUP;2076;09:56:23;0;50	11696;8	63014;5;235;64;
$GPXUP;2076;09:56:24;0;50	11697;8	63041;5;235;66;
$GPXUP;2076;09:56:25;0;50	11696;8	63067;5;235;63;
$GPXUP;2076;09:56:26;0;50	11696;8	63096;5;235;69;
$GPXUP;2076;09:56:27;0;50	11699;8	63122;5;236;67;
$GPXUP;2076;09:56:28;0;50	11702;8	63145;5;236;60;
$GPXUP;2076;09:56:29;0;50	1171;8	6317;5;236;67;
$GPXUP;2076;09:56:30;0;50	11721;8	63193;5;237;72;
$GPXUP;2076;09:56:31;0;50	11738;8	63211;5;235;78;
$GPXUP;2076;09:56:32;0;50	11757;8	63228;5;234;78;
$GPXUP;2076;09:56:33;0;50	11772;8	6325;5;233;77;
$GPXUP;2076;09:56:34;0;50	11785;8	63274;5;231;77;
$GPXUP;2076;09:56:35;0;50	11799;8	63296;5;230;77;
$GPXUP;2076;09:56:36;0;50	11813;8	63319;5;227;78;
$GPXUP;2076;09:56:37;0;50	11829;8	6334;5;226;80;
$GPXUP;2076;09:56:38;0;50	11846;8	6336;5;224;80;
$GPXUP;2076;09:56:39;0;50	11862;8	63381;5;222;79;
$GPXUP;2076;09:56:40;0;50	11876;8	63402;5;221;77;
$GPXUP;2076;09:56:41;0;50	11889;8	63424;5;219;77;
$GPXUP;2076;09:56:42;0;50	11904;8	63446;5;217;77;
$GPXUP;2076;09:56:43;0;50	11917;8	63469;5;215;76;
$GPXUP;2076;09:56:44;0;50	11929;8	63491;5;215;74;
$GPXUP;2076;09:56:45;0;50	1194;8	63515;5;214;72;
$GPXUP;2076;09:56:46;0;50	11949;8	6354;5;213;73;
$GPXUP;2076;09:56:47;0;50	11956;8	63564;5;213;68;
$GPXUP;2076;09:56:48;0;50	11964;8	63587;5;213;67;
$GPXUP;2076;09:56:49;0;50	11973;8	6361;5;214;66;
$GPXUP;2076;09:56:50;0;50	11984;8	6363;5;215;65;
$GPXUP;2076;09:56:51;0;50	11995;8	63649;5;216;66;
$GPXUP;2076;09:56:52;0;50	12007;8	63669;5;216;69;
$GPXUP;2076;09:56:53;0;50	12017;8	63691;5;216;70;
$GPXUP;2076;09:56:54;0;50	12026;8	63718;5;215;76;
$GPXUP;2076;09:56:55;0;50	12035;8	63745;5;217;77;
$GPXUP;2076;09:56:56;0;50	12046;8	6377;5;217;74;
$GPXUP;2076;09:56:57;0;50	12057;8	63791;5;217;74;
$GPXUP;2076;09:56:58;0;50	12066;8	63814;5;217;70;
$GPXUP;2076;09:56:59;0;50	12074;8	6384;5;218;70;
$GPXUP;2076;09:57:00;0;50	1208;8	63868;5;218;75;
$GPXUP;2076;09:57:01;0;50	12084;8	63895;5;219;71;
$GPXUP;2076;09:57:02;0;50	12087;8	63919;5;220;66;
$GPXUP;2076;09:57:03;0;50	1209;8	63945;5;222;64;
$GPXUP;2076;09:57:04;0;50	12094;8	6397;5;223;65;
$GPXUP;2076;09:57:05;0;50	12098;8	63993;5;224;63;
$GPXUP;2076;09:57:06;0;50	12106;8	64016;5;225;62;
$GPXUP;2076;09:57:07;0;50	12116;8	64036;5;226;67;
$GPXUP;2076;09:57:08;0;50	12129;8	64055;5;227;70;
$GPXUP;2076;09:57:09;0;50	12143;8	64073;5;226;71;
$GPXUP;2076;09:57:10;0;50	12158;8	6409;5;227;71;
$GPXUP;2076;09:57:11;0;50	12172;8	64108;5;227;70;
$GPXUP;2076;09:57:12;0;50	12184;8	64127;5;227;69;
$GPXUP;2076;09:57:13;0;50	12195;8	64146;5;226;64;
$GPXUP;2076;09:57:14;0;50	12208;8	64167;5;226;72;
$GPXUP;2076;09:57:15;0;50	1222;8	6419;5;225;78;
$GPXUP;2076;09:57:16;0;50	12234;8	64214;5;224;79;
$GPXUP;2076;09:57:17;0;50	12246;8	64236;5;224;76;
$GPXUP;2076;09:57:18;0;50	12258;8	64258;5;224;73;
$GPXUP;2076;09:57:19;0;50	1227;8	64279;5;223;71;
$GPXUP;2076;09:57:20;0;50	12283;8	64297;5;223;69;
$GPXUP;2076;09:57:21;0;50	12298;8	6431;5;222;69;
$GPXUP;2076;09:57:22;0;50	12312;8	64326;5;222;70;
$GPXUP;2076;09:57:23;0;50	12325;8	64344;5;221;69;
$GPXUP;2076;09:57:24;0;50	12337;8	64365;5;220;72;
$GPXUP;2076;09:57:25;0;50	12346;8	64387;5;219;68;
$GPXUP;2076;09:57:26;0;50	12352;8	64413;5;219;70;
$GPXUP;2076;09:57:27;0;50	12355;8	64438;5;218;66;
$GPXUP;2076;09:57:28;0;50	12356;8	64464;5;218;64;
$GPXUP;2076;09:57:29;0;50	12356;8	64488;5;219;61;
$GPXUP;2076;09:57:30;0;50	12357;8	64512;5;218;62;
$GPXUP;2076;09:57:31;0;50	12359;8	64536;5;218;61;
$GPXUP;2076;09:57:32;0;50	1236;8	64562;5;218;65;
$GPXUP;2076;09:57:33;0;50	12362;8	64588;5;217;67;
$GPXUP;2076;09:57:34;0;50	12366;8	64614;5;216;68;
$GPXUP;2076;09:57:35;0;50	1237;8	64641;5;215;68;
$GPXUP;2076;09:57:36;0;50	12374;8	64667;5;214;69;
$GPXUP;2076;09:57:37;0;50	12377;8	64694;5;212;71;
$GPXUP;2076;09:57:38;0;50	12381;8	64722;5;211;71;
$GPXUP;2076;09:57:39;0;50	12385;8	6475;5;209;72;
$GPXUP;2076;09:57:40;0;50	12389;8	64778;5;207;72;
$GPXUP;2076;09:57:41;0;50	12391;8	64805;5;206;72;
$GPXUP;2076;09:57:42;0;50	12394;8	64833;5;205;72;
$GPXUP;2076;09:57:43;0;50	12395;8	6486;5;203;69;
$GPXUP;2076;09:57:44;0;50	12398;8	64888;5;202;70;
$GPXUP;2076;09:57:45;0;50	12401;8	64915;5;202;70;
$GPXUP;2076;09:57:46;0;50	12405;8	64941;5;202;67;
$GPXUP;2076;09:57:47;0;50	12406;8	64966;5;202;63;
$GPXUP;2076;09:57:48;0;50	12408;8	64991;5;202;63;
$GPXUP;2076;09:57:49;0;50	12411;8	65015;5;202;64;
$GPXUP;2076;09:57:50;0;50	12417;8	6504;5;200;66;
$GPXUP;2076;09:57:51;0;50	12423;8	65066;5;200;72;
$GPXUP;2076;09:57:52;0;50	12427;8	65093;5;200;72;
$GPXUP;2076;09:57:53;0;50	1243;8	6512;5;199;69;
$GPXUP;2076;09:57:54;0;50	12434;8	65146;5;199;70;
$GPXUP;2076;09:57:55;0;50	12439;8	65172;5;198;65;
$GPXUP;2076;09:57:56;0;50	12446;8	65197;5;197;72;
$GPXUP;2076;09:57:57;0;50	12455;8	65221;5;196;74;
$GPXUP;2076;09:57:58;0;50	12463;8	65248;5;195;73;
$GPXUP;2076;09:57:59;0;50	12468;8	65276;5;194;72;
$GPXUP;2076;09:58:00;0;50	12474;8	65303;5;193;74;
$GPXUP;2076;09:58:01;0;50	1248;8	65331;5;192;74;
$GPXUP;2076;09:58:02;0;50	12487;8	65358;5;191;74;
$GPXUP;2076;09:58:03;0;50	12496;8	65384;5;190;78;
$GPXUP;2076;09:58:04;0;50	12511;8	65405;5;189;75;
$GPXUP;2076;09:58:05;0;50	12524;8	65426;5;188;74;
$GPXUP;2076;09:58:06;0;50	12537;8	65448;5;188;74;
$GPXUP;2076;09:58:07;0;50	12547;8	65473;5;187;78;
$GPXUP;2076;09:58:08;0;50	12556;8	65497;5;187;71;
$GPXUP;2076;09:58:09;0;50	12561;8	65521;5;187;66;
$GPXUP;2076;09:58:10;0;50	12569;8	65545;5;187;69;
$GPXUP;2076;09:58:11;0;50	12575;8	6557;5;186;71;
$GPXUP;2076;09:58:12;0;50	1258;8	65596;5;186;72;
$GPXUP;2076;09:58:13;0;50	1258;8	65623;5;186;69;
$GPXUP;2076;09:58:14;0;50	12576;8	65648;5;184;67;
$GPXUP;2076;09:58:15;0;50	1257;8	6567;5;185;65;
$GPXUP;2076;09:58:16;0;50	12564;8	65693;5;184;64;
$GPXUP;2076;09:58:17;0;50	12561;8	65717;5;185;66;
$GPXUP;2076;09:58:18;0;50	12558;8	65741;5;185;64;
$GPXUP;2076;09:58:19;0;50	12557;8	65766;5;184;70;
$GPXUP;2076;09:58:20;0;50	12553;8	65791;5;185;67;
$GPXUP;2076;09:58:21;0;50	12548;8	65815;5;185;65;
$GPXUP;2076;09:58:22;0;50	12541;8	65837;5;185;64;
$GPXUP;2076;09:58:23;0;50	12536;8	65859;5;185;62;
$GPXUP;2076;09:58:24;0;50	12532;8	65882;5;185;61;
$GPXUP;2076;09:58:25;0;50	12529;8	65902;5;185;58;
$GPXUP;2076;09:58:26;0;50	12529;8	65922;5;185;51;
$GPXUP;2076;09:58:27;0;50	12532;8	65939;5;185;46;
$GPXUP;2076;09:58:28;0;50	12537;8	65954;5;185;44;
$GPXUP;2076;09:58:29;0;50	12542;8	65964;5;185;36;
$GPXUP;2076;09:58:30;0;50	12543;8	65969;5;185;23;
$GPXUP;2076;09:58:31;0;50	1254;8	65967;5;185;22;
$GPXUP;2076;09:58:32;0;50	12535;8	65962;5;183;28;
$GPXUP;2076;09:58:33;0;50	1253;8	65958;5;182;24;
$GPXUP;2076;09:58:34;0;50	12525;8	65957;5;182;24;
$GPXUP;2076;09:58:35;0;50	1252;8	6596;5;181;28;
$GPXUP;2076;09:58:36;0;50	12518;8	65962;5;179;21;
$GPXUP;2076;09:58:37;0;50	12517;8	65969;5;179;31;
$GPXUP;2076;09:58:38;0;50	12516;8	65975;5;179;25;
$GPXUP;2076;09:58:39;0;50	12517;8	65978;5;179;16;
$GPXUP;2076;09:58:40;0;50	12519;8	65974;5;180;0;
$GPXUP;2076;09:58:41;0;50	12525;8	65965;5;180;17;
$GPXUP;2076;09:58:42;0;50	12528;8	65947;5;179;31;
$GPXUP;2076;09:58:43;0;50	12529;8	65929;5;179;39;
$GPXUP;2076;09:58:44;0;50	1253;8	65909;5;180;39;
$GPXUP;2076;09:58:45;0;50	12529;8	65896;5;180;28;
$GPXUP;2076;09:58:46;0;50	12526;8	65881;5;181;38;
$GPXUP;2076;09:58:47;0;50	12522;8	65866;5;182;37;
$GPXUP;2076;09:58:48;0;50	1252;8	6585;5;182;38;
$GPXUP;2076;09:58:49;0;50	12519;8	65833;5;183;36;
$GPXUP;2076;09:58:50;0;50	12521;8	65824;5;183;21;
$GPXUP;2076;09:58:51;0;50	12525;8	65819;5;183;14;
$GPXUP;2076;09:58:52;0;50	12533;8	65819;5;183;21;
$GPXUP;2076;09:58:53;0;50	12541;8	65824;5;183;21;
$GPXUP;2076;09:58:54;0;50	12546;8	65834;5;182;25;
$GPXUP;2076;09:58:55;0;50	12548;8	65849;5;181;26;
$GPXUP;2076;09:58:56;0;50	12546;8	65862;5;182;31;
$GPXUP;2076;09:58:57;0;50	12546;8	65875;5;181;27;
$GPXUP;2076;09:58:58;0;50	12541;8	65883;5;180;21;
$GPXUP;2076;09:58:59;0;50	12537;8	65882;5;179;18;
$GPXUP;2076;09:59:00;0;50	12535;8	65876;5;178;18;
$GPXUP;2076;09:59:01;0;50	12537;8	65868;5;178;19;
$GPXUP;2076;09:59:02;0;50	1254;8	65861;5;176;18;
$GPXUP;2076;09:59:03;0;50	12543;8	65857;5;175;14;
$GPXUP;2076;09:59:04;0;50	12544;8	65856;5;174;9;
$GPXUP;2076;09:59:05;0;50	12542;8	65853;5;173;16;
$GPXUP;2076;09:59:06;0;50	12539;8	65848;5;173;23;
$GPXUP;2076;09:59:07;0;50	12536;8	65839;5;172;31;
$GPXUP;2076;09:59:08;0;50	12534;8	65828;5;172;37;
$GPXUP;2076;09:59:09;0;50	12534;8	65816;5;171;36;
$GPXUP;2076;09:59:10;0;50	12538;8	65803;5;171;39;
$GPXUP;2076;09:59:11;0;50	12541;8	65788;5;171;46;
$GPXUP;2076;09:59:12;0;50	12545;8	65771;5;172;49;
$GPXUP;2076;09:59:13;0;50	12546;8	65756;5;171;47;
$GPXUP;2076;09:59:14;0;50	12545;8	65745;5;171;41;
$GPXUP;2076;09:59:15;0;50	1254;8	6574;5;172;32;
$GPXUP;2076;09:59:16;0;50	12534;8	65741;5;172;27;
$GPXUP;2076;09:59:17;0;50	12529;8	65749;5;171;25;
$GPXUP;2076;09:59:18;0;50	12528;8	6576;5;171;12;
$GPXUP;2076;09:59:19;0;50	12529;8	65776;5;171;18;
$GPXUP;2076;09:59:20;0;50	12532;8	65792;5;171;24;
$GPXUP;2076;09:59:21;0;50	12535;8	65805;5;170;15;
$GPXUP;2076;09:59:22;0;50	12535;8	65815;5;170;14;
$GPXUP;2076;09:59:23;0;50	12535;8	65819;5;171;5;
$GPXUP;2076;09:59:24;0;50	12537;8	65821;5;171;5;
$GPXUP;2076;09:59:25;0;50	12536;8	65824;5;171;6;
$GPXUP;2076;09:59:26;0;50	12534;8	65833;5;171;19;
$GPXUP;2076;09:59:27;0;50	12533;8	6584;5;172;14;
$GPXUP;2076;09:59:28;0;50	12533;8	65851;5;172;17;
$GPXUP;2076;09:59:29;0;50	12533;8	65857;5;171;9;
$GPXUP;2076;09:59:30;0;50	12535;8	6586;5;171;1;
$GPXUP;2076;09:59:31;0;50	12536;8	65863;5;171;0;
