# Supplementary material for: Pigeon Navigation: Different Routes Lead to Frankfurt
Source: PLoS One. 2014 Nov 12;9(11):e112439. doi: 10.1371/journal.pone.0112439 (PMC4229201; doi:10.1371/journal.pone.0112439)
Supplement: File S4 — Files containing the original track data and a ‘Read me’ explaining the data format. (ZIP) [file pone.0112439.s004.zip › S-KB/050428xup00_624.log]

$GPXUP;2076;10:50:14;0;50	07232;8	53987;5;141;0;
$GPXUP;2076;10:50:15;0;50	07232;8	53987;5;141;3;
$GPXUP;2076;10:50:16;0;50	07233;8	53987;2;141;3;
$GPXUP;2076;10:50:17;0;50	07236;8	53982;5;143;18;
$GPXUP;2076;10:50:18;0;50	07241;8	53976;5;143;25;
$GPXUP;2076;10:50:19;0;50	07247;8	53965;5;145;35;
$GPXUP;2076;10:50:20;0;50	07256;8	53958;5;146;39;
$GPXUP;2076;10:50:21;0;50	07266;8	53954;5;147;42;
$GPXUP;2076;10:50:22;0;50	07278;8	53955;5;148;45;
$GPXUP;2076;10:50:23;0;50	07289;8	53954;5;149;47;
$GPXUP;2076;10:50:24;0;50	07301;8	53952;5;151;45;
$GPXUP;2076;10:50:25;0;50	07314;8	53951;5;151;48;
$GPXUP;2076;10:50:26;0;50	07325;8	53953;5;152;47;
$GPXUP;2076;10:50:27;0;50	07337;8	53952;5;153;44;
$GPXUP;2076;10:50:28;0;50	07346;8	53948;5;154;37;
$GPXUP;2076;10:50:29;0;50	07354;8	53944;5;155;33;
$GPXUP;2076;10:50:30;0;50	07363;8	5394;5;155;33;
$GPXUP;2076;10:50:31;0;50	07371;8	53937;5;155;30;
$GPXUP;2076;10:50:32;0;50	07379;8	53934;5;157;31;
$GPXUP;2076;10:50:33;0;50	07388;8	53935;5;156;33;
$GPXUP;2076;10:50:34;0;50	07397;8	5394;5;158;35;
$GPXUP;2076;10:50:35;0;50	07407;8	53948;5;158;38;
$GPXUP;2076;10:50:36;0;50	07414;8	53957;5;159;32;
$GPXUP;2076;10:50:37;0;50	07419;8	53973;5;160;39;
$GPXUP;2076;10:50:38;0;50	07424;8	53992;5;161;45;
$GPXUP;2076;10:50:39;0;50	07427;8	54012;5;162;48;
$GPXUP;2076;10:50:40;0;50	07428;8	54034;5;162;49;
$GPXUP;2076;10:50:41;0;50	07427;8	54056;5;163;51;
$GPXUP;2076;10:50:42;0;50	07426;8	5408;5;164;55;
$GPXUP;2076;10:50:43;0;50	07423;8	54103;5;166;55;
$GPXUP;2076;10:50:44;0;50	07421;8	54129;5;167;60;
$GPXUP;2076;10:50:45;0;50	07421;8	54154;5;169;60;
$GPXUP;2076;10:50:46;0;50	0742;8	54178;5;170;58;
$GPXUP;2076;10:50:47;0;50	07421;8	54201;5;172;50;
$GPXUP;2076;10:50:48;0;50	07426;8	54221;5;174;53;
$GPXUP;2076;10:50:49;0;50	07436;8	54239;5;176;54;
$GPXUP;2076;10:50:50;0;50	07449;8	54254;5;178;56;
$GPXUP;2076;10:50:51;0;50	07461;8	5426;5;181;43;
$GPXUP;2076;10:50:52;0;50	07477;8	54261;5;183;50;
$GPXUP;2076;10:50:53;0;50	07491;8	54258;5;187;50;
$GPXUP;2076;10:50:54;0;50	07508;8	54252;5;188;54;
$GPXUP;2076;10:50:55;0;50	07525;8	54252;5;191;58;
$GPXUP;2076;10:50:56;0;50	07543;8	54255;5;193;64;
$GPXUP;2076;10:50:57;0;50	07561;8	54259;5;195;65;
$GPXUP;2076;10:50:58;0;50	07577;8	54265;5;196;60;
$GPXUP;2076;10:50:59;0;50	07594;8	54269;5;199;62;
$GPXUP;2076;10:51:00;0;50	07611;8	54269;5;201;62;
$GPXUP;2076;10:51:01;0;50	07628;8	54268;5;201;66;
$GPXUP;2076;10:51:02;0;50	07643;8	54259;5;203;57;
$GPXUP;2076;10:51:03;0;50	07657;8	5425;5;204;56;
$GPXUP;2076;10:51:04;0;50	07671;8	54242;5;206;54;
$GPXUP;2076;10:51:05;0;50	07684;8	54232;5;207;52;
$GPXUP;2076;10:51:06;0;50	07695;8	54219;5;208;49;
$GPXUP;2076;10:51:07;0;50	07707;8	54209;5;210;52;
$GPXUP;2076;10:51:08;0;50	07719;8	54196;5;211;52;
$GPXUP;2076;10:51:09;0;50	07729;8	5418;5;213;53;
$GPXUP;2076;10:51:10;0;50	07737;8	5416;5;212;54;
$GPXUP;2076;10:51:11;0;50	07744;8	5414;5;214;51;
$GPXUP;2076;10:51:12;0;50	0775;8	54117;5;213;56;
$GPXUP;2076;10:51:13;0;50	07754;8	54089;5;214;62;
$GPXUP;2076;10:51:14;0;50	07757;8	54064;5;214;59;
$GPXUP;2076;10:51:15;0;50	07757;8	54042;5;215;50;
$GPXUP;2076;10:51:16;0;50	07751;8	54021;5;215;47;
$GPXUP;2076;10:51:17;0;50	07741;8	54001;5;215;52;
$GPXUP;2076;10:51:18;0;50	07728;8	53985;5;216;53;
$GPXUP;2076;10:51:19;0;50	07714;8	53974;5;216;51;
$GPXUP;2076;10:51:20;0;50	077;8	53972;5;217;45;
$GPXUP;2076;10:51:21;0;50	07685;8	5398;5;218;44;
$GPXUP;2076;10:51:22;0;50	07675;8	53995;5;220;42;
$GPXUP;2076;10:51:23;0;50	07669;8	54014;5;222;39;
$GPXUP;2076;10:51:24;0;50	07668;8	54033;5;223;34;
$GPXUP;2076;10:51:25;0;50	07671;8	54049;5;224;25;
$GPXUP;2076;10:51:26;0;50	07679;8	54061;5;226;29;
$GPXUP;2076;10:51:27;0;50	07688;8	54071;5;228;31;
$GPXUP;2076;10:51:28;0;50	07699;8	54079;5;228;36;
$GPXUP;2076;10:51:29;0;50	07711;8	54088;5;229;36;
$GPXUP;2076;10:51:30;0;50	07725;8	54099;5;229;48;
$GPXUP;2076;10:51:31;0;50	07739;8	54116;5;229;60;
$GPXUP;2076;10:51:32;0;50	07754;8	54131;5;230;60;
$GPXUP;2076;10:51:33;0;50	07769;8	54149;5;230;63;
$GPXUP;2076;10:51:34;0;50	07781;8	54169;5;230;60;
$GPXUP;2076;10:51:35;0;50	07793;8	5419;5;230;63;
$GPXUP;2076;10:51:36;0;50	07803;8	54213;5;230;60;
$GPXUP;2076;10:51:37;0;50	07811;8	54237;5;231;62;
$GPXUP;2076;10:51:38;0;50	07816;8	54262;5;231;63;
$GPXUP;2076;10:51:39;0;50	07821;8	54287;5;232;60;
$GPXUP;2076;10:51:40;0;50	07826;8	54313;5;233;66;
$GPXUP;2076;10:51:41;0;50	07834;8	54339;5;234;69;
$GPXUP;2076;10:51:42;0;50	07842;8	54363;5;236;67;
$GPXUP;2076;10:51:43;0;50	07855;8	54384;5;237;67;
$GPXUP;2076;10:51:44;0;50	07869;8	54397;5;239;63;
$GPXUP;2076;10:51:45;0;50	07885;8	54403;5;240;59;
$GPXUP;2076;10:51:46;0;50	07903;8	54405;5;241;62;
$GPXUP;2076;10:51:47;0;50	07921;8	54407;5;243;59;
$GPXUP;2076;10:51:48;0;50	07938;8	54411;5;244;60;
$GPXUP;2076;10:51:49;0;50	07954;8	5442;5;245;62;
$GPXUP;2076;10:51:50;0;50	07967;8	54435;5;245;60;
$GPXUP;2076;10:51:51;0;50	07979;8	54453;5;246;57;
$GPXUP;2076;10:51:52;0;50	07989;8	54473;5;247;62;
$GPXUP;2076;10:51:53;0;50	08001;8	54493;5;248;68;
$GPXUP;2076;10:51:54;0;50	08014;8	54513;5;249;69;
$GPXUP;2076;10:51:55;0;50	08029;8	54529;5;250;66;
$GPXUP;2076;10:51:56;0;50	08043;8	54546;5;250;71;
$GPXUP;2076;10:51:57;0;50	08061;8	54559;5;252;77;
$GPXUP;2076;10:51:58;0;50	08077;8	54566;5;253;66;
$GPXUP;2076;10:51:59;0;50	08092;8	54568;5;254;62;
$GPXUP;2076;10:52:00;0;50	08108;8	54571;5;257;66;
$GPXUP;2076;10:52:01;0;50	08126;8	54575;5;259;70;
$GPXUP;2076;10:52:02;0;50	08141;8	5458;5;259;64;
$GPXUP;2076;10:52:03;0;50	08155;8	54591;5;261;64;
$GPXUP;2076;10:52:04;0;50	08166;8	54608;5;263;65;
$GPXUP;2076;10:52:05;0;50	08177;8	54631;5;264;72;
$GPXUP;2076;10:52:06;0;50	08185;8	54658;5;265;75;
$GPXUP;2076;10:52:07;0;50	08189;8	54687;5;266;73;
$GPXUP;2076;10:52:08;0;50	08192;8	54714;5;267;71;
$GPXUP;2076;10:52:09;0;50	08194;8	54744;5;268;73;
$GPXUP;2076;10:52:10;0;50	08194;8	54772;5;269;69;
$GPXUP;2076;10:52:11;0;50	0819;8	54797;5;270;67;
$GPXUP;2076;10:52:12;0;50	08186;8	5482;5;270;61;
$GPXUP;2076;10:52:13;0;50	08182;8	54842;5;271;56;
$GPXUP;2076;10:52:14;0;50	08179;8	54861;5;272;53;
$GPXUP;2076;10:52:15;0;50	08178;8	54886;5;274;64;
$GPXUP;2076;10:52:16;0;50	08179;8	54903;5;276;51;
$GPXUP;2076;10:52:17;0;50	08185;8	54915;5;276;49;
$GPXUP;2076;10:52:18;0;50	08196;8	54927;5;277;63;
$GPXUP;2076;10:52:19;0;50	0821;8	54938;5;278;72;
$GPXUP;2076;10:52:20;0;50	08229;8	54943;5;278;76;
$GPXUP;2076;10:52:21;0;50	08249;8	54943;5;278;82;
$GPXUP;2076;10:52:22;0;50	08269;8	54938;5;278;77;
$GPXUP;2076;10:52:23;0;50	08287;8	54929;5;278;68;
$GPXUP;2076;10:52:24;0;50	08306;8	5492;5;279;74;
$GPXUP;2076;10:52:25;0;50	08324;8	54914;5;278;69;
$GPXUP;2076;10:52:26;0;50	08342;8	54908;5;278;71;
$GPXUP;2076;10:52:27;0;50	08359;8	54897;5;278;65;
$GPXUP;2076;10:52:28;0;50	08378;8	54886;5;277;73;
$GPXUP;2076;10:52:29;0;50	08396;8	54877;5;277;74;
$GPXUP;2076;10:52:30;0;50	08413;8	54873;5;276;63;
$GPXUP;2076;10:52:31;0;50	08427;8	54877;5;275;62;
$GPXUP;2076;10:52:32;0;50	08444;8	54886;5;274;75;
$GPXUP;2076;10:52:33;0;50	08461;8	54897;5;273;76;
$GPXUP;2076;10:52:34;0;50	08478;8	54905;5;272;74;
$GPXUP;2076;10:52:35;0;50	08496;8	54909;5;271;72;
$GPXUP;2076;10:52:36;0;50	08513;8	54917;5;271;74;
$GPXUP;2076;10:52:37;0;50	0853;8	54928;5;271;74;
$GPXUP;2076;10:52:38;0;50	08548;8	54944;5;269;84;
$GPXUP;2076;10:52:39;0;50	08567;8	54959;5;269;88;
$GPXUP;2076;10:52:40;0;50	08586;8	54968;5;268;78;
$GPXUP;2076;10:52:41;0;50	08604;8	54976;5;267;77;
$GPXUP;2076;10:52:42;0;50	08623;8	54988;5;267;78;
$GPXUP;2076;10:52:43;0;50	0864;8	55002;5;267;79;
$GPXUP;2076;10:52:44;0;50	08655;8	55018;5;266;75;
$GPXUP;2076;10:52:45;0;50	08672;8	55035;5;265;82;
$GPXUP;2076;10:52:46;0;50	08687;8	55051;5;264;74;
$GPXUP;2076;10:52:47;0;50	08701;8	55069;5;263;73;
$GPXUP;2076;10:52:48;0;50	08713;8	55087;5;262;71;
$GPXUP;2076;10:52:49;0;50	08725;8	55106;5;261;73;
$GPXUP;2076;10:52:50;0;50	08737;8	55128;5;260;72;
$GPXUP;2076;10:52:51;0;50	08745;8	55151;5;258;67;
$GPXUP;2076;10:52:52;0;50	08748;8	55178;5;257;70;
$GPXUP;2076;10:52:53;0;50	0875;8	55206;5;256;70;
$GPXUP;2076;10:52:54;0;50	08754;8	55235;5;255;75;
$GPXUP;2076;10:52:55;0;50	08761;8	5526;5;254;71;
$GPXUP;2076;10:52:56;0;50	08772;8	55285;5;254;77;
$GPXUP;2076;10:52:57;0;50	08784;8	55305;5;254;71;
$GPXUP;2076;10:52:58;0;50	08797;8	55323;5;253;68;
$GPXUP;2076;10:52:59;0;50	08807;8	55343;5;253;67;
$GPXUP;2076;10:53:00;0;50	08815;8	55362;5;252;60;
$GPXUP;2076;10:53:01;0;50	08824;8	55381;5;250;54;
$GPXUP;2076;10:53:02;0;50	08831;8	55402;5;250;63;
$GPXUP;2076;10:53:03;0;50	08837;8	55427;5;250;67;
$GPXUP;2076;10:53:04;0;50	08842;8	55453;5;249;71;
$GPXUP;2076;10:53:05;0;50	08845;8	55481;5;249;71;
$GPXUP;2076;10:53:06;0;50	08848;8	55508;5;249;73;
$GPXUP;2076;10:53:07;0;50	08848;8	55534;5;248;64;
$GPXUP;2076;10:53:08;0;50	08849;8	55558;5;248;67;
$GPXUP;2076;10:53:09;0;50	08855;8	55582;5;248;67;
$GPXUP;2076;10:53:10;0;50	08861;8	55606;5;247;70;
$GPXUP;2076;10:53:11;0;50	08868;8	5563;5;246;69;
$GPXUP;2076;10:53:12;0;50	08876;8	55651;5;245;66;
$GPXUP;2076;10:53:13;0;50	08885;8	55671;5;245;62;
$GPXUP;2076;10:53:14;0;50	08894;8	5569;5;243;68;
$GPXUP;2076;10:53:15;0;50	08906;8	5571;5;243;68;
$GPXUP;2076;10:53:16;0;50	08917;8	55734;5;242;76;
$GPXUP;2076;10:53:17;0;50	08926;8	55759;5;240;75;
$GPXUP;2076;10:53:18;0;50	08935;8	55784;5;239;72;
$GPXUP;2076;10:53:19;0;50	08947;8	55807;5;238;74;
$GPXUP;2076;10:53:20;0;50	08957;8	5583;5;237;74;
$GPXUP;2076;10:53:21;0;50	08967;8	55855;5;236;73;
$GPXUP;2076;10:53:22;0;50	08975;8	55881;5;235;73;
$GPXUP;2076;10:53:23;0;50	08984;8	55905;5;234;71;
$GPXUP;2076;10:53:24;0;50	08994;8	55929;5;234;75;
$GPXUP;2076;10:53:25;0;50	09005;8	55954;5;233;72;
$GPXUP;2076;10:53:26;0;50	09017;8	55976;5;234;74;
$GPXUP;2076;10:53:27;0;50	0903;8	55992;5;233;68;
$GPXUP;2076;10:53:28;0;50	09042;8	56009;5;233;64;
$GPXUP;2076;10:53:29;0;50	09053;8	56025;5;234;64;
$GPXUP;2076;10:53:30;0;50	09064;8	56043;5;235;64;
$GPXUP;2076;10:53:31;0;50	09074;8	56062;5;235;64;
$GPXUP;2076;10:53:32;0;50	09084;8	56077;5;236;61;
$GPXUP;2076;10:53:33;0;50	09095;8	56092;5;238;59;
$GPXUP;2076;10:53:34;0;50	09102;8	56108;5;239;52;
$GPXUP;2076;10:53:35;0;50	09107;8	56127;5;241;52;
$GPXUP;2076;10:53:36;0;50	0911;8	56148;5;243;59;
$GPXUP;2076;10:53:37;0;50	09112;8	56171;5;245;60;
$GPXUP;2076;10:53:38;0;50	09115;8	56194;5;248;61;
$GPXUP;2076;10:53:39;0;50	09118;8	56215;5;250;57;
$GPXUP;2076;10:53:40;0;50	09121;8	56235;5;252;56;
$GPXUP;2076;10:53:41;0;50	09132;8	56254;5;255;62;
$GPXUP;2076;10:53:42;0;50	09141;8	56272;5;258;61;
$GPXUP;2076;10:53:43;0;50	09147;8	56292;5;260;61;
$GPXUP;2076;10:53:44;0;50	09152;8	56316;5;262;63;
$GPXUP;2076;10:53:45;0;50	09155;8	56339;5;264;62;
$GPXUP;2076;10:53:46;0;50	09159;8	56363;5;266;66;
$GPXUP;2076;10:53:47;0;50	09165;8	56385;5;267;64;
$GPXUP;2076;10:53:48;0;50	09173;8	56406;5;269;66;
$GPXUP;2076;10:53:49;0;50	09184;8	56425;5;271;61;
$GPXUP;2076;10:53:50;0;50	09196;8	56441;5;273;65;
$GPXUP;2076;10:53:51;0;50	09209;8	5646;5;274;68;
$GPXUP;2076;10:53:52;0;50	09219;8	5648;5;274;68;
$GPXUP;2076;10:53:53;0;50	09228;8	56503;5;275;69;
$GPXUP;2076;10:53:54;0;50	09239;8	56525;5;275;69;
$GPXUP;2076;10:53:55;0;50	09252;8	56541;5;274;68;
$GPXUP;2076;10:53:56;0;50	09269;8	56555;5;273;73;
$GPXUP;2076;10:53:57;0;50	09286;8	56568;5;273;71;
$GPXUP;2076;10:53:58;0;50	09303;8	56579;5;271;73;
$GPXUP;2076;10:53:59;0;50	09323;8	56583;5;270;72;
$GPXUP;2076;10:54:00;0;50	09342;8	56591;5;268;72;
$GPXUP;2076;10:54:01;0;50	09358;8	56597;5;265;63;
$GPXUP;2076;10:54:02;0;50	09373;8	56607;5;263;61;
$GPXUP;2076;10:54:03;0;50	09388;8	56621;5;261;65;
$GPXUP;2076;10:54:04;0;50	09403;8	5664;5;259;76;
$GPXUP;2076;10:54:05;0;50	0942;8	56656;5;257;75;
$GPXUP;2076;10:54:06;0;50	09438;8	56669;5;255;74;
$GPXUP;2076;10:54:07;0;50	09455;8	56682;5;254;73;
$GPXUP;2076;10:54:08;0;50	0947;8	56696;5;253;73;
$GPXUP;2076;10:54:09;0;50	09485;8	56716;5;252;74;
$GPXUP;2076;10:54:10;0;50	09496;8	56736;5;251;67;
$GPXUP;2076;10:54:11;0;50	09507;8	56755;5;251;62;
$GPXUP;2076;10:54:12;0;50	09517;8	56774;5;251;63;
$GPXUP;2076;10:54:13;0;50	09526;8	56796;5;251;65;
$GPXUP;2076;10:54:14;0;50	09534;8	56817;5;251;63;
$GPXUP;2076;10:54:15;0;50	09543;8	56837;5;252;60;
$GPXUP;2076;10:54:16;0;50	09552;8	56855;5;252;57;
$GPXUP;2076;10:54:17;0;50	09561;8	56874;5;253;60;
$GPXUP;2076;10:54:18;0;50	09575;8	56892;5;252;69;
$GPXUP;2076;10:54:19;0;50	0959;8	56909;5;252;69;
$GPXUP;2076;10:54:20;0;50	09602;8	56929;5;252;70;
$GPXUP;2076;10:54:21;0;50	09614;8	56951;5;252;69;
$GPXUP;2076;10:54:22;0;50	09624;8	56973;5;252;67;
$GPXUP;2076;10:54:23;0;50	09637;8	56991;5;252;67;
$GPXUP;2076;10:54:24;0;50	09652;8	57008;5;251;72;
$GPXUP;2076;10:54:25;0;50	09668;8	57017;5;251;65;
$GPXUP;2076;10:54:26;0;50	09682;8	57026;5;251;57;
$GPXUP;2076;10:54:27;0;50	09693;8	57043;5;251;62;
$GPXUP;2076;10:54:28;0;50	09706;8	57057;5;251;63;
$GPXUP;2076;10:54:29;0;50	09721;8	57068;5;251;63;
$GPXUP;2076;10:54:30;0;50	09738;8	57077;5;252;69;
$GPXUP;2076;10:54:31;0;50	09755;8	57081;5;251;66;
$GPXUP;2076;10:54:32;0;50	09772;8	57088;5;252;67;
$GPXUP;2076;10:54:33;0;50	09788;8	571;5;252;68;
$GPXUP;2076;10:54:34;0;50	09804;8	57113;5;251;68;
$GPXUP;2076;10:54:35;0;50	09817;8	57129;5;252;66;
$GPXUP;2076;10:54:36;0;50	09829;8	57148;5;251;66;
$GPXUP;2076;10:54:37;0;50	09839;8	5717;5;250;66;
$GPXUP;2076;10:54:38;0;50	09849;8	5719;5;250;65;
$GPXUP;2076;10:54:39;0;50	09859;8	5721;5;250;67;
$GPXUP;2076;10:54:40;0;50	09872;8	57231;5;249;68;
$GPXUP;2076;10:54:41;0;50	09885;8	57246;5;250;68;
$GPXUP;2076;10:54:42;0;50	099;8	5726;5;250;68;
$GPXUP;2076;10:54:43;0;50	09914;8	57274;5;250;62;
$GPXUP;2076;10:54:44;0;50	09925;8	5729;5;251;57;
$GPXUP;2076;10:54:45;0;50	09936;8	57307;5;252;64;
$GPXUP;2076;10:54:46;0;50	09948;8	57324;5;251;61;
$GPXUP;2076;10:54:47;0;50	09962;8	57337;5;252;66;
$GPXUP;2076;10:54:48;0;50	09975;8	57354;5;253;65;
$GPXUP;2076;10:54:49;0;50	09986;8	57373;5;252;67;
$GPXUP;2076;10:54:50;0;50	1;8	57391;5;252;70;
$GPXUP;2076;10:54:51;0;50	10014;8	57409;5;253;69;
$GPXUP;2076;10:54:52;0;50	10026;8	57428;5;252;68;
$GPXUP;2076;10:54:53;0;50	10037;8	5745;5;252;67;
$GPXUP;2076;10:54:54;0;50	10044;8	57472;5;252;66;
$GPXUP;2076;10:54:55;0;50	10052;8	57495;5;251;66;
$GPXUP;2076;10:54:56;0;50	10061;8	57516;5;251;67;
$GPXUP;2076;10:54:57;0;50	10067;8	5754;5;250;67;
$GPXUP;2076;10:54:58;0;50	10076;8	57562;5;249;68;
$GPXUP;2076;10:54:59;0;50	10088;8	57582;5;249;67;
$GPXUP;2076;10:55:00;0;50	101;8	57599;5;249;63;
$GPXUP;2076;10:55:01;0;50	10113;8	57613;5;249;65;
$GPXUP;2076;10:55:02;0;50	10123;8	57632;5;250;63;
$GPXUP;2076;10:55:03;0;50	10135;8	57648;5;251;63;
$GPXUP;2076;10:55:04;0;50	10148;8	57662;5;251;59;
$GPXUP;2076;10:55:05;0;50	10163;8	57672;5;252;62;
$GPXUP;2076;10:55:06;0;50	10178;8	57684;5;252;68;
$GPXUP;2076;10:55:07;0;50	10191;8	57702;5;253;66;
$GPXUP;2076;10:55:08;0;50	10201;8	57723;5;255;67;
$GPXUP;2076;10:55:09;0;50	10208;8	57746;5;254;68;
$GPXUP;2076;10:55:10;0;50	10216;8	57771;5;255;68;
$GPXUP;2076;10:55:11;0;50	10223;8	57794;5;255;67;
$GPXUP;2076;10:55:12;0;50	1023;8	57818;5;255;69;
$GPXUP;2076;10:55:13;0;50	10238;8	5784;5;255;67;
$GPXUP;2076;10:55:14;0;50	10248;8	57862;5;255;64;
$GPXUP;2076;10:55:15;0;50	10262;8	57878;5;256;70;
$GPXUP;2076;10:55:16;0;50	10277;8	57897;5;256;72;
$GPXUP;2076;10:55:17;0;50	10291;8	57915;5;257;71;
$GPXUP;2076;10:55:18;0;50	10303;8	57934;5;257;69;
$GPXUP;2076;10:55:19;0;50	10314;8	57955;5;258;69;
$GPXUP;2076;10:55:20;0;50	10323;8	57978;5;258;69;
$GPXUP;2076;10:55:21;0;50	10332;8	58001;5;258;70;
$GPXUP;2076;10:55:22;0;50	10341;8	58025;5;259;70;
$GPXUP;2076;10:55:23;0;50	10352;8	58047;5;258;72;
$GPXUP;2076;10:55:24;0;50	10364;8	58069;5;259;72;
$GPXUP;2076;10:55:25;0;50	10375;8	5809;5;260;71;
$GPXUP;2076;10:55:26;0;50	10383;8	58114;5;260;68;
$GPXUP;2076;10:55:27;0;50	10388;8	58139;5;261;66;
$GPXUP;2076;10:55:28;0;50	10392;8	58161;5;262;59;
$GPXUP;2076;10:55:29;0;50	10394;8	58185;5;263;64;
$GPXUP;2076;10:55:30;0;50	10395;8	58212;5;263;70;
$GPXUP;2076;10:55:31;0;50	10399;8	5824;5;265;72;
$GPXUP;2076;10:55:32;0;50	10404;8	58267;5;265;71;
$GPXUP;2076;10:55:33;0;50	10406;8	58293;5;266;70;
$GPXUP;2076;10:55:34;0;50	10405;8	58318;5;265;67;
$GPXUP;2076;10:55:35;0;50	10401;8	58343;5;267;63;
$GPXUP;2076;10:55:36;0;50	10396;8	58365;5;267;61;
$GPXUP;2076;10:55:37;0;50	10387;8	58386;5;267;61;
$GPXUP;2076;10:55:38;0;50	10381;8	58407;5;268;64;
$GPXUP;2076;10:55:39;0;50	10375;8	58429;5;268;58;
$GPXUP;2076;10:55:40;0;50	10371;8	58453;5;268;64;
$GPXUP;2076;10:55:41;0;50	1037;8	58477;5;268;64;
$GPXUP;2076;10:55:42;0;50	10372;8	58503;5;269;67;
$GPXUP;2076;10:55:43;0;50	10376;8	58529;5;269;68;
$GPXUP;2076;10:55:44;0;50	10382;8	58554;5;269;70;
$GPXUP;2076;10:55:45;0;50	10386;8	5858;5;270;70;
$GPXUP;2076;10:55:46;0;50	10388;8	58606;5;271;65;
$GPXUP;2076;10:55:47;0;50	10388;8	58633;5;272;70;
$GPXUP;2076;10:55:48;0;50	10388;8	58659;5;272;70;
$GPXUP;2076;10:55:49;0;50	10387;8	58687;5;273;72;
$GPXUP;2076;10:55:50;0;50	10381;8	58713;5;275;69;
$GPXUP;2076;10:55:51;0;50	10376;8	58739;5;275;68;
$GPXUP;2076;10:55:52;0;50	10368;8	58763;5;277;67;
$GPXUP;2076;10:55:53;0;50	10363;8	58787;5;279;67;
$GPXUP;2076;10:55:54;0;50	10358;8	58813;5;280;68;
$GPXUP;2076;10:55:55;0;50	10353;8	58838;5;282;68;
$GPXUP;2076;10:55:56;0;50	10345;8	58862;5;282;68;
$GPXUP;2076;10:55:57;0;50	10336;8	58885;5;283;68;
$GPXUP;2076;10:55:58;0;50	10329;8	58907;5;284;62;
$GPXUP;2076;10:55:59;0;50	10323;8	58929;5;284;60;
$GPXUP;2076;10:56:00;0;50	1032;8	58952;5;285;62;
$GPXUP;2076;10:56:01;0;50	10319;8	58979;5;286;65;
$GPXUP;2076;10:56:02;0;50	10323;8	59005;5;286;65;
$GPXUP;2076;10:56:03;0;50	10329;8	59033;5;286;74;
$GPXUP;2076;10:56:04;0;50	10333;8	59063;5;286;75;
$GPXUP;2076;10:56:05;0;50	10338;8	59094;5;286;72;
$GPXUP;2076;10:56:06;0;50	10344;8	5912;5;286;69;
$GPXUP;2076;10:56:07;0;50	10354;8	59149;5;285;77;
$GPXUP;2076;10:56:08;0;50	10364;8	59175;5;286;71;
$GPXUP;2076;10:56:09;0;50	10372;8	592;5;286;69;
$GPXUP;2076;10:56:10;0;50	1038;8	59226;5;287;68;
$GPXUP;2076;10:56:11;0;50	10388;8	59251;5;286;68;
$GPXUP;2076;10:56:12;0;50	10399;8	59273;5;287;68;
$GPXUP;2076;10:56:13;0;50	10411;8	59293;5;287;70;
$GPXUP;2076;10:56:14;0;50	10423;8	59315;5;287;69;
$GPXUP;2076;10:56:15;0;50	10434;8	59337;5;288;68;
$GPXUP;2076;10:56:16;0;50	10443;8	59358;5;290;64;
$GPXUP;2076;10:56:17;0;50	10454;8	59378;5;291;61;
$GPXUP;2076;10:56:18;0;50	10468;8	59395;5;292;65;
$GPXUP;2076;10:56:19;0;50	10482;8	5941;5;293;66;
$GPXUP;2076;10:56:20;0;50	10495;8	59429;5;294;67;
$GPXUP;2076;10:56:21;0;50	10505;8	59449;5;296;64;
$GPXUP;2076;10:56:22;0;50	10515;8	59472;5;297;68;
$GPXUP;2076;10:56:23;0;50	10524;8	59496;5;299;68;
$GPXUP;2076;10:56:24;0;50	10534;8	59516;5;300;65;
$GPXUP;2076;10:56:25;0;50	10546;8	59536;5;301;68;
$GPXUP;2076;10:56:26;0;50	1056;8	59557;5;303;72;
$GPXUP;2076;10:56:27;0;50	10576;8	5957;5;305;70;
$GPXUP;2076;10:56:28;0;50	10592;8	59585;5;306;70;
$GPXUP;2076;10:56:29;0;50	10605;8	59604;5;308;70;
$GPXUP;2076;10:56:30;0;50	10616;8	59627;5;309;71;
$GPXUP;2076;10:56:31;0;50	10628;8	59647;5;310;73;
$GPXUP;2076;10:56:32;0;50	10641;8	59665;5;312;67;
$GPXUP;2076;10:56:33;0;50	10658;8	59678;5;312;71;
$GPXUP;2076;10:56:34;0;50	10674;8	59692;5;312;72;
$GPXUP;2076;10:56:35;0;50	10689;8	59709;5;313;73;
$GPXUP;2076;10:56:36;0;50	10706;8	59723;5;313;75;
$GPXUP;2076;10:56:37;0;50	10722;8	59738;5;312;75;
$GPXUP;2076;10:56:38;0;50	1074;8	5975;5;311;75;
$GPXUP;2076;10:56:39;0;50	10758;8	59763;5;310;75;
$GPXUP;2076;10:56:40;0;50	10774;8	5978;5;308;75;
$GPXUP;2076;10:56:41;0;50	10786;8	59802;5;307;75;
$GPXUP;2076;10:56:42;0;50	10797;8	59824;5;306;73;
$GPXUP;2076;10:56:43;0;50	10809;8	59845;5;305;69;
$GPXUP;2076;10:56:44;0;50	1082;8	59865;5;303;69;
$GPXUP;2076;10:56:45;0;50	10834;8	59885;5;302;73;
$GPXUP;2076;10:56:46;0;50	1085;8	59902;5;300;78;
$GPXUP;2076;10:56:47;0;50	10867;8	59917;5;298;78;
$GPXUP;2076;10:56:48;0;50	10886;8	5993;5;297;78;
$GPXUP;2076;10:56:49;0;50	10901;8	59948;5;295;76;
$GPXUP;2076;10:56:50;0;50	10919;8	59962;5;294;75;
$GPXUP;2076;10:56:51;0;50	10936;8	59973;5;292;73;
$GPXUP;2076;10:56:52;0;50	10953;8	59983;5;290;72;
$GPXUP;2076;10:56:53;0;50	1097;8	59995;5;289;73;
$GPXUP;2076;10:56:54;0;50	10986;8	60009;5;287;73;
$GPXUP;2076;10:56:55;0;50	11;8	60029;5;286;75;
$GPXUP;2076;10:56:56;0;50	11012;8	60052;5;285;76;
$GPXUP;2076;10:56:57;0;50	11023;8	60076;5;284;77;
$GPXUP;2076;10:56:58;0;50	11035;8	60101;5;283;79;
$GPXUP;2076;10:56:59;0;50	11047;8	60124;5;282;77;
$GPXUP;2076;10:57:00;0;50	11061;8	60142;5;281;74;
$GPXUP;2076;10:57:01;0;50	11075;8	60159;5;281;69;
$GPXUP;2076;10:57:02;0;50	11091;8	60169;5;281;69;
$GPXUP;2076;10:57:03;0;50	11106;8	60179;5;281;61;
$GPXUP;2076;10:57:04;0;50	11119;8	60195;5;281;67;
$GPXUP;2076;10:57:05;0;50	11135;8	60209;5;281;71;
$GPXUP;2076;10:57:06;0;50	11151;8	60222;5;281;72;
$GPXUP;2076;10:57:07;0;50	11167;8	60228;5;282;64;
$GPXUP;2076;10:57:08;0;50	11185;8	60231;5;282;64;
$GPXUP;2076;10:57:09;0;50	112;8	60238;5;283;63;
$GPXUP;2076;10:57:10;0;50	11216;8	60248;5;284;66;
$GPXUP;2076;10:57:11;0;50	11232;8	60258;5;285;67;
$GPXUP;2076;10:57:12;0;50	11246;8	60271;5;286;66;
$GPXUP;2076;10:57:13;0;50	11255;8	60288;5;287;58;
$GPXUP;2076;10:57:14;0;50	11261;8	60315;5;288;73;
$GPXUP;2076;10:57:15;0;50	11271;8	6034;5;288;75;
$GPXUP;2076;10:57:16;0;50	11281;8	60365;5;289;75;
$GPXUP;2076;10:57:17;0;50	11292;8	60388;5;290;76;
$GPXUP;2076;10:57:18;0;50	113;8	60415;5;290;75;
$GPXUP;2076;10:57:19;0;50	11306;8	60443;5;290;77;
$GPXUP;2076;10:57:20;0;50	1131;8	60472;5;290;73;
$GPXUP;2076;10:57:21;0;50	11314;8	60501;5;291;73;
$GPXUP;2076;10:57:22;0;50	11319;8	60525;5;291;67;
$GPXUP;2076;10:57:23;0;50	11329;8	6055;5;291;73;
$GPXUP;2076;10:57:24;0;50	1134;8	60573;5;291;74;
$GPXUP;2076;10:57:25;0;50	1135;8	60598;5;291;73;
$GPXUP;2076;10:57:26;0;50	11358;8	6062;5;291;65;
$GPXUP;2076;10:57:27;0;50	11364;8	60647;5;291;71;
$GPXUP;2076;10:57:28;0;50	11373;8	60671;5;292;72;
$GPXUP;2076;10:57:29;0;50	11381;8	60697;5;291;71;
$GPXUP;2076;10:57:30;0;50	11387;8	60723;5;291;72;
$GPXUP;2076;10:57:31;0;50	1139;8	6075;5;292;71;
$GPXUP;2076;10:57:32;0;50	11394;8	60784;5;291;85;
$GPXUP;2076;10:57:33;0;50	11401;8	60817;5;291;90;
$GPXUP;2076;10:57:34;0;50	11406;8	60847;5;291;77;
$GPXUP;2076;10:57:35;0;50	11415;8	60872;5;292;78;
$GPXUP;2076;10:57:36;0;50	11425;8	60894;5;292;67;
$GPXUP;2076;10:57:37;0;50	11434;8	60918;5;293;73;
$GPXUP;2076;10:57:38;0;50	11441;8	60943;5;292;76;
$GPXUP;2076;10:57:39;0;50	11446;8	60971;5;293;77;
$GPXUP;2076;10:57:40;0;50	11453;8	60998;5;293;75;
$GPXUP;2076;10:57:41;0;50	1146;8	61024;5;293;75;
$GPXUP;2076;10:57:42;0;50	11469;8	61049;5;294;76;
$GPXUP;2076;10:57:43;0;50	11479;8	61074;5;293;76;
$GPXUP;2076;10:57:44;0;50	11491;8	61096;5;292;76;
$GPXUP;2076;10:57:45;0;50	11504;8	61117;5;292;75;
$GPXUP;2076;10:57:46;0;50	11519;8	61134;5;291;74;
$GPXUP;2076;10:57:47;0;50	11532;8	61154;5;290;73;
$GPXUP;2076;10:57:48;0;50	11544;8	61171;5;290;64;
$GPXUP;2076;10:57:49;0;50	11555;8	61191;5;288;63;
$GPXUP;2076;10:57:50;0;50	11563;8	61211;5;287;61;
$GPXUP;2076;10:57:51;0;50	11567;8	61237;5;287;66;
$GPXUP;2076;10:57:52;0;50	11572;8	61262;5;286;66;
$GPXUP;2076;10:57:53;0;50	11576;8	61289;5;285;66;
$GPXUP;2076;10:57:54;0;50	1158;8	61314;5;284;66;
$GPXUP;2076;10:57:55;0;50	11586;8	6134;5;283;67;
$GPXUP;2076;10:57:56;0;50	11594;8	61365;5;283;67;
$GPXUP;2076;10:57:57;0;50	116;8	61389;5;281;65;
$GPXUP;2076;10:57:58;0;50	11604;8	61414;5;281;66;
$GPXUP;2076;10:57:59;0;50	11605;8	6144;5;281;65;
$GPXUP;2076;10:58:00;0;50	11608;8	61466;5;281;65;
$GPXUP;2076;10:58:01;0;50	11613;8	61493;5;281;72;
$GPXUP;2076;10:58:02;0;50	11618;8	61523;5;280;79;
$GPXUP;2076;10:58:03;0;50	11627;8	61553;5;280;83;
$GPXUP;2076;10:58:04;0;50	11636;8	61578;5;281;75;
$GPXUP;2076;10:58:05;0;50	11645;8	61607;5;280;81;
$GPXUP;2076;10:58:06;0;50	11652;8	61635;5;280;82;
$GPXUP;2076;10:58:07;0;50	11661;8	61659;5;280;70;
$GPXUP;2076;10:58:08;0;50	11671;8	61682;5;280;73;
$GPXUP;2076;10:58:09;0;50	11683;8	61701;5;279;67;
$GPXUP;2076;10:58:10;0;50	11695;8	61718;5;280;67;
$GPXUP;2076;10:58:11;0;50	11704;8	61738;5;280;66;
$GPXUP;2076;10:58:12;0;50	11713;8	61759;5;281;66;
$GPXUP;2076;10:58:13;0;50	11717;8	61781;5;282;62;
$GPXUP;2076;10:58:14;0;50	11723;8	61806;5;282;70;
$GPXUP;2076;10:58:15;0;50	11731;8	61828;5;283;71;
$GPXUP;2076;10:58:16;0;50	1174;8	61851;5;283;73;
$GPXUP;2076;10:58:17;0;50	11751;8	61867;5;284;64;
$GPXUP;2076;10:58:18;0;50	11759;8	61887;5;284;65;
$GPXUP;2076;10:58:19;0;50	11769;8	61903;5;284;61;
$GPXUP;2076;10:58:20;0;50	11782;8	61918;5;284;67;
$GPXUP;2076;10:58:21;0;50	11793;8	61936;5;283;67;
$GPXUP;2076;10:58:22;0;50	11806;8	61949;5;283;62;
$GPXUP;2076;10:58:23;0;50	1182;8	61959;5;283;62;
$GPXUP;2076;10:58:24;0;50	11833;8	61967;5;284;54;
$GPXUP;2076;10:58:25;0;50	11847;8	61971;5;284;58;
$GPXUP;2076;10:58:26;0;50	11862;8	61975;5;284;59;
$GPXUP;2076;10:58:27;0;50	11876;8	61979;5;284;56;
$GPXUP;2076;10:58:28;0;50	11891;8	61986;5;284;58;
$GPXUP;2076;10:58:29;0;50	11904;8	61995;5;285;57;
$GPXUP;2076;10:58:30;0;50	11913;8	62008;5;285;49;
$GPXUP;2076;10:58:31;0;50	11922;8	62028;5;285;62;
$GPXUP;2076;10:58:32;0;50	1193;8	62051;5;285;68;
$GPXUP;2076;10:58:33;0;50	11936;8	62076;5;284;67;
$GPXUP;2076;10:58:34;0;50	11939;8	62102;5;283;68;
$GPXUP;2076;10:58:35;0;50	11942;8	62128;5;282;65;
$GPXUP;2076;10:58:36;0;50	11946;8	62155;5;281;70;
$GPXUP;2076;10:58:37;0;50	11953;8	62183;5;279;75;
$GPXUP;2076;10:58:38;0;50	11963;8	62207;5;279;77;
$GPXUP;2076;10:58:39;0;50	11973;8	62235;5;278;78;
$GPXUP;2076;10:58:40;0;50	11982;8	62261;5;277;77;
$GPXUP;2076;10:58:41;0;50	1199;8	62282;5;276;66;
$GPXUP;2076;10:58:42;0;50	12;8	62302;5;275;66;
$GPXUP;2076;10:58:43;0;50	1201;8	62323;5;273;70;
$GPXUP;2076;10:58:44;0;50	12021;8	62343;5;272;72;
$GPXUP;2076;10:58:45;0;50	12036;8	62363;5;272;77;
$GPXUP;2076;10:58:46;0;50	12051;8	6238;5;271;77;
$GPXUP;2076;10:58:47;0;50	12066;8	62388;5;270;63;
$GPXUP;2076;10:58:48;0;50	12077;8	62396;5;270;52;
$GPXUP;2076;10:58:49;0;50	12089;8	62408;5;269;58;
$GPXUP;2076;10:58:50;0;50	121;8	62422;5;269;58;
$GPXUP;2076;10:58:51;0;50	12107;8	6244;5;269;58;
$GPXUP;2076;10:58:52;0;50	12116;8	62456;5;270;57;
$GPXUP;2076;10:58:53;0;50	12127;8	62472;5;271;61;
$GPXUP;2076;10:58:54;0;50	12138;8	62486;5;271;62;
$GPXUP;2076;10:58:55;0;50	12148;8	62505;5;272;61;
$GPXUP;2076;10:58:56;0;50	12156;8	62522;5;272;57;
$GPXUP;2076;10:58:57;0;50	12164;8	62543;5;272;65;
$GPXUP;2076;10:58:58;0;50	12173;8	62563;5;273;64;
$GPXUP;2076;10:58:59;0;50	12181;8	62584;5;272;63;
$GPXUP;2076;10:59:00;0;50	12186;8	62609;5;272;69;
$GPXUP;2076;10:59:01;0;50	12188;8	62635;5;272;66;
$GPXUP;2076;10:59:02;0;50	1219;8	62661;5;272;66;
$GPXUP;2076;10:59:03;0;50	12191;8	62687;5;272;66;
$GPXUP;2076;10:59:04;0;50	12196;8	6271;5;271;65;
$GPXUP;2076;10:59:05;0;50	12202;8	62734;5;271;65;
$GPXUP;2076;10:59:06;0;50	12209;8	62757;5;271;66;
$GPXUP;2076;10:59:07;0;50	12218;8	62779;5;271;71;
$GPXUP;2076;10:59:08;0;50	1223;8	62797;5;270;66;
$GPXUP;2076;10:59:09;0;50	1224;8	62818;5;269;65;
$GPXUP;2076;10:59:10;0;50	1225;8	62838;5;268;64;
$GPXUP;2076;10:59:11;0;50	1226;8	62858;5;266;65;
$GPXUP;2076;10:59:12;0;50	12268;8	6288;5;266;66;
$GPXUP;2076;10:59:13;0;50	12275;8	62904;5;265;66;
$GPXUP;2076;10:59:14;0;50	12278;8	62927;5;264;64;
$GPXUP;2076;10:59:15;0;50	12283;8	62951;5;263;63;
$GPXUP;2076;10:59:16;0;50	12289;8	62973;5;263;63;
$GPXUP;2076;10:59:17;0;50	12295;8	62997;5;262;65;
$GPXUP;2076;10:59:18;0;50	123;8	63023;5;262;69;
$GPXUP;2076;10:59:19;0;50	12304;8	63048;5;260;68;
$GPXUP;2076;10:59:20;0;50	12308;8	63076;5;260;73;
$GPXUP;2076;10:59:21;0;50	12313;8	63104;5;259;75;
$GPXUP;2076;10:59:22;0;50	12321;8	6313;5;256;74;
$GPXUP;2076;10:59:23;0;50	12327;8	63156;5;255;73;
$GPXUP;2076;10:59:24;0;50	12329;8	63184;5;253;71;
$GPXUP;2076;10:59:25;0;50	12331;8	6321;5;253;69;
$GPXUP;2076;10:59:26;0;50	12337;8	63233;5;251;69;
$GPXUP;2076;10:59:27;0;50	12346;8	63258;5;251;70;
$GPXUP;2076;10:59:28;0;50	12354;8	63282;5;250;71;
$GPXUP;2076;10:59:29;0;50	12361;8	63307;5;249;70;
$GPXUP;2076;10:59:30;0;50	12366;8	63333;5;248;68;
$GPXUP;2076;10:59:31;0;50	12372;8	63355;5;246;64;
$GPXUP;2076;10:59:32;0;50	1238;8	63381;5;245;74;
$GPXUP;2076;10:59:33;0;50	12388;8	63406;5;244;72;
$GPXUP;2076;10:59:34;0;50	12399;8	63428;5;243;70;
$GPXUP;2076;10:59:35;0;50	12407;8	63453;5;242;69;
$GPXUP;2076;10:59:36;0;50	12412;8	63478;5;241;70;
$GPXUP;2076;10:59:37;0;50	12418;8	63503;5;240;69;
$GPXUP;2076;10:59:38;0;50	12425;8	63528;5;239;71;
$GPXUP;2076;10:59:39;0;50	12433;8	63553;5;237;70;
$GPXUP;2076;10:59:40;0;50	12443;8	63576;5;236;72;
$GPXUP;2076;10:59:41;0;50	12453;8	63601;5;234;75;
$GPXUP;2076;10:59:42;0;50	12463;8	63627;5;233;77;
$GPXUP;2076;10:59:43;0;50	1247;8	63653;5;233;74;
$GPXUP;2076;10:59:44;0;50	12478;8	63679;5;232;74;
$GPXUP;2076;10:59:45;0;50	12487;8	63703;5;230;71;
$GPXUP;2076;10:59:46;0;50	12496;8	63726;5;230;71;
$GPXUP;2076;10:59:47;0;50	12506;8	63749;5;230;70;
$GPXUP;2076;10:59:48;0;50	12517;8	63771;5;229;71;
$GPXUP;2076;10:59:49;0;50	12529;8	6379;5;229;68;
$GPXUP;2076;10:59:50;0;50	12541;8	63811;5;230;73;
$GPXUP;2076;10:59:51;0;50	12552;8	6383;5;230;70;
$GPXUP;2076;10:59:52;0;50	12562;8	63852;5;229;67;
$GPXUP;2076;10:59:53;0;50	12569;8	63874;5;229;64;
$GPXUP;2076;10:59:54;0;50	12572;8	63899;5;228;65;
$GPXUP;2076;10:59:55;0;50	12573;8	63926;5;227;68;
$GPXUP;2076;10:59:56;0;50	12576;8	63951;5;227;68;
$GPXUP;2076;10:59:57;0;50	1258;8	6398;5;227;73;
$GPXUP;2076;10:59:58;0;50	12583;8	64006;5;227;71;
$GPXUP;2076;10:59:59;0;50	12581;8	64034;5;227;73;
$GPXUP;2076;11:00:00;0;50	1258;8	64059;5;228;66;
$GPXUP;2076;11:00:01;0;50	12574;8	6408;5;228;58;
$GPXUP;2076;11:00:02;0;50	12563;8	64096;5;229;55;
$GPXUP;2076;11:00:03;0;50	12553;8	64114;5;230;57;
$GPXUP;2076;11:00:04;0;50	12545;8	64134;5;231;58;
$GPXUP;2076;11:00:05;0;50	12539;8	64153;5;232;54;
$GPXUP;2076;11:00:06;0;50	12534;8	64173;5;233;54;
$GPXUP;2076;11:00:07;0;50	1253;8	64189;5;234;45;
$GPXUP;2076;11:00:08;0;50	12533;8	64205;5;236;45;
$GPXUP;2076;11:00:09;0;50	12541;8	6422;5;237;48;
$GPXUP;2076;11:00:10;0;50	12552;8	64235;5;238;54;
$GPXUP;2076;11:00:11;0;50	12564;8	64251;5;238;60;
$GPXUP;2076;11:00:12;0;50	12577;8	6427;5;239;68;
$GPXUP;2076;11:00:13;0;50	12588;8	64292;5;239;71;
$GPXUP;2076;11:00:14;0;50	12598;8	64314;5;239;68;
$GPXUP;2076;11:00:15;0;50	12602;8	64337;5;239;63;
$GPXUP;2076;11:00:16;0;50	12602;8	6436;5;239;64;
$GPXUP;2076;11:00:17;0;50	12599;8	64385;5;238;67;
$GPXUP;2076;11:00:18;0;50	12598;8	6441;5;237;69;
$GPXUP;2076;11:00:19;0;50	12599;8	64437;5;236;71;
$GPXUP;2076;11:00:20;0;50	12601;8	64463;5;234;69;
$GPXUP;2076;11:00:21;0;50	12602;8	64488;5;234;66;
$GPXUP;2076;11:00:22;0;50	12606;8	64512;5;234;65;
$GPXUP;2076;11:00:23;0;50	12609;8	64536;5;234;63;
$GPXUP;2076;11:00:24;0;50	1261;8	64558;5;234;62;
$GPXUP;2076;11:00:25;0;50	12607;8	64582;5;232;64;
$GPXUP;2076;11:00:26;0;50	12602;8	64607;5;232;66;
$GPXUP;2076;11:00:27;0;50	12598;8	6463;5;232;65;
$GPXUP;2076;11:00:28;0;50	12592;8	64653;5;231;64;
$GPXUP;2076;11:00:29;0;50	12588;8	64676;5;231;63;
$GPXUP;2076;11:00:30;0;50	12586;8	64703;5;231;69;
$GPXUP;2076;11:00:31;0;50	12589;8	64729;5;231;68;
$GPXUP;2076;11:00:32;0;50	12591;8	64755;5;230;66;
$GPXUP;2076;11:00:33;0;50	12593;8	64781;5;229;67;
$GPXUP;2076;11:00:34;0;50	12594;8	64807;5;228;66;
$GPXUP;2076;11:00:35;0;50	12593;8	64831;5;227;64;
$GPXUP;2076;11:00:36;0;50	12592;8	64854;5;227;62;
$GPXUP;2076;11:00:37;0;50	12591;8	64878;5;226;61;
$GPXUP;2076;11:00:38;0;50	12593;8	64903;5;226;64;
$GPXUP;2076;11:00:39;0;50	12596;8	64928;5;225;66;
$GPXUP;2076;11:00:40;0;50	12603;8	64954;5;225;74;
$GPXUP;2076;11:00:41;0;50	12614;8	64976;5;224;71;
$GPXUP;2076;11:00:42;0;50	12622;8	65;5;225;69;
$GPXUP;2076;11:00:43;0;50	12627;8	65027;5;223;71;
$GPXUP;2076;11:00:44;0;50	12635;8	65053;5;223;73;
$GPXUP;2076;11:00:45;0;50	12646;8	65077;5;222;73;
$GPXUP;2076;11:00:46;0;50	12657;8	651;5;221;72;
$GPXUP;2076;11:00:47;0;50	12667;8	65125;5;220;73;
$GPXUP;2076;11:00:48;0;50	12675;8	65151;5;220;71;
$GPXUP;2076;11:00:49;0;50	12679;8	65176;5;218;68;
$GPXUP;2076;11:00:50;0;50	12683;8	65201;5;216;67;
$GPXUP;2076;11:00:51;0;50	12687;8	65229;5;214;70;
$GPXUP;2076;11:00:52;0;50	12692;8	65257;5;212;72;
$GPXUP;2076;11:00:53;0;50	12699;8	65282;5;210;72;
$GPXUP;2076;11:00:54;0;50	12705;8	65309;5;209;72;
$GPXUP;2076;11:00:55;0;50	12708;8	65337;5;207;72;
$GPXUP;2076;11:00:56;0;50	12708;8	65364;5;206;70;
$GPXUP;2076;11:00:57;0;50	1271;8	65388;5;203;64;
$GPXUP;2076;11:00:58;0;50	12712;8	65417;5;201;75;
$GPXUP;2076;11:00:59;0;50	12713;8	65448;5;200;76;
$GPXUP;2076;11:01:00;0;50	12713;8	65479;5;198;80;
$GPXUP;2076;11:01:01;0;50	12712;8	65511;5;196;83;
$GPXUP;2076;11:01:02;0;50	12705;8	6554;5;194;80;
$GPXUP;2076;11:01:03;0;50	12695;8	65568;5;194;82;
$GPXUP;2076;11:01:04;0;50	12684;8	65597;5;193;85;
$GPXUP;2076;11:01:05;0;50	12674;8	65622;5;192;79;
$GPXUP;2076;11:01:06;0;50	1266;8	65638;5;192;68;
$GPXUP;2076;11:01:07;0;50	12647;8	65654;5;192;67;
$GPXUP;2076;11:01:08;0;50	12634;8	6567;5;193;67;
$GPXUP;2076;11:01:09;0;50	12623;8	65685;5;193;60;
$GPXUP;2076;11:01:10;0;50	12612;8	65702;5;193;60;
$GPXUP;2076;11:01:11;0;50	12604;8	65721;5;193;61;
$GPXUP;2076;11:01:12;0;50	12597;8	65744;5;193;66;
$GPXUP;2076;11:01:13;0;50	12593;8	65769;5;193;66;
$GPXUP;2076;11:01:14;0;50	12589;8	65792;5;192;64;
$GPXUP;2076;11:01:15;0;50	12585;8	65817;5;192;69;
$GPXUP;2076;11:01:16;0;50	12577;8	65841;5;191;69;
$GPXUP;2076;11:01:17;0;50	12571;8	65866;5;189;70;
$GPXUP;2076;11:01:18;0;50	12564;8	65892;5;188;71;
$GPXUP;2076;11:01:19;0;50	12558;8	65918;5;186;73;
$GPXUP;2076;11:01:20;0;50	12553;8	65944;5;185;71;
$GPXUP;2076;11:01:21;0;50	12549;8	65969;5;183;67;
$GPXUP;2076;11:01:22;0;50	12545;8	65991;5;182;63;
$GPXUP;2076;11:01:23;0;50	12539;8	66012;3;181;60;
$GPXUP;2076;11:01:24;0;50	12532;8	6603;3;180;56;
$GPXUP;2076;11:01:25;0;50	12522;8	66045;2;179;54;
$GPXUP;2076;11:01:26;0;50	12512;8	66043;5;179;52;
$GPXUP;2076;11:01:27;0;50	12501;8	66039;5;177;51;
$GPXUP;2076;11:01:28;0;50	12491;8	66033;5;176;44;
$GPXUP;2076;11:01:29;0;50	12483;8	66026;5;174;42;
$GPXUP;2076;11:01:30;0;50	12476;8	6602;5;173;38;
$GPXUP;2076;11:01:31;0;50	12471;8	6602;2;172;32;
$GPXUP;2076;11:01:32;0;50	12471;8	65996;5;172;43;
$GPXUP;2076;11:01:33;0;50	12473;8	65971;5;172;48;
$GPXUP;2076;11:01:34;0;50	12475;8	65946;5;171;46;
$GPXUP;2076;11:01:35;0;50	12479;8	65925;5;171;40;
$GPXUP;2076;11:01:36;0;50	12483;8	65908;5;170;29;
$GPXUP;2076;11:01:37;0;50	12489;8	6589;5;170;38;
$GPXUP;2076;11:01:38;0;50	12496;8	65876;5;171;31;
$GPXUP;2076;11:01:39;0;50	12502;8	65867;5;171;18;
$GPXUP;2076;11:01:40;0;50	12508;8	65861;5;171;16;
$GPXUP;2076;11:01:41;0;50	12513;8	65857;5;169;14;
$GPXUP;2076;11:01:42;0;50	12519;8	65858;5;169;8;
$GPXUP;2076;11:01:43;0;50	12522;8	65858;5;169;2;
$GPXUP;2076;11:01:44;0;50	12525;8	6586;5;168;0;
