# Supplementary material for: Pigeon Navigation: Different Routes Lead to Frankfurt
Source: PLoS One. 2014 Nov 12;9(11):e112439. doi: 10.1371/journal.pone.0112439 (PMC4229201; doi:10.1371/journal.pone.0112439)
Supplement: File S4 — Files containing the original track data and a ‘Read me’ explaining the data format. (ZIP) [file pone.0112439.s004.zip › S-KB/050428xup03_279.log]

$GPXUP;2076;10:15:08;0;50	0723;8	53985;5;137;0;
$GPXUP;2076;10:15:09;0;50	07232;8	53988;5;137;7;
$GPXUP;2076;10:15:10;0;50	07233;8	53991;5;137;10;
$GPXUP;2076;10:15:11;0;50	07236;8	53997;5;137;20;
$GPXUP;2076;10:15:12;0;50	07243;8	54012;5;138;43;
$GPXUP;2076;10:15:13;0;50	07247;8	5403;5;139;48;
$GPXUP;2076;10:15:14;0;50	07249;8	54051;5;139;54;
$GPXUP;2076;10:15:15;0;50	07248;8	54072;5;139;51;
$GPXUP;2076;10:15:16;0;50	07244;8	54093;5;140;50;
$GPXUP;2076;10:15:17;0;50	07239;8	54111;5;141;54;
$GPXUP;2076;10:15:18;0;50	07232;8	5413;5;142;53;
$GPXUP;2076;10:15:19;0;50	07225;8	54145;5;143;49;
$GPXUP;2076;10:15:20;0;50	07217;8	54159;5;144;48;
$GPXUP;2076;10:15:21;0;50	0721;8	54176;5;145;51;
$GPXUP;2076;10:15:22;0;50	07204;8	54189;5;146;41;
$GPXUP;2076;10:15:23;0;50	07205;8	54201;5;146;33;
$GPXUP;2076;10:15:24;0;50	0721;8	5421;5;148;29;
$GPXUP;2076;10:15:25;0;50	07217;8	54219;5;149;33;
$GPXUP;2076;10:15:26;0;50	07225;8	54231;5;150;39;
$GPXUP;2076;10:15:27;0;50	07233;8	54246;5;150;45;
$GPXUP;2076;10:15:28;0;50	07242;8	54262;5;151;52;
$GPXUP;2076;10:15:29;0;50	07253;8	54278;5;152;54;
$GPXUP;2076;10:15:30;0;50	07265;8	54289;5;154;50;
$GPXUP;2076;10:15:31;0;50	07277;8	54301;5;155;52;
$GPXUP;2076;10:15:32;0;50	07289;8	54315;5;156;53;
$GPXUP;2076;10:15:33;0;50	07297;8	54333;5;157;54;
$GPXUP;2076;10:15:34;0;50	07308;8	54349;5;158;55;
$GPXUP;2076;10:15:35;0;50	0732;8	54362;5;160;53;
$GPXUP;2076;10:15:36;0;50	07331;8	54377;5;161;55;
$GPXUP;2076;10:15:37;0;50	07342;8	54393;5;162;57;
$GPXUP;2076;10:15:38;0;50	07353;8	5441;5;163;57;
$GPXUP;2076;10:15:39;0;50	0736;8	54428;5;164;54;
$GPXUP;2076;10:15:40;0;50	07368;8	54446;5;164;52;
$GPXUP;2076;10:15:41;0;50	07376;8	54462;5;165;51;
$GPXUP;2076;10:15:42;0;50	07383;8	54474;5;165;41;
$GPXUP;2076;10:15:43;0;50	07392;8	54484;5;165;43;
$GPXUP;2076;10:15:44;0;50	07404;8	54496;5;166;55;
$GPXUP;2076;10:15:45;0;50	07417;8	54511;5;166;61;
$GPXUP;2076;10:15:46;0;50	07429;8	54528;5;166;62;
$GPXUP;2076;10:15:47;0;50	07443;8	5454;5;166;62;
$GPXUP;2076;10:15:48;0;50	07458;8	54548;5;167;60;
$GPXUP;2076;10:15:49;0;50	07473;8	54561;5;167;63;
$GPXUP;2076;10:15:50;0;50	07487;8	54572;5;167;62;
$GPXUP;2076;10:15:51;0;50	07502;8	54582;5;167;64;
$GPXUP;2076;10:15:52;0;50	07518;8	5459;5;167;63;
$GPXUP;2076;10:15:53;0;50	07533;8	54595;5;167;58;
$GPXUP;2076;10:15:54;0;50	07548;8	54604;5;168;61;
$GPXUP;2076;10:15:55;0;50	07562;8	54615;5;168;63;
$GPXUP;2076;10:15:56;0;50	07575;8	5463;5;168;64;
$GPXUP;2076;10:15:57;0;50	07588;8	54643;5;168;63;
$GPXUP;2076;10:15:58;0;50	07602;8	54656;5;169;63;
$GPXUP;2076;10:15:59;0;50	07617;8	5467;5;169;66;
$GPXUP;2076;10:16:00;0;50	07631;8	54682;5;169;65;
$GPXUP;2076;10:16:01;0;50	07642;8	54698;5;170;60;
$GPXUP;2076;10:16:02;0;50	07652;8	54715;5;170;61;
$GPXUP;2076;10:16:03;0;50	07664;8	5473;5;171;62;
$GPXUP;2076;10:16:04;0;50	07677;8	54742;5;171;58;
$GPXUP;2076;10:16:05;0;50	0769;8	54752;5;172;58;
$GPXUP;2076;10:16:06;0;50	07704;8	54763;5;172;61;
$GPXUP;2076;10:16:07;0;50	07716;8	54776;5;173;61;
$GPXUP;2076;10:16:08;0;50	07728;8	54792;5;173;63;
$GPXUP;2076;10:16:09;0;50	07741;8	54807;5;174;62;
$GPXUP;2076;10:16:10;0;50	07755;8	54818;5;173;64;
$GPXUP;2076;10:16:11;0;50	07769;8	54835;5;173;69;
$GPXUP;2076;10:16:12;0;50	07782;8	54849;5;173;67;
$GPXUP;2076;10:16:13;0;50	07796;8	54865;5;172;69;
$GPXUP;2076;10:16:14;0;50	0781;8	54882;5;171;69;
$GPXUP;2076;10:16:15;0;50	07822;8	54902;5;171;70;
$GPXUP;2076;10:16:16;0;50	07834;8	54922;5;170;70;
$GPXUP;2076;10:16:17;0;50	07848;8	5494;5;169;71;
$GPXUP;2076;10:16:18;0;50	07858;8	54962;5;168;70;
$GPXUP;2076;10:16:19;0;50	07867;8	54983;5;168;66;
$GPXUP;2076;10:16:20;0;50	07875;8	55006;5;167;66;
$GPXUP;2076;10:16:21;0;50	07882;8	55027;5;167;61;
$GPXUP;2076;10:16:22;0;50	07891;8	55046;5;166;61;
$GPXUP;2076;10:16:23;0;50	07901;8	55061;5;166;56;
$GPXUP;2076;10:16:24;0;50	07915;8	55074;5;166;61;
$GPXUP;2076;10:16:25;0;50	0793;8	55086;5;167;62;
$GPXUP;2076;10:16:26;0;50	07941;8	55102;5;169;61;
$GPXUP;2076;10:16:27;0;50	07952;8	55115;5;169;57;
$GPXUP;2076;10:16:28;0;50	07966;8	55129;5;170;64;
$GPXUP;2076;10:16:29;0;50	07979;8	55148;5;171;69;
$GPXUP;2076;10:16:30;0;50	0799;8	55168;5;173;67;
$GPXUP;2076;10:16:31;0;50	07998;8	55189;5;174;64;
$GPXUP;2076;10:16:32;0;50	08006;8	5521;5;176;62;
$GPXUP;2076;10:16:33;0;50	08015;8	55229;5;177;64;
$GPXUP;2076;10:16:34;0;50	08026;8	55246;5;179;62;
$GPXUP;2076;10:16:35;0;50	08038;8	55261;5;181;62;
$GPXUP;2076;10:16:36;0;50	08053;8	55273;5;183;65;
$GPXUP;2076;10:16:37;0;50	08067;8	55291;5;184;69;
$GPXUP;2076;10:16:38;0;50	08078;8	5531;5;185;69;
$GPXUP;2076;10:16:39;0;50	0809;8	55333;5;187;73;
$GPXUP;2076;10:16:40;0;50	08101;8	55353;5;188;72;
$GPXUP;2076;10:16:41;0;50	08116;8	55374;5;191;77;
$GPXUP;2076;10:16:42;0;50	08131;8	55391;5;193;79;
$GPXUP;2076;10:16:43;0;50	08147;8	55408;5;195;77;
$GPXUP;2076;10:16:44;0;50	08163;8	55418;5;198;67;
$GPXUP;2076;10:16:45;0;50	08179;8	55423;5;200;65;
$GPXUP;2076;10:16:46;0;50	08195;8	55429;5;201;67;
$GPXUP;2076;10:16:47;0;50	08212;8	55429;5;203;64;
$GPXUP;2076;10:16:48;0;50	0823;8	55426;5;204;64;
$GPXUP;2076;10:16:49;0;50	08244;8	55423;5;206;57;
$GPXUP;2076;10:16:50;0;50	0826;8	55413;5;206;61;
$GPXUP;2076;10:16:51;0;50	08274;8	55404;5;208;54;
$GPXUP;2076;10:16:52;0;50	08289;8	55396;5;208;54;
$GPXUP;2076;10:16:53;0;50	08303;8	5539;5;209;55;
$GPXUP;2076;10:16:54;0;50	08319;8	5539;5;209;58;
$GPXUP;2076;10:16:55;0;50	08331;8	55398;5;210;50;
$GPXUP;2076;10:16:56;0;50	08338;8	55412;5;210;43;
$GPXUP;2076;10:16:57;0;50	08342;8	55438;5;209;60;
$GPXUP;2076;10:16:58;0;50	08344;8	55467;5;210;61;
$GPXUP;2076;10:16:59;0;50	08342;8	55495;5;209;64;
$GPXUP;2076;10:17:00;0;50	0834;8	55526;5;210;66;
$GPXUP;2076;10:17:01;0;50	08338;8	55555;5;210;70;
$GPXUP;2076;10:17:02;0;50	08334;8	55585;5;210;70;
$GPXUP;2076;10:17:03;0;50	0833;8	55613;5;209;65;
$GPXUP;2076;10:17:04;0;50	08326;8	5564;5;209;65;
$GPXUP;2076;10:17:05;0;50	08325;8	55668;5;209;64;
$GPXUP;2076;10:17:06;0;50	08326;8	55694;5;208;64;
$GPXUP;2076;10:17:07;0;50	0833;8	55725;5;208;73;
$GPXUP;2076;10:17:08;0;50	08332;8	55755;5;207;75;
$GPXUP;2076;10:17:09;0;50	08336;8	55785;5;206;75;
$GPXUP;2076;10:17:10;0;50	0834;8	55811;5;205;68;
$GPXUP;2076;10:17:11;0;50	08345;8	55838;5;204;69;
$GPXUP;2076;10:17:12;0;50	08357;8	55861;5;204;72;
$GPXUP;2076;10:17:13;0;50	08369;8	55886;5;202;78;
$GPXUP;2076;10:17:14;0;50	0838;8	55914;5;202;77;
$GPXUP;2076;10:17:15;0;50	08391;8	55938;5;202;74;
$GPXUP;2076;10:17:16;0;50	08403;8	55963;5;202;79;
$GPXUP;2076;10:17:17;0;50	08417;8	55988;5;202;81;
$GPXUP;2076;10:17:18;0;50	08434;8	56007;5;203;74;
$GPXUP;2076;10:17:19;0;50	08449;8	56022;5;202;72;
$GPXUP;2076;10:17:20;0;50	08465;8	56041;5;202;75;
$GPXUP;2076;10:17:21;0;50	08481;8	56061;5;202;79;
$GPXUP;2076;10:17:22;0;50	08496;8	5608;5;200;79;
$GPXUP;2076;10:17:23;0;50	08508;8	56101;5;200;68;
$GPXUP;2076;10:17:24;0;50	08516;8	56127;5;199;75;
$GPXUP;2076;10:17:25;0;50	08528;8	5615;5;198;76;
$GPXUP;2076;10:17:26;0;50	08539;8	56178;5;197;84;
$GPXUP;2076;10:17:27;0;50	0855;8	56206;5;196;83;
$GPXUP;2076;10:17:28;0;50	08558;8	56233;5;196;76;
$GPXUP;2076;10:17:29;0;50	08563;8	56262;5;194;74;
$GPXUP;2076;10:17:30;0;50	08569;8	56289;5;194;75;
$GPXUP;2076;10:17:31;0;50	08576;8	56315;5;193;73;
$GPXUP;2076;10:17:32;0;50	08584;8	56339;5;192;69;
$GPXUP;2076;10:17:33;0;50	08589;8	56364;5;192;67;
$GPXUP;2076;10:17:34;0;50	08594;8	56389;5;192;68;
$GPXUP;2076;10:17:35;0;50	086;8	56411;5;190;62;
$GPXUP;2076;10:17:36;0;50	08611;8	56433;5;189;67;
$GPXUP;2076;10:17:37;0;50	08621;8	56453;5;189;68;
$GPXUP;2076;10:17:38;0;50	08628;8	56477;5;188;67;
$GPXUP;2076;10:17:39;0;50	0863;8	56503;5;187;64;
$GPXUP;2076;10:17:40;0;50	08632;8	56528;5;186;66;
$GPXUP;2076;10:17:41;0;50	08636;8	56554;5;185;66;
$GPXUP;2076;10:17:42;0;50	08642;8	56576;5;185;65;
$GPXUP;2076;10:17:43;0;50	08648;8	56602;5;183;65;
$GPXUP;2076;10:17:44;0;50	0865;8	56628;5;183;69;
$GPXUP;2076;10:17:45;0;50	08653;8	56655;5;182;69;
$GPXUP;2076;10:17:46;0;50	08658;8	5668;5;182;67;
$GPXUP;2076;10:17:47;0;50	08664;8	56704;5;181;68;
$GPXUP;2076;10:17:48;0;50	0867;8	56729;5;181;66;
$GPXUP;2076;10:17:49;0;50	08676;8	56753;5;180;67;
$GPXUP;2076;10:17:50;0;50	08683;8	56776;5;181;65;
$GPXUP;2076;10:17:51;0;50	08689;8	56802;5;180;70;
$GPXUP;2076;10:17:52;0;50	08695;8	56828;5;180;72;
$GPXUP;2076;10:17:53;0;50	08702;8	56855;5;180;72;
$GPXUP;2076;10:17:54;0;50	08706;8	56884;5;180;74;
$GPXUP;2076;10:17:55;0;50	08714;8	56909;5;180;73;
$GPXUP;2076;10:17:56;0;50	08724;8	56934;5;180;74;
$GPXUP;2076;10:17:57;0;50	08732;8	56958;5;181;71;
$GPXUP;2076;10:17:58;0;50	08737;8	56984;5;181;69;
$GPXUP;2076;10:17:59;0;50	08742;8	5701;5;183;67;
$GPXUP;2076;10:18:00;0;50	08746;8	57035;5;183;67;
$GPXUP;2076;10:18:01;0;50	08747;8	57062;5;185;68;
$GPXUP;2076;10:18:02;0;50	0875;8	57088;5;185;65;
$GPXUP;2076;10:18:03;0;50	08753;8	57109;5;185;59;
$GPXUP;2076;10:18:04;0;50	08756;8	57132;5;187;59;
$GPXUP;2076;10:18:05;0;50	08765;8	57153;5;188;63;
$GPXUP;2076;10:18:06;0;50	08774;8	57173;5;189;64;
$GPXUP;2076;10:18:07;0;50	08786;8	57194;5;189;72;
$GPXUP;2076;10:18:08;0;50	08799;8	57209;5;190;66;
$GPXUP;2076;10:18:09;0;50	08814;8	57218;5;190;64;
$GPXUP;2076;10:18:10;0;50	0883;8	5723;5;191;67;
$GPXUP;2076;10:18:11;0;50	08848;8	57236;5;190;71;
$GPXUP;2076;10:18:12;0;50	08866;8	57238;5;190;72;
$GPXUP;2076;10:18:13;0;50	08885;8	57239;5;189;72;
$GPXUP;2076;10:18:14;0;50	08905;8	57239;5;189;73;
$GPXUP;2076;10:18:15;0;50	08923;8	57241;5;188;73;
$GPXUP;2076;10:18:16;0;50	0894;8	57246;5;187;64;
$GPXUP;2076;10:18:17;0;50	08956;8	57256;5;186;66;
$GPXUP;2076;10:18:18;0;50	08973;8	57264;5;186;68;
$GPXUP;2076;10:18:19;0;50	0899;8	57271;5;185;72;
$GPXUP;2076;10:18:20;0;50	09007;8	57279;5;186;72;
$GPXUP;2076;10:18:21;0;50	09024;8	57289;5;186;71;
$GPXUP;2076;10:18:22;0;50	09039;8	57305;5;185;69;
$GPXUP;2076;10:18:23;0;50	09052;8	57321;5;185;68;
$GPXUP;2076;10:18:24;0;50	09068;8	57334;5;185;70;
$GPXUP;2076;10:18:25;0;50	09084;8	57343;5;184;70;
$GPXUP;2076;10:18:26;0;50	09102;8	57352;5;183;72;
$GPXUP;2076;10:18:27;0;50	09118;8	5736;5;183;70;
$GPXUP;2076;10:18:28;0;50	09134;8	57373;5;184;67;
$GPXUP;2076;10:18:29;0;50	09148;8	57388;5;183;70;
$GPXUP;2076;10:18:30;0;50	09163;8	574;5;182;70;
$GPXUP;2076;10:18:31;0;50	0918;8	5741;5;182;73;
$GPXUP;2076;10:18:32;0;50	09197;8	57421;5;181;73;
$GPXUP;2076;10:18:33;0;50	09212;8	57428;5;181;69;
$GPXUP;2076;10:18:34;0;50	09229;8	57437;5;181;69;
$GPXUP;2076;10:18:35;0;50	09244;8	5745;5;180;70;
$GPXUP;2076;10:18:36;0;50	09259;8	57461;5;179;67;
$GPXUP;2076;10:18:37;0;50	09271;8	57478;5;178;63;
$GPXUP;2076;10:18:38;0;50	09282;8	57499;5;177;69;
$GPXUP;2076;10:18:39;0;50	09293;8	5752;5;178;66;
$GPXUP;2076;10:18:40;0;50	09306;8	57536;5;177;67;
$GPXUP;2076;10:18:41;0;50	0932;8	5755;5;178;69;
$GPXUP;2076;10:18:42;0;50	09336;8	57561;5;178;69;
$GPXUP;2076;10:18:43;0;50	09351;8	57574;5;179;68;
$GPXUP;2076;10:18:44;0;50	09366;8	57585;5;179;67;
$GPXUP;2076;10:18:45;0;50	0938;8	57597;5;179;67;
$GPXUP;2076;10:18:46;0;50	09395;8	57614;5;179;72;
$GPXUP;2076;10:18:47;0;50	09405;8	57637;5;179;72;
$GPXUP;2076;10:18:48;0;50	09413;8	57664;5;180;71;
$GPXUP;2076;10:18:49;0;50	09419;8	57693;5;180;73;
$GPXUP;2076;10:18:50;0;50	09424;8	57719;5;181;69;
$GPXUP;2076;10:18:51;0;50	09431;8	57746;5;181;71;
$GPXUP;2076;10:18:52;0;50	09439;8	57773;5;181;72;
$GPXUP;2076;10:18:53;0;50	09447;8	57798;5;182;72;
$GPXUP;2076;10:18:54;0;50	09457;8	57823;5;183;73;
$GPXUP;2076;10:18:55;0;50	09464;8	57849;5;184;73;
$GPXUP;2076;10:18:56;0;50	09472;8	57876;5;184;77;
$GPXUP;2076;10:18:57;0;50	0948;8	57904;5;185;75;
$GPXUP;2076;10:18:58;0;50	09484;8	57932;5;185;72;
$GPXUP;2076;10:18:59;0;50	09489;8	57958;5;187;69;
$GPXUP;2076;10:19:00;0;50	09497;8	57983;5;188;71;
$GPXUP;2076;10:19:01;0;50	09504;8	58008;5;189;73;
$GPXUP;2076;10:19:02;0;50	09511;8	58036;5;190;73;
$GPXUP;2076;10:19:03;0;50	09513;8	58063;5;191;70;
$GPXUP;2076;10:19:04;0;50	09516;8	58091;5;192;69;
$GPXUP;2076;10:19:05;0;50	09518;8	58116;5;193;66;
$GPXUP;2076;10:19:06;0;50	0952;8	58145;5;193;72;
$GPXUP;2076;10:19:07;0;50	09523;8	58174;5;193;74;
$GPXUP;2076;10:19:08;0;50	09525;8	58202;5;194;73;
$GPXUP;2076;10:19:09;0;50	09528;8	58228;5;195;68;
$GPXUP;2076;10:19:10;0;50	0953;8	58253;5;194;64;
$GPXUP;2076;10:19:11;0;50	09534;8	58279;5;195;68;
$GPXUP;2076;10:19:12;0;50	09537;8	58306;5;195;69;
$GPXUP;2076;10:19:13;0;50	09538;8	58334;5;196;71;
$GPXUP;2076;10:19:14;0;50	09541;8	5836;5;196;68;
$GPXUP;2076;10:19:15;0;50	09543;8	58383;5;197;60;
$GPXUP;2076;10:19:16;0;50	09546;8	58406;5;198;57;
$GPXUP;2076;10:19:17;0;50	09553;8	58427;5;198;62;
$GPXUP;2076;10:19:18;0;50	0956;8	58454;5;199;70;
$GPXUP;2076;10:19:19;0;50	09567;8	58479;5;200;72;
$GPXUP;2076;10:19:20;0;50	09577;8	58503;5;200;73;
$GPXUP;2076;10:19:21;0;50	09591;8	58525;5;200;73;
$GPXUP;2076;10:19:22;0;50	09605;8	58545;5;200;72;
$GPXUP;2076;10:19:23;0;50	09619;8	58563;5;200;72;
$GPXUP;2076;10:19:24;0;50	09634;8	58581;5;200;77;
$GPXUP;2076;10:19:25;0;50	09648;8	58602;5;201;72;
$GPXUP;2076;10:19:26;0;50	09659;8	58625;5;201;72;
$GPXUP;2076;10:19:27;0;50	09669;8	58651;5;201;75;
$GPXUP;2076;10:19:28;0;50	09677;8	58678;5;199;75;
$GPXUP;2076;10:19:29;0;50	09688;8	58703;5;199;71;
$GPXUP;2076;10:19:30;0;50	09699;8	58726;5;197;74;
$GPXUP;2076;10:19:31;0;50	09712;8	58747;5;196;73;
$GPXUP;2076;10:19:32;0;50	09725;8	58768;5;194;74;
$GPXUP;2076;10:19:33;0;50	09735;8	58791;5;193;73;
$GPXUP;2076;10:19:34;0;50	09744;8	58816;5;191;71;
$GPXUP;2076;10:19:35;0;50	09752;8	58842;5;190;73;
$GPXUP;2076;10:19:36;0;50	09761;8	58867;5;188;73;
$GPXUP;2076;10:19:37;0;50	0977;8	58892;5;187;72;
$GPXUP;2076;10:19:38;0;50	09781;8	58911;5;185;64;
$GPXUP;2076;10:19:39;0;50	09792;8	58932;5;184;68;
$GPXUP;2076;10:19:40;0;50	09804;8	58952;5;182;72;
$GPXUP;2076;10:19:41;0;50	09817;8	58969;5;181;66;
$GPXUP;2076;10:19:42;0;50	09829;8	58985;5;181;63;
$GPXUP;2076;10:19:43;0;50	09844;8	58999;5;180;67;
$GPXUP;2076;10:19:44;0;50	09861;8	59009;5;180;69;
$GPXUP;2076;10:19:45;0;50	09877;8	59017;5;179;63;
$GPXUP;2076;10:19:46;0;50	09894;8	59026;5;178;68;
$GPXUP;2076;10:19:47;0;50	0991;8	59036;5;177;68;
$GPXUP;2076;10:19:48;0;50	09924;8	59047;5;177;62;
$GPXUP;2076;10:19:49;0;50	09939;8	59058;5;175;66;
$GPXUP;2076;10:19:50;0;50	09954;8	59067;5;175;62;
$GPXUP;2076;10:19:51;0;50	0997;8	59074;5;173;65;
$GPXUP;2076;10:19:52;0;50	09985;8	59085;5;173;67;
$GPXUP;2076;10:19:53;0;50	10001;8	59101;5;171;74;
$GPXUP;2076;10:19:54;0;50	10016;8	59115;5;170;69;
$GPXUP;2076;10:19:55;0;50	10032;8	59125;5;169;70;
$GPXUP;2076;10:19:56;0;50	10049;8	59135;5;168;71;
$GPXUP;2076;10:19:57;0;50	10064;8	59147;5;168;67;
$GPXUP;2076;10:19:58;0;50	10078;8	59159;5;167;60;
$GPXUP;2076;10:19:59;0;50	10089;8	59177;5;167;66;
$GPXUP;2076;10:20:00;0;50	101;8	59197;5;166;64;
$GPXUP;2076;10:20:01;0;50	10109;8	59217;5;165;63;
$GPXUP;2076;10:20:02;0;50	10119;8	59237;5;165;64;
$GPXUP;2076;10:20:03;0;50	1013;8	59258;5;166;64;
$GPXUP;2076;10:20:04;0;50	1014;8	59278;5;166;67;
$GPXUP;2076;10:20:05;0;50	10152;8	59298;5;166;68;
$GPXUP;2076;10:20:06;0;50	10163;8	59317;5;167;68;
$GPXUP;2076;10:20:07;0;50	10176;8	59337;5;167;69;
$GPXUP;2076;10:20:08;0;50	10189;8	59356;5;167;72;
$GPXUP;2076;10:20:09;0;50	10201;8	59376;5;167;71;
$GPXUP;2076;10:20:10;0;50	10211;8	59399;5;168;70;
$GPXUP;2076;10:20:11;0;50	10221;8	59422;5;168;70;
$GPXUP;2076;10:20:12;0;50	10232;8	59442;5;169;66;
$GPXUP;2076;10:20:13;0;50	10246;8	59459;5;169;70;
$GPXUP;2076;10:20:14;0;50	10262;8	59475;5;170;76;
$GPXUP;2076;10:20:15;0;50	10275;8	59491;5;170;66;
$GPXUP;2076;10:20:16;0;50	10288;8	59512;5;171;73;
$GPXUP;2076;10:20:17;0;50	10298;8	59535;5;171;71;
$GPXUP;2076;10:20:18;0;50	1031;8	59555;5;172;71;
$GPXUP;2076;10:20:19;0;50	10322;8	59576;5;172;72;
$GPXUP;2076;10:20:20;0;50	10334;8	59595;5;172;72;
$GPXUP;2076;10:20:21;0;50	10346;8	59617;5;173;75;
$GPXUP;2076;10:20:22;0;50	10359;8	5964;5;173;76;
$GPXUP;2076;10:20:23;0;50	10372;8	59661;5;173;75;
$GPXUP;2076;10:20:24;0;50	10385;8	59683;5;173;78;
$GPXUP;2076;10:20:25;0;50	10401;8	59701;5;174;82;
$GPXUP;2076;10:20:26;0;50	10416;8	59715;5;175;69;
$GPXUP;2076;10:20:27;0;50	10428;8	59729;5;176;63;
$GPXUP;2076;10:20:28;0;50	1044;8	59744;5;175;62;
$GPXUP;2076;10:20:29;0;50	10452;8	59764;5;177;71;
$GPXUP;2076;10:20:30;0;50	10462;8	59787;5;176;71;
$GPXUP;2076;10:20:31;0;50	10469;8	59812;5;176;73;
$GPXUP;2076;10:20:32;0;50	10476;8	59838;5;176;73;
$GPXUP;2076;10:20:33;0;50	10485;8	5986;5;176;69;
$GPXUP;2076;10:20:34;0;50	10498;8	59882;5;176;74;
$GPXUP;2076;10:20:35;0;50	10507;8	59907;5;176;74;
$GPXUP;2076;10:20:36;0;50	10513;8	59935;5;177;76;
$GPXUP;2076;10:20:37;0;50	10519;8	59963;5;177;77;
$GPXUP;2076;10:20:38;0;50	10528;8	59987;5;177;73;
$GPXUP;2076;10:20:39;0;50	10539;8	60011;5;178;73;
$GPXUP;2076;10:20:40;0;50	1055;8	60032;5;178;71;
$GPXUP;2076;10:20:41;0;50	10564;8	60048;5;178;70;
$GPXUP;2076;10:20:42;0;50	10579;8	60061;5;179;69;
$GPXUP;2076;10:20:43;0;50	10594;8	60073;5;179;68;
$GPXUP;2076;10:20:44;0;50	10607;8	6009;5;180;67;
$GPXUP;2076;10:20:45;0;50	10619;8	60109;5;180;68;
$GPXUP;2076;10:20:46;0;50	10632;8	60127;5;180;69;
$GPXUP;2076;10:20:47;0;50	10643;8	60146;5;179;68;
$GPXUP;2076;10:20:48;0;50	10656;8	60165;5;180;69;
$GPXUP;2076;10:20:49;0;50	10669;8	60181;5;180;68;
$GPXUP;2076;10:20:50;0;50	10684;8	60197;5;180;69;
$GPXUP;2076;10:20:51;0;50	10696;8	60215;5;180;71;
$GPXUP;2076;10:20:52;0;50	10711;8	60233;5;179;70;
$GPXUP;2076;10:20:53;0;50	10726;8	60245;5;180;71;
$GPXUP;2076;10:20:54;0;50	10742;8	6026;5;179;70;
$GPXUP;2076;10:20:55;0;50	10757;8	60274;5;178;72;
$GPXUP;2076;10:20:56;0;50	1077;8	6029;5;179;69;
$GPXUP;2076;10:20:57;0;50	10785;8	60306;5;178;69;
$GPXUP;2076;10:20:58;0;50	108;8	6032;5;178;73;
$GPXUP;2076;10:20:59;0;50	10817;8	60327;5;178;68;
$GPXUP;2076;10:21:00;0;50	10834;8	60334;5;177;66;
$GPXUP;2076;10:21:01;0;50	10848;8	60346;5;177;66;
$GPXUP;2076;10:21:02;0;50	10863;8	60357;5;177;65;
$GPXUP;2076;10:21:03;0;50	10875;8	60372;5;176;63;
$GPXUP;2076;10:21:04;0;50	10885;8	60391;5;176;63;
$GPXUP;2076;10:21:05;0;50	10893;8	60412;5;177;64;
$GPXUP;2076;10:21:06;0;50	10901;8	60434;5;176;66;
$GPXUP;2076;10:21:07;0;50	10909;8	60456;5;176;66;
$GPXUP;2076;10:21:08;0;50	1092;8	60476;5;176;68;
$GPXUP;2076;10:21:09;0;50	10933;8	60494;5;176;70;
$GPXUP;2076;10:21:10;0;50	10947;8	60511;5;176;70;
$GPXUP;2076;10:21:11;0;50	1096;8	60524;5;176;65;
$GPXUP;2076;10:21:12;0;50	10976;8	60539;5;175;72;
$GPXUP;2076;10:21:13;0;50	1099;8	60554;5;175;70;
$GPXUP;2076;10:21:14;0;50	11002;8	60574;5;176;73;
$GPXUP;2076;10:21:15;0;50	11013;8	60598;5;176;73;
$GPXUP;2076;10:21:16;0;50	11024;8	60618;5;176;72;
$GPXUP;2076;10:21:17;0;50	11038;8	60636;5;176;73;
$GPXUP;2076;10:21:18;0;50	11053;8	60651;5;177;72;
$GPXUP;2076;10:21:19;0;50	11066;8	60671;5;177;71;
$GPXUP;2076;10:21:20;0;50	11078;8	60688;5;178;67;
$GPXUP;2076;10:21:21;0;50	11089;8	60704;5;179;60;
$GPXUP;2076;10:21:22;0;50	11096;8	60724;5;179;55;
$GPXUP;2076;10:21:23;0;50	11103;8	60739;5;178;48;
$GPXUP;2076;10:21:24;0;50	11111;8	60753;5;179;49;
$GPXUP;2076;10:21:25;0;50	1112;8	60766;5;179;45;
$GPXUP;2076;10:21:26;0;50	11133;8	60781;5;181;59;
$GPXUP;2076;10:21:27;0;50	11142;8	60797;5;181;53;
$GPXUP;2076;10:21:28;0;50	11151;8	60814;5;182;52;
$GPXUP;2076;10:21:29;0;50	1116;8	60832;5;183;55;
$GPXUP;2076;10:21:30;0;50	11164;8	60857;5;184;62;
$GPXUP;2076;10:21:31;0;50	11169;8	60881;5;183;63;
$GPXUP;2076;10:21:32;0;50	11176;8	60906;5;184;67;
$GPXUP;2076;10:21:33;0;50	11184;8	60928;5;184;66;
$GPXUP;2076;10:21:34;0;50	11194;8	60949;5;185;63;
$GPXUP;2076;10:21:35;0;50	11206;8	60968;5;185;71;
$GPXUP;2076;10:21:36;0;50	11221;8	6098;5;186;66;
$GPXUP;2076;10:21:37;0;50	11235;8	60991;5;187;64;
$GPXUP;2076;10:21:38;0;50	1125;8	60996;5;188;60;
$GPXUP;2076;10:21:39;0;50	11267;8	60996;5;189;68;
$GPXUP;2076;10:21:40;0;50	11285;8	60997;5;190;71;
$GPXUP;2076;10:21:41;0;50	11303;8	61;5;190;68;
$GPXUP;2076;10:21:42;0;50	1132;8	61007;5;191;70;
$GPXUP;2076;10:21:43;0;50	11336;8	6102;5;192;67;
$GPXUP;2076;10:21:44;0;50	11348;8	61039;5;192;67;
$GPXUP;2076;10:21:45;0;50	11353;8	61065;5;192;63;
$GPXUP;2076;10:21:46;0;50	11354;8	61091;5;192;61;
$GPXUP;2076;10:21:47;0;50	11353;8	61118;5;193;61;
$GPXUP;2076;10:21:48;0;50	11349;8	61144;5;193;61;
$GPXUP;2076;10:21:49;0;50	11348;8	61169;5;193;62;
$GPXUP;2076;10:21:50;0;50	11346;8	61194;5;194;60;
$GPXUP;2076;10:21:51;0;50	11347;8	61218;5;195;60;
$GPXUP;2076;10:21:52;0;50	11349;8	61242;5;196;60;
$GPXUP;2076;10:21:53;0;50	11354;8	61266;5;198;61;
$GPXUP;2076;10:21:54;0;50	11358;8	61289;5;199;61;
$GPXUP;2076;10:21:55;0;50	11365;8	61311;5;201;62;
$GPXUP;2076;10:21:56;0;50	11375;8	6133;5;202;64;
$GPXUP;2076;10:21:57;0;50	11387;8	61344;5;203;61;
$GPXUP;2076;10:21:58;0;50	114;8	61358;5;205;62;
$GPXUP;2076;10:21:59;0;50	11413;8	61371;5;207;60;
$GPXUP;2076;10:22:00;0;50	11425;8	61384;5;208;59;
$GPXUP;2076;10:22:01;0;50	11436;8	61402;5;209;58;
$GPXUP;2076;10:22:02;0;50	11445;8	61422;5;210;61;
$GPXUP;2076;10:22:03;0;50	11454;8	6144;5;210;60;
$GPXUP;2076;10:22:04;0;50	11464;8	61461;5;210;61;
$GPXUP;2076;10:22:05;0;50	11473;8	6148;5;211;62;
$GPXUP;2076;10:22:06;0;50	11481;8	615;5;211;56;
$GPXUP;2076;10:22:07;0;50	11487;8	6152;5;211;56;
$GPXUP;2076;10:22:08;0;50	11491;8	61543;5;211;59;
$GPXUP;2076;10:22:09;0;50	11495;8	61569;5;210;64;
$GPXUP;2076;10:22:10;0;50	11494;8	61596;5;211;65;
$GPXUP;2076;10:22:11;0;50	11493;8	61627;5;210;75;
$GPXUP;2076;10:22:12;0;50	11493;8	61658;5;209;75;
$GPXUP;2076;10:22:13;0;50	11496;8	61688;5;208;76;
$GPXUP;2076;10:22:14;0;50	11501;8	61719;5;207;77;
$GPXUP;2076;10:22:15;0;50	11505;8	6175;5;207;77;
$GPXUP;2076;10:22:16;0;50	11509;8	61777;5;207;71;
$GPXUP;2076;10:22:17;0;50	11512;8	61807;5;207;74;
$GPXUP;2076;10:22:18;0;50	11511;8	61837;5;207;69;
$GPXUP;2076;10:22:19;0;50	11509;8	61865;5;207;70;
$GPXUP;2076;10:22:20;0;50	11504;8	61893;5;205;71;
$GPXUP;2076;10:22:21;0;50	115;8	61922;5;205;71;
$GPXUP;2076;10:22:22;0;50	11497;8	61948;5;204;66;
$GPXUP;2076;10:22:23;0;50	11496;8	6197;5;204;56;
$GPXUP;2076;10:22:24;0;50	11501;8	61996;5;203;65;
$GPXUP;2076;10:22:25;0;50	11506;8	62025;5;202;72;
$GPXUP;2076;10:22:26;0;50	1151;8	62054;5;201;74;
$GPXUP;2076;10:22:27;0;50	11517;8	62084;5;199;74;
$GPXUP;2076;10:22:28;0;50	11524;8	62109;5;197;69;
$GPXUP;2076;10:22:29;0;50	11535;8	62133;5;196;73;
$GPXUP;2076;10:22:30;0;50	11549;8	62154;5;194;70;
$GPXUP;2076;10:22:31;0;50	11564;8	62173;5;192;73;
$GPXUP;2076;10:22:32;0;50	11582;8	62186;5;191;73;
$GPXUP;2076;10:22:33;0;50	11601;8	62198;5;190;77;
$GPXUP;2076;10:22:34;0;50	11618;8	62215;5;189;77;
$GPXUP;2076;10:22:35;0;50	11635;8	62231;5;186;76;
$GPXUP;2076;10:22:36;0;50	11652;8	62244;5;185;71;
$GPXUP;2076;10:22:37;0;50	11668;8	62259;5;185;69;
$GPXUP;2076;10:22:38;0;50	11683;8	62277;5;184;73;
$GPXUP;2076;10:22:39;0;50	11696;8	62297;5;182;70;
$GPXUP;2076;10:22:40;0;50	11705;8	62321;5;182;68;
$GPXUP;2076;10:22:41;0;50	11715;8	62343;5;182;66;
$GPXUP;2076;10:22:42;0;50	11726;8	62362;5;181;65;
$GPXUP;2076;10:22:43;0;50	1174;8	62381;5;181;73;
$GPXUP;2076;10:22:44;0;50	11755;8	62394;5;179;67;
$GPXUP;2076;10:22:45;0;50	1177;8	62407;5;180;68;
$GPXUP;2076;10:22:46;0;50	11785;8	62422;5;179;70;
$GPXUP;2076;10:22:47;0;50	11798;8	6244;5;178;68;
$GPXUP;2076;10:22:48;0;50	11812;8	62454;5;179;66;
$GPXUP;2076;10:22:49;0;50	11827;8	62465;5;179;66;
$GPXUP;2076;10:22:50;0;50	11843;8	62476;5;180;67;
$GPXUP;2076;10:22:51;0;50	11858;8	62489;5;180;67;
$GPXUP;2076;10:22:52;0;50	11874;8	62499;5;180;65;
$GPXUP;2076;10:22:53;0;50	1189;8	62505;5;180;67;
$GPXUP;2076;10:22:54;0;50	11908;8	62508;5;181;69;
$GPXUP;2076;10:22:55;0;50	11925;8	62512;5;180;68;
$GPXUP;2076;10:22:56;0;50	11941;8	62521;5;180;67;
$GPXUP;2076;10:22:57;0;50	11958;8	62525;5;180;66;
$GPXUP;2076;10:22:58;0;50	11975;8	62529;5;179;67;
$GPXUP;2076;10:22:59;0;50	1199;8	62529;5;179;59;
$GPXUP;2076;10:23:00;0;50	12007;8	6253;5;179;65;
$GPXUP;2076;10:23:01;0;50	12023;8	62532;5;178;63;
$GPXUP;2076;10:23:02;0;50	12038;8	62536;5;179;61;
$GPXUP;2076;10:23:03;0;50	12053;8	62544;5;179;64;
$GPXUP;2076;10:23:04;0;50	12064;8	6256;5;179;62;
$GPXUP;2076;10:23:05;0;50	12076;8	62575;5;178;62;
$GPXUP;2076;10:23:06;0;50	12088;8	62593;5;178;63;
$GPXUP;2076;10:23:07;0;50	12097;8	62615;5;177;67;
$GPXUP;2076;10:23:08;0;50	12106;8	62639;5;177;69;
$GPXUP;2076;10:23:09;0;50	12111;8	62661;5;177;60;
$GPXUP;2076;10:23:10;0;50	12115;8	62684;5;177;57;
$GPXUP;2076;10:23:11;0;50	12115;8	62705;5;178;55;
$GPXUP;2076;10:23:12;0;50	12114;8	62728;5;178;53;
$GPXUP;2076;10:23:13;0;50	12112;8	62749;5;178;53;
$GPXUP;2076;10:23:14;0;50	12111;8	6277;5;178;54;
$GPXUP;2076;10:23:15;0;50	12106;8	6279;5;178;53;
$GPXUP;2076;10:23:16;0;50	121;8	62809;5;178;54;
$GPXUP;2076;10:23:17;0;50	12094;8	6283;5;178;56;
$GPXUP;2076;10:23:18;0;50	12091;8	62853;5;177;58;
$GPXUP;2076;10:23:19;0;50	12088;8	62874;5;178;58;
$GPXUP;2076;10:23:20;0;50	12084;8	62898;5;177;60;
$GPXUP;2076;10:23:21;0;50	12082;8	6292;5;178;60;
$GPXUP;2076;10:23:22;0;50	12081;8	62944;5;178;60;
$GPXUP;2076;10:23:23;0;50	12084;8	62963;5;177;49;
$GPXUP;2076;10:23:24;0;50	12095;8	62982;5;178;61;
$GPXUP;2076;10:23:25;0;50	12105;8	62999;5;177;59;
$GPXUP;2076;10:23:26;0;50	12116;8	63018;5;177;59;
$GPXUP;2076;10:23:27;0;50	12121;8	63043;5;177;61;
$GPXUP;2076;10:23:28;0;50	12123;8	63068;5;177;60;
$GPXUP;2076;10:23:29;0;50	12123;8	6309;5;176;59;
$GPXUP;2076;10:23:30;0;50	12127;8	63114;5;176;56;
$GPXUP;2076;10:23:31;0;50	12131;8	63134;5;176;52;
$GPXUP;2076;10:23:32;0;50	1214;8	63156;5;176;62;
$GPXUP;2076;10:23:33;0;50	12148;8	63178;5;176;62;
$GPXUP;2076;10:23:34;0;50	12154;8	63202;5;176;60;
$GPXUP;2076;10:23:35;0;50	12158;8	63227;5;176;63;
$GPXUP;2076;10:23:36;0;50	12161;8	63253;5;177;66;
$GPXUP;2076;10:23:37;0;50	12161;8	63277;5;176;60;
$GPXUP;2076;10:23:38;0;50	12161;8	63298;5;176;51;
$GPXUP;2076;10:23:39;0;50	12157;8	63319;5;176;54;
$GPXUP;2076;10:23:40;0;50	12154;8	63341;5;177;57;
$GPXUP;2076;10:23:41;0;50	12155;8	63363;5;178;59;
$GPXUP;2076;10:23:42;0;50	12157;8	63385;5;179;58;
$GPXUP;2076;10:23:43;0;50	12162;8	63405;5;179;59;
$GPXUP;2076;10:23:44;0;50	12169;8	63426;5;179;61;
$GPXUP;2076;10:23:45;0;50	12177;8	63446;5;179;64;
$GPXUP;2076;10:23:46;0;50	12184;8	63467;5;180;61;
$GPXUP;2076;10:23:47;0;50	12189;8	63489;5;180;61;
$GPXUP;2076;10:23:48;0;50	12196;8	6351;5;180;61;
$GPXUP;2076;10:23:49;0;50	12205;8	63528;5;180;62;
$GPXUP;2076;10:23:50;0;50	12214;8	63548;5;181;63;
$GPXUP;2076;10:23:51;0;50	1222;8	6357;5;181;63;
$GPXUP;2076;10:23:52;0;50	12225;8	63595;5;182;68;
$GPXUP;2076;10:23:53;0;50	12226;8	6362;5;181;64;
$GPXUP;2076;10:23:54;0;50	12228;8	63645;5;181;64;
$GPXUP;2076;10:23:55;0;50	12232;8	63668;5;182;63;
$GPXUP;2076;10:23:56;0;50	12239;8	63689;5;181;62;
$GPXUP;2076;10:23:57;0;50	12245;8	6371;5;181;62;
$GPXUP;2076;10:23:58;0;50	1225;8	63734;5;182;62;
$GPXUP;2076;10:23:59;0;50	12253;8	63758;5;182;62;
$GPXUP;2076;10:24:00;0;50	12255;8	63783;5;181;63;
$GPXUP;2076;10:24:01;0;50	12257;8	63806;5;182;60;
$GPXUP;2076;10:24:02;0;50	12258;8	63828;5;181;60;
$GPXUP;2076;10:24:03;0;50	12259;8	63851;5;181;58;
$GPXUP;2076;10:24:04;0;50	12261;8	63872;5;181;54;
$GPXUP;2076;10:24:05;0;50	12263;8	63892;5;180;54;
$GPXUP;2076;10:24:06;0;50	12271;8	63915;5;179;65;
$GPXUP;2076;10:24:07;0;50	12277;8	6394;5;179;66;
$GPXUP;2076;10:24:08;0;50	12278;8	63964;5;178;63;
$GPXUP;2076;10:24:09;0;50	12278;8	6399;5;177;63;
$GPXUP;2076;10:24:10;0;50	1228;8	64014;5;176;63;
$GPXUP;2076;10:24:11;0;50	12282;8	64037;5;175;61;
$GPXUP;2076;10:24:12;0;50	12287;8	64061;5;175;60;
$GPXUP;2076;10:24:13;0;50	12294;8	64083;5;174;63;
$GPXUP;2076;10:24:14;0;50	12304;8	64104;5;174;64;
$GPXUP;2076;10:24:15;0;50	12313;8	64124;5;173;61;
$GPXUP;2076;10:24:16;0;50	12322;8	64144;5;173;61;
$GPXUP;2076;10:24:17;0;50	1233;8	64167;5;172;65;
$GPXUP;2076;10:24:18;0;50	12337;8	64189;5;171;62;
$GPXUP;2076;10:24:19;0;50	12341;8	64213;5;171;60;
$GPXUP;2076;10:24:20;0;50	12343;8	64237;5;170;63;
$GPXUP;2076;10:24:21;0;50	12345;8	64262;5;171;62;
$GPXUP;2076;10:24:22;0;50	12349;8	64285;5;170;60;
$GPXUP;2076;10:24:23;0;50	12355;8	64307;5;170;65;
$GPXUP;2076;10:24:24;0;50	12363;8	64329;5;169;63;
$GPXUP;2076;10:24:25;0;50	12369;8	64352;5;170;65;
$GPXUP;2076;10:24:26;0;50	12372;8	64377;5;170;64;
$GPXUP;2076;10:24:27;0;50	1237;8	64402;5;171;63;
$GPXUP;2076;10:24:28;0;50	12366;8	64426;5;171;62;
$GPXUP;2076;10:24:29;0;50	1236;8	64448;5;172;57;
$GPXUP;2076;10:24:30;0;50	12354;8	64469;5;172;56;
$GPXUP;2076;10:24:31;0;50	1235;8	64488;5;173;51;
$GPXUP;2076;10:24:32;0;50	12346;8	6451;5;174;56;
$GPXUP;2076;10:24:33;0;50	12344;8	64531;5;175;52;
$GPXUP;2076;10:24:34;0;50	12343;8	64552;5;175;52;
$GPXUP;2076;10:24:35;0;50	12348;8	64572;5;177;57;
$GPXUP;2076;10:24:36;0;50	12356;8	64594;5;177;60;
$GPXUP;2076;10:24:37;0;50	12364;8	64616;5;178;62;
$GPXUP;2076;10:24:38;0;50	1237;8	6464;5;178;62;
$GPXUP;2076;10:24:39;0;50	12373;8	64664;5;178;63;
$GPXUP;2076;10:24:40;0;50	12374;8	6469;5;178;65;
$GPXUP;2076;10:24:41;0;50	12374;8	64714;5;177;62;
$GPXUP;2076;10:24:42;0;50	12377;8	64739;5;177;62;
$GPXUP;2076;10:24:43;0;50	12383;8	64762;5;177;61;
$GPXUP;2076;10:24:44;0;50	12388;8	64787;5;178;63;
$GPXUP;2076;10:24:45;0;50	12391;8	64811;5;178;62;
$GPXUP;2076;10:24:46;0;50	12395;8	64835;5;179;62;
$GPXUP;2076;10:24:47;0;50	12402;8	64859;5;179;63;
$GPXUP;2076;10:24:48;0;50	12409;8	64883;5;180;66;
$GPXUP;2076;10:24:49;0;50	12415;8	64909;5;180;69;
$GPXUP;2076;10:24:50;0;50	12419;8	64934;5;180;66;
$GPXUP;2076;10:24:51;0;50	12422;8	64959;5;181;64;
$GPXUP;2076;10:24:52;0;50	12424;8	64983;5;181;62;
$GPXUP;2076;10:24:53;0;50	12424;8	65008;5;182;63;
$GPXUP;2076;10:24:54;0;50	12424;8	65034;5;182;64;
$GPXUP;2076;10:24:55;0;50	12427;8	65058;5;182;65;
$GPXUP;2076;10:24:56;0;50	12427;8	65084;5;183;65;
$GPXUP;2076;10:24:57;0;50	12427;8	65109;5;183;63;
$GPXUP;2076;10:24:58;0;50	12428;8	65133;5;184;63;
$GPXUP;2076;10:24:59;0;50	12429;8	65157;5;184;59;
$GPXUP;2076;10:25:00;0;50	1243;8	65179;5;184;54;
$GPXUP;2076;10:25:01;0;50	12433;8	65199;5;184;54;
$GPXUP;2076;10:25:02;0;50	1244;8	65222;5;184;64;
$GPXUP;2076;10:25:03;0;50	12444;8	65248;5;184;66;
$GPXUP;2076;10:25:04;0;50	12445;8	65274;5;183;67;
$GPXUP;2076;10:25:05;0;50	12444;8	653;5;184;68;
$GPXUP;2076;10:25:06;0;50	12446;8	65326;5;184;68;
$GPXUP;2076;10:25:07;0;50	12446;8	65352;5;184;65;
$GPXUP;2076;10:25:08;0;50	12447;8	65377;5;184;65;
$GPXUP;2076;10:25:09;0;50	1245;8	65403;5;184;65;
$GPXUP;2076;10:25:10;0;50	12455;8	65427;5;183;66;
$GPXUP;2076;10:25:11;0;50	12462;8	65452;5;183;67;
$GPXUP;2076;10:25:12;0;50	12468;8	65479;5;182;72;
$GPXUP;2076;10:25:13;0;50	12472;8	65507;5;182;72;
$GPXUP;2076;10:25:14;0;50	12477;8	65533;5;181;70;
$GPXUP;2076;10:25:15;0;50	12485;8	65557;5;181;70;
$GPXUP;2076;10:25:16;0;50	12494;8	6558;5;181;66;
$GPXUP;2076;10:25:17;0;50	12502;8	65603;5;181;66;
$GPXUP;2076;10:25:18;0;50	12509;8	65627;5;180;65;
$GPXUP;2076;10:25:19;0;50	12515;8	6565;5;179;67;
$GPXUP;2076;10:25:20;0;50	12521;8	65677;5;179;69;
$GPXUP;2076;10:25:21;0;50	12528;8	65701;5;179;67;
$GPXUP;2076;10:25:22;0;50	12533;8	65726;5;178;67;
$GPXUP;2076;10:25:23;0;50	12539;8	65751;5;178;67;
$GPXUP;2076;10:25:24;0;50	12546;8	65775;5;178;64;
$GPXUP;2076;10:25:25;0;50	1255;8	658;5;178;63;
$GPXUP;2076;10:25:26;0;50	12551;8	65825;5;178;67;
$GPXUP;2076;10:25:27;0;50	12551;8	65854;5;178;73;
$GPXUP;2076;10:25:28;0;50	12547;8	65878;5;179;65;
$GPXUP;2076;10:25:29;0;50	12544;8	65899;5;178;57;
$GPXUP;2076;10:25:30;0;50	1254;8	65918;5;177;52;
$GPXUP;2076;10:25:31;0;50	1254;8	65938;5;177;52;
$GPXUP;2076;10:25:32;0;50	12543;8	65956;5;177;48;
$GPXUP;2076;10:25:33;0;50	12547;8	65968;5;177;38;
$GPXUP;2076;10:25:34;0;50	12553;8	65972;5;178;28;
$GPXUP;2076;10:25:35;0;50	12556;8	65972;5;178;15;
$GPXUP;2076;10:25:36;0;50	12555;8	6597;5;179;8;
$GPXUP;2076;10:25:37;0;50	12556;8	65973;5;180;21;
$GPXUP;2076;10:25:38;0;50	12553;8	65975;5;181;24;
$GPXUP;2076;10:25:39;0;50	1255;8	65979;5;181;29;
$GPXUP;2076;10:25:40;0;50	12546;8	65984;5;182;29;
$GPXUP;2076;10:25:41;0;50	12543;8	65988;5;182;26;
$GPXUP;2076;10:25:42;0;50	12544;8	65985;5;181;7;
$GPXUP;2076;10:25:43;0;50	12545;8	6598;5;181;1;
$GPXUP;2076;10:25:44;0;50	12546;8	65975;5;181;0;
$GPXUP;2076;10:25:45;0;50	12547;8	6597;5;180;0;
$GPXUP;2076;10:25:46;0;50	12547;8	65966;5;180;0;
$GPXUP;2076;10:25:47;0;50	12548;8	65962;5;179;0;
$GPXUP;2076;10:25:48;0;50	12548;8	65958;5;178;0;
$GPXUP;2076;10:25:49;0;50	12549;8	65955;5;177;1;
$GPXUP;2076;10:25:50;0;50	1255;8	65951;5;176;0;
$GPXUP;2076;10:25:51;0;50	12551;8	65949;5;175;0;
$GPXUP;2076;10:25:52;0;50	12551;8	65946;5;173;0;
