# Supplementary material for: Pigeon Navigation: Different Routes Lead to Frankfurt
Source: PLoS One. 2014 Nov 12;9(11):e112439. doi: 10.1371/journal.pone.0112439 (PMC4229201; doi:10.1371/journal.pone.0112439)
Supplement: File S4 — Files containing the original track data and a ‘Read me’ explaining the data format. (ZIP) [file pone.0112439.s004.zip › S-KB/050428xup03_288.log]

$GPXUP;2076;11:13:28;0;50	07232;8	53987;5;141;0;
$GPXUP;2076;11:13:29;0;50	07231;8	53987;5;140;3;
$GPXUP;2076;11:13:30;0;50	07229;8	53985;5;140;9;
$GPXUP;2076;11:13:31;0;50	07228;8	53985;5;141;4;
$GPXUP;2076;11:13:32;0;50	07223;8	53986;5;140;19;
$GPXUP;2076;11:13:33;0;50	07216;8	5399;5;141;25;
$GPXUP;2076;11:13:34;0;50	07211;8	54003;5;141;36;
$GPXUP;2076;11:13:35;0;50	07206;8	54021;5;141;46;
$GPXUP;2076;11:13:36;0;50	07202;8	5404;5;142;45;
$GPXUP;2076;11:13:37;0;50	07198;8	54059;5;141;46;
$GPXUP;2076;11:13:38;0;50	07197;8	54082;5;142;53;
$GPXUP;2076;11:13:39;0;50	07197;8	54107;5;142;58;
$GPXUP;2076;11:13:40;0;50	072;8	54127;5;142;48;
$GPXUP;2076;11:13:41;0;50	07202;8	54146;5;143;43;
$GPXUP;2076;11:13:42;0;50	07204;8	54163;5;143;42;
$GPXUP;2076;11:13:43;0;50	07206;8	54181;5;144;42;
$GPXUP;2076;11:13:44;0;50	07199;8	54196;5;143;43;
$GPXUP;2076;11:13:45;0;50	07189;8	54209;5;144;46;
$GPXUP;2076;11:13:46;0;50	07181;8	54216;5;145;37;
$GPXUP;2076;11:13:47;0;50	0717;8	54221;5;145;42;
$GPXUP;2076;11:13:48;0;50	07159;8	54225;5;146;38;
$GPXUP;2076;11:13:49;0;50	0715;8	54225;5;146;38;
$GPXUP;2076;11:13:50;0;50	07142;8	5422;5;146;30;
$GPXUP;2076;11:13:51;0;50	07137;8	54207;5;147;32;
$GPXUP;2076;11:13:52;0;50	07134;8	54194;5;147;29;
$GPXUP;2076;11:13:53;0;50	07134;8	54178;5;147;32;
$GPXUP;2076;11:13:54;0;50	07134;8	54165;5;147;25;
$GPXUP;2076;11:13:55;0;50	07138;8	54155;5;147;24;
$GPXUP;2076;11:13:56;0;50	07147;8	54148;5;146;27;
$GPXUP;2076;11:13:57;0;50	07156;8	54148;5;146;30;
$GPXUP;2076;11:13:58;0;50	07168;8	54148;5;145;36;
$GPXUP;2076;11:13:59;0;50	07179;8	54151;5;144;34;
$GPXUP;2076;11:14:00;0;50	07187;8	54161;5;142;33;
$GPXUP;2076;11:14:01;0;50	07192;8	54178;5;141;34;
$GPXUP;2076;11:14:02;0;50	07195;8	54195;5;141;34;
$GPXUP;2076;11:14:03;0;50	07192;8	54213;5;139;35;
$GPXUP;2076;11:14:04;0;50	07183;8	54226;5;138;40;
$GPXUP;2076;11:14:05;0;50	07173;8	54243;5;137;45;
$GPXUP;2076;11:14:06;0;50	07161;8	54253;5;137;46;
$GPXUP;2076;11:14:07;0;50	07146;8	54262;5;136;53;
$GPXUP;2076;11:14:08;0;50	07133;8	54271;5;137;49;
$GPXUP;2076;11:14:09;0;50	0712;8	54273;5;137;45;
$GPXUP;2076;11:14:10;0;50	07107;8	54273;5;137;48;
$GPXUP;2076;11:14:11;0;50	07095;8	54269;5;139;48;
$GPXUP;2076;11:14:12;0;50	07083;8	54263;5;139;45;
$GPXUP;2076;11:14:13;0;50	07071;8	54252;5;141;50;
$GPXUP;2076;11:14:14;0;50	07061;8	54246;5;143;46;
$GPXUP;2076;11:14:15;0;50	07048;8	54243;5;144;49;
$GPXUP;2076;11:14:16;0;50	07035;8	54245;5;146;49;
$GPXUP;2076;11:14:17;0;50	07022;8	54244;5;148;50;
$GPXUP;2076;11:14:18;0;50	0701;8	54239;5;150;52;
$GPXUP;2076;11:14:19;0;50	06998;8	54235;5;152;46;
$GPXUP;2076;11:14:20;0;50	06988;8	5423;5;154;38;
$GPXUP;2076;11:14:21;0;50	06978;8	54222;5;156;43;
$GPXUP;2076;11:14:22;0;50	06966;8	54213;5;159;45;
$GPXUP;2076;11:14:23;0;50	06955;8	54208;5;162;46;
$GPXUP;2076;11:14:24;0;50	06944;8	54207;5;164;44;
$GPXUP;2076;11:14:25;0;50	06932;8	54205;5;166;46;
$GPXUP;2076;11:14:26;0;50	0692;8	54209;5;170;49;
$GPXUP;2076;11:14:27;0;50	06907;8	54213;5;172;46;
$GPXUP;2076;11:14:28;0;50	06897;8	54218;5;175;45;
$GPXUP;2076;11:14:29;0;50	06888;8	54226;5;177;41;
$GPXUP;2076;11:14:30;0;50	06882;8	54234;5;179;36;
$GPXUP;2076;11:14:31;0;50	06881;8	54245;5;181;24;
$GPXUP;2076;11:14:32;0;50	06883;8	54254;5;183;19;
$GPXUP;2076;11:14:33;0;50	06882;8	54255;5;185;13;
$GPXUP;2076;11:14:34;0;50	06884;8	54252;5;186;10;
$GPXUP;2076;11:14:35;0;50	06888;8	5424;5;189;22;
$GPXUP;2076;11:14:36;0;50	06892;8	54223;5;191;35;
$GPXUP;2076;11:14:37;0;50	06895;8	54205;5;193;36;
$GPXUP;2076;11:14:38;0;50	069;8	54186;5;194;36;
$GPXUP;2076;11:14:39;0;50	06907;8	54166;5;197;42;
$GPXUP;2076;11:14:40;0;50	06915;8	54145;5;199;46;
$GPXUP;2076;11:14:41;0;50	06921;8	54123;5;201;48;
$GPXUP;2076;11:14:42;0;50	0693;8	54096;5;203;61;
$GPXUP;2076;11:14:43;0;50	06938;8	54069;5;205;62;
$GPXUP;2076;11:14:44;0;50	06945;8	54043;5;206;62;
$GPXUP;2076;11:14:45;0;50	06949;8	54015;5;208;62;
$GPXUP;2076;11:14:46;0;50	06947;8	53991;5;208;54;
$GPXUP;2076;11:14:47;0;50	06947;8	53971;5;209;45;
$GPXUP;2076;11:14:48;0;50	06943;8	53953;5;209;40;
$GPXUP;2076;11:14:49;0;50	06936;8	53938;5;209;46;
$GPXUP;2076;11:14:50;0;50	06923;8	53927;5;211;53;
$GPXUP;2076;11:14:51;0;50	06908;8	53919;5;210;58;
$GPXUP;2076;11:14:52;0;50	06893;8	53909;5;211;60;
$GPXUP;2076;11:14:53;0;50	06878;8	53899;5;211;58;
$GPXUP;2076;11:14:54;0;50	06862;8	5389;5;212;63;
$GPXUP;2076;11:14:55;0;50	06845;8	53884;5;213;65;
$GPXUP;2076;11:14:56;0;50	06827;8	53882;5;214;67;
$GPXUP;2076;11:14:57;0;50	06813;8	53882;5;216;52;
$GPXUP;2076;11:14:58;0;50	068;8	53883;5;217;49;
$GPXUP;2076;11:14:59;0;50	06788;8	53881;5;218;46;
$GPXUP;2076;11:15:00;0;50	06778;8	53877;5;219;42;
$GPXUP;2076;11:15:01;0;50	06772;8	5387;5;221;31;
$GPXUP;2076;11:15:02;0;50	06766;8	53859;5;223;36;
$GPXUP;2076;11:15:03;0;50	06762;8	5385;5;224;32;
$GPXUP;2076;11:15:04;0;50	06753;8	53842;5;226;39;
$GPXUP;2076;11:15:05;0;50	06745;8	53832;5;227;44;
$GPXUP;2076;11:15:06;0;50	06738;8	53822;5;229;35;
$GPXUP;2076;11:15:07;0;50	06732;8	53815;5;232;29;
$GPXUP;2076;11:15:08;0;50	06727;8	53809;5;235;25;
$GPXUP;2076;11:15:09;0;50	06723;8	53806;5;237;19;
$GPXUP;2076;11:15:10;0;50	06719;8	53809;5;239;20;
$GPXUP;2076;11:15:11;0;50	06714;8	53817;5;242;27;
$GPXUP;2076;11:15:12;0;50	06709;8	53833;5;245;43;
$GPXUP;2076;11:15:13;0;50	06707;8	53853;5;248;48;
$GPXUP;2076;11:15:14;0;50	06708;8	53875;5;251;49;
$GPXUP;2076;11:15:15;0;50	06714;8	53894;5;254;49;
$GPXUP;2076;11:15:16;0;50	06721;8	5391;5;257;46;
$GPXUP;2076;11:15:17;0;50	06731;8	5392;5;259;37;
$GPXUP;2076;11:15:18;0;50	06744;8	53923;5;262;38;
$GPXUP;2076;11:15:19;0;50	06759;8	53918;5;266;46;
$GPXUP;2076;11:15:20;0;50	06774;8	53911;5;268;46;
$GPXUP;2076;11:15:21;0;50	06787;8	53899;5;271;45;
$GPXUP;2076;11:15:22;0;50	06796;8	53889;5;274;36;
$GPXUP;2076;11:15:23;0;50	06803;8	53877;5;277;27;
$GPXUP;2076;11:15:24;0;50	06805;8	53867;5;280;17;
$GPXUP;2076;11:15:25;0;50	06803;8	53857;5;284;17;
$GPXUP;2076;11:15:26;0;50	06797;8	53849;5;286;20;
$GPXUP;2076;11:15:27;0;50	0679;8	53846;5;290;20;
$GPXUP;2076;11:15:28;0;50	06781;8	53845;5;294;26;
$GPXUP;2076;11:15:29;0;50	06771;8	53851;5;297;34;
$GPXUP;2076;11:15:30;0;50	06762;8	53859;5;301;35;
$GPXUP;2076;11:15:31;0;50	06756;8	53869;5;304;31;
$GPXUP;2076;11:15:32;0;50	06752;8	53881;5;307;29;
$GPXUP;2076;11:15:33;0;50	06755;8	53893;5;310;30;
$GPXUP;2076;11:15:34;0;50	06762;8	53905;5;314;36;
$GPXUP;2076;11:15:35;0;50	06769;8	53912;5;318;30;
$GPXUP;2076;11:15:36;0;50	06779;8	53912;5;321;30;
$GPXUP;2076;11:15:37;0;50	0679;8	53908;5;323;35;
$GPXUP;2076;11:15:38;0;50	06807;8	53902;5;327;56;
$GPXUP;2076;11:15:39;0;50	06823;8	53896;5;328;56;
$GPXUP;2076;11:15:40;0;50	0684;8	53889;5;330;57;
$GPXUP;2076;11:15:41;0;50	06857;8	53886;5;331;55;
$GPXUP;2076;11:15:42;0;50	06873;8	53882;5;333;56;
$GPXUP;2076;11:15:43;0;50	06888;8	53877;5;335;54;
$GPXUP;2076;11:15:44;0;50	06903;8	53879;5;337;53;
$GPXUP;2076;11:15:45;0;50	06917;8	53887;5;340;53;
$GPXUP;2076;11:15:46;0;50	0693;8	539;5;343;54;
$GPXUP;2076;11:15:47;0;50	0694;8	53916;5;345;52;
$GPXUP;2076;11:15:48;0;50	06949;8	53937;5;347;57;
$GPXUP;2076;11:15:49;0;50	06952;8	53963;5;351;57;
$GPXUP;2076;11:15:50;0;50	06952;8	53986;5;354;55;
$GPXUP;2076;11:15:51;0;50	06949;8	54008;5;359;51;
$GPXUP;2076;11:15:52;0;50	06943;8	54024;5;363;46;
$GPXUP;2076;11:15:53;0;50	06937;8	5404;5;366;42;
$GPXUP;2076;11:15:54;0;50	06931;8	54051;5;370;32;
$GPXUP;2076;11:15:55;0;50	06926;8	54058;5;374;26;
$GPXUP;2076;11:15:56;0;50	06919;8	54058;5;377;27;
$GPXUP;2076;11:15:57;0;50	06913;8	54053;5;379;24;
$GPXUP;2076;11:15:58;0;50	06908;8	54044;5;382;25;
$GPXUP;2076;11:15:59;0;50	06906;8	54032;5;386;27;
$GPXUP;2076;11:16:00;0;50	06906;8	54017;5;390;27;
$GPXUP;2076;11:16:01;0;50	06911;8	54005;5;392;27;
$GPXUP;2076;11:16:02;0;50	06916;8	53997;5;395;19;
$GPXUP;2076;11:16:03;0;50	06925;8	53994;5;398;26;
$GPXUP;2076;11:16:04;0;50	06933;8	53995;5;401;20;
$GPXUP;2076;11:16:05;0;50	06942;8	54005;5;404;32;
$GPXUP;2076;11:16:06;0;50	06954;8	54025;5;407;56;
$GPXUP;2076;11:16:07;0;50	06966;8	54045;5;409;58;
$GPXUP;2076;11:16:08;0;50	0698;8	54061;5;410;58;
$GPXUP;2076;11:16:09;0;50	06997;8	54074;5;414;56;
$GPXUP;2076;11:16:10;0;50	07013;8	54081;5;415;56;
$GPXUP;2076;11:16:11;0;50	07029;8	54085;5;417;53;
$GPXUP;2076;11:16:12;0;50	07045;8	54087;5;419;54;
$GPXUP;2076;11:16:13;0;50	07062;8	54091;5;422;54;
$GPXUP;2076;11:16:14;0;50	07078;8	54097;5;423;56;
$GPXUP;2076;11:16:15;0;50	07094;8	54105;5;426;58;
$GPXUP;2076;11:16:16;0;50	0711;8	54113;5;427;58;
$GPXUP;2076;11:16:17;0;50	07125;8	54128;5;429;62;
$GPXUP;2076;11:16:18;0;50	0714;8	54144;5;431;64;
$GPXUP;2076;11:16:19;0;50	07153;8	54157;5;434;57;
$GPXUP;2076;11:16:20;0;50	07169;8	54164;5;436;58;
$GPXUP;2076;11:16:21;0;50	07184;8	54173;5;438;57;
$GPXUP;2076;11:16:22;0;50	07196;8	54183;5;440;50;
$GPXUP;2076;11:16:23;0;50	07207;8	54195;5;442;48;
$GPXUP;2076;11:16:24;0;50	07216;8	5421;5;444;50;
$GPXUP;2076;11:16:25;0;50	07224;8	5423;5;446;54;
$GPXUP;2076;11:16:26;0;50	07235;8	54247;5;447;58;
$GPXUP;2076;11:16:27;0;50	07245;8	54263;5;448;52;
$GPXUP;2076;11:16:28;0;50	07256;8	54276;5;450;49;
$GPXUP;2076;11:16:29;0;50	07268;8	54287;5;451;54;
$GPXUP;2076;11:16:30;0;50	07282;8	54293;5;453;51;
$GPXUP;2076;11:16:31;0;50	07297;8	54296;5;454;55;
$GPXUP;2076;11:16:32;0;50	07313;8	54297;5;456;60;
$GPXUP;2076;11:16:33;0;50	07329;8	543;5;456;60;
$GPXUP;2076;11:16:34;0;50	07342;8	54305;5;458;51;
$GPXUP;2076;11:16:35;0;50	07355;8	54314;5;459;50;
$GPXUP;2076;11:16:36;0;50	07366;8	54328;5;460;54;
$GPXUP;2076;11:16:37;0;50	07377;8	54344;5;461;55;
$GPXUP;2076;11:16:38;0;50	07385;8	54357;5;462;44;
$GPXUP;2076;11:16:39;0;50	07394;8	54367;5;463;41;
$GPXUP;2076;11:16:40;0;50	07404;8	54367;5;464;39;
$GPXUP;2076;11:16:41;0;50	07416;8	54361;5;464;43;
$GPXUP;2076;11:16:42;0;50	07428;8	54347;5;465;52;
$GPXUP;2076;11:16:43;0;50	07442;8	54333;5;466;56;
$GPXUP;2076;11:16:44;0;50	07454;8	54321;5;466;50;
$GPXUP;2076;11:16:45;0;50	07467;8	5431;5;466;49;
$GPXUP;2076;11:16:46;0;50	0748;8	54304;5;467;47;
$GPXUP;2076;11:16:47;0;50	07491;8	54302;5;467;39;
$GPXUP;2076;11:16:48;0;50	07503;8	54307;5;468;45;
$GPXUP;2076;11:16:49;0;50	07514;8	54323;5;468;58;
$GPXUP;2076;11:16:50;0;50	07525;8	5434;5;469;59;
$GPXUP;2076;11:16:51;0;50	07537;8	54359;5;469;60;
$GPXUP;2076;11:16:52;0;50	07548;8	5438;5;469;64;
$GPXUP;2076;11:16:53;0;50	07556;8	54401;5;469;63;
$GPXUP;2076;11:16:54;0;50	07563;8	54424;5;470;62;
$GPXUP;2076;11:16:55;0;50	07571;8	54447;5;470;62;
$GPXUP;2076;11:16:56;0;50	07582;8	54466;5;471;63;
$GPXUP;2076;11:16:57;0;50	07595;8	54484;5;471;67;
$GPXUP;2076;11:16:58;0;50	07606;8	54503;5;472;62;
$GPXUP;2076;11:16:59;0;50	07615;8	54525;5;473;65;
$GPXUP;2076;11:17:00;0;50	07622;8	54548;5;474;63;
$GPXUP;2076;11:17:01;0;50	07627;8	54571;5;475;62;
$GPXUP;2076;11:17:02;0;50	07631;8	54594;5;477;59;
$GPXUP;2076;11:17:03;0;50	07632;8	54617;5;478;56;
$GPXUP;2076;11:17:04;0;50	07634;8	54638;5;478;56;
$GPXUP;2076;11:17:05;0;50	07638;8	54661;5;480;61;
$GPXUP;2076;11:17:06;0;50	07641;8	54686;5;481;63;
$GPXUP;2076;11:17:07;0;50	07647;8	54709;5;483;61;
$GPXUP;2076;11:17:08;0;50	07654;8	54726;5;483;53;
$GPXUP;2076;11:17:09;0;50	07668;8	54739;5;485;62;
$GPXUP;2076;11:17:10;0;50	07683;8	54752;5;486;60;
$GPXUP;2076;11:17:11;0;50	07698;8	54761;5;487;62;
$GPXUP;2076;11:17:12;0;50	07714;8	5477;5;488;63;
$GPXUP;2076;11:17:13;0;50	0773;8	54775;5;488;62;
$GPXUP;2076;11:17:14;0;50	07746;8	54783;5;489;60;
$GPXUP;2076;11:17:15;0;50	0776;8	54791;5;490;57;
$GPXUP;2076;11:17:16;0;50	07772;8	54804;5;491;57;
$GPXUP;2076;11:17:17;0;50	07785;8	54819;5;491;60;
$GPXUP;2076;11:17:18;0;50	07799;8	54833;5;491;62;
$GPXUP;2076;11:17:19;0;50	07813;8	54847;5;491;66;
$GPXUP;2076;11:17:20;0;50	07828;8	54859;5;491;66;
$GPXUP;2076;11:17:21;0;50	07845;8	54866;5;490;65;
$GPXUP;2076;11:17:22;0;50	07861;8	54878;5;490;66;
$GPXUP;2076;11:17:23;0;50	07875;8	5489;5;489;64;
$GPXUP;2076;11:17:24;0;50	0789;8	54902;5;488;64;
$GPXUP;2076;11:17:25;0;50	07905;8	54912;5;487;64;
$GPXUP;2076;11:17:26;0;50	0792;8	54921;5;486;64;
$GPXUP;2076;11:17:27;0;50	07935;8	54933;5;486;63;
$GPXUP;2076;11:17:28;0;50	07947;8	54948;5;484;62;
$GPXUP;2076;11:17:29;0;50	07959;8	54964;5;484;61;
$GPXUP;2076;11:17:30;0;50	07971;8	5498;5;484;61;
$GPXUP;2076;11:17:31;0;50	07983;8	54994;5;483;61;
$GPXUP;2076;11:17:32;0;50	07997;8	55006;5;484;62;
$GPXUP;2076;11:17:33;0;50	08013;8	55017;5;484;63;
$GPXUP;2076;11:17:34;0;50	08028;8	55024;5;483;64;
$GPXUP;2076;11:17:35;0;50	08044;8	5503;5;483;65;
$GPXUP;2076;11:17:36;0;50	08061;8	55036;5;483;67;
$GPXUP;2076;11:17:37;0;50	08077;8	55046;5;483;70;
$GPXUP;2076;11:17:38;0;50	0809;8	55058;5;483;61;
$GPXUP;2076;11:17:39;0;50	08101;8	55077;5;484;65;
$GPXUP;2076;11:17:40;0;50	08109;8	55098;5;484;61;
$GPXUP;2076;11:17:41;0;50	08118;8	55117;5;485;60;
$GPXUP;2076;11:17:42;0;50	08127;8	55135;5;485;60;
$GPXUP;2076;11:17:43;0;50	08138;8	55151;5;487;60;
$GPXUP;2076;11:17:44;0;50	0815;8	55167;5;488;61;
$GPXUP;2076;11:17:45;0;50	08164;8	55178;5;489;64;
$GPXUP;2076;11:17:46;0;50	08178;8	55189;5;491;64;
$GPXUP;2076;11:17:47;0;50	08191;8	55202;5;491;63;
$GPXUP;2076;11:17:48;0;50	08202;8	55217;5;494;61;
$GPXUP;2076;11:17:49;0;50	08212;8	55237;5;495;65;
$GPXUP;2076;11:17:50;0;50	08221;8	55258;5;496;66;
$GPXUP;2076;11:17:51;0;50	0823;8	55281;5;497;64;
$GPXUP;2076;11:17:52;0;50	08238;8	55303;5;498;65;
$GPXUP;2076;11:17:53;0;50	08249;8	55322;5;500;64;
$GPXUP;2076;11:17:54;0;50	0826;8	55339;5;501;65;
$GPXUP;2076;11:17:55;0;50	08274;8	55351;5;503;66;
$GPXUP;2076;11:17:56;0;50	08289;8	55362;5;504;65;
$GPXUP;2076;11:17:57;0;50	08304;8	55373;5;506;63;
$GPXUP;2076;11:17:58;0;50	08317;8	55386;5;508;63;
$GPXUP;2076;11:17:59;0;50	08328;8	554;5;509;57;
$GPXUP;2076;11:18:00;0;50	08338;8	55418;5;511;61;
$GPXUP;2076;11:18:01;0;50	08347;8	55438;5;512;61;
$GPXUP;2076;11:18:02;0;50	08354;8	5546;5;513;62;
$GPXUP;2076;11:18:03;0;50	08359;8	55484;5;515;61;
$GPXUP;2076;11:18:04;0;50	08363;8	55507;5;516;61;
$GPXUP;2076;11:18:05;0;50	0837;8	55528;5;518;59;
$GPXUP;2076;11:18:06;0;50	08377;8	55549;5;519;61;
$GPXUP;2076;11:18:07;0;50	08388;8	55566;5;519;58;
$GPXUP;2076;11:18:08;0;50	08399;8	55585;5;520;65;
$GPXUP;2076;11:18:09;0;50	0841;8	55605;5;522;64;
$GPXUP;2076;11:18:10;0;50	08418;8	55626;5;523;64;
$GPXUP;2076;11:18:11;0;50	08426;8	55648;5;525;63;
$GPXUP;2076;11:18:12;0;50	08434;8	55669;5;527;63;
$GPXUP;2076;11:18:13;0;50	08445;8	55689;5;528;66;
$GPXUP;2076;11:18:14;0;50	08457;8	55708;5;529;66;
$GPXUP;2076;11:18:15;0;50	08469;8	55726;5;531;66;
$GPXUP;2076;11:18:16;0;50	0848;8	55746;5;532;67;
$GPXUP;2076;11:18:17;0;50	0849;8	55769;5;534;67;
$GPXUP;2076;11:18:18;0;50	08497;8	55793;5;535;67;
$GPXUP;2076;11:18:19;0;50	08505;8	55815;5;535;67;
$GPXUP;2076;11:18:20;0;50	08514;8	55839;5;536;70;
$GPXUP;2076;11:18:21;0;50	08522;8	55862;5;537;66;
$GPXUP;2076;11:18:22;0;50	08533;8	55882;5;538;65;
$GPXUP;2076;11:18:23;0;50	08548;8	55897;5;538;69;
$GPXUP;2076;11:18:24;0;50	08562;8	55915;5;539;70;
$GPXUP;2076;11:18:25;0;50	08573;8	55935;5;540;70;
$GPXUP;2076;11:18:26;0;50	08582;8	5596;5;539;70;
$GPXUP;2076;11:18:27;0;50	0859;8	55984;5;541;69;
$GPXUP;2076;11:18:28;0;50	086;8	56006;5;541;70;
$GPXUP;2076;11:18:29;0;50	0861;8	56029;5;542;71;
$GPXUP;2076;11:18:30;0;50	0862;8	56049;5;543;66;
$GPXUP;2076;11:18:31;0;50	08632;8	56067;5;543;63;
$GPXUP;2076;11:18:32;0;50	08649;8	5608;5;545;69;
$GPXUP;2076;11:18:33;0;50	08665;8	56091;5;546;66;
$GPXUP;2076;11:18:34;0;50	08681;8	56106;5;546;71;
$GPXUP;2076;11:18:35;0;50	08695;8	56126;5;548;72;
$GPXUP;2076;11:18:36;0;50	08705;8	56146;5;549;66;
$GPXUP;2076;11:18:37;0;50	08714;8	56168;5;550;65;
$GPXUP;2076;11:18:38;0;50	08718;8	56192;5;551;63;
$GPXUP;2076;11:18:39;0;50	08722;8	56215;5;553;61;
$GPXUP;2076;11:18:40;0;50	08723;8	56236;5;554;59;
$GPXUP;2076;11:18:41;0;50	08726;8	56259;5;554;59;
$GPXUP;2076;11:18:42;0;50	0873;8	56281;5;555;61;
$GPXUP;2076;11:18:43;0;50	08739;8	56302;5;556;63;
$GPXUP;2076;11:18:44;0;50	0875;8	56321;5;555;63;
$GPXUP;2076;11:18:45;0;50	0876;8	5634;5;556;64;
$GPXUP;2076;11:18:46;0;50	08769;8	56361;5;556;63;
$GPXUP;2076;11:18:47;0;50	08773;8	56379;5;556;64;
$GPXUP;2076;11:18:48;0;50	08777;8	56404;5;556;64;
$GPXUP;2076;11:18:49;0;50	08781;8	56426;5;556;64;
$GPXUP;2076;11:18:50;0;50	08789;8	56448;5;555;62;
$GPXUP;2076;11:18:51;0;50	088;8	56466;5;555;63;
$GPXUP;2076;11:18:52;0;50	08812;8	56485;5;556;66;
$GPXUP;2076;11:18:53;0;50	08824;8	56503;5;555;65;
$GPXUP;2076;11:18:54;0;50	08837;8	56519;5;555;64;
$GPXUP;2076;11:18:55;0;50	0885;8	56534;5;555;65;
$GPXUP;2076;11:18:56;0;50	08863;8	56551;5;554;63;
$GPXUP;2076;11:18:57;0;50	08873;8	56568;5;554;63;
$GPXUP;2076;11:18:58;0;50	08883;8	5659;5;554;62;
$GPXUP;2076;11:18:59;0;50	08891;8	56609;5;554;62;
$GPXUP;2076;11:19:00;0;50	08901;8	56628;5;554;62;
$GPXUP;2076;11:19:01;0;50	08913;8	56646;5;553;65;
$GPXUP;2076;11:19:02;0;50	08926;8	56663;5;553;66;
$GPXUP;2076;11:19:03;0;50	08938;8	56682;5;552;67;
$GPXUP;2076;11:19:04;0;50	08947;8	56703;5;553;66;
$GPXUP;2076;11:19:05;0;50	08954;8	56726;5;552;65;
$GPXUP;2076;11:19:06;0;50	08963;8	56747;5;552;65;
$GPXUP;2076;11:19:07;0;50	08972;8	56767;5;552;60;
$GPXUP;2076;11:19:08;0;50	08982;8	56783;5;551;59;
$GPXUP;2076;11:19:09;0;50	08996;8	568;5;552;67;
$GPXUP;2076;11:19:10;0;50	09008;8	56817;5;551;67;
$GPXUP;2076;11:19:11;0;50	09018;8	5684;5;551;68;
$GPXUP;2076;11:19:12;0;50	09028;8	56862;5;550;67;
$GPXUP;2076;11:19:13;0;50	09039;8	56881;5;549;66;
$GPXUP;2076;11:19:14;0;50	09052;8	56898;5;549;65;
$GPXUP;2076;11:19:15;0;50	09065;8	56914;5;549;65;
$GPXUP;2076;11:19:16;0;50	09076;8	56932;5;549;65;
$GPXUP;2076;11:19:17;0;50	09087;8	56951;5;549;64;
$GPXUP;2076;11:19:18;0;50	09097;8	56971;5;549;64;
$GPXUP;2076;11:19:19;0;50	09106;8	56991;5;549;63;
$GPXUP;2076;11:19:20;0;50	09116;8	57011;5;549;65;
$GPXUP;2076;11:19:21;0;50	09127;8	57031;5;548;66;
$GPXUP;2076;11:19:22;0;50	09136;8	57054;5;548;70;
$GPXUP;2076;11:19:23;0;50	09147;8	57076;5;547;70;
$GPXUP;2076;11:19:24;0;50	09159;8	57097;5;546;71;
$GPXUP;2076;11:19:25;0;50	09172;8	57115;5;546;69;
$GPXUP;2076;11:19:26;0;50	09187;8	57132;5;545;71;
$GPXUP;2076;11:19:27;0;50	092;8	5715;5;544;69;
$GPXUP;2076;11:19:28;0;50	09211;8	57169;5;543;68;
$GPXUP;2076;11:19:29;0;50	09219;8	57191;5;543;66;
$GPXUP;2076;11:19:30;0;50	09224;8	57216;5;542;64;
$GPXUP;2076;11:19:31;0;50	09227;8	57239;5;543;62;
$GPXUP;2076;11:19:32;0;50	09233;8	57262;5;543;61;
$GPXUP;2076;11:19:33;0;50	09241;8	57281;5;543;58;
$GPXUP;2076;11:19:34;0;50	09251;8	57298;5;542;61;
$GPXUP;2076;11:19:35;0;50	09264;8	57314;5;542;66;
$GPXUP;2076;11:19:36;0;50	09278;8	57329;5;542;67;
$GPXUP;2076;11:19:37;0;50	09292;8	57345;5;541;68;
$GPXUP;2076;11:19:38;0;50	09306;8	57363;5;540;69;
$GPXUP;2076;11:19:39;0;50	09318;8	57379;5;539;69;
$GPXUP;2076;11:19:40;0;50	09331;8	57398;5;539;68;
$GPXUP;2076;11:19:41;0;50	09344;8	57419;5;537;74;
$GPXUP;2076;11:19:42;0;50	09354;8	57443;5;536;73;
$GPXUP;2076;11:19:43;0;50	09361;8	57467;5;535;68;
$GPXUP;2076;11:19:44;0;50	09365;8	57491;5;535;66;
$GPXUP;2076;11:19:45;0;50	09369;8	57516;5;535;66;
$GPXUP;2076;11:19:46;0;50	09375;8	5754;5;535;64;
$GPXUP;2076;11:19:47;0;50	09381;8	57562;5;535;63;
$GPXUP;2076;11:19:48;0;50	09389;8	57582;5;537;61;
$GPXUP;2076;11:19:49;0;50	09397;8	57603;5;537;62;
$GPXUP;2076;11:19:50;0;50	09405;8	57622;5;538;63;
$GPXUP;2076;11:19:51;0;50	09415;8	57643;5;539;63;
$GPXUP;2076;11:19:52;0;50	09425;8	57663;5;540;65;
$GPXUP;2076;11:19:53;0;50	09433;8	57684;5;540;65;
$GPXUP;2076;11:19:54;0;50	09441;8	57708;5;540;70;
$GPXUP;2076;11:19:55;0;50	09446;8	57733;5;541;69;
$GPXUP;2076;11:19:56;0;50	09455;8	57757;5;540;69;
$GPXUP;2076;11:19:57;0;50	09465;8	57779;5;540;71;
$GPXUP;2076;11:19:58;0;50	09477;8	57799;5;540;70;
$GPXUP;2076;11:19:59;0;50	09486;8	57822;5;540;71;
$GPXUP;2076;11:20:00;0;50	09493;8	57847;5;541;68;
$GPXUP;2076;11:20:01;0;50	09499;8	57871;5;542;65;
$GPXUP;2076;11:20:02;0;50	09505;8	57892;5;542;63;
$GPXUP;2076;11:20:03;0;50	09515;8	57913;5;542;64;
$GPXUP;2076;11:20:04;0;50	09526;8	57933;5;542;70;
$GPXUP;2076;11:20:05;0;50	09539;8	57953;5;542;72;
$GPXUP;2076;11:20:06;0;50	09554;8	57968;5;541;72;
$GPXUP;2076;11:20:07;0;50	09567;8	57986;5;540;71;
$GPXUP;2076;11:20:08;0;50	0958;8	58004;5;540;69;
$GPXUP;2076;11:20:09;0;50	09591;8	58026;5;539;74;
$GPXUP;2076;11:20:10;0;50	096;8	58052;5;538;76;
$GPXUP;2076;11:20:11;0;50	09607;8	58076;5;538;68;
$GPXUP;2076;11:20:12;0;50	09617;8	58096;5;537;66;
$GPXUP;2076;11:20:13;0;50	09626;8	58113;5;536;60;
$GPXUP;2076;11:20:14;0;50	09639;8	5813;5;535;66;
$GPXUP;2076;11:20:15;0;50	09652;8	58147;5;534;69;
$GPXUP;2076;11:20:16;0;50	09667;8	58159;5;532;70;
$GPXUP;2076;11:20:17;0;50	09682;8	58172;5;530;70;
$GPXUP;2076;11:20:18;0;50	09698;8	58184;5;528;72;
$GPXUP;2076;11:20:19;0;50	09713;8	582;5;526;70;
$GPXUP;2076;11:20:20;0;50	09725;8	58215;5;524;64;
$GPXUP;2076;11:20:21;0;50	09737;8	58236;5;522;73;
$GPXUP;2076;11:20:22;0;50	09747;8	58259;5;521;68;
$GPXUP;2076;11:20:23;0;50	09754;8	58281;5;519;67;
$GPXUP;2076;11:20:24;0;50	09761;8	58305;5;518;66;
$GPXUP;2076;11:20:25;0;50	09767;8	58329;5;516;66;
$GPXUP;2076;11:20:26;0;50	09773;8	58353;5;514;68;
$GPXUP;2076;11:20:27;0;50	0978;8	58378;5;512;68;
$GPXUP;2076;11:20:28;0;50	09789;8	58401;5;510;68;
$GPXUP;2076;11:20:29;0;50	09799;8	58421;5;508;67;
$GPXUP;2076;11:20:30;0;50	09811;8	5844;5;506;68;
$GPXUP;2076;11:20:31;0;50	09821;8	58461;5;505;68;
$GPXUP;2076;11:20:32;0;50	09833;8	58482;5;503;68;
$GPXUP;2076;11:20:33;0;50	09844;8	58501;5;502;67;
$GPXUP;2076;11:20:34;0;50	09854;8	58521;5;501;66;
$GPXUP;2076;11:20:35;0;50	0986;8	58545;5;500;66;
$GPXUP;2076;11:20:36;0;50	09865;8	58569;5;498;65;
$GPXUP;2076;11:20:37;0;50	09869;8	58594;5;496;65;
$GPXUP;2076;11:20:38;0;50	09872;8	58618;5;494;65;
$GPXUP;2076;11:20:39;0;50	09873;8	58644;5;492;63;
$GPXUP;2076;11:20:40;0;50	09874;8	58669;5;491;63;
$GPXUP;2076;11:20:41;0;50	09877;8	58691;5;489;59;
$GPXUP;2076;11:20:42;0;50	09881;8	58711;5;489;53;
$GPXUP;2076;11:20:43;0;50	09885;8	58729;5;487;49;
$GPXUP;2076;11:20:44;0;50	09894;8	58748;5;486;60;
$GPXUP;2076;11:20:45;0;50	09908;8	58765;5;485;65;
$GPXUP;2076;11:20:46;0;50	09919;8	58785;5;484;65;
$GPXUP;2076;11:20:47;0;50	09928;8	58807;5;484;66;
$GPXUP;2076;11:20:48;0;50	09935;8	58831;5;483;65;
$GPXUP;2076;11:20:49;0;50	09945;8	58851;5;483;63;
$GPXUP;2076;11:20:50;0;50	09957;8	58867;5;483;61;
$GPXUP;2076;11:20:51;0;50	0997;8	58882;5;482;63;
$GPXUP;2076;11:20:52;0;50	09983;8	58899;5;482;63;
$GPXUP;2076;11:20:53;0;50	09995;8	58916;5;481;63;
$GPXUP;2076;11:20:54;0;50	10007;8	58936;5;481;64;
$GPXUP;2076;11:20:55;0;50	10018;8	58955;5;480;65;
$GPXUP;2076;11:20:56;0;50	10028;8	58975;5;479;67;
$GPXUP;2076;11:20:57;0;50	10039;8	58995;5;478;65;
$GPXUP;2076;11:20:58;0;50	10049;8	59017;5;478;67;
$GPXUP;2076;11:20:59;0;50	10058;8	59039;5;477;65;
$GPXUP;2076;11:21:00;0;50	10066;8	59063;5;476;66;
$GPXUP;2076;11:21:01;0;50	10075;8	59084;5;476;66;
$GPXUP;2076;11:21:02;0;50	10085;8	59106;5;475;66;
$GPXUP;2076;11:21:03;0;50	10093;8	59129;5;474;67;
$GPXUP;2076;11:21:04;0;50	10101;8	59151;5;475;64;
$GPXUP;2076;11:21:05;0;50	10106;8	59175;5;475;62;
$GPXUP;2076;11:21:06;0;50	1011;8	59198;5;475;62;
$GPXUP;2076;11:21:07;0;50	10115;8	59222;5;475;62;
$GPXUP;2076;11:21:08;0;50	10123;8	59243;5;474;64;
$GPXUP;2076;11:21:09;0;50	10133;8	59264;5;476;66;
$GPXUP;2076;11:21:10;0;50	10144;8	59282;5;476;64;
$GPXUP;2076;11:21:11;0;50	10157;8	593;5;477;68;
$GPXUP;2076;11:21:12;0;50	1017;8	59313;5;477;66;
$GPXUP;2076;11:21:13;0;50	10186;8	59322;5;477;62;
$GPXUP;2076;11:21:14;0;50	102;8	59331;5;478;61;
$GPXUP;2076;11:21:15;0;50	10213;8	59342;5;479;59;
$GPXUP;2076;11:21:16;0;50	10225;8	59351;5;479;51;
$GPXUP;2076;11:21:17;0;50	10234;8	59364;5;481;46;
$GPXUP;2076;11:21:18;0;50	10239;8	59379;5;481;43;
$GPXUP;2076;11:21:19;0;50	10242;8	59402;5;482;56;
$GPXUP;2076;11:21:20;0;50	10246;8	59424;5;483;57;
$GPXUP;2076;11:21:21;0;50	10253;8	59446;5;484;58;
$GPXUP;2076;11:21:22;0;50	10261;8	59467;5;484;59;
$GPXUP;2076;11:21:23;0;50	10271;8	59486;5;484;64;
$GPXUP;2076;11:21:24;0;50	10283;8	59504;5;484;65;
$GPXUP;2076;11:21:25;0;50	10296;8	5952;5;484;66;
$GPXUP;2076;11:21:26;0;50	10309;8	59538;5;484;65;
$GPXUP;2076;11:21:27;0;50	10319;8	59557;5;484;64;
$GPXUP;2076;11:21:28;0;50	10328;8	59578;5;483;62;
$GPXUP;2076;11:21:29;0;50	10335;8	59599;5;483;62;
$GPXUP;2076;11:21:30;0;50	10343;8	59621;5;482;64;
$GPXUP;2076;11:21:31;0;50	10352;8	59642;5;481;64;
$GPXUP;2076;11:21:32;0;50	10361;8	59665;5;481;66;
$GPXUP;2076;11:21:33;0;50	10367;8	59689;5;479;65;
$GPXUP;2076;11:21:34;0;50	10371;8	59714;5;478;66;
$GPXUP;2076;11:21:35;0;50	10376;8	5974;5;477;66;
$GPXUP;2076;11:21:36;0;50	10379;8	59767;5;475;67;
$GPXUP;2076;11:21:37;0;50	10384;8	59792;5;473;68;
$GPXUP;2076;11:21:38;0;50	1039;8	59817;5;471;68;
$GPXUP;2076;11:21:39;0;50	10398;8	59842;5;470;69;
$GPXUP;2076;11:21:40;0;50	10408;8	59865;5;468;69;
$GPXUP;2076;11:21:41;0;50	10416;8	59888;5;466;69;
$GPXUP;2076;11:21:42;0;50	10426;8	59909;5;465;67;
$GPXUP;2076;11:21:43;0;50	10438;8	59929;5;463;67;
$GPXUP;2076;11:21:44;0;50	1045;8	59948;5;462;68;
$GPXUP;2076;11:21:45;0;50	10461;8	59969;5;462;70;
$GPXUP;2076;11:21:46;0;50	10472;8	59989;5;461;67;
$GPXUP;2076;11:21:47;0;50	10484;8	60005;5;461;62;
$GPXUP;2076;11:21:48;0;50	10496;8	60023;5;461;65;
$GPXUP;2076;11:21:49;0;50	10509;8	60039;5;461;63;
$GPXUP;2076;11:21:50;0;50	10521;8	60056;5;463;64;
$GPXUP;2076;11:21:51;0;50	10532;8	60074;5;464;63;
$GPXUP;2076;11:21:52;0;50	10542;8	60096;5;465;67;
$GPXUP;2076;11:21:53;0;50	10548;8	60118;5;467;63;
$GPXUP;2076;11:21:54;0;50	10555;8	60139;5;467;62;
$GPXUP;2076;11:21:55;0;50	10564;8	60159;5;469;63;
$GPXUP;2076;11:21:56;0;50	10575;8	60175;5;471;59;
$GPXUP;2076;11:21:57;0;50	10588;8	60194;5;472;68;
$GPXUP;2076;11:21:58;0;50	10598;8	60212;5;473;65;
$GPXUP;2076;11:21:59;0;50	1061;8	60236;5;473;72;
$GPXUP;2076;11:22:00;0;50	1062;8	6026;5;473;73;
$GPXUP;2076;11:22:01;0;50	10629;8	60284;5;473;71;
$GPXUP;2076;11:22:02;0;50	10639;8	60307;5;474;72;
$GPXUP;2076;11:22:03;0;50	10651;8	60329;5;474;75;
$GPXUP;2076;11:22:04;0;50	10664;8	60351;5;475;77;
$GPXUP;2076;11:22:05;0;50	10677;8	60368;5;475;67;
$GPXUP;2076;11:22:06;0;50	10691;8	60381;5;476;64;
$GPXUP;2076;11:22:07;0;50	10702;8	60399;5;475;66;
$GPXUP;2076;11:22:08;0;50	10712;8	60419;5;475;68;
$GPXUP;2076;11:22:09;0;50	10721;8	60441;5;475;67;
$GPXUP;2076;11:22:10;0;50	1073;8	60462;5;474;69;
$GPXUP;2076;11:22:11;0;50	10738;8	60485;5;473;69;
$GPXUP;2076;11:22:12;0;50	10744;8	60509;5;472;66;
$GPXUP;2076;11:22:13;0;50	10749;8	60535;5;471;73;
$GPXUP;2076;11:22:14;0;50	10758;8	6056;5;469;74;
$GPXUP;2076;11:22:15;0;50	10768;8	60583;5;468;72;
$GPXUP;2076;11:22:16;0;50	10779;8	60604;5;466;72;
$GPXUP;2076;11:22:17;0;50	10792;8	60625;5;465;73;
$GPXUP;2076;11:22:18;0;50	10803;8	60647;5;462;72;
$GPXUP;2076;11:22:19;0;50	10815;8	60667;5;461;72;
$GPXUP;2076;11:22:20;0;50	10828;8	60685;5;460;71;
$GPXUP;2076;11:22:21;0;50	10845;8	60697;5;459;71;
$GPXUP;2076;11:22:22;0;50	1086;8	6071;5;457;69;
$GPXUP;2076;11:22:23;0;50	10874;8	60721;5;457;61;
$GPXUP;2076;11:22:24;0;50	10885;8	60732;5;455;54;
$GPXUP;2076;11:22:25;0;50	10894;8	60749;5;454;56;
$GPXUP;2076;11:22:26;0;50	10904;8	60771;5;453;65;
$GPXUP;2076;11:22:27;0;50	10913;8	60792;5;452;66;
$GPXUP;2076;11:22:28;0;50	10922;8	60815;5;451;67;
$GPXUP;2076;11:22:29;0;50	1093;8	60837;5;451;65;
$GPXUP;2076;11:22:30;0;50	10938;8	60861;5;450;64;
$GPXUP;2076;11:22:31;0;50	10942;8	60884;5;449;63;
$GPXUP;2076;11:22:32;0;50	10947;8	60908;5;448;60;
$GPXUP;2076;11:22:33;0;50	10948;8	60933;5;448;63;
$GPXUP;2076;11:22:34;0;50	10947;8	6096;5;447;67;
$GPXUP;2076;11:22:35;0;50	10944;8	60984;5;446;62;
$GPXUP;2076;11:22:36;0;50	10942;8	61009;5;444;62;
$GPXUP;2076;11:22:37;0;50	1094;8	61033;5;443;62;
$GPXUP;2076;11:22:38;0;50	1094;8	6106;5;442;67;
$GPXUP;2076;11:22:39;0;50	10943;8	61083;5;441;62;
$GPXUP;2076;11:22:40;0;50	10948;8	61107;5;440;63;
$GPXUP;2076;11:22:41;0;50	10958;8	6113;5;437;69;
$GPXUP;2076;11:22:42;0;50	10966;8	61155;5;434;72;
$GPXUP;2076;11:22:43;0;50	10975;8	61181;5;432;73;
$GPXUP;2076;11:22:44;0;50	10981;8	61208;5;430;71;
$GPXUP;2076;11:22:45;0;50	10989;8	61232;5;427;71;
$GPXUP;2076;11:22:46;0;50	10998;8	61257;5;425;71;
$GPXUP;2076;11:22:47;0;50	11009;8	61279;5;423;69;
$GPXUP;2076;11:22:48;0;50	1102;8	61302;5;421;70;
$GPXUP;2076;11:22:49;0;50	11033;8	61322;5;420;71;
$GPXUP;2076;11:22:50;0;50	11046;8	61342;5;419;72;
$GPXUP;2076;11:22:51;0;50	11059;8	61363;5;417;73;
$GPXUP;2076;11:22:52;0;50	11071;8	61385;5;417;72;
$GPXUP;2076;11:22:53;0;50	11081;8	6141;5;417;72;
$GPXUP;2076;11:22:54;0;50	11092;8	61432;5;416;71;
$GPXUP;2076;11:22:55;0;50	11105;8	61454;5;415;72;
$GPXUP;2076;11:22:56;0;50	11119;8	61471;5;415;71;
$GPXUP;2076;11:22:57;0;50	11135;8	61488;5;414;75;
$GPXUP;2076;11:22:58;0;50	11153;8	615;5;414;72;
$GPXUP;2076;11:22:59;0;50	11169;8	61513;5;413;74;
$GPXUP;2076;11:23:00;0;50	11186;8	61526;5;412;73;
$GPXUP;2076;11:23:01;0;50	11203;8	6154;5;411;73;
$GPXUP;2076;11:23:02;0;50	11218;8	6156;5;410;80;
$GPXUP;2076;11:23:03;0;50	11229;8	61583;5;410;73;
$GPXUP;2076;11:23:04;0;50	11237;8	6161;5;409;75;
$GPXUP;2076;11:23:05;0;50	11241;8	61641;5;408;76;
$GPXUP;2076;11:23:06;0;50	11243;8	61671;5;408;76;
$GPXUP;2076;11:23:07;0;50	11243;8	61699;5;409;72;
$GPXUP;2076;11:23:08;0;50	11244;8	61727;5;408;70;
$GPXUP;2076;11:23:09;0;50	11243;8	61756;5;409;69;
$GPXUP;2076;11:23:10;0;50	11239;8	61783;5;409;69;
$GPXUP;2076;11:23:11;0;50	11232;8	61809;5;409;68;
$GPXUP;2076;11:23:12;0;50	11222;8	61831;5;409;64;
$GPXUP;2076;11:23:13;0;50	11212;8	6185;5;410;61;
$GPXUP;2076;11:23:14;0;50	11203;8	61871;5;410;61;
$GPXUP;2076;11:23:15;0;50	11198;8	61896;5;410;64;
$GPXUP;2076;11:23:16;0;50	11193;8	61919;5;410;61;
$GPXUP;2076;11:23:17;0;50	11192;8	61944;5;409;65;
$GPXUP;2076;11:23:18;0;50	11193;8	6197;5;410;65;
$GPXUP;2076;11:23:19;0;50	11195;8	61994;5;409;61;
$GPXUP;2076;11:23:20;0;50	11203;8	62018;5;410;64;
$GPXUP;2076;11:23:21;0;50	11213;8	62043;5;410;70;
$GPXUP;2076;11:23:22;0;50	11222;8	62067;5;409;71;
$GPXUP;2076;11:23:23;0;50	11232;8	62093;5;409;70;
$GPXUP;2076;11:23:24;0;50	11242;8	62116;5;409;70;
$GPXUP;2076;11:23:25;0;50	11254;8	62138;5;408;71;
$GPXUP;2076;11:23:26;0;50	11265;8	62161;5;408;71;
$GPXUP;2076;11:23:27;0;50	11275;8	62184;5;408;71;
$GPXUP;2076;11:23:28;0;50	11283;8	6221;5;407;71;
$GPXUP;2076;11:23:29;0;50	11293;8	62236;5;406;74;
$GPXUP;2076;11:23:30;0;50	11305;8	62261;5;405;75;
$GPXUP;2076;11:23:31;0;50	11317;8	62284;5;404;74;
$GPXUP;2076;11:23:32;0;50	11328;8	6231;5;404;76;
$GPXUP;2076;11:23:33;0;50	11336;8	62337;5;404;76;
$GPXUP;2076;11:23:34;0;50	11345;8	62363;5;402;76;
$GPXUP;2076;11:23:35;0;50	11356;8	62389;5;402;75;
$GPXUP;2076;11:23:36;0;50	11367;8	62411;5;401;72;
$GPXUP;2076;11:23:37;0;50	11398;8	62455;5;400;78;
$GPXUP;2076;11:23:38;0;50	11411;8	62476;5;400;75;
$GPXUP;2076;11:23:39;0;50	11424;8	62498;5;400;75;
$GPXUP;2076;11:23:40;0;50	11438;8	62519;5;400;75;
$GPXUP;2076;11:23:41;0;50	11451;8	62541;5;400;76;
$GPXUP;2076;11:23:42;0;50	11461;8	62565;5;401;71;
$GPXUP;2076;11:23:43;0;50	11472;8	62586;5;401;66;
$GPXUP;2076;11:23:44;0;50	11486;8	62604;5;401;69;
$GPXUP;2076;11:23:45;0;50	11502;8	62618;5;402;70;
$GPXUP;2076;11:23:46;0;50	11517;8	62633;5;402;70;
$GPXUP;2076;11:23:47;0;50	11531;8	6265;5;402;70;
$GPXUP;2076;11:23:48;0;50	11545;8	62666;5;402;70;
$GPXUP;2076;11:23:49;0;50	11557;8	62684;5;402;68;
$GPXUP;2076;11:23:50;0;50	11569;8	62703;5;402;69;
$GPXUP;2076;11:23:51;0;50	11582;8	62723;5;402;69;
$GPXUP;2076;11:23:52;0;50	11596;8	62738;5;401;71;
$GPXUP;2076;11:23:53;0;50	11612;8	62752;5;401;71;
$GPXUP;2076;11:23:54;0;50	11627;8	62768;5;402;71;
$GPXUP;2076;11:23:55;0;50	1164;8	62786;5;401;71;
$GPXUP;2076;11:23:56;0;50	11652;8	62806;5;400;70;
$GPXUP;2076;11:23:57;0;50	11661;8	62828;5;400;68;
$GPXUP;2076;11:23:58;0;50	11671;8	62849;5;400;68;
$GPXUP;2076;11:23:59;0;50	11682;8	62871;5;399;70;
$GPXUP;2076;11:24:00;0;50	11691;8	62893;5;398;70;
$GPXUP;2076;11:24:01;0;50	11701;8	62918;5;396;71;
$GPXUP;2076;11:24:02;0;50	1171;8	62941;5;395;71;
$GPXUP;2076;11:24:03;0;50	11718;8	62965;5;394;70;
$GPXUP;2076;11:24:04;0;50	11725;8	6299;5;391;70;
$GPXUP;2076;11:24:05;0;50	1173;8	63016;5;390;68;
$GPXUP;2076;11:24:06;0;50	11734;8	63042;5;389;67;
$GPXUP;2076;11:24:07;0;50	11738;8	63067;5;388;68;
$GPXUP;2076;11:24:08;0;50	11743;8	63092;5;386;67;
$GPXUP;2076;11:24:09;0;50	11749;8	63118;5;384;66;
$GPXUP;2076;11:24:10;0;50	1176;8	63139;5;382;70;
$GPXUP;2076;11:24:11;0;50	11768;8	63164;5;381;70;
$GPXUP;2076;11:24:12;0;50	11773;8	63189;5;379;69;
$GPXUP;2076;11:24:13;0;50	11778;8	63216;5;377;70;
$GPXUP;2076;11:24:14;0;50	11781;8	63243;5;374;69;
$GPXUP;2076;11:24:15;0;50	11785;8	63268;5;372;68;
$GPXUP;2076;11:24:16;0;50	11793;8	63293;5;369;68;
$GPXUP;2076;11:24:17;0;50	11804;8	63316;5;367;72;
$GPXUP;2076;11:24:18;0;50	11815;8	63337;5;365;72;
$GPXUP;2076;11:24:19;0;50	11828;8	63357;5;363;71;
$GPXUP;2076;11:24:20;0;50	11841;8	63376;5;362;69;
$GPXUP;2076;11:24:21;0;50	11851;8	63398;5;361;66;
$GPXUP;2076;11:24:22;0;50	11858;8	6342;5;360;65;
$GPXUP;2076;11:24:23;0;50	11864;8	63444;5;360;64;
$GPXUP;2076;11:24:24;0;50	11869;8	63468;5;360;64;
$GPXUP;2076;11:24:25;0;50	11875;8	63491;5;360;62;
$GPXUP;2076;11:24:26;0;50	11878;8	63513;5;359;60;
$GPXUP;2076;11:24:27;0;50	11877;8	63537;5;360;59;
$GPXUP;2076;11:24:28;0;50	11873;8	63561;5;359;61;
$GPXUP;2076;11:24:29;0;50	11872;8	63586;5;359;65;
$GPXUP;2076;11:24:30;0;50	11873;8	63612;5;358;68;
$GPXUP;2076;11:24:31;0;50	11877;8	63638;5;357;70;
$GPXUP;2076;11:24:32;0;50	11883;8	63665;5;355;70;
$GPXUP;2076;11:24:33;0;50	1189;8	63689;5;354;70;
$GPXUP;2076;11:24:34;0;50	11898;8	63715;5;352;71;
$GPXUP;2076;11:24:35;0;50	11903;8	6374;5;350;70;
$GPXUP;2076;11:24:36;0;50	11907;8	63767;5;349;70;
$GPXUP;2076;11:24:37;0;50	11911;8	63795;5;348;72;
$GPXUP;2076;11:24:38;0;50	11914;8	63822;5;346;70;
$GPXUP;2076;11:24:39;0;50	11918;8	63848;5;344;69;
$GPXUP;2076;11:24:40;0;50	11924;8	63875;5;343;71;
$GPXUP;2076;11:24:41;0;50	11932;8	639;5;341;70;
$GPXUP;2076;11:24:42;0;50	11939;8	63924;5;339;68;
$GPXUP;2076;11:24:43;0;50	11948;8	63949;5;338;71;
$GPXUP;2076;11:24:44;0;50	11957;8	63975;5;336;74;
$GPXUP;2076;11:24:45;0;50	11966;8	64;5;333;74;
$GPXUP;2076;11:24:46;0;50	11975;8	64025;5;332;74;
$GPXUP;2076;11:24:47;0;50	11982;8	64051;5;330;72;
$GPXUP;2076;11:24:48;0;50	11991;8	64075;5;329;70;
$GPXUP;2076;11:24:49;0;50	12001;8	64099;5;327;69;
$GPXUP;2076;11:24:50;0;50	12011;8	6412;5;326;71;
$GPXUP;2076;11:24:51;0;50	1202;8	64145;5;324;69;
$GPXUP;2076;11:24:52;0;50	12026;8	6417;5;322;70;
$GPXUP;2076;11:24:53;0;50	12032;8	64196;5;320;70;
$GPXUP;2076;11:24:54;0;50	12039;8	64221;5;318;72;
$GPXUP;2076;11:24:55;0;50	12048;8	64247;5;317;74;
$GPXUP;2076;11:24:56;0;50	12058;8	6427;5;316;71;
$GPXUP;2076;11:24:57;0;50	12067;8	64293;5;315;69;
$GPXUP;2076;11:24:58;0;50	12077;8	64316;5;315;71;
$GPXUP;2076;11:24:59;0;50	12089;8	64338;5;315;72;
$GPXUP;2076;11:25:00;0;50	12103;8	64356;5;314;72;
$GPXUP;2076;11:25:01;0;50	12119;8	64372;5;313;75;
$GPXUP;2076;11:25:02;0;50	12135;8	64391;5;311;76;
$GPXUP;2076;11:25:03;0;50	12148;8	64412;5;309;76;
$GPXUP;2076;11:25:04;0;50	12159;8	64435;5;307;75;
$GPXUP;2076;11:25:05;0;50	12169;8	64462;5;304;76;
$GPXUP;2076;11:25:06;0;50	12178;8	64487;5;303;76;
$GPXUP;2076;11:25:07;0;50	12187;8	64512;5;301;75;
$GPXUP;2076;11:25:08;0;50	12198;8	64537;5;298;77;
$GPXUP;2076;11:25:09;0;50	1221;8	64561;5;296;77;
$GPXUP;2076;11:25:10;0;50	1222;8	64586;5;294;74;
$GPXUP;2076;11:25:11;0;50	12229;8	64612;5;291;73;
$GPXUP;2076;11:25:12;0;50	12237;8	64636;5;288;72;
$GPXUP;2076;11:25:13;0;50	12245;8	64662;5;285;74;
$GPXUP;2076;11:25:14;0;50	12255;8	64688;5;283;75;
$GPXUP;2076;11:25:15;0;50	12264;8	64713;5;281;76;
$GPXUP;2076;11:25:16;0;50	12277;8	64737;5;278;76;
$GPXUP;2076;11:25:17;0;50	1229;8	64757;5;277;76;
$GPXUP;2076;11:25:18;0;50	12302;8	64781;5;274;78;
$GPXUP;2076;11:25:19;0;50	12314;8	64805;5;272;77;
$GPXUP;2076;11:25:20;0;50	12326;8	6483;5;269;77;
$GPXUP;2076;11:25:21;0;50	12336;8	64855;5;266;78;
$GPXUP;2076;11:25:22;0;50	12348;8	64881;5;265;80;
$GPXUP;2076;11:25:23;0;50	12359;8	64905;5;262;76;
$GPXUP;2076;11:25:24;0;50	12372;8	64927;5;260;77;
$GPXUP;2076;11:25:25;0;50	12383;8	64948;5;259;70;
$GPXUP;2076;11:25:26;0;50	12395;8	64972;5;257;76;
$GPXUP;2076;11:25:27;0;50	12403;8	64997;5;256;76;
$GPXUP;2076;11:25:28;0;50	12407;8	65025;5;253;72;
$GPXUP;2076;11:25:29;0;50	12412;8	65052;5;252;72;
$GPXUP;2076;11:25:30;0;50	12418;8	65077;5;250;72;
$GPXUP;2076;11:25:31;0;50	12426;8	65103;5;248;73;
$GPXUP;2076;11:25:32;0;50	12433;8	65128;5;247;72;
$GPXUP;2076;11:25:33;0;50	12439;8	65155;5;245;72;
$GPXUP;2076;11:25:34;0;50	12444;8	65182;5;243;72;
$GPXUP;2076;11:25:35;0;50	12446;8	65209;5;241;72;
$GPXUP;2076;11:25:36;0;50	12449;8	65238;5;239;74;
$GPXUP;2076;11:25:37;0;50	1245;8	65266;5;237;72;
$GPXUP;2076;11:25:38;0;50	12447;8	65294;5;236;71;
$GPXUP;2076;11:25:39;0;50	12447;8	65322;5;234;73;
$GPXUP;2076;11:25:40;0;50	12449;8	65351;5;232;73;
$GPXUP;2076;11:25:41;0;50	12454;8	65378;5;231;73;
$GPXUP;2076;11:25:42;0;50	12461;8	65405;5;230;73;
$GPXUP;2076;11:25:43;0;50	12466;8	65433;5;227;77;
$GPXUP;2076;11:25:44;0;50	12471;8	65463;5;226;78;
$GPXUP;2076;11:25:45;0;50	12478;8	65492;5;224;79;
$GPXUP;2076;11:25:46;0;50	12485;8	65522;5;223;79;
$GPXUP;2076;11:25:47;0;50	1249;8	6555;5;222;76;
$GPXUP;2076;11:25:48;0;50	12494;8	65579;5;221;74;
$GPXUP;2076;11:25:49;0;50	125;8	65607;5;220;76;
$GPXUP;2076;11:25:50;0;50	12508;8	65634;5;219;76;
$GPXUP;2076;11:25:51;0;50	12516;8	65661;5;218;77;
$GPXUP;2076;11:25:52;0;50	12521;8	6569;5;217;76;
$GPXUP;2076;11:25:53;0;50	12525;8	65718;5;216;72;
$GPXUP;2076;11:25:54;0;50	1253;8	65743;5;214;68;
$GPXUP;2076;11:25:55;0;50	12535;8	65771;5;211;74;
$GPXUP;2076;11:25:56;0;50	12541;8	658;5;209;74;
$GPXUP;2076;11:25:57;0;50	12542;8	6583;5;206;77;
$GPXUP;2076;11:25:58;0;50	12547;8	65861;5;204;80;
$GPXUP;2076;11:25:59;0;50	12552;8	65891;5;201;79;
$GPXUP;2076;11:26:00;0;50	12559;8	65919;5;199;75;
$GPXUP;2076;11:26:01;0;50	12568;8	65944;5;196;76;
$GPXUP;2076;11:26:02;0;50	12577;8	65964;5;194;63;
$GPXUP;2076;11:26:03;0;50	12585;8	65976;5;191;50;
$GPXUP;2076;11:26:04;0;50	12592;8	65981;5;189;39;
$GPXUP;2076;11:26:05;0;50	12598;8	65976;5;187;26;
$GPXUP;2076;11:26:06;0;50	126;8	65972;5;184;16;
$GPXUP;2076;11:26:07;0;50	12598;8	65965;5;181;3;
$GPXUP;2076;11:26:08;0;50	12592;8	65953;5;178;14;
$GPXUP;2076;11:26:09;0;50	12585;8	65938;5;176;25;
$GPXUP;2076;11:26:10;0;50	12574;8	65925;5;173;31;
$GPXUP;2076;11:26:11;0;50	12562;8	65913;5;171;34;
$GPXUP;2076;11:26:12;0;50	1255;8	65904;5;169;37;
$GPXUP;2076;11:26:13;0;50	12542;8	65897;5;167;22;
$GPXUP;2076;11:26:14;0;50	12537;8	65897;5;166;12;
$GPXUP;2076;11:26:15;0;50	12537;8	65897;5;164;9;
$GPXUP;2076;11:26:16;0;50	12543;8	65902;5;163;25;
$GPXUP;2076;11:26:17;0;50	1255;8	6591;5;161;37;
$GPXUP;2076;11:26:18;0;50	12559;8	65914;5;160;39;
$GPXUP;2076;11:26:19;0;50	12568;8	65918;5;159;35;
$GPXUP;2076;11:26:20;0;50	12574;8	65917;5;157;25;
$GPXUP;2076;11:26:21;0;50	12577;8	6592;5;155;21;
$GPXUP;2076;11:26:22;0;50	12577;8	65921;5;154;15;
$GPXUP;2076;11:26:23;0;50	12576;8	65927;5;153;20;
$GPXUP;2076;11:26:24;0;50	12576;8	65933;5;152;22;
$GPXUP;2076;11:26:25;0;50	12578;8	65939;5;151;26;
$GPXUP;2076;11:26:26;0;50	12581;8	65942;5;151;24;
$GPXUP;2076;11:26:27;0;50	12582;8	65945;5;151;17;
$GPXUP;2076;11:26:28;0;50	12579;8	65942;5;151;5;
$GPXUP;2076;11:26:29;0;50	12575;8	65938;5;150;14;
$GPXUP;2076;11:26:30;0;50	12568;8	65936;5;151;19;
$GPXUP;2076;11:26:31;0;50	12563;8	65933;5;151;16;
$GPXUP;2076;11:26:32;0;50	12558;8	65932;3;151;15;
$GPXUP;2076;11:26:33;0;50	12556;8	65935;5;150;13;
$GPXUP;2076;11:26:34;0;50	12556;8	65935;5;151;7;
$GPXUP;2076;11:26:35;0;50	12555;8	65933;5;150;1;
$GPXUP;2076;11:26:36;0;50	12555;8	65932;5;151;0;
