# Supplementary material for: Pigeon Navigation: Different Routes Lead to Frankfurt
Source: PLoS One. 2014 Nov 12;9(11):e112439. doi: 10.1371/journal.pone.0112439 (PMC4229201; doi:10.1371/journal.pone.0112439)
Supplement: File S4 — Files containing the original track data and a ‘Read me’ explaining the data format. (ZIP) [file pone.0112439.s004.zip › S-KB/050428xup03_739.log]

$GPXUP;2076;10:00:42;0;50	07231;8	53986;5;138;0;
$GPXUP;2076;10:00:43;0;50	07231;8	53986;5;138;2;
$GPXUP;2076;10:00:44;0;50	07232;8	53988;5;138;5;
$GPXUP;2076;10:00:45;0;50	07234;8	53991;5;139;12;
$GPXUP;2076;10:00:46;0;50	07239;8	53997;5;140;22;
$GPXUP;2076;10:00:47;0;50	07243;8	54008;5;140;34;
$GPXUP;2076;10:00:48;0;50	0725;8	54019;5;140;37;
$GPXUP;2076;10:00:49;0;50	07259;8	54028;5;140;37;
$GPXUP;2076;10:00:50;0;50	07269;8	54029;5;141;35;
$GPXUP;2076;10:00:51;0;50	07279;8	54024;5;141;39;
$GPXUP;2076;10:00:52;0;50	07287;8	54013;5;141;37;
$GPXUP;2076;10:00:53;0;50	07291;8	53998;5;141;34;
$GPXUP;2076;10:00:54;0;50	07292;8	53987;5;141;25;
$GPXUP;2076;10:00:55;0;50	07288;8	53977;5;142;17;
$GPXUP;2076;10:00:56;0;50	0728;8	53974;5;143;23;
$GPXUP;2076;10:00:57;0;50	0727;8	53975;5;145;25;
$GPXUP;2076;10:00:58;0;50	07263;8	53982;5;145;21;
$GPXUP;2076;10:00:59;0;50	07256;8	53996;5;146;35;
$GPXUP;2076;10:01:00;0;50	0725;8	54018;5;148;53;
$GPXUP;2076;10:01:01;0;50	07241;8	54037;5;149;53;
$GPXUP;2076;10:01:02;0;50	07232;8	54059;5;150;54;
$GPXUP;2076;10:01:03;0;50	07226;8	54084;5;152;59;
$GPXUP;2076;10:01:04;0;50	07221;8	54111;5;153;67;
$GPXUP;2076;10:01:05;0;50	07218;8	54139;5;154;64;
$GPXUP;2076;10:01:06;0;50	0722;8	54161;5;155;58;
$GPXUP;2076;10:01:07;0;50	07224;8	54183;5;157;55;
$GPXUP;2076;10:01:08;0;50	07229;8	54199;5;158;44;
$GPXUP;2076;10:01:09;0;50	07239;8	54208;5;159;39;
$GPXUP;2076;10:01:10;0;50	07252;8	54214;5;160;47;
$GPXUP;2076;10:01:11;0;50	07262;8	54222;5;161;44;
$GPXUP;2076;10:01:12;0;50	07275;8	54235;5;163;59;
$GPXUP;2076;10:01:13;0;50	07288;8	5425;5;164;61;
$GPXUP;2076;10:01:14;0;50	073;8	54262;5;164;59;
$GPXUP;2076;10:01:15;0;50	07315;8	54274;5;165;65;
$GPXUP;2076;10:01:16;0;50	07331;8	54287;5;166;66;
$GPXUP;2076;10:01:17;0;50	07346;8	54302;5;167;65;
$GPXUP;2076;10:01:18;0;50	07359;8	54314;5;168;60;
$GPXUP;2076;10:01:19;0;50	07374;8	54327;5;169;65;
$GPXUP;2076;10:01:20;0;50	07389;8	54335;5;169;58;
$GPXUP;2076;10:01:21;0;50	07406;8	54338;5;171;56;
$GPXUP;2076;10:01:22;0;50	07419;8	54335;5;171;45;
$GPXUP;2076;10:01:23;0;50	07433;8	54324;5;172;44;
$GPXUP;2076;10:01:24;0;50	07444;8	54306;5;173;47;
$GPXUP;2076;10:01:25;0;50	07453;8	54288;5;174;41;
$GPXUP;2076;10:01:26;0;50	07458;8	54263;5;175;47;
$GPXUP;2076;10:01:27;0;50	07457;8	54233;5;175;58;
$GPXUP;2076;10:01:28;0;50	07454;8	54203;5;176;59;
$GPXUP;2076;10:01:29;0;50	0745;8	54174;5;177;59;
$GPXUP;2076;10:01:30;0;50	07442;8	54149;5;177;57;
$GPXUP;2076;10:01:31;0;50	07437;8	54122;5;177;57;
$GPXUP;2076;10:01:32;0;50	07433;8	54096;5;178;56;
$GPXUP;2076;10:01:33;0;50	07432;8	5407;5;178;56;
$GPXUP;2076;10:01:34;0;50	0743;8	54045;5;178;54;
$GPXUP;2076;10:01:35;0;50	07432;8	54019;5;179;58;
$GPXUP;2076;10:01:36;0;50	07436;8	53999;5;180;49;
$GPXUP;2076;10:01:37;0;50	07444;8	53982;5;180;46;
$GPXUP;2076;10:01:38;0;50	07456;8	53971;5;180;50;
$GPXUP;2076;10:01:39;0;50	07471;8	53968;5;181;52;
$GPXUP;2076;10:01:40;0;50	07488;8	53967;5;181;55;
$GPXUP;2076;10:01:41;0;50	07503;8	53963;5;181;54;
$GPXUP;2076;10:01:42;0;50	0752;8	53959;5;181;59;
$GPXUP;2076;10:01:43;0;50	07537;8	53956;5;181;62;
$GPXUP;2076;10:01:44;0;50	07554;8	53955;5;180;63;
$GPXUP;2076;10:01:45;0;50	07572;8	53955;5;180;62;
$GPXUP;2076;10:01:46;0;50	07589;8	53953;5;179;61;
$GPXUP;2076;10:01:47;0;50	07606;8	53949;5;179;64;
$GPXUP;2076;10:01:48;0;50	0762;8	53939;5;179;59;
$GPXUP;2076;10:01:49;0;50	07632;8	53924;5;178;56;
$GPXUP;2076;10:01:50;0;50	07641;8	53907;5;178;52;
$GPXUP;2076;10:01:51;0;50	07647;8	53891;5;178;49;
$GPXUP;2076;10:01:52;0;50	07657;8	53876;5;179;50;
$GPXUP;2076;10:01:53;0;50	07668;8	53864;5;179;53;
$GPXUP;2076;10:01:54;0;50	0768;8	5385;5;178;55;
$GPXUP;2076;10:01:55;0;50	07691;8	53837;5;178;56;
$GPXUP;2076;10:01:56;0;50	07701;8	53823;5;178;50;
$GPXUP;2076;10:01:57;0;50	07707;8	53805;5;177;54;
$GPXUP;2076;10:01:58;0;50	07711;8	53783;5;178;54;
$GPXUP;2076;10:01:59;0;50	0771;8	53766;5;177;43;
$GPXUP;2076;10:02:00;0;50	07703;8	53746;5;177;51;
$GPXUP;2076;10:02:01;0;50	07697;8	53724;5;177;54;
$GPXUP;2076;10:02:02;0;50	07691;8	53703;5;177;56;
$GPXUP;2076;10:02:03;0;50	07681;8	53683;5;177;57;
$GPXUP;2076;10:02:04;0;50	07669;8	53665;5;177;58;
$GPXUP;2076;10:02:05;0;50	07656;8	5365;5;178;59;
$GPXUP;2076;10:02:06;0;50	07646;8	53631;5;178;59;
$GPXUP;2076;10:02:07;0;50	07637;8	53611;5;179;57;
$GPXUP;2076;10:02:08;0;50	07633;8	5359;5;179;54;
$GPXUP;2076;10:02:09;0;50	07631;8	53569;5;179;55;
$GPXUP;2076;10:02:10;0;50	07629;8	53546;5;180;57;
$GPXUP;2076;10:02:11;0;50	07625;8	53523;5;180;59;
$GPXUP;2076;10:02:12;0;50	07619;8	53499;5;179;60;
$GPXUP;2076;10:02:13;0;50	07612;8	53479;5;179;57;
$GPXUP;2076;10:02:14;0;50	07604;8	53458;5;179;60;
$GPXUP;2076;10:02:15;0;50	07593;8	53439;5;179;62;
$GPXUP;2076;10:02:16;0;50	07584;8	53419;5;179;60;
$GPXUP;2076;10:02:17;0;50	07577;8	53398;5;180;58;
$GPXUP;2076;10:02:18;0;50	0757;8	53379;5;180;56;
$GPXUP;2076;10:02:19;0;50	0756;8	5336;5;180;58;
$GPXUP;2076;10:02:20;0;50	07549;8	53342;5;181;59;
$GPXUP;2076;10:02:21;0;50	07537;8	53327;5;181;60;
$GPXUP;2076;10:02:22;0;50	07526;8	53311;5;181;58;
$GPXUP;2076;10:02:23;0;50	07515;8	53296;5;183;57;
$GPXUP;2076;10:02:24;0;50	07503;8	53284;5;184;55;
$GPXUP;2076;10:02:25;0;50	07489;8	53273;5;184;59;
$GPXUP;2076;10:02:26;0;50	07474;8	53259;5;186;66;
$GPXUP;2076;10:02:27;0;50	07452;8	53227;5;187;58;
$GPXUP;2076;10:02:28;0;50	07448;8	5321;5;188;45;
$GPXUP;2076;10:02:29;0;50	07449;8	53192;5;188;42;
$GPXUP;2076;10:02:30;0;50	07455;8	53172;5;189;48;
$GPXUP;2076;10:02:31;0;50	07466;8	5315;5;189;61;
$GPXUP;2076;10:02:32;0;50	07476;8	53129;5;191;57;
$GPXUP;2076;10:02:33;0;50	07486;8	53109;5;192;55;
$GPXUP;2076;10:02:34;0;50	07497;8	5309;5;194;55;
$GPXUP;2076;10:02:35;0;50	07507;8	5307;5;194;55;
$GPXUP;2076;10:02:36;0;50	07515;8	53049;5;194;56;
$GPXUP;2076;10:02:37;0;50	07521;8	53026;5;194;57;
$GPXUP;2076;10:02:38;0;50	07523;8	53002;5;195;58;
$GPXUP;2076;10:02:39;0;50	07521;8	52981;5;195;57;
$GPXUP;2076;10:02:40;0;50	07519;8	5296;5;196;53;
$GPXUP;2076;10:02:41;0;50	07517;8	5294;5;197;52;
$GPXUP;2076;10:02:42;0;50	07517;8	52919;5;199;53;
$GPXUP;2076;10:02:43;0;50	07515;8	52898;5;201;54;
$GPXUP;2076;10:02:44;0;50	07513;8	52878;5;202;53;
$GPXUP;2076;10:02:45;0;50	07508;8	52859;5;203;52;
$GPXUP;2076;10:02:46;0;50	07501;8	52843;5;205;52;
$GPXUP;2076;10:02:47;0;50	07491;8	52831;5;206;52;
$GPXUP;2076;10:02:48;0;50	0748;8	52822;5;208;56;
$GPXUP;2076;10:02:49;0;50	07467;8	52812;5;209;56;
$GPXUP;2076;10:02:50;0;50	07457;8	52809;5;210;50;
$GPXUP;2076;10:02:51;0;50	07446;8	5281;5;212;43;
$GPXUP;2076;10:02:52;0;50	07437;8	52818;5;212;39;
$GPXUP;2076;10:02:53;0;50	07428;8	52833;5;213;47;
$GPXUP;2076;10:02:54;0;50	07421;8	52855;5;213;54;
$GPXUP;2076;10:02:55;0;50	07417;8	52879;5;213;53;
$GPXUP;2076;10:02:56;0;50	07417;8	52906;5;214;54;
$GPXUP;2076;10:02:57;0;50	07421;8	52936;5;215;64;
$GPXUP;2076;10:02:58;0;50	07427;8	52967;5;215;67;
$GPXUP;2076;10:02:59;0;50	07433;8	52996;5;216;65;
$GPXUP;2076;10:03:00;0;50	07441;8	53024;5;217;65;
$GPXUP;2076;10:03:01;0;50	0745;8	5305;5;217;61;
$GPXUP;2076;10:03:02;0;50	07459;8	53073;5;216;56;
$GPXUP;2076;10:03:03;0;50	07471;8	53095;5;217;60;
$GPXUP;2076;10:03:04;0;50	07487;8	53113;5;218;68;
$GPXUP;2076;10:03:05;0;50	07505;8	53124;5;218;65;
$GPXUP;2076;10:03:06;0;50	07526;8	53128;5;218;72;
$GPXUP;2076;10:03:07;0;50	07546;8	53126;5;218;72;
$GPXUP;2076;10:03:08;0;50	07566;8	53121;5;218;72;
$GPXUP;2076;10:03:09;0;50	07585;8	53114;5;217;71;
$GPXUP;2076;10:03:10;0;50	07603;8	53105;5;217;68;
$GPXUP;2076;10:03:11;0;50	07618;8	53095;5;217;62;
$GPXUP;2076;10:03:12;0;50	0763;8	53085;5;217;55;
$GPXUP;2076;10:03:13;0;50	07643;8	53072;5;218;57;
$GPXUP;2076;10:03:14;0;50	07657;8	53064;5;218;59;
$GPXUP;2076;10:03:15;0;50	07673;8	53058;5;219;63;
$GPXUP;2076;10:03:16;0;50	0769;8	53061;5;220;62;
$GPXUP;2076;10:03:17;0;50	07707;8	53063;5;219;72;
$GPXUP;2076;10:03:18;0;50	07725;8	53062;5;219;72;
$GPXUP;2076;10:03:19;0;50	07743;8	53059;5;220;74;
$GPXUP;2076;10:03:20;0;50	07756;8	53051;5;220;61;
$GPXUP;2076;10:03:21;0;50	07769;8	53037;5;220;59;
$GPXUP;2076;10:03:22;0;50	0778;8	53021;5;221;59;
$GPXUP;2076;10:03:23;0;50	07788;8	53002;5;222;58;
$GPXUP;2076;10:03:24;0;50	07795;8	52985;5;222;49;
$GPXUP;2076;10:03:25;0;50	07799;8	52963;5;222;56;
$GPXUP;2076;10:03:26;0;50	07801;8	52939;5;223;57;
$GPXUP;2076;10:03:27;0;50	078;8	52917;5;224;55;
$GPXUP;2076;10:03:28;0;50	07795;8	52901;5;224;39;
$GPXUP;2076;10:03:29;0;50	07785;8	5289;5;225;39;
$GPXUP;2076;10:03:30;0;50	07771;8	52886;5;225;39;
$GPXUP;2076;10:03:31;0;50	07755;8	52888;5;226;45;
$GPXUP;2076;10:03:32;0;50	07739;8	52897;5;226;47;
$GPXUP;2076;10:03:33;0;50	07725;8	52911;5;227;49;
$GPXUP;2076;10:03:34;0;50	07714;8	52932;5;228;49;
$GPXUP;2076;10:03:35;0;50	0771;8	52959;5;228;53;
$GPXUP;2076;10:03:36;0;50	0771;8	52984;5;229;50;
$GPXUP;2076;10:03:37;0;50	07717;8	53008;5;230;49;
$GPXUP;2076;10:03:38;0;50	07728;8	53033;5;231;61;
$GPXUP;2076;10:03:39;0;50	07741;8	53056;5;232;66;
$GPXUP;2076;10:03:40;0;50	07756;8	53074;5;233;61;
$GPXUP;2076;10:03:41;0;50	07771;8	53091;5;234;63;
$GPXUP;2076;10:03:42;0;50	07786;8	5311;5;235;65;
$GPXUP;2076;10:03:43;0;50	07799;8	53132;5;235;68;
$GPXUP;2076;10:03:44;0;50	07809;8	5316;5;236;70;
$GPXUP;2076;10:03:45;0;50	07823;8	53183;5;236;71;
$GPXUP;2076;10:03:46;0;50	07837;8	53205;5;236;73;
$GPXUP;2076;10:03:47;0;50	07851;8	53228;5;236;75;
$GPXUP;2076;10:03:48;0;50	07867;8	5325;5;235;75;
$GPXUP;2076;10:03:49;0;50	07881;8	53274;5;235;76;
$GPXUP;2076;10:03:50;0;50	07892;8	53302;5;235;78;
$GPXUP;2076;10:03:51;0;50	07901;8	53332;5;234;81;
$GPXUP;2076;10:03:52;0;50	07907;8	5336;5;234;72;
$GPXUP;2076;10:03:53;0;50	07907;8	53389;5;233;72;
$GPXUP;2076;10:03:54;0;50	07906;8	53417;5;233;71;
$GPXUP;2076;10:03:55;0;50	07904;8	53445;5;232;70;
$GPXUP;2076;10:03:56;0;50	07905;8	53474;5;232;70;
$GPXUP;2076;10:03:57;0;50	07908;8	53501;5;231;69;
$GPXUP;2076;10:03:58;0;50	07913;8	53529;5;232;70;
$GPXUP;2076;10:03:59;0;50	0792;8	53556;5;230;71;
$GPXUP;2076;10:04:00;0;50	07924;8	53584;5;230;71;
$GPXUP;2076;10:04:01;0;50	07926;8	53611;5;229;73;
$GPXUP;2076;10:04:02;0;50	07926;8	53641;5;228;74;
$GPXUP;2076;10:04:03;0;50	07929;8	5367;5;227;74;
$GPXUP;2076;10:04:04;0;50	07934;8	53699;5;226;75;
$GPXUP;2076;10:04:05;0;50	0794;8	53727;5;225;73;
$GPXUP;2076;10:04:06;0;50	07946;8	53753;5;224;72;
$GPXUP;2076;10:04:07;0;50	0795;8	53781;5;224;70;
$GPXUP;2076;10:04:08;0;50	07955;8	53807;5;223;69;
$GPXUP;2076;10:04:09;0;50	07956;8	53835;5;222;69;
$GPXUP;2076;10:04:10;0;50	07959;8	53861;5;221;67;
$GPXUP;2076;10:04:11;0;50	0796;8	53885;5;220;62;
$GPXUP;2076;10:04:12;0;50	07966;8	53908;5;218;59;
$GPXUP;2076;10:04:13;0;50	07976;8	53927;5;216;60;
$GPXUP;2076;10:04:14;0;50	07992;8	53941;5;215;66;
$GPXUP;2076;10:04:15;0;50	08009;8	53954;5;212;68;
$GPXUP;2076;10:04:16;0;50	08029;8	53961;5;210;74;
$GPXUP;2076;10:04:17;0;50	08048;8	53972;5;208;74;
$GPXUP;2076;10:04:18;0;50	08068;8	53984;5;206;75;
$GPXUP;2076;10:04:19;0;50	08086;8	53993;5;204;75;
$GPXUP;2076;10:04:20;0;50	08104;8	54001;5;202;68;
$GPXUP;2076;10:04:21;0;50	08121;8	54006;5;200;61;
$GPXUP;2076;10:04:22;0;50	08138;8	54012;5;199;66;
$GPXUP;2076;10:04:23;0;50	08155;8	54021;5;196;64;
$GPXUP;2076;10:04:24;0;50	08169;8	54032;5;196;62;
$GPXUP;2076;10:04:25;0;50	08184;8	54047;5;195;66;
$GPXUP;2076;10:04:26;0;50	082;8	54061;5;196;74;
$GPXUP;2076;10:04:27;0;50	08219;8	54073;5;194;76;
$GPXUP;2076;10:04:28;0;50	08236;8	54088;5;194;78;
$GPXUP;2076;10:04:29;0;50	08251;8	54108;5;193;75;
$GPXUP;2076;10:04:30;0;50	08264;8	54128;5;193;75;
$GPXUP;2076;10:04:31;0;50	08274;8	54153;5;192;74;
$GPXUP;2076;10:04:32;0;50	08283;8	54178;5;192;73;
$GPXUP;2076;10:04:33;0;50	08292;8	54201;5;193;69;
$GPXUP;2076;10:04:34;0;50	08302;8	54221;5;193;68;
$GPXUP;2076;10:04:35;0;50	08315;8	5424;5;194;68;
$GPXUP;2076;10:04:36;0;50	08329;8	54255;5;196;68;
$GPXUP;2076;10:04:37;0;50	08344;8	54268;5;196;69;
$GPXUP;2076;10:04:38;0;50	08358;8	54283;5;197;70;
$GPXUP;2076;10:04:39;0;50	08373;8	54298;5;198;72;
$GPXUP;2076;10:04:40;0;50	08387;8	54315;5;198;69;
$GPXUP;2076;10:04:41;0;50	08402;8	54332;5;199;76;
$GPXUP;2076;10:04:42;0;50	08417;8	54352;5;200;76;
$GPXUP;2076;10:04:43;0;50	08428;8	54367;5;202;61;
$GPXUP;2076;10:04:44;0;50	08438;8	54383;5;204;57;
$GPXUP;2076;10:04:45;0;50	08447;8	54397;5;206;56;
$GPXUP;2076;10:04:46;0;50	08457;8	54416;5;207;64;
$GPXUP;2076;10:04:47;0;50	08465;8	54439;5;208;70;
$GPXUP;2076;10:04:48;0;50	08472;8	54466;5;209;72;
$GPXUP;2076;10:04:49;0;50	08478;8	54491;5;209;73;
$GPXUP;2076;10:04:50;0;50	08484;8	54517;5;209;73;
$GPXUP;2076;10:04:51;0;50	08487;8	54545;5;210;72;
$GPXUP;2076;10:04:52;0;50	08491;8	54572;5;210;72;
$GPXUP;2076;10:04:53;0;50	08498;8	54597;5;211;69;
$GPXUP;2076;10:04:54;0;50	08505;8	5462;5;212;64;
$GPXUP;2076;10:04:55;0;50	08513;8	54639;5;212;57;
$GPXUP;2076;10:04:56;0;50	08523;8	54658;5;213;58;
$GPXUP;2076;10:04:57;0;50	08534;8	54672;5;215;57;
$GPXUP;2076;10:04:58;0;50	08547;8	54689;5;215;63;
$GPXUP;2076;10:04:59;0;50	08563;8	54706;5;216;72;
$GPXUP;2076;10:05:00;0;50	0858;8	54726;5;215;81;
$GPXUP;2076;10:05:01;0;50	08596;8	54748;5;215;83;
$GPXUP;2076;10:05:02;0;50	08612;8	54768;5;214;81;
$GPXUP;2076;10:05:03;0;50	08628;8	54788;5;214;78;
$GPXUP;2076;10:05:04;0;50	08642;8	54809;5;215;73;
$GPXUP;2076;10:05:05;0;50	08652;8	54832;5;215;73;
$GPXUP;2076;10:05:06;0;50	08661;8	54857;5;216;73;
$GPXUP;2076;10:05:07;0;50	08669;8	54883;5;216;72;
$GPXUP;2076;10:05:08;0;50	08675;8	54908;5;217;69;
$GPXUP;2076;10:05:09;0;50	08679;8	54933;5;218;66;
$GPXUP;2076;10:05:10;0;50	08687;8	54955;5;218;67;
$GPXUP;2076;10:05:11;0;50	08695;8	54978;5;219;67;
$GPXUP;2076;10:05:12;0;50	08704;8	54999;5;219;65;
$GPXUP;2076;10:05:13;0;50	08714;8	55021;5;219;68;
$GPXUP;2076;10:05:14;0;50	08725;8	5504;5;218;64;
$GPXUP;2076;10:05:15;0;50	08739;8	55056;5;219;67;
$GPXUP;2076;10:05:16;0;50	08754;8	55066;5;219;62;
$GPXUP;2076;10:05:17;0;50	08767;8	55078;5;219;62;
$GPXUP;2076;10:05:18;0;50	0878;8	55093;5;219;60;
$GPXUP;2076;10:05:19;0;50	0879;8	55112;5;220;65;
$GPXUP;2076;10:05:20;0;50	088;8	55132;5;221;65;
$GPXUP;2076;10:05:21;0;50	08809;8	55153;5;222;64;
$GPXUP;2076;10:05:22;0;50	08818;8	55174;5;223;66;
$GPXUP;2076;10:05:23;0;50	08824;8	55199;5;224;68;
$GPXUP;2076;10:05:24;0;50	08828;8	55225;5;225;70;
$GPXUP;2076;10:05:25;0;50	08828;8	55254;5;225;72;
$GPXUP;2076;10:05:26;0;50	08828;8	55282;5;225;75;
$GPXUP;2076;10:05:27;0;50	08831;8	5531;5;226;75;
$GPXUP;2076;10:05:28;0;50	08837;8	55337;5;226;72;
$GPXUP;2076;10:05:29;0;50	08846;8	5536;5;227;69;
$GPXUP;2076;10:05:30;0;50	08857;8	55379;5;227;65;
$GPXUP;2076;10:05:31;0;50	0887;8	55396;5;227;65;
$GPXUP;2076;10:05:32;0;50	08882;8	55415;5;228;67;
$GPXUP;2076;10:05:33;0;50	08895;8	55432;5;229;67;
$GPXUP;2076;10:05:34;0;50	08906;8	55452;5;228;68;
$GPXUP;2076;10:05:35;0;50	08916;8	55472;5;230;68;
$GPXUP;2076;10:05:36;0;50	08925;8	55493;5;231;64;
$GPXUP;2076;10:05:37;0;50	08932;8	55514;5;232;64;
$GPXUP;2076;10:05:38;0;50	08942;8	55533;5;233;64;
$GPXUP;2076;10:05:39;0;50	08952;8	5555;5;234;59;
$GPXUP;2076;10:05:40;0;50	08961;8	55564;5;234;52;
$GPXUP;2076;10:05:41;0;50	08974;8	55578;5;236;59;
$GPXUP;2076;10:05:42;0;50	08989;8	55586;5;236;58;
$GPXUP;2076;10:05:43;0;50	09006;8	55585;5;237;65;
$GPXUP;2076;10:05:44;0;50	09024;8	55588;5;238;69;
$GPXUP;2076;10:05:45;0;50	09043;8	55592;5;240;68;
$GPXUP;2076;10:05:46;0;50	0906;8	55597;5;240;68;
$GPXUP;2076;10:05:47;0;50	09074;8	55606;5;242;58;
$GPXUP;2076;10:05:48;0;50	09086;8	55621;5;242;60;
$GPXUP;2076;10:05:49;0;50	09094;8	55642;5;243;60;
$GPXUP;2076;10:05:50;0;50	091;8	55666;5;243;62;
$GPXUP;2076;10:05:51;0;50	09106;8	5569;5;242;64;
$GPXUP;2076;10:05:52;0;50	09113;8	55712;2;242;64;
$GPXUP;2076;10:05:53;0;50	09119;8	55736;5;242;63;
$GPXUP;2076;10:05:54;0;50	09124;8	55761;5;242;64;
$GPXUP;2076;10:05:55;0;50	09129;8	55786;5;242;66;
$GPXUP;2076;10:05:56;0;50	09137;8	5581;5;242;67;
$GPXUP;2076;10:05:57;0;50	09145;8	55832;5;242;67;
$GPXUP;2076;10:05:58;0;50	09157;8	55853;5;242;68;
$GPXUP;2076;10:05:59;0;50	0917;8	55871;5;243;69;
$GPXUP;2076;10:06:00;0;50	09184;8	55886;5;242;69;
$GPXUP;2076;10:06:01;0;50	09198;8	55901;5;243;69;
$GPXUP;2076;10:06:02;0;50	09214;8	55912;5;243;69;
$GPXUP;2076;10:06:03;0;50	09229;8	55925;5;244;69;
$GPXUP;2076;10:06:04;0;50	09244;8	55937;5;245;68;
$GPXUP;2076;10:06:05;0;50	09258;8	55954;5;245;69;
$GPXUP;2076;10:06:06;0;50	09271;8	55973;5;246;71;
$GPXUP;2076;10:06:07;0;50	09284;8	55993;5;245;72;
$GPXUP;2076;10:06:08;0;50	09299;8	56011;5;245;74;
$GPXUP;2076;10:06:09;0;50	09313;8	56029;5;245;73;
$GPXUP;2076;10:06:10;0;50	09327;8	56046;5;245;71;
$GPXUP;2076;10:06:11;0;50	09341;8	56063;5;245;70;
$GPXUP;2076;10:06:12;0;50	09354;8	56081;5;246;71;
$GPXUP;2076;10:06:13;0;50	09368;8	56099;5;246;73;
$GPXUP;2076;10:06:14;0;50	09382;8	56118;5;245;73;
$GPXUP;2076;10:06:15;0;50	09397;8	56137;5;245;72;
$GPXUP;2076;10:06:16;0;50	09411;8	56154;5;245;72;
$GPXUP;2076;10:06:17;0;50	09424;8	56172;5;246;72;
$GPXUP;2076;10:06:18;0;50	09438;8	5619;5;245;72;
$GPXUP;2076;10:06:19;0;50	09452;8	56209;5;245;72;
$GPXUP;2076;10:06:20;0;50	09467;8	56223;5;244;71;
$GPXUP;2076;10:06:21;0;50	09482;8	56236;5;244;71;
$GPXUP;2076;10:06:22;0;50	09499;8	56246;5;243;71;
$GPXUP;2076;10:06:23;0;50	09517;8	56255;5;242;71;
$GPXUP;2076;10:06:24;0;50	09532;8	56269;5;241;71;
$GPXUP;2076;10:06:25;0;50	09548;8	56282;5;240;72;
$GPXUP;2076;10:06:26;0;50	09563;8	56298;5;239;72;
$GPXUP;2076;10:06:27;0;50	09577;8	56317;5;238;73;
$GPXUP;2076;10:06:28;0;50	0959;8	56337;5;236;75;
$GPXUP;2076;10:06:29;0;50	09605;8	56357;5;236;77;
$GPXUP;2076;10:06:30;0;50	09619;8	56376;5;234;76;
$GPXUP;2076;10:06:31;0;50	09632;8	56394;5;233;75;
$GPXUP;2076;10:06:32;0;50	09647;8	56413;5;232;74;
$GPXUP;2076;10:06:33;0;50	09659;8	56432;5;232;73;
$GPXUP;2076;10:06:34;0;50	09672;8	56452;5;230;72;
$GPXUP;2076;10:06:35;0;50	09686;8	56468;5;229;72;
$GPXUP;2076;10:06:36;0;50	097;8	56488;5;228;72;
$GPXUP;2076;10:06:37;0;50	09711;8	56508;5;227;72;
$GPXUP;2076;10:06:38;0;50	09724;8	56529;5;225;72;
$GPXUP;2076;10:06:39;0;50	09735;8	56551;5;224;72;
$GPXUP;2076;10:06:40;0;50	09744;8	56576;5;223;72;
$GPXUP;2076;10:06:41;0;50	09753;8	566;5;222;72;
$GPXUP;2076;10:06:42;0;50	09762;8	56624;5;221;72;
$GPXUP;2076;10:06:43;0;50	09772;8	56647;5;221;72;
$GPXUP;2076;10:06:44;0;50	09783;8	56669;5;220;71;
$GPXUP;2076;10:06:45;0;50	09795;8	56691;5;219;71;
$GPXUP;2076;10:06:46;0;50	09809;8	56709;5;218;71;
$GPXUP;2076;10:06:47;0;50	09824;8	56725;5;217;75;
$GPXUP;2076;10:06:48;0;50	09841;8	56741;5;216;78;
$GPXUP;2076;10:06:49;0;50	09857;8	56758;5;215;78;
$GPXUP;2076;10:06:50;0;50	09874;8	56777;5;214;81;
$GPXUP;2076;10:06:51;0;50	09887;8	56796;5;212;71;
$GPXUP;2076;10:06:52;0;50	09899;8	56814;5;212;66;
$GPXUP;2076;10:06:53;0;50	0991;8	56835;5;211;68;
$GPXUP;2076;10:06:54;0;50	09923;8	56854;5;210;70;
$GPXUP;2076;10:06:55;0;50	09935;8	56876;5;210;73;
$GPXUP;2076;10:06:56;0;50	09946;8	56899;5;209;73;
$GPXUP;2076;10:06:57;0;50	09955;8	56922;5;209;71;
$GPXUP;2076;10:06:58;0;50	09959;8	56945;5;209;59;
$GPXUP;2076;10:06:59;0;50	09956;8	56972;5;208;64;
$GPXUP;2076;10:07:00;0;50	09954;8	56998;5;208;65;
$GPXUP;2076;10:07:01;0;50	09955;8	57022;5;208;59;
$GPXUP;2076;10:07:02;0;50	09956;8	5705;5;208;67;
$GPXUP;2076;10:07:03;0;50	09961;8	5708;5;208;75;
$GPXUP;2076;10:07:04;0;50	0997;8	57106;5;208;76;
$GPXUP;2076;10:07:05;0;50	09981;8	5713;5;208;74;
$GPXUP;2076;10:07:06;0;50	09989;8	57156;5;208;72;
$GPXUP;2076;10:07:07;0;50	09994;8	57181;5;208;70;
$GPXUP;2076;10:07:08;0;50	10001;8	57207;5;209;70;
$GPXUP;2076;10:07:09;0;50	10009;8	57231;5;210;70;
$GPXUP;2076;10:07:10;0;50	1002;8	57253;5;211;70;
$GPXUP;2076;10:07:11;0;50	10033;8	57272;5;211;70;
$GPXUP;2076;10:07:12;0;50	10047;8	57289;5;211;71;
$GPXUP;2076;10:07:13;0;50	10061;8	57307;5;211;72;
$GPXUP;2076;10:07:14;0;50	10073;8	57329;5;212;71;
$GPXUP;2076;10:07:15;0;50	10081;8	57353;5;212;69;
$GPXUP;2076;10:07:16;0;50	10087;8	57376;5;213;67;
$GPXUP;2076;10:07:17;0;50	10092;8	57401;5;214;66;
$GPXUP;2076;10:07:18;0;50	10097;8	57426;5;214;65;
$GPXUP;2076;10:07:19;0;50	10101;8	57452;5;215;68;
$GPXUP;2076;10:07:20;0;50	10107;8	57479;5;214;72;
$GPXUP;2076;10:07:21;0;50	10115;8	57506;5;214;75;
$GPXUP;2076;10:07:22;0;50	10122;8	57532;5;213;75;
$GPXUP;2076;10:07:23;0;50	10129;8	57559;5;213;75;
$GPXUP;2076;10:07:24;0;50	10133;8	57587;5;214;70;
$GPXUP;2076;10:07:25;0;50	10133;8	57612;5;213;66;
$GPXUP;2076;10:07:26;0;50	10132;8	57637;5;215;65;
$GPXUP;2076;10:07:27;0;50	10133;8	57663;5;215;65;
$GPXUP;2076;10:07:28;0;50	10133;8	57688;5;216;66;
$GPXUP;2076;10:07:29;0;50	10134;8	57715;5;216;67;
$GPXUP;2076;10:07:30;0;50	10139;8	57741;5;217;71;
$GPXUP;2076;10:07:31;0;50	10147;8	57767;5;216;73;
$GPXUP;2076;10:07:32;0;50	10155;8	57792;5;216;75;
$GPXUP;2076;10:07:33;0;50	10166;8	57817;5;216;78;
$GPXUP;2076;10:07:34;0;50	1018;8	57839;5;216;79;
$GPXUP;2076;10:07:35;0;50	10193;8	57863;5;215;78;
$GPXUP;2076;10:07:36;0;50	10203;8	57887;5;216;76;
$GPXUP;2076;10:07:37;0;50	1021;8	57913;5;217;72;
$GPXUP;2076;10:07:38;0;50	10214;8	57938;5;218;68;
$GPXUP;2076;10:07:39;0;50	10213;8	57964;5;219;66;
$GPXUP;2076;10:07:40;0;50	1021;8	5799;5;220;65;
$GPXUP;2076;10:07:41;0;50	1021;8	58016;5;221;68;
$GPXUP;2076;10:07:42;0;50	1021;8	58045;5;221;73;
$GPXUP;2076;10:07:43;0;50	10213;8	58073;5;222;75;
$GPXUP;2076;10:07:44;0;50	10218;8	58103;5;223;76;
$GPXUP;2076;10:07:45;0;50	10224;8	5813;5;224;75;
$GPXUP;2076;10:07:46;0;50	10231;8	58157;5;224;75;
$GPXUP;2076;10:07:47;0;50	10238;8	58185;5;225;74;
$GPXUP;2076;10:07:48;0;50	10241;8	58211;5;226;71;
$GPXUP;2076;10:07:49;0;50	10242;8	58238;5;228;67;
$GPXUP;2076;10:07:50;0;50	10248;8	58262;5;229;69;
$GPXUP;2076;10:07:51;0;50	10253;8	5829;5;231;72;
$GPXUP;2076;10:07:52;0;50	10258;8	58318;5;231;74;
$GPXUP;2076;10:07:53;0;50	1026;8	58345;5;232;73;
$GPXUP;2076;10:07:54;0;50	1026;8	58371;5;234;68;
$GPXUP;2076;10:07:55;0;50	10262;8	58399;5;235;70;
$GPXUP;2076;10:07:56;0;50	10264;8	58424;5;236;68;
$GPXUP;2076;10:07:57;0;50	10268;8	5845;5;237;67;
$GPXUP;2076;10:07:58;0;50	10277;8	58476;5;238;74;
$GPXUP;2076;10:07:59;0;50	10286;8	58503;5;238;75;
$GPXUP;2076;10:08:00;0;50	10294;8	58528;5;240;74;
$GPXUP;2076;10:08:01;0;50	10305;8	58553;5;240;73;
$GPXUP;2076;10:08:02;0;50	10316;8	58577;5;242;73;
$GPXUP;2076;10:08:03;0;50	10324;8	58598;5;243;66;
$GPXUP;2076;10:08:04;0;50	10331;8	58622;5;245;65;
$GPXUP;2076;10:08:05;0;50	10334;8	58645;5;245;60;
$GPXUP;2076;10:08:06;0;50	10334;8	58672;5;247;69;
$GPXUP;2076;10:08:07;0;50	10335;8	587;5;247;70;
$GPXUP;2076;10:08:08;0;50	10334;8	58728;5;249;69;
$GPXUP;2076;10:08:09;0;50	1033;8	58755;5;249;69;
$GPXUP;2076;10:08:10;0;50	10325;8	58781;5;249;68;
$GPXUP;2076;10:08:11;0;50	10319;8	58807;5;249;68;
$GPXUP;2076;10:08:12;0;50	10313;8	58834;5;249;68;
$GPXUP;2076;10:08:13;0;50	10307;8	5886;5;248;69;
$GPXUP;2076;10:08:14;0;50	10302;8	58886;5;248;69;
$GPXUP;2076;10:08:15;0;50	10297;8	58914;5;247;69;
$GPXUP;2076;10:08:16;0;50	10295;8	5894;5;247;69;
$GPXUP;2076;10:08:17;0;50	10293;8	58966;5;247;67;
$GPXUP;2076;10:08:18;0;50	10294;8	58994;5;247;67;
$GPXUP;2076;10:08:19;0;50	10296;8	59019;5;247;66;
$GPXUP;2076;10:08:20;0;50	10301;8	59043;5;246;62;
$GPXUP;2076;10:08:21;0;50	10309;8	59068;5;247;69;
$GPXUP;2076;10:08:22;0;50	10316;8	59094;5;247;67;
$GPXUP;2076;10:08:23;0;50	10318;8	59118;5;247;63;
$GPXUP;2076;10:08:24;0;50	10321;8	59141;5;247;61;
$GPXUP;2076;10:08:25;0;50	1032;8	59165;5;248;61;
$GPXUP;2076;10:08:26;0;50	10319;8	59189;5;249;60;
$GPXUP;2076;10:08:27;0;50	10319;8	59213;5;250;60;
$GPXUP;2076;10:08:28;0;50	10322;8	59236;5;251;60;
$GPXUP;2076;10:08:29;0;50	10326;8	5926;5;252;63;
$GPXUP;2076;10:08:30;0;50	10332;8	59284;5;252;66;
$GPXUP;2076;10:08:31;0;50	1034;8	59308;5;254;66;
$GPXUP;2076;10:08:32;0;50	10349;8	5933;5;255;65;
$GPXUP;2076;10:08:33;0;50	10355;8	59354;5;257;64;
$GPXUP;2076;10:08:34;0;50	1036;8	59377;5;258;64;
$GPXUP;2076;10:08:35;0;50	10363;8	59403;5;259;65;
$GPXUP;2076;10:08:36;0;50	10366;8	59429;5;259;68;
$GPXUP;2076;10:08:37;0;50	10369;8	59457;5;258;70;
$GPXUP;2076;10:08:38;0;50	10374;8	59484;5;258;73;
$GPXUP;2076;10:08:39;0;50	10381;8	59514;5;257;80;
$GPXUP;2076;10:08:40;0;50	10387;8	59545;5;256;82;
$GPXUP;2076;10:08:41;0;50	10394;8	59576;5;254;81;
$GPXUP;2076;10:08:42;0;50	10401;8	59606;5;253;80;
$GPXUP;2076;10:08:43;0;50	1041;8	59633;5;252;77;
$GPXUP;2076;10:08:44;0;50	10417;8	59661;5;250;75;
$GPXUP;2076;10:08:45;0;50	10421;8	59689;5;249;74;
$GPXUP;2076;10:08:46;0;50	10425;8	59718;5;248;74;
$GPXUP;2076;10:08:47;0;50	10425;8	59747;5;247;74;
$GPXUP;2076;10:08:48;0;50	10422;8	59775;5;245;74;
$GPXUP;2076;10:08:49;0;50	10418;8	59802;5;244;74;
$GPXUP;2076;10:08:50;0;50	10414;8	59832;5;243;74;
$GPXUP;2076;10:08:51;0;50	1041;8	59859;5;241;74;
$GPXUP;2076;10:08:52;0;50	10404;8	59886;5;241;74;
$GPXUP;2076;10:08:53;0;50	10396;8	59912;5;239;73;
$GPXUP;2076;10:08:54;0;50	10387;8	59936;5;238;72;
$GPXUP;2076;10:08:55;0;50	10378;8	5996;5;238;72;
$GPXUP;2076;10:08:56;0;50	1037;8	59985;5;237;72;
$GPXUP;2076;10:08:57;0;50	10363;8	60011;5;236;72;
$GPXUP;2076;10:08:58;0;50	10356;8	60035;5;236;70;
$GPXUP;2076;10:08:59;0;50	1035;8	60061;5;235;70;
$GPXUP;2076;10:09:00;0;50	10345;8	60089;5;235;72;
$GPXUP;2076;10:09:01;0;50	10343;8	60117;5;234;73;
$GPXUP;2076;10:09:02;0;50	10345;8	60147;5;233;78;
$GPXUP;2076;10:09:03;0;50	10345;8	60178;5;233;80;
$GPXUP;2076;10:09:04;0;50	10344;8	60207;5;233;76;
$GPXUP;2076;10:09:05;0;50	10344;8	60237;5;232;73;
$GPXUP;2076;10:09:06;0;50	10348;8	60263;5;231;69;
$GPXUP;2076;10:09:07;0;50	10353;8	60287;5;232;63;
$GPXUP;2076;10:09:08;0;50	10361;8	60311;5;231;68;
$GPXUP;2076;10:09:09;0;50	10371;8	60336;5;231;73;
$GPXUP;2076;10:09:10;0;50	10386;8	60355;5;230;73;
$GPXUP;2076;10:09:11;0;50	10401;8	60373;5;228;72;
$GPXUP;2076;10:09:12;0;50	10416;8	60391;5;228;74;
$GPXUP;2076;10:09:13;0;50	10431;8	60412;5;226;76;
$GPXUP;2076;10:09:14;0;50	10445;8	60435;5;224;78;
$GPXUP;2076;10:09:15;0;50	10458;8	60461;5;223;83;
$GPXUP;2076;10:09:16;0;50	10469;8	60489;5;221;83;
$GPXUP;2076;10:09:17;0;50	10478;8	60517;5;220;81;
$GPXUP;2076;10:09:18;0;50	10484;8	60543;5;218;72;
$GPXUP;2076;10:09:19;0;50	10485;8	6057;5;217;71;
$GPXUP;2076;10:09:20;0;50	10488;8	60596;5;217;69;
$GPXUP;2076;10:09:21;0;50	10493;8	60621;5;217;68;
$GPXUP;2076;10:09:22;0;50	10499;8	60643;5;217;63;
$GPXUP;2076;10:09:23;0;50	10508;8	60663;5;218;61;
$GPXUP;2076;10:09:24;0;50	10519;8	60681;5;218;61;
$GPXUP;2076;10:09:25;0;50	10531;8	60696;5;219;62;
$GPXUP;2076;10:09:26;0;50	10545;8	60706;5;220;61;
$GPXUP;2076;10:09:27;0;50	1056;8	60713;5;221;63;
$GPXUP;2076;10:09:28;0;50	10575;8	60719;5;222;65;
$GPXUP;2076;10:09:29;0;50	10591;8	6073;5;222;67;
$GPXUP;2076;10:09:30;0;50	10605;8	60741;5;223;64;
$GPXUP;2076;10:09:31;0;50	10618;8	60753;5;224;63;
$GPXUP;2076;10:09:32;0;50	10626;8	60767;5;225;51;
$GPXUP;2076;10:09:33;0;50	10633;8	60786;5;226;53;
$GPXUP;2076;10:09:34;0;50	10642;8	60812;5;227;71;
$GPXUP;2076;10:09:35;0;50	10654;8	60835;5;227;73;
$GPXUP;2076;10:09:36;0;50	10667;8	60857;5;228;73;
$GPXUP;2076;10:09:37;0;50	10679;8	60879;5;229;72;
$GPXUP;2076;10:09:38;0;50	10689;8	60902;5;231;70;
$GPXUP;2076;10:09:39;0;50	10699;8	60925;5;232;69;
$GPXUP;2076;10:09:40;0;50	10707;8	60949;5;234;66;
$GPXUP;2076;10:09:41;0;50	10711;8	60973;5;236;64;
$GPXUP;2076;10:09:42;0;50	10717;8	60998;5;238;64;
$GPXUP;2076;10:09:43;0;50	10721;8	61022;5;239;64;
$GPXUP;2076;10:09:44;0;50	10724;8	61048;5;242;65;
$GPXUP;2076;10:09:45;0;50	10728;8	61074;5;243;65;
$GPXUP;2076;10:09:46;0;50	10735;8	61098;5;244;65;
$GPXUP;2076;10:09:47;0;50	10744;8	61121;5;246;66;
$GPXUP;2076;10:09:48;0;50	10754;8	61142;5;246;66;
$GPXUP;2076;10:09:49;0;50	10763;8	61165;5;248;67;
$GPXUP;2076;10:09:50;0;50	10768;8	61191;5;249;68;
$GPXUP;2076;10:09:51;0;50	10772;8	61217;5;250;69;
$GPXUP;2076;10:09:52;0;50	10776;8	61243;5;251;69;
$GPXUP;2076;10:09:53;0;50	1078;8	6127;5;252;68;
$GPXUP;2076;10:09:54;0;50	10786;8	61295;5;253;68;
$GPXUP;2076;10:09:55;0;50	10795;8	61319;5;254;68;
$GPXUP;2076;10:09:56;0;50	10801;8	61343;5;254;69;
$GPXUP;2076;10:09:57;0;50	10806;8	61371;5;254;69;
$GPXUP;2076;10:09:58;0;50	10807;8	61398;5;254;69;
$GPXUP;2076;10:09:59;0;50	10809;8	61425;5;254;69;
$GPXUP;2076;10:10:00;0;50	10812;8	61451;5;255;68;
$GPXUP;2076;10:10:01;0;50	10817;8	61476;5;255;66;
$GPXUP;2076;10:10:02;0;50	10825;8	61499;5;255;67;
$GPXUP;2076;10:10:03;0;50	10837;8	61519;5;257;69;
$GPXUP;2076;10:10:04;0;50	10849;8	61537;5;258;69;
$GPXUP;2076;10:10:05;0;50	10864;8	61552;5;258;69;
$GPXUP;2076;10:10:06;0;50	1088;8	61563;5;259;68;
$GPXUP;2076;10:10:07;0;50	10896;8	61573;5;260;67;
$GPXUP;2076;10:10:08;0;50	10911;8	61584;5;261;67;
$GPXUP;2076;10:10:09;0;50	10926;8	61596;5;262;67;
$GPXUP;2076;10:10:10;0;50	10941;8	61613;5;263;70;
$GPXUP;2076;10:10:11;0;50	10954;8	61625;5;264;61;
$GPXUP;2076;10:10:12;0;50	10969;8	61637;5;264;67;
$GPXUP;2076;10:10:13;0;50	10985;8	61649;5;263;68;
$GPXUP;2076;10:10:14;0;50	10999;8	61662;5;264;66;
$GPXUP;2076;10:10:15;0;50	11013;8	61683;5;264;72;
$GPXUP;2076;10:10:16;0;50	11026;8	61702;5;265;69;
$GPXUP;2076;10:10:17;0;50	11037;8	61725;5;266;68;
$GPXUP;2076;10:10:18;0;50	11047;8	61749;5;267;71;
$GPXUP;2076;10:10:19;0;50	1106;8	61773;5;267;73;
$GPXUP;2076;10:10:20;0;50	11074;8	61792;5;268;75;
$GPXUP;2076;10:10:21;0;50	1109;8	61812;5;268;74;
$GPXUP;2076;10:10:22;0;50	11104;8	61829;5;268;72;
$GPXUP;2076;10:10:23;0;50	1112;8	61846;5;268;71;
$GPXUP;2076;10:10:24;0;50	11134;8	61861;5;269;69;
$GPXUP;2076;10:10:25;0;50	11148;8	61879;5;270;68;
$GPXUP;2076;10:10:26;0;50	1116;8	61897;5;270;65;
$GPXUP;2076;10:10:27;0;50	11167;8	61918;5;271;61;
$GPXUP;2076;10:10:28;0;50	11178;8	61938;5;271;66;
$GPXUP;2076;10:10:29;0;50	11192;8	61959;5;272;71;
$GPXUP;2076;10:10:30;0;50	11206;8	61978;5;273;74;
$GPXUP;2076;10:10:31;0;50	1122;8	61995;5;274;69;
$GPXUP;2076;10:10:32;0;50	11235;8	62011;5;274;70;
$GPXUP;2076;10:10:33;0;50	11249;8	62029;5;276;71;
$GPXUP;2076;10:10:34;0;50	11264;8	62045;5;276;73;
$GPXUP;2076;10:10:35;0;50	11282;8	62059;5;277;75;
$GPXUP;2076;10:10:36;0;50	11299;8	62072;5;278;74;
$GPXUP;2076;10:10:37;0;50	11314;8	62087;5;278;72;
$GPXUP;2076;10:10:38;0;50	11329;8	62106;5;277;71;
$GPXUP;2076;10:10:39;0;50	11342;8	62126;5;278;71;
$GPXUP;2076;10:10:40;0;50	11356;8	62146;5;278;75;
$GPXUP;2076;10:10:41;0;50	11372;8	62164;5;277;77;
$GPXUP;2076;10:10:42;0;50	11387;8	62184;5;277;77;
$GPXUP;2076;10:10:43;0;50	11402;8	62202;5;277;77;
$GPXUP;2076;10:10:44;0;50	11418;8	62221;5;276;76;
$GPXUP;2076;10:10:45;0;50	11433;8	62238;5;275;75;
$GPXUP;2076;10:10:46;0;50	11446;8	6226;5;275;73;
$GPXUP;2076;10:10:47;0;50	11456;8	62282;5;273;71;
$GPXUP;2076;10:10:48;0;50	11467;8	62307;5;272;74;
$GPXUP;2076;10:10:49;0;50	1148;8	62329;5;271;76;
$GPXUP;2076;10:10:50;0;50	11494;8	6235;5;270;76;
$GPXUP;2076;10:10:51;0;50	11508;8	6237;5;269;75;
$GPXUP;2076;10:10:52;0;50	11521;8	62389;5;268;74;
$GPXUP;2076;10:10:53;0;50	11535;8	62409;5;266;74;
$GPXUP;2076;10:10:54;0;50	11549;8	62427;5;265;71;
$GPXUP;2076;10:10:55;0;50	11563;8	62445;5;265;71;
$GPXUP;2076;10:10:56;0;50	11574;8	62466;5;264;68;
$GPXUP;2076;10:10:57;0;50	11582;8	62489;5;263;67;
$GPXUP;2076;10:10:58;0;50	11589;8	62513;5;262;67;
$GPXUP;2076;10:10:59;0;50	11598;8	62537;5;262;70;
$GPXUP;2076;10:11:00;0;50	11608;8	6256;5;260;72;
$GPXUP;2076;10:11:01;0;50	11616;8	62584;5;260;72;
$GPXUP;2076;10:11:02;0;50	11625;8	62609;5;259;72;
$GPXUP;2076;10:11:03;0;50	11633;8	62634;5;258;72;
$GPXUP;2076;10:11:04;0;50	11642;8	62659;5;256;73;
$GPXUP;2076;10:11:05;0;50	11651;8	62683;5;255;74;
$GPXUP;2076;10:11:06;0;50	11662;8	62708;5;254;76;
$GPXUP;2076;10:11:07;0;50	11674;8	62732;5;252;78;
$GPXUP;2076;10:11:08;0;50	11688;8	62755;5;250;79;
$GPXUP;2076;10:11:09;0;50	11698;8	6278;5;248;76;
$GPXUP;2076;10:11:10;0;50	11705;8	62809;5;246;80;
$GPXUP;2076;10:11:11;0;50	11711;8	62837;5;243;78;
$GPXUP;2076;10:11:12;0;50	11716;8	62867;5;240;78;
$GPXUP;2076;10:11:13;0;50	11723;8	62896;5;238;79;
$GPXUP;2076;10:11:14;0;50	11729;8	62925;5;236;78;
$GPXUP;2076;10:11:15;0;50	11734;8	62953;5;234;77;
$GPXUP;2076;10:11:16;0;50	11738;8	62982;5;233;75;
$GPXUP;2076;10:11:17;0;50	11742;8	6301;5;231;73;
$GPXUP;2076;10:11:18;0;50	11748;8	63035;5;230;70;
$GPXUP;2076;10:11:19;0;50	11756;8	63061;5;228;73;
$GPXUP;2076;10:11:20;0;50	11766;8	63087;5;226;77;
$GPXUP;2076;10:11:21;0;50	11777;8	63113;5;224;78;
$GPXUP;2076;10:11:22;0;50	11787;8	63139;5;223;78;
$GPXUP;2076;10:11:23;0;50	11795;8	63165;5;221;75;
$GPXUP;2076;10:11:24;0;50	11801;8	63192;5;220;72;
$GPXUP;2076;10:11:25;0;50	11805;8	63218;5;219;68;
$GPXUP;2076;10:11:26;0;50	11809;8	63244;5;218;70;
$GPXUP;2076;10:11:27;0;50	11816;8	6327;5;218;72;
$GPXUP;2076;10:11:28;0;50	11823;8	63296;5;217;73;
$GPXUP;2076;10:11:29;0;50	11825;8	63324;5;216;72;
$GPXUP;2076;10:11:30;0;50	11828;8	63353;5;215;73;
$GPXUP;2076;10:11:31;0;50	11833;8	63381;5;213;76;
$GPXUP;2076;10:11:32;0;50	11837;8	63411;5;211;78;
$GPXUP;2076;10:11:33;0;50	11841;8	63441;5;210;79;
$GPXUP;2076;10:11:34;0;50	11844;8	63471;5;209;79;
$GPXUP;2076;10:11:35;0;50	11846;8	63501;5;208;76;
$GPXUP;2076;10:11:36;0;50	11846;8	6353;5;207;73;
$GPXUP;2076;10:11:37;0;50	11849;8	63557;5;207;71;
$GPXUP;2076;10:11:38;0;50	11854;8	63585;5;206;71;
$GPXUP;2076;10:11:39;0;50	1186;8	6361;5;206;72;
$GPXUP;2076;10:11:40;0;50	11866;8	63637;5;206;72;
$GPXUP;2076;10:11:41;0;50	11874;8	63661;5;205;72;
$GPXUP;2076;10:11:42;0;50	1188;8	63687;5;205;72;
$GPXUP;2076;10:11:43;0;50	11883;8	63715;5;205;72;
$GPXUP;2076;10:11:44;0;50	11887;8	63742;5;204;72;
$GPXUP;2076;10:11:45;0;50	11889;8	63768;5;204;70;
$GPXUP;2076;10:11:46;0;50	1189;8	63795;5;205;68;
$GPXUP;2076;10:11:47;0;50	11891;8	63819;5;206;65;
$GPXUP;2076;10:11:48;0;50	11892;8	63845;5;206;64;
$GPXUP;2076;10:11:49;0;50	11895;8	63868;5;205;64;
$GPXUP;2076;10:11:50;0;50	11901;8	63895;5;205;69;
$GPXUP;2076;10:11:51;0;50	11907;8	6392;5;205;71;
$GPXUP;2076;10:11:52;0;50	11915;8	63946;5;204;74;
$GPXUP;2076;10:11:53;0;50	11924;8	6397;5;203;75;
$GPXUP;2076;10:11:54;0;50	11934;8	63996;5;202;75;
$GPXUP;2076;10:11:55;0;50	11942;8	64021;5;202;73;
$GPXUP;2076;10:11:56;0;50	11948;8	64048;5;200;73;
$GPXUP;2076;10:11:57;0;50	11953;8	64075;5;199;72;
$GPXUP;2076;10:11:58;0;50	11959;8	64101;5;199;72;
$GPXUP;2076;10:11:59;0;50	11965;8	64128;5;198;73;
$GPXUP;2076;10:12:00;0;50	11972;8	64156;5;197;74;
$GPXUP;2076;10:12:01;0;50	11979;8	64182;5;196;74;
$GPXUP;2076;10:12:02;0;50	11986;8	64209;5;195;74;
$GPXUP;2076;10:12:03;0;50	11995;8	64234;5;194;76;
$GPXUP;2076;10:12:04;0;50	12004;8	6426;5;193;76;
$GPXUP;2076;10:12:05;0;50	12013;8	64287;5;191;75;
$GPXUP;2076;10:12:06;0;50	12021;8	64313;5;191;75;
$GPXUP;2076;10:12:07;0;50	12027;8	64341;5;189;75;
$GPXUP;2076;10:12:08;0;50	12032;8	64369;5;188;74;
$GPXUP;2076;10:12:09;0;50	12038;8	64397;5;188;74;
$GPXUP;2076;10:12:10;0;50	12045;8	64424;5;186;75;
$GPXUP;2076;10:12:11;0;50	12053;8	6445;5;186;75;
$GPXUP;2076;10:12:12;0;50	12063;8	64476;5;186;75;
$GPXUP;2076;10:12:13;0;50	12072;8	645;5;185;74;
$GPXUP;2076;10:12:14;0;50	12081;8	64526;5;184;74;
$GPXUP;2076;10:12:15;0;50	1209;8	64551;5;184;74;
$GPXUP;2076;10:12:16;0;50	12099;8	64577;5;183;75;
$GPXUP;2076;10:12:17;0;50	12109;8	64603;5;182;75;
$GPXUP;2076;10:12:18;0;50	12117;8	64629;5;182;75;
$GPXUP;2076;10:12:19;0;50	12124;8	64656;5;181;75;
$GPXUP;2076;10:12:20;0;50	12131;8	64684;5;181;76;
$GPXUP;2076;10:12:21;0;50	12138;8	64712;5;181;76;
$GPXUP;2076;10:12:22;0;50	12144;8	64738;5;180;73;
$GPXUP;2076;10:12:23;0;50	12148;8	64765;5;181;70;
$GPXUP;2076;10:12:24;0;50	1215;8	64792;5;182;69;
$GPXUP;2076;10:12:25;0;50	12154;8	64818;5;183;69;
$GPXUP;2076;10:12:26;0;50	12159;8	64843;5;183;67;
$GPXUP;2076;10:12:27;0;50	12167;8	6487;5;183;75;
$GPXUP;2076;10:12:28;0;50	12172;8	64899;5;183;76;
$GPXUP;2076;10:12:29;0;50	12175;8	64928;5;183;75;
$GPXUP;2076;10:12:30;0;50	12181;8	64956;5;183;76;
$GPXUP;2076;10:12:31;0;50	12187;8	64981;5;183;68;
$GPXUP;2076;10:12:32;0;50	12194;8	65002;5;183;63;
$GPXUP;2076;10:12:33;0;50	12202;8	65023;5;183;61;
$GPXUP;2076;10:12:34;0;50	12213;8	65038;5;184;56;
$GPXUP;2076;10:12:35;0;50	12228;8	6505;5;185;62;
$GPXUP;2076;10:12:36;0;50	12242;8	65064;5;186;63;
$GPXUP;2076;10:12:37;0;50	12254;8	65082;5;187;65;
$GPXUP;2076;10:12:38;0;50	12266;8	651;5;189;67;
$GPXUP;2076;10:12:39;0;50	1228;8	65118;5;189;69;
$GPXUP;2076;10:12:40;0;50	12292;8	65139;5;190;71;
$GPXUP;2076;10:12:41;0;50	12302;8	65162;5;191;73;
$GPXUP;2076;10:12:42;0;50	12313;8	65185;5;191;72;
$GPXUP;2076;10:12:43;0;50	12321;8	6521;5;192;73;
$GPXUP;2076;10:12:44;0;50	1233;8	65233;5;192;69;
$GPXUP;2076;10:12:45;0;50	12339;8	65254;5;194;65;
$GPXUP;2076;10:12:46;0;50	12352;8	65278;5;194;77;
$GPXUP;2076;10:12:47;0;50	12364;8	65301;5;194;79;
$GPXUP;2076;10:12:48;0;50	12377;8	65326;5;195;77;
$GPXUP;2076;10:12:49;0;50	12387;8	65352;5;195;75;
$GPXUP;2076;10:12:50;0;50	12396;8	65378;5;196;74;
$GPXUP;2076;10:12:51;0;50	12406;8	65402;5;196;75;
$GPXUP;2076;10:12:52;0;50	12417;8	65427;5;196;75;
$GPXUP;2076;10:12:53;0;50	12429;8	65451;5;197;75;
$GPXUP;2076;10:12:54;0;50	12441;8	65473;5;196;74;
$GPXUP;2076;10:12:55;0;50	12454;8	65496;5;195;77;
$GPXUP;2076;10:12:56;0;50	12466;8	6552;5;196;76;
$GPXUP;2076;10:12:57;0;50	12477;8	65545;5;196;76;
$GPXUP;2076;10:12:58;0;50	12486;8	65571;5;195;76;
$GPXUP;2076;10:12:59;0;50	12495;8	65598;5;194;76;
$GPXUP;2076;10:13:00;0;50	12503;8	65625;5;194;77;
$GPXUP;2076;10:13:01;0;50	12513;8	65651;5;193;76;
$GPXUP;2076;10:13:02;0;50	12524;8	65676;5;192;78;
$GPXUP;2076;10:13:03;0;50	12534;8	65702;5;190;79;
$GPXUP;2076;10:13:04;0;50	12545;8	6573;5;188;79;
$GPXUP;2076;10:13:05;0;50	12554;8	65757;5;187;79;
$GPXUP;2076;10:13:06;0;50	12563;8	65784;5;186;78;
$GPXUP;2076;10:13:07;0;50	12569;8	65812;5;184;77;
$GPXUP;2076;10:13:08;0;50	1257;8	65842;5;183;76;
$GPXUP;2076;10:13:09;0;50	12566;8	6587;5;181;74;
$GPXUP;2076;10:13:10;0;50	12563;8	65898;5;179;71;
$GPXUP;2076;10:13:11;0;50	1256;8	65928;5;178;77;
$GPXUP;2076;10:13:12;0;50	12559;8	65955;5;176;73;
$GPXUP;2076;10:13:13;0;50	1256;8	65977;5;175;62;
$GPXUP;2076;10:13:14;0;50	12561;8	65998;3;174;58;
$GPXUP;2076;10:13:15;0;50	12562;8	66018;3;174;56;
$GPXUP;2076;10:13:16;0;50	12562;8	66039;2;172;56;
$GPXUP;2076;10:13:17;0;50	1255;8	66037;5;173;47;
$GPXUP;2076;10:13:18;0;50	12537;8	66035;5;172;53;
$GPXUP;2076;10:13:19;0;50	12525;8	66031;5;172;54;
$GPXUP;2076;10:13:20;0;50	12512;8	66033;5;172;54;
$GPXUP;2076;10:13:21;0;50	12504;8	66033;5;171;43;
$GPXUP;2076;10:13:22;0;50	12498;8	6603;5;171;31;
$GPXUP;2076;10:13:23;0;50	12495;8	66028;2;171;25;
$GPXUP;2076;10:13:24;0;50	12491;8	66028;2;171;24;
$GPXUP;2076;10:13:25;0;50	12488;8	66027;2;171;24;
$GPXUP;2076;10:13:26;0;50	12486;8	6603;2;170;24;
$GPXUP;2076;10:13:27;0;50	12483;8	66032;2;170;24;
$GPXUP;2076;10:13:28;0;50	12487;8	66024;3;170;3;
$GPXUP;2076;10:13:29;0;50	12492;8	66015;3;170;0;
$GPXUP;2076;10:13:30;0;50	12498;8	66007;2;170;0;
$GPXUP;2076;10:13:31;0;50	12501;8	65999;2;170;0;
$GPXUP;2076;10:13:32;0;50	12506;8	65991;2;170;0;
$GPXUP;2076;10:13:33;0;50	12509;8	65983;2;170;1;
$GPXUP;2076;10:13:34;0;50	12511;8	65976;2;170;4;
$GPXUP;2076;10:13:35;0;50	12514;8	65969;2;170;4;
$GPXUP;2076;10:13:36;0;50	12516;8	65962;2;171;4;
$GPXUP;2076;10:13:37;0;50	12518;8	65956;2;171;4;
$GPXUP;2076;10:13:38;0;50	1252;8	6595;2;171;4;
$GPXUP;2076;10:13:39;0;50	12522;8	65946;3;171;1;
$GPXUP;2076;10:13:40;0;50	12524;8	65942;3;171;0;
