# Supplementary material for: Pigeon Navigation: Different Routes Lead to Frankfurt
Source: PLoS One. 2014 Nov 12;9(11):e112439. doi: 10.1371/journal.pone.0112439 (PMC4229201; doi:10.1371/journal.pone.0112439)
Supplement: File S4 — Files containing the original track data and a ‘Read me’ explaining the data format. (ZIP) [file pone.0112439.s004.zip › S-KB/050502xup00_633.log]

$GPXUP;2080;09:19:03;0;50	07227;8	53975;5;142;0;
$GPXUP;2080;09:19:04;0;50	07227;8	53973;5;142;4;
$GPXUP;2080;09:19:05;0;50	07227;8	53971;5;142;8;
$GPXUP;2080;09:19:06;0;50	07227;8	53965;5;143;11;
$GPXUP;2080;09:19:07;0;50	07226;8	5396;5;144;14;
$GPXUP;2080;09:19:08;0;50	07225;8	53953;5;144;17;
$GPXUP;2080;09:19:09;0;50	07225;8	53945;5;145;20;
$GPXUP;2080;09:19:10;0;50	07225;8	53933;5;145;27;
$GPXUP;2080;09:19:11;0;50	07225;8	53918;5;146;36;
$GPXUP;2080;09:19:12;0;50	07224;8	53903;5;148;35;
$GPXUP;2080;09:19:13;0;50	07222;8	53888;5;149;32;
$GPXUP;2080;09:19:14;0;50	07221;8	53875;5;150;31;
$GPXUP;2080;09:19:15;0;50	07219;8	53862;5;153;31;
$GPXUP;2080;09:19:16;0;50	07217;8	53847;5;154;32;
$GPXUP;2080;09:19:17;0;50	07216;8	53833;5;156;35;
$GPXUP;2080;09:19:18;0;50	07215;8	53818;5;157;33;
$GPXUP;2080;09:19:19;0;50	07216;8	53803;5;159;39;
$GPXUP;2080;09:19:20;0;50	0722;8	53786;5;160;41;
$GPXUP;2080;09:19:21;0;50	07227;8	53773;5;161;40;
$GPXUP;2080;09:19:22;0;50	07236;8	53768;5;162;35;
$GPXUP;2080;09:19:23;0;50	07252;8	53763;5;163;59;
$GPXUP;2080;09:19:24;0;50	07267;8	53756;5;164;57;
$GPXUP;2080;09:19:25;0;50	0728;8	53743;5;165;56;
$GPXUP;2080;09:19:26;0;50	07292;8	53729;5;166;55;
$GPXUP;2080;09:19:27;0;50	07306;8	53719;5;167;58;
$GPXUP;2080;09:19:28;0;50	07323;8	53709;5;167;66;
$GPXUP;2080;09:19:29;0;50	07342;8	53702;5;167;69;
$GPXUP;2080;09:19:30;0;50	07357;8	53702;5;168;59;
$GPXUP;2080;09:19:31;0;50	07377;8	53704;5;168;70;
$GPXUP;2080;09:19:32;0;50	07396;8	53706;5;169;70;
$GPXUP;2080;09:19:33;0;50	07414;8	53704;5;169;72;
$GPXUP;2080;09:19:34;0;50	0743;8	53698;5;171;66;
$GPXUP;2080;09:19:35;0;50	07442;8	5369;5;171;56;
$GPXUP;2080;09:19:36;0;50	0745;8	5368;5;172;43;
$GPXUP;2080;09:19:37;0;50	07451;8	53667;5;174;35;
$GPXUP;2080;09:19:38;0;50	07447;8	53654;5;175;32;
$GPXUP;2080;09:19:39;0;50	07438;8	53642;5;176;39;
$GPXUP;2080;09:19:40;0;50	07427;8	53634;5;178;35;
$GPXUP;2080;09:19:41;0;50	07415;8	53632;5;179;32;
$GPXUP;2080;09:19:42;0;50	07403;8	53637;5;180;28;
$GPXUP;2080;09:19:43;0;50	07394;8	53648;5;181;27;
$GPXUP;2080;09:19:44;0;50	07384;8	53666;5;182;40;
$GPXUP;2080;09:19:45;0;50	07377;8	53688;5;182;49;
$GPXUP;2080;09:19:46;0;50	07369;8	53718;5;183;62;
$GPXUP;2080;09:19:47;0;50	07361;8	53743;5;185;57;
$GPXUP;2080;09:19:48;0;50	07353;8	53767;5;186;53;
$GPXUP;2080;09:19:49;0;50	07342;8	53786;5;187;51;
$GPXUP;2080;09:19:50;0;50	07331;8	53797;5;187;42;
$GPXUP;2080;09:19:51;0;50	0732;8	53798;5;188;38;
$GPXUP;2080;09:19:52;0;50	07312;8	5379;5;188;32;
$GPXUP;2080;09:19:53;0;50	07307;8	53778;5;187;34;
$GPXUP;2080;09:19:54;0;50	07307;8	53763;5;188;35;
$GPXUP;2080;09:19:55;0;50	07309;8	53745;5;187;38;
$GPXUP;2080;09:19:56;0;50	07317;8	53726;5;187;47;
$GPXUP;2080;09:19:57;0;50	07327;8	53709;5;187;50;
$GPXUP;2080;09:19:58;0;50	07339;8	53695;5;185;44;
$GPXUP;2080;09:19:59;0;50	07353;8	53682;5;186;59;
$GPXUP;2080;09:20:00;0;50	07369;8	53668;5;186;58;
$GPXUP;2080;09:20:01;0;50	07382;8	53655;5;185;57;
$GPXUP;2080;09:20:02;0;50	07394;8	53639;5;186;54;
$GPXUP;2080;09:20:03;0;50	07401;8	53621;5;186;48;
$GPXUP;2080;09:20:04;0;50	07401;8	53606;5;186;36;
$GPXUP;2080;09:20:05;0;50	07395;8	53592;5;186;39;
$GPXUP;2080;09:20:06;0;50	07384;8	53575;5;187;50;
$GPXUP;2080;09:20:07;0;50	07376;8	53557;5;189;47;
$GPXUP;2080;09:20:08;0;50	07369;8	5354;5;191;46;
$GPXUP;2080;09:20:09;0;50	07363;8	53524;5;192;47;
$GPXUP;2080;09:20:10;0;50	0736;8	53505;5;194;46;
$GPXUP;2080;09:20:11;0;50	07361;8	53485;5;196;54;
$GPXUP;2080;09:20:12;0;50	0736;8	53464;5;197;51;
$GPXUP;2080;09:20:13;0;50	07358;8	53444;5;199;53;
$GPXUP;2080;09:20:14;0;50	07353;8	53426;5;201;51;
$GPXUP;2080;09:20:15;0;50	07347;8	53411;5;202;44;
$GPXUP;2080;09:20:16;0;50	07337;8	534;5;204;41;
$GPXUP;2080;09:20:17;0;50	07327;8	53392;5;206;39;
$GPXUP;2080;09:20:18;0;50	07319;8	53381;5;208;41;
$GPXUP;2080;09:20:19;0;50	07314;8	53368;5;210;38;
$GPXUP;2080;09:20:20;0;50	07313;8	53354;5;212;42;
$GPXUP;2080;09:20:21;0;50	07313;8	53338;5;214;48;
$GPXUP;2080;09:20:22;0;50	07316;8	5332;5;217;55;
$GPXUP;2080;09:20:23;0;50	0732;8	53305;5;218;47;
$GPXUP;2080;09:20:24;0;50	0733;8	53295;5;220;52;
$GPXUP;2080;09:20:25;0;50	07342;8	53287;5;220;57;
$GPXUP;2080;09:20:26;0;50	07355;8	53279;5;222;61;
$GPXUP;2080;09:20:27;0;50	07368;8	53273;5;223;58;
$GPXUP;2080;09:20:28;0;50	0738;8	53265;5;225;54;
$GPXUP;2080;09:20:29;0;50	07391;8	53261;5;227;48;
$GPXUP;2080;09:20:30;0;50	07405;8	53258;5;228;58;
$GPXUP;2080;09:20:31;0;50	07419;8	53256;5;229;55;
$GPXUP;2080;09:20:32;0;50	07436;8	5326;5;230;66;
$GPXUP;2080;09:20:33;0;50	07454;8	53269;5;232;72;
$GPXUP;2080;09:20:34;0;50	07469;8	53282;5;232;65;
$GPXUP;2080;09:20:35;0;50	07482;8	53299;5;232;61;
$GPXUP;2080;09:20:36;0;50	07492;8	53325;5;233;65;
$GPXUP;2080;09:20:37;0;50	075;8	53355;5;234;69;
$GPXUP;2080;09:20:38;0;50	07503;8	53385;5;234;67;
$GPXUP;2080;09:20:39;0;50	07503;8	53417;5;235;68;
$GPXUP;2080;09:20:40;0;50	075;8	53453;5;236;80;
$GPXUP;2080;09:20:41;0;50	075;8	5349;5;235;82;
$GPXUP;2080;09:20:42;0;50	07503;8	53526;5;236;85;
$GPXUP;2080;09:20:43;0;50	07508;8	53562;5;236;86;
$GPXUP;2080;09:20:44;0;50	07512;8	53597;5;236;83;
$GPXUP;2080;09:20:45;0;50	07517;8	5363;5;237;79;
$GPXUP;2080;09:20:46;0;50	07525;8	53664;5;237;86;
$GPXUP;2080;09:20:47;0;50	07531;8	53699;5;237;89;
$GPXUP;2080;09:20:48;0;50	07534;8	53735;5;236;88;
$GPXUP;2080;09:20:49;0;50	07537;8	53769;5;236;85;
$GPXUP;2080;09:20:50;0;50	07537;8	53804;5;236;81;
$GPXUP;2080;09:20:51;0;50	07536;8	53837;5;235;79;
$GPXUP;2080;09:20:52;0;50	07534;8	53868;5;234;74;
$GPXUP;2080;09:20:53;0;50	07529;8	53892;5;235;61;
$GPXUP;2080;09:20:54;0;50	07523;8	53917;5;235;64;
$GPXUP;2080;09:20:55;0;50	0752;8	53943;5;235;64;
$GPXUP;2080;09:20:56;0;50	07517;8	53966;5;235;58;
$GPXUP;2080;09:20:57;0;50	07517;8	53992;5;236;64;
$GPXUP;2080;09:20:58;0;50	07519;8	54015;5;236;57;
$GPXUP;2080;09:20:59;0;50	07525;8	54038;5;236;61;
$GPXUP;2080;09:21:00;0;50	07535;8	54058;5;236;61;
$GPXUP;2080;09:21:01;0;50	07551;8	54082;5;236;81;
$GPXUP;2080;09:21:02;0;50	0757;8	54104;5;236;86;
$GPXUP;2080;09:21:03;0;50	07591;8	54122;5;236;90;
$GPXUP;2080;09:21:04;0;50	07614;8	54132;5;235;88;
$GPXUP;2080;09:21:05;0;50	07636;8	54142;5;235;86;
$GPXUP;2080;09:21:06;0;50	07659;8	54151;5;235;85;
$GPXUP;2080;09:21:07;0;50	07681;8	54158;5;236;85;
$GPXUP;2080;09:21:08;0;50	07703;8	54165;5;235;85;
$GPXUP;2080;09:21:09;0;50	07726;8	54165;5;235;85;
$GPXUP;2080;09:21:10;0;50	07747;8	54158;5;235;79;
$GPXUP;2080;09:21:11;0;50	07763;8	54146;5;235;72;
$GPXUP;2080;09:21:12;0;50	07778;8	54134;5;234;62;
$GPXUP;2080;09:21:13;0;50	07788;8	54119;5;234;54;
$GPXUP;2080;09:21:14;0;50	07796;8	54107;5;235;46;
$GPXUP;2080;09:21:15;0;50	078;8	54098;5;234;33;
$GPXUP;2080;09:21:16;0;50	07802;8	54092;5;234;19;
$GPXUP;2080;09:21:17;0;50	07797;8	54093;5;234;2;
$GPXUP;2080;09:21:18;0;50	07787;8	54094;5;234;20;
$GPXUP;2080;09:21:19;0;50	07775;8	54098;5;233;22;
$GPXUP;2080;09:21:20;0;50	07762;8	54102;5;232;26;
$GPXUP;2080;09:21:21;0;50	07748;8	54109;5;230;32;
$GPXUP;2080;09:21:22;0;50	07737;8	54121;5;227;32;
$GPXUP;2080;09:21:23;0;50	07724;8	54142;5;223;48;
$GPXUP;2080;09:21:24;0;50	07713;8	5417;5;220;55;
$GPXUP;2080;09:21:25;0;50	07702;8	54204;5;217;68;
$GPXUP;2080;09:21:26;0;50	07695;8	54243;5;213;80;
$GPXUP;2080;09:21:27;0;50	0769;8	54283;5;209;87;
$GPXUP;2080;09:21:28;0;50	07684;8	54324;5;206;85;
$GPXUP;2080;09:21:29;0;50	07678;8	54363;5;202;85;
$GPXUP;2080;09:21:30;0;50	07674;8	54402;5;199;84;
$GPXUP;2080;09:21:31;0;50	07672;8	54437;5;195;77;
$GPXUP;2080;09:21:32;0;50	07669;8	54472;5;192;77;
$GPXUP;2080;09:21:33;0;50	07664;8	54506;5;189;73;
$GPXUP;2080;09:21:34;0;50	07652;8	54534;5;187;69;
$GPXUP;2080;09:21:35;0;50	07645;8	54565;5;184;73;
$GPXUP;2080;09:21:36;0;50	07641;8	54597;5;182;74;
$GPXUP;2080;09:21:37;0;50	07641;8	5463;5;180;81;
$GPXUP;2080;09:21:38;0;50	0764;8	54663;5;178;81;
$GPXUP;2080;09:21:39;0;50	07639;8	54698;5;176;83;
$GPXUP;2080;09:21:40;0;50	07635;8	54733;5;174;85;
$GPXUP;2080;09:21:41;0;50	07632;8	54768;5;171;85;
$GPXUP;2080;09:21:42;0;50	0763;8	548;5;170;81;
$GPXUP;2080;09:21:43;0;50	07623;8	54832;5;168;80;
$GPXUP;2080;09:21:44;0;50	07613;8	54857;5;166;70;
$GPXUP;2080;09:21:45;0;50	07603;8	54881;5;164;69;
$GPXUP;2080;09:21:46;0;50	07596;8	54904;5;162;60;
$GPXUP;2080;09:21:47;0;50	07592;8	54926;5;162;58;
$GPXUP;2080;09:21:48;0;50	07592;8	54942;5;161;43;
$GPXUP;2080;09:21:49;0;50	07599;8	54957;5;160;46;
$GPXUP;2080;09:21:50;0;50	07609;8	54972;5;158;54;
$GPXUP;2080;09:21:51;0;50	07622;8	5499;5;158;66;
$GPXUP;2080;09:21:52;0;50	07633;8	55015;5;157;74;
$GPXUP;2080;09:21:53;0;50	07645;8	55039;5;157;77;
$GPXUP;2080;09:21:54;0;50	07655;8	55068;5;157;81;
$GPXUP;2080;09:21:55;0;50	07663;8	55098;5;156;80;
$GPXUP;2080;09:21:56;0;50	0767;8	55123;5;156;71;
$GPXUP;2080;09:21:57;0;50	07678;8	55147;5;155;70;
$GPXUP;2080;09:21:58;0;50	0769;8	55172;5;156;74;
$GPXUP;2080;09:21:59;0;50	07704;8	55193;5;156;74;
$GPXUP;2080;09:22:00;0;50	07722;8	5521;5;156;77;
$GPXUP;2080;09:22:01;0;50	0774;8	55226;5;156;77;
$GPXUP;2080;09:22:02;0;50	07759;8	55239;5;156;77;
$GPXUP;2080;09:22:03;0;50	07779;8	55242;5;156;72;
$GPXUP;2080;09:22:04;0;50	07797;8	55238;5;156;61;
$GPXUP;2080;09:22:05;0;50	0781;8	55226;5;157;51;
$GPXUP;2080;09:22:06;0;50	07826;8	55216;5;158;56;
$GPXUP;2080;09:22:07;0;50	07842;8	55206;5;158;57;
$GPXUP;2080;09:22:08;0;50	07859;8	552;5;159;64;
$GPXUP;2080;09:22:09;0;50	07874;8	55197;5;160;57;
$GPXUP;2080;09:22:10;0;50	07892;8	552;5;160;66;
$GPXUP;2080;09:22:11;0;50	07909;8	55213;5;161;73;
$GPXUP;2080;09:22:12;0;50	07924;8	55231;5;162;76;
$GPXUP;2080;09:22:13;0;50	07936;8	55258;5;162;81;
$GPXUP;2080;09:22:14;0;50	07948;8	55284;5;163;80;
$GPXUP;2080;09:22:15;0;50	0796;8	55308;5;163;81;
$GPXUP;2080;09:22:16;0;50	07973;8	55333;5;164;83;
$GPXUP;2080;09:22:17;0;50	0799;8	5535;5;164;77;
$GPXUP;2080;09:22:18;0;50	08005;8	55369;5;164;79;
$GPXUP;2080;09:22:19;0;50	08022;8	55384;5;164;78;
$GPXUP;2080;09:22:20;0;50	08039;8	55399;5;164;76;
$GPXUP;2080;09:22:21;0;50	08058;8	55406;5;164;70;
$GPXUP;2080;09:22:22;0;50	08075;8	55416;5;164;75;
$GPXUP;2080;09:22:23;0;50	08092;8	55432;5;165;76;
$GPXUP;2080;09:22:24;0;50	08107;8	5545;5;165;79;
$GPXUP;2080;09:22:25;0;50	08122;8	5547;5;166;77;
$GPXUP;2080;09:22:26;0;50	08134;8	55491;5;168;74;
$GPXUP;2080;09:22:27;0;50	08143;8	55514;5;169;72;
$GPXUP;2080;09:22:28;0;50	08153;8	55537;5;171;70;
$GPXUP;2080;09:22:29;0;50	08165;8	55557;5;173;72;
$GPXUP;2080;09:22:30;0;50	08178;8	55579;5;174;76;
$GPXUP;2080;09:22:31;0;50	08189;8	55601;5;176;74;
$GPXUP;2080;09:22:32;0;50	082;8	55624;5;177;73;
$GPXUP;2080;09:22:33;0;50	08215;8	55646;5;178;81;
$GPXUP;2080;09:22:34;0;50	08229;8	55668;5;179;82;
$GPXUP;2080;09:22:35;0;50	08242;8	55691;5;179;81;
$GPXUP;2080;09:22:36;0;50	08253;8	55716;5;180;81;
$GPXUP;2080;09:22:37;0;50	08267;8	5574;5;180;81;
$GPXUP;2080;09:22:38;0;50	08282;8	55759;5;181;80;
$GPXUP;2080;09:22:39;0;50	08298;8	55777;5;182;80;
$GPXUP;2080;09:22:40;0;50	08314;8	55796;5;182;81;
$GPXUP;2080;09:22:41;0;50	08331;8	55815;5;182;83;
$GPXUP;2080;09:22:42;0;50	08348;8	55834;5;182;83;
$GPXUP;2080;09:22:43;0;50	08365;8	55853;5;182;83;
$GPXUP;2080;09:22:44;0;50	08381;8	55873;5;182;79;
$GPXUP;2080;09:22:45;0;50	08394;8	55895;5;182;77;
$GPXUP;2080;09:22:46;0;50	08406;8	55917;5;183;75;
$GPXUP;2080;09:22:47;0;50	0842;8	55938;5;183;75;
$GPXUP;2080;09:22:48;0;50	08434;8	55957;5;184;77;
$GPXUP;2080;09:22:49;0;50	0845;8	55977;5;184;79;
$GPXUP;2080;09:22:50;0;50	08464;8	55999;5;185;80;
$GPXUP;2080;09:22:51;0;50	08477;8	56021;5;184;79;
$GPXUP;2080;09:22:52;0;50	0849;8	56046;5;185;81;
$GPXUP;2080;09:22:53;0;50	08503;8	56073;5;185;82;
$GPXUP;2080;09:22:54;0;50	08512;8	56099;5;185;79;
$GPXUP;2080;09:22:55;0;50	08519;8	56129;5;186;80;
$GPXUP;2080;09:22:56;0;50	08526;8	56156;5;186;75;
$GPXUP;2080;09:22:57;0;50	0853;8	56182;5;186;69;
$GPXUP;2080;09:22:58;0;50	08529;8	5621;5;187;73;
$GPXUP;2080;09:22:59;0;50	08523;8	56237;5;187;71;
$GPXUP;2080;09:23:00;0;50	08515;8	56262;5;188;69;
$GPXUP;2080;09:23:01;0;50	08509;8	56289;5;189;71;
$GPXUP;2080;09:23:02;0;50	08502;8	56316;5;188;69;
$GPXUP;2080;09:23:03;0;50	08497;8	56342;5;189;69;
$GPXUP;2080;09:23:04;0;50	08494;8	5637;5;189;71;
$GPXUP;2080;09:23:05;0;50	08495;8	56399;5;190;73;
$GPXUP;2080;09:23:06;0;50	085;8	5643;5;190;79;
$GPXUP;2080;09:23:07;0;50	08513;8	56462;5;190;90;
$GPXUP;2080;09:23:08;0;50	08525;8	56495;5;190;91;
$GPXUP;2080;09:23:09;0;50	08536;8	56528;5;190;90;
$GPXUP;2080;09:23:10;0;50	08546;8	56563;5;190;91;
$GPXUP;2080;09:23:11;0;50	08555;8	56598;5;189;97;
$GPXUP;2080;09:23:12;0;50	08563;8	56635;5;188;95;
$GPXUP;2080;09:23:13;0;50	08566;8	56668;5;188;83;
$GPXUP;2080;09:23:14;0;50	08571;8	56701;5;187;85;
$GPXUP;2080;09:23:15;0;50	0858;8	56733;5;186;89;
$GPXUP;2080;09:23:16;0;50	08591;8	56765;5;186;88;
$GPXUP;2080;09:23:17;0;50	08602;8	56795;5;185;89;
$GPXUP;2080;09:23:18;0;50	08609;8	56828;5;184;86;
$GPXUP;2080;09:23:19;0;50	08615;8	56858;5;184;81;
$GPXUP;2080;09:23:20;0;50	08617;8	56891;5;184;86;
$GPXUP;2080;09:23:21;0;50	0862;8	56923;5;185;83;
$GPXUP;2080;09:23:22;0;50	0862;8	56951;5;184;74;
$GPXUP;2080;09:23:23;0;50	08619;8	56979;5;184;72;
$GPXUP;2080;09:23:24;0;50	08616;8	57004;5;185;67;
$GPXUP;2080;09:23:25;0;50	08611;8	57029;5;185;65;
$GPXUP;2080;09:23:26;0;50	08608;8	57055;5;185;70;
$GPXUP;2080;09:23:27;0;50	08606;8	57079;5;184;65;
$GPXUP;2080;09:23:28;0;50	08604;8	57102;5;185;63;
$GPXUP;2080;09:23:29;0;50	08605;8	57125;5;184;59;
$GPXUP;2080;09:23:30;0;50	08607;8	57149;5;185;65;
$GPXUP;2080;09:23:31;0;50	08612;8	57172;5;184;60;
$GPXUP;2080;09:23:32;0;50	08622;8	57193;5;185;71;
$GPXUP;2080;09:23:33;0;50	08632;8	57219;5;185;75;
$GPXUP;2080;09:23:34;0;50	08639;8	57247;5;185;75;
$GPXUP;2080;09:23:35;0;50	08648;8	57274;5;185;79;
$GPXUP;2080;09:23:36;0;50	08659;8	57304;5;184;88;
$GPXUP;2080;09:23:37;0;50	08671;8	57334;5;184;90;
$GPXUP;2080;09:23:38;0;50	08679;8	57366;5;182;87;
$GPXUP;2080;09:23:39;0;50	08689;8	57398;5;181;88;
$GPXUP;2080;09:23:40;0;50	08698;8	57428;5;181;85;
$GPXUP;2080;09:23:41;0;50	08708;8	57459;5;179;88;
$GPXUP;2080;09:23:42;0;50	0872;8	57488;5;179;87;
$GPXUP;2080;09:23:43;0;50	08734;8	57512;5;179;84;
$GPXUP;2080;09:23:44;0;50	08749;8	57529;5;178;73;
$GPXUP;2080;09:23:45;0;50	08767;8	57541;5;178;74;
$GPXUP;2080;09:23:46;0;50	08787;8	57545;5;177;70;
$GPXUP;2080;09:23:47;0;50	08808;8	57546;5;177;75;
$GPXUP;2080;09:23:48;0;50	08829;8	57549;5;177;74;
$GPXUP;2080;09:23:49;0;50	08849;8	57554;5;178;73;
$GPXUP;2080;09:23:50;0;50	08868;8	57561;5;178;74;
$GPXUP;2080;09:23:51;0;50	08888;8	5757;5;177;79;
$GPXUP;2080;09:23:52;0;50	08907;8	57584;5;178;80;
$GPXUP;2080;09:23:53;0;50	08924;8	57606;5;177;85;
$GPXUP;2080;09:23:54;0;50	08942;8	57626;5;177;88;
$GPXUP;2080;09:23:55;0;50	08962;8	57644;5;176;90;
$GPXUP;2080;09:23:56;0;50	08983;8	57659;5;177;89;
$GPXUP;2080;09:23:57;0;50	09003;8	57675;5;176;89;
$GPXUP;2080;09:23:58;0;50	09023;8	57693;5;176;90;
$GPXUP;2080;09:23:59;0;50	09042;8	57711;5;175;89;
$GPXUP;2080;09:24:00;0;50	0906;8	5773;5;175;89;
$GPXUP;2080;09:24:01;0;50	09078;8	57751;5;174;89;
$GPXUP;2080;09:24:02;0;50	09094;8	57778;5;174;88;
$GPXUP;2080;09:24:03;0;50	09107;8	57805;5;173;88;
$GPXUP;2080;09:24:04;0;50	0912;8	57832;5;173;84;
$GPXUP;2080;09:24:05;0;50	09131;8	5786;5;173;84;
$GPXUP;2080;09:24:06;0;50	09142;8	57887;5;173;85;
$GPXUP;2080;09:24:07;0;50	09154;8	57916;5;174;87;
$GPXUP;2080;09:24:08;0;50	09165;8	57942;5;174;84;
$GPXUP;2080;09:24:09;0;50	09179;8	5797;5;174;88;
$GPXUP;2080;09:24:10;0;50	09195;8	57994;5;174;90;
$GPXUP;2080;09:24:11;0;50	09211;8	58016;5;174;82;
$GPXUP;2080;09:24:12;0;50	09225;8	58038;5;174;80;
$GPXUP;2080;09:24:13;0;50	09242;8	58056;5;174;82;
$GPXUP;2080;09:24:14;0;50	0926;8	58074;5;174;85;
$GPXUP;2080;09:24:15;0;50	0928;8	58087;5;174;86;
$GPXUP;2080;09:24:16;0;50	093;8	58105;5;174;87;
$GPXUP;2080;09:24:17;0;50	09318;8	58124;5;174;89;
$GPXUP;2080;09:24:18;0;50	09337;8	58143;5;173;86;
$GPXUP;2080;09:24:19;0;50	09355;8	58156;5;173;82;
$GPXUP;2080;09:24:20;0;50	09372;8	5817;5;173;76;
$GPXUP;2080;09:24:21;0;50	09389;8	58182;5;174;74;
$GPXUP;2080;09:24:22;0;50	09407;8	58188;5;173;70;
$GPXUP;2080;09:24:23;0;50	09425;8	58197;5;174;74;
$GPXUP;2080;09:24:24;0;50	09442;8	58211;5;173;81;
$GPXUP;2080;09:24:25;0;50	09459;8	5823;5;173;83;
$GPXUP;2080;09:24:26;0;50	09472;8	58251;5;173;79;
$GPXUP;2080;09:24:27;0;50	09487;8	5827;5;173;78;
$GPXUP;2080;09:24:28;0;50	09501;8	58287;5;173;74;
$GPXUP;2080;09:24:29;0;50	09513;8	58307;5;175;73;
$GPXUP;2080;09:24:30;0;50	09523;8	58329;5;175;71;
$GPXUP;2080;09:24:31;0;50	09529;8	58355;5;176;75;
$GPXUP;2080;09:24:32;0;50	09532;8	58383;5;176;76;
$GPXUP;2080;09:24:33;0;50	09538;8	58409;5;177;78;
$GPXUP;2080;09:24:34;0;50	09545;8	58436;5;177;78;
$GPXUP;2080;09:24:35;0;50	09551;8	58462;5;178;75;
$GPXUP;2080;09:24:36;0;50	09557;8	58488;5;180;76;
$GPXUP;2080;09:24:37;0;50	09564;8	58515;5;180;77;
$GPXUP;2080;09:24:38;0;50	09569;8	58543;5;180;78;
$GPXUP;2080;09:24:39;0;50	09573;8	5857;5;181;75;
$GPXUP;2080;09:24:40;0;50	09572;8	58598;5;181;74;
$GPXUP;2080;09:24:41;0;50	09573;8	58627;5;182;76;
$GPXUP;2080;09:24:42;0;50	09574;8	58656;5;181;76;
$GPXUP;2080;09:24:43;0;50	09572;8	58683;5;182;73;
$GPXUP;2080;09:24:44;0;50	09572;8	58711;5;182;72;
$GPXUP;2080;09:24:45;0;50	09576;8	58737;5;182;72;
$GPXUP;2080;09:24:46;0;50	0958;8	58763;5;184;70;
$GPXUP;2080;09:24:47;0;50	09581;8	5879;5;185;70;
$GPXUP;2080;09:24:48;0;50	09585;8	58818;5;186;75;
$GPXUP;2080;09:24:49;0;50	09592;8	58844;5;186;76;
$GPXUP;2080;09:24:50;0;50	096;8	5887;5;187;75;
$GPXUP;2080;09:24:51;0;50	09611;8	58891;5;188;69;
$GPXUP;2080;09:24:52;0;50	09624;8	58909;5;189;69;
$GPXUP;2080;09:24:53;0;50	09636;8	58928;5;190;68;
$GPXUP;2080;09:24:54;0;50	09646;8	58952;5;191;72;
$GPXUP;2080;09:24:55;0;50	09657;8	58977;5;191;75;
$GPXUP;2080;09:24:56;0;50	09667;8	59001;5;192;77;
$GPXUP;2080;09:24:57;0;50	09678;8	59027;5;193;76;
$GPXUP;2080;09:24:58;0;50	09687;8	59053;5;194;77;
$GPXUP;2080;09:24:59;0;50	09696;8	59081;5;195;78;
$GPXUP;2080;09:25:00;0;50	09702;8	5911;5;196;80;
$GPXUP;2080;09:25:01;0;50	09705;8	5914;5;197;79;
$GPXUP;2080;09:25:02;0;50	09712;8	5917;5;197;80;
$GPXUP;2080;09:25:03;0;50	09719;8	592;5;198;82;
$GPXUP;2080;09:25:04;0;50	09725;8	59231;5;198;80;
$GPXUP;2080;09:25:05;0;50	09726;8	59261;5;199;80;
$GPXUP;2080;09:25:06;0;50	09729;8	59291;5;201;77;
$GPXUP;2080;09:25:07;0;50	09731;8	59319;5;203;73;
$GPXUP;2080;09:25:08;0;50	09734;8	59347;5;204;68;
$GPXUP;2080;09:25:09;0;50	09736;8	59374;5;205;70;
$GPXUP;2080;09:25:10;0;50	0974;8	59402;5;206;76;
$GPXUP;2080;09:25:11;0;50	09747;8	59433;5;206;81;
$GPXUP;2080;09:25:12;0;50	09755;8	59464;5;207;84;
$GPXUP;2080;09:25:13;0;50	09762;8	59495;5;209;80;
$GPXUP;2080;09:25:14;0;50	09768;8	59523;5;210;76;
$GPXUP;2080;09:25:15;0;50	09777;8	5955;5;212;75;
$GPXUP;2080;09:25:16;0;50	09787;8	59575;5;213;74;
$GPXUP;2080;09:25:17;0;50	09802;8	59598;5;215;80;
$GPXUP;2080;09:25:18;0;50	09817;8	59621;5;216;80;
$GPXUP;2080;09:25:19;0;50	09829;8	59648;5;217;79;
$GPXUP;2080;09:25:20;0;50	09842;8	59672;5;217;78;
$GPXUP;2080;09:25:21;0;50	09852;8	597;5;218;77;
$GPXUP;2080;09:25:22;0;50	09859;8	59727;5;219;75;
$GPXUP;2080;09:25:23;0;50	09866;8	59755;5;221;74;
$GPXUP;2080;09:25:24;0;50	0987;8	59783;5;221;71;
$GPXUP;2080;09:25:25;0;50	09871;8	59808;5;222;68;
$GPXUP;2080;09:25:26;0;50	09877;8	59836;5;224;72;
$GPXUP;2080;09:25:27;0;50	09886;8	59861;5;226;74;
$GPXUP;2080;09:25:28;0;50	09892;8	59889;5;226;78;
$GPXUP;2080;09:25:29;0;50	09899;8	59919;5;227;78;
$GPXUP;2080;09:25:30;0;50	09905;8	59947;5;228;76;
$GPXUP;2080;09:25:31;0;50	09914;8	59974;5;229;76;
$GPXUP;2080;09:25:32;0;50	09928;8	59999;5;229;83;
$GPXUP;2080;09:25:33;0;50	09942;8	60024;5;230;86;
$GPXUP;2080;09:25:34;0;50	09958;8	60046;5;229;86;
$GPXUP;2080;09:25:35;0;50	09975;8	60068;5;229;87;
$GPXUP;2080;09:25:36;0;50	09993;8	6009;5;229;88;
$GPXUP;2080;09:25:37;0;50	10009;8	60111;5;228;83;
$GPXUP;2080;09:25:38;0;50	10022;8	60133;5;228;78;
$GPXUP;2080;09:25:39;0;50	10033;8	60158;5;227;73;
$GPXUP;2080;09:25:40;0;50	1004;8	60183;5;227;70;
$GPXUP;2080;09:25:41;0;50	10048;8	60207;5;228;69;
$GPXUP;2080;09:25:42;0;50	10055;8	60231;5;229;65;
$GPXUP;2080;09:25:43;0;50	1006;8	60253;5;230;58;
$GPXUP;2080;09:25:44;0;50	10063;8	60273;5;231;50;
$GPXUP;2080;09:25:45;0;50	10063;8	60297;5;232;59;
$GPXUP;2080;09:25:46;0;50	10066;8	60321;5;233;61;
$GPXUP;2080;09:25:47;0;50	1007;8	60345;5;234;61;
$GPXUP;2080;09:25:48;0;50	10076;8	60367;5;235;58;
$GPXUP;2080;09:25:49;0;50	10086;8	60389;5;237;70;
$GPXUP;2080;09:25:50;0;50	10095;8	60415;5;237;71;
$GPXUP;2080;09:25:51;0;50	10106;8	60438;5;239;73;
$GPXUP;2080;09:25:52;0;50	1012;8	6046;5;240;76;
$GPXUP;2080;09:25:53;0;50	10136;8	60481;5;240;79;
$GPXUP;2080;09:25:54;0;50	10151;8	60499;5;241;75;
$GPXUP;2080;09:25:55;0;50	10167;8	60515;5;243;72;
$GPXUP;2080;09:25:56;0;50	10182;8	60533;5;244;73;
$GPXUP;2080;09:25:57;0;50	10195;8	60555;5;245;78;
$GPXUP;2080;09:25:58;0;50	10207;8	60581;5;246;79;
$GPXUP;2080;09:25:59;0;50	10216;8	60609;5;248;79;
$GPXUP;2080;09:26:00;0;50	10225;8	60638;5;249;78;
$GPXUP;2080;09:26:01;0;50	10234;8	60667;5;250;84;
$GPXUP;2080;09:26:02;0;50	10242;8	60697;5;251;82;
$GPXUP;2080;09:26:03;0;50	10247;8	60727;5;252;78;
$GPXUP;2080;09:26:04;0;50	10254;8	60755;5;253;78;
$GPXUP;2080;09:26:05;0;50	10264;8	60783;5;253;79;
$GPXUP;2080;09:26:06;0;50	10274;8	60808;5;253;80;
$GPXUP;2080;09:26:07;0;50	10286;8	60833;5;253;80;
$GPXUP;2080;09:26:08;0;50	10297;8	60859;5;253;80;
$GPXUP;2080;09:26:09;0;50	10305;8	60888;5;253;79;
$GPXUP;2080;09:26:10;0;50	10312;8	60917;5;253;80;
$GPXUP;2080;09:26:11;0;50	10315;8	60947;5;253;80;
$GPXUP;2080;09:26:12;0;50	10319;8	60978;5;253;80;
$GPXUP;2080;09:26:13;0;50	10324;8	61009;5;252;84;
$GPXUP;2080;09:26:14;0;50	10333;8	61038;5;252;84;
$GPXUP;2080;09:26:15;0;50	10345;8	61065;5;251;84;
$GPXUP;2080;09:26:16;0;50	10355;8	61092;5;251;84;
$GPXUP;2080;09:26:17;0;50	10365;8	61121;5;249;84;
$GPXUP;2080;09:26:18;0;50	10372;8	61152;5;250;84;
$GPXUP;2080;09:26:19;0;50	10377;8	61181;5;249;80;
$GPXUP;2080;09:26:20;0;50	10383;8	6121;5;249;78;
$GPXUP;2080;09:26:21;0;50	10388;8	6124;5;248;77;
$GPXUP;2080;09:26:22;0;50	10394;8	61263;5;248;69;
$GPXUP;2080;09:26:23;0;50	10401;8	61287;5;248;68;
$GPXUP;2080;09:26:24;0;50	1041;8	6131;5;248;67;
$GPXUP;2080;09:26:25;0;50	10422;8	61328;5;247;67;
$GPXUP;2080;09:26:26;0;50	10439;8	61339;5;247;70;
$GPXUP;2080;09:26:27;0;50	10457;8	61353;5;247;75;
$GPXUP;2080;09:26:28;0;50	10471;8	61372;5;247;73;
$GPXUP;2080;09:26:29;0;50	10484;8	61391;5;247;72;
$GPXUP;2080;09:26:30;0;50	10495;8	61413;5;247;71;
$GPXUP;2080;09:26:31;0;50	10505;8	61436;5;248;71;
$GPXUP;2080;09:26:32;0;50	10514;8	6146;5;249;72;
$GPXUP;2080;09:26:33;0;50	10525;8	61483;5;249;72;
$GPXUP;2080;09:26:34;0;50	10535;8	61509;5;249;76;
$GPXUP;2080;09:26:35;0;50	10547;8	61534;5;249;80;
$GPXUP;2080;09:26:36;0;50	1056;8	61558;5;249;81;
$GPXUP;2080;09:26:37;0;50	10575;8	6158;5;248;80;
$GPXUP;2080;09:26:38;0;50	10591;8	61597;5;248;77;
$GPXUP;2080;09:26:39;0;50	10608;8	61612;5;247;75;
$GPXUP;2080;09:26:40;0;50	10625;8	61625;5;246;72;
$GPXUP;2080;09:26:41;0;50	10642;8	61634;5;246;72;
$GPXUP;2080;09:26:42;0;50	10659;8	61645;5;245;74;
$GPXUP;2080;09:26:43;0;50	10676;8	61663;5;244;79;
$GPXUP;2080;09:26:44;0;50	10694;8	61679;5;243;80;
$GPXUP;2080;09:26:45;0;50	10711;8	61693;5;243;79;
$GPXUP;2080;09:26:46;0;50	10729;8	61704;5;241;76;
$GPXUP;2080;09:26:47;0;50	10748;8	61711;5;242;73;
$GPXUP;2080;09:26:48;0;50	10765;8	61719;5;241;71;
$GPXUP;2080;09:26:49;0;50	10783;8	61726;5;241;73;
$GPXUP;2080;09:26:50;0;50	10802;8	6173;5;241;72;
$GPXUP;2080;09:26:51;0;50	10819;8	61731;5;241;70;
$GPXUP;2080;09:26:52;0;50	10838;8	61737;5;241;72;
$GPXUP;2080;09:26:53;0;50	10856;8	61746;5;242;77;
$GPXUP;2080;09:26:54;0;50	10873;8	61762;5;242;78;
$GPXUP;2080;09:26:55;0;50	1089;8	61777;5;242;79;
$GPXUP;2080;09:26:56;0;50	10907;8	61795;5;242;81;
$GPXUP;2080;09:26:57;0;50	10923;8	61818;5;242;82;
$GPXUP;2080;09:26:58;0;50	10938;8	61838;5;242;81;
$GPXUP;2080;09:26:59;0;50	10954;8	6186;5;242;82;
$GPXUP;2080;09:27:00;0;50	10967;8	61884;5;242;82;
$GPXUP;2080;09:27:01;0;50	10979;8	61912;5;241;85;
$GPXUP;2080;09:27:02;0;50	10993;8	61937;5;242;84;
$GPXUP;2080;09:27:03;0;50	11006;8	61957;5;241;78;
$GPXUP;2080;09:27:04;0;50	11024;8	61976;5;241;84;
$GPXUP;2080;09:27:05;0;50	11042;8	61997;5;240;89;
$GPXUP;2080;09:27:06;0;50	11061;8	62019;5;239;92;
$GPXUP;2080;09:27:07;0;50	11079;8	62035;5;237;87;
$GPXUP;2080;09:27:08;0;50	11098;8	6205;5;236;84;
$GPXUP;2080;09:27:09;0;50	11117;8	62063;5;235;82;
$GPXUP;2080;09:27:10;0;50	11137;8	62075;5;234;82;
$GPXUP;2080;09:27:11;0;50	11156;8	62088;5;232;81;
$GPXUP;2080;09:27:12;0;50	11175;8	62097;5;231;80;
$GPXUP;2080;09:27:13;0;50	11193;8	6211;5;230;80;
$GPXUP;2080;09:27:14;0;50	11212;8	62125;5;229;81;
$GPXUP;2080;09:27:15;0;50	11229;8	62141;5;228;81;
$GPXUP;2080;09:27:16;0;50	11246;8	62162;5;227;83;
$GPXUP;2080;09:27:17;0;50	1126;8	62186;5;226;85;
$GPXUP;2080;09:27:18;0;50	11275;8	6221;5;225;87;
$GPXUP;2080;09:27:19;0;50	11292;8	62232;5;224;86;
$GPXUP;2080;09:27:20;0;50	1131;8	62248;5;223;82;
$GPXUP;2080;09:27:21;0;50	11327;8	62264;5;222;81;
$GPXUP;2080;09:27:22;0;50	11343;8	62286;5;221;84;
$GPXUP;2080;09:27:23;0;50	11359;8	62307;5;219;85;
$GPXUP;2080;09:27:24;0;50	11376;8	62327;5;218;84;
$GPXUP;2080;09:27:25;0;50	11394;8	62343;5;217;82;
$GPXUP;2080;09:27:26;0;50	11412;8	62357;5;215;80;
$GPXUP;2080;09:27:27;0;50	1143;8	62369;5;214;78;
$GPXUP;2080;09:27:28;0;50	11446;8	62384;5;214;77;
$GPXUP;2080;09:27:29;0;50	11462;8	62404;5;213;78;
$GPXUP;2080;09:27:30;0;50	11475;8	62425;5;213;80;
$GPXUP;2080;09:27:31;0;50	11491;8	62444;5;212;79;
$GPXUP;2080;09:27:32;0;50	11508;8	6246;5;212;77;
$GPXUP;2080;09:27:33;0;50	11526;8	62471;5;212;75;
$GPXUP;2080;09:27:34;0;50	11543;8	62481;5;211;75;
$GPXUP;2080;09:27:35;0;50	11561;8	62491;5;210;74;
$GPXUP;2080;09:27:36;0;50	11578;8	62501;5;210;75;
$GPXUP;2080;09:27:37;0;50	11596;8	62511;5;209;73;
$GPXUP;2080;09:27:38;0;50	11614;8	62519;5;209;72;
$GPXUP;2080;09:27:39;0;50	11631;8	62523;5;208;73;
$GPXUP;2080;09:27:40;0;50	11649;8	62534;5;207;76;
$GPXUP;2080;09:27:41;0;50	11667;8	62548;5;206;80;
$GPXUP;2080;09:27:42;0;50	11685;8	62566;5;206;84;
$GPXUP;2080;09:27:43;0;50	11703;8	62582;5;205;84;
$GPXUP;2080;09:27:44;0;50	11722;8	62595;5;205;82;
$GPXUP;2080;09:27:45;0;50	11741;8	62607;5;204;80;
$GPXUP;2080;09:27:46;0;50	11759;8	62621;5;203;79;
$GPXUP;2080;09:27:47;0;50	11777;8	62634;5;203;79;
$GPXUP;2080;09:27:48;0;50	11795;8	62647;5;204;80;
$GPXUP;2080;09:27:49;0;50	11813;8	62661;5;204;81;
$GPXUP;2080;09:27:50;0;50	11833;8	62673;5;204;81;
$GPXUP;2080;09:27:51;0;50	11851;8	62688;5;204;83;
$GPXUP;2080;09:27:52;0;50	11869;8	62707;5;204;86;
$GPXUP;2080;09:27:53;0;50	11886;8	62728;5;204;87;
$GPXUP;2080;09:27:54;0;50	11904;8	62746;5;203;85;
$GPXUP;2080;09:27:55;0;50	11923;8	62761;5;202;83;
$GPXUP;2080;09:27:56;0;50	11941;8	62774;5;203;83;
$GPXUP;2080;09:27:57;0;50	1196;8	62789;5;202;85;
$GPXUP;2080;09:27:58;0;50	11977;8	62806;5;201;84;
$GPXUP;2080;09:27:59;0;50	11995;8	62824;5;200;83;
$GPXUP;2080;09:28:00;0;50	12012;8	62842;5;198;84;
$GPXUP;2080;09:28:01;0;50	1203;8	62861;5;198;84;
$GPXUP;2080;09:28:02;0;50	12046;8	62881;5;197;85;
$GPXUP;2080;09:28:03;0;50	12062;8	62903;5;195;85;
$GPXUP;2080;09:28:04;0;50	12078;8	62924;5;194;85;
$GPXUP;2080;09:28:05;0;50	12096;8	62945;5;193;87;
$GPXUP;2080;09:28:06;0;50	12114;8	62965;5;192;88;
$GPXUP;2080;09:28:07;0;50	12131;8	62987;5;191;88;
$GPXUP;2080;09:28:08;0;50	12147;8	63008;5;190;86;
$GPXUP;2080;09:28:09;0;50	12163;8	63031;5;189;83;
$GPXUP;2080;09:28:10;0;50	12179;8	63048;5;189;83;
$GPXUP;2080;09:28:11;0;50	12198;8	63061;5;188;81;
$GPXUP;2080;09:28:12;0;50	12216;8	6307;5;189;76;
$GPXUP;2080;09:28:13;0;50	12235;8	63076;5;189;73;
$GPXUP;2080;09:28:14;0;50	12253;8	63084;5;188;75;
$GPXUP;2080;09:28:15;0;50	12271;8	63099;5;189;78;
$GPXUP;2080;09:28:16;0;50	12288;8	63114;5;189;79;
$GPXUP;2080;09:28:17;0;50	12305;8	63136;5;188;86;
$GPXUP;2080;09:28:18;0;50	1232;8	63156;5;188;79;
$GPXUP;2080;09:28:19;0;50	12333;8	63174;5;187;71;
$GPXUP;2080;09:28:20;0;50	12345;8	63197;5;186;76;
$GPXUP;2080;09:28:21;0;50	12358;8	63224;5;185;82;
$GPXUP;2080;09:28:22;0;50	1237;8	63251;5;185;81;
$GPXUP;2080;09:28:23;0;50	12384;8	63277;5;184;85;
$GPXUP;2080;09:28:24;0;50	12399;8	63299;5;184;83;
$GPXUP;2080;09:28:25;0;50	12418;8	63319;5;182;87;
$GPXUP;2080;09:28:26;0;50	12437;8	63339;5;181;89;
$GPXUP;2080;09:28:27;0;50	12455;8	63359;5;181;87;
$GPXUP;2080;09:28:28;0;50	12471;8	63382;5;180;86;
$GPXUP;2080;09:28:29;0;50	12485;8	63403;5;179;74;
$GPXUP;2080;09:28:30;0;50	12495;8	63428;5;178;73;
$GPXUP;2080;09:28:31;0;50	12504;8	63452;5;178;70;
$GPXUP;2080;09:28:32;0;50	12506;8	63479;5;178;67;
$GPXUP;2080;09:28:33;0;50	12508;8	63509;5;177;71;
$GPXUP;2080;09:28:34;0;50	1251;8	63538;5;178;73;
$GPXUP;2080;09:28:35;0;50	12515;8	63566;5;177;69;
$GPXUP;2080;09:28:36;0;50	12524;8	63593;5;177;77;
$GPXUP;2080;09:28:37;0;50	12533;8	6362;5;177;78;
$GPXUP;2080;09:28:38;0;50	12544;8	63649;5;176;81;
$GPXUP;2080;09:28:39;0;50	12557;8	63676;5;175;85;
$GPXUP;2080;09:28:40;0;50	1257;8	63703;5;174;84;
$GPXUP;2080;09:28:41;0;50	12579;8	63734;5;173;86;
$GPXUP;2080;09:28:42;0;50	12588;8	63768;5;172;93;
$GPXUP;2080;09:28:43;0;50	12597;8	63802;5;172;92;
$GPXUP;2080;09:28:44;0;50	12604;8	63837;5;171;93;
$GPXUP;2080;09:28:45;0;50	1261;8	63872;5;171;91;
$GPXUP;2080;09:28:46;0;50	1261;8	63902;5;171;81;
$GPXUP;2080;09:28:47;0;50	12613;8	6393;5;171;70;
$GPXUP;2080;09:28:48;0;50	12617;8	63956;5;170;74;
$GPXUP;2080;09:28:49;0;50	12623;8	63982;5;170;76;
$GPXUP;2080;09:28:50;0;50	12627;8	64009;5;170;74;
$GPXUP;2080;09:28:51;0;50	1263;8	64038;5;170;78;
$GPXUP;2080;09:28:52;0;50	12634;8	64065;5;170;73;
$GPXUP;2080;09:28:53;0;50	12638;8	64091;5;168;75;
$GPXUP;2080;09:28:54;0;50	12642;8	64121;5;168;79;
$GPXUP;2080;09:28:55;0;50	12647;8	6415;5;167;81;
$GPXUP;2080;09:28:56;0;50	1265;8	64179;5;168;77;
$GPXUP;2080;09:28:57;0;50	12653;8	64205;5;167;74;
$GPXUP;2080;09:28:58;0;50	12658;8	64231;5;167;73;
$GPXUP;2080;09:28:59;0;50	12666;8	64255;5;166;74;
$GPXUP;2080;09:29:00;0;50	12674;8	64281;5;166;74;
$GPXUP;2080;09:29:01;0;50	1268;8	64306;5;167;72;
$GPXUP;2080;09:29:02;0;50	12683;8	64328;5;166;59;
$GPXUP;2080;09:29:03;0;50	12681;8	64351;5;167;64;
$GPXUP;2080;09:29:04;0;50	1268;8	64376;5;167;66;
$GPXUP;2080;09:29:05;0;50	12681;8	64404;5;166;70;
$GPXUP;2080;09:29:06;0;50	12681;8	64433;5;166;78;
$GPXUP;2080;09:29:07;0;50	1268;8	64463;5;165;78;
$GPXUP;2080;09:29:08;0;50	12676;8	64492;5;164;78;
$GPXUP;2080;09:29:09;0;50	12667;8	64516;5;164;69;
$GPXUP;2080;09:29:10;0;50	12658;8	6454;5;163;69;
$GPXUP;2080;09:29:11;0;50	1265;8	64563;5;162;64;
$GPXUP;2080;09:29:12;0;50	12646;8	6459;5;162;71;
$GPXUP;2080;09:29:13;0;50	12642;8	64619;5;161;75;
$GPXUP;2080;09:29:14;0;50	12636;8	64644;5;160;65;
$GPXUP;2080;09:29:15;0;50	1263;8	64667;5;159;64;
$GPXUP;2080;09:29:16;0;50	12622;8	64687;5;159;55;
$GPXUP;2080;09:29:17;0;50	12611;8	64702;5;159;56;
$GPXUP;2080;09:29:18;0;50	126;8	64714;5;159;48;
$GPXUP;2080;09:29:19;0;50	1259;8	64729;5;159;51;
$GPXUP;2080;09:29:20;0;50	12581;8	64748;5;160;57;
$GPXUP;2080;09:29:21;0;50	12572;8	6477;5;160;61;
$GPXUP;2080;09:29:22;0;50	12566;8	64788;5;161;53;
$GPXUP;2080;09:29:23;0;50	12561;8	64807;5;161;52;
$GPXUP;2080;09:29:24;0;50	12559;8	64829;5;162;55;
$GPXUP;2080;09:29:25;0;50	12558;8	64854;5;162;66;
$GPXUP;2080;09:29:26;0;50	12557;8	64881;5;162;66;
$GPXUP;2080;09:29:27;0;50	12556;8	64909;5;164;69;
$GPXUP;2080;09:29:28;0;50	12554;8	64935;5;164;65;
$GPXUP;2080;09:29:29;0;50	12551;8	64965;5;164;71;
$GPXUP;2080;09:29:30;0;50	12553;8	64993;5;165;72;
$GPXUP;2080;09:29:31;0;50	12554;8	65024;5;166;78;
$GPXUP;2080;09:29:32;0;50	12557;8	65055;5;166;78;
$GPXUP;2080;09:29:33;0;50	12561;8	65085;5;167;77;
$GPXUP;2080;09:29:34;0;50	12566;8	65114;5;167;75;
$GPXUP;2080;09:29:35;0;50	12574;8	65145;5;168;82;
$GPXUP;2080;09:29:36;0;50	12582;8	65173;5;168;79;
$GPXUP;2080;09:29:37;0;50	1259;8	65204;5;169;83;
$GPXUP;2080;09:29:38;0;50	12597;8	65234;5;169;82;
$GPXUP;2080;09:29:39;0;50	12601;8	65261;5;169;76;
$GPXUP;2080;09:29:40;0;50	126;8	65288;5;168;73;
$GPXUP;2080;09:29:41;0;50	12599;8	65318;5;168;79;
$GPXUP;2080;09:29:42;0;50	12598;8	65349;5;166;81;
$GPXUP;2080;09:29:43;0;50	12597;8	65376;5;165;72;
$GPXUP;2080;09:29:44;0;50	12595;8	65402;5;165;72;
$GPXUP;2080;09:29:45;0;50	12591;8	65426;5;164;65;
$GPXUP;2080;09:29:46;0;50	12583;8	6545;5;163;69;
$GPXUP;2080;09:29:47;0;50	12577;8	65476;5;163;73;
$GPXUP;2080;09:29:48;0;50	12573;8	65503;5;162;74;
$GPXUP;2080;09:29:49;0;50	12571;8	65533;5;161;80;
$GPXUP;2080;09:29:50;0;50	12568;8	65562;5;160;80;
$GPXUP;2080;09:29:51;0;50	12565;8	65591;5;160;79;
$GPXUP;2080;09:29:52;0;50	12564;8	65621;5;160;81;
$GPXUP;2080;09:29:53;0;50	12566;8	65651;5;159;82;
$GPXUP;2080;09:29:54;0;50	12569;8	65681;5;159;80;
$GPXUP;2080;09:29:55;0;50	12572;8	65707;5;159;72;
$GPXUP;2080;09:29:56;0;50	12577;8	65731;5;159;67;
$GPXUP;2080;09:29:57;0;50	12582;8	65756;5;160;69;
$GPXUP;2080;09:29:58;0;50	12585;8	65782;5;160;70;
$GPXUP;2080;09:29:59;0;50	12588;8	65809;5;160;74;
$GPXUP;2080;09:30:00;0;50	12588;8	65836;5;158;74;
$GPXUP;2080;09:30:01;0;50	12585;8	65866;5;158;75;
$GPXUP;2080;09:30:02;0;50	12582;8	65893;5;158;77;
$GPXUP;2080;09:30:03;0;50	12577;8	65921;5;157;73;
$GPXUP;2080;09:30:04;0;50	12574;8	65946;5;157;69;
$GPXUP;2080;09:30:05;0;50	12571;8	65968;5;156;61;
$GPXUP;2080;09:30:06;0;50	12568;8	65984;5;156;50;
$GPXUP;2080;09:30:07;0;50	12568;8	65994;5;156;36;
$GPXUP;2080;09:30:08;0;50	12568;8	65995;5;155;14;
$GPXUP;2080;09:30:09;0;50	12568;8	65989;5;154;1;
$GPXUP;2080;09:30:10;0;50	12567;8	65982;5;154;0;
$GPXUP;2080;09:30:11;0;50	12566;8	65976;5;154;0;
$GPXUP;2080;09:30:12;0;50	12565;8	6597;5;154;0;
$GPXUP;2080;09:30:13;0;50	12564;8	65964;5;153;0;
$GPXUP;2080;09:30:14;0;50	12564;8	6596;5;154;0;
$GPXUP;2080;09:30:15;0;50	12564;8	65954;5;154;0;
$GPXUP;2080;09:30:16;0;50	12563;8	65951;5;154;0;
$GPXUP;2080;09:30:17;0;50	12562;8	65947;5;154;0;
$GPXUP;2080;09:30:18;0;50	12562;8	65942;5;154;0;
$GPXUP;2080;09:30:19;0;50	12562;8	6594;5;154;0;
$GPXUP;2080;09:30:20;0;50	12561;8	65937;5;154;0;
