# Supplementary material for: Pigeon Navigation: Different Routes Lead to Frankfurt
Source: PLoS One. 2014 Nov 12;9(11):e112439. doi: 10.1371/journal.pone.0112439 (PMC4229201; doi:10.1371/journal.pone.0112439)
Supplement: File S4 — Files containing the original track data and a ‘Read me’ explaining the data format. (ZIP) [file pone.0112439.s004.zip › S-KB/050502xup01_1044.log]

$GPXUP;2080;08:13:18;0;50	07226;8	53974;5;140;0;
$GPXUP;2080;08:13:19;0;50	07225;8	53975;5;141;5;
$GPXUP;2080;08:13:20;0;50	07225;8	5397;5;141;11;
$GPXUP;2080;08:13:21;0;50	07223;8	53962;5;141;24;
$GPXUP;2080;08:13:22;0;50	07221;8	53948;5;142;36;
$GPXUP;2080;08:13:23;0;50	0722;8	53934;5;143;37;
$GPXUP;2080;08:13:24;0;50	07219;8	53922;5;143;30;
$GPXUP;2080;08:13:25;0;50	07221;8	53913;5;144;27;
$GPXUP;2080;08:13:26;0;50	07227;8	53901;5;144;39;
$GPXUP;2080;08:13:27;0;50	07235;8	53891;5;145;38;
$GPXUP;2080;08:13:28;0;50	07246;8	5388;5;146;50;
$GPXUP;2080;08:13:29;0;50	07256;8	53869;5;146;45;
$GPXUP;2080;08:13:30;0;50	07264;8	53856;5;148;46;
$GPXUP;2080;08:13:31;0;50	07274;8	53841;5;148;53;
$GPXUP;2080;08:13:32;0;50	07286;8	53833;5;150;49;
$GPXUP;2080;08:13:33;0;50	073;8	53829;5;150;53;
$GPXUP;2080;08:13:34;0;50	07311;8	53822;5;151;49;
$GPXUP;2080;08:13:35;0;50	07321;8	53815;5;152;40;
$GPXUP;2080;08:13:36;0;50	07331;8	53804;5;154;48;
$GPXUP;2080;08:13:37;0;50	07341;8	53794;5;155;47;
$GPXUP;2080;08:13:38;0;50	07353;8	53787;5;156;50;
$GPXUP;2080;08:13:39;0;50	07366;8	53777;5;156;54;
$GPXUP;2080;08:13:40;0;50	07376;8	53768;5;157;44;
$GPXUP;2080;08:13:41;0;50	07384;8	53755;5;157;44;
$GPXUP;2080;08:13:42;0;50	07392;8	53741;5;159;44;
$GPXUP;2080;08:13:43;0;50	07399;8	53727;5;159;44;
$GPXUP;2080;08:13:44;0;50	07403;8	53709;5;160;46;
$GPXUP;2080;08:13:45;0;50	07405;8	53686;5;161;51;
$GPXUP;2080;08:13:46;0;50	07401;8	53669;5;161;43;
$GPXUP;2080;08:13:47;0;50	07399;8	53648;5;162;46;
$GPXUP;2080;08:13:48;0;50	07399;8	53627;5;162;48;
$GPXUP;2080;08:13:49;0;50	07403;8	5361;5;162;48;
$GPXUP;2080;08:13:50;0;50	07406;8	53589;5;162;53;
$GPXUP;2080;08:13:51;0;50	0741;8	53567;5;162;55;
$GPXUP;2080;08:13:52;0;50	07411;8	53543;5;163;59;
$GPXUP;2080;08:13:53;0;50	07408;8	53523;5;164;50;
$GPXUP;2080;08:13:54;0;50	07406;8	53505;5;164;42;
$GPXUP;2080;08:13:55;0;50	07405;8	53488;5;164;43;
$GPXUP;2080;08:13:56;0;50	07409;8	53474;5;164;45;
$GPXUP;2080;08:13:57;0;50	07415;8	53458;5;164;48;
$GPXUP;2080;08:13:58;0;50	0742;8	53443;5;164;47;
$GPXUP;2080;08:13:59;0;50	07422;8	53425;5;165;50;
$GPXUP;2080;08:14:00;0;50	07423;8	53404;5;165;56;
$GPXUP;2080;08:14:01;0;50	07424;8	53385;5;166;51;
$GPXUP;2080;08:14:02;0;50	07424;8	53368;5;167;47;
$GPXUP;2080;08:14:03;0;50	0742;8	53351;5;168;48;
$GPXUP;2080;08:14:04;0;50	07412;8	53339;5;170;41;
$GPXUP;2080;08:14:05;0;50	07405;8	53326;5;171;39;
$GPXUP;2080;08:14:06;0;50	074;8	53315;5;172;35;
$GPXUP;2080;08:14:07;0;50	07395;8	53306;5;173;28;
$GPXUP;2080;08:14:08;0;50	0739;8	53298;5;174;27;
$GPXUP;2080;08:14:09;0;50	07387;8	5329;5;174;26;
$GPXUP;2080;08:14:10;0;50	07384;8	53284;5;175;21;
$GPXUP;2080;08:14:11;0;50	07388;8	5327;5;176;44;
$GPXUP;2080;08:14:12;0;50	07391;8	53255;5;177;46;
$GPXUP;2080;08:14:13;0;50	0739;8	53238;5;178;48;
$GPXUP;2080;08:14:14;0;50	07387;8	53223;5;179;45;
$GPXUP;2080;08:14:15;0;50	07384;8	53211;5;181;37;
$GPXUP;2080;08:14:16;0;50	0738;8	53202;5;183;33;
$GPXUP;2080;08:14:17;0;50	07374;8	53193;5;184;36;
$GPXUP;2080;08:14:18;0;50	07365;8	53186;5;186;39;
$GPXUP;2080;08:14:19;0;50	07356;8	53176;5;186;41;
$GPXUP;2080;08:14:20;0;50	07348;8	53167;5;185;37;
$GPXUP;2080;08:14:21;0;50	07342;8	5316;5;185;33;
$GPXUP;2080;08:14:22;0;50	07335;8	53154;5;185;32;
$GPXUP;2080;08:14:23;0;50	07329;8	53147;5;185;29;
$GPXUP;2080;08:14:24;0;50	07325;8	53142;5;185;26;
$GPXUP;2080;08:14:25;0;50	07322;8	53134;5;185;26;
$GPXUP;2080;08:14:26;0;50	07321;8	53126;5;185;25;
$GPXUP;2080;08:14:27;0;50	07323;8	53116;5;184;24;
$GPXUP;2080;08:14:28;0;50	07327;8	53107;5;184;26;
$GPXUP;2080;08:14:29;0;50	07338;8	53095;5;183;42;
$GPXUP;2080;08:14:30;0;50	07353;8	53088;5;183;53;
$GPXUP;2080;08:14:31;0;50	0737;8	53083;5;183;56;
$GPXUP;2080;08:14:32;0;50	07388;8	5308;5;184;58;
$GPXUP;2080;08:14:33;0;50	07406;8	53079;5;183;58;
$GPXUP;2080;08:14:34;0;50	07424;8	53081;5;183;58;
$GPXUP;2080;08:14:35;0;50	07442;8	53087;5;183;60;
$GPXUP;2080;08:14:36;0;50	0746;8	53094;5;183;62;
$GPXUP;2080;08:14:37;0;50	07478;8	53103;5;183;63;
$GPXUP;2080;08:14:38;0;50	07494;8	53119;5;184;65;
$GPXUP;2080;08:14:39;0;50	07511;8	53133;5;184;68;
$GPXUP;2080;08:14:40;0;50	07528;8	53143;5;184;61;
$GPXUP;2080;08:14:41;0;50	07545;8	53152;5;183;65;
$GPXUP;2080;08:14:42;0;50	07561;8	53162;5;183;57;
$GPXUP;2080;08:14:43;0;50	07575;8	53177;5;184;60;
$GPXUP;2080;08:14:44;0;50	07588;8	53193;5;185;60;
$GPXUP;2080;08:14:45;0;50	07599;8	53212;5;186;58;
$GPXUP;2080;08:14:46;0;50	07608;8	53232;5;187;57;
$GPXUP;2080;08:14:47;0;50	07618;8	53252;5;188;56;
$GPXUP;2080;08:14:48;0;50	07624;8	53271;5;190;47;
$GPXUP;2080;08:14:49;0;50	07628;8	53293;5;190;54;
$GPXUP;2080;08:14:50;0;50	07632;8	53316;5;190;55;
$GPXUP;2080;08:14:51;0;50	07636;8	5334;5;190;59;
$GPXUP;2080;08:14:52;0;50	07641;8	53361;5;191;53;
$GPXUP;2080;08:14:53;0;50	07644;8	53383;5;191;52;
$GPXUP;2080;08:14:54;0;50	07651;8	53404;5;192;55;
$GPXUP;2080;08:14:55;0;50	07666;8	53421;5;191;64;
$GPXUP;2080;08:14:56;0;50	07682;8	53432;5;192;66;
$GPXUP;2080;08:14:57;0;50	07698;8	53447;5;192;67;
$GPXUP;2080;08:14:58;0;50	07713;8	5346;5;193;63;
$GPXUP;2080;08:14:59;0;50	07728;8	53477;5;193;67;
$GPXUP;2080;08:15:00;0;50	07742;8	53494;5;195;66;
$GPXUP;2080;08:15:01;0;50	07755;8	53508;5;195;62;
$GPXUP;2080;08:15:02;0;50	07765;8	53523;5;196;54;
$GPXUP;2080;08:15:03;0;50	07776;8	5354;5;197;60;
$GPXUP;2080;08:15:04;0;50	07785;8	5356;5;198;62;
$GPXUP;2080;08:15:05;0;50	0779;8	53582;5;198;58;
$GPXUP;2080;08:15:06;0;50	07789;8	53612;5;199;68;
$GPXUP;2080;08:15:07;0;50	07788;8	53637;5;198;59;
$GPXUP;2080;08:15:08;0;50	07787;8	53661;3;199;57;
$GPXUP;2080;08:15:09;0;50	07785;8	53684;3;199;55;
$GPXUP;2080;08:15:10;0;50	07783;8	53699;3;199;39;
$GPXUP;2080;08:15:11;0;50	07778;8	53713;5;199;30;
$GPXUP;2080;08:15:12;0;50	0777;8	53724;5;198;30;
$GPXUP;2080;08:15:13;0;50	07762;8	53734;5;199;28;
$GPXUP;2080;08:15:14;0;50	07754;8	5374;5;199;23;
$GPXUP;2080;08:15:15;0;50	07745;8	53745;5;198;22;
$GPXUP;2080;08:15:16;0;50	07739;8	53751;5;199;21;
$GPXUP;2080;08:15:17;0;50	07732;8	53754;5;198;18;
$GPXUP;2080;08:15:18;0;50	07727;8	53755;5;198;14;
$GPXUP;2080;08:15:19;0;50	07724;8	53755;5;198;8;
$GPXUP;2080;08:15:20;0;50	07724;8	53754;5;198;5;
$GPXUP;2080;08:15:21;0;50	07727;8	53752;5;198;16;
$GPXUP;2080;08:15:22;0;50	07737;8	53749;5;198;32;
$GPXUP;2080;08:15:23;0;50	07747;8	53748;5;198;34;
$GPXUP;2080;08:15:24;0;50	07755;8	53744;5;198;31;
$GPXUP;2080;08:15:25;0;50	07764;8	5374;5;197;31;
$GPXUP;2080;08:15:26;0;50	07774;8	53746;5;197;39;
$GPXUP;2080;08:15:27;0;50	0778;8	53753;5;198;29;
$GPXUP;2080;08:15:28;0;50	07785;8	53762;5;199;27;
$GPXUP;2080;08:15:29;0;50	07787;8	53774;5;199;27;
$GPXUP;2080;08:15:30;0;50	07788;8	53792;5;200;40;
$GPXUP;2080;08:15:31;0;50	07789;8	53812;5;200;42;
$GPXUP;2080;08:15:32;0;50	0779;8	53835;5;201;48;
$GPXUP;2080;08:15:33;0;50	07793;8	53861;5;201;56;
$GPXUP;2080;08:15:34;0;50	07798;8	53889;5;203;64;
$GPXUP;2080;08:15:35;0;50	07805;8	53915;5;203;63;
$GPXUP;2080;08:15:36;0;50	07813;8	5394;5;205;58;
$GPXUP;2080;08:15:37;0;50	0782;8	53962;5;205;57;
$GPXUP;2080;08:15:38;0;50	07825;8	53986;5;207;55;
$GPXUP;2080;08:15:39;0;50	07832;8	54008;5;207;54;
$GPXUP;2080;08:15:40;0;50	0784;8	5403;5;208;55;
$GPXUP;2080;08:15:41;0;50	07849;8	54057;5;209;69;
$GPXUP;2080;08:15:42;0;50	07858;8	54083;5;209;72;
$GPXUP;2080;08:15:43;0;50	07869;8	54109;5;209;71;
$GPXUP;2080;08:15:44;0;50	07883;8	5413;5;210;69;
$GPXUP;2080;08:15:45;0;50	07895;8	54152;5;211;66;
$GPXUP;2080;08:15:46;0;50	07904;8	54176;5;212;62;
$GPXUP;2080;08:15:47;0;50	07911;8	54198;5;212;61;
$GPXUP;2080;08:15:48;0;50	07915;8	54224;5;212;63;
$GPXUP;2080;08:15:49;0;50	07917;8	54251;5;213;65;
$GPXUP;2080;08:15:50;0;50	0792;8	54277;5;213;66;
$GPXUP;2080;08:15:51;0;50	07926;8	54306;5;214;74;
$GPXUP;2080;08:15:52;0;50	07932;8	54334;5;215;74;
$GPXUP;2080;08:15:53;0;50	07938;8	54362;5;214;72;
$GPXUP;2080;08:15:54;0;50	07947;8	54391;5;215;78;
$GPXUP;2080;08:15:55;0;50	07958;8	54417;5;215;78;
$GPXUP;2080;08:15:56;0;50	07969;8	54443;5;215;77;
$GPXUP;2080;08:15:57;0;50	07979;8	54467;5;215;74;
$GPXUP;2080;08:15:58;0;50	07989;8	54493;5;215;72;
$GPXUP;2080;08:15:59;0;50	08001;8	54515;5;214;70;
$GPXUP;2080;08:16:00;0;50	08015;8	54534;5;213;72;
$GPXUP;2080;08:16:01;0;50	08031;8	5455;5;214;73;
$GPXUP;2080;08:16:02;0;50	08046;8	54568;5;214;72;
$GPXUP;2080;08:16:03;0;50	0806;8	54586;5;215;69;
$GPXUP;2080;08:16:04;0;50	08075;8	54603;5;215;70;
$GPXUP;2080;08:16:05;0;50	08088;8	54621;5;216;65;
$GPXUP;2080;08:16:06;0;50	08097;8	54643;5;218;68;
$GPXUP;2080;08:16:07;0;50	08108;8	54668;5;219;74;
$GPXUP;2080;08:16:08;0;50	08124;8	54687;5;221;79;
$GPXUP;2080;08:16:09;0;50	0814;8	54705;5;223;79;
$GPXUP;2080;08:16:10;0;50	08157;8	54724;5;224;78;
$GPXUP;2080;08:16:11;0;50	08172;8	5474;5;226;77;
$GPXUP;2080;08:16:12;0;50	08188;8	54758;5;227;77;
$GPXUP;2080;08:16:13;0;50	08203;8	54779;5;228;79;
$GPXUP;2080;08:16:14;0;50	08221;8	54798;5;230;81;
$GPXUP;2080;08:16:15;0;50	08239;8	54811;5;233;79;
$GPXUP;2080;08:16:16;0;50	08256;8	54826;5;233;79;
$GPXUP;2080;08:16:17;0;50	08274;8	54845;5;235;86;
$GPXUP;2080;08:16:18;0;50	08293;8	54865;5;237;90;
$GPXUP;2080;08:16:19;0;50	08311;8	54886;5;237;90;
$GPXUP;2080;08:16:20;0;50	08327;8	54907;5;240;83;
$GPXUP;2080;08:16:21;0;50	08339;8	54929;5;241;76;
$GPXUP;2080;08:16:22;0;50	08349;8	54958;5;243;79;
$GPXUP;2080;08:16:23;0;50	08357;8	54987;5;244;78;
$GPXUP;2080;08:16:24;0;50	08364;8	55014;5;245;74;
$GPXUP;2080;08:16:25;0;50	0837;8	5504;5;247;71;
$GPXUP;2080;08:16:26;0;50	08373;8	55069;5;248;73;
$GPXUP;2080;08:16:27;0;50	08379;8	55098;5;250;73;
$GPXUP;2080;08:16:28;0;50	08385;8	55124;5;251;73;
$GPXUP;2080;08:16:29;0;50	08393;8	55151;5;252;74;
$GPXUP;2080;08:16:30;0;50	08402;8	55178;5;253;76;
$GPXUP;2080;08:16:31;0;50	08412;8	55203;5;254;77;
$GPXUP;2080;08:16:32;0;50	08421;8	5523;5;255;76;
$GPXUP;2080;08:16:33;0;50	08429;8	55256;5;256;74;
$GPXUP;2080;08:16:34;0;50	08436;8	55283;5;257;73;
$GPXUP;2080;08:16:35;0;50	08445;8	55309;5;258;76;
$GPXUP;2080;08:16:36;0;50	08457;8	55332;5;258;77;
$GPXUP;2080;08:16:37;0;50	08469;8	55353;5;259;76;
$GPXUP;2080;08:16:38;0;50	08481;8	55375;5;259;75;
$GPXUP;2080;08:16:39;0;50	08492;8	55398;5;259;73;
$GPXUP;2080;08:16:40;0;50	08502;8	55422;5;260;75;
$GPXUP;2080;08:16:41;0;50	08513;8	55447;5;261;75;
$GPXUP;2080;08:16:42;0;50	08527;8	55466;5;262;75;
$GPXUP;2080;08:16:43;0;50	08541;8	55484;5;263;73;
$GPXUP;2080;08:16:44;0;50	08555;8	555;5;264;72;
$GPXUP;2080;08:16:45;0;50	08568;8	55521;5;266;72;
$GPXUP;2080;08:16:46;0;50	08579;8	55541;5;268;73;
$GPXUP;2080;08:16:47;0;50	08591;8	55565;5;269;75;
$GPXUP;2080;08:16:48;0;50	08604;8	55586;5;270;77;
$GPXUP;2080;08:16:49;0;50	08619;8	55605;5;271;77;
$GPXUP;2080;08:16:50;0;50	08633;8	55625;5;270;78;
$GPXUP;2080;08:16:51;0;50	08647;8	55643;5;270;77;
$GPXUP;2080;08:16:52;0;50	08661;8	55664;5;270;79;
$GPXUP;2080;08:16:53;0;50	08675;8	55688;5;269;83;
$GPXUP;2080;08:16:54;0;50	08686;8	55713;5;269;81;
$GPXUP;2080;08:16:55;0;50	08696;8	55737;5;268;75;
$GPXUP;2080;08:16:56;0;50	08705;8	55764;5;268;78;
$GPXUP;2080;08:16:57;0;50	08712;8	55795;5;268;85;
$GPXUP;2080;08:16:58;0;50	0872;8	55826;5;268;87;
$GPXUP;2080;08:16:59;0;50	08731;8	55853;5;268;84;
$GPXUP;2080;08:17:00;0;50	08746;8	55873;5;267;79;
$GPXUP;2080;08:17:01;0;50	08757;8	55892;5;267;69;
$GPXUP;2080;08:17:02;0;50	08769;8	55913;5;266;75;
$GPXUP;2080;08:17:03;0;50	08784;8	55934;5;267;81;
$GPXUP;2080;08:17:04;0;50	088;8	55949;5;266;78;
$GPXUP;2080;08:17:05;0;50	08815;8	55961;5;266;77;
$GPXUP;2080;08:17:06;0;50	08834;8	55965;5;266;76;
$GPXUP;2080;08:17:07;0;50	0885;8	55967;5;266;75;
$GPXUP;2080;08:17:08;0;50	08866;8	5597;5;267;70;
$GPXUP;2080;08:17:09;0;50	08882;8	55974;5;267;69;
$GPXUP;2080;08:17:10;0;50	08897;8	55981;5;267;68;
$GPXUP;2080;08:17:11;0;50	08913;8	55991;5;266;72;
$GPXUP;2080;08:17:12;0;50	08929;8	56001;5;267;71;
$GPXUP;2080;08:17:13;0;50	08942;8	5602;5;268;77;
$GPXUP;2080;08:17:14;0;50	08951;8	56044;5;268;70;
$GPXUP;2080;08:17:15;0;50	08958;8	56068;5;269;64;
$GPXUP;2080;08:17:16;0;50	08961;8	56097;5;268;66;
$GPXUP;2080;08:17:17;0;50	08966;8	56125;5;269;71;
$GPXUP;2080;08:17:18;0;50	08973;8	56151;5;269;71;
$GPXUP;2080;08:17:19;0;50	08981;8	56178;5;268;72;
$GPXUP;2080;08:17:20;0;50	0899;8	56207;5;268;78;
$GPXUP;2080;08:17:21;0;50	08997;8	56238;5;267;83;
$GPXUP;2080;08:17:22;0;50	09005;8	56269;5;267;82;
$GPXUP;2080;08:17:23;0;50	09009;8	56301;5;267;80;
$GPXUP;2080;08:17:24;0;50	09017;8	56333;5;266;85;
$GPXUP;2080;08:17:25;0;50	09024;8	56363;5;266;77;
$GPXUP;2080;08:17:26;0;50	0903;8	56389;5;266;70;
$GPXUP;2080;08:17:27;0;50	09037;8	56416;5;265;70;
$GPXUP;2080;08:17:28;0;50	09045;8	56442;5;265;71;
$GPXUP;2080;08:17:29;0;50	09056;8	56462;5;264;66;
$GPXUP;2080;08:17:30;0;50	09069;8	5648;5;263;73;
$GPXUP;2080;08:17:31;0;50	09082;8	56504;5;262;76;
$GPXUP;2080;08:17:32;0;50	09095;8	56526;5;259;78;
$GPXUP;2080;08:17:33;0;50	09106;8	56552;5;258;81;
$GPXUP;2080;08:17:34;0;50	09116;8	56581;5;256;82;
$GPXUP;2080;08:17:35;0;50	09128;8	56608;5;254;82;
$GPXUP;2080;08:17:36;0;50	0914;8	56634;5;252;80;
$GPXUP;2080;08:17:37;0;50	09152;8	56658;5;251;78;
$GPXUP;2080;08:17:38;0;50	09168;8	56675;5;249;78;
$GPXUP;2080;08:17:39;0;50	09183;8	56695;5;248;78;
$GPXUP;2080;08:17:40;0;50	09198;8	56716;5;247;79;
$GPXUP;2080;08:17:41;0;50	09211;8	56738;5;247;80;
$GPXUP;2080;08:17:42;0;50	09225;8	56761;5;246;78;
$GPXUP;2080;08:17:43;0;50	09237;8	56783;5;245;76;
$GPXUP;2080;08:17:44;0;50	09248;8	56804;5;245;70;
$GPXUP;2080;08:17:45;0;50	09252;8	56831;5;244;66;
$GPXUP;2080;08:17:46;0;50	09254;8	56858;5;244;70;
$GPXUP;2080;08:17:47;0;50	09258;8	56886;5;242;75;
$GPXUP;2080;08:17:48;0;50	09266;8	56914;5;242;79;
$GPXUP;2080;08:17:49;0;50	09276;8	56941;5;242;81;
$GPXUP;2080;08:17:50;0;50	09288;8	56966;5;241;81;
$GPXUP;2080;08:17:51;0;50	09302;8	56985;5;241;80;
$GPXUP;2080;08:17:52;0;50	09317;8	57001;5;241;77;
$GPXUP;2080;08:17:53;0;50	09333;8	57015;5;241;77;
$GPXUP;2080;08:17:54;0;50	09348;8	57031;5;240;77;
$GPXUP;2080;08:17:55;0;50	09362;8	57049;5;240;77;
$GPXUP;2080;08:17:56;0;50	09377;8	57067;5;239;78;
$GPXUP;2080;08:17:57;0;50	09392;8	57084;5;238;75;
$GPXUP;2080;08:17:58;0;50	09406;8	57104;5;238;75;
$GPXUP;2080;08:17:59;0;50	09418;8	57124;5;238;69;
$GPXUP;2080;08:18:00;0;50	09429;8	57146;5;237;73;
$GPXUP;2080;08:18:01;0;50	0944;8	57168;5;236;72;
$GPXUP;2080;08:18:02;0;50	0945;8	57194;5;237;78;
$GPXUP;2080;08:18:03;0;50	09459;8	57222;5;235;83;
$GPXUP;2080;08:18:04;0;50	0947;8	5725;5;236;85;
$GPXUP;2080;08:18:05;0;50	0948;8	57277;5;234;81;
$GPXUP;2080;08:18:06;0;50	09492;8	57303;5;234;83;
$GPXUP;2080;08:18:07;0;50	09505;8	57327;5;233;81;
$GPXUP;2080;08:18:08;0;50	0952;8	57347;5;233;79;
$GPXUP;2080;08:18:09;0;50	09535;8	57368;5;233;78;
$GPXUP;2080;08:18:10;0;50	09548;8	5739;5;232;80;
$GPXUP;2080;08:18:11;0;50	09562;8	57412;5;231;81;
$GPXUP;2080;08:18:12;0;50	09578;8	57431;5;231;80;
$GPXUP;2080;08:18:13;0;50	09595;8	57444;5;230;80;
$GPXUP;2080;08:18:14;0;50	09613;8	5746;5;229;81;
$GPXUP;2080;08:18:15;0;50	09628;8	5748;5;228;81;
$GPXUP;2080;08:18:16;0;50	09644;8	57501;5;227;79;
$GPXUP;2080;08:18:17;0;50	09658;8	57522;5;226;81;
$GPXUP;2080;08:18:18;0;50	09675;8	57542;5;225;82;
$GPXUP;2080;08:18:19;0;50	09691;8	57558;5;225;73;
$GPXUP;2080;08:18:20;0;50	09709;8	5757;5;224;76;
$GPXUP;2080;08:18:21;0;50	09726;8	57581;5;223;76;
$GPXUP;2080;08:18:22;0;50	09742;8	57597;5;223;72;
$GPXUP;2080;08:18:23;0;50	09755;8	57612;5;222;67;
$GPXUP;2080;08:18:24;0;50	09768;8	57629;5;222;65;
$GPXUP;2080;08:18:25;0;50	09781;8	57644;5;222;68;
$GPXUP;2080;08:18:26;0;50	09797;8	57657;5;222;70;
$GPXUP;2080;08:18:27;0;50	09813;8	57672;5;222;74;
$GPXUP;2080;08:18:28;0;50	09827;8	57688;5;221;72;
$GPXUP;2080;08:18:29;0;50	09843;8	57706;5;221;78;
$GPXUP;2080;08:18:30;0;50	09859;8	57727;5;221;81;
$GPXUP;2080;08:18:31;0;50	09872;8	57747;5;220;77;
$GPXUP;2080;08:18:32;0;50	09881;8	57771;5;220;74;
$GPXUP;2080;08:18:33;0;50	09891;8	57797;5;220;76;
$GPXUP;2080;08:18:34;0;50	09903;8	57817;5;219;74;
$GPXUP;2080;08:18:35;0;50	09916;8	5784;5;218;77;
$GPXUP;2080;08:18:36;0;50	09933;8	57857;5;217;80;
$GPXUP;2080;08:18:37;0;50	09949;8	57873;5;216;81;
$GPXUP;2080;08:18:38;0;50	09965;8	57891;5;216;79;
$GPXUP;2080;08:18:39;0;50	09979;8	57911;5;215;76;
$GPXUP;2080;08:18:40;0;50	09992;8	57931;5;215;73;
$GPXUP;2080;08:18:41;0;50	10006;8	57951;5;216;72;
$GPXUP;2080;08:18:42;0;50	1002;8	57966;5;217;70;
$GPXUP;2080;08:18:43;0;50	10034;8	57981;5;217;69;
$GPXUP;2080;08:18:44;0;50	10048;8	57996;5;218;69;
$GPXUP;2080;08:18:45;0;50	10061;8	58013;5;219;71;
$GPXUP;2080;08:18:46;0;50	10076;8	58028;5;220;70;
$GPXUP;2080;08:18:47;0;50	10091;8	58043;5;220;72;
$GPXUP;2080;08:18:48;0;50	10104;8	58061;5;221;72;
$GPXUP;2080;08:18:49;0;50	10118;8	58079;5;221;70;
$GPXUP;2080;08:18:50;0;50	1013;8	58097;5;222;68;
$GPXUP;2080;08:18:51;0;50	10142;8	58114;5;222;68;
$GPXUP;2080;08:18:52;0;50	10154;8	58136;5;222;70;
$GPXUP;2080;08:18:53;0;50	10161;8	58164;5;223;74;
$GPXUP;2080;08:18:54;0;50	10168;8	58192;5;223;77;
$GPXUP;2080;08:18:55;0;50	10174;8	58222;5;224;77;
$GPXUP;2080;08:18:56;0;50	10182;8	5825;5;224;78;
$GPXUP;2080;08:18:57;0;50	1019;8	5828;5;225;81;
$GPXUP;2080;08:18:58;0;50	10202;8	58307;5;225;82;
$GPXUP;2080;08:18:59;0;50	10214;8	58335;5;225;87;
$GPXUP;2080;08:19:00;0;50	10227;8	5836;5;225;83;
$GPXUP;2080;08:19:01;0;50	10239;8	58387;5;225;82;
$GPXUP;2080;08:19:02;0;50	10248;8	58416;5;225;81;
$GPXUP;2080;08:19:03;0;50	10257;8	58444;5;225;77;
$GPXUP;2080;08:19:04;0;50	10262;8	58473;5;226;76;
$GPXUP;2080;08:19:05;0;50	10265;8	58505;5;226;78;
$GPXUP;2080;08:19:06;0;50	10272;8	58536;5;226;83;
$GPXUP;2080;08:19:07;0;50	1028;8	58568;5;226;83;
$GPXUP;2080;08:19:08;0;50	10288;8	586;5;225;84;
$GPXUP;2080;08:19:09;0;50	10297;8	5863;5;225;87;
$GPXUP;2080;08:19:10;0;50	1031;8	58655;5;224;81;
$GPXUP;2080;08:19:11;0;50	10321;8	58679;5;225;71;
$GPXUP;2080;08:19:12;0;50	10329;8	58701;5;224;65;
$GPXUP;2080;08:19:13;0;50	10333;8	58727;5;224;64;
$GPXUP;2080;08:19:14;0;50	10338;8	58753;5;225;71;
$GPXUP;2080;08:19:15;0;50	10345;8	58781;5;226;73;
$GPXUP;2080;08:19:16;0;50	10354;8	58807;5;227;77;
$GPXUP;2080;08:19:17;0;50	10367;8	5883;5;227;76;
$GPXUP;2080;08:19:18;0;50	1038;8	58853;5;228;78;
$GPXUP;2080;08:19:19;0;50	10393;8	58877;5;228;79;
$GPXUP;2080;08:19:20;0;50	10405;8	58902;5;228;81;
$GPXUP;2080;08:19:21;0;50	10417;8	58925;5;228;77;
$GPXUP;2080;08:19:22;0;50	10429;8	58947;5;229;68;
$GPXUP;2080;08:19:23;0;50	10438;8	58968;5;230;67;
$GPXUP;2080;08:19:24;0;50	10447;8	58985;5;230;55;
$GPXUP;2080;08:19:25;0;50	10453;8	59007;5;232;62;
$GPXUP;2080;08:19:26;0;50	1046;8	59034;5;232;70;
$GPXUP;2080;08:19:27;0;50	10468;8	5906;5;231;77;
$GPXUP;2080;08:19:28;0;50	10474;8	5909;5;231;77;
$GPXUP;2080;08:19:29;0;50	10477;8	59116;5;232;67;
$GPXUP;2080;08:19:30;0;50	10477;8	59144;5;232;69;
$GPXUP;2080;08:19:31;0;50	10475;8	5917;5;232;63;
$GPXUP;2080;08:19:32;0;50	10472;8	59194;5;233;62;
$GPXUP;2080;08:19:33;0;50	10466;8	59217;5;233;58;
$GPXUP;2080;08:19:34;0;50	10461;8	5924;5;235;59;
$GPXUP;2080;08:19:35;0;50	10457;8	59265;5;235;59;
$GPXUP;2080;08:19:36;0;50	10454;8	59288;5;235;59;
$GPXUP;2080;08:19:37;0;50	10452;8	59315;5;237;61;
$GPXUP;2080;08:19:38;0;50	10451;8	59341;5;237;66;
$GPXUP;2080;08:19:39;0;50	10451;8	59371;5;238;71;
$GPXUP;2080;08:19:40;0;50	1046;8	59401;5;238;81;
$GPXUP;2080;08:19:41;0;50	10468;8	59432;5;238;79;
$GPXUP;2080;08:19:42;0;50	10475;8	59462;5;238;75;
$GPXUP;2080;08:19:43;0;50	10479;8	5949;5;237;72;
$GPXUP;2080;08:19:44;0;50	1048;8	5952;5;237;74;
$GPXUP;2080;08:19:45;0;50	10482;8	59551;5;237;75;
$GPXUP;2080;08:19:46;0;50	10487;8	59581;5;237;77;
$GPXUP;2080;08:19:47;0;50	10492;8	59613;5;236;79;
$GPXUP;2080;08:19:48;0;50	10498;8	59646;5;235;86;
$GPXUP;2080;08:19:49;0;50	10506;8	5968;5;234;90;
$GPXUP;2080;08:19:50;0;50	10516;8	59714;5;234;94;
$GPXUP;2080;08:19:51;0;50	1053;8	59746;5;233;96;
$GPXUP;2080;08:19:52;0;50	10544;8	59774;5;232;91;
$GPXUP;2080;08:19:53;0;50	10563;8	59793;5;232;83;
$GPXUP;2080;08:19:54;0;50	10583;8	59808;5;231;83;
$GPXUP;2080;08:19:55;0;50	10602;8	59826;5;231;82;
$GPXUP;2080;08:19:56;0;50	10619;8	59847;5;230;81;
$GPXUP;2080;08:19:57;0;50	10632;8	5987;5;230;79;
$GPXUP;2080;08:19:58;0;50	10645;8	59896;5;229;79;
$GPXUP;2080;08:19:59;0;50	10657;8	59921;5;228;80;
$GPXUP;2080;08:20:00;0;50	1067;8	59946;5;227;83;
$GPXUP;2080;08:20:01;0;50	10686;8	5997;5;226;85;
$GPXUP;2080;08:20:02;0;50	10705;8	59989;5;225;85;
$GPXUP;2080;08:20:03;0;50	10725;8	60003;5;224;85;
$GPXUP;2080;08:20:04;0;50	10745;8	60015;5;223;87;
$GPXUP;2080;08:20:05;0;50	10766;8	60029;5;223;85;
$GPXUP;2080;08:20:06;0;50	10784;8	60044;5;222;77;
$GPXUP;2080;08:20:07;0;50	10799;8	60063;5;223;77;
$GPXUP;2080;08:20:08;0;50	10815;8	60082;5;222;81;
$GPXUP;2080;08:20:09;0;50	10834;8	60097;5;221;82;
$GPXUP;2080;08:20:10;0;50	10853;8	60112;5;221;84;
$GPXUP;2080;08:20:11;0;50	10871;8	60129;5;221;82;
$GPXUP;2080;08:20:12;0;50	10887;8	60146;5;220;78;
$GPXUP;2080;08:20:13;0;50	10902;8	60166;5;221;77;
$GPXUP;2080;08:20:14;0;50	10918;8	60184;5;221;78;
$GPXUP;2080;08:20:15;0;50	10936;8	60197;5;221;78;
$GPXUP;2080;08:20:16;0;50	10954;8	60207;5;222;76;
$GPXUP;2080;08:20:17;0;50	10973;8	60212;5;222;75;
$GPXUP;2080;08:20:18;0;50	10991;8	60216;5;222;73;
$GPXUP;2080;08:20:19;0;50	11009;8	60223;5;223;71;
$GPXUP;2080;08:20:20;0;50	11026;8	60233;5;224;72;
$GPXUP;2080;08:20:21;0;50	11041;8	60244;5;224;66;
$GPXUP;2080;08:20:22;0;50	11055;8	60255;5;225;59;
$GPXUP;2080;08:20:23;0;50	11067;8	60268;5;225;59;
$GPXUP;2080;08:20:24;0;50	11079;8	60286;5;226;65;
$GPXUP;2080;08:20:25;0;50	11092;8	60309;5;226;73;
$GPXUP;2080;08:20:26;0;50	11105;8	60329;5;226;73;
$GPXUP;2080;08:20:27;0;50	11119;8	60347;5;226;72;
$GPXUP;2080;08:20:28;0;50	11133;8	60369;5;226;77;
$GPXUP;2080;08:20:29;0;50	11146;8	60394;5;226;77;
$GPXUP;2080;08:20:30;0;50	11158;8	60418;5;225;77;
$GPXUP;2080;08:20:31;0;50	1117;8	60442;5;225;76;
$GPXUP;2080;08:20:32;0;50	11179;8	60468;5;225;73;
$GPXUP;2080;08:20:33;0;50	11188;8	60494;5;225;70;
$GPXUP;2080;08:20:34;0;50	11194;8	60522;5;226;71;
$GPXUP;2080;08:20:35;0;50	112;8	60551;5;226;79;
$GPXUP;2080;08:20:36;0;50	11208;8	60582;5;225;84;
$GPXUP;2080;08:20:37;0;50	11215;8	60612;5;225;76;
$GPXUP;2080;08:20:38;0;50	11222;8	60638;5;225;75;
$GPXUP;2080;08:20:39;0;50	1123;8	60662;5;226;67;
$GPXUP;2080;08:20:40;0;50	1124;8	60686;5;225;72;
$GPXUP;2080;08:20:41;0;50	11253;8	60708;5;225;78;
$GPXUP;2080;08:20:42;0;50	11266;8	60733;5;224;80;
$GPXUP;2080;08:20:43;0;50	11278;8	60759;5;223;83;
$GPXUP;2080;08:20:44;0;50	11292;8	60785;5;221;85;
$GPXUP;2080;08:20:45;0;50	11306;8	60813;5;219;91;
$GPXUP;2080;08:20:46;0;50	11321;8	60838;5;218;90;
$GPXUP;2080;08:20:47;0;50	11335;8	60861;5;216;81;
$GPXUP;2080;08:20:48;0;50	1135;8	60882;5;214;80;
$GPXUP;2080;08:20:49;0;50	1137;8	60899;5;213;85;
$GPXUP;2080;08:20:50;0;50	11393;8	6091;5;211;90;
$GPXUP;2080;08:20:51;0;50	11416;8	60917;5;210;89;
$GPXUP;2080;08:20:52;0;50	11438;8	60923;5;208;88;
$GPXUP;2080;08:20:53;0;50	1146;8	60922;5;207;81;
$GPXUP;2080;08:20:54;0;50	11479;8	60912;5;205;69;
$GPXUP;2080;08:20:55;0;50	115;8	60907;5;204;73;
$GPXUP;2080;08:20:56;0;50	11521;8	609;5;203;76;
$GPXUP;2080;08:20:57;0;50	11542;8	60899;5;201;78;
$GPXUP;2080;08:20:58;0;50	11562;8	60896;5;200;76;
$GPXUP;2080;08:20:59;0;50	11585;8	60897;5;199;86;
$GPXUP;2080;08:21:00;0;50	11606;8	60904;5;198;83;
$GPXUP;2080;08:21:01;0;50	11625;8	60913;5;197;78;
$GPXUP;2080;08:21:02;0;50	11642;8	60926;5;197;77;
$GPXUP;2080;08:21:03;0;50	11658;8	60945;5;196;81;
$GPXUP;2080;08:21:04;0;50	11675;8	60965;5;197;84;
$GPXUP;2080;08:21:05;0;50	11689;8	60987;5;196;81;
$GPXUP;2080;08:21:06;0;50	11701;8	61015;5;196;87;
$GPXUP;2080;08:21:07;0;50	11709;8	61043;5;195;84;
$GPXUP;2080;08:21:08;0;50	11717;8	61074;5;195;88;
$GPXUP;2080;08:21:09;0;50	11727;8	61106;5;195;93;
$GPXUP;2080;08:21:10;0;50	11739;8	61139;5;195;100;
$GPXUP;2080;08:21:11;0;50	11753;8	6117;5;195;99;
$GPXUP;2080;08:21:12;0;50	11767;8	61193;5;196;87;
$GPXUP;2080;08:21:13;0;50	1178;8	61217;5;196;80;
$GPXUP;2080;08:21:14;0;50	11791;8	61239;5;196;77;
$GPXUP;2080;08:21:15;0;50	11802;8	6126;5;197;76;
$GPXUP;2080;08:21:16;0;50	11811;8	6128;5;198;69;
$GPXUP;2080;08:21:17;0;50	1182;8	613;5;199;66;
$GPXUP;2080;08:21:18;0;50	11826;8	61318;5;200;59;
$GPXUP;2080;08:21:19;0;50	11829;8	61334;5;201;49;
$GPXUP;2080;08:21:20;0;50	11833;8	61354;5;201;58;
$GPXUP;2080;08:21:21;0;50	11839;8	61374;5;202;61;
$GPXUP;2080;08:21:22;0;50	11844;8	61404;5;203;81;
$GPXUP;2080;08:21:23;0;50	11849;8	61435;5;203;84;
$GPXUP;2080;08:21:24;0;50	11857;8	61465;5;203;85;
$GPXUP;2080;08:21:25;0;50	11867;8	61493;5;204;88;
$GPXUP;2080;08:21:26;0;50	11879;8	61522;5;204;87;
$GPXUP;2080;08:21:27;0;50	11887;8	6155;5;204;84;
$GPXUP;2080;08:21:28;0;50	11895;8	61577;5;205;77;
$GPXUP;2080;08:21:29;0;50	11901;8	61602;5;204;68;
$GPXUP;2080;08:21:30;0;50	11902;8	6163;5;204;70;
$GPXUP;2080;08:21:31;0;50	11906;8	6166;5;205;77;
$GPXUP;2080;08:21:32;0;50	11912;8	61691;5;205;85;
$GPXUP;2080;08:21:33;0;50	11922;8	61719;5;205;86;
$GPXUP;2080;08:21:34;0;50	11935;8	61746;5;205;85;
$GPXUP;2080;08:21:35;0;50	11945;8	61775;5;205;85;
$GPXUP;2080;08:21:36;0;50	11954;8	61804;5;204;86;
$GPXUP;2080;08:21:37;0;50	11964;8	61834;5;205;85;
$GPXUP;2080;08:21:38;0;50	11973;8	61862;5;203;83;
$GPXUP;2080;08:21:39;0;50	11983;8	61889;5;203;80;
$GPXUP;2080;08:21:40;0;50	11996;8	61914;5;203;84;
$GPXUP;2080;08:21:41;0;50	12011;8	61932;5;202;77;
$GPXUP;2080;08:21:42;0;50	12027;8	61949;5;203;77;
$GPXUP;2080;08:21:43;0;50	12043;8	61966;5;203;78;
$GPXUP;2080;08:21:44;0;50	12058;8	61985;5;203;75;
$GPXUP;2080;08:21:45;0;50	12071;8	62005;5;203;77;
$GPXUP;2080;08:21:46;0;50	12085;8	62027;5;204;77;
$GPXUP;2080;08:21:47;0;50	12096;8	62051;5;204;75;
$GPXUP;2080;08:21:48;0;50	12102;8	62077;5;205;75;
$GPXUP;2080;08:21:49;0;50	12112;8	62106;5;205;85;
$GPXUP;2080;08:21:50;0;50	12123;8	62136;5;205;92;
$GPXUP;2080;08:21:51;0;50	12135;8	62167;5;205;93;
$GPXUP;2080;08:21:52;0;50	12147;8	62193;5;205;86;
$GPXUP;2080;08:21:53;0;50	12163;8	62214;5;205;85;
$GPXUP;2080;08:21:54;0;50	12176;8	62233;5;205;75;
$GPXUP;2080;08:21:55;0;50	12188;8	62256;5;204;78;
$GPXUP;2080;08:21:56;0;50	122;8	6228;5;204;82;
$GPXUP;2080;08:21:57;0;50	12211;8	62306;5;203;80;
$GPXUP;2080;08:21:58;0;50	12217;8	62332;5;202;72;
$GPXUP;2080;08:21:59;0;50	1222;8	62358;5;202;75;
$GPXUP;2080;08:22:00;0;50	12221;8	62386;5;201;77;
$GPXUP;2080;08:22:01;0;50	12221;8	62416;5;200;78;
$GPXUP;2080;08:22:02;0;50	12219;8	62444;5;199;76;
$GPXUP;2080;08:22:03;0;50	12215;8	6247;5;199;73;
$GPXUP;2080;08:22:04;0;50	12206;8	6249;5;198;68;
$GPXUP;2080;08:22:05;0;50	12196;8	62502;5;197;52;
$GPXUP;2080;08:22:06;0;50	12184;8	62508;5;197;47;
$GPXUP;2080;08:22:07;0;50	12172;8	62505;5;196;40;
$GPXUP;2080;08:22:08;0;50	12158;8	62503;5;196;45;
$GPXUP;2080;08:22:09;0;50	12145;8	62499;5;195;45;
$GPXUP;2080;08:22:10;0;50	12132;8	62494;5;195;43;
$GPXUP;2080;08:22:11;0;50	12122;8	62491;5;195;40;
$GPXUP;2080;08:22:12;0;50	12114;8	62484;5;195;29;
$GPXUP;2080;08:22:13;0;50	12112;8	62476;5;195;14;
$GPXUP;2080;08:22:14;0;50	12115;8	62468;5;195;8;
$GPXUP;2080;08:22:15;0;50	12124;8	62461;5;195;19;
$GPXUP;2080;08:22:16;0;50	12134;8	62456;5;195;27;
$GPXUP;2080;08:22:17;0;50	1215;8	62453;5;196;47;
$GPXUP;2080;08:22:18;0;50	12163;8	62452;5;196;41;
$GPXUP;2080;08:22:19;0;50	12177;8	62451;5;197;38;
$GPXUP;2080;08:22:20;0;50	12189;8	62455;5;197;40;
$GPXUP;2080;08:22:21;0;50	12202;8	62463;5;197;42;
$GPXUP;2080;08:22:22;0;50	12215;8	62476;5;198;47;
$GPXUP;2080;08:22:23;0;50	12228;8	625;5;199;69;
$GPXUP;2080;08:22:24;0;50	12241;8	62527;5;198;74;
$GPXUP;2080;08:22:25;0;50	1225;8	62559;5;198;74;
$GPXUP;2080;08:22:26;0;50	12256;8	62588;5;197;70;
$GPXUP;2080;08:22:27;0;50	1226;8	6262;5;197;71;
$GPXUP;2080;08:22:28;0;50	12264;8	62651;5;197;70;
$GPXUP;2080;08:22:29;0;50	12263;8	62676;5;197;57;
$GPXUP;2080;08:22:30;0;50	12264;8	62703;5;198;62;
$GPXUP;2080;08:22:31;0;50	12264;8	6273;5;198;62;
$GPXUP;2080;08:22:32;0;50	12267;8	6276;5;197;73;
$GPXUP;2080;08:22:33;0;50	12273;8	62788;5;199;67;
$GPXUP;2080;08:22:34;0;50	12279;8	62813;5;200;62;
$GPXUP;2080;08:22:35;0;50	12283;8	6284;5;201;67;
$GPXUP;2080;08:22:36;0;50	1229;8	62868;5;201;70;
$GPXUP;2080;08:22:37;0;50	12298;8	62895;5;203;73;
$GPXUP;2080;08:22:38;0;50	12307;8	62924;5;203;78;
$GPXUP;2080;08:22:39;0;50	12318;8	62951;5;203;79;
$GPXUP;2080;08:22:40;0;50	12327;8	62979;5;203;77;
$GPXUP;2080;08:22:41;0;50	12334;8	63008;5;203;77;
$GPXUP;2080;08:22:42;0;50	12341;8	63037;5;203;75;
$GPXUP;2080;08:22:43;0;50	12347;8	63065;5;204;72;
$GPXUP;2080;08:22:44;0;50	12353;8	63093;5;204;73;
$GPXUP;2080;08:22:45;0;50	12356;8	63125;5;204;76;
$GPXUP;2080;08:22:46;0;50	12358;8	63156;5;204;80;
$GPXUP;2080;08:22:47;0;50	12358;8	63187;5;204;77;
$GPXUP;2080;08:22:48;0;50	12358;8	63215;5;205;70;
$GPXUP;2080;08:22:49;0;50	1236;8	63243;5;204;67;
$GPXUP;2080;08:22:50;0;50	12366;8	63271;5;205;72;
$GPXUP;2080;08:22:51;0;50	12367;8	63299;5;206;71;
$GPXUP;2080;08:22:52;0;50	12369;8	63328;5;205;73;
$GPXUP;2080;08:22:53;0;50	12371;8	63356;5;206;73;
$GPXUP;2080;08:22:54;0;50	12375;8	63388;5;206;82;
$GPXUP;2080;08:22:55;0;50	12383;8	63419;5;206;85;
$GPXUP;2080;08:22:56;0;50	12389;8	63449;5;206;77;
$GPXUP;2080;08:22:57;0;50	12392;8	63476;5;205;73;
$GPXUP;2080;08:22:58;0;50	12396;8	63504;5;206;73;
$GPXUP;2080;08:22:59;0;50	12396;8	6353;5;206;69;
$GPXUP;2080;08:23:00;0;50	12398;8	63556;5;206;72;
$GPXUP;2080;08:23:01;0;50	12405;8	63585;5;205;78;
$GPXUP;2080;08:23:02;0;50	12413;8	63614;5;205;83;
$GPXUP;2080;08:23:03;0;50	12424;8	6364;5;204;80;
$GPXUP;2080;08:23:04;0;50	12432;8	63665;5;204;73;
$GPXUP;2080;08:23:05;0;50	1244;8	63689;5;203;69;
$GPXUP;2080;08:23:06;0;50	12448;8	63714;5;204;72;
$GPXUP;2080;08:23:07;0;50	12456;8	63744;5;203;81;
$GPXUP;2080;08:23:08;0;50	12465;8	63774;5;202;86;
$GPXUP;2080;08:23:09;0;50	12475;8	63804;5;202;85;
$GPXUP;2080;08:23:10;0;50	12484;8	63833;5;202;82;
$GPXUP;2080;08:23:11;0;50	12491;8	63862;5;201;82;
$GPXUP;2080;08:23:12;0;50	12495;8	63891;5;201;74;
$GPXUP;2080;08:23:13;0;50	12496;8	6392;5;201;73;
$GPXUP;2080;08:23:14;0;50	12501;8	63948;5;200;75;
$GPXUP;2080;08:23:15;0;50	12506;8	63977;5;199;78;
$GPXUP;2080;08:23:16;0;50	12511;8	64008;5;199;81;
$GPXUP;2080;08:23:17;0;50	12514;8	64038;5;198;79;
$GPXUP;2080;08:23:18;0;50	12516;8	64068;5;197;78;
$GPXUP;2080;08:23:19;0;50	12518;8	64098;5;196;77;
$GPXUP;2080;08:23:20;0;50	12517;8	64127;5;196;73;
$GPXUP;2080;08:23:21;0;50	12515;8	64155;5;195;72;
$GPXUP;2080;08:23:22;0;50	12511;8	64182;5;195;71;
$GPXUP;2080;08:23:23;0;50	12506;8	64207;5;194;67;
$GPXUP;2080;08:23:24;0;50	12499;8	64231;5;194;64;
$GPXUP;2080;08:23:25;0;50	12492;8	64252;5;194;62;
$GPXUP;2080;08:23:26;0;50	12485;8	64277;5;194;66;
$GPXUP;2080;08:23:27;0;50	1248;8	64303;5;194;68;
$GPXUP;2080;08:23:28;0;50	12478;8	64328;5;194;65;
$GPXUP;2080;08:23:29;0;50	12476;8	64353;5;194;66;
$GPXUP;2080;08:23:30;0;50	12476;8	6438;5;194;69;
$GPXUP;2080;08:23:31;0;50	12479;8	64407;5;193;73;
$GPXUP;2080;08:23:32;0;50	12488;8	64433;5;193;75;
$GPXUP;2080;08:23:33;0;50	12499;8	64458;5;192;75;
$GPXUP;2080;08:23:34;0;50	12509;8	64481;5;192;70;
$GPXUP;2080;08:23:35;0;50	12516;8	64503;5;191;63;
$GPXUP;2080;08:23:36;0;50	12521;8	64524;5;189;58;
$GPXUP;2080;08:23:37;0;50	12525;8	64548;5;189;57;
$GPXUP;2080;08:23:38;0;50	12527;8	64576;5;188;72;
$GPXUP;2080;08:23:39;0;50	1253;8	64608;5;187;76;
$GPXUP;2080;08:23:40;0;50	12535;8	64639;5;187;77;
$GPXUP;2080;08:23:41;0;50	12537;8	64669;5;186;75;
$GPXUP;2080;08:23:42;0;50	1254;8	64702;5;185;81;
$GPXUP;2080;08:23:43;0;50	12544;8	64737;5;185;85;
$GPXUP;2080;08:23:44;0;50	1255;8	64769;5;184;82;
$GPXUP;2080;08:23:45;0;50	12555;8	648;5;183;79;
$GPXUP;2080;08:23:46;0;50	12562;8	64825;5;183;69;
$GPXUP;2080;08:23:47;0;50	12569;8	64849;5;182;66;
$GPXUP;2080;08:23:48;0;50	12575;8	64875;5;181;66;
$GPXUP;2080;08:23:49;0;50	12581;8	64901;5;180;71;
$GPXUP;2080;08:23:50;0;50	12584;8	64928;5;178;68;
$GPXUP;2080;08:23:51;0;50	12584;8	64955;5;178;69;
$GPXUP;2080;08:23:52;0;50	12584;8	64986;5;176;79;
$GPXUP;2080;08:23:53;0;50	12583;8	65018;5;175;80;
$GPXUP;2080;08:23:54;0;50	12578;8	65043;5;173;67;
$GPXUP;2080;08:23:55;0;50	12575;8	65072;5;172;73;
$GPXUP;2080;08:23:56;0;50	12576;8	651;5;171;72;
$GPXUP;2080;08:23:57;0;50	12577;8	65128;5;172;74;
$GPXUP;2080;08:23:58;0;50	12576;8	65153;5;171;67;
$GPXUP;2080;08:23:59;0;50	12575;8	65179;5;171;65;
$GPXUP;2080;08:24:00;0;50	12572;8	65204;5;171;66;
$GPXUP;2080;08:24:01;0;50	1257;8	6523;5;171;68;
$GPXUP;2080;08:24:02;0;50	12571;8	65256;5;171;67;
$GPXUP;2080;08:24:03;0;50	12569;8	65284;5;171;75;
$GPXUP;2080;08:24:04;0;50	12569;8	65312;5;170;71;
$GPXUP;2080;08:24:05;0;50	12565;8	6534;5;170;73;
$GPXUP;2080;08:24:06;0;50	12564;8	65368;5;170;73;
$GPXUP;2080;08:24:07;0;50	12565;8	65396;5;170;72;
$GPXUP;2080;08:24:08;0;50	12567;8	65426;5;170;79;
$GPXUP;2080;08:24:09;0;50	1257;8	65457;5;170;80;
$GPXUP;2080;08:24:10;0;50	12577;8	65486;5;170;84;
$GPXUP;2080;08:24:11;0;50	12584;8	65517;5;170;83;
$GPXUP;2080;08:24:12;0;50	12587;8	65547;5;170;79;
$GPXUP;2080;08:24:13;0;50	12592;8	65578;5;169;79;
$GPXUP;2080;08:24:14;0;50	12595;8	65607;5;168;76;
$GPXUP;2080;08:24:15;0;50	12598;8	6564;5;168;85;
$GPXUP;2080;08:24:16;0;50	12597;8	65673;5;167;85;
$GPXUP;2080;08:24:17;0;50	12597;8	65707;5;166;89;
$GPXUP;2080;08:24:18;0;50	12596;8	65738;5;165;81;
$GPXUP;2080;08:24:19;0;50	12594;8	65769;5;163;79;
$GPXUP;2080;08:24:20;0;50	12588;8	65795;5;162;72;
$GPXUP;2080;08:24:21;0;50	12585;8	65823;5;161;78;
$GPXUP;2080;08:24:22;0;50	12579;8	65851;5;160;78;
$GPXUP;2080;08:24:23;0;50	12576;8	65881;5;159;78;
$GPXUP;2080;08:24:24;0;50	12574;8	65907;5;158;73;
$GPXUP;2080;08:24:25;0;50	1257;8	65935;5;157;73;
$GPXUP;2080;08:24:26;0;50	12571;8	65961;5;156;71;
$GPXUP;2080;08:24:27;0;50	12573;8	65984;5;156;64;
$GPXUP;2080;08:24:28;0;50	12575;8	66003;5;155;56;
$GPXUP;2080;08:24:29;0;50	12575;8	66017;5;155;43;
$GPXUP;2080;08:24:30;0;50	1257;8	66029;5;156;40;
$GPXUP;2080;08:24:31;0;50	12565;8	66042;5;156;49;
$GPXUP;2080;08:24:32;0;50	1256;8	66056;5;157;49;
$GPXUP;2080;08:24:33;0;50	12555;8	66069;5;158;48;
$GPXUP;2080;08:24:34;0;50	12551;8	66077;5;159;37;
$GPXUP;2080;08:24:35;0;50	12546;8	66082;5;161;29;
$GPXUP;2080;08:24:36;0;50	12541;8	66082;5;163;24;
$GPXUP;2080;08:24:37;0;50	12535;8	66082;5;165;22;
$GPXUP;2080;08:24:38;0;50	12531;8	66081;5;166;24;
$GPXUP;2080;08:24:39;0;50	12526;8	66081;5;168;22;
$GPXUP;2080;08:24:40;0;50	12523;8	66079;5;170;13;
$GPXUP;2080;08:24:41;0;50	12522;8	66074;5;171;6;
$GPXUP;2080;08:24:42;0;50	12521;8	66069;5;171;3;
$GPXUP;2080;08:24:43;0;50	12521;8	66063;5;172;1;
$GPXUP;2080;08:24:44;0;50	12521;8	66057;5;173;1;
$GPXUP;2080;08:24:45;0;50	12521;8	6605;5;173;0;
$GPXUP;2080;08:24:46;0;50	12522;8	66044;5;173;0;
$GPXUP;2080;08:24:47;0;50	12521;8	66039;5;174;0;
$GPXUP;2080;08:24:48;0;50	12522;8	66033;5;174;2;
$GPXUP;2080;08:24:49;0;50	12523;8	66026;5;173;2;
$GPXUP;2080;08:24:50;0;50	12524;8	66019;5;174;1;
$GPXUP;2080;08:24:51;0;50	12525;8	66013;5;173;0;
$GPXUP;2080;08:24:52;0;50	12526;8	66007;5;173;0;
$GPXUP;2080;08:24:53;0;50	12527;8	66;5;172;1;
$GPXUP;2080;08:24:54;0;50	12528;8	65993;5;171;1;
$GPXUP;2080;08:24:55;0;50	12529;8	65987;5;170;2;
$GPXUP;2080;08:24:56;0;50	12531;8	65982;5;169;1;
$GPXUP;2080;08:24:57;0;50	12531;8	65976;5;168;1;
$GPXUP;2080;08:24:58;0;50	12532;8	65971;5;167;1;
$GPXUP;2080;08:24:59;0;50	12533;8	65965;5;165;1;
$GPXUP;2080;08:25:00;0;50	12534;8	65961;5;164;1;
$GPXUP;2080;08:25:01;0;50	12534;8	65957;5;164;2;
$GPXUP;2080;08:25:02;0;50	12535;8	65953;5;162;1;
$GPXUP;2080;08:25:03;0;50	12536;8	65949;5;162;1;
$GPXUP;2080;08:25:04;0;50	12537;8	65946;5;161;1;
$GPXUP;2080;08:25:05;0;50	12537;8	65943;5;160;1;
$GPXUP;2080;08:25:06;0;50	12538;8	65939;5;160;1;
$GPXUP;2080;08:25:07;0;50	12538;8	65936;3;159;1;
$GPXUP;2080;08:25:08;0;50	12539;8	65933;5;159;1;
$GPXUP;2080;08:25:09;0;50	12539;8	65931;5;158;1;
$GPXUP;2080;08:25:10;0;50	1254;8	65928;3;157;1;
$GPXUP;2080;08:25:11;0;50	12541;8	65924;5;158;3;
$GPXUP;2080;08:25:12;0;50	12542;8	65921;5;158;3;
$GPXUP;2080;08:25:13;0;50	12541;8	6592;5;158;5;
$GPXUP;2080;08:25:14;0;50	12541;8	65918;5;158;1;
$GPXUP;2080;08:25:15;0;50	12542;8	65917;5;157;0;
