# Supplementary material for: Pigeon Navigation: Different Routes Lead to Frankfurt
Source: PLoS One. 2014 Nov 12;9(11):e112439. doi: 10.1371/journal.pone.0112439 (PMC4229201; doi:10.1371/journal.pone.0112439)
Supplement: File S4 — Files containing the original track data and a ‘Read me’ explaining the data format. (ZIP) [file pone.0112439.s004.zip › S-KB/050502xup01_W543.log]

$GPXUP;2080;08:47:43;0;50	07227;8	53974;5;146;0;
$GPXUP;2080;08:47:44;0;50	07225;8	53973;5;145;8;
$GPXUP;2080;08:47:45;0;50	07222;8	53972;5;144;14;
$GPXUP;2080;08:47:46;0;50	07216;8	5397;5;144;20;
$GPXUP;2080;08:47:47;0;50	07212;8	53962;5;144;24;
$GPXUP;2080;08:47:48;0;50	07208;8	53949;5;144;35;
$GPXUP;2080;08:47:49;0;50	07208;8	53933;5;144;38;
$GPXUP;2080;08:47:50;0;50	07211;8	53918;5;143;36;
$GPXUP;2080;08:47:51;0;50	0722;8	53906;5;143;36;
$GPXUP;2080;08:47:52;0;50	07228;8	53902;5;143;28;
$GPXUP;2080;08:47:53;0;50	07242;8	53904;5;143;39;
$GPXUP;2080;08:47:54;0;50	07258;8	53913;5;143;50;
$GPXUP;2080;08:47:55;0;50	07273;8	53925;5;142;53;
$GPXUP;2080;08:47:56;0;50	07285;8	53944;5;142;56;
$GPXUP;2080;08:47:57;0;50	07293;8	53967;5;142;57;
$GPXUP;2080;08:47:58;0;50	07298;8	53992;5;141;55;
$GPXUP;2080;08:47:59;0;50	073;8	54018;5;141;57;
$GPXUP;2080;08:48:00;0;50	07297;8	54043;5;141;54;
$GPXUP;2080;08:48:01;0;50	07287;8	54069;5;139;64;
$GPXUP;2080;08:48:02;0;50	0728;8	54088;5;138;47;
$GPXUP;2080;08:48:03;0;50	0727;8	54102;5;138;41;
$GPXUP;2080;08:48:04;0;50	07259;8	54115;5;138;46;
$GPXUP;2080;08:48:05;0;50	07245;8	54124;5;139;45;
$GPXUP;2080;08:48:06;0;50	0723;8	54126;5;139;47;
$GPXUP;2080;08:48:07;0;50	07216;8	5412;5;140;44;
$GPXUP;2080;08:48:08;0;50	07201;8	54114;5;142;50;
$GPXUP;2080;08:48:09;0;50	07185;8	54111;5;143;52;
$GPXUP;2080;08:48:10;0;50	07171;8	54114;5;145;49;
$GPXUP;2080;08:48:11;0;50	07158;8	54125;5;146;48;
$GPXUP;2080;08:48:12;0;50	07149;8	54142;5;148;50;
$GPXUP;2080;08:48:13;0;50	07143;8	54168;5;150;60;
$GPXUP;2080;08:48:14;0;50	07142;8	54197;5;151;65;
$GPXUP;2080;08:48:15;0;50	07142;8	54228;5;153;70;
$GPXUP;2080;08:48:16;0;50	07147;8	54261;5;154;77;
$GPXUP;2080;08:48:17;0;50	07149;8	54294;5;156;77;
$GPXUP;2080;08:48:18;0;50	07149;8	54326;5;159;72;
$GPXUP;2080;08:48:19;0;50	07152;8	54356;5;161;70;
$GPXUP;2080;08:48:20;0;50	07155;8	54387;5;163;76;
$GPXUP;2080;08:48:21;0;50	07161;8	54416;5;165;70;
$GPXUP;2080;08:48:22;0;50	07169;8	54441;5;167;65;
$GPXUP;2080;08:48:23;0;50	0718;8	54468;5;170;75;
$GPXUP;2080;08:48:24;0;50	07191;8	54496;5;171;77;
$GPXUP;2080;08:48:25;0;50	07202;8	5452;5;173;70;
$GPXUP;2080;08:48:26;0;50	07214;8	54542;5;174;64;
$GPXUP;2080;08:48:27;0;50	07226;8	54559;5;176;59;
$GPXUP;2080;08:48:28;0;50	07241;8	54577;5;177;69;
$GPXUP;2080;08:48:29;0;50	07261;8	54593;5;178;81;
$GPXUP;2080;08:48:30;0;50	07282;8	54611;5;178;85;
$GPXUP;2080;08:48:31;0;50	07304;8	54628;5;179;83;
$GPXUP;2080;08:48:32;0;50	07324;8	54641;5;179;81;
$GPXUP;2080;08:48:33;0;50	07346;8	54651;5;179;81;
$GPXUP;2080;08:48:34;0;50	07367;8	54653;5;179;76;
$GPXUP;2080;08:48:35;0;50	07387;8	54652;5;180;69;
$GPXUP;2080;08:48:36;0;50	07403;8	54647;5;180;61;
$GPXUP;2080;08:48:37;0;50	07416;8	54632;5;179;56;
$GPXUP;2080;08:48:38;0;50	07429;8	54613;5;179;59;
$GPXUP;2080;08:48:39;0;50	07445;8	54592;5;178;74;
$GPXUP;2080;08:48:40;0;50	0746;8	54571;5;177;71;
$GPXUP;2080;08:48:41;0;50	07474;8	54553;5;177;64;
$GPXUP;2080;08:48:42;0;50	07487;8	54534;5;176;63;
$GPXUP;2080;08:48:43;0;50	07496;8	54512;5;176;56;
$GPXUP;2080;08:48:44;0;50	07506;8	54491;5;176;58;
$GPXUP;2080;08:48:45;0;50	07518;8	54473;5;175;63;
$GPXUP;2080;08:48:46;0;50	07531;8	5446;5;174;56;
$GPXUP;2080;08:48:47;0;50	07545;8	54457;5;174;53;
$GPXUP;2080;08:48:48;0;50	07558;8	54462;5;174;49;
$GPXUP;2080;08:48:49;0;50	07572;8	54473;5;174;53;
$GPXUP;2080;08:48:50;0;50	07586;8	54498;5;174;74;
$GPXUP;2080;08:48:51;0;50	07597;8	54528;5;174;81;
$GPXUP;2080;08:48:52;0;50	07608;8	54559;5;174;77;
$GPXUP;2080;08:48:53;0;50	07618;8	54587;5;175;75;
$GPXUP;2080;08:48:54;0;50	07629;8	54614;5;176;77;
$GPXUP;2080;08:48:55;0;50	07641;8	54639;5;176;72;
$GPXUP;2080;08:48:56;0;50	07655;8	54664;5;176;77;
$GPXUP;2080;08:48:57;0;50	07669;8	54684;5;177;65;
$GPXUP;2080;08:48:58;0;50	07683;8	54697;5;178;61;
$GPXUP;2080;08:48:59;0;50	07701;8	54709;5;178;71;
$GPXUP;2080;08:49:00;0;50	07719;8	54719;5;178;69;
$GPXUP;2080;08:49:01;0;50	07736;8	54734;5;178;75;
$GPXUP;2080;08:49:02;0;50	07752;8	54749;5;179;73;
$GPXUP;2080;08:49:03;0;50	07767;8	5477;5;179;77;
$GPXUP;2080;08:49:04;0;50	07779;8	54795;5;180;78;
$GPXUP;2080;08:49:05;0;50	0779;8	54821;5;181;78;
$GPXUP;2080;08:49:06;0;50	07802;8	54847;5;181;78;
$GPXUP;2080;08:49:07;0;50	07813;8	54874;5;182;81;
$GPXUP;2080;08:49:08;0;50	07824;8	54904;5;182;87;
$GPXUP;2080;08:49:09;0;50	07833;8	54932;5;183;80;
$GPXUP;2080;08:49:10;0;50	07838;8	5496;5;184;73;
$GPXUP;2080;08:49:11;0;50	07841;8	54983;5;185;59;
$GPXUP;2080;08:49:12;0;50	0784;8	55007;5;186;58;
$GPXUP;2080;08:49:13;0;50	07836;8	55033;5;187;66;
$GPXUP;2080;08:49:14;0;50	07834;8	55063;5;188;74;
$GPXUP;2080;08:49:15;0;50	07835;8	55096;5;189;80;
$GPXUP;2080;08:49:16;0;50	07838;8	55127;5;190;80;
$GPXUP;2080;08:49:17;0;50	07844;8	55158;5;190;82;
$GPXUP;2080;08:49:18;0;50	07855;8	55184;5;191;80;
$GPXUP;2080;08:49:19;0;50	0787;8	55205;5;192;82;
$GPXUP;2080;08:49:20;0;50	07887;8	55229;5;193;87;
$GPXUP;2080;08:49:21;0;50	07901;8	55256;5;192;89;
$GPXUP;2080;08:49:22;0;50	07914;8	55285;5;192;91;
$GPXUP;2080;08:49:23;0;50	07923;8	55316;5;193;89;
$GPXUP;2080;08:49:24;0;50	07932;8	55347;5;192;93;
$GPXUP;2080;08:49:25;0;50	07941;8	55379;5;193;89;
$GPXUP;2080;08:49:26;0;50	07946;8	55409;5;193;81;
$GPXUP;2080;08:49:27;0;50	07952;8	5544;5;193;85;
$GPXUP;2080;08:49:28;0;50	07958;8	55471;5;193;85;
$GPXUP;2080;08:49:29;0;50	07965;8	55496;5;193;74;
$GPXUP;2080;08:49:30;0;50	07976;8	55518;5;192;73;
$GPXUP;2080;08:49:31;0;50	0799;8	55543;5;192;86;
$GPXUP;2080;08:49:32;0;50	08003;8	55572;5;191;94;
$GPXUP;2080;08:49:33;0;50	08016;8	55603;5;191;97;
$GPXUP;2080;08:49:34;0;50	08028;8	55635;5;189;98;
$GPXUP;2080;08:49:35;0;50	08039;8	55664;5;189;88;
$GPXUP;2080;08:49:36;0;50	08047;8	55692;5;188;85;
$GPXUP;2080;08:49:37;0;50	08055;8	5572;5;189;83;
$GPXUP;2080;08:49:38;0;50	08065;8	55748;5;189;87;
$GPXUP;2080;08:49:39;0;50	08076;8	55775;5;190;86;
$GPXUP;2080;08:49:40;0;50	0809;8	55799;5;189;85;
$GPXUP;2080;08:49:41;0;50	08108;8	55825;5;189;97;
$GPXUP;2080;08:49:42;0;50	08125;8	55852;5;188;100;
$GPXUP;2080;08:49:43;0;50	08141;8	5588;5;187;102;
$GPXUP;2080;08:49:44;0;50	08154;8	55907;5;185;89;
$GPXUP;2080;08:49:45;0;50	08166;8	5593;5;185;82;
$GPXUP;2080;08:49:46;0;50	08171;8	55951;5;183;67;
$GPXUP;2080;08:49:47;0;50	08173;8	55974;5;182;64;
$GPXUP;2080;08:49:48;0;50	08169;8	55995;5;181;61;
$GPXUP;2080;08:49:49;0;50	08158;8	56013;5;181;64;
$GPXUP;2080;08:49:50;0;50	08147;8	56033;5;180;67;
$GPXUP;2080;08:49:51;0;50	08138;8	56053;5;179;63;
$GPXUP;2080;08:49:52;0;50	08131;8	56073;5;178;59;
$GPXUP;2080;08:49:53;0;50	08128;8	56096;5;178;60;
$GPXUP;2080;08:49:54;0;50	08129;8	56124;5;177;71;
$GPXUP;2080;08:49:55;0;50	08137;8	56155;5;176;85;
$GPXUP;2080;08:49:56;0;50	08146;8	56186;5;175;88;
$GPXUP;2080;08:49:57;0;50	08157;8	56218;5;174;87;
$GPXUP;2080;08:49:58;0;50	08169;8	56246;5;173;85;
$GPXUP;2080;08:49:59;0;50	08187;8	5627;5;172;85;
$GPXUP;2080;08:50:00;0;50	08205;8	56296;5;171;94;
$GPXUP;2080;08:50:01;0;50	08222;8	56325;5;169;93;
$GPXUP;2080;08:50:02;0;50	08235;8	56353;5;168;91;
$GPXUP;2080;08:50:03;0;50	08244;8	56382;5;167;82;
$GPXUP;2080;08:50:04;0;50	08248;8	56411;5;165;81;
$GPXUP;2080;08:50:05;0;50	08251;8	56438;5;164;74;
$GPXUP;2080;08:50:06;0;50	08253;8	56461;3;163;69;
$GPXUP;2080;08:50:07;0;50	08257;8	56486;3;163;68;
$GPXUP;2080;08:50:08;0;50	08261;8	56511;3;162;74;
$GPXUP;2080;08:50:09;0;50	08266;8	56535;3;162;69;
$GPXUP;2080;08:50:10;0;50	0827;8	56558;3;161;66;
$GPXUP;2080;08:50:11;0;50	08278;8	56581;3;161;70;
$GPXUP;2080;08:50:12;0;50	08288;8	56602;3;161;74;
$GPXUP;2080;08:50:13;0;50	08301;8	56624;2;161;79;
$GPXUP;2080;08:50:14;0;50	08318;8	56605;5;160;79;
$GPXUP;2080;08:50:15;0;50	08338;8	56585;5;160;89;
$GPXUP;2080;08:50:16;0;50	08357;8	56564;5;160;88;
$GPXUP;2080;08:50:17;0;50	08377;8	56549;5;159;85;
$GPXUP;2080;08:50:18;0;50	08393;8	56544;5;160;82;
$GPXUP;2080;08:50:19;0;50	08406;8	56546;5;160;79;
$GPXUP;2080;08:50:20;0;50	08414;8	56554;5;160;76;
$GPXUP;2080;08:50:21;0;50	08418;8	56575;5;159;85;
$GPXUP;2080;08:50:22;0;50	08415;8	56594;5;158;76;
$GPXUP;2080;08:50:23;0;50	0841;8	56615;5;158;73;
$GPXUP;2080;08:50:24;0;50	08404;8	56635;5;158;72;
$GPXUP;2080;08:50:25;0;50	08396;8	56654;5;158;70;
$GPXUP;2080;08:50:26;0;50	0838;8	56672;5;158;72;
$GPXUP;2080;08:50:27;0;50	08364;8	5669;5;158;73;
$GPXUP;2080;08:50:28;0;50	0835;8	5671;5;158;74;
$GPXUP;2080;08:50:29;0;50	08337;8	56733;5;158;78;
$GPXUP;2080;08:50:30;0;50	08328;8	56761;5;157;85;
$GPXUP;2080;08:50:31;0;50	08327;8	56791;5;157;83;
$GPXUP;2080;08:50:32;0;50	08323;8	56818;5;157;81;
$GPXUP;2080;08:50:33;0;50	0832;8	56847;5;157;81;
$GPXUP;2080;08:50:34;0;50	08317;8	56878;5;157;85;
$GPXUP;2080;08:50:35;0;50	08316;8	5691;5;157;89;
$GPXUP;2080;08:50:36;0;50	08319;8	56943;5;157;91;
$GPXUP;2080;08:50:37;0;50	08325;8	56973;5;157;85;
$GPXUP;2080;08:50:38;0;50	08337;8	56996;5;157;82;
$GPXUP;2080;08:50:39;0;50	08353;8	57013;5;157;77;
$GPXUP;2080;08:50:40;0;50	08371;8	5702;5;157;71;
$GPXUP;2080;08:50:41;0;50	08391;8	57018;5;157;75;
$GPXUP;2080;08:50:42;0;50	08409;8	57012;5;158;64;
$GPXUP;2080;08:50:43;0;50	08426;8	56999;5;157;60;
$GPXUP;2080;08:50:44;0;50	08443;8	56987;5;157;61;
$GPXUP;2080;08:50:45;0;50	08462;8	56977;5;157;68;
$GPXUP;2080;08:50:46;0;50	08481;8	56974;5;157;73;
$GPXUP;2080;08:50:47;0;50	085;8	5697;5;156;73;
$GPXUP;2080;08:50:48;0;50	0852;8	56972;5;156;80;
$GPXUP;2080;08:50:49;0;50	08538;8	56981;5;156;76;
$GPXUP;2080;08:50:50;0;50	08549;8	56992;5;156;59;
$GPXUP;2080;08:50:51;0;50	08557;8	57007;5;156;58;
$GPXUP;2080;08:50:52;0;50	0856;8	57029;5;156;64;
$GPXUP;2080;08:50:53;0;50	08559;8	57053;5;156;65;
$GPXUP;2080;08:50:54;0;50	08555;8	57073;5;156;57;
$GPXUP;2080;08:50:55;0;50	08547;8	57096;5;155;61;
$GPXUP;2080;08:50:56;0;50	08542;8	57123;5;156;74;
$GPXUP;2080;08:50:57;0;50	08542;8	57152;5;156;80;
$GPXUP;2080;08:50:58;0;50	08545;8	57182;5;157;82;
$GPXUP;2080;08:50:59;0;50	08548;8	57209;5;156;81;
$GPXUP;2080;08:51:00;0;50	08553;8	57235;5;157;76;
$GPXUP;2080;08:51:01;0;50	08565;8	57259;5;157;85;
$GPXUP;2080;08:51:02;0;50	08574;8	57286;5;157;85;
$GPXUP;2080;08:51:03;0;50	0858;8	57317;5;157;88;
$GPXUP;2080;08:51:04;0;50	08589;8	57346;5;158;89;
$GPXUP;2080;08:51:05;0;50	08598;8	57376;5;157;88;
$GPXUP;2080;08:51:06;0;50	08607;8	57403;5;157;83;
$GPXUP;2080;08:51:07;0;50	08619;8	57428;5;157;84;
$GPXUP;2080;08:51:08;0;50	08637;8	57451;5;156;96;
$GPXUP;2080;08:51:09;0;50	08655;8	57474;5;156;95;
$GPXUP;2080;08:51:10;0;50	08674;8	57495;5;155;92;
$GPXUP;2080;08:51:11;0;50	08691;8	57516;5;155;90;
$GPXUP;2080;08:51:12;0;50	08705;8	5754;5;155;88;
$GPXUP;2080;08:51:13;0;50	08717;8	57559;5;153;71;
$GPXUP;2080;08:51:14;0;50	08724;8	57573;5;152;55;
$GPXUP;2080;08:51:15;0;50	08733;8	57584;5;151;51;
$GPXUP;2080;08:51:16;0;50	08739;8	57591;5;149;43;
$GPXUP;2080;08:51:17;0;50	08741;8	57594;5;148;27;
$GPXUP;2080;08:51:18;0;50	08739;8	57594;5;148;9;
$GPXUP;2080;08:51:19;0;50	08732;8	5759;5;147;8;
$GPXUP;2080;08:51:20;0;50	08721;8	57581;5;146;22;
$GPXUP;2080;08:51:21;0;50	08707;8	57571;5;146;31;
$GPXUP;2080;08:51:22;0;50	08688;8	57565;5;147;48;
$GPXUP;2080;08:51:23;0;50	08669;8	5756;5;148;51;
$GPXUP;2080;08:51:24;0;50	08647;8	57552;5;149;50;
$GPXUP;2080;08:51:25;0;50	08627;8	57544;5;148;49;
$GPXUP;2080;08:51:26;0;50	08607;8	57533;5;150;48;
$GPXUP;2080;08:51:27;0;50	0859;8	57518;5;150;45;
$GPXUP;2080;08:51:28;0;50	08579;8	575;5;151;36;
$GPXUP;2080;08:51:29;0;50	08575;8	57485;5;150;23;
$GPXUP;2080;08:51:30;0;50	08576;8	57476;5;151;14;
$GPXUP;2080;08:51:31;0;50	08584;8	57471;5;152;31;
$GPXUP;2080;08:51:32;0;50	08596;8	57476;5;152;48;
$GPXUP;2080;08:51:33;0;50	08614;8	57486;5;152;71;
$GPXUP;2080;08:51:34;0;50	08634;8	57498;5;153;84;
$GPXUP;2080;08:51:35;0;50	08655;8	57509;5;153;81;
$GPXUP;2080;08:51:36;0;50	08676;8	57516;5;154;78;
$GPXUP;2080;08:51:37;0;50	08698;8	57519;5;154;83;
$GPXUP;2080;08:51:38;0;50	0872;8	57516;5;155;80;
$GPXUP;2080;08:51:39;0;50	0874;8	57507;5;155;77;
$GPXUP;2080;08:51:40;0;50	08756;8	57487;5;157;72;
$GPXUP;2080;08:51:41;0;50	08769;8	57466;5;157;66;
$GPXUP;2080;08:51:42;0;50	0878;8	57444;5;157;61;
$GPXUP;2080;08:51:43;0;50	08791;8	57428;5;157;58;
$GPXUP;2080;08:51:44;0;50	08804;8	57413;5;156;60;
$GPXUP;2080;08:51:45;0;50	08819;8	57404;5;155;66;
$GPXUP;2080;08:51:46;0;50	08836;8	57395;5;154;74;
$GPXUP;2080;08:51:47;0;50	08854;8	57392;5;154;80;
$GPXUP;2080;08:51:48;0;50	08872;8	57392;5;154;74;
$GPXUP;2080;08:51:49;0;50	08888;8	57398;5;154;76;
$GPXUP;2080;08:51:50;0;50	08905;8	57413;5;154;82;
$GPXUP;2080;08:51:51;0;50	08921;8	57433;5;154;90;
$GPXUP;2080;08:51:52;0;50	08937;8	57456;5;153;89;
$GPXUP;2080;08:51:53;0;50	0895;8	5748;5;153;88;
$GPXUP;2080;08:51:54;0;50	0896;8	57511;5;153;92;
$GPXUP;2080;08:51:55;0;50	08964;8	57546;5;153;88;
$GPXUP;2080;08:51:56;0;50	0897;8	57578;5;154;87;
$GPXUP;2080;08:51:57;0;50	08977;8	57612;5;155;87;
$GPXUP;2080;08:51:58;0;50	08984;8	57641;5;155;83;
$GPXUP;2080;08:51:59;0;50	08991;8	57668;5;154;76;
$GPXUP;2080;08:52:00;0;50	09003;8	57691;5;155;78;
$GPXUP;2080;08:52:01;0;50	09016;8	57713;5;155;79;
$GPXUP;2080;08:52:02;0;50	09031;8	5773;5;155;78;
$GPXUP;2080;08:52:03;0;50	09054;8	57741;5;155;90;
$GPXUP;2080;08:52:04;0;50	09076;8	57748;5;156;86;
$GPXUP;2080;08:52:05;0;50	09098;8	57755;5;156;87;
$GPXUP;2080;08:52:06;0;50	09119;8	57758;5;157;85;
$GPXUP;2080;08:52:07;0;50	09139;8	57762;5;156;80;
$GPXUP;2080;08:52:08;0;50	09159;8	57768;5;156;78;
$GPXUP;2080;08:52:09;0;50	09174;8	5778;5;155;73;
$GPXUP;2080;08:52:10;0;50	09185;8	57797;5;155;66;
$GPXUP;2080;08:52:11;0;50	09192;8	57823;5;154;74;
$GPXUP;2080;08:52:12;0;50	09195;8	5785;5;154;74;
$GPXUP;2080;08:52:13;0;50	09195;8	57877;5;154;70;
$GPXUP;2080;08:52:14;0;50	09192;8	579;5;154;64;
$GPXUP;2080;08:52:15;0;50	09183;8	57921;5;155;62;
$GPXUP;2080;08:52:16;0;50	0917;8	57931;5;157;45;
$GPXUP;2080;08:52:17;0;50	09159;8	57949;5;158;58;
$GPXUP;2080;08:52:18;0;50	09146;8	57966;5;159;59;
$GPXUP;2080;08:52:19;0;50	09135;8	57985;5;161;64;
$GPXUP;2080;08:52:20;0;50	09127;8	58008;5;163;68;
$GPXUP;2080;08:52:21;0;50	09119;8	58026;5;164;60;
$GPXUP;2080;08:52:22;0;50	09114;8	58042;5;165;50;
$GPXUP;2080;08:52:23;0;50	09115;8	58055;5;165;48;
$GPXUP;2080;08:52:24;0;50	09122;8	58066;5;167;48;
$GPXUP;2080;08:52:25;0;50	09132;8	58076;5;168;57;
$GPXUP;2080;08:52:26;0;50	09146;8	58087;5;168;64;
$GPXUP;2080;08:52:27;0;50	09164;8	58097;5;169;76;
$GPXUP;2080;08:52:28;0;50	09182;8	58103;5;169;74;
$GPXUP;2080;08:52:29;0;50	092;8	58112;5;169;71;
$GPXUP;2080;08:52:30;0;50	09216;8	58122;5;169;72;
$GPXUP;2080;08:52:31;0;50	09234;8	58139;5;169;81;
$GPXUP;2080;08:52:32;0;50	09249;8	58159;5;168;76;
$GPXUP;2080;08:52:33;0;50	0926;8	58184;5;167;79;
$GPXUP;2080;08:52:34;0;50	09268;8	58212;5;167;78;
$GPXUP;2080;08:52:35;0;50	09273;8	58244;5;166;84;
$GPXUP;2080;08:52:36;0;50	09277;8	58277;5;166;85;
$GPXUP;2080;08:52:37;0;50	0928;8	5831;5;165;84;
$GPXUP;2080;08:52:38;0;50	09279;8	58341;5;165;75;
$GPXUP;2080;08:52:39;0;50	09273;8	58366;5;163;67;
$GPXUP;2080;08:52:40;0;50	09265;8	58387;5;162;60;
$GPXUP;2080;08:52:41;0;50	09253;8	58401;5;160;54;
$GPXUP;2080;08:52:42;0;50	09237;8	58409;5;159;53;
$GPXUP;2080;08:52:43;0;50	09221;8	58421;5;159;59;
$GPXUP;2080;08:52:44;0;50	09205;8	58434;5;158;60;
$GPXUP;2080;08:52:45;0;50	0919;8	58451;5;158;68;
$GPXUP;2080;08:52:46;0;50	09177;8	58468;5;158;64;
$GPXUP;2080;08:52:47;0;50	09168;8	58485;5;158;56;
$GPXUP;2080;08:52:48;0;50	0916;8	58503;5;158;54;
$GPXUP;2080;08:52:49;0;50	09155;8	58522;5;158;54;
$GPXUP;2080;08:52:50;0;50	09152;8	58544;5;158;56;
$GPXUP;2080;08:52:51;0;50	09152;8	58563;5;158;52;
$GPXUP;2080;08:52:52;0;50	09158;8	58582;5;157;52;
$GPXUP;2080;08:52:53;0;50	09168;8	58605;5;157;66;
$GPXUP;2080;08:52:54;0;50	09182;8	58632;5;158;84;
$GPXUP;2080;08:52:55;0;50	09198;8	58658;5;158;85;
$GPXUP;2080;08:52:56;0;50	09211;8	58689;5;158;86;
$GPXUP;2080;08:52:57;0;50	09222;8	58719;5;159;87;
$GPXUP;2080;08:52:58;0;50	09232;8	58753;5;159;94;
$GPXUP;2080;08:52:59;0;50	09242;8	58788;5;159;93;
$GPXUP;2080;08:53:00;0;50	0925;8	5882;5;159;91;
$GPXUP;2080;08:53:01;0;50	09256;8	58851;5;159;86;
$GPXUP;2080;08:53:02;0;50	09257;8	58875;5;158;70;
$GPXUP;2080;08:53:03;0;50	09253;8	58901;5;159;78;
$GPXUP;2080;08:53:04;0;50	09248;8	58923;5;158;69;
$GPXUP;2080;08:53:05;0;50	0924;8	58944;5;159;72;
$GPXUP;2080;08:53:06;0;50	09232;8	58965;5;159;73;
$GPXUP;2080;08:53:07;0;50	09224;8	5898;5;158;60;
$GPXUP;2080;08:53:08;0;50	09215;8	58991;5;159;55;
$GPXUP;2080;08:53:09;0;50	09204;8	58996;5;160;53;
$GPXUP;2080;08:53:10;0;50	09196;8	5899;5;160;36;
$GPXUP;2080;08:53:11;0;50	0919;8	5897;5;161;37;
$GPXUP;2080;08:53:12;0;50	09186;8	5895;5;161;36;
$GPXUP;2080;08:53:13;0;50	09182;8	58928;5;161;40;
$GPXUP;2080;08:53:14;0;50	09176;8	58908;5;161;41;
$GPXUP;2080;08:53:15;0;50	0917;8	58889;5;162;40;
$GPXUP;2080;08:53:16;0;50	09164;8	58875;5;162;31;
$GPXUP;2080;08:53:17;0;50	09153;8	58862;5;163;46;
$GPXUP;2080;08:53:18;0;50	0914;8	58854;5;163;51;
$GPXUP;2080;08:53:19;0;50	09127;8	58847;5;163;53;
$GPXUP;2080;08:53:20;0;50	09115;8	58846;5;164;48;
$GPXUP;2080;08:53:21;0;50	09102;8	5885;5;163;47;
$GPXUP;2080;08:53:22;0;50	09092;8	58859;5;164;46;
$GPXUP;2080;08:53:23;0;50	09085;8	58869;5;164;39;
$GPXUP;2080;08:53:24;0;50	09079;8	58881;5;164;34;
$GPXUP;2080;08:53:25;0;50	09076;8	58897;5;165;36;
$GPXUP;2080;08:53:26;0;50	09078;8	58914;5;165;37;
$GPXUP;2080;08:53:27;0;50	09083;8	58931;5;166;35;
$GPXUP;2080;08:53:28;0;50	09091;8	58946;5;168;35;
$GPXUP;2080;08:53:29;0;50	09102;8	58956;5;169;37;
$GPXUP;2080;08:53:30;0;50	09119;8	58966;5;170;52;
$GPXUP;2080;08:53:31;0;50	09141;8	58977;5;171;69;
$GPXUP;2080;08:53:32;0;50	09167;8	58989;5;172;72;
$GPXUP;2080;08:53:33;0;50	09193;8	59002;5;174;75;
$GPXUP;2080;08:53:34;0;50	09217;8	59016;5;176;72;
$GPXUP;2080;08:53:35;0;50	09241;8	59031;5;178;72;
$GPXUP;2080;08:53:36;0;50	0926;8	5905;5;179;67;
$GPXUP;2080;08:53:37;0;50	09278;8	59075;5;180;70;
$GPXUP;2080;08:53:38;0;50	0929;8	591;5;181;61;
$GPXUP;2080;08:53:39;0;50	093;8	59127;5;183;62;
$GPXUP;2080;08:53:40;0;50	09302;8	5916;5;184;69;
$GPXUP;2080;08:53:41;0;50	09307;8	59193;5;184;75;
$GPXUP;2080;08:53:42;0;50	09313;8	59231;5;184;84;
$GPXUP;2080;08:53:43;0;50	0932;8	59266;5;183;82;
$GPXUP;2080;08:53:44;0;50	0933;8	59301;5;183;87;
$GPXUP;2080;08:53:45;0;50	0934;8	59336;5;183;86;
$GPXUP;2080;08:53:46;0;50	09348;8	59369;5;184;80;
$GPXUP;2080;08:53:47;0;50	09353;8	59401;5;183;77;
$GPXUP;2080;08:53:48;0;50	09354;8	59434;5;183;77;
$GPXUP;2080;08:53:49;0;50	09354;8	59463;5;182;73;
$GPXUP;2080;08:53:50;0;50	09349;8	59495;5;181;78;
$GPXUP;2080;08:53:51;0;50	09344;8	59525;5;181;74;
$GPXUP;2080;08:53:52;0;50	09339;8	59554;5;181;71;
$GPXUP;2080;08:53:53;0;50	09336;8	5958;5;182;64;
$GPXUP;2080;08:53:54;0;50	09336;8	59606;5;182;62;
$GPXUP;2080;08:53:55;0;50	0934;8	59629;5;182;58;
$GPXUP;2080;08:53:56;0;50	0935;8	59656;5;182;71;
$GPXUP;2080;08:53:57;0;50	09368;8	59685;5;182;92;
$GPXUP;2080;08:53:58;0;50	09388;8	5971;5;181;93;
$GPXUP;2080;08:53:59;0;50	0941;8	59732;5;182;90;
$GPXUP;2080;08:54:00;0;50	09431;8	59751;5;182;86;
$GPXUP;2080;08:54:01;0;50	09451;8	59769;5;183;80;
$GPXUP;2080;08:54:02;0;50	09471;8	59782;5;184;80;
$GPXUP;2080;08:54:03;0;50	09491;8	59793;5;185;74;
$GPXUP;2080;08:54:04;0;50	09512;8	59796;5;187;72;
$GPXUP;2080;08:54:05;0;50	09531;8	59798;5;189;69;
$GPXUP;2080;08:54:06;0;50	0955;8	59802;5;189;65;
$GPXUP;2080;08:54:07;0;50	09567;8	59807;5;191;63;
$GPXUP;2080;08:54:08;0;50	09582;8	59815;5;193;57;
$GPXUP;2080;08:54:09;0;50	09597;8	59828;5;193;58;
$GPXUP;2080;08:54:10;0;50	0961;8	59844;5;194;60;
$GPXUP;2080;08:54:11;0;50	09624;8	59866;5;196;69;
$GPXUP;2080;08:54:12;0;50	09637;8	59892;5;198;79;
$GPXUP;2080;08:54:13;0;50	09652;8	59918;5;198;81;
$GPXUP;2080;08:54:14;0;50	09667;8	5994;5;201;78;
$GPXUP;2080;08:54:15;0;50	09685;8	59959;5;202;79;
$GPXUP;2080;08:54:16;0;50	09702;8	59978;5;205;77;
$GPXUP;2080;08:54:17;0;50	09716;8	60001;5;208;78;
$GPXUP;2080;08:54:18;0;50	09728;8	60027;5;211;77;
$GPXUP;2080;08:54:19;0;50	09737;8	60055;5;213;75;
$GPXUP;2080;08:54:20;0;50	09743;8	60083;5;216;73;
$GPXUP;2080;08:54:21;0;50	09747;8	60113;5;219;72;
$GPXUP;2080;08:54:22;0;50	09753;8	60142;5;223;75;
$GPXUP;2080;08:54:23;0;50	09763;8	60169;5;225;76;
$GPXUP;2080;08:54:24;0;50	09776;8	6019;5;228;75;
$GPXUP;2080;08:54:25;0;50	09792;8	60207;5;232;75;
$GPXUP;2080;08:54:26;0;50	0981;8	60218;5;235;74;
$GPXUP;2080;08:54:27;0;50	09827;8	60228;5;238;74;
$GPXUP;2080;08:54:28;0;50	09844;8	60239;5;241;72;
$GPXUP;2080;08:54:29;0;50	0986;8	60251;5;244;68;
$GPXUP;2080;08:54:30;0;50	09876;8	60271;5;247;79;
$GPXUP;2080;08:54:31;0;50	0989;8	60294;5;249;80;
$GPXUP;2080;08:54:32;0;50	09905;8	60321;5;252;88;
$GPXUP;2080;08:54:33;0;50	09918;8	60348;5;254;86;
$GPXUP;2080;08:54:34;0;50	09928;8	60375;5;257;77;
$GPXUP;2080;08:54:35;0;50	09933;8	60408;5;259;82;
$GPXUP;2080;08:54:36;0;50	09933;8	60442;5;260;80;
$GPXUP;2080;08:54:37;0;50	09932;8	60475;5;263;80;
$GPXUP;2080;08:54:38;0;50	09932;8	60509;5;264;84;
$GPXUP;2080;08:54:39;0;50	09934;8	60545;5;265;89;
$GPXUP;2080;08:54:40;0;50	09938;8	60581;5;267;90;
$GPXUP;2080;08:54:41;0;50	09944;8	60613;5;268;84;
$GPXUP;2080;08:54:42;0;50	09955;8	6064;5;269;80;
$GPXUP;2080;08:54:43;0;50	09968;8	60665;5;269;81;
$GPXUP;2080;08:54:44;0;50	09986;8	60689;5;270;91;
$GPXUP;2080;08:54:45;0;50	10003;8	60718;5;271;98;
$GPXUP;2080;08:54:46;0;50	1002;8	60746;5;271;95;
$GPXUP;2080;08:54:47;0;50	10037;8	60773;5;270;96;
$GPXUP;2080;08:54:48;0;50	10054;8	60798;5;269;91;
$GPXUP;2080;08:54:49;0;50	10075;8	60821;5;267;100;
$GPXUP;2080;08:54:50;0;50	10096;8	60842;5;265;97;
$GPXUP;2080;08:54:51;0;50	10118;8	60858;5;264;93;
$GPXUP;2080;08:54:52;0;50	10138;8	60873;5;262;87;
$GPXUP;2080;08:54:53;0;50	10156;8	60889;5;261;82;
$GPXUP;2080;08:54:54;0;50	10174;8	6091;5;258;86;
$GPXUP;2080;08:54:55;0;50	10189;8	60936;5;255;87;
$GPXUP;2080;08:54:56;0;50	10201;8	60966;5;253;96;
$GPXUP;2080;08:54:57;0;50	1021;8	61002;5;251;98;
$GPXUP;2080;08:54:58;0;50	10216;8	61039;5;249;99;
$GPXUP;2080;08:54:59;0;50	10223;8	61073;5;247;91;
$GPXUP;2080;08:55:00;0;50	10231;8	61103;5;245;88;
$GPXUP;2080;08:55:01;0;50	1024;8	61133;5;243;85;
$GPXUP;2080;08:55:02;0;50	10252;8	61161;5;241;92;
$GPXUP;2080;08:55:03;0;50	10266;8	61185;5;240;83;
$GPXUP;2080;08:55:04;0;50	10281;8	61209;5;239;86;
$GPXUP;2080;08:55:05;0;50	10295;8	61236;5;237;89;
$GPXUP;2080;08:55:06;0;50	10309;8	61264;5;237;90;
$GPXUP;2080;08:55:07;0;50	10325;8	61289;5;236;92;
$GPXUP;2080;08:55:08;0;50	10343;8	61312;5;235;94;
$GPXUP;2080;08:55:09;0;50	10362;8	61333;5;234;92;
$GPXUP;2080;08:55:10;0;50	10381;8	61348;5;233;87;
$GPXUP;2080;08:55:11;0;50	104;8	61361;5;232;80;
$GPXUP;2080;08:55:12;0;50	10416;8	61378;5;233;79;
$GPXUP;2080;08:55:13;0;50	10431;8	61399;5;233;78;
$GPXUP;2080;08:55:14;0;50	10444;8	61423;5;233;79;
$GPXUP;2080;08:55:15;0;50	10455;8	61447;5;234;78;
$GPXUP;2080;08:55:16;0;50	10467;8	61472;5;234;77;
$GPXUP;2080;08:55:17;0;50	10476;8	61498;5;235;76;
$GPXUP;2080;08:55:18;0;50	10489;8	61521;5;236;81;
$GPXUP;2080;08:55:19;0;50	10503;8	61543;5;237;79;
$GPXUP;2080;08:55:20;0;50	1052;8	61564;5;238;86;
$GPXUP;2080;08:55:21;0;50	10535;8	6159;5;239;87;
$GPXUP;2080;08:55:22;0;50	10549;8	61618;5;240;92;
$GPXUP;2080;08:55:23;0;50	10559;8	61648;5;240;88;
$GPXUP;2080;08:55:24;0;50	10565;8	61678;5;241;86;
$GPXUP;2080;08:55:25;0;50	10573;8	61709;5;242;84;
$GPXUP;2080;08:55:26;0;50	10582;8	61738;5;244;81;
$GPXUP;2080;08:55:27;0;50	10593;8	61765;5;246;79;
$GPXUP;2080;08:55:28;0;50	10604;8	61786;5;247;74;
$GPXUP;2080;08:55:29;0;50	10621;8	61808;5;249;82;
$GPXUP;2080;08:55:30;0;50	1064;8	61824;5;249;82;
$GPXUP;2080;08:55:31;0;50	10658;8	61842;5;250;86;
$GPXUP;2080;08:55:32;0;50	10675;8	61865;5;250;88;
$GPXUP;2080;08:55:33;0;50	10693;8	61887;5;251;88;
$GPXUP;2080;08:55:34;0;50	10713;8	61905;5;250;89;
$GPXUP;2080;08:55:35;0;50	10733;8	61921;5;250;88;
$GPXUP;2080;08:55:36;0;50	10754;8	61933;5;250;88;
$GPXUP;2080;08:55:37;0;50	10775;8	61943;5;250;88;
$GPXUP;2080;08:55:38;0;50	10796;8	61954;5;250;89;
$GPXUP;2080;08:55:39;0;50	10818;8	61966;5;249;91;
$GPXUP;2080;08:55:40;0;50	10839;8	61978;5;249;89;
$GPXUP;2080;08:55:41;0;50	10858;8	61999;5;248;93;
$GPXUP;2080;08:55:42;0;50	10876;8	62024;5;247;93;
$GPXUP;2080;08:55:43;0;50	10893;8	62048;5;247;95;
$GPXUP;2080;08:55:44;0;50	10914;8	62069;5;246;96;
$GPXUP;2080;08:55:45;0;50	10935;8	62086;5;244;96;
$GPXUP;2080;08:55:46;0;50	10956;8	62108;5;243;98;
$GPXUP;2080;08:55:47;0;50	10978;8	62129;5;241;100;
$GPXUP;2080;08:55:48;0;50	10999;8	62146;5;240;95;
$GPXUP;2080;08:55:49;0;50	11022;8	62161;5;238;99;
$GPXUP;2080;08:55:50;0;50	11045;8	62167;5;237;96;
$GPXUP;2080;08:55:51;0;50	11068;8	6217;5;235;94;
$GPXUP;2080;08:55:52;0;50	11088;8	62171;5;234;80;
$GPXUP;2080;08:55:53;0;50	11107;8	62176;5;233;79;
$GPXUP;2080;08:55:54;0;50	11126;8	62188;5;233;82;
$GPXUP;2080;08:55:55;0;50	11145;8	62203;5;232;85;
$GPXUP;2080;08:55:56;0;50	11163;8	62221;5;231;89;
$GPXUP;2080;08:55:57;0;50	11181;8	62241;5;230;91;
$GPXUP;2080;08:55:58;0;50	11197;8	62267;5;228;91;
$GPXUP;2080;08:55:59;0;50	11213;8	62291;5;227;91;
$GPXUP;2080;08:56:00;0;50	11229;8	62314;5;226;92;
$GPXUP;2080;08:56:01;0;50	11248;8	62333;5;224;89;
$GPXUP;2080;08:56:02;0;50	11265;8	62354;5;223;89;
$GPXUP;2080;08:56:03;0;50	11281;8	62376;5;222;86;
$GPXUP;2080;08:56:04;0;50	11296;8	62393;5;221;78;
$GPXUP;2080;08:56:05;0;50	11311;8	6241;5;221;75;
$GPXUP;2080;08:56:06;0;50	1133;8	62422;5;220;78;
$GPXUP;2080;08:56:07;0;50	11348;8	62432;5;219;79;
$GPXUP;2080;08:56:08;0;50	11367;8	62446;5;218;85;
$GPXUP;2080;08:56:09;0;50	11386;8	62466;5;218;93;
$GPXUP;2080;08:56:10;0;50	11404;8	6249;5;216;94;
$GPXUP;2080;08:56:11;0;50	11421;8	62514;5;215;91;
$GPXUP;2080;08:56:12;0;50	11439;8	62536;5;214;90;
$GPXUP;2080;08:56:13;0;50	11459;8	62551;5;212;89;
$GPXUP;2080;08:56:14;0;50	11478;8	62569;5;212;86;
$GPXUP;2080;08:56:15;0;50	11494;8	62586;5;211;78;
$GPXUP;2080;08:56:16;0;50	11512;8	62599;5;210;79;
$GPXUP;2080;08:56:17;0;50	1153;8	62612;5;210;78;
$GPXUP;2080;08:56:18;0;50	11545;8	62621;5;209;66;
$GPXUP;2080;08:56:19;0;50	11563;8	62622;5;210;69;
$GPXUP;2080;08:56:20;0;50	1158;8	6263;5;209;72;
$GPXUP;2080;08:56:21;0;50	11598;8	6264;5;208;75;
$GPXUP;2080;08:56:22;0;50	11615;8	62653;5;208;77;
$GPXUP;2080;08:56:23;0;50	11632;8	62669;5;207;76;
$GPXUP;2080;08:56:24;0;50	11644;8	6269;5;207;75;
$GPXUP;2080;08:56:25;0;50	11656;8	62712;5;206;76;
$GPXUP;2080;08:56:26;0;50	11669;8	62734;5;205;75;
$GPXUP;2080;08:56:27;0;50	11679;8	62756;5;205;71;
$GPXUP;2080;08:56:28;0;50	11685;8	62778;5;204;67;
$GPXUP;2080;08:56:29;0;50	11689;8	62806;5;205;69;
$GPXUP;2080;08:56:30;0;50	11689;8	62833;5;205;71;
$GPXUP;2080;08:56:31;0;50	11688;8	62859;5;205;69;
$GPXUP;2080;08:56:32;0;50	11689;8	62885;5;206;66;
$GPXUP;2080;08:56:33;0;50	11692;8	62913;5;207;76;
$GPXUP;2080;08:56:34;0;50	11696;8	62942;5;207;77;
$GPXUP;2080;08:56:35;0;50	11703;8	62969;5;208;77;
$GPXUP;2080;08:56:36;0;50	11714;8	62994;5;209;78;
$GPXUP;2080;08:56:37;0;50	11726;8	63018;5;210;81;
$GPXUP;2080;08:56:38;0;50	1174;8	6304;5;210;82;
$GPXUP;2080;08:56:39;0;50	11756;8	63064;5;211;85;
$GPXUP;2080;08:56:40;0;50	11772;8	63082;5;211;82;
$GPXUP;2080;08:56:41;0;50	11788;8	63104;5;213;82;
$GPXUP;2080;08:56:42;0;50	11803;8	63131;5;213;89;
$GPXUP;2080;08:56:43;0;50	11816;8	63159;5;213;92;
$GPXUP;2080;08:56:44;0;50	11825;8	63188;5;213;85;
$GPXUP;2080;08:56:45;0;50	11832;8	63219;5;213;84;
$GPXUP;2080;08:56:46;0;50	11841;8	63247;5;213;82;
$GPXUP;2080;08:56:47;0;50	11851;8	63275;5;212;85;
$GPXUP;2080;08:56:48;0;50	11861;8	63301;5;212;77;
$GPXUP;2080;08:56:49;0;50	11875;8	63323;5;212;80;
$GPXUP;2080;08:56:50;0;50	11889;8	63339;5;210;73;
$GPXUP;2080;08:56:51;0;50	11906;8	6335;5;210;70;
$GPXUP;2080;08:56:52;0;50	11922;8	63359;5;210;69;
$GPXUP;2080;08:56:53;0;50	1194;8	6337;5;209;76;
$GPXUP;2080;08:56:54;0;50	11958;8	63383;5;210;76;
$GPXUP;2080;08:56:55;0;50	11974;8	634;5;210;77;
$GPXUP;2080;08:56:56;0;50	11991;8	63418;5;209;86;
$GPXUP;2080;08:56:57;0;50	12009;8	63436;5;208;85;
$GPXUP;2080;08:56:58;0;50	12026;8	63456;5;207;86;
$GPXUP;2080;08:56:59;0;50	12041;8	63479;5;206;85;
$GPXUP;2080;08:57:00;0;50	12054;8	63505;5;205;88;
$GPXUP;2080;08:57:01;0;50	12064;8	63533;5;205;87;
$GPXUP;2080;08:57:02;0;50	12075;8	6356;5;204;85;
$GPXUP;2080;08:57:03;0;50	12083;8	63588;5;204;85;
$GPXUP;2080;08:57:04;0;50	12092;8	63617;5;204;85;
$GPXUP;2080;08:57:05;0;50	12105;8	63642;5;203;87;
$GPXUP;2080;08:57:06;0;50	1212;8	63668;5;202;88;
$GPXUP;2080;08:57:07;0;50	12137;8	63691;5;201;91;
$GPXUP;2080;08:57:08;0;50	12153;8	63718;5;200;96;
$GPXUP;2080;08:57:09;0;50	12166;8	63746;5;198;92;
$GPXUP;2080;08:57:10;0;50	12178;8	63775;5;198;90;
$GPXUP;2080;08:57:11;0;50	12191;8	63801;5;198;86;
$GPXUP;2080;08:57:12;0;50	12203;8	63829;5;197;88;
$GPXUP;2080;08:57:13;0;50	12215;8	63857;5;197;88;
$GPXUP;2080;08:57:14;0;50	12226;8	63886;5;195;86;
$GPXUP;2080;08:57:15;0;50	12234;8	63916;5;194;86;
$GPXUP;2080;08:57:16;0;50	12244;8	63944;5;194;86;
$GPXUP;2080;08:57:17;0;50	12256;8	63972;5;194;86;
$GPXUP;2080;08:57:18;0;50	1227;8	63997;5;192;86;
$GPXUP;2080;08:57:19;0;50	12283;8	64023;5;191;86;
$GPXUP;2080;08:57:20;0;50	12298;8	64048;5;190;89;
$GPXUP;2080;08:57:21;0;50	12311;8	64077;5;190;90;
$GPXUP;2080;08:57:22;0;50	12321;8	64106;5;190;87;
$GPXUP;2080;08:57:23;0;50	1233;8	64133;5;189;79;
$GPXUP;2080;08:57:24;0;50	12338;8	6416;5;188;77;
$GPXUP;2080;08:57:25;0;50	12344;8	64188;5;187;79;
$GPXUP;2080;08:57:26;0;50	12354;8	64216;5;187;77;
$GPXUP;2080;08:57:27;0;50	12361;8	64238;5;187;68;
$GPXUP;2080;08:57:28;0;50	12372;8	64257;5;187;68;
$GPXUP;2080;08:57:29;0;50	12386;8	64271;5;186;69;
$GPXUP;2080;08:57:30;0;50	12399;8	64288;5;186;71;
$GPXUP;2080;08:57:31;0;50	12414;8	64306;5;185;81;
$GPXUP;2080;08:57:32;0;50	1243;8	64325;5;183;81;
$GPXUP;2080;08:57:33;0;50	12445;8	6434;5;182;82;
$GPXUP;2080;08:57:34;0;50	12463;8	64354;5;181;83;
$GPXUP;2080;08:57:35;0;50	12481;8	64369;5;179;86;
$GPXUP;2080;08:57:36;0;50	12498;8	64389;5;178;86;
$GPXUP;2080;08:57:37;0;50	12514;8	64409;5;177;85;
$GPXUP;2080;08:57:38;0;50	12526;8	64434;5;176;82;
$GPXUP;2080;08:57:39;0;50	12536;8	6446;5;174;79;
$GPXUP;2080;08:57:40;0;50	12545;8	6449;5;174;85;
$GPXUP;2080;08:57:41;0;50	1255;8	64519;5;173;81;
$GPXUP;2080;08:57:42;0;50	12555;8	6455;5;172;79;
$GPXUP;2080;08:57:43;0;50	12561;8	64574;5;172;69;
$GPXUP;2080;08:57:44;0;50	12568;8	64593;5;172;62;
$GPXUP;2080;08:57:45;0;50	12576;8	64612;5;171;60;
$GPXUP;2080;08:57:46;0;50	12589;8	64628;5;171;69;
$GPXUP;2080;08:57:47;0;50	12604;8	64644;5;171;74;
$GPXUP;2080;08:57:48;0;50	12618;8	64663;5;171;78;
$GPXUP;2080;08:57:49;0;50	1263;8	64686;5;172;80;
$GPXUP;2080;08:57:50;0;50	12639;8	64714;5;172;80;
$GPXUP;2080;08:57:51;0;50	12648;8	64742;5;172;83;
$GPXUP;2080;08:57:52;0;50	12656;8	64772;5;172;85;
$GPXUP;2080;08:57:53;0;50	12664;8	64804;5;171;92;
$GPXUP;2080;08:57:54;0;50	12673;8	64837;5;170;96;
$GPXUP;2080;08:57:55;0;50	12682;8	64872;5;169;97;
$GPXUP;2080;08:57:56;0;50	1269;8	64907;5;168;97;
$GPXUP;2080;08:57:57;0;50	12696;8	6494;5;168;90;
$GPXUP;2080;08:57:58;0;50	12698;8	64973;5;167;89;
$GPXUP;2080;08:57:59;0;50	12696;8	65006;5;166;88;
$GPXUP;2080;08:58:00;0;50	12693;8	65034;5;165;76;
$GPXUP;2080;08:58:01;0;50	12685;8	65055;5;165;64;
$GPXUP;2080;08:58:02;0;50	12676;8	65073;5;164;60;
$GPXUP;2080;08:58:03;0;50	12667;8	65092;5;165;57;
$GPXUP;2080;08:58:04;0;50	12655;8	65106;5;165;56;
$GPXUP;2080;08:58:05;0;50	12644;8	65121;5;167;56;
$GPXUP;2080;08:58:06;0;50	12633;8	6514;5;168;65;
$GPXUP;2080;08:58:07;0;50	12627;8	65166;5;168;72;
$GPXUP;2080;08:58:08;0;50	12624;8	65189;5;169;66;
$GPXUP;2080;08:58:09;0;50	12624;8	65216;5;170;71;
$GPXUP;2080;08:58:10;0;50	12628;8	65245;5;171;83;
$GPXUP;2080;08:58:11;0;50	1263;8	65275;5;173;83;
$GPXUP;2080;08:58:12;0;50	12634;8	65306;5;174;84;
$GPXUP;2080;08:58:13;0;50	1264;8	6534;5;174;94;
$GPXUP;2080;08:58:14;0;50	12648;8	65372;5;175;92;
$GPXUP;2080;08:58:15;0;50	12654;8	65406;5;175;95;
$GPXUP;2080;08:58:16;0;50	12661;8	65441;5;175;96;
$GPXUP;2080;08:58:17;0;50	12669;8	65477;5;175;97;
$GPXUP;2080;08:58:18;0;50	12678;8	65512;5;174;102;
$GPXUP;2080;08:58:19;0;50	12686;8	65551;5;173;105;
$GPXUP;2080;08:58:20;0;50	12693;8	65586;5;171;97;
$GPXUP;2080;08:58:21;0;50	127;8	65622;5;170;96;
$GPXUP;2080;08:58:22;0;50	12703;8	65659;5;169;100;
$GPXUP;2080;08:58:23;0;50	12701;8	65694;5;168;93;
$GPXUP;2080;08:58:24;0;50	12697;8	65721;5;166;72;
$GPXUP;2080;08:58:25;0;50	12688;8	65743;5;165;72;
$GPXUP;2080;08:58:26;0;50	12676;8	6577;5;164;79;
$GPXUP;2080;08:58:27;0;50	12666;8	65796;5;162;81;
$GPXUP;2080;08:58:28;0;50	12655;8	6582;5;161;74;
$GPXUP;2080;08:58:29;0;50	12643;8	65842;5;159;72;
$GPXUP;2080;08:58:30;0;50	1263;8	6586;5;158;65;
$GPXUP;2080;08:58:31;0;50	1261;8	65873;5;156;76;
$GPXUP;2080;08:58:32;0;50	1259;8	65888;5;155;77;
$GPXUP;2080;08:58:33;0;50	12571;8	65906;5;155;82;
$GPXUP;2080;08:58:34;0;50	12552;8	65924;5;155;82;
$GPXUP;2080;08:58:35;0;50	12536;8	6594;5;155;72;
$GPXUP;2080;08:58:36;0;50	12524;8	65954;5;155;56;
$GPXUP;2080;08:58:37;0;50	1252;8	65967;5;155;39;
$GPXUP;2080;08:58:38;0;50	12524;8	65985;5;155;47;
$GPXUP;2080;08:58:39;0;50	12532;8	66003;5;156;55;
$GPXUP;2080;08:58:40;0;50	1254;8	66023;5;156;56;
$GPXUP;2080;08:58:41;0;50	12552;8	66039;5;156;59;
$GPXUP;2080;08:58:42;0;50	12566;8	6605;5;156;56;
$GPXUP;2080;08:58:43;0;50	12583;8	66052;5;157;53;
$GPXUP;2080;08:58:44;0;50	12598;8	66049;5;157;48;
$GPXUP;2080;08:58:45;0;50	1261;8	66036;5;157;42;
$GPXUP;2080;08:58:46;0;50	12617;8	66019;5;157;36;
$GPXUP;2080;08:58:47;0;50	12622;8	66001;5;158;30;
$GPXUP;2080;08:58:48;0;50	1262;8	65981;5;158;34;
$GPXUP;2080;08:58:49;0;50	12611;8	65958;5;158;47;
$GPXUP;2080;08:58:50;0;50	12598;8	65937;5;159;56;
$GPXUP;2080;08:58:51;0;50	12588;8	65915;5;161;53;
$GPXUP;2080;08:58:52;0;50	12579;8	65895;5;163;46;
$GPXUP;2080;08:58:53;0;50	12569;8	65879;5;166;44;
$GPXUP;2080;08:58:54;0;50	1256;8	65861;5;168;43;
$GPXUP;2080;08:58:55;0;50	12551;8	65844;5;169;43;
$GPXUP;2080;08:58:56;0;50	12543;8	65825;5;171;47;
$GPXUP;2080;08:58:57;0;50	12539;8	65806;5;173;43;
$GPXUP;2080;08:58:58;0;50	12538;8	65791;5;175;33;
$GPXUP;2080;08:58:59;0;50	12541;8	65777;5;175;33;
$GPXUP;2080;08:59:00;0;50	12544;8	65766;5;177;31;
$GPXUP;2080;08:59:01;0;50	12545;8	65759;5;178;16;
$GPXUP;2080;08:59:02;0;50	12544;8	65755;3;180;14;
$GPXUP;2080;08:59:03;0;50	12539;8	65742;3;180;32;
$GPXUP;2080;08:59:04;0;50	12535;8	65734;2;181;26;
$GPXUP;2080;08:59:05;0;50	12531;8	65728;5;181;42;
$GPXUP;2080;08:59:06;0;50	12527;8	65722;5;180;48;
$GPXUP;2080;08:59:07;0;50	12525;8	65713;5;180;47;
$GPXUP;2080;08:59:08;0;50	12525;8	65708;5;178;41;
$GPXUP;2080;08:59:09;0;50	1253;8	65703;5;177;36;
$GPXUP;2080;08:59:10;0;50	12531;8	65696;5;176;42;
$GPXUP;2080;08:59:11;0;50	12532;8	65691;5;175;38;
$GPXUP;2080;08:59:12;0;50	12533;8	65687;5;174;36;
$GPXUP;2080;08:59:13;0;50	12532;8	65687;5;173;29;
$GPXUP;2080;08:59:14;0;50	1253;8	65691;5;171;20;
$GPXUP;2080;08:59:15;0;50	12524;8	65707;5;171;27;
$GPXUP;2080;08:59:16;0;50	12521;8	65722;5;170;19;
$GPXUP;2080;08:59:17;0;50	1252;8	65745;5;169;28;
$GPXUP;2080;08:59:18;0;50	12521;8	65768;5;168;30;
$GPXUP;2080;08:59:19;0;50	12522;8	65789;5;167;27;
$GPXUP;2080;08:59:20;0;50	12526;8	65803;5;166;14;
$GPXUP;2080;08:59:21;0;50	12524;8	65812;5;165;17;
$GPXUP;2080;08:59:22;0;50	12517;8	6582;5;166;36;
$GPXUP;2080;08:59:23;0;50	12511;8	65827;5;165;38;
$GPXUP;2080;08:59:24;0;50	12504;8	65834;5;165;36;
$GPXUP;2080;08:59:25;0;50	125;8	65842;5;165;30;
$GPXUP;2080;08:59:26;0;50	12497;8	65847;5;164;20;
$GPXUP;2080;08:59:27;0;50	125;8	65852;5;164;2;
$GPXUP;2080;08:59:28;0;50	12505;8	65857;5;164;1;
$GPXUP;2080;08:59:29;0;50	12507;8	65862;5;164;0;
