# Supplementary material for: Pigeon Navigation: Different Routes Lead to Frankfurt
Source: PLoS One. 2014 Nov 12;9(11):e112439. doi: 10.1371/journal.pone.0112439 (PMC4229201; doi:10.1371/journal.pone.0112439)
Supplement: File S4 — Files containing the original track data and a ‘Read me’ explaining the data format. (ZIP) [file pone.0112439.s004.zip › S-KB/050502xup03_301.log]

$GPXUP;2080;08:27:59;2;50	07231;8	53985;2;154;8;
$GPXUP;2080;08:28:00;0;50	07235;8	53986;2;154;11;
$GPXUP;2080;08:28:01;0;50	07238;8	53987;2;155;11;
$GPXUP;2080;08:28:02;0;50	07243;8	53987;2;154;11;
$GPXUP;2080;08:28:03;0;50	07246;8	53988;2;154;11;
$GPXUP;2080;08:28:04;0;50	07251;8	53987;2;154;14;
$GPXUP;2080;08:28:05;0;50	07256;8	53987;2;155;16;
$GPXUP;2080;08:28:06;0;50	07262;8	53987;2;155;18;
$GPXUP;2080;08:28:07;0;50	07268;8	53986;2;155;18;
$GPXUP;2080;08:28:08;0;50	07274;8	53987;2;154;18;
$GPXUP;2080;08:28:09;0;50	07281;8	53987;2;154;18;
$GPXUP;2080;08:28:10;0;50	07286;8	53988;2;154;18;
$GPXUP;2080;08:28:11;0;50	07292;8	53988;2;154;18;
$GPXUP;2080;08:28:12;0;50	07298;8	53989;2;154;18;
$GPXUP;2080;08:28:13;0;50	07304;8	5399;2;155;18;
$GPXUP;2080;08:28:14;0;50	0731;8	5399;2;154;18;
$GPXUP;2080;08:28:15;0;50	07316;8	53991;2;154;18;
$GPXUP;2080;08:28:16;0;50	07322;8	53993;2;154;22;
$GPXUP;2080;08:28:17;0;50	0733;8	53997;2;154;28;
$GPXUP;2080;08:28:18;0;50	07342;8	54002;2;153;37;
$GPXUP;2080;08:28:19;0;50	07356;8	54008;2;154;44;
$GPXUP;2080;08:28:20;0;50	07372;8	54012;2;154;50;
$GPXUP;2080;08:28:21;0;50	07388;8	54018;2;154;50;
$GPXUP;2080;08:28:22;0;50	07404;8	54023;2;153;50;
$GPXUP;2080;08:28:23;0;50	07419;8	54029;2;154;50;
$GPXUP;2080;08:28:24;0;50	07434;8	54034;2;154;50;
$GPXUP;2080;08:28:25;0;50	07449;8	54039;2;154;50;
$GPXUP;2080;08:28:26;0;50	07464;8	54044;2;153;50;
$GPXUP;2080;08:28:27;0;50	07479;8	54049;2;154;50;
$GPXUP;2080;08:28:28;0;50	07493;8	54054;2;153;50;
$GPXUP;2080;08:28:29;0;50	0748;8	54037;5;153;32;
$GPXUP;2080;08:28:30;0;50	0747;8	54021;5;154;41;
$GPXUP;2080;08:28:31;0;50	07462;8	54007;2;153;43;
$GPXUP;2080;08:28:32;0;50	07459;8	53998;3;153;47;
$GPXUP;2080;08:28:33;0;50	07456;8	53992;3;153;51;
$GPXUP;2080;08:28:34;0;50	07456;8	53986;2;153;52;
$GPXUP;2080;08:28:35;0;50	07455;8	53982;2;154;52;
$GPXUP;2080;08:28:36;0;50	07461;8	5397;5;153;69;
$GPXUP;2080;08:28:37;0;50	07467;8	53958;5;152;67;
$GPXUP;2080;08:28:38;0;50	07473;8	53948;2;151;66;
$GPXUP;2080;08:28:39;0;50	07472;8	53929;5;151;48;
$GPXUP;2080;08:28:40;0;50	07472;8	5391;5;151;46;
$GPXUP;2080;08:28:41;0;50	07471;8	53897;5;151;36;
$GPXUP;2080;08:28:42;0;50	07471;8	53886;5;151;35;
$GPXUP;2080;08:28:43;0;50	07474;8	53877;5;150;40;
$GPXUP;2080;08:28:44;0;50	07479;8	53871;3;150;44;
$GPXUP;2080;08:28:45;0;50	07485;8	53862;5;149;45;
$GPXUP;2080;08:28:46;0;50	07491;8	5385;5;150;51;
$GPXUP;2080;08:28:47;0;50	07498;8	5384;5;149;46;
$GPXUP;2080;08:28:48;0;50	07506;8	53833;5;148;47;
$GPXUP;2080;08:28:49;0;50	07514;8	53826;5;149;47;
$GPXUP;2080;08:28:50;0;50	07521;8	53818;5;148;47;
$GPXUP;2080;08:28:51;0;50	07528;8	5381;5;147;39;
$GPXUP;2080;08:28:52;0;50	07534;8	53802;5;147;38;
$GPXUP;2080;08:28:53;0;50	07541;8	53793;3;147;41;
$GPXUP;2080;08:28:54;0;50	07546;8	53777;5;147;45;
$GPXUP;2080;08:28:55;0;50	07551;8	53759;5;147;47;
$GPXUP;2080;08:28:56;0;50	07554;8	5374;3;147;49;
$GPXUP;2080;08:28:57;0;50	07555;8	53717;5;146;54;
$GPXUP;2080;08:28:58;0;50	07551;8	53692;3;146;52;
$GPXUP;2080;08:28:59;0;50	07547;8	53673;5;147;42;
$GPXUP;2080;08:29:00;0;50	07546;8	53651;5;146;45;
$GPXUP;2080;08:29:01;0;50	07547;8	53627;5;147;54;
$GPXUP;2080;08:29:02;0;50	07548;8	53605;5;147;51;
$GPXUP;2080;08:29:03;0;50	07548;8	5358;5;147;57;
$GPXUP;2080;08:29:04;0;50	07545;8	53554;3;147;57;
$GPXUP;2080;08:29:05;0;50	07541;8	53532;5;147;46;
$GPXUP;2080;08:29:06;0;50	07535;8	53512;5;148;46;
$GPXUP;2080;08:29:07;0;50	07529;8	53493;5;148;40;
$GPXUP;2080;08:29:08;0;50	07524;8	53475;5;148;38;
$GPXUP;2080;08:29:09;0;50	0752;8	53457;3;148;36;
$GPXUP;2080;08:29:10;0;50	07519;8	53444;5;148;27;
$GPXUP;2080;08:29:11;0;50	07518;8	5343;3;149;28;
$GPXUP;2080;08:29:12;0;50	07519;8	53414;5;149;31;
$GPXUP;2080;08:29:13;0;50	07521;8	53401;3;150;31;
$GPXUP;2080;08:29:14;0;50	07522;8	53387;3;150;32;
$GPXUP;2080;08:29:15;0;50	07526;8	53364;5;149;47;
$GPXUP;2080;08:29:16;0;50	07527;8	53341;3;150;51;
$GPXUP;2080;08:29:17;0;50	07528;8	53317;3;150;51;
$GPXUP;2080;08:29:18;0;50	07526;8	53293;3;150;54;
$GPXUP;2080;08:29:19;0;50	07523;8	53269;3;151;54;
$GPXUP;2080;08:29:20;0;50	07519;8	53249;3;150;46;
$GPXUP;2080;08:29:21;0;50	07513;8	53231;5;151;43;
$GPXUP;2080;08:29:22;0;50	07506;8	53217;5;150;40;
$GPXUP;2080;08:29:23;0;50	07499;8	53207;5;151;33;
$GPXUP;2080;08:29:24;0;50	07491;8	53203;5;151;25;
$GPXUP;2080;08:29:25;0;50	07483;8	53204;5;152;21;
$GPXUP;2080;08:29:26;0;50	07472;8	53209;5;152;31;
$GPXUP;2080;08:29:27;0;50	07461;8	53216;2;153;34;
$GPXUP;2080;08:29:28;0;50	07447;8	5323;2;154;52;
$GPXUP;2080;08:29:29;0;50	07437;8	53256;3;154;62;
$GPXUP;2080;08:29:30;0;50	0743;8	53285;5;154;64;
$GPXUP;2080;08:29:31;0;50	07423;8	53313;5;155;61;
$GPXUP;2080;08:29:32;0;50	07417;8	53342;5;156;62;
$GPXUP;2080;08:29:33;0;50	07411;8	5337;2;156;63;
$GPXUP;2080;08:29:34;0;50	07405;8	53399;2;156;66;
$GPXUP;2080;08:29:35;0;50	074;8	53427;3;157;63;
$GPXUP;2080;08:29:36;0;50	07395;8	53457;2;159;69;
$GPXUP;2080;08:29:37;0;50	07399;8	53484;3;159;61;
$GPXUP;2080;08:29:38;0;50	07404;8	53507;3;160;56;
$GPXUP;2080;08:29:39;0;50	07408;8	53532;3;161;60;
$GPXUP;2080;08:29:40;0;50	07413;8	53554;5;162;53;
$GPXUP;2080;08:29:41;0;50	07417;8	53574;5;162;50;
$GPXUP;2080;08:29:42;0;50	07424;8	53599;5;163;64;
$GPXUP;2080;08:29:43;0;50	07431;8	5362;5;164;62;
$GPXUP;2080;08:29:44;0;50	07437;8	53638;5;164;51;
$GPXUP;2080;08:29:45;0;50	07443;8	53654;5;165;47;
$GPXUP;2080;08:29:46;0;50	0745;8	53668;5;166;50;
$GPXUP;2080;08:29:47;0;50	07458;8	53674;5;167;39;
$GPXUP;2080;08:29:48;0;50	07467;8	53674;5;169;41;
$GPXUP;2080;08:29:49;0;50	07481;8	53666;5;169;52;
$GPXUP;2080;08:29:50;0;50	07493;8	53654;5;170;54;
$GPXUP;2080;08:29:51;0;50	07507;8	53641;3;171;55;
$GPXUP;2080;08:29:52;0;50	07518;8	53622;5;172;56;
$GPXUP;2080;08:29:53;0;50	07528;8	53597;5;173;60;
$GPXUP;2080;08:29:54;0;50	07536;8	53565;5;174;67;
$GPXUP;2080;08:29:55;0;50	07535;8	53534;5;175;54;
$GPXUP;2080;08:29:56;0;50	07536;8	53502;5;175;57;
$GPXUP;2080;08:29:57;0;50	07537;8	53471;5;177;55;
$GPXUP;2080;08:29:58;0;50	0754;8	53443;5;178;50;
$GPXUP;2080;08:29:59;0;50	07545;8	5341;5;178;61;
$GPXUP;2080;08:30:00;0;50	07552;8	53375;5;179;66;
$GPXUP;2080;08:30:01;0;50	07555;8	53338;5;179;70;
$GPXUP;2080;08:30:02;0;50	07559;8	53302;3;178;71;
$GPXUP;2080;08:30:03;0;50	07559;8	53269;5;178;61;
$GPXUP;2080;08:30:04;0;50	07559;8	53243;5;179;49;
$GPXUP;2080;08:30:05;0;50	07562;8	53216;5;180;49;
$GPXUP;2080;08:30:06;0;50	07566;8	53193;5;180;46;
$GPXUP;2080;08:30:07;0;50	07571;8	53168;5;180;55;
$GPXUP;2080;08:30:08;0;50	07578;8	53143;5;180;57;
$GPXUP;2080;08:30:09;0;50	07582;8	53118;5;181;55;
$GPXUP;2080;08:30:10;0;50	07587;8	53092;5;181;56;
$GPXUP;2080;08:30:11;0;50	07595;8	53068;5;181;61;
$GPXUP;2080;08:30:12;0;50	07606;8	53049;5;180;58;
$GPXUP;2080;08:30:13;0;50	07619;8	53033;5;181;59;
$GPXUP;2080;08:30:14;0;50	07633;8	53021;5;181;59;
$GPXUP;2080;08:30:15;0;50	07647;8	53013;5;181;59;
$GPXUP;2080;08:30:16;0;50	07661;8	53006;5;182;60;
$GPXUP;2080;08:30:17;0;50	07677;8	52996;5;182;62;
$GPXUP;2080;08:30:18;0;50	0769;8	52986;5;183;62;
$GPXUP;2080;08:30:19;0;50	07706;8	52977;5;183;65;
$GPXUP;2080;08:30:20;0;50	0772;8	52967;5;183;63;
$GPXUP;2080;08:30:21;0;50	07734;8	52958;5;183;61;
$GPXUP;2080;08:30:22;0;50	07748;8	52947;5;184;60;
$GPXUP;2080;08:30:23;0;50	07761;8	52938;5;184;59;
$GPXUP;2080;08:30:24;0;50	07775;8	52929;5;185;59;
$GPXUP;2080;08:30:25;0;50	07789;8	52921;5;186;57;
$GPXUP;2080;08:30:26;0;50	07802;8	52916;5;186;58;
$GPXUP;2080;08:30:27;0;50	07816;8	52912;3;187;57;
$GPXUP;2080;08:30:28;0;50	0783;8	52907;5;187;57;
$GPXUP;2080;08:30:29;0;50	07843;8	52907;3;187;55;
$GPXUP;2080;08:30:30;0;50	07857;8	5291;5;187;59;
$GPXUP;2080;08:30:31;0;50	07871;8	52917;3;188;58;
$GPXUP;2080;08:30:32;0;50	07884;8	52929;3;188;58;
$GPXUP;2080;08:30:33;0;50	07894;8	52951;2;189;65;
$GPXUP;2080;08:30:34;0;50	07907;8	52973;5;188;73;
$GPXUP;2080;08:30:35;0;50	07923;8	52993;3;189;74;
$GPXUP;2080;08:30:36;0;50	07938;8	53016;3;189;81;
$GPXUP;2080;08:30:37;0;50	07956;8	53041;5;189;89;
$GPXUP;2080;08:30:38;0;50	07974;8	53064;5;189;89;
$GPXUP;2080;08:30:39;0;50	07993;8	53086;5;189;91;
$GPXUP;2080;08:30:40;0;50	08013;8	53106;5;190;91;
$GPXUP;2080;08:30:41;0;50	0803;8	53122;5;191;84;
$GPXUP;2080;08:30:42;0;50	08047;8	53135;5;191;77;
$GPXUP;2080;08:30:43;0;50	08062;8	53143;5;191;68;
$GPXUP;2080;08:30:44;0;50	08076;8	53142;5;192;58;
$GPXUP;2080;08:30:45;0;50	0809;8	53133;5;193;63;
$GPXUP;2080;08:30:46;0;50	08104;8	5312;5;194;65;
$GPXUP;2080;08:30:47;0;50	08118;8	53106;5;194;66;
$GPXUP;2080;08:30:48;0;50	08132;8	5309;5;195;69;
$GPXUP;2080;08:30:49;0;50	08143;8	53075;5;196;60;
$GPXUP;2080;08:30:50;0;50	08155;8	53058;5;198;58;
$GPXUP;2080;08:30:51;0;50	08165;8	53039;5;199;58;
$GPXUP;2080;08:30:52;0;50	08168;8	53011;5;200;59;
$GPXUP;2080;08:30:53;0;50	08175;8	52985;5;201;62;
$GPXUP;2080;08:30:54;0;50	0818;8	52958;5;202;61;
$GPXUP;2080;08:30:55;0;50	08185;8	5293;5;203;62;
$GPXUP;2080;08:30:56;0;50	08192;8	52903;5;203;62;
$GPXUP;2080;08:30:57;0;50	08199;8	52878;5;202;55;
$GPXUP;2080;08:30:58;0;50	08206;8	52852;5;201;54;
$GPXUP;2080;08:30:59;0;50	08216;8	52827;5;199;64;
$GPXUP;2080;08:31:00;0;50	08227;8	52806;5;198;63;
$GPXUP;2080;08:31:01;0;50	08239;8	5279;5;196;59;
$GPXUP;2080;08:31:02;0;50	08252;8	52777;5;194;63;
$GPXUP;2080;08:31:03;0;50	08265;8	52762;5;192;58;
$GPXUP;2080;08:31:04;0;50	08275;8	52749;5;189;52;
$GPXUP;2080;08:31:05;0;50	08286;8	52734;5;187;58;
$GPXUP;2080;08:31:06;0;50	08298;8	52718;5;184;60;
$GPXUP;2080;08:31:07;0;50	08309;8	52702;5;181;60;
$GPXUP;2080;08:31:08;0;50	0832;8	52688;5;179;53;
$GPXUP;2080;08:31:09;0;50	08326;8	52668;5;177;52;
$GPXUP;2080;08:31:10;0;50	0833;8	52646;3;175;53;
$GPXUP;2080;08:31:11;0;50	08333;8	52622;5;173;56;
$GPXUP;2080;08:31:12;0;50	08334;8	52601;3;172;47;
$GPXUP;2080;08:31:13;0;50	08335;8	52578;5;171;51;
$GPXUP;2080;08:31:14;0;50	08333;8	52556;5;170;56;
$GPXUP;2080;08:31:15;0;50	08332;8	52532;5;169;58;
$GPXUP;2080;08:31:16;0;50	08331;8	52509;5;167;52;
$GPXUP;2080;08:31:17;0;50	08331;8	52489;3;167;46;
$GPXUP;2080;08:31:18;0;50	08337;8	52471;5;166;51;
$GPXUP;2080;08:31:19;0;50	08341;8	52452;5;166;49;
$GPXUP;2080;08:31:20;0;50	08345;8	52431;5;166;50;
$GPXUP;2080;08:31:21;0;50	08347;8	52412;5;165;47;
$GPXUP;2080;08:31:22;0;50	08349;8	52392;5;165;46;
$GPXUP;2080;08:31:23;0;50	08352;8	52372;3;164;49;
$GPXUP;2080;08:31:24;0;50	08354;8	52348;3;164;57;
$GPXUP;2080;08:31:25;0;50	08356;8	52326;5;164;52;
$GPXUP;2080;08:31:26;0;50	08358;8	52304;5;164;49;
$GPXUP;2080;08:31:27;0;50	08362;8	52285;5;164;42;
$GPXUP;2080;08:31:28;0;50	08363;8	52265;5;164;44;
$GPXUP;2080;08:31:29;0;50	08364;8	52246;5;164;42;
$GPXUP;2080;08:31:30;0;50	08363;8	52231;5;164;29;
$GPXUP;2080;08:31:31;0;50	0836;8	52222;5;164;21;
$GPXUP;2080;08:31:32;0;50	08354;8	52213;5;164;23;
$GPXUP;2080;08:31:33;0;50	08348;8	52205;5;165;24;
$GPXUP;2080;08:31:34;0;50	08338;8	52196;5;164;39;
$GPXUP;2080;08:31:35;0;50	08325;8	52188;5;165;45;
$GPXUP;2080;08:31:36;0;50	08311;8	5218;3;164;46;
$GPXUP;2080;08:31:37;0;50	08298;8	52172;3;165;47;
$GPXUP;2080;08:31:38;0;50	08284;8	52162;5;165;50;
$GPXUP;2080;08:31:39;0;50	0827;8	52152;5;165;52;
$GPXUP;2080;08:31:40;0;50	08258;8	52143;5;164;44;
$GPXUP;2080;08:31:41;0;50	08251;8	52133;5;164;30;
$GPXUP;2080;08:31:42;0;50	08245;8	52125;5;164;21;
$GPXUP;2080;08:31:43;0;50	08245;8	52117;5;163;10;
$GPXUP;2080;08:31:44;0;50	08247;8	52109;5;163;11;
$GPXUP;2080;08:31:45;0;50	08252;8	52094;5;163;29;
$GPXUP;2080;08:31:46;0;50	08262;8	52078;5;162;38;
$GPXUP;2080;08:31:47;0;50	08272;8	52061;5;162;41;
$GPXUP;2080;08:31:48;0;50	08282;8	52045;3;161;42;
$GPXUP;2080;08:31:49;0;50	08293;8	52023;5;161;53;
$GPXUP;2080;08:31:50;0;50	08304;8	52001;5;161;58;
$GPXUP;2080;08:31:51;0;50	08317;8	51977;5;162;59;
$GPXUP;2080;08:31:52;0;50	08332;8	51958;5;161;62;
$GPXUP;2080;08:31:53;0;50	08349;8	51935;5;161;70;
$GPXUP;2080;08:31:54;0;50	08364;8	51914;5;160;63;
$GPXUP;2080;08:31:55;0;50	08378;8	51894;5;161;62;
$GPXUP;2080;08:31:56;0;50	08392;8	51872;5;161;62;
$GPXUP;2080;08:31:57;0;50	08402;8	51849;5;160;61;
$GPXUP;2080;08:31:58;0;50	08412;8	51824;5;160;61;
$GPXUP;2080;08:31:59;0;50	08425;8	51796;5;160;70;
$GPXUP;2080;08:32:00;0;50	08438;8	5177;5;160;71;
$GPXUP;2080;08:32:01;0;50	0845;8	51746;5;160;70;
$GPXUP;2080;08:32:02;0;50	08463;8	51721;5;160;67;
$GPXUP;2080;08:32:03;0;50	08475;8	51702;3;160;63;
$GPXUP;2080;08:32:04;0;50	08488;8	51689;5;160;57;
$GPXUP;2080;08:32:05;0;50	08503;8	51683;5;160;55;
$GPXUP;2080;08:32:06;0;50	0852;8	51687;5;161;58;
$GPXUP;2080;08:32:07;0;50	0854;8	51694;5;161;75;
$GPXUP;2080;08:32:08;0;50	08562;8	51702;3;161;79;
$GPXUP;2080;08:32:09;0;50	08582;8	51713;3;161;77;
$GPXUP;2080;08:32:10;0;50	08603;8	51725;2;161;77;
$GPXUP;2080;08:32:11;0;50	08623;8	51736;2;161;77;
$GPXUP;2080;08:32:12;0;50	08639;8	51741;3;161;61;
$GPXUP;2080;08:32:13;0;50	08656;8	51747;5;161;59;
$GPXUP;2080;08:32:14;0;50	08673;8	51744;5;161;63;
$GPXUP;2080;08:32:15;0;50	08691;8	51742;2;161;63;
$GPXUP;2080;08:32:16;0;50	08704;8	51727;5;161;60;
$GPXUP;2080;08:32:17;0;50	08715;8	51708;5;162;62;
$GPXUP;2080;08:32:18;0;50	08725;8	51689;5;162;60;
$GPXUP;2080;08:32:19;0;50	08738;8	5167;5;162;63;
$GPXUP;2080;08:32:20;0;50	08751;8	51658;5;163;55;
$GPXUP;2080;08:32:21;0;50	08765;8	5165;5;164;49;
$GPXUP;2080;08:32:22;0;50	0878;8	51649;5;165;52;
$GPXUP;2080;08:32:23;0;50	08796;8	51646;2;167;52;
$GPXUP;2080;08:32:24;0;50	08816;8	51655;5;166;72;
$GPXUP;2080;08:32:25;0;50	08836;8	51661;3;167;74;
$GPXUP;2080;08:32:26;0;50	08858;8	51665;5;167;79;
$GPXUP;2080;08:32:27;0;50	08878;8	5167;5;167;75;
$GPXUP;2080;08:32:28;0;50	08897;8	51673;5;167;70;
$GPXUP;2080;08:32:29;0;50	08916;8	51677;5;169;69;
$GPXUP;2080;08:32:30;0;50	08934;8	5168;5;169;67;
$GPXUP;2080;08:32:31;0;50	08953;8	5168;5;170;68;
$GPXUP;2080;08:32:32;0;50	08971;8	51681;5;171;68;
$GPXUP;2080;08:32:33;0;50	0899;8	51683;5;170;70;
$GPXUP;2080;08:32:34;0;50	09009;8	51683;5;171;75;
$GPXUP;2080;08:32:35;0;50	09028;8	51685;5;173;71;
$GPXUP;2080;08:32:36;0;50	09046;8	5168;5;172;70;
$GPXUP;2080;08:32:37;0;50	09065;8	51679;5;173;73;
$GPXUP;2080;08:32:38;0;50	09085;8	51678;5;172;79;
$GPXUP;2080;08:32:39;0;50	09107;8	51681;5;172;84;
$GPXUP;2080;08:32:40;0;50	0913;8	51685;3;171;90;
$GPXUP;2080;08:32:41;0;50	09153;8	5169;5;171;91;
$GPXUP;2080;08:32:42;0;50	09175;8	51697;3;171;91;
$GPXUP;2080;08:32:43;0;50	09196;8	51702;3;171;82;
$GPXUP;2080;08:32:44;0;50	09216;8	51707;3;171;80;
$GPXUP;2080;08:32:45;0;50	09235;8	51708;5;171;74;
$GPXUP;2080;08:32:46;0;50	09253;8	51707;2;172;70;
$GPXUP;2080;08:32:47;0;50	09271;8	51706;3;172;71;
$GPXUP;2080;08:32:48;0;50	0929;8	51709;3;172;73;
$GPXUP;2080;08:32:49;0;50	09309;8	51714;5;172;76;
$GPXUP;2080;08:32:50;0;50	09327;8	5172;3;172;75;
$GPXUP;2080;08:32:51;0;50	09346;8	51726;5;172;75;
$GPXUP;2080;08:32:52;0;50	09365;8	51728;5;172;72;
$GPXUP;2080;08:32:53;0;50	09383;8	51733;5;173;77;
$GPXUP;2080;08:32:54;0;50	09404;8	51738;3;173;83;
$GPXUP;2080;08:32:55;0;50	09424;8	51744;3;173;80;
$GPXUP;2080;08:32:56;0;50	09442;8	51753;3;174;76;
$GPXUP;2080;08:32:57;0;50	0946;8	5176;2;174;76;
$GPXUP;2080;08:32:58;0;50	09476;8	51779;3;174;76;
$GPXUP;2080;08:32:59;0;50	09491;8	51794;3;175;75;
$GPXUP;2080;08:33:00;0;50	09507;8	51807;3;174;72;
$GPXUP;2080;08:33:01;0;50	09524;8	51821;3;174;77;
$GPXUP;2080;08:33:02;0;50	0954;8	51837;3;175;77;
$GPXUP;2080;08:33:03;0;50	09556;8	51855;3;174;81;
$GPXUP;2080;08:33:04;0;50	09574;8	51877;3;174;89;
$GPXUP;2080;08:33:05;0;50	09591;8	51895;3;174;83;
$GPXUP;2080;08:33:06;0;50	09608;8	51914;3;174;83;
$GPXUP;2080;08:33:07;0;50	09625;8	51934;2;174;85;
$GPXUP;2080;08:33:08;0;50	09643;8	5195;2;174;82;
$GPXUP;2080;08:33:09;0;50	09661;8	51962;2;174;80;
$GPXUP;2080;08:33:10;0;50	0968;8	51975;2;173;80;
$GPXUP;2080;08:33:11;0;50	09699;8	51987;2;174;80;
$GPXUP;2080;08:33:12;0;50	09718;8	52001;3;174;83;
$GPXUP;2080;08:33:13;0;50	09737;8	52016;2;174;84;
$GPXUP;2080;08:33:14;0;50	09756;8	5203;2;173;84;
$GPXUP;2080;08:33:15;0;50	09776;8	52044;2;173;84;
$GPXUP;2080;08:33:16;0;50	09796;8	52055;2;173;83;
$GPXUP;2080;08:33:17;0;50	09815;8	52067;2;173;84;
$GPXUP;2080;08:33:18;0;50	09827;8	52078;3;172;58;
$GPXUP;2080;08:33:19;0;50	09839;8	52085;3;173;56;
$GPXUP;2080;08:33:20;0;50	09851;8	52093;2;172;56;
$GPXUP;2080;08:33:21;0;50	09861;8	52109;2;172;62;
$GPXUP;2080;08:33:22;0;50	0987;8	52129;2;172;67;
$GPXUP;2080;08:33:23;0;50	09881;8	52147;2;172;61;
$GPXUP;2080;08:33:24;0;50	09891;8	52158;2;172;56;
$GPXUP;2080;08:33:25;0;50	09903;8	52166;2;172;54;
$GPXUP;2080;08:33:26;0;50	09918;8	52176;3;172;66;
$GPXUP;2080;08:33:27;0;50	09935;8	52185;2;171;67;
$GPXUP;2080;08:33:28;0;50	09951;8	52195;2;171;67;
$GPXUP;2080;08:33:29;0;50	0996;8	5221;2;171;53;
$GPXUP;2080;08:33:30;0;50	09963;8	52231;2;172;55;
$GPXUP;2080;08:33:31;0;50	09968;8	52251;2;172;55;
$GPXUP;2080;08:33:32;0;50	09972;8	52272;2;171;56;
$GPXUP;2080;08:33:33;0;50	09978;8	52297;2;172;64;
$GPXUP;2080;08:33:34;0;50	09985;8	52319;2;171;60;
$GPXUP;2080;08:33:35;0;50	09993;8	52342;2;171;60;
$GPXUP;2080;08:33:36;0;50	10001;8	52365;2;171;61;
$GPXUP;2080;08:33:37;0;50	10013;8	52388;3;171;67;
$GPXUP;2080;08:33:38;0;50	10023;8	52412;2;171;67;
$GPXUP;2080;08:33:39;0;50	10035;8	52439;3;171;70;
$GPXUP;2080;08:33:40;0;50	10046;8	52465;2;171;70;
$GPXUP;2080;08:33:41;0;50	10061;8	52484;3;171;66;
$GPXUP;2080;08:33:42;0;50	10077;8	52504;2;171;66;
$GPXUP;2080;08:33:43;0;50	10093;8	52518;2;171;64;
$GPXUP;2080;08:33:44;0;50	1011;8	52531;3;171;64;
$GPXUP;2080;08:33:45;0;50	10127;8	52546;2;171;64;
$GPXUP;2080;08:33:46;0;50	10143;8	52558;2;171;64;
$GPXUP;2080;08:33:47;0;50	10162;8	52576;3;171;70;
$GPXUP;2080;08:33:48;0;50	10179;8	52594;5;171;74;
$GPXUP;2080;08:33:49;0;50	10197;8	52613;3;171;74;
$GPXUP;2080;08:33:50;0;50	10212;8	52637;5;171;73;
$GPXUP;2080;08:33:51;0;50	10228;8	52661;3;171;73;
$GPXUP;2080;08:33:52;0;50	10243;8	52684;5;172;75;
$GPXUP;2080;08:33:53;0;50	1026;8	52709;5;171;82;
$GPXUP;2080;08:33:54;0;50	10275;8	52734;3;172;81;
$GPXUP;2080;08:33:55;0;50	10289;8	5276;3;171;78;
$GPXUP;2080;08:33:56;0;50	10304;8	52783;3;172;75;
$GPXUP;2080;08:33:57;0;50	10319;8	52806;5;171;74;
$GPXUP;2080;08:33:58;0;50	10332;8	52831;3;172;76;
$GPXUP;2080;08:33:59;0;50	10344;8	52859;3;172;79;
$GPXUP;2080;08:34:00;0;50	10356;8	52886;3;172;76;
$GPXUP;2080;08:34:01;0;50	10366;8	52913;3;172;75;
$GPXUP;2080;08:34:02;0;50	10377;8	52941;2;172;75;
$GPXUP;2080;08:34:03;0;50	10386;8	52968;3;173;74;
$GPXUP;2080;08:34:04;0;50	10395;8	52996;2;172;74;
$GPXUP;2080;08:34:05;0;50	10404;8	53024;2;173;78;
$GPXUP;2080;08:34:06;0;50	10411;8	53055;3;173;80;
$GPXUP;2080;08:34:07;0;50	10419;8	53085;3;172;78;
$GPXUP;2080;08:34:08;0;50	10427;8	53112;5;172;70;
$GPXUP;2080;08:34:09;0;50	10434;8	53137;3;172;69;
$GPXUP;2080;08:34:10;0;50	10442;8	53164;2;172;69;
$GPXUP;2080;08:34:11;0;50	10454;8	53182;3;172;61;
$GPXUP;2080;08:34:12;0;50	10468;8	532;3;172;66;
$GPXUP;2080;08:34:13;0;50	10482;8	53219;3;172;70;
$GPXUP;2080;08:34:14;0;50	10495;8	5324;2;173;72;
$GPXUP;2080;08:34:15;0;50	10508;8	53261;2;172;72;
$GPXUP;2080;08:34:16;0;50	10525;8	53279;3;172;74;
$GPXUP;2080;08:34:17;0;50	10541;8	53296;2;172;74;
$GPXUP;2080;08:34:18;0;50	10559;8	5331;2;172;73;
$GPXUP;2080;08:34:19;0;50	10577;8	53321;2;172;73;
$GPXUP;2080;08:34:20;0;50	10591;8	53343;3;172;77;
$GPXUP;2080;08:34:21;0;50	10603;8	53367;3;172;75;
$GPXUP;2080;08:34:22;0;50	10614;8	5339;3;172;73;
$GPXUP;2080;08:34:23;0;50	10624;8	53415;2;172;73;
$GPXUP;2080;08:34:24;0;50	10634;8	53439;2;172;73;
$GPXUP;2080;08:34:25;0;50	10645;8	53464;3;172;71;
$GPXUP;2080;08:34:26;0;50	10655;8	53487;2;172;71;
$GPXUP;2080;08:34:27;0;50	10667;8	53513;3;172;80;
$GPXUP;2080;08:34:28;0;50	1068;8	53539;3;172;80;
$GPXUP;2080;08:34:29;0;50	10693;8	53561;3;172;77;
$GPXUP;2080;08:34:30;0;50	10709;8	53581;5;172;77;
$GPXUP;2080;08:34:31;0;50	10725;8	53599;2;171;77;
$GPXUP;2080;08:34:32;0;50	10742;8	53617;2;171;75;
$GPXUP;2080;08:34:33;0;50	10759;8	53631;2;171;75;
$GPXUP;2080;08:34:34;0;50	10776;8	53647;2;171;75;
$GPXUP;2080;08:34:35;0;50	10791;8	53669;3;171;82;
$GPXUP;2080;08:34:36;0;50	10806;8	53689;3;171;74;
$GPXUP;2080;08:34:37;0;50	1082;8	53707;3;171;71;
$GPXUP;2080;08:34:38;0;50	10837;8	53724;3;171;76;
$GPXUP;2080;08:34:39;0;50	10853;8	5374;3;171;73;
$GPXUP;2080;08:34:40;0;50	10868;8	53758;2;171;74;
$GPXUP;2080;08:34:41;0;50	10882;8	5378;3;171;77;
$GPXUP;2080;08:34:42;0;50	10895;8	53804;2;171;79;
$GPXUP;2080;08:34:43;0;50	10908;8	53827;2;171;79;
$GPXUP;2080;08:34:44;0;50	10917;8	53856;3;172;80;
$GPXUP;2080;08:34:45;0;50	10927;8	5388;5;171;73;
$GPXUP;2080;08:34:46;0;50	10937;8	53903;3;171;73;
$GPXUP;2080;08:34:47;0;50	10948;8	53926;3;171;73;
$GPXUP;2080;08:34:48;0;50	10959;8	5395;2;171;72;
$GPXUP;2080;08:34:49;0;50	10972;8	53955;3;171;54;
$GPXUP;2080;08:34:50;0;50	10987;8	53962;3;170;57;
$GPXUP;2080;08:34:51;0;50	11;8	53968;2;171;57;
$GPXUP;2080;08:34:52;0;50	11016;8	5398;3;171;64;
$GPXUP;2080;08:34:53;0;50	11031;8	53991;5;171;67;
$GPXUP;2080;08:34:54;0;50	11046;8	54002;3;171;69;
$GPXUP;2080;08:34:55;0;50	11061;8	54012;3;171;64;
$GPXUP;2080;08:34:56;0;50	11076;8	5402;3;172;62;
$GPXUP;2080;08:34:57;0;50	11093;8	54023;2;172;64;
$GPXUP;2080;08:34:58;0;50	11106;8	54025;3;173;56;
$GPXUP;2080;08:34:59;0;50	11119;8	54026;2;172;55;
$GPXUP;2080;08:35:00;0;50	11133;8	5404;5;173;64;
$GPXUP;2080;08:35:01;0;50	11145;8	54056;2;172;68;
$GPXUP;2080;08:35:02;0;50	11155;8	54076;2;172;64;
$GPXUP;2080;08:35:03;0;50	11164;8	54095;2;171;64;
$GPXUP;2080;08:35:04;0;50	11173;8	54119;2;172;74;
$GPXUP;2080;08:35:05;0;50	11188;8	54142;3;172;82;
$GPXUP;2080;08:35:06;0;50	11201;8	54165;3;172;78;
$GPXUP;2080;08:35:07;0;50	11211;8	54187;3;171;72;
$GPXUP;2080;08:35:08;0;50	11222;8	54206;3;172;66;
$GPXUP;2080;08:35:09;0;50	11233;8	54225;3;172;65;
$GPXUP;2080;08:35:10;0;50	11248;8	54243;3;171;73;
$GPXUP;2080;08:35:11;0;50	11263;8	5426;2;172;72;
$GPXUP;2080;08:35:12;0;50	11277;8	54274;3;171;68;
$GPXUP;2080;08:35:13;0;50	11291;8	54292;3;172;70;
$GPXUP;2080;08:35:14;0;50	11304;8	54308;3;171;69;
$GPXUP;2080;08:35:15;0;50	11313;8	54328;2;172;64;
$GPXUP;2080;08:35:16;0;50	11319;8	54352;2;172;66;
$GPXUP;2080;08:35:17;0;50	11329;8	54381;5;171;82;
$GPXUP;2080;08:35:18;0;50	11339;8	54409;3;172;85;
$GPXUP;2080;08:35:19;0;50	11349;8	54438;3;171;85;
$GPXUP;2080;08:35:20;0;50	11361;8	54467;5;171;85;
$GPXUP;2080;08:35:21;0;50	11371;8	54494;3;171;83;
$GPXUP;2080;08:35:22;0;50	11383;8	54519;3;171;80;
$GPXUP;2080;08:35:23;0;50	11397;8	54537;3;170;72;
$GPXUP;2080;08:35:24;0;50	11413;8	54556;3;170;75;
$GPXUP;2080;08:35:25;0;50	11428;8	54572;5;171;72;
$GPXUP;2080;08:35:26;0;50	11443;8	54589;2;170;71;
$GPXUP;2080;08:35:27;0;50	11458;8	54605;2;170;71;
$GPXUP;2080;08:35:28;0;50	11473;8	54621;2;170;71;
$GPXUP;2080;08:35:29;0;50	1149;8	54637;2;169;73;
$GPXUP;2080;08:35:30;0;50	11506;8	54654;3;170;76;
$GPXUP;2080;08:35:31;0;50	11524;8	5467;3;170;78;
$GPXUP;2080;08:35:32;0;50	11542;8	54685;3;169;78;
$GPXUP;2080;08:35:33;0;50	11559;8	54698;3;170;77;
$GPXUP;2080;08:35:34;0;50	11578;8	5471;2;170;77;
$GPXUP;2080;08:35:35;0;50	11597;8	54717;2;170;76;
$GPXUP;2080;08:35:36;0;50	11618;8	54722;2;170;77;
$GPXUP;2080;08:35:37;0;50	11628;8	5472;3;169;45;
$GPXUP;2080;08:35:38;0;50	1164;8	54721;5;170;50;
$GPXUP;2080;08:35:39;0;50	11652;8	5472;3;170;50;
$GPXUP;2080;08:35:40;0;50	11663;8	54726;3;170;51;
$GPXUP;2080;08:35:41;0;50	11675;8	54735;3;171;57;
$GPXUP;2080;08:35:42;0;50	11687;8	54749;3;171;63;
$GPXUP;2080;08:35:43;0;50	11699;8	54762;3;171;65;
$GPXUP;2080;08:35:44;0;50	11712;8	5478;3;172;70;
$GPXUP;2080;08:35:45;0;50	11723;8	548;2;171;75;
$GPXUP;2080;08:35:46;0;50	11736;8	5482;2;171;74;
$GPXUP;2080;08:35:47;0;50	11747;8	54839;3;172;68;
$GPXUP;2080;08:35:48;0;50	11758;8	54856;3;171;68;
$GPXUP;2080;08:35:49;0;50	11771;8	54874;3;171;68;
$GPXUP;2080;08:35:50;0;50	11783;8	5489;3;172;66;
$GPXUP;2080;08:35:51;0;50	11795;8	54907;2;172;66;
$GPXUP;2080;08:35:52;0;50	11805;8	54913;3;172;42;
$GPXUP;2080;08:35:53;0;50	11817;8	54912;5;172;47;
$GPXUP;2080;08:35:54;0;50	11832;8	5491;5;172;56;
$GPXUP;2080;08:35:55;0;50	11848;8	54907;3;173;58;
$GPXUP;2080;08:35:56;0;50	11862;8	54906;3;172;53;
$GPXUP;2080;08:35:57;0;50	11876;8	54904;2;172;53;
$GPXUP;2080;08:35:58;0;50	1189;8	54912;2;173;58;
$GPXUP;2080;08:35:59;0;50	11907;8	54922;3;173;68;
$GPXUP;2080;08:36:00;0;50	11924;8	54934;3;173;70;
$GPXUP;2080;08:36:01;0;50	1194;8	54947;3;173;71;
$GPXUP;2080;08:36:02;0;50	11956;8	54955;3;172;65;
$GPXUP;2080;08:36:03;0;50	11972;8	54968;2;172;66;
$GPXUP;2080;08:36:04;0;50	11987;8	5498;2;173;66;
$GPXUP;2080;08:36:05;0;50	11998;8	54991;3;173;51;
$GPXUP;2080;08:36:06;0;50	12008;8	55001;2;173;50;
$GPXUP;2080;08:36:07;0;50	1202;8	55016;3;172;58;
$GPXUP;2080;08:36:08;0;50	12032;8	55031;2;172;60;
$GPXUP;2080;08:36:09;0;50	12046;8	55046;3;172;65;
$GPXUP;2080;08:36:10;0;50	12058;8	5506;3;173;60;
$GPXUP;2080;08:36:11;0;50	12072;8	55074;2;172;59;
$GPXUP;2080;08:36:12;0;50	12084;8	55091;3;173;65;
$GPXUP;2080;08:36:13;0;50	12096;8	55109;2;173;63;
$GPXUP;2080;08:36:14;0;50	12105;8	55129;2;172;63;
$GPXUP;2080;08:36:15;0;50	12114;8	5515;2;172;63;
$GPXUP;2080;08:36:16;0;50	12127;8	5517;3;172;68;
$GPXUP;2080;08:36:17;0;50	1214;8	55188;3;172;64;
$GPXUP;2080;08:36:18;0;50	12152;8	55207;2;172;64;
$GPXUP;2080;08:36:19;0;50	12168;8	55218;2;173;62;
$GPXUP;2080;08:36:20;0;50	12182;8	55236;2;172;68;
$GPXUP;2080;08:36:21;0;50	12195;8	55254;2;172;69;
$GPXUP;2080;08:36:22;0;50	12207;8	55277;3;172;74;
$GPXUP;2080;08:36:23;0;50	12218;8	55302;2;172;74;
$GPXUP;2080;08:36:24;0;50	1223;8	55326;3;172;72;
$GPXUP;2080;08:36:25;0;50	12243;8	55349;3;172;71;
$GPXUP;2080;08:36:26;0;50	12257;8	55371;3;173;73;
$GPXUP;2080;08:36:27;0;50	12271;8	55395;2;172;72;
$GPXUP;2080;08:36:28;0;50	12282;8	55421;3;172;74;
$GPXUP;2080;08:36:29;0;50	12293;8	55447;2;172;75;
$GPXUP;2080;08:36:30;0;50	12306;8	55472;2;172;75;
$GPXUP;2080;08:36:31;0;50	12318;8	55501;5;172;82;
$GPXUP;2080;08:36:32;0;50	12331;8	5553;3;172;81;
$GPXUP;2080;08:36:33;0;50	12346;8	55557;3;171;81;
$GPXUP;2080;08:36:34;0;50	12359;8	55581;5;172;73;
$GPXUP;2080;08:36:35;0;50	12373;8	55604;2;172;72;
$GPXUP;2080;08:36:36;0;50	12387;8	55627;2;172;72;
$GPXUP;2080;08:36:37;0;50	12401;8	55652;3;172;76;
$GPXUP;2080;08:36:38;0;50	12415;8	55675;2;172;76;
$GPXUP;2080;08:36:39;0;50	12425;8	55703;3;173;75;
$GPXUP;2080;08:36:40;0;50	12437;8	55729;3;172;76;
$GPXUP;2080;08:36:41;0;50	1245;8	55752;5;172;74;
$GPXUP;2080;08:36:42;0;50	12462;8	55777;2;173;74;
$GPXUP;2080;08:36:43;0;50	12477;8	55795;5;173;71;
$GPXUP;2080;08:36:44;0;50	12494;8	55813;2;172;71;
$GPXUP;2080;08:36:45;0;50	1251;8	55827;3;172;65;
$GPXUP;2080;08:36:46;0;50	12525;8	55839;2;173;65;
$GPXUP;2080;08:36:47;0;50	12538;8	55856;2;172;61;
$GPXUP;2080;08:36:48;0;50	12548;8	55876;2;172;61;
$GPXUP;2080;08:36:49;0;50	12557;8	55898;2;171;61;
$GPXUP;2080;08:36:50;0;50	12563;8	55921;2;171;65;
$GPXUP;2080;08:36:51;0;50	12571;8	5595;3;172;74;
$GPXUP;2080;08:36:52;0;50	12581;8	55977;3;172;73;
$GPXUP;2080;08:36:53;0;50	12592;8	56001;3;172;73;
$GPXUP;2080;08:36:54;0;50	12604;8	56026;3;171;75;
$GPXUP;2080;08:36:55;0;50	12616;8	56051;5;171;75;
$GPXUP;2080;08:36:56;0;50	1263;8	56075;5;172;74;
$GPXUP;2080;08:36:57;0;50	12642;8	56098;3;171;73;
$GPXUP;2080;08:36:58;0;50	12654;8	5612;2;171;73;
$GPXUP;2080;08:36:59;0;50	12666;8	56145;3;171;72;
$GPXUP;2080;08:37:00;0;50	12677;8	56168;2;171;72;
$GPXUP;2080;08:37:01;0;50	12688;8	56193;2;171;72;
$GPXUP;2080;08:37:02;0;50	12701;8	56216;3;172;77;
$GPXUP;2080;08:37:03;0;50	12713;8	56242;2;171;76;
$GPXUP;2080;08:37:04;0;50	12724;8	56268;3;172;78;
$GPXUP;2080;08:37:05;0;50	12735;8	56294;3;172;78;
$GPXUP;2080;08:37:06;0;50	12746;8	56322;3;172;79;
$GPXUP;2080;08:37:07;0;50	12758;8	56349;3;172;81;
$GPXUP;2080;08:37:08;0;50	12769;8	56377;2;172;82;
$GPXUP;2080;08:37:09;0;50	12774;8	56405;5;172;75;
$GPXUP;2080;08:37:10;0;50	12781;8	56433;3;172;75;
$GPXUP;2080;08:37:11;0;50	12783;8	56461;5;173;71;
$GPXUP;2080;08:37:12;0;50	12786;8	56489;5;173;71;
$GPXUP;2080;08:37:13;0;50	1279;8	56516;3;173;70;
$GPXUP;2080;08:37:14;0;50	12793;8	56542;3;174;69;
$GPXUP;2080;08:37:15;0;50	12797;8	5657;2;174;69;
$GPXUP;2080;08:37:16;0;50	12804;8	56596;3;174;72;
$GPXUP;2080;08:37:17;0;50	12811;8	56619;3;175;64;
$GPXUP;2080;08:37:18;0;50	12819;8	56641;3;175;64;
$GPXUP;2080;08:37:19;0;50	12824;8	56666;3;175;64;
$GPXUP;2080;08:37:20;0;50	1283;8	5669;2;175;65;
$GPXUP;2080;08:37:21;0;50	12839;8	56706;3;175;53;
$GPXUP;2080;08:37:22;0;50	12851;8	56721;2;175;52;
$GPXUP;2080;08:37:23;0;50	12859;8	56743;2;175;68;
$GPXUP;2080;08:37:24;0;50	12867;8	56769;2;175;70;
$GPXUP;2080;08:37:25;0;50	12876;8	56793;2;175;70;
$GPXUP;2080;08:37:26;0;50	12886;8	5682;2;175;75;
$GPXUP;2080;08:37:27;0;50	12883;8	56848;5;175;70;
$GPXUP;2080;08:37:28;0;50	1288;8	56877;3;175;74;
$GPXUP;2080;08:37:29;0;50	12879;8	56904;5;175;65;
$GPXUP;2080;08:37:30;0;50	12879;8	56929;5;174;64;
$GPXUP;2080;08:37:31;0;50	1288;8	56956;2;174;64;
$GPXUP;2080;08:37:32;0;50	1288;8	56982;2;174;64;
$GPXUP;2080;08:37:33;0;50	1288;8	57009;2;174;64;
$GPXUP;2080;08:37:34;0;50	12879;8	57034;2;174;64;
$GPXUP;2080;08:37:36;1;50	12879;8	57089;2;174;72;
$GPXUP;2080;08:37:37;0;50	12879;8	57118;2;174;70;
$GPXUP;2080;08:37:38;0;50	12879;8	57144;2;174;67;
$GPXUP;2080;08:37:39;0;50	12884;8	57169;3;174;64;
$GPXUP;2080;08:37:40;0;50	12891;8	57195;3;174;62;
$GPXUP;2080;08:37:41;0;50	12897;8	57221;3;173;70;
$GPXUP;2080;08:37:42;0;50	12904;8	57249;3;174;72;
$GPXUP;2080;08:37:43;0;50	1291;8	57277;2;174;73;
$GPXUP;2080;08:37:44;0;50	12917;8	57307;3;174;75;
$GPXUP;2080;08:37:45;0;50	12924;8	57334;3;174;74;
$GPXUP;2080;08:37:46;0;50	12933;8	57362;3;174;77;
$GPXUP;2080;08:37:47;0;50	1294;8	5739;3;174;75;
$GPXUP;2080;08:37:48;0;50	12946;8	57418;3;174;73;
$GPXUP;2080;08:37:49;0;50	12951;8	57444;3;175;69;
$GPXUP;2080;08:37:50;0;50	12955;8	57472;3;174;72;
$GPXUP;2080;08:37:51;0;50	12958;8	57499;5;174;74;
$GPXUP;2080;08:37:52;0;50	1296;8	5753;3;174;77;
$GPXUP;2080;08:37:53;0;50	12963;8	57561;2;174;82;
$GPXUP;2080;08:37:54;0;50	12965;8	57593;3;174;79;
$GPXUP;2080;08:37:55;0;50	12968;8	57622;2;174;77;
$GPXUP;2080;08:37:56;0;50	12964;8	57649;5;174;70;
$GPXUP;2080;08:37:57;0;50	1296;8	57677;2;174;70;
$GPXUP;2080;08:37:58;0;50	12956;8	57704;3;173;72;
$GPXUP;2080;08:37:59;0;50	12955;8	57735;5;173;77;
$GPXUP;2080;08:38:00;0;50	12953;8	57766;3;174;81;
$GPXUP;2080;08:38:01;0;50	12954;8	57799;3;174;84;
$GPXUP;2080;08:38:02;0;50	12953;8	57832;3;174;86;
$GPXUP;2080;08:38:03;0;50	12951;8	57867;2;175;88;
$GPXUP;2080;08:38:04;0;50	12949;8	57901;2;175;84;
$GPXUP;2080;08:38:05;0;50	12951;8	57931;3;176;78;
$GPXUP;2080;08:38:06;0;50	12953;8	57961;5;176;78;
$GPXUP;2080;08:38:07;0;50	12955;8	57992;2;176;78;
$GPXUP;2080;08:38:08;0;50	12957;8	58021;2;177;75;
$GPXUP;2080;08:38:09;0;50	12956;8	58046;3;177;64;
$GPXUP;2080;08:38:10;0;50	12955;8	58071;2;177;63;
$GPXUP;2080;08:38:11;0;50	12952;8	58088;3;177;41;
$GPXUP;2080;08:38:12;0;50	12948;8	58104;5;177;43;
$GPXUP;2080;08:38:13;0;50	12948;8	58121;5;178;46;
$GPXUP;2080;08:38:14;0;50	12948;8	58142;5;179;55;
$GPXUP;2080;08:38:15;0;50	12944;8	58165;5;180;59;
$GPXUP;2080;08:38:16;0;50	12941;8	58187;2;180;60;
$GPXUP;2080;08:38:17;0;50	1294;8	5822;3;180;84;
$GPXUP;2080;08:38:18;0;50	12941;8	58249;5;180;78;
$GPXUP;2080;08:38:19;0;50	12941;8	58279;3;181;77;
$GPXUP;2080;08:38:20;0;50	12942;8	58309;2;181;75;
$GPXUP;2080;08:38:21;0;50	12944;8	58335;5;181;66;
$GPXUP;2080;08:38:22;0;50	12945;8	5836;2;182;65;
$GPXUP;2080;08:38:23;0;50	12947;8	58386;2;182;65;
$GPXUP;2080;08:38:24;0;50	12951;8	58415;5;182;77;
$GPXUP;2080;08:38:25;0;50	12955;8	58445;5;183;77;
$GPXUP;2080;08:38:26;0;50	12957;8	58471;3;183;69;
$GPXUP;2080;08:38:27;0;50	12961;8	58499;3;183;70;
$GPXUP;2080;08:38:28;0;50	12962;8	58529;3;183;77;
$GPXUP;2080;08:38:29;0;50	12966;8	58559;2;184;76;
$GPXUP;2080;08:38:30;0;50	1297;8	58592;3;184;84;
$GPXUP;2080;08:38:31;0;50	12977;8	58622;5;184;81;
$GPXUP;2080;08:38:32;0;50	12984;8	58651;3;184;75;
$GPXUP;2080;08:38:33;0;50	12992;8	58681;3;183;80;
$GPXUP;2080;08:38:34;0;50	13;8	58712;3;184;86;
$GPXUP;2080;08:38:35;0;50	13009;8	58744;5;183;86;
$GPXUP;2080;08:38:36;0;50	13012;8	58777;5;183;80;
$GPXUP;2080;08:38:37;0;50	13014;8	58804;5;183;69;
$GPXUP;2080;08:38:38;0;50	13016;8	58833;5;183;68;
$GPXUP;2080;08:38:39;0;50	13018;8	5886;5;183;67;
$GPXUP;2080;08:38:40;0;50	13017;8	58886;5;183;64;
$GPXUP;2080;08:38:41;0;50	13011;8	58911;5;183;63;
$GPXUP;2080;08:38:42;0;50	13002;8	58931;5;183;58;
$GPXUP;2080;08:38:43;0;50	12992;8	58947;5;183;54;
$GPXUP;2080;08:38:44;0;50	12984;8	5896;5;183;40;
$GPXUP;2080;08:38:45;0;50	12974;8	58968;3;183;38;
$GPXUP;2080;08:38:46;0;50	12967;8	58972;5;183;24;
$GPXUP;2080;08:38:47;0;50	12957;8	58969;5;183;24;
$GPXUP;2080;08:38:48;0;50	12947;8	58966;3;183;24;
$GPXUP;2080;08:38:49;0;50	12938;8	5896;5;184;23;
$GPXUP;2080;08:38:50;0;50	1293;8	58956;5;183;19;
$GPXUP;2080;08:38:51;0;50	12924;8	58953;5;184;17;
$GPXUP;2080;08:38:52;0;50	12918;8	58949;3;184;15;
$GPXUP;2080;08:38:53;0;50	12915;8	58946;2;184;6;
$GPXUP;2080;08:38:54;0;50	12912;8	58945;2;185;12;
$GPXUP;2080;08:38:55;0;50	12919;8	58969;2;184;73;
$GPXUP;2080;08:38:56;0;50	12925;8	58994;5;186;71;
$GPXUP;2080;08:38:57;0;50	1293;8	5902;5;188;70;
$GPXUP;2080;08:38:58;0;50	12934;8	59045;2;189;70;
$GPXUP;2080;08:38:59;0;50	12939;8	59071;2;190;71;
$GPXUP;2080;08:39:00;0;50	12945;8	59097;3;191;71;
$GPXUP;2080;08:39:01;0;50	12948;8	5912;3;191;65;
$GPXUP;2080;08:39:02;0;50	12951;8	59145;5;193;64;
$GPXUP;2080;08:39:03;0;50	12953;8	59163;3;194;52;
$GPXUP;2080;08:39:04;0;50	12953;8	59182;3;194;49;
$GPXUP;2080;08:39:05;0;50	12952;8	59203;2;194;54;
$GPXUP;2080;08:39:06;0;50	12952;8	59224;3;195;58;
$GPXUP;2080;08:39:07;0;50	12953;8	59245;2;196;55;
$GPXUP;2080;08:39:08;0;50	12958;8	59265;2;195;50;
$GPXUP;2080;08:39:09;0;50	12968;8	59292;3;195;77;
$GPXUP;2080;08:39:10;0;50	12978;8	5932;3;196;84;
$GPXUP;2080;08:39:11;0;50	12988;8	59353;3;196;89;
$GPXUP;2080;08:39:12;0;50	12997;8	59388;3;196;90;
$GPXUP;2080;08:39:13;0;50	1301;8	59421;3;196;96;
$GPXUP;2080;08:39:14;0;50	13022;8	59456;2;196;96;
$GPXUP;2080;08:39:15;0;50	13033;8	59484;3;196;83;
$GPXUP;2080;08:39:16;0;50	13044;8	59512;5;197;77;
$GPXUP;2080;08:39:17;0;50	13055;8	59535;2;196;70;
$GPXUP;2080;08:39:18;0;50	13047;8	59556;5;197;59;
$GPXUP;2080;08:39:19;0;50	13038;8	59576;5;198;57;
$GPXUP;2080;08:39:20;0;50	1303;8	59593;5;199;52;
$GPXUP;2080;08:39:21;0;50	13024;8	59611;5;199;49;
$GPXUP;2080;08:39:22;0;50	13019;8	5963;5;200;51;
$GPXUP;2080;08:39:23;0;50	13013;8	59647;5;202;49;
$GPXUP;2080;08:39:24;0;50	13004;8	59661;3;202;47;
$GPXUP;2080;08:39:25;0;50	12997;8	59675;5;202;44;
$GPXUP;2080;08:39:26;0;50	12988;8	59689;5;203;44;
$GPXUP;2080;08:39:27;0;50	12981;8	59702;5;204;43;
$GPXUP;2080;08:39:28;0;50	12974;8	59717;2;205;45;
$GPXUP;2080;08:39:29;0;50	12975;8	59744;5;206;66;
$GPXUP;2080;08:39:30;0;50	12976;8	59774;2;206;74;
$GPXUP;2080;08:39:31;0;50	12978;8	59804;2;207;75;
$GPXUP;2080;08:39:32;0;50	12979;8	59834;2;207;74;
$GPXUP;2080;08:39:33;0;50	12981;8	59864;2;208;73;
$GPXUP;2080;08:39:34;0;50	12984;8	59893;2;208;73;
$GPXUP;2080;08:39:35;0;50	12986;8	59924;2;208;79;
$GPXUP;2080;08:39:36;0;50	12989;8	59956;2;208;80;
$GPXUP;2080;08:39:37;0;50	12991;8	59987;2;208;76;
$GPXUP;2080;08:39:38;0;50	12993;8	60017;2;208;76;
$GPXUP;2080;08:39:39;0;50	12995;8	60047;2;209;76;
$GPXUP;2080;08:39:40;0;50	12998;8	60078;2;208;76;
$GPXUP;2080;08:39:41;0;50	13005;8	60109;3;208;80;
$GPXUP;2080;08:39:42;0;50	13008;8	60139;5;207;75;
$GPXUP;2080;08:39:43;0;50	13008;8	6017;5;207;76;
$GPXUP;2080;08:39:44;0;50	13008;8	602;5;206;72;
$GPXUP;2080;08:39:45;0;50	13008;8	6023;5;206;72;
$GPXUP;2080;08:39:46;0;50	13009;8	60258;3;205;70;
$GPXUP;2080;08:39:47;0;50	13009;8	60284;5;205;64;
$GPXUP;2080;08:39:48;0;50	13008;8	60302;5;205;46;
$GPXUP;2080;08:39:49;0;50	13001;8	60322;5;204;59;
$GPXUP;2080;08:39:50;0;50	12993;8	60345;2;204;67;
$GPXUP;2080;08:39:51;0;50	12987;8	60369;2;204;73;
$GPXUP;2080;08:39:52;0;50	12979;8	60394;2;204;72;
$GPXUP;2080;08:39:53;0;50	12971;8	60416;2;204;64;
$GPXUP;2080;08:39:54;0;50	12961;8	60435;3;204;64;
$GPXUP;2080;08:39:55;0;50	12951;8	60453;2;205;62;
$GPXUP;2080;08:39:56;0;50	1294;8	60474;2;204;65;
$GPXUP;2080;08:39:57;0;50	1293;8	60493;2;204;65;
$GPXUP;2080;08:39:58;0;50	1292;8	60512;2;204;65;
$GPXUP;2080;08:39:59;0;50	1291;8	60533;2;205;67;
$GPXUP;2080;08:40:00;0;50	12899;8	60554;2;204;67;
$GPXUP;2080;08:40:01;0;50	12889;8	60575;2;205;67;
$GPXUP;2080;08:40:02;0;50	12879;8	60588;5;205;56;
$GPXUP;2080;08:40:03;0;50	12869;8	60601;5;204;55;
$GPXUP;2080;08:40:04;0;50	12858;8	60613;3;205;56;
$GPXUP;2080;08:40:05;0;50	12848;8	60625;3;205;56;
$GPXUP;2080;08:40:06;0;50	12838;8	60639;2;204;56;
$GPXUP;2080;08:40:07;0;50	12826;8	60645;3;204;53;
$GPXUP;2080;08:40:08;0;50	12816;8	60651;5;204;50;
$GPXUP;2080;08:40:09;0;50	12807;8	60659;5;204;53;
$GPXUP;2080;08:40:10;0;50	12797;8	60667;2;204;53;
$GPXUP;2080;08:40:11;0;50	12786;8	60668;5;204;48;
$GPXUP;2080;08:40:12;0;50	12778;8	60671;5;204;46;
$GPXUP;2080;08:40:13;0;50	12769;8	60675;5;203;45;
$GPXUP;2080;08:40:14;0;50	12761;8	60679;5;202;39;
$GPXUP;2080;08:40:15;0;50	12754;8	60688;5;202;45;
$GPXUP;2080;08:40:16;0;50	12745;8	60695;5;201;44;
$GPXUP;2080;08:40:17;0;50	12738;8	60702;2;200;44;
$GPXUP;2080;08:40:18;0;50	1273;8	60711;2;200;44;
$GPXUP;2080;08:40:19;0;50	12722;8	60718;2;199;44;
$GPXUP;2080;08:40:20;0;50	12713;8	60725;2;198;44;
$GPXUP;2080;08:40:21;0;50	12705;8	60733;2;198;44;
$GPXUP;2080;08:40:22;0;50	12696;8	60742;2;199;44;
$GPXUP;2080;08:40:23;0;50	12695;8	60765;3;198;60;
$GPXUP;2080;08:40:24;0;50	12695;8	60792;2;199;63;
$GPXUP;2080;08:40:25;0;50	12696;8	60816;2;199;59;
$GPXUP;2080;08:40:26;0;50	12698;8	60841;2;199;59;
$GPXUP;2080;08:40:27;0;50	12702;8	60873;2;199;75;
$GPXUP;2080;08:40:28;0;50	12708;8	60902;3;199;71;
$GPXUP;2080;08:40:29;0;50	12714;8	60933;2;199;73;
$GPXUP;2080;08:40:30;0;50	12721;8	60961;2;199;69;
$GPXUP;2080;08:40:31;0;50	12727;8	60987;2;199;65;
$GPXUP;2080;08:40:32;0;50	12733;8	61014;3;199;64;
$GPXUP;2080;08:40:33;0;50	12739;8	61041;2;199;65;
$GPXUP;2080;08:40:34;0;50	12736;8	61065;5;199;57;
$GPXUP;2080;08:40:35;0;50	12732;8	61089;5;199;57;
$GPXUP;2080;08:40:36;0;50	12729;8	6111;3;199;49;
$GPXUP;2080;08:40:37;0;50	12727;8	61129;5;199;45;
$GPXUP;2080;08:40:38;0;50	12724;8	61147;3;199;44;
$GPXUP;2080;08:40:39;0;50	12724;8	61164;2;199;36;
$GPXUP;2080;08:40:40;0;50	12728;8	61191;2;200;66;
$GPXUP;2080;08:40:41;0;50	12733;8	61216;2;200;61;
$GPXUP;2080;08:40:42;0;50	1274;8	6124;3;199;64;
$GPXUP;2080;08:40:43;0;50	12745;8	61264;3;200;58;
$GPXUP;2080;08:40:44;0;50	12748;8	61288;2;200;59;
$GPXUP;2080;08:40:45;0;50	12749;8	61314;2;200;61;
$GPXUP;2080;08:40:46;0;50	12751;8	6134;3;200;61;
$GPXUP;2080;08:40:47;0;50	12753;8	61367;3;200;66;
$GPXUP;2080;08:40:48;0;50	12756;8	61393;2;200;67;
$GPXUP;2080;08:40:49;0;50	12758;8	61421;3;201;71;
$GPXUP;2080;08:40:50;0;50	12763;8	61448;3;200;64;
$GPXUP;2080;08:40:51;0;50	12765;8	61474;3;201;62;
$GPXUP;2080;08:40:52;0;50	12769;8	615;2;201;63;
$GPXUP;2080;08:40:53;0;50	12771;8	61527;3;200;68;
$GPXUP;2080;08:40:54;0;50	12772;8	61556;3;199;68;
$GPXUP;2080;08:40:55;0;50	12772;8	61584;3;200;70;
$GPXUP;2080;08:40:56;0;50	1277;8	61612;3;200;68;
$GPXUP;2080;08:40:57;0;50	12773;8	61639;3;199;66;
$GPXUP;2080;08:40:58;0;50	12775;8	61667;3;199;67;
$GPXUP;2080;08:40:59;0;50	12779;8	6169;3;199;59;
$GPXUP;2080;08:41:00;0;50	12783;8	61713;2;199;59;
$GPXUP;2080;08:41:01;0;50	1279;8	61737;3;199;63;
$GPXUP;2080;08:41:02;0;50	12797;8	61762;3;199;65;
$GPXUP;2080;08:41:03;0;50	12806;8	6179;5;198;72;
$GPXUP;2080;08:41:04;0;50	12815;8	61817;3;198;70;
$GPXUP;2080;08:41:05;0;50	12822;8	61844;2;198;71;
$GPXUP;2080;08:41:06;0;50	12829;8	61873;3;198;75;
$GPXUP;2080;08:41:07;0;50	12836;8	61903;3;197;72;
$GPXUP;2080;08:41:08;0;50	12841;8	61929;5;197;67;
$GPXUP;2080;08:41:09;0;50	1285;8	61955;3;197;64;
$GPXUP;2080;08:41:10;0;50	12857;8	61979;3;196;63;
$GPXUP;2080;08:41:11;0;50	12863;8	62007;3;196;69;
$GPXUP;2080;08:41:12;0;50	12868;8	62035;2;197;70;
$GPXUP;2080;08:41:13;0;50	12874;8	62064;3;196;73;
$GPXUP;2080;08:41:14;0;50	1288;8	62093;2;196;73;
$GPXUP;2080;08:41:15;0;50	1289;8	62124;5;195;79;
$GPXUP;2080;08:41:16;0;50	12902;8	62153;2;195;80;
$GPXUP;2080;08:41:17;0;50	12913;8	62182;2;195;78;
$GPXUP;2080;08:41:18;0;50	12916;8	62209;5;195;66;
$GPXUP;2080;08:41:19;0;50	12919;8	62238;5;195;66;
$GPXUP;2080;08:41:20;0;50	12921;8	62266;5;196;67;
$GPXUP;2080;08:41:21;0;50	12923;8	62294;5;195;65;
$GPXUP;2080;08:41:22;0;50	12925;8	62317;5;196;58;
$GPXUP;2080;08:41:23;0;50	12927;8	62341;3;195;58;
$GPXUP;2080;08:41:24;0;50	12928;8	62365;2;195;59;
$GPXUP;2080;08:41:25;0;50	12934;8	62389;5;196;61;
$GPXUP;2080;08:41:26;0;50	12938;8	62416;5;197;70;
$GPXUP;2080;08:41:27;0;50	12943;8	62444;5;196;70;
$GPXUP;2080;08:41:28;0;50	12947;8	62468;3;196;60;
$GPXUP;2080;08:41:29;0;50	12953;8	62492;3;197;63;
$GPXUP;2080;08:41:30;0;50	1296;8	62521;2;197;73;
$GPXUP;2080;08:41:31;0;50	12965;8	62548;5;198;73;
$GPXUP;2080;08:41:32;0;50	12969;8	62578;3;198;75;
$GPXUP;2080;08:41:33;0;50	12976;8	62605;5;198;75;
$GPXUP;2080;08:41:34;0;50	12981;8	62633;3;199;72;
$GPXUP;2080;08:41:35;0;50	12985;8	62662;3;198;73;
$GPXUP;2080;08:41:36;0;50	12989;8	62691;3;199;74;
$GPXUP;2080;08:41:37;0;50	12993;8	6272;2;199;74;
$GPXUP;2080;08:41:38;0;50	12997;8	62749;2;199;74;
$GPXUP;2080;08:41:39;0;50	13001;8	62775;5;199;67;
$GPXUP;2080;08:41:40;0;50	13005;8	628;5;199;65;
$GPXUP;2080;08:41:41;0;50	13008;8	62825;5;199;64;
$GPXUP;2080;08:41:42;0;50	13011;8	62848;2;199;57;
$GPXUP;2080;08:41:43;0;50	13005;8	62869;5;200;57;
$GPXUP;2080;08:41:44;0;50	12999;8	62891;2;200;58;
$GPXUP;2080;08:41:45;0;50	12994;8	62914;5;200;61;
$GPXUP;2080;08:41:46;0;50	12989;8	62939;3;200;65;
$GPXUP;2080;08:41:47;0;50	12984;8	62963;5;200;64;
$GPXUP;2080;08:41:48;0;50	12978;8	62988;2;200;64;
$GPXUP;2080;08:41:49;0;50	12972;8	63005;5;201;51;
$GPXUP;2080;08:41:50;0;50	12963;8	63023;5;201;54;
$GPXUP;2080;08:41:51;0;50	12953;8	63038;5;201;54;
$GPXUP;2080;08:41:52;0;50	12945;8	63052;5;203;45;
$GPXUP;2080;08:41:53;0;50	12938;8	63066;3;203;45;
$GPXUP;2080;08:41:54;0;50	12931;8	63082;2;203;46;
$GPXUP;2080;08:41:55;0;50	12924;8	63103;3;204;58;
$GPXUP;2080;08:41:56;0;50	12918;8	63127;3;205;64;
$GPXUP;2080;08:41:57;0;50	12912;8	63153;2;205;67;
$GPXUP;2080;08:41:58;0;50	12909;8	63181;3;205;69;
$GPXUP;2080;08:41:59;0;50	12906;8	6321;2;206;74;
$GPXUP;2080;08:42:00;0;50	12903;8	63241;2;205;77;
$GPXUP;2080;08:42:01;0;50	12899;8	63272;2;206;80;
$GPXUP;2080;08:42:02;0;50	12896;8	63303;2;206;78;
$GPXUP;2080;08:42:03;0;50	12893;8	63335;2;206;80;
$GPXUP;2080;08:42:04;0;50	12899;8	63366;3;206;78;
$GPXUP;2080;08:42:05;0;50	12906;8	63394;5;205;70;
$GPXUP;2080;08:42:06;0;50	12912;8	63422;5;205;70;
$GPXUP;2080;08:42:07;0;50	12919;8	63447;2;204;64;
$GPXUP;2080;08:42:08;0;50	12925;8	63471;2;205;61;
$GPXUP;2080;08:42:09;0;50	12932;8	63499;5;204;70;
$GPXUP;2080;08:42:10;0;50	12938;8	63524;5;204;63;
$GPXUP;2080;08:42:11;0;50	12946;8	63548;5;204;63;
$GPXUP;2080;08:42:12;0;50	12952;8	63574;3;204;62;
$GPXUP;2080;08:42:13;0;50	12958;8	636;2;203;67;
$GPXUP;2080;08:42:14;0;50	12953;8	63628;5;204;68;
$GPXUP;2080;08:42:15;0;50	12947;8	63655;5;203;70;
$GPXUP;2080;08:42:16;0;50	12939;8	6368;5;202;68;
$GPXUP;2080;08:42:17;0;50	12932;8	63707;2;202;68;
$GPXUP;2080;08:42:18;0;50	1292;8	63715;5;202;49;
$GPXUP;2080;08:42:19;0;50	12906;8	63724;5;202;52;
$GPXUP;2080;08:42:20;0;50	12894;8	6373;5;202;48;
$GPXUP;2080;08:42:21;0;50	12881;8	63736;5;202;44;
$GPXUP;2080;08:42:22;0;50	12867;8	63741;5;201;49;
$GPXUP;2080;08:42:23;0;50	12854;8	63744;5;202;46;
$GPXUP;2080;08:42:24;0;50	12841;8	63752;5;201;49;
$GPXUP;2080;08:42:25;0;50	12827;8	63759;5;201;48;
$GPXUP;2080;08:42:26;0;50	12815;8	63767;3;201;48;
$GPXUP;2080;08:42:27;0;50	12804;8	63776;3;200;47;
$GPXUP;2080;08:42:28;0;50	12792;8	63788;2;201;49;
$GPXUP;2080;08:42:29;0;50	12785;8	63812;2;201;64;
$GPXUP;2080;08:42:30;0;50	12779;8	63841;2;201;74;
$GPXUP;2080;08:42:31;0;50	1278;8	63877;5;202;85;
$GPXUP;2080;08:42:32;0;50	12781;8	63912;2;201;85;
$GPXUP;2080;08:42:33;0;50	12783;8	63946;3;201;82;
$GPXUP;2080;08:42:34;0;50	12785;8	63978;5;201;78;
$GPXUP;2080;08:42:35;0;50	12787;8	64008;3;202;69;
$GPXUP;2080;08:42:36;0;50	12787;8	64035;5;202;65;
$GPXUP;2080;08:42:37;0;50	12787;8	64064;3;202;69;
$GPXUP;2080;08:42:38;0;50	12784;8	64095;5;202;74;
$GPXUP;2080;08:42:39;0;50	1278;8	64123;5;202;70;
$GPXUP;2080;08:42:40;0;50	12776;8	64152;3;202;68;
$GPXUP;2080;08:42:41;0;50	12772;8	64178;3;201;67;
$GPXUP;2080;08:42:42;0;50	1277;8	64208;5;202;72;
$GPXUP;2080;08:42:43;0;50	12768;8	64235;5;201;66;
$GPXUP;2080;08:42:44;0;50	12761;8	64261;5;201;65;
$GPXUP;2080;08:42:45;0;50	12754;8	64283;3;201;61;
$GPXUP;2080;08:42:46;0;50	12745;8	64303;5;200;58;
$GPXUP;2080;08:42:47;0;50	12736;8	64324;2;200;59;
$GPXUP;2080;08:42:48;0;50	12728;8	64344;2;200;59;
$GPXUP;2080;08:42:49;0;50	12721;8	64368;3;200;64;
$GPXUP;2080;08:42:50;0;50	12714;8	64395;2;200;70;
$GPXUP;2080;08:42:51;0;50	12708;8	64424;2;201;74;
$GPXUP;2080;08:42:52;0;50	127;8	64453;3;200;78;
$GPXUP;2080;08:42:53;0;50	12692;8	64482;2;201;79;
$GPXUP;2080;08:42:54;0;50	12684;8	6451;2;201;75;
$GPXUP;2080;08:42:55;0;50	12677;8	64537;2;201;74;
$GPXUP;2080;08:42:56;0;50	12678;8	6456;2;201;58;
$GPXUP;2080;08:42:57;0;50	1268;8	64583;2;201;56;
$GPXUP;2080;08:42:58;0;50	12688;8	64612;5;202;76;
$GPXUP;2080;08:42:59;0;50	12698;8	64642;3;201;80;
$GPXUP;2080;08:43:00;0;50	12707;8	64671;3;201;81;
$GPXUP;2080;08:43:01;0;50	12718;8	64697;3;201;75;
$GPXUP;2080;08:43:02;0;50	1273;8	64723;3;201;78;
$GPXUP;2080;08:43:03;0;50	12742;8	64751;2;201;81;
$GPXUP;2080;08:43:04;0;50	12754;8	64779;2;201;81;
$GPXUP;2080;08:43:05;0;50	12755;8	64806;3;201;69;
$GPXUP;2080;08:43:06;0;50	12757;8	64833;2;201;67;
$GPXUP;2080;08:43:07;0;50	12759;8	64859;2;201;67;
$GPXUP;2080;08:43:08;0;50	12766;8	64883;3;200;65;
$GPXUP;2080;08:43:09;0;50	12773;8	64905;2;201;65;
$GPXUP;2080;08:43:10;0;50	12781;8	64931;2;200;70;
$GPXUP;2080;08:43:11;0;50	12782;8	64953;5;201;58;
$GPXUP;2080;08:43:12;0;50	12782;8	64978;5;201;57;
$GPXUP;2080;08:43:13;0;50	12782;8	64999;5;201;56;
$GPXUP;2080;08:43:14;0;50	12782;8	65021;2;201;56;
$GPXUP;2080;08:43:15;0;50	12778;8	65031;2;201;28;
$GPXUP;2080;08:43:16;0;50	12771;8	65042;3;201;40;
$GPXUP;2080;08:43:17;0;50	12764;8	65056;3;201;45;
$GPXUP;2080;08:43:18;0;50	12757;8	6507;2;201;43;
$GPXUP;2080;08:43:19;0;50	1275;8	65098;3;200;76;
$GPXUP;2080;08:43:20;0;50	12744;8	65125;5;199;73;
$GPXUP;2080;08:43:21;0;50	12737;8	65151;2;199;70;
$GPXUP;2080;08:43:22;0;50	12726;8	6517;5;199;63;
$GPXUP;2080;08:43:23;0;50	12715;8	6519;2;198;63;
$GPXUP;2080;08:43:24;0;50	12706;8	65212;3;198;65;
$GPXUP;2080;08:43:25;0;50	12696;8	65232;5;198;64;
$GPXUP;2080;08:43:26;0;50	12685;8	65253;5;198;65;
$GPXUP;2080;08:43:27;0;50	12673;8	65269;3;198;60;
$GPXUP;2080;08:43:28;0;50	12662;8	65284;5;198;56;
$GPXUP;2080;08:43:29;0;50	12652;8	65301;5;198;55;
$GPXUP;2080;08:43:30;0;50	12643;8	65315;5;198;48;
$GPXUP;2080;08:43:31;0;50	12635;8	6533;2;198;51;
$GPXUP;2080;08:43:32;0;50	12628;8	6535;3;198;58;
$GPXUP;2080;08:43:33;0;50	12624;8	65372;5;198;58;
$GPXUP;2080;08:43:34;0;50	12618;8	65392;3;199;54;
$GPXUP;2080;08:43:35;0;50	12612;8	65411;5;199;56;
$GPXUP;2080;08:43:36;0;50	12604;8	65431;5;198;55;
$GPXUP;2080;08:43:37;0;50	12598;8	65452;5;199;60;
$GPXUP;2080;08:43:38;0;50	12592;8	65474;5;199;60;
$GPXUP;2080;08:43:39;0;50	12585;8	65498;2;199;68;
$GPXUP;2080;08:43:40;0;50	12578;8	65521;3;199;67;
$GPXUP;2080;08:43:41;0;50	12571;8	65545;2;199;67;
$GPXUP;2080;08:43:42;0;50	1257;8	65572;3;199;68;
$GPXUP;2080;08:43:43;0;50	12571;8	65598;3;199;67;
$GPXUP;2080;08:43:44;0;50	1257;8	65622;3;200;63;
$GPXUP;2080;08:43:45;0;50	12572;8	65647;5;200;60;
$GPXUP;2080;08:43:46;0;50	12573;8	65672;3;199;66;
$GPXUP;2080;08:43:47;0;50	12575;8	657;2;199;67;
$GPXUP;2080;08:43:48;0;50	12579;8	65725;5;199;66;
$GPXUP;2080;08:43:49;0;50	12585;8	6575;3;199;64;
$GPXUP;2080;08:43:50;0;50	12588;8	65772;5;199;57;
$GPXUP;2080;08:43:51;0;50	12593;8	65794;5;198;53;
$GPXUP;2080;08:43:52;0;50	12597;8	65813;5;197;48;
$GPXUP;2080;08:43:53;0;50	12602;8	65831;5;196;43;
$GPXUP;2080;08:43:54;0;50	12607;8	65847;5;196;42;
$GPXUP;2080;08:43:55;0;50	1261;8	65864;3;195;43;
$GPXUP;2080;08:43:56;0;50	12612;8	65884;5;195;49;
$GPXUP;2080;08:43:57;0;50	12614;8	65904;3;194;49;
$GPXUP;2080;08:43:58;0;50	12616;8	65923;5;194;48;
$GPXUP;2080;08:43:59;0;50	12616;8	6594;5;193;42;
$GPXUP;2080;08:44:00;0;50	12614;8	65954;3;193;36;
$GPXUP;2080;08:44:01;0;50	12612;8	65966;5;192;30;
$GPXUP;2080;08:44:02;0;50	12606;8	65968;5;192;21;
$GPXUP;2080;08:44:03;0;50	12597;8	65966;5;192;28;
$GPXUP;2080;08:44:04;0;50	12588;8	6596;5;192;29;
$GPXUP;2080;08:44:05;0;50	12575;8	6596;5;191;39;
$GPXUP;2080;08:44:06;0;50	12565;8	65959;5;191;40;
$GPXUP;2080;08:44:07;0;50	12553;8	6596;2;190;40;
$GPXUP;2080;08:44:08;0;50	12551;8	65957;3;189;9;
$GPXUP;2080;08:44:09;0;50	1255;8	65951;5;189;2;
$GPXUP;2080;08:44:10;0;50	1255;8	65947;3;189;1;
$GPXUP;2080;08:44:11;0;50	1255;8	65944;2;189;1;
$GPXUP;2080;08:44:12;0;50	1255;8	6594;3;189;0;
