# Supplementary material for: Pigeon Navigation: Different Routes Lead to Frankfurt
Source: PLoS One. 2014 Nov 12;9(11):e112439. doi: 10.1371/journal.pone.0112439 (PMC4229201; doi:10.1371/journal.pone.0112439)
Supplement: File S4 — Files containing the original track data and a ‘Read me’ explaining the data format. (ZIP) [file pone.0112439.s004.zip › S-KB/050502xup03_750.log]

$GPXUP;2080;09:28:21;0;50	07226;8	53975;5;141;0;
$GPXUP;2080;09:28:22;0;50	07226;8	53975;5;140;2;
$GPXUP;2080;09:28:23;0;50	07224;8	53979;5;141;11;
$GPXUP;2080;09:28:24;0;50	07219;8	53981;5;141;18;
$GPXUP;2080;09:28:25;0;50	07213;8	53987;5;142;28;
$GPXUP;2080;09:28:26;0;50	07207;8	53995;5;142;32;
$GPXUP;2080;09:28:27;0;50	072;8	54012;5;142;45;
$GPXUP;2080;09:28:28;0;50	07195;8	54033;5;142;55;
$GPXUP;2080;09:28:29;0;50	07192;8	54055;5;143;54;
$GPXUP;2080;09:28:30;0;50	07192;8	54077;5;142;52;
$GPXUP;2080;09:28:31;0;50	07196;8	54101;5;142;55;
$GPXUP;2080;09:28:32;0;50	07204;8	54125;5;143;57;
$GPXUP;2080;09:28:33;0;50	07218;8	54145;5;143;66;
$GPXUP;2080;09:28:34;0;50	07234;8	54164;5;143;71;
$GPXUP;2080;09:28:35;0;50	07253;8	54179;5;143;67;
$GPXUP;2080;09:28:36;0;50	07272;8	54182;5;143;68;
$GPXUP;2080;09:28:37;0;50	07292;8	54187;5;144;67;
$GPXUP;2080;09:28:38;0;50	07311;8	54194;5;146;66;
$GPXUP;2080;09:28:39;0;50	07329;8	54202;5;147;66;
$GPXUP;2080;09:28:40;0;50	07348;8	54206;5;149;66;
$GPXUP;2080;09:28:41;0;50	07366;8	54205;5;150;64;
$GPXUP;2080;09:28:42;0;50	07385;8	542;5;152;66;
$GPXUP;2080;09:28:43;0;50	07402;8	5419;5;152;67;
$GPXUP;2080;09:28:44;0;50	07419;8	54179;5;154;66;
$GPXUP;2080;09:28:45;0;50	07435;8	54164;5;154;67;
$GPXUP;2080;09:28:46;0;50	07449;8	54151;5;155;63;
$GPXUP;2080;09:28:47;0;50	07461;8	54133;5;156;58;
$GPXUP;2080;09:28:48;0;50	07473;8	54119;5;158;59;
$GPXUP;2080;09:28:49;0;50	07486;8	54111;5;159;55;
$GPXUP;2080;09:28:50;0;50	07503;8	54107;5;160;63;
$GPXUP;2080;09:28:51;0;50	0752;8	54111;5;160;69;
$GPXUP;2080;09:28:52;0;50	07537;8	54117;5;161;71;
$GPXUP;2080;09:28:53;0;50	07555;8	54124;5;161;73;
$GPXUP;2080;09:28:54;0;50	07573;8	54135;5;161;75;
$GPXUP;2080;09:28:55;0;50	0759;8	54143;5;162;71;
$GPXUP;2080;09:28:56;0;50	07606;8	54157;5;163;73;
$GPXUP;2080;09:28:57;0;50	07622;8	54174;5;164;79;
$GPXUP;2080;09:28:58;0;50	07639;8	54194;5;164;82;
$GPXUP;2080;09:28:59;0;50	07652;8	54218;5;163;82;
$GPXUP;2080;09:29:00;0;50	07662;8	54243;5;164;79;
$GPXUP;2080;09:29:01;0;50	07672;8	54269;5;165;76;
$GPXUP;2080;09:29:02;0;50	07677;8	54297;5;165;73;
$GPXUP;2080;09:29:03;0;50	07681;8	54323;5;165;69;
$GPXUP;2080;09:29:04;0;50	07684;8	54353;5;165;80;
$GPXUP;2080;09:29:05;0;50	07689;8	54385;5;165;84;
$GPXUP;2080;09:29:06;0;50	07694;8	54419;5;165;86;
$GPXUP;2080;09:29:07;0;50	07696;8	5445;5;164;83;
$GPXUP;2080;09:29:08;0;50	07696;8	54483;5;164;82;
$GPXUP;2080;09:29:09;0;50	07694;8	54513;5;163;80;
$GPXUP;2080;09:29:10;0;50	07692;8	54543;5;163;75;
$GPXUP;2080;09:29:11;0;50	07689;8	5457;5;163;74;
$GPXUP;2080;09:29:12;0;50	07683;8	54596;5;162;70;
$GPXUP;2080;09:29:13;0;50	07675;8	54622;5;163;71;
$GPXUP;2080;09:29:14;0;50	0767;8	54649;5;163;72;
$GPXUP;2080;09:29:15;0;50	07665;8	54678;5;163;78;
$GPXUP;2080;09:29:16;0;50	07661;8	54708;5;163;81;
$GPXUP;2080;09:29:17;0;50	0766;8	54739;5;163;81;
$GPXUP;2080;09:29:18;0;50	07662;8	54766;5;163;75;
$GPXUP;2080;09:29:19;0;50	07669;8	54794;5;164;76;
$GPXUP;2080;09:29:20;0;50	07681;8	5482;5;164;82;
$GPXUP;2080;09:29:21;0;50	07697;8	54843;5;164;85;
$GPXUP;2080;09:29:22;0;50	07715;8	54863;5;164;85;
$GPXUP;2080;09:29:23;0;50	07734;8	54879;5;164;84;
$GPXUP;2080;09:29:24;0;50	07755;8	5489;5;164;82;
$GPXUP;2080;09:29:25;0;50	07776;8	54901;5;164;82;
$GPXUP;2080;09:29:26;0;50	07797;8	5491;5;164;81;
$GPXUP;2080;09:29:27;0;50	07818;8	5492;5;164;79;
$GPXUP;2080;09:29:28;0;50	07837;8	54931;5;165;76;
$GPXUP;2080;09:29:29;0;50	07855;8	54944;5;165;77;
$GPXUP;2080;09:29:30;0;50	07872;8	5496;5;166;77;
$GPXUP;2080;09:29:31;0;50	07889;8	54977;5;166;77;
$GPXUP;2080;09:29:32;0;50	07905;8	54994;5;167;77;
$GPXUP;2080;09:29:33;0;50	0792;8	55013;5;167;75;
$GPXUP;2080;09:29:34;0;50	07935;8	55032;5;166;74;
$GPXUP;2080;09:29:35;0;50	07949;8	5505;5;167;76;
$GPXUP;2080;09:29:36;0;50	07965;8	55071;5;167;79;
$GPXUP;2080;09:29:37;0;50	07979;8	55092;5;167;78;
$GPXUP;2080;09:29:38;0;50	07992;8	55113;5;168;77;
$GPXUP;2080;09:29:39;0;50	08005;8	55133;5;169;75;
$GPXUP;2080;09:29:40;0;50	08018;8	55153;5;170;69;
$GPXUP;2080;09:29:41;0;50	08029;8	55171;5;171;67;
$GPXUP;2080;09:29:42;0;50	08043;8	55189;5;173;68;
$GPXUP;2080;09:29:43;0;50	08058;8	55203;5;174;71;
$GPXUP;2080;09:29:44;0;50	08075;8	55214;5;175;73;
$GPXUP;2080;09:29:45;0;50	08091;8	55227;5;176;70;
$GPXUP;2080;09:29:46;0;50	08107;8	55239;5;178;69;
$GPXUP;2080;09:29:47;0;50	08122;8	55253;5;180;68;
$GPXUP;2080;09:29:48;0;50	08135;8	55271;5;182;69;
$GPXUP;2080;09:29:49;0;50	08147;8	55288;5;183;67;
$GPXUP;2080;09:29:50;0;50	08157;8	55306;5;184;58;
$GPXUP;2080;09:29:51;0;50	08165;8	55326;5;186;61;
$GPXUP;2080;09:29:52;0;50	08167;8	55349;5;186;56;
$GPXUP;2080;09:29:53;0;50	08165;8	55377;5;188;68;
$GPXUP;2080;09:29:54;0;50	08167;8	55405;5;189;70;
$GPXUP;2080;09:29:55;0;50	0817;8	55435;5;190;74;
$GPXUP;2080;09:29:56;0;50	08173;8	55464;5;191;75;
$GPXUP;2080;09:29:57;0;50	08178;8	55493;5;191;75;
$GPXUP;2080;09:29:58;0;50	08188;8	55519;5;193;75;
$GPXUP;2080;09:29:59;0;50	08202;8	55543;5;193;80;
$GPXUP;2080;09:30:00;0;50	08221;8	55556;5;193;82;
$GPXUP;2080;09:30:01;0;50	08242;8	55568;5;194;84;
$GPXUP;2080;09:30:02;0;50	08263;8	55576;5;193;81;
$GPXUP;2080;09:30:03;0;50	08284;8	55583;5;194;78;
$GPXUP;2080;09:30:04;0;50	08303;8	5559;5;194;77;
$GPXUP;2080;09:30:05;0;50	08323;8	55597;5;194;75;
$GPXUP;2080;09:30:06;0;50	0834;8	55605;5;196;71;
$GPXUP;2080;09:30:07;0;50	08358;8	55613;5;196;70;
$GPXUP;2080;09:30:08;0;50	08376;8	55623;5;198;72;
$GPXUP;2080;09:30:09;0;50	08394;8	55631;5;198;72;
$GPXUP;2080;09:30:10;0;50	08411;8	55643;5;199;77;
$GPXUP;2080;09:30:11;0;50	08429;8	55659;5;198;79;
$GPXUP;2080;09:30:12;0;50	08444;8	55679;5;198;79;
$GPXUP;2080;09:30:13;0;50	08461;8	55696;5;198;78;
$GPXUP;2080;09:30:14;0;50	08478;8	5571;5;198;77;
$GPXUP;2080;09:30:15;0;50	08497;8	55721;5;197;77;
$GPXUP;2080;09:30:16;0;50	08516;8	55727;5;197;77;
$GPXUP;2080;09:30:17;0;50	08534;8	55732;5;197;74;
$GPXUP;2080;09:30:18;0;50	08552;8	55734;5;196;69;
$GPXUP;2080;09:30:19;0;50	08571;8	55729;5;195;76;
$GPXUP;2080;09:30:20;0;50	0859;8	55722;5;194;76;
$GPXUP;2080;09:30:21;0;50	08609;8	55715;5;193;76;
$GPXUP;2080;09:30:22;0;50	08628;8	55708;5;191;75;
$GPXUP;2080;09:30:23;0;50	08646;8	557;5;192;73;
$GPXUP;2080;09:30:24;0;50	08662;8	55689;5;191;70;
$GPXUP;2080;09:30:25;0;50	08678;8	55676;5;191;66;
$GPXUP;2080;09:30:26;0;50	0869;8	55667;5;191;57;
$GPXUP;2080;09:30:27;0;50	08705;8	55662;5;190;56;
$GPXUP;2080;09:30:28;0;50	0872;8	55661;5;189;57;
$GPXUP;2080;09:30:29;0;50	08736;8	55662;5;189;59;
$GPXUP;2080;09:30:30;0;50	08752;8	55665;5;188;62;
$GPXUP;2080;09:30:31;0;50	08768;8	55672;5;187;69;
$GPXUP;2080;09:30:32;0;50	08785;8	55683;5;186;74;
$GPXUP;2080;09:30:33;0;50	08802;8	55699;5;186;77;
$GPXUP;2080;09:30:34;0;50	08818;8	55719;5;184;81;
$GPXUP;2080;09:30:35;0;50	08835;8	5574;5;182;82;
$GPXUP;2080;09:30:36;0;50	08854;8	55756;5;180;84;
$GPXUP;2080;09:30:37;0;50	08872;8	55771;5;180;81;
$GPXUP;2080;09:30:38;0;50	08892;8	55781;5;178;85;
$GPXUP;2080;09:30:39;0;50	08912;8	55788;5;177;81;
$GPXUP;2080;09:30:40;0;50	08932;8	5579;5;176;78;
$GPXUP;2080;09:30:41;0;50	08951;8	55798;5;175;80;
$GPXUP;2080;09:30:42;0;50	08971;8	55807;5;174;83;
$GPXUP;2080;09:30:43;0;50	0899;8	55821;5;174;85;
$GPXUP;2080;09:30:44;0;50	0901;8	55837;5;172;88;
$GPXUP;2080;09:30:45;0;50	09028;8	55856;5;171;92;
$GPXUP;2080;09:30:46;0;50	09047;8	55878;5;169;93;
$GPXUP;2080;09:30:47;0;50	09065;8	559;5;168;92;
$GPXUP;2080;09:30:48;0;50	09081;8	55925;5;168;92;
$GPXUP;2080;09:30:49;0;50	09095;8	55951;5;166;91;
$GPXUP;2080;09:30:50;0;50	09108;8	55979;5;166;91;
$GPXUP;2080;09:30:51;0;50	0912;8	56008;5;165;90;
$GPXUP;2080;09:30:52;0;50	09134;8	56034;5;164;89;
$GPXUP;2080;09:30:53;0;50	09148;8	5606;5;164;89;
$GPXUP;2080;09:30:54;0;50	09164;8	56082;5;163;89;
$GPXUP;2080;09:30:55;0;50	0918;8	56104;5;163;88;
$GPXUP;2080;09:30:56;0;50	09195;8	56128;5;162;89;
$GPXUP;2080;09:30:57;0;50	09209;8	56153;5;161;88;
$GPXUP;2080;09:30:58;0;50	09222;8	56181;5;161;88;
$GPXUP;2080;09:30:59;0;50	09233;8	56209;5;162;87;
$GPXUP;2080;09:31:00;0;50	09244;8	56238;5;162;88;
$GPXUP;2080;09:31:01;0;50	09255;8	56269;5;161;89;
$GPXUP;2080;09:31:02;0;50	09266;8	56299;5;161;90;
$GPXUP;2080;09:31:03;0;50	09277;8	56329;5;161;90;
$GPXUP;2080;09:31:04;0;50	09289;8	56358;5;159;91;
$GPXUP;2080;09:31:05;0;50	09302;8	56388;5;159;92;
$GPXUP;2080;09:31:06;0;50	09316;8	56416;5;158;94;
$GPXUP;2080;09:31:07;0;50	09329;8	56444;5;157;92;
$GPXUP;2080;09:31:08;0;50	09343;8	56472;5;156;90;
$GPXUP;2080;09:31:09;0;50	09357;8	56497;5;156;87;
$GPXUP;2080;09:31:10;0;50	09371;8	56522;5;156;84;
$GPXUP;2080;09:31:11;0;50	09383;8	56548;5;156;84;
$GPXUP;2080;09:31:12;0;50	09394;8	56575;5;157;84;
$GPXUP;2080;09:31:13;0;50	09406;8	566;5;157;83;
$GPXUP;2080;09:31:14;0;50	09419;8	56626;5;157;83;
$GPXUP;2080;09:31:15;0;50	09431;8	56653;5;157;84;
$GPXUP;2080;09:31:16;0;50	09447;8	56674;5;157;86;
$GPXUP;2080;09:31:17;0;50	09462;8	56695;5;157;83;
$GPXUP;2080;09:31:18;0;50	09478;8	56715;5;158;82;
$GPXUP;2080;09:31:19;0;50	09495;8	56732;5;158;78;
$GPXUP;2080;09:31:20;0;50	09511;8	56745;5;158;75;
$GPXUP;2080;09:31:21;0;50	09528;8	56757;5;159;75;
$GPXUP;2080;09:31:22;0;50	09545;8	56767;5;159;74;
$GPXUP;2080;09:31:23;0;50	09562;8	56778;5;160;74;
$GPXUP;2080;09:31:24;0;50	09579;8	56789;5;160;73;
$GPXUP;2080;09:31:25;0;50	09596;8	56802;5;160;72;
$GPXUP;2080;09:31:26;0;50	0961;8	56819;5;160;72;
$GPXUP;2080;09:31:27;0;50	09624;8	5684;5;160;77;
$GPXUP;2080;09:31:28;0;50	09637;8	56863;5;160;80;
$GPXUP;2080;09:31:29;0;50	0965;8	56888;5;159;81;
$GPXUP;2080;09:31:30;0;50	09664;8	56912;5;159;80;
$GPXUP;2080;09:31:31;0;50	09678;8	56933;5;159;79;
$GPXUP;2080;09:31:32;0;50	09691;8	56955;5;158;77;
$GPXUP;2080;09:31:33;0;50	09704;8	56977;5;158;76;
$GPXUP;2080;09:31:34;0;50	09716;8	57;5;158;77;
$GPXUP;2080;09:31:35;0;50	09727;8	57025;5;158;79;
$GPXUP;2080;09:31:36;0;50	0974;8	57049;5;158;79;
$GPXUP;2080;09:31:37;0;50	09754;8	5707;5;158;79;
$GPXUP;2080;09:31:38;0;50	0977;8	57088;5;157;80;
$GPXUP;2080;09:31:39;0;50	09788;8	57104;5;156;81;
$GPXUP;2080;09:31:40;0;50	09805;8	57123;5;156;83;
$GPXUP;2080;09:31:41;0;50	09821;8	57144;5;156;84;
$GPXUP;2080;09:31:42;0;50	09838;8	57164;5;155;84;
$GPXUP;2080;09:31:43;0;50	09855;8	57183;5;155;87;
$GPXUP;2080;09:31:44;0;50	09876;8	57201;5;154;94;
$GPXUP;2080;09:31:45;0;50	09896;8	57216;5;153;88;
$GPXUP;2080;09:31:46;0;50	09916;8	57227;5;152;84;
$GPXUP;2080;09:31:47;0;50	09935;8	57237;5;152;82;
$GPXUP;2080;09:31:48;0;50	09956;8	57244;5;153;82;
$GPXUP;2080;09:31:49;0;50	09976;8	57249;5;152;82;
$GPXUP;2080;09:31:50;0;50	09997;8	57247;5;152;81;
$GPXUP;2080;09:31:51;0;50	10016;8	57247;5;153;78;
$GPXUP;2080;09:31:52;0;50	10036;8	57251;5;153;78;
$GPXUP;2080;09:31:53;0;50	10056;8	57259;5;152;80;
$GPXUP;2080;09:31:54;0;50	10074;8	57269;5;153;78;
$GPXUP;2080;09:31:55;0;50	10089;8	57284;5;153;73;
$GPXUP;2080;09:31:56;0;50	101;8	57305;5;153;71;
$GPXUP;2080;09:31:57;0;50	1011;8	57326;5;153;67;
$GPXUP;2080;09:31:58;0;50	10114;8	57355;5;153;72;
$GPXUP;2080;09:31:59;0;50	10116;8	57384;5;154;70;
$GPXUP;2080;09:32:00;0;50	10116;8	57414;5;154;69;
$GPXUP;2080;09:32:01;0;50	10119;8	57442;5;154;72;
$GPXUP;2080;09:32:02;0;50	10121;8	57473;5;153;74;
$GPXUP;2080;09:32:03;0;50	10126;8	57503;5;153;78;
$GPXUP;2080;09:32:04;0;50	10132;8	57534;5;153;78;
$GPXUP;2080;09:32:05;0;50	10134;8	57564;5;153;76;
$GPXUP;2080;09:32:06;0;50	10136;8	57595;5;153;75;
$GPXUP;2080;09:32:07;0;50	10136;8	57628;5;154;79;
$GPXUP;2080;09:32:08;0;50	10131;8	57658;5;154;77;
$GPXUP;2080;09:32:09;0;50	10127;8	57685;5;154;71;
$GPXUP;2080;09:32:10;0;50	10124;8	57714;5;155;73;
$GPXUP;2080;09:32:11;0;50	10122;8	57746;5;156;82;
$GPXUP;2080;09:32:12;0;50	10121;8	57779;5;157;85;
$GPXUP;2080;09:32:13;0;50	10124;8	57812;5;157;86;
$GPXUP;2080;09:32:14;0;50	10128;8	57844;5;158;85;
$GPXUP;2080;09:32:15;0;50	10135;8	57873;5;158;84;
$GPXUP;2080;09:32:16;0;50	10147;8	57902;5;158;88;
$GPXUP;2080;09:32:17;0;50	1016;8	5793;5;157;89;
$GPXUP;2080;09:32:18;0;50	10171;8	57959;5;157;86;
$GPXUP;2080;09:32:19;0;50	10182;8	57988;5;157;86;
$GPXUP;2080;09:32:20;0;50	10195;8	58015;5;157;88;
$GPXUP;2080;09:32:21;0;50	10207;8	58043;5;157;88;
$GPXUP;2080;09:32:22;0;50	10216;8	58073;5;156;84;
$GPXUP;2080;09:32:23;0;50	10221;8	58104;5;156;82;
$GPXUP;2080;09:32:24;0;50	10222;8	58131;5;156;74;
$GPXUP;2080;09:32:25;0;50	10223;8	58159;5;157;74;
$GPXUP;2080;09:32:26;0;50	10226;8	58188;5;157;77;
$GPXUP;2080;09:32:27;0;50	10231;8	58214;5;158;72;
$GPXUP;2080;09:32:28;0;50	10238;8	58242;5;157;78;
$GPXUP;2080;09:32:29;0;50	10249;8	5827;5;157;82;
$GPXUP;2080;09:32:30;0;50	10262;8	58295;5;158;83;
$GPXUP;2080;09:32:31;0;50	10276;8	5832;5;156;84;
$GPXUP;2080;09:32:32;0;50	10291;8	58344;5;157;84;
$GPXUP;2080;09:32:33;0;50	10305;8	58366;5;156;83;
$GPXUP;2080;09:32:34;0;50	1032;8	58387;5;156;80;
$GPXUP;2080;09:32:35;0;50	10335;8	58408;5;157;77;
$GPXUP;2080;09:32:36;0;50	10346;8	58431;5;157;71;
$GPXUP;2080;09:32:37;0;50	10354;8	58457;5;158;73;
$GPXUP;2080;09:32:38;0;50	1036;8	58483;5;157;73;
$GPXUP;2080;09:32:39;0;50	10364;8	58512;5;157;77;
$GPXUP;2080;09:32:40;0;50	10369;8	58543;5;156;82;
$GPXUP;2080;09:32:41;0;50	10371;8	58574;5;155;81;
$GPXUP;2080;09:32:42;0;50	10369;8	58606;5;154;81;
$GPXUP;2080;09:32:43;0;50	10365;8	58636;5;154;78;
$GPXUP;2080;09:32:44;0;50	10361;8	58665;5;153;77;
$GPXUP;2080;09:32:45;0;50	10354;8	58689;5;153;70;
$GPXUP;2080;09:32:46;0;50	10345;8	5871;5;153;65;
$GPXUP;2080;09:32:47;0;50	10336;8	58731;5;153;66;
$GPXUP;2080;09:32:48;0;50	10328;8	58755;5;153;71;
$GPXUP;2080;09:32:49;0;50	10319;8	5878;5;153;75;
$GPXUP;2080;09:32:50;0;50	10307;8	58802;5;152;73;
$GPXUP;2080;09:32:51;0;50	10296;8	5882;5;152;67;
$GPXUP;2080;09:32:52;0;50	10282;8	58836;5;153;65;
$GPXUP;2080;09:32:53;0;50	1027;8	58852;5;152;66;
$GPXUP;2080;09:32:54;0;50	10259;8	5887;5;153;66;
$GPXUP;2080;09:32:55;0;50	10247;8	58887;5;153;65;
$GPXUP;2080;09:32:56;0;50	10235;8	58904;5;154;61;
$GPXUP;2080;09:32:57;0;50	10224;8	5892;5;155;62;
$GPXUP;2080;09:32:58;0;50	10214;8	58937;5;155;57;
$GPXUP;2080;09:32:59;0;50	10206;8	58952;5;156;52;
$GPXUP;2080;09:33:00;0;50	10201;8	58971;5;157;52;
$GPXUP;2080;09:33:01;0;50	10202;8	58996;5;158;63;
$GPXUP;2080;09:33:02;0;50	10205;8	59023;5;159;65;
$GPXUP;2080;09:33:03;0;50	10215;8	59054;5;158;81;
$GPXUP;2080;09:33:04;0;50	10229;8	59084;5;158;86;
$GPXUP;2080;09:33:05;0;50	10241;8	59116;5;158;85;
$GPXUP;2080;09:33:06;0;50	10253;8	59147;5;158;84;
$GPXUP;2080;09:33:07;0;50	10265;8	59177;5;158;84;
$GPXUP;2080;09:33:08;0;50	1028;8	59204;5;157;83;
$GPXUP;2080;09:33:09;0;50	10294;8	59232;5;158;83;
$GPXUP;2080;09:33:10;0;50	10304;8	5926;5;159;78;
$GPXUP;2080;09:33:11;0;50	10311;8	5929;5;159;75;
$GPXUP;2080;09:33:12;0;50	1032;8	59318;5;158;76;
$GPXUP;2080;09:33:13;0;50	10331;8	5935;5;159;83;
$GPXUP;2080;09:33:14;0;50	10341;8	5938;5;158;86;
$GPXUP;2080;09:33:15;0;50	10347;8	59412;5;158;83;
$GPXUP;2080;09:33:16;0;50	10352;8	59446;5;158;87;
$GPXUP;2080;09:33:17;0;50	10356;8	5948;5;157;88;
$GPXUP;2080;09:33:18;0;50	10356;8	59512;5;158;78;
$GPXUP;2080;09:33:19;0;50	10353;8	59541;5;158;74;
$GPXUP;2080;09:33:20;0;50	10349;8	59567;5;157;71;
$GPXUP;2080;09:33:21;0;50	10347;8	59596;5;157;75;
$GPXUP;2080;09:33:22;0;50	10346;8	59626;5;156;77;
$GPXUP;2080;09:33:23;0;50	10347;8	59656;5;156;78;
$GPXUP;2080;09:33:24;0;50	1035;8	59683;5;156;72;
$GPXUP;2080;09:33:25;0;50	10355;8	59711;5;156;76;
$GPXUP;2080;09:33:26;0;50	10363;8	59739;5;155;80;
$GPXUP;2080;09:33:27;0;50	10374;8	59764;5;154;79;
$GPXUP;2080;09:33:28;0;50	1039;8	59785;5;154;81;
$GPXUP;2080;09:33:29;0;50	10407;8	59799;5;154;76;
$GPXUP;2080;09:33:30;0;50	10424;8	59813;5;153;70;
$GPXUP;2080;09:33:31;0;50	1044;8	59828;5;153;72;
$GPXUP;2080;09:33:32;0;50	10457;8	59843;5;152;75;
$GPXUP;2080;09:33:33;0;50	10475;8	59853;5;152;76;
$GPXUP;2080;09:33:34;0;50	10494;8	59867;5;152;76;
$GPXUP;2080;09:33:35;0;50	1051;8	59878;5;151;70;
$GPXUP;2080;09:33:36;0;50	10525;8	59891;5;151;67;
$GPXUP;2080;09:33:37;0;50	10536;8	59904;5;150;56;
$GPXUP;2080;09:33:38;0;50	10545;8	59926;5;150;64;
$GPXUP;2080;09:33:39;0;50	1055;8	59949;5;150;63;
$GPXUP;2080;09:33:40;0;50	10555;8	59974;5;151;63;
$GPXUP;2080;09:33:41;0;50	10562;8	59996;5;152;62;
$GPXUP;2080;09:33:42;0;50	10574;8	60017;5;153;68;
$GPXUP;2080;09:33:43;0;50	10586;8	60036;5;154;68;
$GPXUP;2080;09:33:44;0;50	106;8	60053;5;156;68;
$GPXUP;2080;09:33:45;0;50	10612;8	6007;5;158;66;
$GPXUP;2080;09:33:46;0;50	10624;8	6009;5;160;66;
$GPXUP;2080;09:33:47;0;50	10633;8	60111;5;161;67;
$GPXUP;2080;09:33:48;0;50	10641;8	60135;5;163;67;
$GPXUP;2080;09:33:49;0;50	10648;8	6016;5;164;68;
$GPXUP;2080;09:33:50;0;50	10655;8	60187;5;165;73;
$GPXUP;2080;09:33:51;0;50	10659;8	60214;5;165;73;
$GPXUP;2080;09:33:52;0;50	10661;8	60243;5;166;73;
$GPXUP;2080;09:33:53;0;50	10665;8	6027;5;166;73;
$GPXUP;2080;09:33:54;0;50	10669;8	60299;5;167;75;
$GPXUP;2080;09:33:55;0;50	10677;8	60326;5;168;74;
$GPXUP;2080;09:33:56;0;50	10686;8	60351;5;168;74;
$GPXUP;2080;09:33:57;0;50	10693;8	60377;5;170;71;
$GPXUP;2080;09:33:58;0;50	10699;8	604;5;170;68;
$GPXUP;2080;09:33:59;0;50	10706;8	60425;5;171;69;
$GPXUP;2080;09:34:00;0;50	10714;8	60448;5;173;66;
$GPXUP;2080;09:34:01;0;50	10721;8	60467;5;173;59;
$GPXUP;2080;09:34:02;0;50	10729;8	60479;5;175;45;
$GPXUP;2080;09:34:03;0;50	10739;8	60482;5;176;38;
$GPXUP;2080;09:34:04;0;50	10751;8	60484;5;177;41;
$GPXUP;2080;09:34:05;0;50	10763;8	60486;5;179;47;
$GPXUP;2080;09:34:06;0;50	10777;8	60488;5;179;50;
$GPXUP;2080;09:34:07;0;50	10792;8	60495;5;179;58;
$GPXUP;2080;09:34:08;0;50	10807;8	60506;5;179;64;
$GPXUP;2080;09:34:09;0;50	10821;8	60521;5;180;66;
$GPXUP;2080;09:34:10;0;50	10832;8	60547;5;180;76;
$GPXUP;2080;09:34:11;0;50	10838;8	60578;5;179;78;
$GPXUP;2080;09:34:12;0;50	10845;8	60609;5;179;81;
$GPXUP;2080;09:34:13;0;50	10851;8	6064;5;178;80;
$GPXUP;2080;09:34:14;0;50	10855;8	60672;5;177;80;
$GPXUP;2080;09:34:15;0;50	10856;8	60705;5;176;79;
$GPXUP;2080;09:34:16;0;50	10854;8	60736;5;174;78;
$GPXUP;2080;09:34:17;0;50	10849;8	60766;5;173;78;
$GPXUP;2080;09:34:18;0;50	10842;8	60795;5;172;75;
$GPXUP;2080;09:34:19;0;50	10835;8	60822;5;170;72;
$GPXUP;2080;09:34:20;0;50	1083;8	60848;5;170;71;
$GPXUP;2080;09:34:21;0;50	10822;8	60875;5;170;73;
$GPXUP;2080;09:34:22;0;50	10815;8	60902;5;168;74;
$GPXUP;2080;09:34:23;0;50	10806;8	6093;5;167;77;
$GPXUP;2080;09:34:24;0;50	10796;8	60957;5;166;80;
$GPXUP;2080;09:34:25;0;50	10787;8	60985;5;165;79;
$GPXUP;2080;09:34:26;0;50	10778;8	61014;5;163;78;
$GPXUP;2080;09:34:27;0;50	1077;8	6104;5;162;76;
$GPXUP;2080;09:34:28;0;50	10762;8	61065;5;161;71;
$GPXUP;2080;09:34:29;0;50	1075;8	61082;5;160;65;
$GPXUP;2080;09:34:30;0;50	10737;8	611;5;159;68;
$GPXUP;2080;09:34:31;0;50	10725;8	61118;5;158;67;
$GPXUP;2080;09:34:32;0;50	10712;8	61137;5;157;73;
$GPXUP;2080;09:34:33;0;50	10702;8	61158;5;156;67;
$GPXUP;2080;09:34:34;0;50	10695;8	61181;5;155;68;
$GPXUP;2080;09:34:35;0;50	1069;8	61205;5;153;65;
$GPXUP;2080;09:34:36;0;50	1069;8	61238;5;153;82;
$GPXUP;2080;09:34:37;0;50	1069;8	61272;5;153;85;
$GPXUP;2080;09:34:38;0;50	10689;8	61306;5;152;82;
$GPXUP;2080;09:34:39;0;50	1069;8	61337;5;153;79;
$GPXUP;2080;09:34:40;0;50	10693;8	61366;5;153;71;
$GPXUP;2080;09:34:41;0;50	10697;8	61393;5;153;70;
$GPXUP;2080;09:34:42;0;50	10706;8	61419;5;154;70;
$GPXUP;2080;09:34:43;0;50	10714;8	61445;5;155;72;
$GPXUP;2080;09:34:44;0;50	10719;8	61473;5;154;73;
$GPXUP;2080;09:34:45;0;50	10728;8	61502;5;155;76;
$GPXUP;2080;09:34:46;0;50	10737;8	61529;5;155;77;
$GPXUP;2080;09:34:47;0;50	10749;8	61555;5;154;78;
$GPXUP;2080;09:34:48;0;50	10761;8	6158;5;154;78;
$GPXUP;2080;09:34:49;0;50	10775;8	61604;5;154;78;
$GPXUP;2080;09:34:50;0;50	10787;8	61626;5;154;73;
$GPXUP;2080;09:34:51;0;50	10799;8	61646;5;154;67;
$GPXUP;2080;09:34:52;0;50	10811;8	61668;5;154;69;
$GPXUP;2080;09:34:53;0;50	10821;8	6169;5;155;68;
$GPXUP;2080;09:34:54;0;50	10829;8	61717;5;155;72;
$GPXUP;2080;09:34:55;0;50	1083;8	61743;5;156;67;
$GPXUP;2080;09:34:56;0;50	10829;8	61766;5;156;57;
$GPXUP;2080;09:34:57;0;50	10831;8	61792;5;156;63;
$GPXUP;2080;09:34:58;0;50	10834;8	61813;5;157;59;
$GPXUP;2080;09:34:59;0;50	10839;8	61835;5;158;59;
$GPXUP;2080;09:35:00;0;50	10847;8	61858;5;158;64;
$GPXUP;2080;09:35:01;0;50	10858;8	61877;5;158;66;
$GPXUP;2080;09:35:02;0;50	10874;8	61895;5;158;73;
$GPXUP;2080;09:35:03;0;50	10889;8	61915;5;158;78;
$GPXUP;2080;09:35:04;0;50	10902;8	61936;5;158;73;
$GPXUP;2080;09:35:05;0;50	10916;8	6196;5;157;78;
$GPXUP;2080;09:35:06;0;50	10927;8	61987;5;156;82;
$GPXUP;2080;09:35:07;0;50	10935;8	62017;5;155;84;
$GPXUP;2080;09:35:08;0;50	10942;8	62048;5;154;83;
$GPXUP;2080;09:35:09;0;50	1095;8	62078;5;154;81;
$GPXUP;2080;09:35:10;0;50	10956;8	62108;5;153;80;
$GPXUP;2080;09:35:11;0;50	10963;8	62139;5;152;82;
$GPXUP;2080;09:35:12;0;50	1097;8	6217;5;151;81;
$GPXUP;2080;09:35:13;0;50	10973;8	62198;5;151;75;
$GPXUP;2080;09:35:14;0;50	10977;8	62226;5;150;74;
$GPXUP;2080;09:35:15;0;50	10982;8	62254;5;151;71;
$GPXUP;2080;09:35:16;0;50	10989;8	62278;5;151;67;
$GPXUP;2080;09:35:17;0;50	10997;8	62298;5;151;63;
$GPXUP;2080;09:35:18;0;50	11005;8	62312;5;152;51;
$GPXUP;2080;09:35:19;0;50	1101;8	62318;5;151;32;
$GPXUP;2080;09:35:20;0;50	11009;8	62315;5;152;3;
$GPXUP;2080;09:35:21;0;50	11007;8	6231;5;153;0;
$GPXUP;2080;09:35:22;0;50	11004;8	62304;5;153;0;
$GPXUP;2080;09:35:23;0;50	11002;8	62299;5;154;0;
$GPXUP;2080;09:35:24;0;50	10999;8	62295;5;155;0;
$GPXUP;2080;09:35:25;0;50	10998;8	6229;5;155;0;
$GPXUP;2080;09:35:26;0;50	10995;8	62287;5;156;0;
$GPXUP;2080;09:35:27;0;50	10993;8	62283;5;158;0;
$GPXUP;2080;09:35:28;0;50	10992;8	6228;5;158;0;
$GPXUP;2080;09:35:29;0;50	1099;8	62277;5;159;0;
$GPXUP;2080;09:35:30;0;50	10989;8	62274;5;159;0;
$GPXUP;2080;09:35:31;0;50	10988;8	6227;5;160;0;
$GPXUP;2080;09:35:32;0;50	10986;8	62269;5;161;0;
$GPXUP;2080;09:35:33;0;50	10985;8	62266;5;161;0;
$GPXUP;2080;09:35:34;0;50	10984;8	62263;5;162;0;
$GPXUP;2080;09:35:35;0;50	10983;8	62261;5;162;1;
$GPXUP;2080;09:35:36;0;50	10982;8	62259;5;162;2;
$GPXUP;2080;09:35:37;0;50	10981;8	62258;5;163;0;
$GPXUP;2080;09:35:38;0;50	10981;8	62256;5;163;1;
$GPXUP;2080;09:35:39;0;50	10979;8	62255;5;163;0;
$GPXUP;2080;09:35:40;0;50	10979;8	62253;5;163;0;
$GPXUP;2080;09:35:41;0;50	10978;8	62251;5;163;0;
$GPXUP;2080;09:35:42;0;50	10977;8	62251;5;164;0;
$GPXUP;2080;09:35:43;0;50	10977;8	6225;5;164;0;
$GPXUP;2080;09:35:44;0;50	10976;8	62248;5;163;0;
$GPXUP;2080;09:35:45;0;50	10976;8	62248;5;163;0;
$GPXUP;2080;09:35:46;0;50	10975;8	62247;5;164;0;
$GPXUP;2080;09:35:47;0;50	10975;8	62245;5;164;0;
$GPXUP;2080;09:35:48;0;50	10974;8	62245;5;164;0;
$GPXUP;2080;09:35:49;0;50	10974;8	62245;5;164;0;
$GPXUP;2080;09:35:50;0;50	10974;8	62243;5;164;0;
$GPXUP;2080;09:35:51;0;50	10972;8	62243;5;164;0;
$GPXUP;2080;09:35:52;0;50	10973;8	62242;5;164;0;
$GPXUP;2080;09:35:53;0;50	10972;8	62242;5;163;0;
$GPXUP;2080;09:35:54;0;50	10971;8	62242;5;164;0;
$GPXUP;2080;09:35:55;0;50	10971;8	6224;5;164;0;
$GPXUP;2080;09:35:56;0;50	10971;8	6224;5;164;0;
$GPXUP;2080;09:35:57;0;50	10971;8	6224;5;164;0;
$GPXUP;2080;09:35:58;0;50	1097;8	62239;5;164;0;
$GPXUP;2080;09:35:59;0;50	1097;8	62239;5;164;0;
$GPXUP;2080;09:36:00;0;50	1097;8	62239;5;164;0;
$GPXUP;2080;09:36:01;0;50	1097;8	62239;5;164;0;
$GPXUP;2080;09:36:02;0;50	1097;8	62239;5;164;0;
$GPXUP;2080;09:36:03;0;50	1097;8	62237;5;163;0;
$GPXUP;2080;09:36:04;0;50	10969;8	62237;5;163;0;
$GPXUP;2080;09:36:05;0;50	10969;8	62237;5;163;0;
$GPXUP;2080;09:36:06;0;50	10969;8	62237;5;163;0;
$GPXUP;2080;09:36:07;0;50	10969;8	62237;5;163;0;
$GPXUP;2080;09:36:08;0;50	10969;8	62237;5;163;0;
$GPXUP;2080;09:36:09;0;50	10969;8	62236;5;163;0;
$GPXUP;2080;09:36:10;0;50	10969;8	62236;5;162;0;
$GPXUP;2080;09:36:11;0;50	10969;8	62236;5;162;0;
$GPXUP;2080;09:36:12;0;50	10969;8	62236;5;162;0;
$GPXUP;2080;09:36:13;0;50	10969;8	62236;5;161;0;
$GPXUP;2080;09:36:14;0;50	10969;8	62236;5;161;0;
$GPXUP;2080;09:36:15;0;50	10969;8	62236;5;161;0;
$GPXUP;2080;09:36:16;0;50	10969;8	62234;5;161;0;
$GPXUP;2080;09:36:17;0;50	10969;8	62234;5;161;0;
$GPXUP;2080;09:36:18;0;50	10969;8	62234;5;161;0;
$GPXUP;2080;09:36:19;0;50	10969;8	62234;5;161;0;
$GPXUP;2080;09:36:20;0;50	10968;8	62234;5;160;0;
$GPXUP;2080;09:36:21;0;50	10968;8	62234;5;160;0;
$GPXUP;2080;09:36:22;0;50	10968;8	62234;5;160;0;
$GPXUP;2080;09:36:23;0;50	10968;8	62234;5;160;0;
$GPXUP;2080;09:36:24;0;50	10968;8	62234;5;160;0;
$GPXUP;2080;09:36:25;0;50	10968;8	62234;5;162;0;
$GPXUP;2080;09:36:26;0;50	10968;8	62234;5;162;0;
$GPXUP;2080;09:36:27;0;50	10968;8	62234;5;162;0;
$GPXUP;2080;09:36:28;0;50	10968;8	62234;5;162;0;
$GPXUP;2080;09:36:29;0;50	10969;8	62234;5;162;0;
$GPXUP;2080;09:36:30;0;50	10968;8	62234;5;163;0;
$GPXUP;2080;09:36:31;0;50	10968;8	62234;5;163;0;
$GPXUP;2080;09:36:32;0;50	10968;8	62234;5;163;0;
$GPXUP;2080;09:36:33;0;50	10968;8	62234;5;163;0;
$GPXUP;2080;09:36:34;0;50	10968;8	62234;5;163;0;
$GPXUP;2080;09:36:35;0;50	10968;8	62234;5;163;0;
$GPXUP;2080;09:36:36;0;50	10968;8	62234;5;163;0;
$GPXUP;2080;09:36:37;0;50	10968;8	62235;5;163;0;
$GPXUP;2080;09:36:38;0;50	10968;8	62235;5;163;0;
$GPXUP;2080;09:36:39;0;50	10967;8	62235;5;164;0;
$GPXUP;2080;09:36:40;0;50	10967;8	62235;5;164;0;
$GPXUP;2080;09:36:41;0;50	10967;8	62235;5;164;0;
$GPXUP;2080;09:36:42;0;50	10967;8	62235;5;164;0;
$GPXUP;2080;09:36:43;0;50	10967;8	62235;5;164;0;
$GPXUP;2080;09:36:44;0;50	10967;8	62235;5;165;0;
$GPXUP;2080;09:36:45;0;50	10967;8	62235;5;165;0;
$GPXUP;2080;09:36:46;0;50	10966;8	62235;5;166;0;
$GPXUP;2080;09:36:47;0;50	10966;8	62235;5;166;0;
$GPXUP;2080;09:36:48;0;50	10966;8	62236;5;166;0;
$GPXUP;2080;09:36:49;0;50	10966;8	62236;5;167;0;
$GPXUP;2080;09:36:50;0;50	10966;8	62236;5;167;0;
$GPXUP;2080;09:36:51;0;50	10966;8	62236;5;167;0;
$GPXUP;2080;09:36:52;0;50	10966;8	62236;5;169;0;
$GPXUP;2080;09:36:53;0;50	10966;8	62236;5;169;0;
$GPXUP;2080;09:36:54;0;50	10965;8	62236;5;169;0;
$GPXUP;2080;09:36:55;0;50	10965;8	62236;5;169;0;
$GPXUP;2080;09:36:56;0;50	10966;8	62236;5;170;0;
$GPXUP;2080;09:36:57;0;50	10965;8	62235;5;171;0;
$GPXUP;2080;09:36:58;0;50	10965;8	62235;5;171;0;
$GPXUP;2080;09:36:59;0;50	10965;8	62235;5;172;0;
$GPXUP;2080;09:37:00;0;50	10965;8	62235;5;172;0;
$GPXUP;2080;09:37:01;0;50	10965;8	62235;5;172;0;
$GPXUP;2080;09:37:02;0;50	10966;8	62234;5;173;0;
$GPXUP;2080;09:37:03;0;50	10965;8	62234;5;173;0;
$GPXUP;2080;09:37:04;0;50	10965;8	62234;5;173;0;
$GPXUP;2080;09:37:05;0;50	10966;8	62234;5;174;0;
$GPXUP;2080;09:37:06;0;50	10966;8	62234;5;174;0;
$GPXUP;2080;09:37:07;0;50	10966;8	62233;5;176;0;
$GPXUP;2080;09:37:08;0;50	10966;8	62233;5;176;0;
$GPXUP;2080;09:37:09;0;50	10966;8	62233;5;176;0;
$GPXUP;2080;09:37:10;0;50	10966;8	62235;5;176;0;
$GPXUP;2080;09:37:11;0;50	10966;8	62235;5;176;0;
$GPXUP;2080;09:37:12;0;50	10966;8	62235;5;176;0;
$GPXUP;2080;09:37:13;0;50	10967;8	62235;5;176;0;
$GPXUP;2080;09:37:14;0;50	10967;8	62235;5;176;0;
$GPXUP;2080;09:37:15;0;50	10967;8	62235;5;176;0;
$GPXUP;2080;09:37:16;0;50	10967;8	62235;5;176;0;
$GPXUP;2080;09:37:17;0;50	10967;8	62235;5;176;0;
$GPXUP;2080;09:37:18;0;50	10968;8	62235;5;175;0;
$GPXUP;2080;09:37:19;0;50	10968;8	62235;5;175;0;
$GPXUP;2080;09:37:20;0;50	10968;8	62235;5;175;0;
$GPXUP;2080;09:37:21;0;50	10968;8	62235;5;175;0;
$GPXUP;2080;09:37:22;0;50	10968;8	62235;5;175;0;
$GPXUP;2080;09:37:23;0;50	10968;8	62235;5;175;0;
$GPXUP;2080;09:37:24;0;50	10968;8	62235;5;175;0;
$GPXUP;2080;09:37:25;0;50	10968;8	62235;5;175;0;
$GPXUP;2080;09:37:26;0;50	10968;8	62235;5;175;0;
$GPXUP;2080;09:37:27;0;50	10968;8	62235;5;175;0;
$GPXUP;2080;09:37:28;0;50	10969;8	62237;5;174;0;
$GPXUP;2080;09:37:29;0;50	10969;8	62237;5;174;0;
$GPXUP;2080;09:37:30;0;50	10969;8	62237;5;174;0;
$GPXUP;2080;09:37:31;0;50	1097;8	62237;5;173;0;
$GPXUP;2080;09:37:32;0;50	1097;8	62237;5;173;0;
$GPXUP;2080;09:37:33;0;50	1097;8	62237;5;173;0;
$GPXUP;2080;09:37:34;0;50	1097;8	62237;5;173;0;
$GPXUP;2080;09:37:35;0;50	1097;8	62237;5;173;0;
$GPXUP;2080;09:37:36;0;50	1097;8	62237;5;173;0;
$GPXUP;2080;09:37:37;0;50	1097;8	62239;5;173;0;
$GPXUP;2080;09:37:38;0;50	1097;8	62239;5;173;0;
$GPXUP;2080;09:37:39;0;50	1097;8	62239;5;173;0;
$GPXUP;2080;09:37:40;0;50	10971;8	62239;5;174;0;
$GPXUP;2080;09:37:41;0;50	1097;8	62239;5;174;0;
$GPXUP;2080;09:37:42;0;50	1097;8	62239;5;174;0;
$GPXUP;2080;09:37:43;0;50	1097;8	62237;5;174;0;
$GPXUP;2080;09:37:44;0;50	1097;8	62237;5;174;0;
$GPXUP;2080;09:37:45;0;50	1097;8	62237;5;174;0;
$GPXUP;2080;09:37:46;0;50	1097;8	62237;5;174;0;
$GPXUP;2080;09:37:47;0;50	1097;8	62237;5;174;0;
$GPXUP;2080;09:37:48;0;50	1097;8	62237;5;174;0;
$GPXUP;2080;09:37:49;0;50	1097;8	62237;5;174;0;
$GPXUP;2080;09:37:50;0;50	1097;8	62237;5;174;0;
$GPXUP;2080;09:37:51;0;50	10969;8	62237;5;175;0;
$GPXUP;2080;09:37:52;0;50	10969;8	62237;5;175;0;
$GPXUP;2080;09:37:53;0;50	1097;8	62237;5;176;0;
$GPXUP;2080;09:37:54;0;50	1097;8	62237;5;176;0;
$GPXUP;2080;09:37:55;0;50	1097;8	62237;5;176;0;
$GPXUP;2080;09:37:56;0;50	1097;8	62237;5;176;0;
$GPXUP;2080;09:37:57;0;50	1097;8	62238;5;176;0;
$GPXUP;2080;09:37:58;0;50	1097;8	62238;5;176;0;
$GPXUP;2080;09:37:59;0;50	1097;8	62238;5;176;0;
$GPXUP;2080;09:38:00;0;50	1097;8	62238;5;176;0;
$GPXUP;2080;09:38:01;0;50	1097;8	62238;5;176;0;
$GPXUP;2080;09:38:02;0;50	1097;8	62238;5;176;0;
$GPXUP;2080;09:38:03;0;50	1097;8	62238;5;176;0;
$GPXUP;2080;09:38:04;0;50	10971;8	62239;5;175;0;
$GPXUP;2080;09:38:05;0;50	1097;8	62237;5;174;0;
$GPXUP;2080;09:38:06;0;50	1097;8	62239;5;174;0;
$GPXUP;2080;09:38:07;0;50	1097;8	62239;5;174;0;
$GPXUP;2080;09:38:08;0;50	1097;8	62239;5;174;0;
$GPXUP;2080;09:38:09;0;50	10971;8	62239;5;174;0;
$GPXUP;2080;09:38:10;0;50	10971;8	62239;5;174;0;
$GPXUP;2080;09:38:11;0;50	10971;8	62239;5;174;0;
$GPXUP;2080;09:38:12;0;50	10971;8	62239;5;174;0;
$GPXUP;2080;09:38:13;0;50	10971;8	62239;5;174;0;
$GPXUP;2080;09:38:14;0;50	10971;8	62239;5;174;0;
$GPXUP;2080;09:38:15;0;50	10971;8	62239;5;174;0;
$GPXUP;2080;09:38:16;0;50	10971;8	6224;5;174;0;
$GPXUP;2080;09:38:17;0;50	10971;8	6224;5;174;0;
$GPXUP;2080;09:38:18;0;50	10972;8	6224;5;175;0;
$GPXUP;2080;09:38:19;0;50	10972;8	6224;5;175;0;
$GPXUP;2080;09:38:20;0;50	10972;8	6224;5;175;0;
$GPXUP;2080;09:38:21;0;50	10972;8	62242;5;175;0;
$GPXUP;2080;09:38:22;0;50	10973;8	62242;5;175;0;
$GPXUP;2080;09:38:23;0;50	10973;8	62242;5;175;0;
$GPXUP;2080;09:38:24;0;50	10973;8	62242;5;177;0;
$GPXUP;2080;09:38:25;0;50	10973;8	62243;5;177;0;
$GPXUP;2080;09:38:26;0;50	10973;8	62243;5;178;0;
$GPXUP;2080;09:38:27;0;50	10973;8	62243;5;178;0;
$GPXUP;2080;09:38:28;0;50	10974;8	62243;5;178;0;
$GPXUP;2080;09:38:29;0;50	10974;8	62243;5;178;0;
$GPXUP;2080;09:38:30;0;50	10974;8	62244;5;180;0;
$GPXUP;2080;09:38:31;0;50	10974;8	62244;5;181;0;
$GPXUP;2080;09:38:32;0;50	10974;8	62244;5;181;0;
$GPXUP;2080;09:38:33;0;50	10974;8	62244;5;182;0;
$GPXUP;2080;09:38:34;0;50	10974;8	62244;5;184;0;
$GPXUP;2080;09:38:35;0;50	10975;8	62244;5;184;0;
$GPXUP;2080;09:38:36;0;50	10974;8	62243;5;185;0;
$GPXUP;2080;09:38:37;0;50	10974;8	62243;5;186;0;
$GPXUP;2080;09:38:38;0;50	10974;8	62243;5;187;0;
$GPXUP;2080;09:38:39;0;50	10975;8	62245;5;188;0;
$GPXUP;2080;09:38:40;0;50	10975;8	62244;5;189;0;
$GPXUP;2080;09:38:41;0;50	10975;8	62244;5;189;0;
$GPXUP;2080;09:38:42;0;50	10975;8	62244;5;191;0;
$GPXUP;2080;09:38:43;0;50	10974;8	62244;5;192;0;
$GPXUP;2080;09:38:44;0;50	10974;8	62244;5;192;0;
$GPXUP;2080;09:38:45;0;50	10974;8	62244;5;194;0;
$GPXUP;2080;09:38:46;0;50	10975;8	62244;5;194;0;
$GPXUP;2080;09:38:47;0;50	10974;8	62244;5;195;0;
$GPXUP;2080;09:38:48;0;50	10974;8	62245;5;196;0;
$GPXUP;2080;09:38:49;0;50	10974;8	62245;5;196;0;
$GPXUP;2080;09:38:50;0;50	10975;8	62245;5;197;0;
$GPXUP;2080;09:38:51;0;50	10974;8	62245;5;198;0;
$GPXUP;2080;09:38:52;0;50	10974;8	62245;5;198;0;
$GPXUP;2080;09:38:53;0;50	10974;8	62245;5;198;0;
$GPXUP;2080;09:38:54;0;50	10974;8	62245;5;198;0;
$GPXUP;2080;09:38:55;0;50	10974;8	62246;5;198;0;
$GPXUP;2080;09:38:56;0;50	10974;8	62246;5;198;0;
$GPXUP;2080;09:38:57;0;50	10974;8	62246;5;198;0;
$GPXUP;2080;09:38:58;0;50	10974;8	62246;5;198;0;
$GPXUP;2080;09:38:59;0;50	10973;8	62246;5;197;0;
$GPXUP;2080;09:39:00;0;50	10973;8	62246;5;197;0;
$GPXUP;2080;09:39:01;0;50	10973;8	62246;5;197;0;
$GPXUP;2080;09:39:02;0;50	10973;8	62246;5;196;0;
$GPXUP;2080;09:39:03;0;50	10973;8	62248;5;196;0;
$GPXUP;2080;09:39:04;0;50	10973;8	62248;5;195;0;
$GPXUP;2080;09:39:05;0;50	10973;8	62248;5;195;0;
$GPXUP;2080;09:39:06;0;50	10972;8	62248;5;194;0;
$GPXUP;2080;09:39:07;0;50	10972;8	62248;5;194;0;
$GPXUP;2080;09:39:08;0;50	10972;8	62248;5;193;0;
$GPXUP;2080;09:39:09;0;50	10972;8	62248;5;192;0;
$GPXUP;2080;09:39:10;0;50	10972;8	62248;5;192;0;
$GPXUP;2080;09:39:11;0;50	10972;8	62248;5;192;0;
$GPXUP;2080;09:39:12;0;50	10972;8	62248;5;192;0;
$GPXUP;2080;09:39:13;0;50	10972;8	62248;5;191;0;
$GPXUP;2080;09:39:14;0;50	10972;8	62248;5;191;0;
$GPXUP;2080;09:39:15;0;50	10972;8	62248;5;191;0;
$GPXUP;2080;09:39:16;0;50	10972;8	62248;5;192;0;
$GPXUP;2080;09:39:17;0;50	10972;8	62248;5;192;0;
$GPXUP;2080;09:39:18;0;50	10972;8	62248;5;192;0;
$GPXUP;2080;09:39:19;0;50	10972;8	62248;5;192;0;
$GPXUP;2080;09:39:20;0;50	10973;8	62248;5;192;0;
$GPXUP;2080;09:39:21;0;50	10973;8	62248;5;192;0;
$GPXUP;2080;09:39:22;0;50	10973;8	62247;5;192;0;
$GPXUP;2080;09:39:23;0;50	10973;8	62247;5;192;0;
$GPXUP;2080;09:39:24;0;50	10973;8	62247;5;192;0;
$GPXUP;2080;09:39:25;0;50	10973;8	62247;5;192;0;
$GPXUP;2080;09:39:26;0;50	10973;8	62247;5;192;0;
$GPXUP;2080;09:39:27;0;50	10973;8	62245;5;191;0;
$GPXUP;2080;09:39:28;0;50	10973;8	62245;5;191;0;
$GPXUP;2080;09:39:29;0;50	10973;8	62245;5;191;0;
$GPXUP;2080;09:39:30;0;50	10972;8	62244;5;191;0;
$GPXUP;2080;09:39:31;0;50	10972;8	62244;5;191;0;
$GPXUP;2080;09:39:32;0;50	10972;8	62242;5;190;0;
$GPXUP;2080;09:39:33;0;50	10972;8	62242;5;190;0;
$GPXUP;2080;09:39:34;0;50	10972;8	62242;5;190;0;
$GPXUP;2080;09:39:35;0;50	10971;8	62241;5;189;0;
$GPXUP;2080;09:39:36;0;50	10971;8	62241;5;189;0;
$GPXUP;2080;09:39:37;0;50	10971;8	62241;5;189;0;
$GPXUP;2080;09:39:38;0;50	10971;8	62241;5;188;0;
$GPXUP;2080;09:39:39;0;50	10971;8	6224;5;187;0;
$GPXUP;2080;09:39:40;0;50	10971;8	6224;5;187;0;
$GPXUP;2080;09:39:41;0;50	10971;8	6224;5;187;0;
$GPXUP;2080;09:39:42;0;50	1097;8	6224;5;186;0;
$GPXUP;2080;09:39:43;0;50	1097;8	62238;5;186;0;
$GPXUP;2080;09:39:44;0;50	1097;8	62239;5;184;0;
$GPXUP;2080;09:39:45;0;50	1097;8	62239;5;183;0;
$GPXUP;2080;09:39:46;0;50	10969;8	62239;5;183;0;
$GPXUP;2080;09:39:47;0;50	10969;8	62238;5;181;0;
$GPXUP;2080;09:39:48;0;50	10969;8	62238;5;180;0;
$GPXUP;2080;09:39:49;0;50	10968;8	62238;5;180;0;
$GPXUP;2080;09:39:50;0;50	10968;8	62238;5;178;0;
$GPXUP;2080;09:39:51;0;50	10968;8	62238;5;178;0;
$GPXUP;2080;09:39:52;0;50	10968;8	62238;5;178;0;
$GPXUP;2080;09:39:53;0;50	10968;8	62237;5;176;0;
$GPXUP;2080;09:39:54;0;50	10967;8	62237;5;175;0;
$GPXUP;2080;09:39:55;0;50	10967;8	62237;5;175;0;
$GPXUP;2080;09:39:56;0;50	10967;8	62237;5;174;0;
$GPXUP;2080;09:39:57;0;50	10967;8	62237;5;173;0;
$GPXUP;2080;09:39:58;0;50	10966;8	62237;5;172;0;
$GPXUP;2080;09:39:59;0;50	10967;8	62236;5;172;0;
$GPXUP;2080;09:40:00;0;50	10967;8	62236;5;171;0;
$GPXUP;2080;09:40:01;0;50	10967;8	62236;5;169;0;
$GPXUP;2080;09:40:02;0;50	10966;8	62236;5;169;0;
$GPXUP;2080;09:40:03;0;50	10967;8	62235;5;168;0;
$GPXUP;2080;09:40:04;0;50	10966;8	62235;5;167;0;
$GPXUP;2080;09:40:05;0;50	10966;8	62235;5;166;0;
$GPXUP;2080;09:40:06;0;50	10967;8	62233;5;166;0;
$GPXUP;2080;09:40:07;0;50	10966;8	62233;5;165;0;
$GPXUP;2080;09:40:08;0;50	10966;8	62233;5;165;0;
$GPXUP;2080;09:40:09;0;50	10966;8	62233;5;165;0;
$GPXUP;2080;09:40:10;0;50	10967;8	62232;5;164;0;
$GPXUP;2080;09:40:11;0;50	10967;8	62232;5;164;0;
$GPXUP;2080;09:40:12;0;50	10967;8	62232;5;164;0;
$GPXUP;2080;09:40:13;0;50	10967;8	62232;5;164;0;
$GPXUP;2080;09:40:14;0;50	10966;8	62232;5;165;0;
$GPXUP;2080;09:40:15;0;50	10966;8	62232;5;165;0;
$GPXUP;2080;09:40:16;0;50	10967;8	62232;5;166;0;
$GPXUP;2080;09:40:17;0;50	10967;8	62231;5;165;0;
$GPXUP;2080;09:40:18;0;50	10967;8	62231;5;165;0;
$GPXUP;2080;09:40:19;0;50	10967;8	62231;5;166;0;
$GPXUP;2080;09:40:20;0;50	10967;8	6223;5;167;0;
$GPXUP;2080;09:40:21;0;50	10967;8	6223;5;167;0;
$GPXUP;2080;09:40:22;0;50	10967;8	6223;5;168;0;
$GPXUP;2080;09:40:23;0;50	10967;8	6223;5;168;0;
$GPXUP;2080;09:40:24;0;50	10967;8	6223;5;168;0;
$GPXUP;2080;09:40:25;0;50	10967;8	6223;5;168;0;
$GPXUP;2080;09:40:26;0;50	10968;8	6223;5;168;0;
$GPXUP;2080;09:40:27;0;50	10968;8	6223;5;168;0;
$GPXUP;2080;09:40:28;0;50	10968;8	6223;5;168;0;
$GPXUP;2080;09:40:29;0;50	10967;8	6223;5;169;0;
$GPXUP;2080;09:40:30;0;50	10968;8	6223;5;170;0;
$GPXUP;2080;09:40:31;0;50	10968;8	6223;5;170;0;
$GPXUP;2080;09:40:32;0;50	10968;8	62232;5;171;0;
$GPXUP;2080;09:40:33;0;50	10969;8	62232;5;171;0;
$GPXUP;2080;09:40:34;0;50	10969;8	62232;5;171;0;
$GPXUP;2080;09:40:35;0;50	10969;8	62232;5;172;0;
$GPXUP;2080;09:40:36;0;50	10969;8	62231;5;174;0;
$GPXUP;2080;09:40:37;0;50	1097;8	62233;5;174;0;
$GPXUP;2080;09:40:38;0;50	1097;8	62233;5;175;0;
$GPXUP;2080;09:40:39;0;50	1097;8	62233;5;177;0;
$GPXUP;2080;09:40:40;0;50	10971;8	62234;5;177;0;
$GPXUP;2080;09:40:41;0;50	10971;8	62234;5;179;0;
$GPXUP;2080;09:40:42;0;50	10971;8	62234;5;180;0;
$GPXUP;2080;09:40:43;0;50	10971;8	62235;5;181;0;
$GPXUP;2080;09:40:44;0;50	10971;8	62235;5;182;0;
$GPXUP;2080;09:40:45;0;50	10971;8	62235;5;183;0;
$GPXUP;2080;09:40:46;0;50	10971;8	62235;5;183;0;
$GPXUP;2080;09:40:47;0;50	10972;8	62236;5;184;0;
$GPXUP;2080;09:40:48;0;50	10972;8	62236;5;186;0;
$GPXUP;2080;09:40:49;0;50	10972;8	62236;5;186;0;
$GPXUP;2080;09:40:50;0;50	10973;8	62237;5;187;0;
$GPXUP;2080;09:40:51;0;50	10973;8	62237;5;189;0;
$GPXUP;2080;09:40:52;0;50	10973;8	62237;5;189;0;
$GPXUP;2080;09:40:53;0;50	10973;8	62238;5;189;0;
$GPXUP;2080;09:40:54;0;50	10974;8	62238;5;190;0;
$GPXUP;2080;09:40:55;0;50	10974;8	62238;5;190;0;
$GPXUP;2080;09:40:56;0;50	10974;8	6224;5;192;0;
$GPXUP;2080;09:40:57;0;50	10974;8	6224;5;192;0;
$GPXUP;2080;09:40:58;0;50	10974;8	6224;5;193;0;
$GPXUP;2080;09:40:59;0;50	10974;8	6224;5;193;0;
$GPXUP;2080;09:41:00;0;50	10975;8	6224;5;193;0;
$GPXUP;2080;09:41:01;0;50	10975;8	62241;5;193;0;
$GPXUP;2080;09:41:02;0;50	10974;8	62241;5;194;0;
$GPXUP;2080;09:41:03;0;50	10974;8	62241;5;195;0;
$GPXUP;2080;09:41:04;0;50	10974;8	62241;5;195;0;
$GPXUP;2080;09:41:05;0;50	10974;8	62242;5;195;0;
$GPXUP;2080;09:41:06;0;50	10974;8	62242;5;195;0;
$GPXUP;2080;09:41:07;0;50	10975;8	62242;5;196;0;
$GPXUP;2080;09:41:08;0;50	10975;8	62244;5;196;0;
$GPXUP;2080;09:41:09;0;50	10975;8	62244;5;197;0;
$GPXUP;2080;09:41:10;0;50	10975;8	62244;5;197;0;
$GPXUP;2080;09:41:11;0;50	10975;8	62245;5;197;0;
$GPXUP;2080;09:41:12;0;50	10975;8	62245;5;197;0;
$GPXUP;2080;09:41:13;0;50	10976;8	62245;5;197;0;
$GPXUP;2080;09:41:14;0;50	10976;8	62245;5;197;0;
$GPXUP;2080;09:41:15;0;50	10976;8	62246;5;197;0;
$GPXUP;2080;09:41:16;0;50	10976;8	62246;5;198;0;
$GPXUP;2080;09:41:17;0;50	10976;8	62246;5;198;0;
$GPXUP;2080;09:41:18;0;50	10976;8	62246;5;198;0;
$GPXUP;2080;09:41:19;0;50	10976;8	62246;5;198;0;
$GPXUP;2080;09:41:20;0;50	10976;8	62246;5;198;0;
$GPXUP;2080;09:41:21;0;50	10976;8	62246;5;198;0;
$GPXUP;2080;09:41:22;0;50	10976;8	62246;5;198;0;
$GPXUP;2080;09:41:23;0;50	10976;8	62246;5;198;0;
$GPXUP;2080;09:41:24;0;50	10976;8	62246;5;198;0;
$GPXUP;2080;09:41:25;0;50	10976;8	62246;5;198;0;
$GPXUP;2080;09:41:26;0;50	10976;8	62246;5;198;0;
$GPXUP;2080;09:41:27;0;50	10977;8	62247;5;198;0;
$GPXUP;2080;09:41:28;0;50	10977;8	62247;5;198;0;
$GPXUP;2080;09:41:29;0;50	10977;8	62247;5;198;0;
$GPXUP;2080;09:41:30;0;50	10976;8	62247;5;197;0;
$GPXUP;2080;09:41:31;0;50	10977;8	62247;5;196;0;
$GPXUP;2080;09:41:32;0;50	10977;8	62247;5;195;0;
$GPXUP;2080;09:41:33;0;50	10977;8	62247;5;195;0;
$GPXUP;2080;09:41:34;0;50	10977;8	62247;5;194;0;
$GPXUP;2080;09:41:35;0;50	10976;8	62246;5;193;0;
$GPXUP;2080;09:41:36;0;50	10977;8	62246;5;193;0;
$GPXUP;2080;09:41:37;0;50	10977;8	62246;5;191;0;
$GPXUP;2080;09:41:38;0;50	10976;8	62246;5;190;0;
$GPXUP;2080;09:41:39;0;50	10977;8	62246;5;189;0;
$GPXUP;2080;09:41:40;0;50	10977;8	62245;5;189;0;
$GPXUP;2080;09:41:41;0;50	10977;8	62245;5;187;0;
$GPXUP;2080;09:41:42;0;50	10977;8	62245;5;187;0;
$GPXUP;2080;09:41:43;0;50	10977;8	62245;5;187;0;
$GPXUP;2080;09:41:44;0;50	10977;8	62245;5;187;0;
$GPXUP;2080;09:41:45;0;50	10977;8	62245;5;187;0;
$GPXUP;2080;09:41:46;0;50	10977;8	62245;5;187;0;
$GPXUP;2080;09:41:47;0;50	10977;8	62245;5;187;0;
$GPXUP;2080;09:41:48;0;50	10978;8	62245;5;188;0;
$GPXUP;2080;09:41:49;0;50	10978;8	62245;5;188;0;
$GPXUP;2080;09:41:50;0;50	10979;8	62245;5;188;0;
$GPXUP;2080;09:41:51;0;50	10978;8	62247;5;188;0;
$GPXUP;2080;09:41:52;0;50	10978;8	62247;5;188;0;
$GPXUP;2080;09:41:53;0;50	10979;8	62247;5;189;0;
$GPXUP;2080;09:41:54;0;50	10979;8	62247;5;189;0;
$GPXUP;2080;09:41:55;0;50	10979;8	62246;5;191;0;
$GPXUP;2080;09:41:56;0;50	10979;8	62246;5;191;0;
$GPXUP;2080;09:41:57;0;50	10979;8	62246;5;191;0;
$GPXUP;2080;09:41:58;0;50	10979;8	62248;5;192;0;
$GPXUP;2080;09:41:59;0;50	10979;8	62248;5;192;0;
$GPXUP;2080;09:42:00;0;50	10979;8	62248;5;192;0;
$GPXUP;2080;09:42:01;0;50	10979;8	62248;5;192;0;
$GPXUP;2080;09:42:02;0;50	1098;8	62248;5;192;0;
$GPXUP;2080;09:42:03;0;50	1098;8	62248;5;192;0;
$GPXUP;2080;09:42:04;0;50	1098;8	62248;5;192;0;
$GPXUP;2080;09:42:05;0;50	1098;8	62248;5;192;0;
$GPXUP;2080;09:42:06;0;50	1098;8	62248;5;191;0;
$GPXUP;2080;09:42:07;0;50	1098;8	62248;5;191;0;
$GPXUP;2080;09:42:08;0;50	1098;8	62248;5;190;0;
$GPXUP;2080;09:42:09;0;50	1098;8	62248;5;190;0;
$GPXUP;2080;09:42:10;0;50	1098;8	62247;5;189;0;
$GPXUP;2080;09:42:11;0;50	1098;8	62247;5;189;0;
$GPXUP;2080;09:42:12;0;50	1098;8	62247;5;189;0;
$GPXUP;2080;09:42:13;0;50	10979;8	62247;5;188;0;
$GPXUP;2080;09:42:14;0;50	10979;8	62247;5;188;0;
$GPXUP;2080;09:42:15;0;50	10979;8	62245;5;188;0;
$GPXUP;2080;09:42:16;0;50	10979;8	62245;5;188;0;
$GPXUP;2080;09:42:17;0;50	10979;8	62245;5;188;0;
$GPXUP;2080;09:42:18;0;50	10979;8	62244;5;187;0;
$GPXUP;2080;09:42:19;0;50	10979;8	62244;5;187;0;
$GPXUP;2080;09:42:20;0;50	10979;8	62244;5;187;0;
$GPXUP;2080;09:42:21;0;50	10979;8	62244;5;188;0;
$GPXUP;2080;09:42:22;0;50	10979;8	62243;5;188;0;
$GPXUP;2080;09:42:23;0;50	10979;8	62242;5;188;0;
$GPXUP;2080;09:42:24;0;50	10978;8	62242;5;187;0;
$GPXUP;2080;09:42:25;0;50	10978;8	62242;5;187;0;
$GPXUP;2080;09:42:26;0;50	10978;8	62241;5;187;0;
$GPXUP;2080;09:42:27;0;50	10978;8	62241;5;187;0;
$GPXUP;2080;09:42:28;0;50	10978;8	62241;5;187;0;
$GPXUP;2080;09:42:29;0;50	10978;8	6224;5;186;0;
$GPXUP;2080;09:42:30;0;50	10977;8	6224;5;186;0;
$GPXUP;2080;09:42:31;0;50	10977;8	6224;5;186;0;
$GPXUP;2080;09:42:32;0;50	10977;8	62239;5;184;0;
$GPXUP;2080;09:42:33;0;50	10977;8	62239;5;183;0;
$GPXUP;2080;09:42:34;0;50	10977;8	62239;5;183;0;
$GPXUP;2080;09:42:35;0;50	10976;8	62237;5;183;0;
$GPXUP;2080;09:42:36;0;50	10976;8	62237;5;182;0;
$GPXUP;2080;09:42:37;0;50	10975;8	62237;5;181;0;
$GPXUP;2080;09:42:38;0;50	10975;8	62237;5;180;0;
$GPXUP;2080;09:42:39;0;50	10975;8	62237;5;179;0;
$GPXUP;2080;09:42:40;0;50	10974;8	62237;5;178;0;
$GPXUP;2080;09:42:41;0;50	10974;8	62236;5;177;0;
$GPXUP;2080;09:42:42;0;50	10974;8	62236;5;177;0;
$GPXUP;2080;09:42:43;0;50	10974;8	62236;5;176;0;
$GPXUP;2080;09:42:44;0;50	10973;8	62236;5;175;0;
$GPXUP;2080;09:42:45;0;50	10973;8	62236;5;175;0;
$GPXUP;2080;09:42:46;0;50	10972;8	62236;5;175;0;
$GPXUP;2080;09:42:47;0;50	10972;8	62236;5;175;0;
$GPXUP;2080;09:42:48;0;50	10971;8	62236;5;174;0;
$GPXUP;2080;09:42:49;0;50	10971;8	62236;5;174;0;
$GPXUP;2080;09:42:50;0;50	10971;8	62236;5;173;0;
$GPXUP;2080;09:42:51;0;50	10971;8	62237;5;173;0;
$GPXUP;2080;09:42:52;0;50	10971;8	62237;5;173;0;
$GPXUP;2080;09:42:53;0;50	10971;8	62237;5;173;0;
$GPXUP;2080;09:42:54;0;50	1097;8	62237;5;174;0;
$GPXUP;2080;09:42:55;0;50	1097;8	62237;5;174;0;
$GPXUP;2080;09:42:56;0;50	1097;8	62237;5;174;0;
$GPXUP;2080;09:42:57;0;50	1097;8	62237;5;176;0;
$GPXUP;2080;09:42:58;0;50	1097;8	62237;5;176;0;
$GPXUP;2080;09:42:59;0;50	1097;8	62237;5;176;0;
$GPXUP;2080;09:43:00;0;50	10971;8	62237;5;176;0;
$GPXUP;2080;09:43:01;0;50	10971;8	62237;5;176;0;
$GPXUP;2080;09:43:02;0;50	1097;8	62238;5;177;0;
$GPXUP;2080;09:43:03;0;50	1097;8	62238;5;178;0;
$GPXUP;2080;09:43:04;0;50	1097;8	62238;5;178;0;
$GPXUP;2080;09:43:05;0;50	10971;8	62238;5;179;0;
$GPXUP;2080;09:43:06;0;50	1097;8	62238;5;179;0;
$GPXUP;2080;09:43:07;0;50	1097;8	62238;5;179;0;
$GPXUP;2080;09:43:08;0;50	10971;8	62238;5;180;0;
$GPXUP;2080;09:43:09;0;50	10971;8	62239;5;180;0;
$GPXUP;2080;09:43:10;0;50	10971;8	62239;5;180;0;
$GPXUP;2080;09:43:11;0;50	1097;8	62239;5;181;0;
$GPXUP;2080;09:43:12;0;50	1097;8	62239;5;181;0;
$GPXUP;2080;09:43:13;0;50	10971;8	62239;5;181;0;
$GPXUP;2080;09:43:14;0;50	10971;8	62239;5;181;0;
$GPXUP;2080;09:43:15;0;50	10971;8	62239;5;181;0;
$GPXUP;2080;09:43:16;0;50	1097;8	6224;5;183;0;
$GPXUP;2080;09:43:17;0;50	1097;8	6224;5;183;0;
$GPXUP;2080;09:43:18;0;50	10971;8	6224;5;184;0;
$GPXUP;2080;09:43:19;0;50	10971;8	6224;5;184;0;
$GPXUP;2080;09:43:20;0;50	10971;8	62241;5;185;0;
$GPXUP;2080;09:43:21;0;50	10971;8	62241;5;185;0;
$GPXUP;2080;09:43:22;0;50	10971;8	62241;5;187;0;
$GPXUP;2080;09:43:23;0;50	10971;8	62241;5;187;0;
$GPXUP;2080;09:43:24;0;50	10971;8	62243;5;187;0;
$GPXUP;2080;09:43:25;0;50	10971;8	62242;5;189;0;
$GPXUP;2080;09:43:26;0;50	10971;8	62242;5;189;0;
$GPXUP;2080;09:43:27;0;50	10971;8	62244;5;190;0;
$GPXUP;2080;09:43:28;0;50	10971;8	62244;5;191;0;
$GPXUP;2080;09:43:29;0;50	10972;8	62244;5;192;0;
$GPXUP;2080;09:43:30;0;50	10972;8	62245;5;193;0;
$GPXUP;2080;09:43:31;0;50	10972;8	62245;5;193;0;
$GPXUP;2080;09:43:32;0;50	10972;8	62245;5;194;0;
$GPXUP;2080;09:43:33;0;50	10972;8	62245;5;196;0;
$GPXUP;2080;09:43:34;0;50	10972;8	62246;5;196;0;
$GPXUP;2080;09:43:35;0;50	10972;8	62246;5;196;0;
$GPXUP;2080;09:43:36;0;50	10973;8	62246;5;196;0;
$GPXUP;2080;09:43:37;0;50	10973;8	62246;5;196;0;
$GPXUP;2080;09:43:38;0;50	10973;8	62246;5;196;0;
$GPXUP;2080;09:43:39;0;50	10973;8	62247;5;197;0;
$GPXUP;2080;09:43:40;0;50	10973;8	62247;5;197;0;
$GPXUP;2080;09:43:41;0;50	10974;8	62247;5;198;0;
$GPXUP;2080;09:43:42;0;50	10974;8	62248;5;197;0;
$GPXUP;2080;09:43:43;0;50	10974;8	62249;5;198;0;
$GPXUP;2080;09:43:44;0;50	10975;8	62249;5;198;0;
$GPXUP;2080;09:43:45;0;50	10975;8	62249;5;198;0;
$GPXUP;2080;09:43:46;0;50	10975;8	62249;5;199;0;
$GPXUP;2080;09:43:47;0;50	10976;8	6225;5;199;0;
$GPXUP;2080;09:43:48;0;50	10976;8	6225;5;199;0;
$GPXUP;2080;09:43:49;0;50	10976;8	6225;5;199;0;
$GPXUP;2080;09:43:50;0;50	10976;8	6225;5;199;0;
$GPXUP;2080;09:43:51;0;50	10977;8	62251;5;198;0;
$GPXUP;2080;09:43:52;0;50	10977;8	62251;5;198;0;
$GPXUP;2080;09:43:53;0;50	10977;8	62251;5;198;0;
$GPXUP;2080;09:43:54;0;50	10977;8	62251;5;198;0;
$GPXUP;2080;09:43:55;0;50	10977;8	62251;5;197;0;
$GPXUP;2080;09:43:56;0;50	10977;8	62251;5;197;0;
$GPXUP;2080;09:43:57;0;50	10977;8	62251;5;197;0;
$GPXUP;2080;09:43:58;0;50	10977;8	62251;5;197;0;
$GPXUP;2080;09:43:59;0;50	10977;8	62251;5;197;0;
$GPXUP;2080;09:44:00;0;50	10977;8	62251;5;197;0;
$GPXUP;2080;09:44:01;0;50	10977;8	62251;5;197;0;
$GPXUP;2080;09:44:02;0;50	10977;8	62251;5;197;0;
$GPXUP;2080;09:44:03;0;50	10978;8	62251;5;196;0;
$GPXUP;2080;09:44:04;0;50	10978;8	62251;5;196;0;
$GPXUP;2080;09:44:05;0;50	10978;8	6225;5;196;0;
$GPXUP;2080;09:44:06;0;50	10978;8	6225;5;196;0;
$GPXUP;2080;09:44:07;0;50	10978;8	6225;5;196;0;
$GPXUP;2080;09:44:08;0;50	10978;8	6225;5;195;0;
$GPXUP;2080;09:44:09;0;50	10978;8	6225;5;194;0;
$GPXUP;2080;09:44:10;0;50	10978;8	6225;5;194;0;
$GPXUP;2080;09:44:11;0;50	10979;8	62249;5;194;0;
$GPXUP;2080;09:44:12;0;50	10978;8	62249;5;193;0;
$GPXUP;2080;09:44:13;0;50	10978;8	62249;5;193;0;
$GPXUP;2080;09:44:14;0;50	10978;8	62249;5;191;0;
$GPXUP;2080;09:44:15;0;50	10978;8	62249;5;191;0;
$GPXUP;2080;09:44:16;0;50	10978;8	62249;5;190;0;
$GPXUP;2080;09:44:17;0;50	10978;8	62248;5;190;0;
$GPXUP;2080;09:44:18;0;50	10979;8	62248;5;189;0;
$GPXUP;2080;09:44:19;0;50	10978;8	62248;5;189;0;
$GPXUP;2080;09:44:20;0;50	10979;8	62248;5;188;0;
$GPXUP;2080;09:44:21;0;50	10978;8	62248;5;187;0;
$GPXUP;2080;09:44:22;0;50	10979;8	62248;5;187;0;
$GPXUP;2080;09:44:23;0;50	10979;8	62248;5;187;0;
$GPXUP;2080;09:44:24;0;50	10979;8	62249;5;185;0;
$GPXUP;2080;09:44:25;0;50	10979;8	62247;5;185;0;
$GPXUP;2080;09:44:26;0;50	10979;8	62247;5;184;0;
$GPXUP;2080;09:44:27;0;50	10979;8	62247;5;184;0;
$GPXUP;2080;09:44:28;0;50	1098;8	62248;5;182;0;
$GPXUP;2080;09:44:29;0;50	1098;8	62248;5;182;0;
$GPXUP;2080;09:44:30;0;50	1098;8	62248;5;181;0;
$GPXUP;2080;09:44:31;0;50	1098;8	62248;5;181;0;
$GPXUP;2080;09:44:32;0;50	1098;8	62248;5;179;0;
$GPXUP;2080;09:44:33;0;50	10979;8	62248;5;179;0;
$GPXUP;2080;09:44:34;0;50	1098;8	62248;5;178;0;
$GPXUP;2080;09:44:35;0;50	10979;8	62248;5;177;0;
$GPXUP;2080;09:44:36;0;50	10979;8	62248;5;176;0;
$GPXUP;2080;09:44:37;0;50	10979;8	62247;5;175;0;
$GPXUP;2080;09:44:38;0;50	10978;8	62247;5;174;0;
$GPXUP;2080;09:44:39;0;50	10979;8	62247;5;174;0;
$GPXUP;2080;09:44:40;0;50	10978;8	62247;5;173;0;
$GPXUP;2080;09:44:41;0;50	10978;8	62247;5;173;0;
$GPXUP;2080;09:44:42;0;50	10978;8	62247;5;172;0;
$GPXUP;2080;09:44:43;0;50	10978;8	62247;5;172;0;
$GPXUP;2080;09:44:44;0;50	10978;8	62247;5;172;0;
$GPXUP;2080;09:44:45;0;50	10978;8	62247;5;172;0;
$GPXUP;2080;09:44:46;0;50	10978;8	62247;5;172;0;
$GPXUP;2080;09:44:47;0;50	10978;8	62247;5;172;0;
$GPXUP;2080;09:44:48;0;50	10977;8	62247;5;173;0;
$GPXUP;2080;09:44:49;0;50	10978;8	62247;5;173;0;
$GPXUP;2080;09:44:50;0;50	10977;8	62247;5;174;0;
$GPXUP;2080;09:44:51;0;50	10978;8	62247;5;175;0;
$GPXUP;2080;09:44:52;0;50	10977;8	62245;5;175;0;
$GPXUP;2080;09:44:53;0;50	10978;8	62245;5;176;0;
$GPXUP;2080;09:44:54;0;50	10978;8	62245;5;178;0;
$GPXUP;2080;09:44:55;0;50	10977;8	62245;5;178;0;
$GPXUP;2080;09:44:56;0;50	10977;8	62245;5;180;0;
$GPXUP;2080;09:44:57;0;50	10977;8	62245;5;181;0;
$GPXUP;2080;09:44:58;0;50	10977;8	62244;5;182;0;
$GPXUP;2080;09:44:59;0;50	10976;8	62244;5;184;0;
$GPXUP;2080;09:45:00;0;50	10976;8	62244;5;185;0;
$GPXUP;2080;09:45:01;0;50	10976;8	62244;5;187;0;
$GPXUP;2080;09:45:02;0;50	10977;8	62243;5;189;0;
$GPXUP;2080;09:45:03;0;50	10977;8	62243;5;190;0;
$GPXUP;2080;09:45:04;0;50	10977;8	62243;5;192;0;
$GPXUP;2080;09:45:05;0;50	10977;8	62241;5;193;0;
$GPXUP;2080;09:45:06;0;50	10976;8	62241;5;194;0;
$GPXUP;2080;09:45:07;0;50	10977;8	62241;5;195;0;
$GPXUP;2080;09:45:08;0;50	10976;8	62241;5;196;0;
$GPXUP;2080;09:45:09;0;50	10976;8	62241;5;197;0;
$GPXUP;2080;09:45:10;0;50	10976;8	62241;5;197;0;
$GPXUP;2080;09:45:11;0;50	10976;8	62239;5;198;0;
$GPXUP;2080;09:45:12;0;50	10976;8	62239;5;198;0;
$GPXUP;2080;09:45:13;0;50	10976;8	62239;5;198;0;
$GPXUP;2080;09:45:14;0;50	10976;8	62239;5;198;0;
$GPXUP;2080;09:45:15;0;50	10976;8	62239;5;198;0;
$GPXUP;2080;09:45:16;0;50	10976;8	62238;5;198;0;
$GPXUP;2080;09:45:17;0;50	10976;8	62238;5;198;0;
$GPXUP;2080;09:45:18;0;50	10976;8	62238;5;198;0;
$GPXUP;2080;09:45:19;0;50	10976;8	62238;5;198;0;
$GPXUP;2080;09:45:20;0;50	10976;8	62238;5;198;0;
$GPXUP;2080;09:45:21;0;50	10975;8	62236;5;197;0;
$GPXUP;2080;09:45:22;0;50	10975;8	62236;5;197;0;
$GPXUP;2080;09:45:23;0;50	10975;8	62236;5;197;0;
$GPXUP;2080;09:45:24;0;50	10975;8	62236;5;196;0;
$GPXUP;2080;09:45:25;0;50	10975;8	62236;5;196;0;
$GPXUP;2080;09:45:26;0;50	10974;8	62236;5;195;0;
$GPXUP;2080;09:45:27;0;50	10974;8	62236;5;195;0;
$GPXUP;2080;09:45:28;0;50	10974;8	62237;5;194;0;
$GPXUP;2080;09:45:29;0;50	10974;8	62237;5;193;0;
$GPXUP;2080;09:45:30;0;50	10974;8	62237;5;193;0;
$GPXUP;2080;09:45:31;0;50	10973;8	62237;5;192;0;
$GPXUP;2080;09:45:32;0;50	10974;8	62237;5;192;0;
$GPXUP;2080;09:45:33;0;50	10973;8	62237;5;191;0;
$GPXUP;2080;09:45:34;0;50	10973;8	62237;5;190;0;
$GPXUP;2080;09:45:35;0;50	10973;8	62237;5;189;0;
$GPXUP;2080;09:45:36;0;50	10973;8	62237;5;189;0;
$GPXUP;2080;09:45:37;0;50	10972;8	62237;5;188;0;
$GPXUP;2080;09:45:38;0;50	10973;8	62237;5;187;0;
$GPXUP;2080;09:45:39;0;50	10972;8	62237;5;186;0;
$GPXUP;2080;09:45:40;0;50	10972;8	62237;5;186;0;
$GPXUP;2080;09:45:41;0;50	10972;8	62239;5;187;0;
$GPXUP;2080;09:45:42;0;50	10972;8	62239;5;185;0;
$GPXUP;2080;09:45:43;0;50	10972;8	62239;5;185;0;
$GPXUP;2080;09:45:44;0;50	10972;8	62239;5;185;0;
$GPXUP;2080;09:45:45;0;50	10972;8	62239;5;185;0;
$GPXUP;2080;09:45:46;0;50	10972;8	62239;5;185;0;
$GPXUP;2080;09:45:47;0;50	10972;8	62239;5;185;0;
$GPXUP;2080;09:45:48;0;50	10971;8	6224;5;186;0;
$GPXUP;2080;09:45:49;0;50	10971;8	6224;5;186;0;
$GPXUP;2080;09:45:50;0;50	10971;8	6224;5;186;0;
$GPXUP;2080;09:45:51;0;50	10971;8	6224;5;186;0;
$GPXUP;2080;09:45:52;0;50	10971;8	6224;5;187;0;
$GPXUP;2080;09:45:53;0;50	10971;8	6224;5;187;0;
$GPXUP;2080;09:45:54;0;50	10971;8	6224;5;187;0;
$GPXUP;2080;09:45:55;0;50	1097;8	6224;5;187;0;
$GPXUP;2080;09:45:56;0;50	1097;8	6224;5;187;0;
$GPXUP;2080;09:45:57;0;50	1097;8	6224;5;187;0;
$GPXUP;2080;09:45:58;0;50	1097;8	6224;5;187;0;
$GPXUP;2080;09:45:59;0;50	1097;8	6224;5;187;0;
$GPXUP;2080;09:46:00;0;50	1097;8	6224;5;187;0;
$GPXUP;2080;09:46:01;0;50	10969;8	62239;5;188;0;
$GPXUP;2080;09:46:02;0;50	10969;8	62239;5;188;0;
$GPXUP;2080;09:46:03;0;50	10969;8	62239;5;188;0;
$GPXUP;2080;09:46:04;0;50	10969;8	62239;5;188;0;
$GPXUP;2080;09:46:05;0;50	10969;8	62239;5;188;0;
$GPXUP;2080;09:46:06;0;50	10969;8	62239;5;189;0;
$GPXUP;2080;09:46:07;0;50	10969;8	62239;5;189;0;
$GPXUP;2080;09:46:08;0;50	10969;8	62239;5;189;0;
$GPXUP;2080;09:46:09;0;50	10969;8	62239;5;189;0;
$GPXUP;2080;09:46:10;0;50	10969;8	62239;5;191;0;
$GPXUP;2080;09:46:11;0;50	10969;8	62239;5;191;0;
$GPXUP;2080;09:46:12;0;50	10969;8	62239;5;191;0;
$GPXUP;2080;09:46:13;0;50	1097;8	62239;5;191;0;
$GPXUP;2080;09:46:14;0;50	1097;8	62239;5;191;0;
$GPXUP;2080;09:46:15;0;50	1097;8	62239;5;191;0;
$GPXUP;2080;09:46:16;0;50	1097;8	62239;5;192;0;
$GPXUP;2080;09:46:17;0;50	1097;8	62239;5;192;0;
$GPXUP;2080;09:46:18;0;50	1097;8	62239;5;192;0;
$GPXUP;2080;09:46:19;0;50	1097;8	62239;5;192;0;
$GPXUP;2080;09:46:20;0;50	1097;8	62239;5;192;0;
$GPXUP;2080;09:46:21;0;50	10971;8	62239;5;191;0;
$GPXUP;2080;09:46:22;0;50	10971;8	62239;5;191;0;
$GPXUP;2080;09:46:23;0;50	10971;8	62239;5;191;0;
$GPXUP;2080;09:46:24;0;50	10971;8	62238;5;191;0;
$GPXUP;2080;09:46:25;0;50	10971;8	62238;5;190;0;
$GPXUP;2080;09:46:26;0;50	10971;8	62238;5;190;0;
$GPXUP;2080;09:46:27;0;50	10971;8	62238;5;190;0;
$GPXUP;2080;09:46:28;0;50	10971;8	62238;5;190;0;
$GPXUP;2080;09:46:29;0;50	10971;8	62238;5;190;0;
$GPXUP;2080;09:46:30;0;50	10972;8	62238;5;191;0;
$GPXUP;2080;09:46:31;0;50	10972;8	62238;5;191;0;
$GPXUP;2080;09:46:32;0;50	10972;8	62238;5;191;0;
$GPXUP;2080;09:46:33;0;50	10972;8	62238;5;190;0;
$GPXUP;2080;09:46:34;0;50	10972;8	62238;5;189;0;
$GPXUP;2080;09:46:35;0;50	10972;8	62238;5;189;0;
$GPXUP;2080;09:46:36;0;50	10972;8	62238;5;189;0;
$GPXUP;2080;09:46:37;0;50	10972;8	62238;5;189;0;
$GPXUP;2080;09:46:38;0;50	10972;8	62238;5;189;0;
$GPXUP;2080;09:46:39;0;50	10972;8	62238;5;189;0;
$GPXUP;2080;09:46:40;0;50	10973;8	62238;5;189;0;
$GPXUP;2080;09:46:41;0;50	10973;8	62238;5;189;0;
$GPXUP;2080;09:46:42;0;50	10972;8	62238;5;188;0;
$GPXUP;2080;09:46:43;0;50	10972;8	62238;5;188;0;
$GPXUP;2080;09:46:44;0;50	10972;8	62238;5;188;0;
$GPXUP;2080;09:46:45;0;50	10973;8	62239;5;187;0;
$GPXUP;2080;09:46:46;0;50	10972;8	62239;5;187;0;
$GPXUP;2080;09:46:47;0;50	10972;8	62239;5;187;0;
$GPXUP;2080;09:46:48;0;50	10972;8	62239;5;186;0;
$GPXUP;2080;09:46:49;0;50	10972;8	62239;5;185;0;
$GPXUP;2080;09:46:50;0;50	10972;8	62239;5;185;0;
$GPXUP;2080;09:46:51;0;50	10972;8	62239;5;185;0;
$GPXUP;2080;09:46:52;0;50	10972;8	62239;5;184;0;
$GPXUP;2080;09:46:53;0;50	10972;8	62239;5;184;0;
$GPXUP;2080;09:46:54;0;50	10972;8	62239;5;183;0;
$GPXUP;2080;09:46:55;0;50	10972;8	62239;5;182;0;
$GPXUP;2080;09:46:56;0;50	10972;8	62239;5;182;0;
$GPXUP;2080;09:46:57;0;50	10972;8	62239;5;182;0;
$GPXUP;2080;09:46:58;0;50	10972;8	6224;5;180;0;
$GPXUP;2080;09:46:59;0;50	10972;8	6224;5;180;0;
$GPXUP;2080;09:47:00;0;50	10973;8	6224;5;180;0;
$GPXUP;2080;09:47:01;0;50	10972;8	62238;5;179;0;
$GPXUP;2080;09:47:02;0;50	10972;8	62238;5;179;0;
$GPXUP;2080;09:47:03;0;50	10972;8	62238;5;179;0;
$GPXUP;2080;09:47:04;0;50	10972;8	62239;5;177;0;
$GPXUP;2080;09:47:05;0;50	10972;8	62239;5;177;0;
$GPXUP;2080;09:47:06;0;50	10972;8	62239;5;177;0;
$GPXUP;2080;09:47:07;0;50	10972;8	62239;5;177;0;
$GPXUP;2080;09:47:08;0;50	10972;8	62239;5;176;0;
$GPXUP;2080;09:47:09;0;50	10972;8	62239;5;175;0;
$GPXUP;2080;09:47:10;0;50	10972;8	62239;5;175;0;
$GPXUP;2080;09:47:11;0;50	10972;8	62239;5;175;0;
$GPXUP;2080;09:47:12;0;50	10972;8	62239;5;175;0;
$GPXUP;2080;09:47:13;0;50	10972;8	62239;5;174;0;
$GPXUP;2080;09:47:14;0;50	10972;8	62239;5;174;0;
$GPXUP;2080;09:47:15;0;50	10972;8	62239;5;174;0;
$GPXUP;2080;09:47:16;0;50	10971;8	62239;5;173;0;
$GPXUP;2080;09:47:17;0;50	10972;8	62239;5;172;0;
$GPXUP;2080;09:47:18;0;50	10972;8	62238;5;171;0;
$GPXUP;2080;09:47:19;0;50	10972;8	62238;5;171;0;
$GPXUP;2080;09:47:20;0;50	10972;8	62238;5;171;0;
$GPXUP;2080;09:47:21;0;50	10972;8	62238;5;170;0;
$GPXUP;2080;09:47:22;0;50	10972;8	62238;5;170;0;
$GPXUP;2080;09:47:23;0;50	10971;8	62238;5;169;0;
$GPXUP;2080;09:47:24;0;50	10972;8	62238;5;169;0;
$GPXUP;2080;09:47:25;0;50	10971;8	62238;5;168;0;
$GPXUP;2080;09:47:26;0;50	10971;8	62238;5;168;0;
$GPXUP;2080;09:47:27;0;50	10971;8	62238;5;166;0;
$GPXUP;2080;09:47:28;0;50	10971;8	62237;5;166;0;
$GPXUP;2080;09:47:29;0;50	10972;8	62237;5;165;0;
$GPXUP;2080;09:47:30;0;50	10971;8	62237;5;164;0;
$GPXUP;2080;09:47:31;0;50	10971;8	62237;5;164;0;
$GPXUP;2080;09:47:32;0;50	10971;8	62237;5;163;0;
$GPXUP;2080;09:47:33;0;50	10971;8	62237;5;163;0;
$GPXUP;2080;09:47:34;0;50	10971;8	62237;5;163;0;
$GPXUP;2080;09:47:35;0;50	10971;8	62238;5;161;0;
$GPXUP;2080;09:47:36;0;50	10971;8	62238;5;161;0;
$GPXUP;2080;09:47:37;0;50	10971;8	62238;5;161;0;
$GPXUP;2080;09:47:38;0;50	10971;8	62238;5;161;0;
$GPXUP;2080;09:47:39;0;50	10971;8	62238;5;160;0;
$GPXUP;2080;09:47:40;0;50	10971;8	62238;5;160;0;
$GPXUP;2080;09:47:41;0;50	10971;8	62238;5;159;0;
$GPXUP;2080;09:47:42;0;50	10971;8	62238;5;159;0;
$GPXUP;2080;09:47:43;0;50	10971;8	62237;5;159;0;
$GPXUP;2080;09:47:44;0;50	10971;8	62237;5;159;0;
$GPXUP;2080;09:47:45;0;50	10971;8	62237;5;159;0;
$GPXUP;2080;09:47:46;0;50	10971;8	62237;5;159;0;
$GPXUP;2080;09:47:47;0;50	1097;8	62236;5;160;0;
$GPXUP;2080;09:47:48;0;50	1097;8	62236;5;159;0;
$GPXUP;2080;09:47:49;0;50	1097;8	62236;5;159;0;
$GPXUP;2080;09:47:50;0;50	1097;8	62236;5;159;0;
$GPXUP;2080;09:47:51;0;50	1097;8	62236;5;159;0;
$GPXUP;2080;09:47:52;0;50	1097;8	62236;5;159;0;
$GPXUP;2080;09:47:53;0;50	1097;8	62236;5;159;0;
$GPXUP;2080;09:47:54;0;50	1097;8	62236;5;159;0;
$GPXUP;2080;09:47:55;0;50	1097;8	62236;5;159;0;
$GPXUP;2080;09:47:56;0;50	10969;8	62236;5;160;0;
$GPXUP;2080;09:47:57;0;50	10968;8	62236;5;159;0;
$GPXUP;2080;09:47:58;0;50	10968;8	62236;5;159;0;
$GPXUP;2080;09:47:59;0;50	10968;8	62236;5;159;0;
$GPXUP;2080;09:48:00;0;50	10968;8	62236;5;159;0;
$GPXUP;2080;09:48:01;0;50	10968;8	62236;5;159;0;
$GPXUP;2080;09:48:02;0;50	10968;8	62236;5;160;0;
$GPXUP;2080;09:48:03;0;50	10968;8	62236;5;160;0;
$GPXUP;2080;09:48:04;0;50	10968;8	62236;5;160;0;
$GPXUP;2080;09:48:05;0;50	10968;8	62236;5;160;0;
$GPXUP;2080;09:48:06;0;50	10968;8	62236;5;160;0;
$GPXUP;2080;09:48:07;0;50	10967;8	62236;5;161;0;
$GPXUP;2080;09:48:08;0;50	10967;8	62236;5;161;0;
$GPXUP;2080;09:48:09;0;50	10967;8	62236;5;161;0;
$GPXUP;2080;09:48:10;0;50	10967;8	62235;5;162;0;
$GPXUP;2080;09:48:11;0;50	10967;8	62235;5;162;0;
$GPXUP;2080;09:48:12;0;50	10967;8	62235;5;162;0;
$GPXUP;2080;09:48:13;0;50	10967;8	62235;5;162;0;
$GPXUP;2080;09:48:14;0;50	10967;8	62235;5;163;0;
$GPXUP;2080;09:48:15;0;50	10967;8	62237;5;163;0;
$GPXUP;2080;09:48:16;0;50	10967;8	62237;5;164;0;
$GPXUP;2080;09:48:17;0;50	10967;8	62237;5;164;0;
$GPXUP;2080;09:48:18;0;50	10966;8	62236;5;164;0;
$GPXUP;2080;09:48:19;0;50	10967;8	62236;5;165;0;
$GPXUP;2080;09:48:20;0;50	10967;8	62236;5;165;0;
$GPXUP;2080;09:48:21;0;50	10967;8	62236;5;165;0;
$GPXUP;2080;09:48:22;0;50	10968;8	62236;5;166;0;
$GPXUP;2080;09:48:23;0;50	10968;8	62236;5;166;0;
$GPXUP;2080;09:48:24;0;50	10968;8	62236;5;166;0;
$GPXUP;2080;09:48:25;0;50	10968;8	62236;5;166;0;
$GPXUP;2080;09:48:26;0;50	10968;8	62236;5;166;0;
$GPXUP;2080;09:48:27;0;50	10968;8	62236;5;166;0;
$GPXUP;2080;09:48:28;0;50	10968;8	62236;5;166;0;
$GPXUP;2080;09:48:29;0;50	10968;8	62236;5;167;0;
$GPXUP;2080;09:48:30;0;50	10968;8	62236;5;167;0;
$GPXUP;2080;09:48:31;0;50	10968;8	62236;5;167;0;
$GPXUP;2080;09:48:32;0;50	10968;8	62236;5;167;0;
$GPXUP;2080;09:48:33;0;50	10968;8	62236;5;167;0;
$GPXUP;2080;09:48:34;0;50	10969;8	62236;5;168;0;
$GPXUP;2080;09:48:35;0;50	10969;8	62235;5;167;0;
$GPXUP;2080;09:48:36;0;50	10969;8	62235;5;167;0;
$GPXUP;2080;09:48:37;0;50	10969;8	62235;5;167;0;
$GPXUP;2080;09:48:38;0;50	10969;8	62235;5;167;0;
$GPXUP;2080;09:48:39;0;50	1097;8	62234;5;167;0;
$GPXUP;2080;09:48:40;0;50	1097;8	62234;5;167;0;
$GPXUP;2080;09:48:41;0;50	1097;8	62234;5;167;0;
$GPXUP;2080;09:48:42;0;50	1097;8	62234;5;167;0;
$GPXUP;2080;09:48:43;0;50	1097;8	62233;5;166;0;
$GPXUP;2080;09:48:44;0;50	1097;8	62233;5;166;0;
$GPXUP;2080;09:48:45;0;50	1097;8	62233;5;166;0;
$GPXUP;2080;09:48:46;0;50	1097;8	62233;5;166;0;
$GPXUP;2080;09:48:47;0;50	10971;8	62233;5;167;0;
$GPXUP;2080;09:48:48;0;50	10971;8	62233;5;167;0;
$GPXUP;2080;09:48:49;0;50	10971;8	62233;5;167;0;
$GPXUP;2080;09:48:50;0;50	10971;8	62233;5;167;0;
$GPXUP;2080;09:48:51;0;50	10971;8	62233;5;167;0;
$GPXUP;2080;09:48:52;0;50	10971;8	62233;5;167;0;
$GPXUP;2080;09:48:53;0;50	10971;8	62233;5;167;0;
$GPXUP;2080;09:48:54;0;50	10971;8	62233;5;167;0;
$GPXUP;2080;09:48:55;0;50	10971;8	62233;5;167;0;
$GPXUP;2080;09:48:56;0;50	10972;8	62233;5;166;0;
$GPXUP;2080;09:48:57;0;50	10972;8	62233;5;166;0;
$GPXUP;2080;09:48:58;0;50	10972;8	62233;5;166;0;
$GPXUP;2080;09:48:59;0;50	10972;8	62233;5;166;0;
$GPXUP;2080;09:49:00;0;50	10972;8	62233;5;167;0;
$GPXUP;2080;09:49:01;0;50	10972;8	62233;5;167;0;
$GPXUP;2080;09:49:02;0;50	10972;8	62233;5;167;0;
$GPXUP;2080;09:49:03;0;50	10972;8	62233;5;167;0;
$GPXUP;2080;09:49:04;0;50	10972;8	62233;5;167;0;
$GPXUP;2080;09:49:05;0;50	10972;8	62233;5;167;0;
$GPXUP;2080;09:49:06;0;50	10972;8	62233;5;167;0;
$GPXUP;2080;09:49:07;0;50	10972;8	62233;5;167;0;
$GPXUP;2080;09:49:08;0;50	10972;8	62233;5;167;0;
$GPXUP;2080;09:49:09;0;50	10972;8	62234;5;167;0;
$GPXUP;2080;09:49:10;0;50	10973;8	62234;5;166;0;
$GPXUP;2080;09:49:11;0;50	10973;8	62234;5;166;0;
$GPXUP;2080;09:49:12;0;50	10973;8	62234;5;166;0;
$GPXUP;2080;09:49:13;0;50	10973;8	62234;5;166;0;
$GPXUP;2080;09:49:14;0;50	10973;8	62234;5;166;0;
$GPXUP;2080;09:49:15;0;50	10973;8	62234;5;166;0;
$GPXUP;2080;09:49:16;0;50	10973;8	62234;5;166;0;
$GPXUP;2080;09:49:17;0;50	10973;8	62234;5;166;0;
$GPXUP;2080;09:49:18;0;50	10973;8	62234;5;166;0;
$GPXUP;2080;09:49:19;0;50	10973;8	62234;5;166;0;
$GPXUP;2080;09:49:20;0;50	10973;8	62234;5;166;0;
$GPXUP;2080;09:49:21;0;50	10973;8	62234;5;168;0;
$GPXUP;2080;09:49:22;0;50	10973;8	62234;5;168;0;
$GPXUP;2080;09:49:23;0;50	10973;8	62234;5;168;0;
$GPXUP;2080;09:49:24;0;50	10973;8	62234;5;168;0;
$GPXUP;2080;09:49:25;0;50	10973;8	62236;5;169;0;
$GPXUP;2080;09:49:26;0;50	10973;8	62236;5;169;0;
$GPXUP;2080;09:49:27;0;50	10973;8	62235;5;169;0;
$GPXUP;2080;09:49:28;0;50	10973;8	62235;5;170;0;
$GPXUP;2080;09:49:29;0;50	10973;8	62235;5;170;0;
$GPXUP;2080;09:49:30;0;50	10973;8	62235;5;171;0;
$GPXUP;2080;09:49:31;0;50	10973;8	62235;5;171;0;
$GPXUP;2080;09:49:32;0;50	10974;8	62235;5;172;0;
$GPXUP;2080;09:49:33;0;50	10973;8	62236;5;173;0;
$GPXUP;2080;09:49:34;0;50	10973;8	62236;5;174;0;
$GPXUP;2080;09:49:35;0;50	10973;8	62236;5;174;0;
$GPXUP;2080;09:49:36;0;50	10973;8	62236;5;174;0;
$GPXUP;2080;09:49:37;0;50	10973;8	62236;5;175;0;
$GPXUP;2080;09:49:38;0;50	10973;8	62236;5;175;0;
$GPXUP;2080;09:49:39;0;50	10973;8	62238;5;175;0;
$GPXUP;2080;09:49:40;0;50	10973;8	62238;5;175;0;
$GPXUP;2080;09:49:41;0;50	10973;8	62238;5;175;0;
$GPXUP;2080;09:49:42;0;50	10973;8	62238;5;175;0;
$GPXUP;2080;09:49:43;0;50	10973;8	62238;5;175;0;
$GPXUP;2080;09:49:44;0;50	10973;8	62239;5;175;0;
$GPXUP;2080;09:49:45;0;50	10973;8	62239;5;175;0;
$GPXUP;2080;09:49:46;0;50	10973;8	62239;5;175;0;
$GPXUP;2080;09:49:47;0;50	10973;8	62239;5;175;0;
$GPXUP;2080;09:49:48;0;50	10972;8	62239;5;174;0;
$GPXUP;2080;09:49:49;0;50	10972;8	62239;5;174;0;
$GPXUP;2080;09:49:50;0;50	10972;8	62239;5;174;0;
$GPXUP;2080;09:49:51;0;50	10972;8	62239;5;174;0;
$GPXUP;2080;09:49:52;0;50	10972;8	62239;5;174;0;
$GPXUP;2080;09:49:53;0;50	10972;8	6224;5;174;0;
$GPXUP;2080;09:49:54;0;50	10972;8	6224;5;174;0;
$GPXUP;2080;09:49:55;0;50	10972;8	6224;5;174;0;
$GPXUP;2080;09:49:56;0;50	10972;8	6224;5;174;0;
$GPXUP;2080;09:49:57;0;50	10972;8	6224;5;174;0;
$GPXUP;2080;09:49:58;0;50	10972;8	6224;5;174;0;
$GPXUP;2080;09:49:59;0;50	10973;8	62241;5;173;0;
$GPXUP;2080;09:50:00;0;50	10972;8	62242;5;173;0;
$GPXUP;2080;09:50:01;0;50	10972;8	62242;5;173;0;
$GPXUP;2080;09:50:02;0;50	10972;8	62242;5;173;0;
$GPXUP;2080;09:50:03;0;50	10972;8	62242;5;173;0;
$GPXUP;2080;09:50:04;0;50	10972;8	62242;5;173;0;
$GPXUP;2080;09:50:05;0;50	10972;8	62242;5;173;0;
$GPXUP;2080;09:50:06;0;50	10973;8	62242;5;172;0;
$GPXUP;2080;09:50:07;0;50	10973;8	62242;5;172;0;
$GPXUP;2080;09:50:08;0;50	10973;8	62242;5;172;0;
$GPXUP;2080;09:50:09;0;50	10973;8	62242;5;172;0;
$GPXUP;2080;09:50:10;0;50	10973;8	62242;5;172;0;
$GPXUP;2080;09:50:11;0;50	10973;8	62242;5;172;0;
$GPXUP;2080;09:50:12;0;50	10972;8	62242;5;171;0;
$GPXUP;2080;09:50:13;0;50	10972;8	62242;5;171;0;
$GPXUP;2080;09:50:14;0;50	10971;8	62242;5;172;0;
$GPXUP;2080;09:50:15;0;50	10971;8	62242;5;172;0;
$GPXUP;2080;09:50:16;0;50	10971;8	62242;5;172;0;
$GPXUP;2080;09:50:17;0;50	10971;8	62242;5;172;0;
$GPXUP;2080;09:50:18;0;50	10971;8	62242;5;172;0;
$GPXUP;2080;09:50:19;0;50	10971;8	62242;5;172;0;
$GPXUP;2080;09:50:20;0;50	10971;8	62242;5;172;0;
$GPXUP;2080;09:50:21;0;50	10971;8	62241;5;172;0;
$GPXUP;2080;09:50:22;0;50	10971;8	62241;5;172;0;
$GPXUP;2080;09:50:23;0;50	10971;8	62241;5;172;0;
$GPXUP;2080;09:50:24;0;50	10971;8	62241;5;172;0;
$GPXUP;2080;09:50:25;0;50	10971;8	62241;5;172;0;
$GPXUP;2080;09:50:26;0;50	10971;8	62241;5;172;0;
$GPXUP;2080;09:50:27;0;50	10971;8	6224;5;172;0;
$GPXUP;2080;09:50:28;0;50	10971;8	6224;5;173;0;
$GPXUP;2080;09:50:29;0;50	10971;8	6224;5;173;0;
$GPXUP;2080;09:50:30;0;50	10971;8	6224;5;174;0;
$GPXUP;2080;09:50:31;0;50	10971;8	6224;5;174;0;
$GPXUP;2080;09:50:32;0;50	10971;8	6224;5;176;0;
$GPXUP;2080;09:50:33;0;50	10971;8	6224;5;176;0;
$GPXUP;2080;09:50:34;0;50	10972;8	6224;5;177;0;
$GPXUP;2080;09:50:35;0;50	10971;8	6224;5;177;0;
$GPXUP;2080;09:50:36;0;50	10972;8	62238;5;178;0;
$GPXUP;2080;09:50:37;0;50	10972;8	62238;5;178;0;
$GPXUP;2080;09:50:38;0;50	10972;8	62238;5;178;0;
$GPXUP;2080;09:50:39;0;50	10972;8	62239;5;177;0;
$GPXUP;2080;09:50:40;0;50	10972;8	62239;5;177;0;
$GPXUP;2080;09:50:41;0;50	10972;8	62239;5;177;0;
$GPXUP;2080;09:50:42;0;50	10972;8	62239;5;176;0;
$GPXUP;2080;09:50:43;0;50	10972;8	62237;5;176;0;
$GPXUP;2080;09:50:44;0;50	10973;8	62238;5;174;0;
$GPXUP;2080;09:50:45;0;50	10973;8	62238;5;174;0;
$GPXUP;2080;09:50:46;0;50	10973;8	62238;5;173;0;
$GPXUP;2080;09:50:47;0;50	10973;8	62238;5;173;0;
$GPXUP;2080;09:50:48;0;50	10973;8	62237;5;172;0;
$GPXUP;2080;09:50:49;0;50	10973;8	62237;5;172;0;
$GPXUP;2080;09:50:50;0;50	10973;8	62237;5;172;0;
$GPXUP;2080;09:50:51;0;50	10973;8	62237;5;172;0;
$GPXUP;2080;09:50:52;0;50	10973;8	62237;5;172;0;
$GPXUP;2080;09:50:53;0;50	10974;8	62237;5;172;0;
$GPXUP;2080;09:50:54;0;50	10974;8	62237;5;172;0;
$GPXUP;2080;09:50:55;0;50	10974;8	62237;5;172;0;
$GPXUP;2080;09:50:56;0;50	10974;8	62235;5;172;0;
$GPXUP;2080;09:50:57;0;50	10974;8	62235;5;172;0;
$GPXUP;2080;09:50:58;0;50	10974;8	62235;5;172;0;
$GPXUP;2080;09:50:59;0;50	10974;8	62235;5;172;0;
$GPXUP;2080;09:51:00;0;50	10974;8	62235;5;172;0;
$GPXUP;2080;09:51:01;0;50	10975;8	62235;5;172;0;
$GPXUP;2080;09:51:02;0;50	10975;8	62235;5;172;0;
$GPXUP;2080;09:51:03;0;50	10975;8	62235;5;172;0;
$GPXUP;2080;09:51:04;0;50	10975;8	62235;5;172;0;
$GPXUP;2080;09:51:05;0;50	10975;8	62235;5;172;0;
$GPXUP;2080;09:51:06;0;50	10975;8	62235;5;173;0;
$GPXUP;2080;09:51:07;0;50	10975;8	62235;5;173;0;
$GPXUP;2080;09:51:08;0;50	10975;8	62235;5;173;0;
$GPXUP;2080;09:51:09;0;50	10975;8	62235;5;173;0;
$GPXUP;2080;09:51:10;0;50	10975;8	62235;5;173;0;
$GPXUP;2080;09:51:11;0;50	10975;8	62235;5;173;0;
$GPXUP;2080;09:51:12;0;50	10975;8	62235;5;173;0;
$GPXUP;2080;09:51:13;0;50	10975;8	62235;5;173;0;
$GPXUP;2080;09:51:14;0;50	10975;8	62235;5;173;0;
$GPXUP;2080;09:51:15;0;50	10975;8	62235;5;173;0;
$GPXUP;2080;09:51:16;0;50	10975;8	62235;5;173;0;
$GPXUP;2080;09:51:17;0;50	10975;8	62235;5;173;0;
$GPXUP;2080;09:51:18;0;50	10975;8	62235;5;173;0;
$GPXUP;2080;09:51:19;0;50	10975;8	62235;5;173;0;
$GPXUP;2080;09:51:20;0;50	10975;8	62235;5;173;0;
$GPXUP;2080;09:51:21;0;50	10975;8	62235;5;173;0;
$GPXUP;2080;09:51:22;0;50	10975;8	62235;5;172;0;
$GPXUP;2080;09:51:23;0;50	10975;8	62235;5;172;0;
$GPXUP;2080;09:51:24;0;50	10975;8	62235;5;172;0;
$GPXUP;2080;09:51:25;0;50	10974;8	62235;5;172;0;
$GPXUP;2080;09:51:26;0;50	10974;8	62235;5;172;0;
$GPXUP;2080;09:51:27;0;50	10974;8	62235;5;172;0;
$GPXUP;2080;09:51:28;0;50	10974;8	62235;5;171;0;
$GPXUP;2080;09:51:29;0;50	10974;8	62235;5;171;0;
$GPXUP;2080;09:51:30;0;50	10974;8	62236;5;169;0;
$GPXUP;2080;09:51:31;0;50	10974;8	62236;5;169;0;
$GPXUP;2080;09:51:32;0;50	10973;8	62236;5;169;0;
$GPXUP;2080;09:51:33;0;50	10973;8	62236;5;169;0;
$GPXUP;2080;09:51:34;0;50	10973;8	62236;5;167;0;
$GPXUP;2080;09:51:35;0;50	10973;8	62236;5;167;0;
$GPXUP;2080;09:51:36;0;50	10973;8	62236;5;166;0;
$GPXUP;2080;09:51:37;0;50	10973;8	62236;5;166;0;
$GPXUP;2080;09:51:38;0;50	10973;8	62236;5;165;0;
$GPXUP;2080;09:51:39;0;50	10974;8	62236;5;164;0;
$GPXUP;2080;09:51:40;0;50	10973;8	62235;5;164;0;
$GPXUP;2080;09:51:41;0;50	10974;8	62235;5;163;0;
$GPXUP;2080;09:51:42;0;50	10973;8	62235;5;162;0;
$GPXUP;2080;09:51:43;0;50	10973;8	62235;5;161;0;
$GPXUP;2080;09:51:44;0;50	10973;8	62235;5;161;0;
$GPXUP;2080;09:51:45;0;50	10973;8	62235;5;160;0;
$GPXUP;2080;09:51:46;0;50	10973;8	62236;5;159;0;
$GPXUP;2080;09:51:47;0;50	10973;8	62236;5;159;0;
$GPXUP;2080;09:51:48;0;50	10973;8	62236;5;157;0;
$GPXUP;2080;09:51:49;0;50	10972;8	62236;5;156;0;
$GPXUP;2080;09:51:50;0;50	10972;8	62236;5;155;0;
$GPXUP;2080;09:51:51;0;50	10972;8	62236;5;155;0;
$GPXUP;2080;09:51:52;0;50	10973;8	62236;5;154;0;
$GPXUP;2080;09:51:53;0;50	10972;8	62236;5;153;0;
$GPXUP;2080;09:51:54;0;50	10972;8	62236;5;151;0;
$GPXUP;2080;09:51:55;0;50	10972;8	62236;5;151;0;
$GPXUP;2080;09:51:56;0;50	10972;8	62236;5;151;0;
$GPXUP;2080;09:51:57;0;50	10971;8	62236;5;150;0;
$GPXUP;2080;09:51:58;0;50	10972;8	62237;5;149;0;
$GPXUP;2080;09:51:59;0;50	10971;8	62237;5;148;0;
$GPXUP;2080;09:52:00;0;50	10971;8	62237;5;148;0;
$GPXUP;2080;09:52:01;0;50	10971;8	62235;5;148;0;
$GPXUP;2080;09:52:02;0;50	10971;8	62235;5;148;0;
$GPXUP;2080;09:52:03;0;50	10971;8	62235;5;147;0;
$GPXUP;2080;09:52:04;0;50	10971;8	62235;5;147;0;
$GPXUP;2080;09:52:05;0;50	10971;8	62235;5;147;0;
$GPXUP;2080;09:52:06;0;50	10971;8	62235;5;147;0;
$GPXUP;2080;09:52:07;0;50	10971;8	62235;5;146;0;
$GPXUP;2080;09:52:08;0;50	10971;8	62235;5;146;0;
$GPXUP;2080;09:52:09;0;50	10971;8	62234;5;146;0;
$GPXUP;2080;09:52:10;0;50	10971;8	62234;5;146;0;
$GPXUP;2080;09:52:11;0;50	10971;8	62234;5;146;0;
$GPXUP;2080;09:52:12;0;50	10971;8	62234;5;146;0;
$GPXUP;2080;09:52:13;0;50	10971;8	62234;5;147;0;
$GPXUP;2080;09:52:14;0;50	10971;8	62234;5;147;0;
$GPXUP;2080;09:52:15;0;50	10971;8	62234;5;148;0;
$GPXUP;2080;09:52:16;0;50	10971;8	62234;5;148;0;
$GPXUP;2080;09:52:17;0;50	10971;8	62234;5;148;0;
$GPXUP;2080;09:52:18;0;50	10971;8	62234;5;149;0;
$GPXUP;2080;09:52:19;0;50	10971;8	62234;5;150;0;
$GPXUP;2080;09:52:20;0;50	10971;8	62234;5;150;0;
$GPXUP;2080;09:52:21;0;50	10971;8	62233;5;151;0;
$GPXUP;2080;09:52:22;0;50	10971;8	62233;5;151;0;
$GPXUP;2080;09:52:23;0;50	10972;8	62233;5;152;0;
$GPXUP;2080;09:52:24;0;50	10971;8	62233;5;152;0;
$GPXUP;2080;09:52:25;0;50	10972;8	62233;5;153;0;
$GPXUP;2080;09:52:26;0;50	10971;8	62233;5;155;0;
$GPXUP;2080;09:52:27;0;50	10971;8	62233;5;155;0;
$GPXUP;2080;09:52:28;0;50	10971;8	62233;5;156;0;
$GPXUP;2080;09:52:29;0;50	10972;8	62233;5;157;0;
$GPXUP;2080;09:52:30;0;50	10971;8	62233;5;157;0;
$GPXUP;2080;09:52:31;0;50	10972;8	62233;5;158;0;
$GPXUP;2080;09:52:32;0;50	10971;8	62232;5;159;0;
$GPXUP;2080;09:52:33;0;50	10972;8	62234;5;160;0;
$GPXUP;2080;09:52:34;0;50	10972;8	62234;5;160;0;
$GPXUP;2080;09:52:35;0;50	10972;8	62234;5;160;0;
$GPXUP;2080;09:52:36;0;50	10971;8	62234;5;160;0;
$GPXUP;2080;09:52:37;0;50	10971;8	62234;5;161;0;
$GPXUP;2080;09:52:38;0;50	10971;8	62234;5;161;0;
$GPXUP;2080;09:52:39;0;50	10971;8	62234;5;161;0;
$GPXUP;2080;09:52:40;0;50	10971;8	62234;5;161;0;
$GPXUP;2080;09:52:41;0;50	10971;8	62234;5;161;0;
$GPXUP;2080;09:52:42;0;50	10971;8	62234;5;161;0;
$GPXUP;2080;09:52:43;0;50	10971;8	62233;5;163;0;
$GPXUP;2080;09:52:44;0;50	10971;8	62233;5;163;0;
$GPXUP;2080;09:52:45;0;50	10971;8	62233;5;163;0;
$GPXUP;2080;09:52:46;0;50	10971;8	62233;5;164;0;
$GPXUP;2080;09:52:47;0;50	10971;8	62233;5;164;0;
$GPXUP;2080;09:52:48;0;50	10971;8	62233;5;164;0;
$GPXUP;2080;09:52:49;0;50	10971;8	62233;5;165;0;
$GPXUP;2080;09:52:50;0;50	10971;8	62232;5;165;0;
$GPXUP;2080;09:52:51;0;50	10972;8	62232;5;166;0;
$GPXUP;2080;09:52:52;0;50	10972;8	62232;5;166;0;
$GPXUP;2080;09:52:53;0;50	10971;8	62231;5;167;0;
$GPXUP;2080;09:52:54;0;50	10972;8	62231;5;167;0;
$GPXUP;2080;09:52:55;0;50	10972;8	62231;5;167;0;
$GPXUP;2080;09:52:56;0;50	10972;8	62231;5;167;0;
$GPXUP;2080;09:52:57;0;50	10972;8	6223;5;167;0;
$GPXUP;2080;09:52:58;0;50	10972;8	6223;5;167;0;
$GPXUP;2080;09:52:59;0;50	10972;8	6223;5;167;0;
$GPXUP;2080;09:53:00;0;50	10972;8	6223;5;167;0;
$GPXUP;2080;09:53:01;0;50	10972;8	6223;5;167;0;
$GPXUP;2080;09:53:02;0;50	10972;8	6223;5;167;0;
$GPXUP;2080;09:53:03;0;50	10972;8	6223;5;167;0;
$GPXUP;2080;09:53:04;0;50	10972;8	6223;5;166;0;
$GPXUP;2080;09:53:05;0;50	10972;8	6223;5;166;0;
$GPXUP;2080;09:53:06;0;50	10973;8	6223;5;165;0;
$GPXUP;2080;09:53:07;0;50	10972;8	6223;5;164;0;
$GPXUP;2080;09:53:08;0;50	10972;8	6223;5;164;0;
$GPXUP;2080;09:53:09;0;50	10973;8	62231;5;164;0;
$GPXUP;2080;09:53:10;0;50	10972;8	62231;5;163;0;
$GPXUP;2080;09:53:11;0;50	10973;8	62231;5;162;0;
$GPXUP;2080;09:53:12;0;50	10972;8	62231;5;162;0;
$GPXUP;2080;09:53:13;0;50	10972;8	62231;5;162;0;
$GPXUP;2080;09:53:14;0;50	10973;8	62231;5;161;0;
$GPXUP;2080;09:53:15;0;50	10972;8	62231;5;160;0;
$GPXUP;2080;09:53:16;0;50	10973;8	62231;5;160;0;
$GPXUP;2080;09:53:17;0;50	10972;8	62231;5;159;0;
$GPXUP;2080;09:53:18;0;50	10972;8	62231;5;159;0;
$GPXUP;2080;09:53:19;0;50	10972;8	62231;5;159;0;
$GPXUP;2080;09:53:20;0;50	10973;8	62231;5;157;0;
$GPXUP;2080;09:53:21;0;50	10973;8	62231;5;157;0;
$GPXUP;2080;09:53:22;0;50	10973;8	62231;5;157;0;
$GPXUP;2080;09:53:23;0;50	10973;8	62231;5;157;0;
$GPXUP;2080;09:53:24;0;50	10973;8	62231;5;157;0;
$GPXUP;2080;09:53:25;0;50	10973;8	62231;5;157;0;
$GPXUP;2080;09:53:26;0;50	10972;8	62231;5;157;0;
$GPXUP;2080;09:53:27;0;50	10972;8	62231;5;157;0;
$GPXUP;2080;09:53:28;0;50	10972;8	62231;5;157;0;
$GPXUP;2080;09:53:29;0;50	10972;8	62231;5;157;0;
$GPXUP;2080;09:53:30;0;50	10972;8	62233;5;157;0;
$GPXUP;2080;09:53:31;0;50	10972;8	62233;5;157;0;
$GPXUP;2080;09:53:32;0;50	10972;8	62233;5;157;0;
$GPXUP;2080;09:53:33;0;50	10972;8	62233;5;157;0;
$GPXUP;2080;09:53:34;0;50	10972;8	62233;5;157;0;
$GPXUP;2080;09:53:35;0;50	10972;8	62233;5;157;0;
$GPXUP;2080;09:53:36;0;50	10972;8	62233;5;157;0;
$GPXUP;2080;09:53:37;0;50	10972;8	62233;5;157;0;
$GPXUP;2080;09:53:38;0;50	10972;8	62233;5;158;0;
$GPXUP;2080;09:53:39;0;50	10972;8	62233;5;158;0;
$GPXUP;2080;09:53:40;0;50	10972;8	62233;5;158;0;
$GPXUP;2080;09:53:41;0;50	10972;8	62233;5;158;0;
$GPXUP;2080;09:53:42;0;50	10972;8	62233;5;158;0;
$GPXUP;2080;09:53:43;0;50	10972;8	62233;5;159;0;
$GPXUP;2080;09:53:44;0;50	10972;8	62232;5;160;0;
$GPXUP;2080;09:53:45;0;50	10972;8	62232;5;160;0;
$GPXUP;2080;09:53:46;0;50	10972;8	62232;5;160;0;
$GPXUP;2080;09:53:47;0;50	10972;8	62232;5;160;0;
$GPXUP;2080;09:53:48;0;50	10972;8	62232;5;161;0;
$GPXUP;2080;09:53:49;0;50	10972;8	62232;5;161;0;
$GPXUP;2080;09:53:50;0;50	10972;8	62232;5;161;0;
$GPXUP;2080;09:53:51;0;50	10972;8	62232;5;162;0;
$GPXUP;2080;09:53:52;0;50	10972;8	62232;5;162;0;
$GPXUP;2080;09:53:53;0;50	10972;8	62232;5;162;0;
$GPXUP;2080;09:53:54;0;50	10972;8	62232;5;162;0;
$GPXUP;2080;09:53:55;0;50	10972;8	62232;5;162;0;
$GPXUP;2080;09:53:56;0;50	10972;8	62232;5;161;0;
$GPXUP;2080;09:53:57;0;50	10972;8	62232;5;161;0;
$GPXUP;2080;09:53:58;0;50	10972;8	62232;5;161;0;
$GPXUP;2080;09:53:59;0;50	10972;8	62232;5;161;0;
$GPXUP;2080;09:54:00;0;50	10972;8	62232;5;161;0;
$GPXUP;2080;09:54:01;0;50	10971;8	62234;5;161;0;
$GPXUP;2080;09:54:02;0;50	10971;8	62234;5;161;0;
$GPXUP;2080;09:54:03;0;50	10971;8	62234;5;160;0;
$GPXUP;2080;09:54:04;0;50	10971;8	62234;5;160;0;
$GPXUP;2080;09:54:05;0;50	10971;8	62234;5;160;0;
$GPXUP;2080;09:54:06;0;50	10972;8	62234;5;160;0;
$GPXUP;2080;09:54:07;0;50	10972;8	62234;5;160;0;
$GPXUP;2080;09:54:08;0;50	10972;8	62234;5;160;0;
$GPXUP;2080;09:54:09;0;50	10971;8	62234;5;159;0;
$GPXUP;2080;09:54:10;0;50	10972;8	62234;5;158;0;
$GPXUP;2080;09:54:11;0;50	10972;8	62234;5;158;0;
$GPXUP;2080;09:54:12;0;50	10972;8	62234;5;158;0;
$GPXUP;2080;09:54:13;0;50	10972;8	62236;5;157;0;
$GPXUP;2080;09:54:14;0;50	10972;8	62236;5;157;0;
$GPXUP;2080;09:54:15;0;50	10972;8	62236;5;156;0;
$GPXUP;2080;09:54:16;0;50	10972;8	62236;5;156;0;
$GPXUP;2080;09:54:17;0;50	10972;8	62236;5;156;0;
$GPXUP;2080;09:54:18;0;50	10973;8	62236;5;157;0;
$GPXUP;2080;09:54:19;0;50	10973;8	62236;5;157;0;
$GPXUP;2080;09:54:20;0;50	10973;8	62236;5;157;0;
$GPXUP;2080;09:54:21;0;50	10972;8	62236;5;158;0;
$GPXUP;2080;09:54:22;0;50	10973;8	62236;5;159;0;
$GPXUP;2080;09:54:23;0;50	10973;8	62236;5;159;0;
$GPXUP;2080;09:54:24;0;50	10973;8	62237;5;160;0;
$GPXUP;2080;09:54:25;0;50	10973;8	62237;5;160;0;
$GPXUP;2080;09:54:26;0;50	10973;8	62237;5;161;0;
$GPXUP;2080;09:54:27;0;50	10972;8	62237;5;161;0;
$GPXUP;2080;09:54:28;0;50	10973;8	62237;5;162;0;
$GPXUP;2080;09:54:29;0;50	10972;8	62236;5;163;0;
$GPXUP;2080;09:54:30;0;50	10973;8	62236;5;164;0;
$GPXUP;2080;09:54:31;0;50	10973;8	62236;5;164;0;
$GPXUP;2080;09:54:32;0;50	10973;8	62236;5;165;0;
$GPXUP;2080;09:54:33;0;50	10973;8	62236;5;165;0;
$GPXUP;2080;09:54:34;0;50	10973;8	62236;5;166;0;
$GPXUP;2080;09:54:35;0;50	10973;8	62236;5;166;0;
$GPXUP;2080;09:54:36;0;50	10973;8	62236;5;167;0;
$GPXUP;2080;09:54:37;0;50	10973;8	62236;5;169;0;
$GPXUP;2080;09:54:38;0;50	10973;8	62236;5;169;0;
$GPXUP;2080;09:54:39;0;50	10973;8	62236;5;169;0;
$GPXUP;2080;09:54:40;0;50	10974;8	62236;5;169;0;
$GPXUP;2080;09:54:41;0;50	10973;8	62235;5;170;0;
$GPXUP;2080;09:54:42;0;50	10973;8	62235;5;170;0;
$GPXUP;2080;09:54:43;0;50	10974;8	62235;5;171;0;
$GPXUP;2080;09:54:44;0;50	10974;8	62235;5;171;0;
$GPXUP;2080;09:54:45;0;50	10974;8	62235;5;171;0;
$GPXUP;2080;09:54:46;0;50	10974;8	62236;5;169;0;
$GPXUP;2080;09:54:47;0;50	10974;8	62236;5;169;0;
$GPXUP;2080;09:54:48;0;50	10974;8	62236;5;169;0;
$GPXUP;2080;09:54:49;0;50	10974;8	62236;5;169;0;
$GPXUP;2080;09:54:50;0;50	10974;8	62236;5;169;0;
$GPXUP;2080;09:54:51;0;50	10974;8	62236;5;169;0;
$GPXUP;2080;09:54:52;0;50	10974;8	62236;5;170;0;
$GPXUP;2080;09:54:53;0;50	10974;8	62236;5;170;0;
$GPXUP;2080;09:54:54;0;50	10974;8	62236;5;170;0;
$GPXUP;2080;09:54:55;0;50	10974;8	62236;5;170;0;
$GPXUP;2080;09:54:56;0;50	10974;8	62236;5;170;0;
$GPXUP;2080;09:54:57;0;50	10974;8	62236;5;170;0;
$GPXUP;2080;09:54:58;0;50	10974;8	62236;5;170;0;
$GPXUP;2080;09:54:59;0;50	10974;8	62236;5;170;0;
$GPXUP;2080;09:55:00;0;50	10974;8	62234;5;170;0;
$GPXUP;2080;09:55:01;0;50	10974;8	62234;5;170;0;
$GPXUP;2080;09:55:02;0;50	10974;8	62234;5;170;0;
$GPXUP;2080;09:55:03;0;50	10974;8	62234;5;170;0;
$GPXUP;2080;09:55:04;0;50	10974;8	62234;5;170;0;
$GPXUP;2080;09:55:05;0;50	10974;8	62234;5;170;0;
$GPXUP;2080;09:55:06;0;50	10974;8	62234;5;170;0;
$GPXUP;2080;09:55:07;0;50	10974;8	62234;5;170;0;
$GPXUP;2080;09:55:08;0;50	10974;8	62234;5;170;0;
$GPXUP;2080;09:55:09;0;50	10975;8	62234;5;171;0;
$GPXUP;2080;09:55:10;0;50	10975;8	62233;5;171;0;
$GPXUP;2080;09:55:11;0;50	10975;8	62233;5;171;0;
$GPXUP;2080;09:55:12;0;50	10975;8	62233;5;171;0;
$GPXUP;2080;09:55:13;0;50	10975;8	62233;5;171;0;
$GPXUP;2080;09:55:14;0;50	10974;8	62233;5;171;0;
$GPXUP;2080;09:55:15;0;50	10974;8	62233;5;171;0;
$GPXUP;2080;09:55:16;0;50	10974;8	62233;5;171;0;
$GPXUP;2080;09:55:17;0;50	10974;8	62233;5;171;0;
$GPXUP;2080;09:55:18;0;50	10974;8	62233;5;171;0;
$GPXUP;2080;09:55:19;0;50	10975;8	62233;5;172;0;
$GPXUP;2080;09:55:20;0;50	10975;8	62233;5;172;0;
$GPXUP;2080;09:55:21;0;50	10975;8	62233;5;172;0;
$GPXUP;2080;09:55:22;0;50	10975;8	62233;5;172;0;
$GPXUP;2080;09:55:23;0;50	10974;8	62232;5;173;0;
$GPXUP;2080;09:55:24;0;50	10974;8	62232;5;173;0;
$GPXUP;2080;09:55:25;0;50	10974;8	62232;5;173;0;
$GPXUP;2080;09:55:26;0;50	10974;8	62234;5;171;0;
$GPXUP;2080;09:55:27;0;50	10974;8	62234;5;171;0;
$GPXUP;2080;09:55:28;0;50	10974;8	62234;5;171;0;
$GPXUP;2080;09:55:29;0;50	10974;8	62234;5;170;0;
$GPXUP;2080;09:55:30;0;50	10974;8	62234;5;169;0;
$GPXUP;2080;09:55:31;0;50	10975;8	62234;5;169;0;
$GPXUP;2080;09:55:32;0;50	10975;8	62234;5;169;0;
$GPXUP;2080;09:55:33;0;50	10974;8	62234;5;168;0;
$GPXUP;2080;09:55:34;0;50	10975;8	62235;5;167;0;
$GPXUP;2080;09:55:35;0;50	10975;8	62235;5;167;0;
$GPXUP;2080;09:55:36;0;50	10974;8	62235;5;166;0;
$GPXUP;2080;09:55:37;0;50	10974;8	62235;5;166;0;
$GPXUP;2080;09:55:38;0;50	10974;8	62235;5;166;0;
$GPXUP;2080;09:55:39;0;50	10974;8	62235;5;166;0;
$GPXUP;2080;09:55:40;0;50	10974;8	62235;5;166;0;
$GPXUP;2080;09:55:41;0;50	10974;8	62235;5;166;0;
$GPXUP;2080;09:55:42;0;50	10974;8	62235;5;166;0;
$GPXUP;2080;09:55:43;0;50	10974;8	62235;5;166;0;
$GPXUP;2080;09:55:44;0;50	10974;8	62235;5;166;0;
$GPXUP;2080;09:55:45;0;50	10975;8	62235;5;167;0;
$GPXUP;2080;09:55:46;0;50	10975;8	62235;5;167;0;
$GPXUP;2080;09:55:47;0;50	10974;8	62234;5;168;0;
$GPXUP;2080;09:55:48;0;50	10974;8	62234;5;168;0;
$GPXUP;2080;09:55:49;0;50	10974;8	62234;5;168;0;
$GPXUP;2080;09:55:50;0;50	10974;8	62233;5;168;0;
$GPXUP;2080;09:55:51;0;50	10974;8	62233;5;168;0;
$GPXUP;2080;09:55:52;0;50	10974;8	62233;5;169;0;
$GPXUP;2080;09:55:53;0;50	10974;8	62233;5;169;0;
$GPXUP;2080;09:55:54;0;50	10974;8	62233;5;169;0;
$GPXUP;2080;09:55:55;0;50	10974;8	62233;5;169;0;
$GPXUP;2080;09:55:56;0;50	10974;8	62233;5;169;0;
$GPXUP;2080;09:55:57;0;50	10974;8	62233;5;169;0;
$GPXUP;2080;09:55:58;0;50	10973;8	62233;5;168;0;
$GPXUP;2080;09:55:59;0;50	10973;8	62233;5;168;0;
$GPXUP;2080;09:56:00;0;50	10973;8	62233;5;168;0;
$GPXUP;2080;09:56:01;0;50	10974;8	62233;5;168;0;
$GPXUP;2080;09:56:02;0;50	10974;8	62232;5;167;0;
$GPXUP;2080;09:56:03;0;50	10974;8	62232;5;167;0;
$GPXUP;2080;09:56:04;0;50	10974;8	62232;5;165;0;
$GPXUP;2080;09:56:05;0;50	10974;8	62232;5;165;0;
$GPXUP;2080;09:56:06;0;50	10974;8	62232;5;164;0;
$GPXUP;2080;09:56:07;0;50	10974;8	62232;5;164;0;
$GPXUP;2080;09:56:08;0;50	10974;8	62232;5;163;0;
$GPXUP;2080;09:56:09;0;50	10975;8	62233;5;162;0;
$GPXUP;2080;09:56:10;0;50	10974;8	62233;5;161;0;
$GPXUP;2080;09:56:11;0;50	10975;8	62233;5;161;0;
$GPXUP;2080;09:56:12;0;50	10974;8	62233;5;160;0;
$GPXUP;2080;09:56:13;0;50	10974;8	62233;5;160;0;
$GPXUP;2080;09:56:14;0;50	10974;8	62233;5;160;0;
$GPXUP;2080;09:56:15;0;50	10975;8	62233;5;159;0;
$GPXUP;2080;09:56:16;0;50	10974;8	62233;5;158;0;
$GPXUP;2080;09:56:17;0;50	10974;8	62233;5;158;0;
$GPXUP;2080;09:56:18;0;50	10974;8	62233;5;158;0;
$GPXUP;2080;09:56:19;0;50	10974;8	62233;5;158;0;
$GPXUP;2080;09:56:20;0;50	10974;8	62233;5;158;0;
$GPXUP;2080;09:56:21;0;50	10974;8	62233;5;158;0;
$GPXUP;2080;09:56:22;0;50	10974;8	62233;5;158;0;
$GPXUP;2080;09:56:23;0;50	10974;8	62233;5;158;0;
$GPXUP;2080;09:56:24;0;50	10974;8	62233;5;158;0;
$GPXUP;2080;09:56:25;0;50	10974;8	62233;5;158;0;
$GPXUP;2080;09:56:26;0;50	10974;8	62233;5;158;0;
$GPXUP;2080;09:56:27;0;50	10974;8	62232;5;158;0;
$GPXUP;2080;09:56:28;0;50	10974;8	62231;5;159;0;
$GPXUP;2080;09:56:29;0;50	10974;8	62231;5;159;0;
$GPXUP;2080;09:56:30;0;50	10974;8	62231;5;159;0;
$GPXUP;2080;09:56:31;0;50	10974;8	62231;5;160;0;
$GPXUP;2080;09:56:32;0;50	10974;8	62231;5;160;0;
$GPXUP;2080;09:56:33;0;50	10973;8	62231;5;162;0;
$GPXUP;2080;09:56:34;0;50	10973;8	62231;5;163;0;
$GPXUP;2080;09:56:35;0;50	10973;8	62231;5;163;0;
$GPXUP;2080;09:56:36;0;50	10973;8	62231;5;165;0;
$GPXUP;2080;09:56:37;0;50	10973;8	6223;5;166;0;
$GPXUP;2080;09:56:38;0;50	10973;8	6223;5;166;0;
$GPXUP;2080;09:56:39;0;50	10973;8	6223;5;167;0;
$GPXUP;2080;09:56:40;0;50	10974;8	6223;5;168;0;
$GPXUP;2080;09:56:41;0;50	10973;8	62231;5;169;0;
$GPXUP;2080;09:56:42;0;50	10973;8	62231;5;170;0;
$GPXUP;2080;09:56:43;0;50	10973;8	62231;5;170;0;
$GPXUP;2080;09:56:44;0;50	10973;8	62231;5;171;0;
$GPXUP;2080;09:56:45;0;50	10973;8	62231;5;171;0;
$GPXUP;2080;09:56:46;0;50	10974;8	62231;5;172;0;
$GPXUP;2080;09:56:47;0;50	10974;8	62231;5;172;0;
$GPXUP;2080;09:56:48;0;50	10974;8	62231;5;172;0;
$GPXUP;2080;09:56:49;0;50	10974;8	62231;5;172;0;
$GPXUP;2080;09:56:50;0;50	10974;8	62231;5;172;0;
$GPXUP;2080;09:56:51;0;50	10974;8	62231;5;170;0;
$GPXUP;2080;09:56:52;0;50	10974;8	62231;5;170;0;
$GPXUP;2080;09:56:53;0;50	10974;8	62231;5;170;0;
$GPXUP;2080;09:56:54;0;50	10974;8	62231;5;170;0;
$GPXUP;2080;09:56:55;0;50	10974;8	62231;5;170;0;
$GPXUP;2080;09:56:56;0;50	10974;8	62232;5;169;0;
$GPXUP;2080;09:56:57;0;50	10974;8	62232;5;169;0;
$GPXUP;2080;09:56:58;0;50	10974;8	62232;5;169;0;
$GPXUP;2080;09:56:59;0;50	10974;8	62232;5;169;0;
$GPXUP;2080;09:57:00;0;50	10974;8	62232;5;169;0;
$GPXUP;2080;09:57:01;0;50	10974;8	62232;5;169;0;
$GPXUP;2080;09:57:02;0;50	10974;8	62232;5;169;0;
$GPXUP;2080;09:57:03;0;50	10974;8	62231;5;170;0;
$GPXUP;2080;09:57:04;0;50	10974;8	62233;5;171;0;
$GPXUP;2080;09:57:05;0;50	10974;8	62233;5;171;0;
$GPXUP;2080;09:57:06;0;50	10974;8	62233;5;171;0;
$GPXUP;2080;09:57:07;0;50	10974;8	62232;5;172;0;
$GPXUP;2080;09:57:08;0;50	10974;8	62232;5;172;0;
$GPXUP;2080;09:57:09;0;50	10974;8	62232;5;173;0;
$GPXUP;2080;09:57:10;0;50	10974;8	62232;5;173;0;
$GPXUP;2080;09:57:11;0;50	10974;8	62232;5;173;0;
$GPXUP;2080;09:57:12;0;50	10974;8	62232;5;174;0;
$GPXUP;2080;09:57:13;0;50	10974;8	62232;5;175;0;
$GPXUP;2080;09:57:14;0;50	10973;8	62233;5;175;0;
$GPXUP;2080;09:57:15;0;50	10973;8	62233;5;175;0;
$GPXUP;2080;09:57:16;0;50	10973;8	62233;5;175;0;
$GPXUP;2080;09:57:17;0;50	10973;8	62233;5;175;0;
$GPXUP;2080;09:57:18;0;50	10973;8	62233;5;175;0;
$GPXUP;2080;09:57:19;0;50	10973;8	62233;5;175;0;
$GPXUP;2080;09:57:20;0;50	10974;8	62234;5;174;0;
$GPXUP;2080;09:57:21;0;50	10974;8	62234;5;174;0;
$GPXUP;2080;09:57:22;0;50	10974;8	62234;5;173;0;
$GPXUP;2080;09:57:23;0;50	10974;8	62235;5;173;0;
$GPXUP;2080;09:57:24;0;50	10974;8	62235;5;172;0;
$GPXUP;2080;09:57:25;0;50	10974;8	62235;5;172;0;
$GPXUP;2080;09:57:26;0;50	10974;8	62236;5;170;0;
$GPXUP;2080;09:57:27;0;50	10974;8	62236;5;170;0;
$GPXUP;2080;09:57:28;0;50	10975;8	62236;5;169;0;
$GPXUP;2080;09:57:29;0;50	10974;8	62236;5;169;0;
$GPXUP;2080;09:57:30;0;50	10975;8	62236;5;168;0;
$GPXUP;2080;09:57:31;0;50	10975;8	62236;5;168;0;
$GPXUP;2080;09:57:32;0;50	10975;8	62237;5;168;0;
$GPXUP;2080;09:57:33;0;50	10975;8	62237;5;168;0;
$GPXUP;2080;09:57:34;0;50	10975;8	62237;5;168;0;
$GPXUP;2080;09:57:35;0;50	10975;8	62237;5;168;0;
$GPXUP;2080;09:57:36;0;50	10975;8	62237;5;168;0;
$GPXUP;2080;09:57:37;0;50	10975;8	62237;5;168;0;
$GPXUP;2080;09:57:38;0;50	10975;8	62237;5;168;0;
$GPXUP;2080;09:57:39;0;50	10975;8	62237;5;168;0;
$GPXUP;2080;09:57:40;0;50	10975;8	62237;5;170;0;
$GPXUP;2080;09:57:41;0;50	10975;8	62237;5;170;0;
$GPXUP;2080;09:57:42;0;50	10975;8	62237;5;170;0;
$GPXUP;2080;09:57:43;0;50	10975;8	62237;5;170;0;
$GPXUP;2080;09:57:44;0;50	10975;8	62237;5;170;0;
$GPXUP;2080;09:57:45;0;50	10974;8	62237;5;170;0;
$GPXUP;2080;09:57:46;0;50	10974;8	62237;5;170;0;
$GPXUP;2080;09:57:47;0;50	10974;8	62237;5;170;0;
$GPXUP;2080;09:57:48;0;50	10974;8	62237;5;170;0;
$GPXUP;2080;09:57:49;0;50	10974;8	62237;5;170;0;
$GPXUP;2080;09:57:50;0;50	10974;8	62237;5;170;0;
$GPXUP;2080;09:57:51;0;50	10974;8	62236;5;169;0;
$GPXUP;2080;09:57:52;0;50	10974;8	62236;5;169;0;
$GPXUP;2080;09:57:53;0;50	10974;8	62236;5;169;0;
$GPXUP;2080;09:57:54;0;50	10973;8	62236;5;169;0;
$GPXUP;2080;09:57:55;0;50	10973;8	62236;5;169;0;
$GPXUP;2080;09:57:56;0;50	10973;8	62236;5;168;0;
$GPXUP;2080;09:57:57;0;50	10973;8	62236;5;167;0;
$GPXUP;2080;09:57:58;0;50	10973;8	62236;5;166;0;
$GPXUP;2080;09:57:59;0;50	10973;8	62236;5;166;0;
$GPXUP;2080;09:58:00;0;50	10973;8	62235;5;165;0;
$GPXUP;2080;09:58:01;0;50	10972;8	62235;5;164;0;
$GPXUP;2080;09:58:02;0;50	10972;8	62235;5;163;0;
$GPXUP;2080;09:58:03;0;50	10973;8	62235;5;162;0;
$GPXUP;2080;09:58:04;0;50	10973;8	62235;5;161;0;
$GPXUP;2080;09:58:05;0;50	10973;8	62235;5;160;0;
$GPXUP;2080;09:58:06;0;50	10973;8	62235;5;160;0;
$GPXUP;2080;09:58:07;0;50	10973;8	62235;5;160;0;
$GPXUP;2080;09:58:08;0;50	10973;8	62234;5;158;0;
$GPXUP;2080;09:58:09;0;50	10973;8	62234;5;158;0;
$GPXUP;2080;09:58:10;0;50	10973;8	62234;5;158;0;
$GPXUP;2080;09:58:11;0;50	10973;8	62234;5;158;0;
$GPXUP;2080;09:58:12;0;50	10973;8	62234;5;158;0;
$GPXUP;2080;09:58:13;0;50	10973;8	62234;5;158;0;
$GPXUP;2080;09:58:14;0;50	10973;8	62234;5;158;0;
$GPXUP;2080;09:58:15;0;50	10973;8	62234;5;160;0;
$GPXUP;2080;09:58:16;0;50	10973;8	62234;5;160;0;
$GPXUP;2080;09:58:17;0;50	10973;8	62234;5;161;0;
$GPXUP;2080;09:58:18;0;50	10972;8	62234;5;162;0;
$GPXUP;2080;09:58:19;0;50	10973;8	62234;5;163;0;
$GPXUP;2080;09:58:20;0;50	10972;8	62233;5;163;0;
$GPXUP;2080;09:58:21;0;50	10972;8	62233;5;164;0;
$GPXUP;2080;09:58:22;0;50	10972;8	62233;5;165;0;
$GPXUP;2080;09:58:23;0;50	10972;8	62233;5;165;0;
$GPXUP;2080;09:58:24;0;50	10972;8	62233;5;165;0;
$GPXUP;2080;09:58:25;0;50	10972;8	62233;5;166;0;
$GPXUP;2080;09:58:26;0;50	10972;8	62233;5;166;0;
$GPXUP;2080;09:58:27;0;50	10972;8	62233;5;166;0;
$GPXUP;2080;09:58:28;0;50	10972;8	62232;5;166;0;
$GPXUP;2080;09:58:29;0;50	10972;8	62232;5;166;0;
$GPXUP;2080;09:58:30;0;50	10972;8	62232;5;166;0;
$GPXUP;2080;09:58:31;0;50	10972;8	62232;5;166;0;
$GPXUP;2080;09:58:32;0;50	10972;8	62232;5;166;0;
$GPXUP;2080;09:58:33;0;50	10972;8	62232;5;166;0;
$GPXUP;2080;09:58:34;0;50	10972;8	6223;5;166;0;
$GPXUP;2080;09:58:35;0;50	10971;8	6223;5;165;0;
$GPXUP;2080;09:58:36;0;50	10971;8	6223;5;165;0;
$GPXUP;2080;09:58:37;0;50	10971;8	6223;5;165;0;
$GPXUP;2080;09:58:38;0;50	10971;8	6223;5;165;0;
$GPXUP;2080;09:58:39;0;50	10971;8	6223;5;164;0;
$GPXUP;2080;09:58:40;0;50	10971;8	6223;5;164;0;
$GPXUP;2080;09:58:41;0;50	10971;8	6223;5;164;0;
$GPXUP;2080;09:58:42;0;50	10971;8	6223;5;164;0;
$GPXUP;2080;09:58:43;0;50	10972;8	62231;5;163;0;
$GPXUP;2080;09:58:44;0;50	10972;8	62231;5;163;0;
$GPXUP;2080;09:58:45;0;50	10972;8	62231;5;163;0;
$GPXUP;2080;09:58:46;0;50	10972;8	62231;5;163;0;
$GPXUP;2080;09:58:47;0;50	10972;8	62231;5;163;0;
$GPXUP;2080;09:58:48;0;50	10972;8	62231;5;163;0;
$GPXUP;2080;09:58:49;0;50	10971;8	62232;5;164;0;
$GPXUP;2080;09:58:50;0;50	10972;8	62232;5;165;0;
$GPXUP;2080;09:58:51;0;50	10972;8	62232;5;165;0;
$GPXUP;2080;09:58:52;0;50	10972;8	62232;5;165;0;
$GPXUP;2080;09:58:53;0;50	10972;8	62232;5;165;0;
$GPXUP;2080;09:58:54;0;50	10972;8	62232;5;165;0;
$GPXUP;2080;09:58:55;0;50	10972;8	62232;5;165;0;
$GPXUP;2080;09:58:56;0;50	10972;8	62232;5;165;0;
$GPXUP;2080;09:58:57;0;50	10972;8	62232;5;165;0;
$GPXUP;2080;09:58:58;0;50	10971;8	62233;5;165;0;
$GPXUP;2080;09:58:59;0;50	10971;8	62233;5;165;0;
$GPXUP;2080;09:59:00;0;50	10971;8	62233;5;165;0;
$GPXUP;2080;09:59:01;0;50	10971;8	62233;5;165;0;
$GPXUP;2080;09:59:02;0;50	10971;8	62233;5;165;0;
$GPXUP;2080;09:59:03;0;50	10971;8	62233;5;165;0;
$GPXUP;2080;09:59:04;0;50	10971;8	62233;5;165;0;
$GPXUP;2080;09:59:05;0;50	10971;8	62233;5;165;0;
$GPXUP;2080;09:59:06;0;50	10971;8	62233;5;165;0;
$GPXUP;2080;09:59:07;0;50	10971;8	62233;5;165;0;
$GPXUP;2080;09:59:08;0;50	10971;8	62233;5;165;0;
$GPXUP;2080;09:59:09;0;50	10971;8	62233;5;165;0;
$GPXUP;2080;09:59:10;0;50	10971;8	62233;5;165;0;
$GPXUP;2080;09:59:11;0;50	10971;8	62233;5;165;0;
$GPXUP;2080;09:59:12;0;50	10971;8	62233;5;165;0;
$GPXUP;2080;09:59:13;0;50	10971;8	62233;5;165;0;
$GPXUP;2080;09:59:14;0;50	10971;8	62233;5;164;0;
$GPXUP;2080;09:59:15;0;50	10971;8	62233;5;164;0;
$GPXUP;2080;09:59:16;0;50	10971;8	62232;5;163;0;
$GPXUP;2080;09:59:17;0;50	10971;8	62232;5;163;0;
$GPXUP;2080;09:59:18;0;50	10971;8	62232;5;163;0;
$GPXUP;2080;09:59:19;0;50	10971;8	62232;5;162;0;
$GPXUP;2080;09:59:20;0;50	10971;8	62232;5;162;0;
$GPXUP;2080;09:59:21;0;50	10971;8	62232;5;162;0;
$GPXUP;2080;09:59:22;0;50	10971;8	62232;5;162;0;
$GPXUP;2080;09:59:23;0;50	10971;8	62232;5;162;0;
$GPXUP;2080;09:59:24;0;50	10971;8	62232;5;162;0;
$GPXUP;2080;09:59:25;0;50	10971;8	62232;5;162;0;
$GPXUP;2080;09:59:26;0;50	10971;8	62232;5;162;0;
$GPXUP;2080;09:59:27;0;50	10971;8	62232;5;162;0;
$GPXUP;2080;09:59:28;0;50	10971;8	62232;5;162;0;
$GPXUP;2080;09:59:29;0;50	10971;8	62232;5;162;0;
$GPXUP;2080;09:59:30;0;50	10971;8	62232;5;162;0;
$GPXUP;2080;09:59:31;0;50	10971;8	62232;5;162;0;
$GPXUP;2080;09:59:32;0;50	10971;8	62232;5;163;0;
$GPXUP;2080;09:59:33;0;50	10971;8	62232;5;164;0;
$GPXUP;2080;09:59:34;0;50	10971;8	62232;5;164;0;
$GPXUP;2080;09:59:35;0;50	10971;8	62233;5;164;0;
$GPXUP;2080;09:59:36;0;50	10971;8	62233;5;165;0;
$GPXUP;2080;09:59:37;0;50	10971;8	62233;5;165;0;
$GPXUP;2080;09:59:38;0;50	10971;8	62233;5;165;0;
$GPXUP;2080;09:59:39;0;50	10971;8	62233;5;165;0;
$GPXUP;2080;09:59:40;0;50	10971;8	62233;5;165;0;
$GPXUP;2080;09:59:41;0;50	10971;8	62233;5;165;0;
$GPXUP;2080;09:59:42;0;50	10971;8	62233;5;164;0;
$GPXUP;2080;09:59:43;0;50	10971;8	62233;5;164;0;
$GPXUP;2080;09:59:44;0;50	10971;8	62233;5;163;0;
$GPXUP;2080;09:59:45;0;50	10971;8	62233;5;163;0;
$GPXUP;2080;09:59:46;0;50	10971;8	62233;5;163;0;
$GPXUP;2080;09:59:47;0;50	10971;8	62233;5;163;0;
$GPXUP;2080;09:59:48;0;50	1097;8	62233;5;162;0;
$GPXUP;2080;09:59:49;0;50	10971;8	62233;5;162;0;
$GPXUP;2080;09:59:50;0;50	10971;8	62233;5;162;0;
$GPXUP;2080;09:59:51;0;50	10971;8	62233;5;162;0;
$GPXUP;2080;09:59:52;0;50	10971;8	62233;5;162;0;
$GPXUP;2080;09:59:53;0;50	10971;8	62233;5;163;0;
$GPXUP;2080;09:59:54;0;50	10971;8	62233;5;163;0;
$GPXUP;2080;09:59:55;0;50	10971;8	62233;5;163;0;
$GPXUP;2080;09:59:56;0;50	10971;8	62233;5;164;0;
$GPXUP;2080;09:59:57;0;50	10971;8	62233;5;164;0;
$GPXUP;2080;09:59:58;0;50	10971;8	62233;5;165;0;
$GPXUP;2080;09:59:59;0;50	10972;8	62233;5;166;0;
$GPXUP;2080;10:00:00;0;50	10972;8	62234;5;166;0;
$GPXUP;2080;10:00:01;0;50	10971;8	62234;5;168;0;
$GPXUP;2080;10:00:02;0;50	10971;8	62234;5;168;0;
$GPXUP;2080;10:00:03;0;50	10972;8	62234;5;168;0;
$GPXUP;2080;10:00:04;0;50	10972;8	62234;5;168;0;
$GPXUP;2080;10:00:05;0;50	10972;8	62234;5;168;0;
$GPXUP;2080;10:00:06;0;50	10973;8	62234;5;169;0;
$GPXUP;2080;10:00:07;0;50	10973;8	62234;5;169;0;
$GPXUP;2080;10:00:08;0;50	10973;8	62234;5;169;0;
$GPXUP;2080;10:00:09;0;50	10973;8	62234;5;169;0;
$GPXUP;2080;10:00:10;0;50	10973;8	62234;5;169;0;
$GPXUP;2080;10:00:11;0;50	10973;8	62234;5;169;0;
$GPXUP;2080;10:00:12;0;50	10973;8	62234;5;169;0;
$GPXUP;2080;10:00:13;0;50	10973;8	62234;5;169;0;
$GPXUP;2080;10:00:14;0;50	10972;8	62234;5;170;0;
$GPXUP;2080;10:00:15;0;50	10972;8	62234;5;170;0;
$GPXUP;2080;10:00:16;0;50	10973;8	62234;5;171;0;
$GPXUP;2080;10:00:17;0;50	10973;8	62234;5;171;0;
$GPXUP;2080;10:00:18;0;50	10972;8	62234;5;171;0;
$GPXUP;2080;10:00:19;0;50	10972;8	62235;5;172;0;
$GPXUP;2080;10:00:20;0;50	10972;8	62235;5;172;0;
$GPXUP;2080;10:00:21;0;50	10972;8	62235;5;173;0;
$GPXUP;2080;10:00:22;0;50	10972;8	62235;5;173;0;
$GPXUP;2080;10:00:23;0;50	10972;8	62235;5;175;0;
$GPXUP;2080;10:00:24;0;50	10972;8	62235;5;175;0;
$GPXUP;2080;10:00:25;0;50	10971;8	62234;5;175;0;
$GPXUP;2080;10:00:26;0;50	10972;8	62234;5;176;0;
$GPXUP;2080;10:00:27;0;50	10972;8	62234;5;176;0;
$GPXUP;2080;10:00:28;0;50	10972;8	62234;5;176;0;
$GPXUP;2080;10:00:29;0;50	10972;8	62234;5;176;0;
$GPXUP;2080;10:00:30;0;50	10972;8	62234;5;176;0;
$GPXUP;2080;10:00:31;0;50	10972;8	62234;5;176;0;
$GPXUP;2080;10:00:32;0;50	10971;8	62234;5;175;0;
$GPXUP;2080;10:00:33;0;50	10971;8	62234;5;175;0;
$GPXUP;2080;10:00:34;0;50	10971;8	62234;5;175;0;
$GPXUP;2080;10:00:35;0;50	10972;8	62235;5;175;0;
$GPXUP;2080;10:00:36;0;50	10972;8	62235;5;175;0;
$GPXUP;2080;10:00:37;0;50	10972;8	62235;5;174;0;
$GPXUP;2080;10:00:38;0;50	10972;8	62235;5;173;0;
$GPXUP;2080;10:00:39;0;50	10972;8	62235;5;173;0;
$GPXUP;2080;10:00:40;0;50	10972;8	62235;5;173;0;
$GPXUP;2080;10:00:41;0;50	10972;8	62235;5;172;0;
$GPXUP;2080;10:00:42;0;50	10972;8	62235;5;172;0;
$GPXUP;2080;10:00:43;0;50	10972;8	62235;5;171;0;
$GPXUP;2080;10:00:44;0;50	10972;8	62235;5;171;0;
$GPXUP;2080;10:00:45;0;50	10973;8	62235;5;169;0;
$GPXUP;2080;10:00:46;0;50	10973;8	62235;5;169;0;
$GPXUP;2080;10:00:47;0;50	10973;8	62236;5;168;0;
$GPXUP;2080;10:00:48;0;50	10973;8	62236;5;168;0;
$GPXUP;2080;10:00:49;0;50	10973;8	62236;5;167;0;
$GPXUP;2080;10:00:50;0;50	10973;8	62236;5;166;0;
$GPXUP;2080;10:00:51;0;50	10973;8	62236;5;166;0;
$GPXUP;2080;10:00:52;0;50	10973;8	62236;5;166;0;
$GPXUP;2080;10:00:53;0;50	10973;8	62236;5;166;0;
$GPXUP;2080;10:00:54;0;50	10973;8	62236;5;166;0;
$GPXUP;2080;10:00:55;0;50	10973;8	62236;5;166;0;
$GPXUP;2080;10:00:56;0;50	10974;8	62236;5;165;0;
$GPXUP;2080;10:00:57;0;50	10974;8	62236;5;164;0;
$GPXUP;2080;10:00:58;0;50	10974;8	62236;5;164;0;
$GPXUP;2080;10:00:59;0;50	10974;8	62236;5;164;0;
$GPXUP;2080;10:01:00;0;50	10974;8	62236;5;164;0;
$GPXUP;2080;10:01:01;0;50	10974;8	62235;5;164;0;
$GPXUP;2080;10:01:02;0;50	10974;8	62235;5;164;0;
$GPXUP;2080;10:01:03;0;50	10974;8	62235;5;164;0;
$GPXUP;2080;10:01:04;0;50	10974;8	62235;5;164;0;
$GPXUP;2080;10:01:05;0;50	10974;8	62235;5;164;0;
$GPXUP;2080;10:01:06;0;50	10974;8	62235;5;164;0;
$GPXUP;2080;10:01:07;0;50	10974;8	62235;5;164;0;
$GPXUP;2080;10:01:08;0;50	10973;8	62235;5;164;0;
$GPXUP;2080;10:01:09;0;50	10973;8	62235;5;164;0;
$GPXUP;2080;10:01:10;0;50	10973;8	62235;5;164;0;
$GPXUP;2080;10:01:11;0;50	10973;8	62235;5;164;0;
$GPXUP;2080;10:01:12;0;50	10973;8	62235;5;164;0;
$GPXUP;2080;10:01:13;0;50	10973;8	62235;5;164;0;
$GPXUP;2080;10:01:14;0;50	10973;8	62235;5;164;0;
$GPXUP;2080;10:01:15;0;50	10973;8	62235;5;164;0;
$GPXUP;2080;10:01:16;0;50	10973;8	62235;5;164;0;
$GPXUP;2080;10:01:17;0;50	10972;8	62235;5;164;0;
$GPXUP;2080;10:01:18;0;50	10973;8	62235;5;165;0;
$GPXUP;2080;10:01:19;0;50	10973;8	62235;5;165;0;
$GPXUP;2080;10:01:20;0;50	10973;8	62235;5;165;0;
$GPXUP;2080;10:01:21;0;50	10973;8	62235;5;165;0;
$GPXUP;2080;10:01:22;0;50	10973;8	62235;5;165;0;
$GPXUP;2080;10:01:23;0;50	10972;8	62234;5;166;0;
$GPXUP;2080;10:01:24;0;50	10973;8	62234;5;166;0;
$GPXUP;2080;10:01:25;0;50	10973;8	62234;5;166;0;
$GPXUP;2080;10:01:26;0;50	10973;8	62234;5;166;0;
$GPXUP;2080;10:01:27;0;50	10973;8	62234;5;166;0;
$GPXUP;2080;10:01:28;0;50	10973;8	62234;5;166;0;
$GPXUP;2080;10:01:29;0;50	10973;8	62234;5;167;0;
$GPXUP;2080;10:01:30;0;50	10973;8	62234;5;167;0;
$GPXUP;2080;10:01:31;0;50	10973;8	62234;5;167;0;
$GPXUP;2080;10:01:32;0;50	10973;8	62234;5;167;0;
$GPXUP;2080;10:01:33;0;50	10973;8	62234;5;168;0;
$GPXUP;2080;10:01:34;0;50	10973;8	62234;5;168;0;
$GPXUP;2080;10:01:35;0;50	10973;8	62234;5;168;0;
$GPXUP;2080;10:01:36;0;50	10973;8	62234;5;168;0;
$GPXUP;2080;10:01:37;0;50	10973;8	62234;5;168;0;
$GPXUP;2080;10:01:38;0;50	10973;8	62234;5;168;0;
$GPXUP;2080;10:01:39;0;50	10973;8	62234;5;168;0;
$GPXUP;2080;10:01:40;0;50	10973;8	62234;5;168;0;
[truncated: 485 more rows]
