# Supplementary material for: Pigeon Navigation: Different Routes Lead to Frankfurt
Source: PLoS One. 2014 Nov 12;9(11):e112439. doi: 10.1371/journal.pone.0112439 (PMC4229201; doi:10.1371/journal.pone.0112439)
Supplement: File S4 — Files containing the original track data and a ‘Read me’ explaining the data format. (ZIP) [file pone.0112439.s004.zip › S-KB/050502xup97_7128.log]

$GPXUP;2080;09:03:05;0;50	07225;8	53973;5;140;0;
$GPXUP;2080;09:03:06;0;50	07224;8	53972;5;139;6;
$GPXUP;2080;09:03:07;0;50	07221;8	53973;5;140;11;
$GPXUP;2080;09:03:08;0;50	07217;8	53975;5;140;18;
$GPXUP;2080;09:03:09;0;50	07212;8	53974;5;140;17;
$GPXUP;2080;09:03:10;0;50	07211;8	53968;5;140;16;
$GPXUP;2080;09:03:11;0;50	07208;8	53953;5;140;36;
$GPXUP;2080;09:03:12;0;50	07206;8	53935;5;141;42;
$GPXUP;2080;09:03:13;0;50	07207;8	53916;5;141;43;
$GPXUP;2080;09:03:14;0;50	0721;8	53896;5;141;47;
$GPXUP;2080;09:03:15;0;50	07212;8	53878;5;142;44;
$GPXUP;2080;09:03:16;0;50	07214;8	53858;5;142;43;
$GPXUP;2080;09:03:17;0;50	07215;8	5384;5;143;42;
$GPXUP;2080;09:03:18;0;50	07215;8	53821;5;144;41;
$GPXUP;2080;09:03:19;0;50	0721;8	53808;5;145;37;
$GPXUP;2080;09:03:20;0;50	07201;8	53796;5;145;40;
$GPXUP;2080;09:03:21;0;50	07191;8	53793;5;146;28;
$GPXUP;2080;09:03:22;0;50	07181;8	53798;5;146;30;
$GPXUP;2080;09:03:23;0;50	0717;8	53812;5;146;40;
$GPXUP;2080;09:03:24;0;50	07157;8	53822;5;146;45;
$GPXUP;2080;09:03:25;0;50	0714;8	5383;5;146;53;
$GPXUP;2080;09:03:26;0;50	07126;8	53836;5;146;47;
$GPXUP;2080;09:03:27;0;50	07114;8	5384;5;146;39;
$GPXUP;2080;09:03:28;0;50	07106;8	53837;5;145;30;
$GPXUP;2080;09:03:29;0;50	07099;8	53827;5;145;29;
$GPXUP;2080;09:03:30;0;50	07094;8	53814;5;145;33;
$GPXUP;2080;09:03:31;0;50	07095;8	53801;5;145;26;
$GPXUP;2080;09:03:32;0;50	07098;8	53786;5;145;35;
$GPXUP;2080;09:03:33;0;50	07104;8	53768;5;144;44;
$GPXUP;2080;09:03:34;0;50	07116;8	53746;5;144;60;
$GPXUP;2080;09:03:35;0;50	07128;8	53718;5;144;71;
$GPXUP;2080;09:03:36;0;50	0714;8	53693;5;145;66;
$GPXUP;2080;09:03:37;0;50	0715;8	53668;5;145;65;
$GPXUP;2080;09:03:38;0;50	07159;8	53639;5;146;73;
$GPXUP;2080;09:03:39;0;50	07168;8	53612;5;147;70;
$GPXUP;2080;09:03:40;0;50	07176;8	53589;5;148;57;
$GPXUP;2080;09:03:41;0;50	07176;8	53568;5;151;50;
$GPXUP;2080;09:03:42;0;50	07173;8	53548;5;153;47;
$GPXUP;2080;09:03:43;0;50	0717;8	53526;5;156;52;
$GPXUP;2080;09:03:44;0;50	07171;8	53504;5;157;52;
$GPXUP;2080;09:03:45;0;50	07172;8	53482;5;159;55;
$GPXUP;2080;09:03:46;0;50	07175;8	53461;5;162;53;
$GPXUP;2080;09:03:47;0;50	07178;8	53445;5;164;43;
$GPXUP;2080;09:03:48;0;50	07186;8	53435;5;164;36;
$GPXUP;2080;09:03:49;0;50	07197;8	53432;5;166;39;
$GPXUP;2080;09:03:50;0;50	0721;8	5344;5;167;41;
$GPXUP;2080;09:03:51;0;50	07228;8	53458;5;167;72;
$GPXUP;2080;09:03:52;0;50	0725;8	5347;5;166;77;
$GPXUP;2080;09:03:53;0;50	0727;8	53479;5;167;73;
$GPXUP;2080;09:03:54;0;50	0729;8	53484;5;166;73;
$GPXUP;2080;09:03:55;0;50	07311;8	53485;5;167;71;
$GPXUP;2080;09:03:56;0;50	07329;8	53487;5;167;65;
$GPXUP;2080;09:03:57;0;50	07345;8	53484;5;166;59;
$GPXUP;2080;09:03:58;0;50	07358;8	53479;5;167;50;
$GPXUP;2080;09:03:59;0;50	07372;8	53472;5;167;58;
$GPXUP;2080;09:04:00;0;50	07388;8	53466;5;167;58;
$GPXUP;2080;09:04:01;0;50	07404;8	53464;5;167;65;
$GPXUP;2080;09:04:02;0;50	07421;8	53465;5;167;64;
$GPXUP;2080;09:04:03;0;50	07437;8	53474;5;167;61;
$GPXUP;2080;09:04:04;0;50	07451;8	53492;5;167;68;
$GPXUP;2080;09:04:05;0;50	07464;8	53514;5;167;71;
$GPXUP;2080;09:04:06;0;50	07477;8	53543;5;167;79;
$GPXUP;2080;09:04:07;0;50	07488;8	53573;5;167;84;
$GPXUP;2080;09:04:08;0;50	07494;8	53607;5;168;76;
$GPXUP;2080;09:04:09;0;50	075;8	53636;5;169;71;
$GPXUP;2080;09:04:10;0;50	07507;8	53665;5;169;72;
$GPXUP;2080;09:04:11;0;50	07515;8	53693;5;171;71;
$GPXUP;2080;09:04:12;0;50	07524;8	5372;5;172;71;
$GPXUP;2080;09:04:13;0;50	07538;8	53741;5;172;74;
$GPXUP;2080;09:04:14;0;50	07554;8	53758;5;173;70;
$GPXUP;2080;09:04:15;0;50	07567;8	53779;5;174;72;
$GPXUP;2080;09:04:16;0;50	07581;8	53799;5;174;74;
$GPXUP;2080;09:04:17;0;50	07595;8	53823;5;175;74;
$GPXUP;2080;09:04:18;0;50	07606;8	53845;5;175;71;
$GPXUP;2080;09:04:19;0;50	07618;8	53868;5;176;71;
$GPXUP;2080;09:04:20;0;50	07629;8	53891;5;176;71;
$GPXUP;2080;09:04:21;0;50	07637;8	53921;5;176;79;
$GPXUP;2080;09:04:22;0;50	07641;8	5395;5;176;75;
$GPXUP;2080;09:04:23;0;50	07642;8	53972;5;177;58;
$GPXUP;2080;09:04:24;0;50	07638;8	53989;5;177;44;
$GPXUP;2080;09:04:25;0;50	07628;8	53998;5;177;36;
$GPXUP;2080;09:04:26;0;50	07613;8	54001;5;178;43;
$GPXUP;2080;09:04:27;0;50	07601;8	54;5;177;36;
$GPXUP;2080;09:04:28;0;50	0759;8	53994;5;177;30;
$GPXUP;2080;09:04:29;0;50	07583;8	53992;5;177;20;
$GPXUP;2080;09:04:30;0;50	07581;8	53987;5;177;4;
$GPXUP;2080;09:04:31;0;50	07584;8	5398;5;177;10;
$GPXUP;2080;09:04:32;0;50	07589;8	53977;5;176;16;
$GPXUP;2080;09:04:33;0;50	07597;8	53979;5;176;29;
$GPXUP;2080;09:04:34;0;50	07608;8	53986;5;176;43;
$GPXUP;2080;09:04:35;0;50	0762;8	54;5;175;56;
$GPXUP;2080;09:04:36;0;50	07635;8	54024;5;175;80;
$GPXUP;2080;09:04:37;0;50	07651;8	54048;5;175;82;
$GPXUP;2080;09:04:38;0;50	07667;8	54073;5;175;84;
$GPXUP;2080;09:04:39;0;50	07683;8	541;5;174;87;
$GPXUP;2080;09:04:40;0;50	07698;8	54128;5;174;87;
$GPXUP;2080;09:04:41;0;50	07714;8	54157;5;174;91;
$GPXUP;2080;09:04:42;0;50	0773;8	54185;5;175;92;
$GPXUP;2080;09:04:43;0;50	07747;8	5421;5;174;88;
$GPXUP;2080;09:04:44;0;50	07765;8	54229;5;175;82;
$GPXUP;2080;09:04:45;0;50	07783;8	54247;5;174;82;
$GPXUP;2080;09:04:46;0;50	07799;8	54265;5;174;77;
$GPXUP;2080;09:04:47;0;50	07817;8	54287;5;173;82;
$GPXUP;2080;09:04:48;0;50	07827;8	54313;5;173;80;
$GPXUP;2080;09:04:49;0;50	0784;8	54338;5;171;79;
$GPXUP;2080;09:04:50;0;50	07854;8	54363;5;171;85;
$GPXUP;2080;09:04:51;0;50	07869;8	54387;5;171;85;
$GPXUP;2080;09:04:52;0;50	07886;8	54407;5;171;87;
$GPXUP;2080;09:04:53;0;50	07905;8	54424;5;172;87;
$GPXUP;2080;09:04:54;0;50	07925;8	54431;5;171;78;
$GPXUP;2080;09:04:55;0;50	07943;8	5444;5;172;77;
$GPXUP;2080;09:04:56;0;50	07963;8	54454;5;172;84;
$GPXUP;2080;09:04:57;0;50	07982;8	54466;5;172;82;
$GPXUP;2080;09:04:58;0;50	08;8	54475;5;173;77;
$GPXUP;2080;09:04:59;0;50	08019;8	54484;5;174;77;
$GPXUP;2080;09:05:00;0;50	08037;8	54494;5;174;79;
$GPXUP;2080;09:05:01;0;50	08055;8	54507;5;174;78;
$GPXUP;2080;09:05:02;0;50	08073;8	54522;5;175;79;
$GPXUP;2080;09:05:03;0;50	08087;8	5454;5;175;72;
$GPXUP;2080;09:05:04;0;50	08097;8	54566;5;175;79;
$GPXUP;2080;09:05:05;0;50	08107;8	54594;5;174;82;
$GPXUP;2080;09:05:06;0;50	08117;8	54621;5;174;82;
$GPXUP;2080;09:05:07;0;50	08124;8	54653;5;174;81;
$GPXUP;2080;09:05:08;0;50	08129;8	54683;5;174;82;
$GPXUP;2080;09:05:09;0;50	08134;8	54713;5;174;77;
$GPXUP;2080;09:05:10;0;50	08136;8	54742;5;175;76;
$GPXUP;2080;09:05:11;0;50	08135;8	54773;5;175;80;
$GPXUP;2080;09:05:12;0;50	08129;8	54802;5;176;74;
$GPXUP;2080;09:05:13;0;50	08125;8	54828;5;176;70;
$GPXUP;2080;09:05:14;0;50	08121;8	54856;5;177;74;
$GPXUP;2080;09:05:15;0;50	08119;8	54884;5;177;75;
$GPXUP;2080;09:05:16;0;50	08119;8	54915;5;178;78;
$GPXUP;2080;09:05:17;0;50	08123;8	54941;5;179;71;
$GPXUP;2080;09:05:18;0;50	08131;8	54965;5;180;70;
$GPXUP;2080;09:05:19;0;50	08147;8	54986;5;181;78;
$GPXUP;2080;09:05:20;0;50	08162;8	5501;5;182;82;
$GPXUP;2080;09:05:21;0;50	08176;8	55035;5;182;81;
$GPXUP;2080;09:05:22;0;50	08192;8	55056;5;181;79;
$GPXUP;2080;09:05:23;0;50	08209;8	55076;5;182;81;
$GPXUP;2080;09:05:24;0;50	08227;8	55094;5;183;80;
$GPXUP;2080;09:05:25;0;50	08244;8	55113;5;183;80;
$GPXUP;2080;09:05:26;0;50	08259;8	55136;5;184;79;
$GPXUP;2080;09:05:27;0;50	08274;8	55158;5;185;78;
$GPXUP;2080;09:05:28;0;50	08288;8	55182;5;186;79;
$GPXUP;2080;09:05:29;0;50	083;8	55207;5;186;81;
$GPXUP;2080;09:05:30;0;50	08314;8	55232;5;185;82;
$GPXUP;2080;09:05:31;0;50	08327;8	55257;5;184;84;
$GPXUP;2080;09:05:32;0;50	08343;8	55284;5;184;89;
$GPXUP;2080;09:05:33;0;50	08358;8	55311;5;184;92;
$GPXUP;2080;09:05:34;0;50	08373;8	55333;5;184;82;
$GPXUP;2080;09:05:35;0;50	0839;8	5535;5;184;77;
$GPXUP;2080;09:05:36;0;50	08409;8	55366;5;183;81;
$GPXUP;2080;09:05:37;0;50	08428;8	55375;5;183;78;
$GPXUP;2080;09:05:38;0;50	08447;8	55386;5;184;76;
$GPXUP;2080;09:05:39;0;50	08465;8	55399;5;184;75;
$GPXUP;2080;09:05:40;0;50	0848;8	55418;5;184;79;
$GPXUP;2080;09:05:41;0;50	08496;8	55437;5;185;80;
$GPXUP;2080;09:05:42;0;50	08513;8	55454;5;185;79;
$GPXUP;2080;09:05:43;0;50	0853;8	55473;5;184;81;
$GPXUP;2080;09:05:44;0;50	08547;8	55491;5;185;81;
$GPXUP;2080;09:05:45;0;50	08562;8	55512;5;184;80;
$GPXUP;2080;09:05:46;0;50	08576;8	55533;5;183;79;
$GPXUP;2080;09:05:47;0;50	08589;8	55558;5;184;80;
$GPXUP;2080;09:05:48;0;50	08601;8	55583;5;183;81;
$GPXUP;2080;09:05:49;0;50	08614;8	55607;5;182;82;
$GPXUP;2080;09:05:50;0;50	0863;8	55629;5;181;84;
$GPXUP;2080;09:05:51;0;50	08646;8	55651;5;180;86;
$GPXUP;2080;09:05:52;0;50	08663;8	5567;5;178;83;
$GPXUP;2080;09:05:53;0;50	08681;8	55689;5;177;82;
$GPXUP;2080;09:05:54;0;50	08698;8	55709;5;177;82;
$GPXUP;2080;09:05:55;0;50	08715;8	55726;5;177;80;
$GPXUP;2080;09:05:56;0;50	08734;8	55742;5;177;82;
$GPXUP;2080;09:05:57;0;50	08752;8	55759;5;178;82;
$GPXUP;2080;09:05:58;0;50	08771;8	5577;5;177;77;
$GPXUP;2080;09:05:59;0;50	0879;8	55779;5;178;78;
$GPXUP;2080;09:06:00;0;50	0881;8	55788;5;179;78;
$GPXUP;2080;09:06:01;0;50	08828;8	55798;5;180;78;
$GPXUP;2080;09:06:02;0;50	08847;8	55808;5;181;77;
$GPXUP;2080;09:06:03;0;50	08865;8	5582;5;182;77;
$GPXUP;2080;09:06:04;0;50	08883;8	5583;5;183;77;
$GPXUP;2080;09:06:05;0;50	08903;8	55839;5;185;77;
$GPXUP;2080;09:06:06;0;50	08921;8	55848;5;186;75;
$GPXUP;2080;09:06:07;0;50	08939;8	55859;5;188;76;
$GPXUP;2080;09:06:08;0;50	08955;8	55875;5;189;76;
$GPXUP;2080;09:06:09;0;50	08972;8	55893;5;191;78;
$GPXUP;2080;09:06:10;0;50	08986;8	55914;5;192;79;
$GPXUP;2080;09:06:11;0;50	09;8	55934;5;193;76;
$GPXUP;2080;09:06:12;0;50	09011;8	55959;5;195;74;
$GPXUP;2080;09:06:13;0;50	09021;8	55983;5;196;77;
$GPXUP;2080;09:06:14;0;50	09033;8	56006;5;198;77;
$GPXUP;2080;09:06:15;0;50	09044;8	56028;5;200;74;
$GPXUP;2080;09:06:16;0;50	09057;8	56049;5;203;71;
$GPXUP;2080;09:06:17;0;50	09071;8	56069;5;204;76;
$GPXUP;2080;09:06:18;0;50	09087;8	56087;5;206;83;
$GPXUP;2080;09:06:19;0;50	09105;8	56102;5;209;82;
$GPXUP;2080;09:06:20;0;50	09122;8	56118;5;210;79;
$GPXUP;2080;09:06:21;0;50	0914;8	56132;5;212;80;
$GPXUP;2080;09:06:22;0;50	09155;8	56147;5;214;72;
$GPXUP;2080;09:06:23;0;50	0917;8	56168;5;215;80;
$GPXUP;2080;09:06:24;0;50	09184;8	56192;5;216;83;
$GPXUP;2080;09:06:25;0;50	09201;8	56214;5;219;87;
$GPXUP;2080;09:06:26;0;50	09218;8	56234;5;220;87;
$GPXUP;2080;09:06:27;0;50	09236;8	56249;5;221;84;
$GPXUP;2080;09:06:28;0;50	09255;8	56265;5;222;83;
$GPXUP;2080;09:06:29;0;50	09272;8	5628;5;223;81;
$GPXUP;2080;09:06:30;0;50	09289;8	56296;5;224;80;
$GPXUP;2080;09:06:31;0;50	09306;8	5631;5;224;77;
$GPXUP;2080;09:06:32;0;50	09325;8	56325;5;225;84;
$GPXUP;2080;09:06:33;0;50	09346;8	56337;5;224;85;
$GPXUP;2080;09:06:34;0;50	09365;8	56351;5;223;85;
$GPXUP;2080;09:06:35;0;50	09385;8	5636;5;222;84;
$GPXUP;2080;09:06:36;0;50	09405;8	56365;5;221;82;
$GPXUP;2080;09:06:37;0;50	09426;8	56368;5;221;81;
$GPXUP;2080;09:06:38;0;50	09446;8	56367;5;220;78;
$GPXUP;2080;09:06:39;0;50	09465;8	56366;5;219;77;
$GPXUP;2080;09:06:40;0;50	09485;8	56367;5;219;81;
$GPXUP;2080;09:06:41;0;50	09505;8	56372;5;218;80;
$GPXUP;2080;09:06:42;0;50	09524;8	5638;5;218;75;
$GPXUP;2080;09:06:43;0;50	09542;8	56387;5;218;75;
$GPXUP;2080;09:06:44;0;50	09561;8	56391;5;219;78;
$GPXUP;2080;09:06:45;0;50	0958;8	56387;5;219;72;
$GPXUP;2080;09:06:46;0;50	09598;8	56383;5;219;73;
$GPXUP;2080;09:06:47;0;50	09616;8	56385;5;218;76;
$GPXUP;2080;09:06:48;0;50	09634;8	56394;5;217;80;
$GPXUP;2080;09:06:49;0;50	09653;8	56406;5;217;82;
$GPXUP;2080;09:06:50;0;50	0967;8	5642;5;217;80;
$GPXUP;2080;09:06:51;0;50	09685;8	56437;5;217;77;
$GPXUP;2080;09:06:52;0;50	097;8	56455;5;216;74;
$GPXUP;2080;09:06:53;0;50	09715;8	56471;5;216;74;
$GPXUP;2080;09:06:54;0;50	0973;8	56488;5;215;74;
$GPXUP;2080;09:06:55;0;50	09746;8	56508;5;215;78;
$GPXUP;2080;09:06:56;0;50	09761;8	56529;5;216;81;
$GPXUP;2080;09:06:57;0;50	09777;8	56549;5;215;81;
$GPXUP;2080;09:06:58;0;50	09792;8	56566;5;215;79;
$GPXUP;2080;09:06:59;0;50	09808;8	56585;5;215;78;
$GPXUP;2080;09:07:00;0;50	0982;8	56607;5;215;74;
$GPXUP;2080;09:07:01;0;50	09831;8	56632;5;216;76;
$GPXUP;2080;09:07:02;0;50	09843;8	56655;5;217;76;
$GPXUP;2080;09:07:03;0;50	09857;8	56673;5;218;75;
$GPXUP;2080;09:07:04;0;50	09873;8	56689;5;221;76;
$GPXUP;2080;09:07:05;0;50	09889;8	56704;5;222;77;
$GPXUP;2080;09:07:06;0;50	09907;8	56719;5;224;79;
$GPXUP;2080;09:07:07;0;50	09922;8	56736;5;227;77;
$GPXUP;2080;09:07:08;0;50	09939;8	5675;5;228;76;
$GPXUP;2080;09:07:09;0;50	09957;8	56763;5;230;78;
$GPXUP;2080;09:07:10;0;50	09973;8	56779;5;232;78;
$GPXUP;2080;09:07:11;0;50	09989;8	56797;5;234;78;
$GPXUP;2080;09:07:12;0;50	10004;8	5682;5;236;83;
$GPXUP;2080;09:07:13;0;50	10017;8	56842;5;237;80;
$GPXUP;2080;09:07:14;0;50	10031;8	56863;5;238;81;
$GPXUP;2080;09:07:15;0;50	10044;8	56886;5;238;81;
$GPXUP;2080;09:07:16;0;50	10056;8	56911;5;238;80;
$GPXUP;2080;09:07:17;0;50	10065;8	56938;5;238;79;
$GPXUP;2080;09:07:18;0;50	10072;8	56966;5;238;78;
$GPXUP;2080;09:07:19;0;50	1008;8	56993;5;238;74;
$GPXUP;2080;09:07:20;0;50	10087;8	57018;5;238;75;
$GPXUP;2080;09:07:21;0;50	10093;8	57045;5;239;74;
$GPXUP;2080;09:07:22;0;50	10102;8	5707;5;239;75;
$GPXUP;2080;09:07:23;0;50	10112;8	57095;5;238;77;
$GPXUP;2080;09:07:24;0;50	10124;8	57118;5;238;79;
$GPXUP;2080;09:07:25;0;50	10136;8	57145;5;237;83;
$GPXUP;2080;09:07:26;0;50	10146;8	57172;5;235;82;
$GPXUP;2080;09:07:27;0;50	10157;8	572;5;234;85;
$GPXUP;2080;09:07:28;0;50	10167;8	5723;5;232;88;
$GPXUP;2080;09:07:29;0;50	10174;8	57261;5;231;85;
$GPXUP;2080;09:07:30;0;50	10183;8	57291;5;231;85;
$GPXUP;2080;09:07:31;0;50	10194;8	57318;5;229;84;
$GPXUP;2080;09:07:32;0;50	10205;8	57346;5;228;84;
$GPXUP;2080;09:07:33;0;50	10218;8	57374;5;227;89;
$GPXUP;2080;09:07:34;0;50	10233;8	57398;5;226;88;
$GPXUP;2080;09:07:35;0;50	10251;8	57415;5;225;82;
$GPXUP;2080;09:07:36;0;50	10267;8	57436;5;223;82;
$GPXUP;2080;09:07:37;0;50	1028;8	57461;5;223;82;
$GPXUP;2080;09:07:38;0;50	10295;8	57483;5;222;82;
$GPXUP;2080;09:07:39;0;50	1031;8	57504;5;221;82;
$GPXUP;2080;09:07:40;0;50	10326;8	57524;5;220;82;
$GPXUP;2080;09:07:41;0;50	10341;8	57547;5;220;83;
$GPXUP;2080;09:07:42;0;50	10356;8	5757;5;219;83;
$GPXUP;2080;09:07:43;0;50	10372;8	57591;5;217;84;
$GPXUP;2080;09:07:44;0;50	10389;8	57613;5;215;88;
$GPXUP;2080;09:07:45;0;50	10407;8	57632;5;213;88;
$GPXUP;2080;09:07:46;0;50	10425;8	57651;5;211;88;
$GPXUP;2080;09:07:47;0;50	10441;8	57668;5;210;77;
$GPXUP;2080;09:07:48;0;50	10456;8	57689;5;208;76;
$GPXUP;2080;09:07:49;0;50	10468;8	57711;5;207;75;
$GPXUP;2080;09:07:50;0;50	1048;8	57735;5;207;75;
$GPXUP;2080;09:07:51;0;50	10492;8	57757;5;206;76;
$GPXUP;2080;09:07:52;0;50	10507;8	57777;5;206;77;
$GPXUP;2080;09:07:53;0;50	10523;8	57795;5;205;80;
$GPXUP;2080;09:07:54;0;50	10542;8	57808;5;205;80;
$GPXUP;2080;09:07:55;0;50	1056;8	57823;5;204;80;
$GPXUP;2080;09:07:56;0;50	10577;8	57842;5;204;79;
$GPXUP;2080;09:07:57;0;50	10592;8	5786;5;204;78;
$GPXUP;2080;09:07:58;0;50	10607;8	5788;5;204;77;
$GPXUP;2080;09:07:59;0;50	10624;8	57897;5;204;77;
$GPXUP;2080;09:08:00;0;50	10641;8	57911;5;205;78;
$GPXUP;2080;09:08:01;0;50	10659;8	57923;5;205;76;
$GPXUP;2080;09:08:02;0;50	10676;8	57934;5;206;74;
$GPXUP;2080;09:08:03;0;50	10693;8	57948;5;208;74;
$GPXUP;2080;09:08:04;0;50	10709;8	57964;5;210;76;
$GPXUP;2080;09:08:05;0;50	10724;8	57985;5;210;76;
$GPXUP;2080;09:08:06;0;50	10737;8	58005;5;212;74;
$GPXUP;2080;09:08:07;0;50	10751;8	58024;5;214;76;
$GPXUP;2080;09:08:08;0;50	10766;8	58045;5;215;80;
$GPXUP;2080;09:08:09;0;50	1078;8	58066;5;217;78;
$GPXUP;2080;09:08:10;0;50	10794;8	58091;5;218;86;
$GPXUP;2080;09:08:11;0;50	10808;8	58116;5;218;86;
$GPXUP;2080;09:08:12;0;50	10825;8	58139;5;219;86;
$GPXUP;2080;09:08:13;0;50	10842;8	5816;5;221;88;
$GPXUP;2080;09:08:14;0;50	10859;8	58183;5;221;94;
$GPXUP;2080;09:08:15;0;50	10877;8	5821;5;222;98;
$GPXUP;2080;09:08:16;0;50	10892;8	58238;5;222;95;
$GPXUP;2080;09:08:17;0;50	10902;8	58266;5;223;84;
$GPXUP;2080;09:08:18;0;50	10912;8	58291;5;224;78;
$GPXUP;2080;09:08:19;0;50	10923;8	58314;5;226;77;
$GPXUP;2080;09:08:20;0;50	10934;8	58337;5;227;78;
$GPXUP;2080;09:08:21;0;50	10947;8	58356;5;228;77;
$GPXUP;2080;09:08:22;0;50	10963;8	58371;5;229;76;
$GPXUP;2080;09:08:23;0;50	10978;8	58388;5;232;76;
$GPXUP;2080;09:08:24;0;50	10991;8	58404;5;234;73;
$GPXUP;2080;09:08:25;0;50	11007;8	58415;5;236;71;
$GPXUP;2080;09:08:26;0;50	11023;8	58428;5;238;74;
$GPXUP;2080;09:08:27;0;50	11039;8	58439;5;240;72;
$GPXUP;2080;09:08:28;0;50	11055;8	58451;5;243;71;
$GPXUP;2080;09:08:29;0;50	1107;8	58466;5;244;72;
$GPXUP;2080;09:08:30;0;50	11081;8	58489;5;247;76;
$GPXUP;2080;09:08:31;0;50	1109;8	58516;5;247;78;
$GPXUP;2080;09:08:32;0;50	11101;8	58542;5;249;79;
$GPXUP;2080;09:08:33;0;50	11114;8	58566;5;250;83;
$GPXUP;2080;09:08:34;0;50	11128;8	5859;5;251;82;
$GPXUP;2080;09:08:35;0;50	1114;8	58616;5;252;82;
$GPXUP;2080;09:08:36;0;50	1115;8	58645;5;254;82;
$GPXUP;2080;09:08:37;0;50	11161;8	58674;5;256;84;
$GPXUP;2080;09:08:38;0;50	11173;8	58702;5;257;88;
$GPXUP;2080;09:08:39;0;50	11181;8	58731;5;258;80;
$GPXUP;2080;09:08:40;0;50	11189;8	5876;5;260;78;
$GPXUP;2080;09:08:41;0;50	11191;8	58793;5;261;84;
$GPXUP;2080;09:08:42;0;50	11194;8	58826;5;261;83;
$GPXUP;2080;09:08:43;0;50	11199;8	58856;5;261;81;
$GPXUP;2080;09:08:44;0;50	11206;8	58889;5;261;86;
$GPXUP;2080;09:08:45;0;50	11216;8	5892;5;261;91;
$GPXUP;2080;09:08:46;0;50	11228;8	58942;5;262;76;
$GPXUP;2080;09:08:47;0;50	11239;8	58964;5;262;72;
$GPXUP;2080;09:08:48;0;50	11247;8	58988;5;261;70;
$GPXUP;2080;09:08:49;0;50	11253;8	59015;5;260;73;
$GPXUP;2080;09:08:50;0;50	11258;8	59043;5;259;78;
$GPXUP;2080;09:08:51;0;50	11262;8	59073;5;257;80;
$GPXUP;2080;09:08:52;0;50	11264;8	59104;5;255;81;
$GPXUP;2080;09:08:53;0;50	11267;8	59136;5;254;83;
$GPXUP;2080;09:08:54;0;50	11271;8	5917;5;253;89;
$GPXUP;2080;09:08:55;0;50	11276;8	59201;5;251;82;
$GPXUP;2080;09:08:56;0;50	11282;8	59229;5;249;77;
$GPXUP;2080;09:08:57;0;50	11293;8	59253;5;248;72;
$GPXUP;2080;09:08:58;0;50	11308;8	59274;5;247;80;
$GPXUP;2080;09:08:59;0;50	11323;8	59295;5;246;81;
$GPXUP;2080;09:09:00;0;50	11337;8	5932;5;245;82;
$GPXUP;2080;09:09:01;0;50	11348;8	59345;5;245;80;
$GPXUP;2080;09:09:02;0;50	11357;8	59372;5;245;77;
$GPXUP;2080;09:09:03;0;50	11367;8	59398;5;245;78;
$GPXUP;2080;09:09:04;0;50	11378;8	59424;5;243;79;
$GPXUP;2080;09:09:05;0;50	11391;8	59449;5;243;81;
$GPXUP;2080;09:09:06;0;50	11403;8	59475;5;243;83;
$GPXUP;2080;09:09:07;0;50	11416;8	59501;5;241;85;
$GPXUP;2080;09:09:08;0;50	11428;8	59528;5;241;83;
$GPXUP;2080;09:09:09;0;50	11441;8	59552;5;240;82;
$GPXUP;2080;09:09:10;0;50	11454;8	59577;5;240;80;
$GPXUP;2080;09:09:11;0;50	11464;8	59601;5;240;76;
$GPXUP;2080;09:09:12;0;50	11472;8	59627;5;240;72;
$GPXUP;2080;09:09:13;0;50	11481;8	59651;5;241;73;
$GPXUP;2080;09:09:14;0;50	11493;8	59674;5;241;74;
$GPXUP;2080;09:09:15;0;50	11506;8	59696;5;242;77;
$GPXUP;2080;09:09:16;0;50	11519;8	5972;5;241;77;
$GPXUP;2080;09:09:17;0;50	11529;8	59744;5;241;76;
$GPXUP;2080;09:09:18;0;50	11536;8	59772;5;241;76;
$GPXUP;2080;09:09:19;0;50	1154;8	598;5;241;76;
$GPXUP;2080;09:09:20;0;50	11545;8	59829;5;242;76;
$GPXUP;2080;09:09:21;0;50	11549;8	59857;5;242;73;
$GPXUP;2080;09:09:22;0;50	11554;8	59885;5;241;76;
$GPXUP;2080;09:09:23;0;50	11558;8	59914;5;240;75;
$GPXUP;2080;09:09:24;0;50	11563;8	59943;5;240;81;
$GPXUP;2080;09:09:25;0;50	11572;8	59972;5;238;85;
$GPXUP;2080;09:09:26;0;50	11583;8	60001;5;238;85;
$GPXUP;2080;09:09:27;0;50	11592;8	6003;5;237;83;
$GPXUP;2080;09:09:28;0;50	11598;8	60061;5;238;82;
$GPXUP;2080;09:09:29;0;50	11602;8	60093;5;237;82;
$GPXUP;2080;09:09:30;0;50	11604;8	60125;5;237;81;
$GPXUP;2080;09:09:31;0;50	11602;8	60154;5;237;77;
$GPXUP;2080;09:09:32;0;50	11603;8	60184;5;237;75;
$GPXUP;2080;09:09:33;0;50	11605;8	60213;5;238;76;
$GPXUP;2080;09:09:34;0;50	11609;8	60241;5;238;77;
$GPXUP;2080;09:09:35;0;50	11612;8	60272;5;237;76;
$GPXUP;2080;09:09:36;0;50	11613;8	60303;5;237;77;
$GPXUP;2080;09:09:37;0;50	11616;8	60333;5;237;77;
$GPXUP;2080;09:09:38;0;50	11622;8	60363;5;237;78;
$GPXUP;2080;09:09:39;0;50	11627;8	60391;5;237;74;
$GPXUP;2080;09:09:40;0;50	11636;8	60419;5;237;79;
$GPXUP;2080;09:09:41;0;50	11648;8	60445;5;237;83;
$GPXUP;2080;09:09:42;0;50	11662;8	60466;5;237;76;
$GPXUP;2080;09:09:43;0;50	11675;8	60487;5;237;74;
$GPXUP;2080;09:09:44;0;50	11685;8	60511;5;237;74;
$GPXUP;2080;09:09:45;0;50	11693;8	60535;5;237;72;
$GPXUP;2080;09:09:46;0;50	117;8	60561;5;237;71;
$GPXUP;2080;09:09:47;0;50	11709;8	60586;5;237;72;
$GPXUP;2080;09:09:48;0;50	11721;8	6061;5;237;76;
$GPXUP;2080;09:09:49;0;50	11733;8	60633;5;237;78;
$GPXUP;2080;09:09:50;0;50	11743;8	60659;5;238;77;
$GPXUP;2080;09:09:51;0;50	11751;8	60687;5;238;76;
$GPXUP;2080;09:09:52;0;50	11757;8	60715;5;237;78;
$GPXUP;2080;09:09:53;0;50	11763;8	60744;5;237;78;
$GPXUP;2080;09:09:54;0;50	11767;8	60774;5;237;77;
$GPXUP;2080;09:09:55;0;50	1177;8	60804;5;236;80;
$GPXUP;2080;09:09:56;0;50	11773;8	60835;5;237;81;
$GPXUP;2080;09:09:57;0;50	11774;8	60867;5;237;81;
$GPXUP;2080;09:09:58;0;50	11773;8	60893;5;237;72;
$GPXUP;2080;09:09:59;0;50	11774;8	60922;5;238;73;
$GPXUP;2080;09:10:00;0;50	11774;8	60949;5;238;71;
$GPXUP;2080;09:10:01;0;50	11772;8	60975;5;240;69;
$GPXUP;2080;09:10:02;0;50	11773;8	60999;5;242;63;
$GPXUP;2080;09:10:03;0;50	11776;8	61027;5;244;73;
$GPXUP;2080;09:10:04;0;50	11782;8	61055;5;244;78;
$GPXUP;2080;09:10:05;0;50	11789;8	61083;5;246;78;
$GPXUP;2080;09:10:06;0;50	11793;8	61111;5;245;76;
$GPXUP;2080;09:10:07;0;50	11796;8	6114;5;246;74;
$GPXUP;2080;09:10:08;0;50	11798;8	61168;5;247;73;
$GPXUP;2080;09:10:09;0;50	118;8	61195;5;247;73;
$GPXUP;2080;09:10:10;0;50	11802;8	61225;5;246;75;
$GPXUP;2080;09:10:11;0;50	11806;8	61253;5;247;73;
$GPXUP;2080;09:10:12;0;50	1181;8	61279;5;247;69;
$GPXUP;2080;09:10:13;0;50	11815;8	61304;5;247;69;
$GPXUP;2080;09:10:14;0;50	11823;8	61327;5;248;65;
$GPXUP;2080;09:10:15;0;50	11836;8	61347;5;247;71;
$GPXUP;2080;09:10:16;0;50	11847;8	61371;5;247;73;
$GPXUP;2080;09:10:17;0;50	11857;8	61395;5;247;73;
$GPXUP;2080;09:10:18;0;50	11865;8	6142;5;248;72;
$GPXUP;2080;09:10:19;0;50	11869;8	61448;5;248;71;
$GPXUP;2080;09:10:20;0;50	11873;8	61474;5;249;71;
$GPXUP;2080;09:10:21;0;50	11877;8	61502;5;249;74;
$GPXUP;2080;09:10:22;0;50	11881;8	61531;5;250;75;
$GPXUP;2080;09:10:23;0;50	11889;8	61559;5;251;77;
$GPXUP;2080;09:10:24;0;50	11896;8	61585;5;251;78;
$GPXUP;2080;09:10:25;0;50	11907;8	61611;5;253;78;
$GPXUP;2080;09:10:26;0;50	11918;8	61638;5;254;80;
$GPXUP;2080;09:10:27;0;50	11926;8	61667;5;254;79;
$GPXUP;2080;09:10:28;0;50	11933;8	61695;5;255;76;
$GPXUP;2080;09:10:29;0;50	11935;8	61726;5;256;82;
$GPXUP;2080;09:10:30;0;50	11939;8	61758;5;256;83;
$GPXUP;2080;09:10:31;0;50	11946;8	61789;5;256;85;
$GPXUP;2080;09:10:32;0;50	11955;8	6182;5;255;88;
$GPXUP;2080;09:10:33;0;50	11967;8	61849;5;255;88;
$GPXUP;2080;09:10:34;0;50	11981;8	61877;5;255;89;
$GPXUP;2080;09:10:35;0;50	11995;8	61904;5;255;88;
$GPXUP;2080;09:10:36;0;50	12008;8	61933;5;255;89;
$GPXUP;2080;09:10:37;0;50	12017;8	61963;5;255;85;
$GPXUP;2080;09:10:38;0;50	12025;8	61994;5;255;84;
$GPXUP;2080;09:10:39;0;50	12033;8	62025;5;255;83;
$GPXUP;2080;09:10:40;0;50	1204;8	62057;5;254;86;
$GPXUP;2080;09:10:41;0;50	12052;8	62087;5;254;88;
$GPXUP;2080;09:10:42;0;50	12065;8	62113;5;255;88;
$GPXUP;2080;09:10:43;0;50	12078;8	62143;5;254;89;
$GPXUP;2080;09:10:44;0;50	12089;8	62174;5;254;91;
$GPXUP;2080;09:10:45;0;50	12097;8	62203;5;254;81;
$GPXUP;2080;09:10:46;0;50	12107;8	62228;5;254;75;
$GPXUP;2080;09:10:47;0;50	12119;8	62252;5;254;79;
$GPXUP;2080;09:10:48;0;50	12129;8	62278;5;254;78;
$GPXUP;2080;09:10:49;0;50	12139;8	62307;5;256;84;
$GPXUP;2080;09:10:50;0;50	12147;8	62337;5;255;86;
$GPXUP;2080;09:10:51;0;50	12155;8	6237;5;256;86;
$GPXUP;2080;09:10:52;0;50	12157;8	62403;5;257;84;
$GPXUP;2080;09:10:53;0;50	12164;8	62436;5;257;87;
$GPXUP;2080;09:10:54;0;50	12172;8	62469;5;257;89;
$GPXUP;2080;09:10:55;0;50	12181;8	62499;5;258;88;
$GPXUP;2080;09:10:56;0;50	12193;8	62529;5;258;88;
$GPXUP;2080;09:10:57;0;50	12203;8	62559;5;259;86;
$GPXUP;2080;09:10:58;0;50	12209;8	62591;5;259;85;
$GPXUP;2080;09:10:59;0;50	12215;8	62624;5;258;85;
$GPXUP;2080;09:11:00;0;50	12223;8	62655;5;258;85;
$GPXUP;2080;09:11:01;0;50	12232;8	62685;5;257;86;
$GPXUP;2080;09:11:02;0;50	12243;8	62715;5;257;92;
$GPXUP;2080;09:11:03;0;50	12256;8	62745;5;256;89;
$GPXUP;2080;09:11:04;0;50	12267;8	62774;5;255;87;
$GPXUP;2080;09:11:05;0;50	12279;8	62803;5;254;85;
$GPXUP;2080;09:11:06;0;50	12289;8	6283;5;254;83;
$GPXUP;2080;09:11:07;0;50	12299;8	62857;5;253;81;
$GPXUP;2080;09:11:08;0;50	12309;8	62884;5;254;79;
$GPXUP;2080;09:11:09;0;50	12319;8	62913;5;255;83;
$GPXUP;2080;09:11:10;0;50	12327;8	62943;5;254;83;
$GPXUP;2080;09:11:11;0;50	12335;8	62973;5;254;83;
$GPXUP;2080;09:11:12;0;50	12343;8	63001;5;254;77;
$GPXUP;2080;09:11:13;0;50	12349;8	63027;5;254;71;
$GPXUP;2080;09:11:14;0;50	12357;8	63057;5;253;85;
$GPXUP;2080;09:11:15;0;50	12365;8	6309;5;252;88;
$GPXUP;2080;09:11:16;0;50	12373;8	63121;5;251;87;
$GPXUP;2080;09:11:17;0;50	12384;8	63152;5;250;86;
$GPXUP;2080;09:11:18;0;50	12393;8	6318;5;250;84;
$GPXUP;2080;09:11:19;0;50	124;8	6321;5;248;81;
$GPXUP;2080;09:11:20;0;50	12406;8	63241;5;248;80;
$GPXUP;2080;09:11:21;0;50	12408;8	63271;5;247;79;
$GPXUP;2080;09:11:22;0;50	12411;8	63301;5;248;77;
$GPXUP;2080;09:11:23;0;50	12414;8	6333;5;248;76;
$GPXUP;2080;09:11:24;0;50	1242;8	63358;5;247;78;
$GPXUP;2080;09:11:25;0;50	12425;8	63387;5;247;78;
$GPXUP;2080;09:11:26;0;50	12432;8	63418;5;245;83;
$GPXUP;2080;09:11:27;0;50	12442;8	63447;5;245;84;
$GPXUP;2080;09:11:28;0;50	12453;8	63472;5;244;80;
$GPXUP;2080;09:11:29;0;50	12462;8	63502;5;243;84;
$GPXUP;2080;09:11:30;0;50	1247;8	63533;5;242;88;
$GPXUP;2080;09:11:31;0;50	12476;8	63566;5;241;88;
$GPXUP;2080;09:11:32;0;50	12479;8	63595;5;240;79;
$GPXUP;2080;09:11:33;0;50	1248;8	63621;5;241;72;
$GPXUP;2080;09:11:34;0;50	1248;8	63648;5;242;72;
$GPXUP;2080;09:11:35;0;50	1248;8	63675;5;242;70;
$GPXUP;2080;09:11:36;0;50	12482;8	63702;5;242;71;
$GPXUP;2080;09:11:37;0;50	12485;8	63733;5;242;82;
$GPXUP;2080;09:11:38;0;50	1249;8	63762;5;242;82;
$GPXUP;2080;09:11:39;0;50	12493;8	63792;5;242;79;
$GPXUP;2080;09:11:40;0;50	12497;8	63821;5;242;79;
$GPXUP;2080;09:11:41;0;50	12502;8	63851;5;241;80;
$GPXUP;2080;09:11:42;0;50	12509;8	63877;5;241;79;
$GPXUP;2080;09:11:43;0;50	12517;8	63904;5;240;75;
$GPXUP;2080;09:11:44;0;50	12521;8	63933;5;240;79;
$GPXUP;2080;09:11:45;0;50	12523;8	63963;5;240;76;
$GPXUP;2080;09:11:46;0;50	12526;8	63994;5;240;82;
$GPXUP;2080;09:11:47;0;50	12533;8	64025;5;239;88;
$GPXUP;2080;09:11:48;0;50	1254;8	64057;5;239;86;
$GPXUP;2080;09:11:49;0;50	12545;8	64088;5;237;85;
$GPXUP;2080;09:11:50;0;50	12551;8	64119;5;236;85;
$GPXUP;2080;09:11:51;0;50	12558;8	6415;5;235;86;
$GPXUP;2080;09:11:52;0;50	12566;8	6418;5;233;86;
$GPXUP;2080;09:11:53;0;50	12573;8	6421;5;231;86;
$GPXUP;2080;09:11:54;0;50	12583;8	6424;5;230;87;
$GPXUP;2080;09:11:55;0;50	12595;8	64268;5;228;87;
$GPXUP;2080;09:11:56;0;50	12605;8	64297;5;226;83;
$GPXUP;2080;09:11:57;0;50	12611;8	64326;5;225;81;
$GPXUP;2080;09:11:58;0;50	12613;8	64357;5;224;78;
$GPXUP;2080;09:11:59;0;50	12615;8	64387;5;222;79;
$GPXUP;2080;09:12:00;0;50	1262;8	64418;5;221;80;
$GPXUP;2080;09:12:01;0;50	12626;8	64449;5;220;85;
$GPXUP;2080;09:12:02;0;50	1263;8	64482;5;218;86;
$GPXUP;2080;09:12:03;0;50	12629;8	64515;5;216;86;
$GPXUP;2080;09:12:04;0;50	12627;8	64547;5;215;83;
$GPXUP;2080;09:12:05;0;50	12626;8	64581;5;214;85;
$GPXUP;2080;09:12:06;0;50	1263;8	64613;5;213;85;
$GPXUP;2080;09:12:07;0;50	12634;8	64645;5;212;86;
$GPXUP;2080;09:12:08;0;50	12639;8	64679;5;210;87;
$GPXUP;2080;09:12:09;0;50	1264;8	64712;5;208;86;
$GPXUP;2080;09:12:10;0;50	12637;8	64745;5;206;85;
$GPXUP;2080;09:12:11;0;50	12637;8	64778;5;205;85;
$GPXUP;2080;09:12:12;0;50	12638;8	64812;5;204;87;
$GPXUP;2080;09:12:13;0;50	12635;8	64846;5;202;88;
$GPXUP;2080;09:12:14;0;50	12635;8	6488;5;199;88;
$GPXUP;2080;09:12:15;0;50	12636;8	64916;5;197;92;
$GPXUP;2080;09:12:16;0;50	12636;8	64953;5;195;92;
$GPXUP;2080;09:12:17;0;50	12633;8	64988;5;192;91;
$GPXUP;2080;09:12:18;0;50	12632;8	65024;5;189;90;
$GPXUP;2080;09:12:19;0;50	12628;8	65058;5;187;90;
$GPXUP;2080;09:12:20;0;50	12624;8	65091;5;185;86;
$GPXUP;2080;09:12:21;0;50	1262;8	65123;5;183;83;
$GPXUP;2080;09:12:22;0;50	12616;8	65155;5;181;84;
$GPXUP;2080;09:12:23;0;50	12612;8	65189;5;179;85;
$GPXUP;2080;09:12:24;0;50	12609;8	65218;5;177;78;
$GPXUP;2080;09:12:25;0;50	12601;8	65251;5;175;85;
$GPXUP;2080;09:12:26;0;50	12592;8	65281;5;173;86;
$GPXUP;2080;09:12:27;0;50	12582;8	65309;5;171;83;
$GPXUP;2080;09:12:28;0;50	12566;8	6533;5;170;82;
$GPXUP;2080;09:12:29;0;50	12548;8	65348;5;168;82;
$GPXUP;2080;09:12:30;0;50	1253;8	65368;5;166;86;
$GPXUP;2080;09:12:31;0;50	12513;8	65392;5;166;92;
$GPXUP;2080;09:12:32;0;50	125;8	65418;5;165;84;
$GPXUP;2080;09:12:33;0;50	12487;8	65439;5;165;76;
$GPXUP;2080;09:12:34;0;50	12475;8	65464;5;164;80;
$GPXUP;2080;09:12:35;0;50	12465;8	65489;5;165;78;
$GPXUP;2080;09:12:36;0;50	12456;8	65516;5;164;77;
$GPXUP;2080;09:12:37;0;50	12447;8	65542;5;165;80;
$GPXUP;2080;09:12:38;0;50	12442;8	65577;5;165;88;
$GPXUP;2080;09:12:39;0;50	12439;8	6561;5;164;84;
$GPXUP;2080;09:12:40;0;50	12437;8	65643;5;164;84;
$GPXUP;2080;09:12:41;0;50	12434;8	65675;5;165;81;
$GPXUP;2080;09:12:42;0;50	12435;8	65707;5;164;83;
$GPXUP;2080;09:12:43;0;50	12437;8	6574;5;164;83;
$GPXUP;2080;09:12:44;0;50	12444;8	65771;5;164;80;
$GPXUP;2080;09:12:45;0;50	12457;8	65795;5;164;72;
$GPXUP;2080;09:12:46;0;50	12475;8	65809;5;164;70;
$GPXUP;2080;09:12:47;0;50	12492;8	65822;5;164;60;
$GPXUP;2080;09:12:48;0;50	12506;8	65836;5;163;56;
$GPXUP;2080;09:12:49;0;50	1252;8	65855;5;162;64;
$GPXUP;2080;09:12:50;0;50	12531;8	65878;5;162;70;
$GPXUP;2080;09:12:51;0;50	12539;8	65903;5;161;70;
$GPXUP;2080;09:12:52;0;50	12546;8	65927;5;161;68;
$GPXUP;2080;09:12:53;0;50	12552;8	65951;5;160;65;
$GPXUP;2080;09:12:54;0;50	12557;8	65973;2;159;65;
$GPXUP;2080;09:12:55;0;50	1256;8	65974;5;159;12;
$GPXUP;2080;09:12:56;0;50	12561;8	65972;5;159;1;
$GPXUP;2080;09:12:57;0;50	12561;8	65969;5;159;0;
$GPXUP;2080;09:12:58;0;50	12561;8	65964;5;159;0;
$GPXUP;2080;09:12:59;0;50	12561;8	65962;5;158;0;
$GPXUP;2080;09:13:00;0;50	12562;8	65959;5;158;0;
$GPXUP;2080;09:13:01;0;50	12561;8	65956;5;159;0;
$GPXUP;2080;09:13:02;0;50	12561;8	65953;5;159;0;
$GPXUP;2080;09:13:03;0;50	12561;8	65952;5;158;0;
$GPXUP;2080;09:13:04;0;50	12562;8	65949;5;158;0;
$GPXUP;2080;09:13:05;0;50	12562;8	65948;5;158;0;
$GPXUP;2080;09:13:06;0;50	12561;8	65945;5;159;0;
$GPXUP;2080;09:13:07;0;50	12561;8	65943;5;158;0;
$GPXUP;2080;09:13:08;0;50	12561;8	65942;5;158;0;
$GPXUP;2080;09:13:09;0;50	12562;8	65939;5;158;0;
$GPXUP;2080;09:13:10;0;50	12561;8	65937;5;159;0;
