# Supplementary material for: Pigeon Navigation: Different Routes Lead to Frankfurt
Source: PLoS One. 2014 Nov 12;9(11):e112439. doi: 10.1371/journal.pone.0112439 (PMC4229201; doi:10.1371/journal.pone.0112439)
Supplement: File S4 — Files containing the original track data and a ‘Read me’ explaining the data format. (ZIP) [file pone.0112439.s004.zip › S-KB/050520xup03_275.log]

$GPXUP;2098;08:50:23;0;50	07226;8	53973;5;143;0;
$GPXUP;2098;08:50:24;0;50	07224;8	53973;5;143;5;
$GPXUP;2098;08:50:25;0;50	07221;8	53969;5;143;16;
$GPXUP;2098;08:50:26;0;50	07215;8	53961;5;144;34;
$GPXUP;2098;08:50:27;0;50	07208;8	5395;5;144;41;
$GPXUP;2098;08:50:28;0;50	07201;8	53933;5;144;47;
$GPXUP;2098;08:50:29;0;50	07196;8	53915;5;145;51;
$GPXUP;2098;08:50:30;0;50	07192;8	53898;5;144;50;
$GPXUP;2098;08:50:31;0;50	07188;8	53877;5;145;54;
$GPXUP;2098;08:50:32;0;50	07186;8	53856;5;146;54;
$GPXUP;2098;08:50:33;0;50	07187;8	53834;5;146;55;
$GPXUP;2098;08:50:34;0;50	07189;8	53812;5;147;55;
$GPXUP;2098;08:50:35;0;50	07192;8	53791;5;148;54;
$GPXUP;2098;08:50:36;0;50	07196;8	53771;5;149;54;
$GPXUP;2098;08:50:37;0;50	07198;8	5375;5;149;55;
$GPXUP;2098;08:50:38;0;50	07199;8	53729;5;150;53;
$GPXUP;2098;08:50:39;0;50	07196;8	53707;5;150;55;
$GPXUP;2098;08:50:40;0;50	07196;8	53686;5;151;57;
$GPXUP;2098;08:50:41;0;50	07199;8	53662;5;152;59;
$GPXUP;2098;08:50:42;0;50	07205;8	53642;5;153;58;
$GPXUP;2098;08:50:43;0;50	0721;8	5362;5;154;56;
$GPXUP;2098;08:50:44;0;50	07212;8	53599;5;155;54;
$GPXUP;2098;08:50:45;0;50	07213;8	53581;5;156;49;
$GPXUP;2098;08:50:46;0;50	07213;8	53561;5;156;48;
$GPXUP;2098;08:50:47;0;50	07212;8	53541;5;157;51;
$GPXUP;2098;08:50:48;0;50	07213;8	5352;5;158;56;
$GPXUP;2098;08:50:49;0;50	07215;8	53496;5;157;60;
$GPXUP;2098;08:50:50;0;50	07215;8	53472;5;157;62;
$GPXUP;2098;08:50:51;0;50	07217;8	53446;5;156;65;
$GPXUP;2098;08:50:52;0;50	07219;8	53421;5;156;66;
$GPXUP;2098;08:50:53;0;50	07218;8	53394;5;155;67;
$GPXUP;2098;08:50:54;0;50	07216;8	53368;5;154;67;
$GPXUP;2098;08:50:55;0;50	07214;8	53342;5;154;68;
$GPXUP;2098;08:50:56;0;50	07212;8	53317;5;153;67;
$GPXUP;2098;08:50:57;0;50	07208;8	53292;5;153;65;
$GPXUP;2098;08:50:58;0;50	07203;8	5327;5;153;60;
$GPXUP;2098;08:50:59;0;50	07197;8	53249;5;154;58;
$GPXUP;2098;08:51:00;0;50	07188;8	53232;5;154;57;
$GPXUP;2098;08:51:01;0;50	0718;8	53215;5;154;56;
$GPXUP;2098;08:51:02;0;50	07171;8	53198;5;156;57;
$GPXUP;2098;08:51:03;0;50	07161;8	53182;5;155;58;
$GPXUP;2098;08:51:04;0;50	07152;8	53163;5;156;57;
$GPXUP;2098;08:51:05;0;50	07144;8	53145;5;156;59;
$GPXUP;2098;08:51:06;0;50	07136;8	53125;5;157;59;
$GPXUP;2098;08:51:07;0;50	07133;8	53103;5;157;57;
$GPXUP;2098;08:51:08;0;50	07134;8	5308;5;158;56;
$GPXUP;2098;08:51:09;0;50	07134;8	53059;5;160;54;
$GPXUP;2098;08:51:10;0;50	07133;8	53039;5;160;51;
$GPXUP;2098;08:51:11;0;50	07131;8	53019;5;161;55;
$GPXUP;2098;08:51:12;0;50	07125;8	53001;5;162;52;
$GPXUP;2098;08:51:13;0;50	07119;8	52985;5;163;45;
$GPXUP;2098;08:51:14;0;50	07109;8	52978;5;163;42;
$GPXUP;2098;08:51:15;0;50	07098;8	52969;5;164;50;
$GPXUP;2098;08:51:16;0;50	07089;8	52954;5;165;53;
$GPXUP;2098;08:51:17;0;50	07082;8	52936;5;165;55;
$GPXUP;2098;08:51:18;0;50	07076;8	52919;5;165;55;
$GPXUP;2098;08:51:19;0;50	07067;8	52903;5;166;54;
$GPXUP;2098;08:51:20;0;50	07056;8	52893;5;167;53;
$GPXUP;2098;08:51:21;0;50	07043;8	52885;5;167;53;
$GPXUP;2098;08:51:22;0;50	0703;8	52878;5;168;52;
$GPXUP;2098;08:51:23;0;50	07016;8	52874;5;168;47;
$GPXUP;2098;08:51:24;0;50	07004;8	52876;5;169;43;
$GPXUP;2098;08:51:25;0;50	06991;8	52881;5;171;46;
$GPXUP;2098;08:51:26;0;50	06979;8	52893;5;172;50;
$GPXUP;2098;08:51:27;0;50	06966;8	52907;5;172;52;
$GPXUP;2098;08:51:28;0;50	06953;8	5292;5;174;53;
$GPXUP;2098;08:51:29;0;50	0694;8	52935;5;174;54;
$GPXUP;2098;08:51:30;0;50	06928;8	52947;5;175;51;
$GPXUP;2098;08:51:31;0;50	06915;8	52958;5;175;54;
$GPXUP;2098;08:51:32;0;50	06902;8	52966;5;176;53;
$GPXUP;2098;08:51:33;0;50	06889;8	52966;5;177;44;
$GPXUP;2098;08:51:34;0;50	06877;8	5296;5;177;50;
$GPXUP;2098;08:51:35;0;50	06866;8	52947;5;177;54;
$GPXUP;2098;08:51:36;0;50	06853;8	52934;5;177;57;
$GPXUP;2098;08:51:37;0;50	06842;8	52925;5;178;47;
$GPXUP;2098;08:51:38;0;50	06833;8	52922;5;179;34;
$GPXUP;2098;08:51:39;0;50	06824;8	52926;5;178;34;
$GPXUP;2098;08:51:40;0;50	06813;8	52938;5;179;47;
$GPXUP;2098;08:51:41;0;50	06803;8	52958;5;179;55;
$GPXUP;2098;08:51:42;0;50	06794;8	52979;5;180;57;
$GPXUP;2098;08:51:43;0;50	06781;8	52992;5;180;57;
$GPXUP;2098;08:51:44;0;50	0677;8	5301;5;180;59;
$GPXUP;2098;08:51:45;0;50	0676;8	53027;5;180;55;
$GPXUP;2098;08:51:46;0;50	06752;8	53047;5;180;52;
$GPXUP;2098;08:51:47;0;50	06748;8	53072;5;180;58;
$GPXUP;2098;08:51:48;0;50	06749;8	53099;5;179;62;
$GPXUP;2098;08:51:49;0;50	06753;8	53124;5;179;59;
$GPXUP;2098;08:51:50;0;50	06762;8	53148;5;178;62;
$GPXUP;2098;08:51:51;0;50	06773;8	53169;5;178;62;
$GPXUP;2098;08:51:52;0;50	0679;8	53186;5;177;65;
$GPXUP;2098;08:51:53;0;50	06805;8	53205;5;177;70;
$GPXUP;2098;08:51:54;0;50	06819;8	53228;5;176;74;
$GPXUP;2098;08:51:55;0;50	0683;8	53248;5;175;64;
$GPXUP;2098;08:51:56;0;50	06836;8	53268;5;174;56;
$GPXUP;2098;08:51:57;0;50	06835;8	53286;5;174;49;
$GPXUP;2098;08:51:58;0;50	06832;8	53297;5;174;33;
$GPXUP;2098;08:51:59;0;50	06829;8	53298;5;174;16;
$GPXUP;2098;08:52:00;0;50	0682;8	53292;5;174;21;
$GPXUP;2098;08:52:01;0;50	06808;8	53285;5;174;38;
$GPXUP;2098;08:52:02;0;50	06791;8	53277;5;174;54;
$GPXUP;2098;08:52:03;0;50	06774;8	53271;5;175;56;
$GPXUP;2098;08:52:04;0;50	06757;8	53266;5;176;55;
$GPXUP;2098;08:52:05;0;50	06741;8	53258;5;177;55;
$GPXUP;2098;08:52:06;0;50	06725;8	53249;5;178;56;
$GPXUP;2098;08:52:07;0;50	06711;8	53242;5;179;50;
$GPXUP;2098;08:52:08;0;50	06695;8	53236;5;181;53;
$GPXUP;2098;08:52:09;0;50	06679;8	53232;5;181;57;
$GPXUP;2098;08:52:10;0;50	06663;8	53225;5;182;57;
$GPXUP;2098;08:52:11;0;50	06649;8	53212;5;183;55;
$GPXUP;2098;08:52:12;0;50	06635;8	53198;5;184;57;
$GPXUP;2098;08:52:13;0;50	06623;8	53182;5;185;57;
$GPXUP;2098;08:52:14;0;50	06609;8	53165;5;185;60;
$GPXUP;2098;08:52:15;0;50	06596;8	53151;5;185;61;
$GPXUP;2098;08:52:16;0;50	06581;8	53138;5;185;60;
$GPXUP;2098;08:52:17;0;50	06566;8	53132;5;186;58;
$GPXUP;2098;08:52:18;0;50	06551;8	53129;5;187;57;
$GPXUP;2098;08:52:19;0;50	06535;8	5313;5;187;56;
$GPXUP;2098;08:52:20;0;50	06522;8	53138;5;188;56;
$GPXUP;2098;08:52:21;0;50	06508;8	53148;5;189;56;
$GPXUP;2098;08:52:22;0;50	06497;8	53163;5;190;57;
$GPXUP;2098;08:52:23;0;50	06486;8	53176;5;191;57;
$GPXUP;2098;08:52:24;0;50	06473;8	53187;5;192;56;
$GPXUP;2098;08:52:25;0;50	06458;8	53192;5;194;57;
$GPXUP;2098;08:52:26;0;50	06444;8	532;5;194;57;
$GPXUP;2098;08:52:27;0;50	0643;8	53205;5;194;59;
$GPXUP;2098;08:52:28;0;50	06414;8	53207;5;194;58;
$GPXUP;2098;08:52:29;0;50	064;8	53207;5;195;58;
$GPXUP;2098;08:52:30;0;50	06387;8	53205;5;195;51;
$GPXUP;2098;08:52:31;0;50	06374;8	53194;5;194;57;
$GPXUP;2098;08:52:32;0;50	06363;8	5318;5;195;55;
$GPXUP;2098;08:52:33;0;50	06355;8	53165;5;195;49;
$GPXUP;2098;08:52:34;0;50	06353;8	53148;5;195;45;
$GPXUP;2098;08:52:35;0;50	06357;8	53129;5;195;43;
$GPXUP;2098;08:52:36;0;50	06366;8	53118;5;195;31;
$GPXUP;2098;08:52:37;0;50	06378;8	53108;5;196;35;
$GPXUP;2098;08:52:38;0;50	06391;8	53104;5;194;32;
$GPXUP;2098;08:52:39;0;50	06403;8	53105;5;194;31;
$GPXUP;2098;08:52:40;0;50	06417;8	53114;5;193;40;
$GPXUP;2098;08:52:41;0;50	06429;8	53128;5;192;42;
$GPXUP;2098;08:52:42;0;50	06437;8	53149;5;191;50;
$GPXUP;2098;08:52:43;0;50	06442;8	53169;5;190;44;
$GPXUP;2098;08:52:44;0;50	06443;8	53189;5;188;42;
$GPXUP;2098;08:52:45;0;50	0644;8	53209;5;188;46;
$GPXUP;2098;08:52:46;0;50	06435;8	53235;5;188;62;
$GPXUP;2098;08:52:47;0;50	06429;8	5326;5;187;60;
$GPXUP;2098;08:52:48;0;50	06423;8	53284;5;188;62;
$GPXUP;2098;08:52:49;0;50	06414;8	53308;5;188;61;
$GPXUP;2098;08:52:50;0;50	06406;8	53326;5;188;57;
$GPXUP;2098;08:52:51;0;50	06395;8	53341;5;188;52;
$GPXUP;2098;08:52:52;0;50	06385;8	53349;5;188;46;
$GPXUP;2098;08:52:53;0;50	06369;8	53349;5;188;57;
$GPXUP;2098;08:52:54;0;50	06354;8	53346;5;189;57;
$GPXUP;2098;08:52:55;0;50	06338;8	53348;5;189;57;
$GPXUP;2098;08:52:56;0;50	06323;8	53347;5;188;56;
$GPXUP;2098;08:52:57;0;50	06308;8	53343;5;188;57;
$GPXUP;2098;08:52:58;0;50	06293;8	53337;5;186;57;
$GPXUP;2098;08:52:59;0;50	0628;8	53328;5;185;54;
$GPXUP;2098;08:53:00;0;50	06268;8	53319;5;183;54;
$GPXUP;2098;08:53:01;0;50	06257;8	53305;5;182;52;
$GPXUP;2098;08:53:02;0;50	06251;8	53288;5;180;44;
$GPXUP;2098;08:53:03;0;50	0625;8	53267;5;179;46;
$GPXUP;2098;08:53:04;0;50	0625;8	53245;5;178;50;
$GPXUP;2098;08:53:05;0;50	06256;8	53223;5;176;50;
$GPXUP;2098;08:53:06;0;50	06267;8	53206;5;174;48;
$GPXUP;2098;08:53:07;0;50	0628;8	53196;5;172;48;
$GPXUP;2098;08:53:08;0;50	06294;8	53193;5;171;44;
$GPXUP;2098;08:53:09;0;50	06308;8	53197;5;169;44;
$GPXUP;2098;08:53:10;0;50	06318;8	53206;5;167;33;
$GPXUP;2098;08:53:11;0;50	06327;8	5322;5;166;34;
$GPXUP;2098;08:53:12;0;50	06332;8	53241;5;165;43;
$GPXUP;2098;08:53:13;0;50	06336;8	5327;5;163;59;
$GPXUP;2098;08:53:14;0;50	06336;8	53302;5;162;68;
$GPXUP;2098;08:53:15;0;50	06336;8	53334;5;162;67;
$GPXUP;2098;08:53:16;0;50	06337;8	53365;5;162;67;
$GPXUP;2098;08:53:17;0;50	06337;8	53397;5;162;71;
$GPXUP;2098;08:53:18;0;50	06336;8	5343;5;162;73;
$GPXUP;2098;08:53:19;0;50	06331;8	5346;5;162;73;
$GPXUP;2098;08:53:20;0;50	06326;8	53485;5;162;60;
$GPXUP;2098;08:53:21;0;50	0632;8	53506;5;161;55;
$GPXUP;2098;08:53:22;0;50	06311;8	53522;5;161;48;
$GPXUP;2098;08:53:23;0;50	06301;8	5353;5;161;40;
$GPXUP;2098;08:53:24;0;50	06292;8	53533;5;161;34;
$GPXUP;2098;08:53:25;0;50	06285;8	53526;5;161;27;
$GPXUP;2098;08:53:26;0;50	06277;8	53504;5;161;40;
$GPXUP;2098;08:53:27;0;50	06269;8	53483;5;163;46;
$GPXUP;2098;08:53:28;0;50	06259;8	53464;5;164;43;
$GPXUP;2098;08:53:29;0;50	06246;8	53449;5;165;50;
$GPXUP;2098;08:53:30;0;50	06231;8	53436;5;165;54;
$GPXUP;2098;08:53:31;0;50	06216;8	53425;5;165;56;
$GPXUP;2098;08:53:32;0;50	06201;8	5341;5;165;58;
$GPXUP;2098;08:53:33;0;50	06189;8	53389;5;164;58;
$GPXUP;2098;08:53:34;0;50	06176;8	53373;5;165;58;
$GPXUP;2098;08:53:35;0;50	06161;8	53358;5;164;59;
$GPXUP;2098;08:53:36;0;50	06148;8	53341;5;165;59;
$GPXUP;2098;08:53:37;0;50	06137;8	53322;5;165;56;
$GPXUP;2098;08:53:38;0;50	06126;8	53306;5;166;54;
$GPXUP;2098;08:53:39;0;50	06113;8	53289;5;167;56;
$GPXUP;2098;08:53:40;0;50	06101;8	53273;5;167;56;
$GPXUP;2098;08:53:41;0;50	06091;8	53254;5;168;57;
$GPXUP;2098;08:53:42;0;50	06083;8	53233;5;169;62;
$GPXUP;2098;08:53:43;0;50	06074;8	53206;5;169;69;
$GPXUP;2098;08:53:44;0;50	06067;8	5318;5;171;67;
$GPXUP;2098;08:53:45;0;50	06065;8	53154;5;172;63;
$GPXUP;2098;08:53:46;0;50	06063;8	53129;5;172;62;
$GPXUP;2098;08:53:47;0;50	06061;8	53103;5;173;61;
$GPXUP;2098;08:53:48;0;50	06059;8	53078;5;174;59;
$GPXUP;2098;08:53:49;0;50	06059;8	53054;5;175;58;
$GPXUP;2098;08:53:50;0;50	0606;8	53029;5;176;62;
$GPXUP;2098;08:53:51;0;50	06062;8	53005;5;176;59;
$GPXUP;2098;08:53:52;0;50	06065;8	5298;5;178;61;
$GPXUP;2098;08:53:53;0;50	06071;8	52956;5;178;64;
$GPXUP;2098;08:53:54;0;50	06074;8	5293;5;180;62;
$GPXUP;2098;08:53:55;0;50	06074;8	52906;5;182;60;
$GPXUP;2098;08:53:56;0;50	06073;8	52883;5;184;58;
$GPXUP;2098;08:53:57;0;50	06071;8	5286;5;185;58;
$GPXUP;2098;08:53:58;0;50	0607;8	52837;5;186;59;
$GPXUP;2098;08:53:59;0;50	06071;8	52813;5;188;59;
$GPXUP;2098;08:54:00;0;50	0607;8	5279;5;189;57;
$GPXUP;2098;08:54:01;0;50	06069;8	52767;5;190;58;
$GPXUP;2098;08:54:02;0;50	06067;8	52744;5;191;58;
$GPXUP;2098;08:54:03;0;50	06066;8	5272;5;191;61;
$GPXUP;2098;08:54:04;0;50	06066;8	52696;5;192;63;
$GPXUP;2098;08:54:05;0;50	06065;8	5267;5;192;65;
$GPXUP;2098;08:54:06;0;50	06063;8	52644;5;193;65;
$GPXUP;2098;08:54:07;0;50	06061;8	52621;5;192;59;
$GPXUP;2098;08:54:08;0;50	06055;8	52601;5;192;57;
$GPXUP;2098;08:54:09;0;50	06049;8	5258;5;193;59;
$GPXUP;2098;08:54:10;0;50	0604;8	5256;5;192;59;
$GPXUP;2098;08:54:11;0;50	06029;8	52542;5;192;60;
$GPXUP;2098;08:54:12;0;50	06017;8	52529;5;191;59;
$GPXUP;2098;08:54:13;0;50	06004;8	52518;5;190;58;
$GPXUP;2098;08:54:14;0;50	05989;8	52513;5;191;58;
$GPXUP;2098;08:54:15;0;50	05975;8	52513;5;190;55;
$GPXUP;2098;08:54:16;0;50	0596;8	52518;5;190;60;
$GPXUP;2098;08:54:17;0;50	05945;8	52524;5;189;58;
$GPXUP;2098;08:54:18;0;50	05934;8	52531;5;189;49;
$GPXUP;2098;08:54:19;0;50	05927;8	52544;5;188;42;
$GPXUP;2098;08:54:20;0;50	05923;8	52563;5;189;46;
$GPXUP;2098;08:54:21;0;50	05924;8	52586;5;188;49;
$GPXUP;2098;08:54:22;0;50	05928;8	52604;5;187;41;
$GPXUP;2098;08:54:23;0;50	05936;8	52622;5;187;44;
$GPXUP;2098;08:54:24;0;50	05949;8	52636;5;187;51;
$GPXUP;2098;08:54:25;0;50	05964;8	52654;5;186;63;
$GPXUP;2098;08:54:26;0;50	05976;8	52676;5;185;64;
$GPXUP;2098;08:54:27;0;50	05986;8	52699;5;184;61;
$GPXUP;2098;08:54:28;0;50	05992;8	52725;5;183;63;
$GPXUP;2098;08:54:29;0;50	05993;8	5275;5;182;61;
$GPXUP;2098;08:54:30;0;50	05994;8	52776;5;181;63;
$GPXUP;2098;08:54:31;0;50	05991;8	52798;5;181;59;
$GPXUP;2098;08:54:32;0;50	05987;8	5282;5;179;61;
$GPXUP;2098;08:54:33;0;50	05982;8	52842;5;179;62;
$GPXUP;2098;08:54:34;0;50	05975;8	52859;5;177;53;
$GPXUP;2098;08:54:35;0;50	05966;8	52869;5;177;44;
$GPXUP;2098;08:54:36;0;50	05956;8	52872;5;176;44;
$GPXUP;2098;08:54:37;0;50	05942;8	52871;5;176;55;
$GPXUP;2098;08:54:38;0;50	05927;8	52871;5;176;56;
$GPXUP;2098;08:54:39;0;50	05913;8	52875;5;176;57;
$GPXUP;2098;08:54:40;0;50	059;8	52884;5;176;58;
$GPXUP;2098;08:54:41;0;50	05886;8	52893;5;177;58;
$GPXUP;2098;08:54:42;0;50	05874;8	52902;5;178;56;
$GPXUP;2098;08:54:43;0;50	05861;8	52914;5;177;56;
$GPXUP;2098;08:54:44;0;50	05851;8	52929;5;178;57;
$GPXUP;2098;08:54:45;0;50	05842;8	52946;5;177;59;
$GPXUP;2098;08:54:46;0;50	05833;8	52963;5;177;56;
$GPXUP;2098;08:54:47;0;50	05827;8	52983;5;177;58;
$GPXUP;2098;08:54:48;0;50	05824;8	53003;5;177;57;
$GPXUP;2098;08:54:49;0;50	05825;8	53028;5;177;62;
$GPXUP;2098;08:54:50;0;50	05832;8	53047;5;176;52;
$GPXUP;2098;08:54:51;0;50	05839;8	53066;5;175;53;
$GPXUP;2098;08:54:52;0;50	05851;8	53081;5;175;55;
$GPXUP;2098;08:54:53;0;50	05867;8	53092;5;175;58;
$GPXUP;2098;08:54:54;0;50	05885;8	53096;5;175;65;
$GPXUP;2098;08:54:55;0;50	05904;8	53091;5;174;63;
$GPXUP;2098;08:54:56;0;50	05923;8	53094;5;173;66;
$GPXUP;2098;08:54:57;0;50	05942;8	53097;5;173;63;
$GPXUP;2098;08:54:58;0;50	05956;8	53101;5;172;54;
$GPXUP;2098;08:54:59;0;50	05971;8	53111;5;172;59;
$GPXUP;2098;08:55:00;0;50	05981;8	53124;5;171;50;
$GPXUP;2098;08:55:01;0;50	0599;8	53141;5;171;53;
$GPXUP;2098;08:55:02;0;50	05997;8	53165;5;171;62;
$GPXUP;2098;08:55:03;0;50	06;8	53189;5;171;63;
$GPXUP;2098;08:55:04;0;50	06;8	53214;5;171;61;
$GPXUP;2098;08:55:05;0;50	05998;8	53239;5;171;62;
$GPXUP;2098;08:55:06;0;50	06;8	53264;5;171;63;
$GPXUP;2098;08:55:07;0;50	06002;8	53289;5;171;64;
$GPXUP;2098;08:55:08;0;50	06008;8	53312;5;172;64;
$GPXUP;2098;08:55:09;0;50	06017;8	53334;5;172;60;
$GPXUP;2098;08:55:10;0;50	06027;8	53354;5;173;62;
$GPXUP;2098;08:55:11;0;50	06037;8	53377;5;174;69;
$GPXUP;2098;08:55:12;0;50	06047;8	53401;5;174;73;
$GPXUP;2098;08:55:13;0;50	06056;8	53425;5;175;67;
$GPXUP;2098;08:55:14;0;50	0606;8	5345;5;176;65;
$GPXUP;2098;08:55:15;0;50	06061;8	53471;5;176;54;
$GPXUP;2098;08:55:16;0;50	06059;8	5349;5;177;50;
$GPXUP;2098;08:55:17;0;50	06051;8	53504;5;178;44;
$GPXUP;2098;08:55:18;0;50	06039;8	53516;5;179;52;
$GPXUP;2098;08:55:19;0;50	06026;8	53528;5;180;52;
$GPXUP;2098;08:55:20;0;50	06013;8	53539;5;181;54;
$GPXUP;2098;08:55:21;0;50	05998;8	53552;5;181;57;
$GPXUP;2098;08:55:22;0;50	05984;8	53564;5;182;57;
$GPXUP;2098;08:55:23;0;50	05969;8	53571;5;182;55;
$GPXUP;2098;08:55:24;0;50	05953;8	53574;5;182;55;
$GPXUP;2098;08:55:25;0;50	05937;8	53577;5;181;57;
$GPXUP;2098;08:55:26;0;50	05921;8	53579;5;181;56;
$GPXUP;2098;08:55:27;0;50	05906;8	53578;5;181;54;
$GPXUP;2098;08:55:28;0;50	05892;8	53574;5;182;54;
$GPXUP;2098;08:55:29;0;50	05877;8	53567;5;182;52;
$GPXUP;2098;08:55:30;0;50	05866;8	53557;5;182;47;
$GPXUP;2098;08:55:31;0;50	05861;8	53537;5;182;49;
$GPXUP;2098;08:55:32;0;50	05859;8	53517;5;182;46;
$GPXUP;2098;08:55:33;0;50	05862;8	53505;5;181;27;
$GPXUP;2098;08:55:34;0;50	05869;8	53497;5;182;26;
$GPXUP;2098;08:55:35;0;50	05878;8	53493;5;181;21;
$GPXUP;2098;08:55:36;0;50	05889;8	53495;5;181;29;
$GPXUP;2098;08:55:37;0;50	05899;8	53501;5;181;27;
$GPXUP;2098;08:55:38;0;50	05908;8	53512;5;181;31;
$GPXUP;2098;08:55:39;0;50	05914;8	5353;5;180;42;
$GPXUP;2098;08:55:40;0;50	05917;8	53551;5;180;43;
$GPXUP;2098;08:55:41;0;50	05916;8	5357;5;181;42;
$GPXUP;2098;08:55:42;0;50	0591;8	53592;5;181;53;
$GPXUP;2098;08:55:43;0;50	05904;8	53614;5;182;56;
$GPXUP;2098;08:55:44;0;50	05901;8	53635;5;183;45;
$GPXUP;2098;08:55:45;0;50	05902;8	53656;5;183;47;
$GPXUP;2098;08:55:46;0;50	05907;8	53674;5;184;38;
$GPXUP;2098;08:55:47;0;50	05915;8	53688;5;185;35;
$GPXUP;2098;08:55:48;0;50	05926;8	53701;5;185;43;
$GPXUP;2098;08:55:49;0;50	05941;8	53715;5;185;54;
$GPXUP;2098;08:55:50;0;50	0596;8	53724;5;186;68;
$GPXUP;2098;08:55:51;0;50	05979;8	53736;5;186;69;
$GPXUP;2098;08:55:52;0;50	05998;8	53745;5;187;68;
$GPXUP;2098;08:55:53;0;50	06018;8	5375;5;187;66;
$GPXUP;2098;08:55:54;0;50	06039;8	53751;5;188;74;
$GPXUP;2098;08:55:55;0;50	0606;8	53749;5;189;76;
$GPXUP;2098;08:55:56;0;50	06081;8	53744;5;189;74;
$GPXUP;2098;08:55:57;0;50	06096;8	53731;5;190;67;
$GPXUP;2098;08:55:58;0;50	06111;8	53714;5;190;67;
$GPXUP;2098;08:55:59;0;50	06122;8	53694;5;191;64;
$GPXUP;2098;08:56:00;0;50	06132;8	53674;5;192;63;
$GPXUP;2098;08:56:01;0;50	06145;8	53655;5;192;66;
$GPXUP;2098;08:56:02;0;50	0616;8	53637;5;193;69;
$GPXUP;2098;08:56:03;0;50	06175;8	53622;5;193;68;
$GPXUP;2098;08:56:04;0;50	06188;8	53611;5;193;59;
$GPXUP;2098;08:56:05;0;50	06205;8	53602;5;193;65;
$GPXUP;2098;08:56:06;0;50	0622;8	5359;5;193;67;
$GPXUP;2098;08:56:07;0;50	06237;8	53579;5;193;70;
$GPXUP;2098;08:56:08;0;50	06254;8	5357;5;191;71;
$GPXUP;2098;08:56:09;0;50	06273;8	53563;5;190;73;
$GPXUP;2098;08:56:10;0;50	06291;8	5356;5;190;71;
$GPXUP;2098;08:56:11;0;50	06308;8	5356;5;189;68;
$GPXUP;2098;08:56:12;0;50	06326;8	53563;5;188;68;
$GPXUP;2098;08:56:13;0;50	06342;8	5357;5;187;68;
$GPXUP;2098;08:56:14;0;50	06357;8	53582;5;187;64;
$GPXUP;2098;08:56:15;0;50	06367;8	53596;5;186;54;
$GPXUP;2098;08:56:16;0;50	06374;8	53613;5;185;48;
$GPXUP;2098;08:56:17;0;50	06378;8	53635;5;185;54;
$GPXUP;2098;08:56:18;0;50	06384;8	53655;5;185;53;
$GPXUP;2098;08:56:19;0;50	06395;8	53669;5;185;54;
$GPXUP;2098;08:56:20;0;50	06407;8	5368;5;186;56;
$GPXUP;2098;08:56:21;0;50	06419;8	53689;5;186;58;
$GPXUP;2098;08:56:22;0;50	06434;8	53692;5;186;62;
$GPXUP;2098;08:56:23;0;50	06448;8	53697;5;186;65;
$GPXUP;2098;08:56:24;0;50	06464;8	53705;5;186;67;
$GPXUP;2098;08:56:25;0;50	06477;8	53719;5;185;66;
$GPXUP;2098;08:56:26;0;50	06489;8	53737;5;185;65;
$GPXUP;2098;08:56:27;0;50	065;8	53755;5;184;64;
$GPXUP;2098;08:56:28;0;50	0651;8	53775;5;185;63;
$GPXUP;2098;08:56:29;0;50	0652;8	53795;5;184;64;
$GPXUP;2098;08:56:30;0;50	06531;8	53812;5;184;63;
$GPXUP;2098;08:56:31;0;50	06543;8	53827;5;184;62;
$GPXUP;2098;08:56:32;0;50	06555;8	53843;5;183;63;
$GPXUP;2098;08:56:33;0;50	06569;8	53856;5;183;65;
$GPXUP;2098;08:56:34;0;50	06583;8	5387;5;183;67;
$GPXUP;2098;08:56:35;0;50	06596;8	53886;5;183;67;
$GPXUP;2098;08:56:36;0;50	06609;8	53903;5;182;67;
$GPXUP;2098;08:56:37;0;50	0662;8	5392;5;182;63;
$GPXUP;2098;08:56:38;0;50	0663;8	53939;5;181;63;
$GPXUP;2098;08:56:39;0;50	0664;8	53956;5;181;56;
$GPXUP;2098;08:56:40;0;50	06648;8	53972;5;181;55;
$GPXUP;2098;08:56:41;0;50	06657;8	53991;5;181;55;
$GPXUP;2098;08:56:42;0;50	06663;8	5401;5;182;56;
$GPXUP;2098;08:56:43;0;50	0667;8	5403;5;182;57;
$GPXUP;2098;08:56:44;0;50	06677;8	54049;5;182;57;
$GPXUP;2098;08:56:45;0;50	06684;8	54067;5;183;57;
$GPXUP;2098;08:56:46;0;50	06691;8	54087;5;183;56;
$GPXUP;2098;08:56:47;0;50	067;8	54102;5;184;56;
$GPXUP;2098;08:56:48;0;50	06712;8	54116;5;184;58;
$GPXUP;2098;08:56:49;0;50	06724;8	54126;5;185;59;
$GPXUP;2098;08:56:50;0;50	06738;8	54136;5;187;58;
$GPXUP;2098;08:56:51;0;50	06751;8	54146;5;187;57;
$GPXUP;2098;08:56:52;0;50	06764;8	54157;5;189;60;
$GPXUP;2098;08:56:53;0;50	06777;8	54169;5;189;62;
$GPXUP;2098;08:56:54;0;50	06791;8	54182;5;189;63;
$GPXUP;2098;08:56:55;0;50	06805;8	54194;5;189;66;
$GPXUP;2098;08:56:56;0;50	06821;8	54201;5;189;64;
$GPXUP;2098;08:56:57;0;50	06838;8	54206;5;189;70;
$GPXUP;2098;08:56:58;0;50	06856;8	54209;5;190;72;
$GPXUP;2098;08:56:59;0;50	06874;8	54209;5;189;71;
$GPXUP;2098;08:57:00;0;50	06891;8	54212;5;190;70;
$GPXUP;2098;08:57:01;0;50	0691;8	54218;5;190;76;
$GPXUP;2098;08:57:02;0;50	06926;8	54227;5;190;69;
$GPXUP;2098;08:57:03;0;50	06939;8	5424;5;190;63;
$GPXUP;2098;08:57:04;0;50	06953;8	54253;5;190;62;
$GPXUP;2098;08:57:05;0;50	06967;8	54262;5;190;63;
$GPXUP;2098;08:57:06;0;50	06982;8	54274;5;189;63;
$GPXUP;2098;08:57:07;0;50	06995;8	54283;5;190;61;
$GPXUP;2098;08:57:08;0;50	07009;8	54293;5;190;61;
$GPXUP;2098;08:57:09;0;50	07022;8	54304;5;191;59;
$GPXUP;2098;08:57:10;0;50	0703;8	54322;5;191;55;
$GPXUP;2098;08:57:11;0;50	07038;8	54338;5;191;53;
$GPXUP;2098;08:57:12;0;50	07046;8	54357;5;192;53;
$GPXUP;2098;08:57:13;0;50	07054;8	54373;5;193;55;
$GPXUP;2098;08:57:14;0;50	07065;8	54387;5;193;58;
$GPXUP;2098;08:57:15;0;50	07079;8	54399;5;193;63;
$GPXUP;2098;08:57:16;0;50	07094;8	5441;5;193;64;
$GPXUP;2098;08:57:17;0;50	07106;8	54424;5;192;62;
$GPXUP;2098;08:57:18;0;50	07118;8	5444;5;191;62;
$GPXUP;2098;08:57:19;0;50	0713;8	54457;5;190;63;
$GPXUP;2098;08:57:20;0;50	07143;8	54472;5;190;65;
$GPXUP;2098;08:57:21;0;50	07157;8	54486;5;190;65;
$GPXUP;2098;08:57:22;0;50	07171;8	545;5;189;64;
$GPXUP;2098;08:57:23;0;50	07183;8	54516;5;188;64;
$GPXUP;2098;08:57:24;0;50	07196;8	54531;5;188;65;
$GPXUP;2098;08:57:25;0;50	07209;8	54546;5;187;65;
$GPXUP;2098;08:57:26;0;50	07222;8	54561;5;187;66;
$GPXUP;2098;08:57:27;0;50	07239;8	54574;5;187;72;
$GPXUP;2098;08:57:28;0;50	07255;8	54586;5;186;74;
$GPXUP;2098;08:57:29;0;50	07271;8	546;5;186;73;
$GPXUP;2098;08:57:30;0;50	07285;8	54615;5;185;69;
$GPXUP;2098;08:57:31;0;50	07296;8	54635;5;186;67;
$GPXUP;2098;08:57:32;0;50	07305;8	54657;5;185;66;
$GPXUP;2098;08:57:33;0;50	07311;8	54679;5;185;64;
$GPXUP;2098;08:57:34;0;50	07315;8	54704;5;185;63;
$GPXUP;2098;08:57:35;0;50	0732;8	54726;5;186;62;
$GPXUP;2098;08:57:36;0;50	0733;8	54746;5;186;65;
$GPXUP;2098;08:57:37;0;50	07341;8	54766;5;186;69;
$GPXUP;2098;08:57:38;0;50	07353;8	54785;5;185;69;
$GPXUP;2098;08:57:39;0;50	07367;8	54799;5;185;66;
$GPXUP;2098;08:57:40;0;50	07381;8	5481;5;185;60;
$GPXUP;2098;08:57:41;0;50	07396;8	54819;5;185;64;
$GPXUP;2098;08:57:42;0;50	07413;8	54826;5;185;70;
$GPXUP;2098;08:57:43;0;50	07432;8	54829;5;184;77;
$GPXUP;2098;08:57:44;0;50	07453;8	54828;5;183;80;
$GPXUP;2098;08:57:45;0;50	07475;8	54819;5;183;85;
$GPXUP;2098;08:57:46;0;50	07494;8	54804;5;181;86;
$GPXUP;2098;08:57:47;0;50	07511;8	54782;5;180;81;
$GPXUP;2098;08:57:48;0;50	07526;8	54761;5;179;76;
$GPXUP;2098;08:57:49;0;50	07538;8	54738;5;179;71;
$GPXUP;2098;08:57:50;0;50	0755;8	54716;5;179;70;
$GPXUP;2098;08:57:51;0;50	07563;8	54694;5;178;71;
$GPXUP;2098;08:57:52;0;50	07576;8	54674;5;178;70;
$GPXUP;2098;08:57:53;0;50	07591;8	54657;5;177;68;
$GPXUP;2098;08:57:54;0;50	07609;8	54647;5;176;74;
$GPXUP;2098;08:57:55;0;50	07627;8	5464;5;176;75;
$GPXUP;2098;08:57:56;0;50	07645;8	54631;5;176;73;
$GPXUP;2098;08:57:57;0;50	07664;8	54623;5;176;73;
$GPXUP;2098;08:57:58;0;50	07682;8	54621;5;176;71;
$GPXUP;2098;08:57:59;0;50	077;8	54623;5;176;71;
$GPXUP;2098;08:58:00;0;50	07719;8	54628;5;176;73;
$GPXUP;2098;08:58:01;0;50	07737;8	54634;5;176;73;
$GPXUP;2098;08:58:02;0;50	07755;8	54641;5;176;73;
$GPXUP;2098;08:58:03;0;50	07772;8	54648;5;177;72;
$GPXUP;2098;08:58:04;0;50	07791;8	54656;5;177;72;
$GPXUP;2098;08:58:05;0;50	07807;8	54665;5;177;72;
$GPXUP;2098;08:58:06;0;50	07825;8	54675;5;177;73;
$GPXUP;2098;08:58:07;0;50	07843;8	54685;5;177;74;
$GPXUP;2098;08:58:08;0;50	0786;8	54697;5;177;74;
$GPXUP;2098;08:58:09;0;50	07877;8	54707;5;177;73;
$GPXUP;2098;08:58:10;0;50	07893;8	54712;5;178;66;
$GPXUP;2098;08:58:11;0;50	0791;8	54721;5;178;67;
$GPXUP;2098;08:58:12;0;50	07926;8	54732;5;179;69;
$GPXUP;2098;08:58:13;0;50	07939;8	54747;5;179;67;
$GPXUP;2098;08:58:14;0;50	07952;8	54765;5;179;65;
$GPXUP;2098;08:58:15;0;50	07963;8	54783;5;179;65;
$GPXUP;2098;08:58:16;0;50	07976;8	54802;5;179;68;
$GPXUP;2098;08:58:17;0;50	07988;8	54819;5;179;68;
$GPXUP;2098;08:58:18;0;50	08003;8	54836;5;179;75;
$GPXUP;2098;08:58:19;0;50	08018;8	54857;5;180;76;
$GPXUP;2098;08:58:20;0;50	0803;8	54879;5;181;73;
$GPXUP;2098;08:58:21;0;50	08042;8	549;5;181;72;
$GPXUP;2098;08:58:22;0;50	08052;8	54923;5;182;72;
$GPXUP;2098;08:58:23;0;50	0806;8	54947;5;182;70;
$GPXUP;2098;08:58:24;0;50	08068;8	54972;5;183;68;
$GPXUP;2098;08:58:25;0;50	08076;8	54994;5;184;66;
$GPXUP;2098;08:58:26;0;50	08086;8	55014;5;185;67;
$GPXUP;2098;08:58:27;0;50	08095;8	55036;5;185;67;
$GPXUP;2098;08:58:28;0;50	08106;8	55057;5;186;69;
$GPXUP;2098;08:58:29;0;50	08117;8	55081;5;186;74;
$GPXUP;2098;08:58:30;0;50	08128;8	55105;5;186;78;
$GPXUP;2098;08:58:31;0;50	08141;8	5513;5;186;79;
$GPXUP;2098;08:58:32;0;50	08152;8	55155;5;184;80;
$GPXUP;2098;08:58:33;0;50	08164;8	5518;5;184;79;
$GPXUP;2098;08:58:34;0;50	08176;8	55204;5;184;78;
$GPXUP;2098;08:58:35;0;50	08188;8	55226;5;183;76;
$GPXUP;2098;08:58:36;0;50	082;8	55248;5;183;75;
$GPXUP;2098;08:58:37;0;50	08213;8	55271;5;183;74;
$GPXUP;2098;08:58:38;0;50	08226;8	55291;5;183;74;
$GPXUP;2098;08:58:39;0;50	08238;8	55313;5;182;74;
$GPXUP;2098;08:58:40;0;50	0825;8	55336;5;182;73;
$GPXUP;2098;08:58:41;0;50	08261;8	55357;5;182;69;
$GPXUP;2098;08:58:42;0;50	08275;8	55373;5;182;68;
$GPXUP;2098;08:58:43;0;50	08288;8	55389;5;183;68;
$GPXUP;2098;08:58:44;0;50	08304;8	55399;5;182;69;
$GPXUP;2098;08:58:45;0;50	08321;8	55407;5;182;71;
$GPXUP;2098;08:58:46;0;50	08338;8	55417;5;182;72;
$GPXUP;2098;08:58:47;0;50	08355;8	55427;5;182;71;
$GPXUP;2098;08:58:48;0;50	0837;8	55437;5;182;67;
$GPXUP;2098;08:58:49;0;50	08385;8	55451;5;183;67;
$GPXUP;2098;08:58:50;0;50	08399;8	55466;5;183;68;
$GPXUP;2098;08:58:51;0;50	0841;8	55482;5;185;60;
$GPXUP;2098;08:58:52;0;50	08418;8	55502;5;185;60;
$GPXUP;2098;08:58:53;0;50	08424;8	55523;5;186;60;
$GPXUP;2098;08:58:54;0;50	0843;8	55545;5;186;61;
$GPXUP;2098;08:58:55;0;50	08438;8	55565;5;187;60;
$GPXUP;2098;08:58:56;0;50	08448;8	55582;5;188;60;
$GPXUP;2098;08:58:57;0;50	0846;8	55598;5;188;63;
$GPXUP;2098;08:58:58;0;50	08472;8	55614;5;189;65;
$GPXUP;2098;08:58:59;0;50	08484;8	55633;5;190;67;
$GPXUP;2098;08:59:00;0;50	08496;8	55651;5;190;68;
$GPXUP;2098;08:59:01;0;50	08509;8	5567;5;189;69;
$GPXUP;2098;08:59:02;0;50	08519;8	5569;5;189;68;
$GPXUP;2098;08:59:03;0;50	08529;8	55712;5;188;68;
$GPXUP;2098;08:59:04;0;50	08538;8	55735;5;189;68;
$GPXUP;2098;08:59:05;0;50	08548;8	55755;5;188;67;
$GPXUP;2098;08:59:06;0;50	0856;8	55776;5;188;67;
$GPXUP;2098;08:59:07;0;50	0857;8	55796;5;188;68;
$GPXUP;2098;08:59:08;0;50	08581;8	55818;5;187;70;
$GPXUP;2098;08:59:09;0;50	08593;8	55837;5;186;71;
$GPXUP;2098;08:59:10;0;50	08608;8	55852;5;186;70;
$GPXUP;2098;08:59:11;0;50	08623;8	55868;5;185;71;
$GPXUP;2098;08:59:12;0;50	08637;8	55885;5;183;72;
$GPXUP;2098;08:59:13;0;50	0865;8	55904;5;181;72;
$GPXUP;2098;08:59:14;0;50	08662;8	55925;5;180;72;
$GPXUP;2098;08:59:15;0;50	08672;8	55947;5;179;66;
$GPXUP;2098;08:59:16;0;50	08681;8	55969;5;180;68;
$GPXUP;2098;08:59:17;0;50	08689;8	55991;5;179;62;
$GPXUP;2098;08:59:18;0;50	08697;8	56012;5;180;61;
$GPXUP;2098;08:59:19;0;50	08705;8	5603;5;180;61;
$GPXUP;2098;08:59:20;0;50	08716;8	56048;5;180;62;
$GPXUP;2098;08:59:21;0;50	08727;8	56065;5;180;61;
$GPXUP;2098;08:59:22;0;50	08737;8	56084;5;181;63;
$GPXUP;2098;08:59:23;0;50	08749;8	561;5;180;64;
$GPXUP;2098;08:59:24;0;50	08762;8	56114;5;181;64;
$GPXUP;2098;08:59:25;0;50	08774;8	5613;5;181;64;
$GPXUP;2098;08:59:26;0;50	08785;8	56149;5;181;65;
$GPXUP;2098;08:59:27;0;50	08795;8	56171;5;181;67;
$GPXUP;2098;08:59:28;0;50	08805;8	56192;5;180;69;
$GPXUP;2098;08:59:29;0;50	08817;8	56213;5;179;70;
$GPXUP;2098;08:59:30;0;50	08829;8	56231;5;179;69;
$GPXUP;2098;08:59:31;0;50	08843;8	56247;5;179;68;
$GPXUP;2098;08:59:32;0;50	08855;8	56264;5;179;65;
$GPXUP;2098;08:59:33;0;50	08867;8	56281;5;179;63;
$GPXUP;2098;08:59:34;0;50	08877;8	563;5;179;61;
$GPXUP;2098;08:59:35;0;50	08886;8	56317;5;179;61;
$GPXUP;2098;08:59:36;0;50	08897;8	56336;5;178;63;
$GPXUP;2098;08:59:37;0;50	08907;8	56358;5;178;66;
$GPXUP;2098;08:59:38;0;50	08916;8	56378;5;178;67;
$GPXUP;2098;08:59:39;0;50	08925;8	56401;5;178;65;
$GPXUP;2098;08:59:40;0;50	08932;8	56422;5;178;61;
$GPXUP;2098;08:59:41;0;50	08938;8	56442;5;180;58;
$GPXUP;2098;08:59:42;0;50	08945;8	56462;5;180;59;
$GPXUP;2098;08:59:43;0;50	08953;8	56482;5;181;61;
$GPXUP;2098;08:59:44;0;50	08964;8	56501;5;181;67;
$GPXUP;2098;08:59:45;0;50	08976;8	56518;5;182;66;
$GPXUP;2098;08:59:46;0;50	08985;8	5654;5;182;64;
$GPXUP;2098;08:59:47;0;50	08994;8	56559;5;183;63;
$GPXUP;2098;08:59:48;0;50	09005;8	5658;5;183;67;
$GPXUP;2098;08:59:49;0;50	09019;8	56595;5;184;67;
$GPXUP;2098;08:59:50;0;50	09032;8	56611;5;185;67;
$GPXUP;2098;08:59:51;0;50	09043;8	56629;5;186;67;
$GPXUP;2098;08:59:52;0;50	09054;8	56649;5;186;67;
$GPXUP;2098;08:59:53;0;50	09063;8	5667;5;187;67;
$GPXUP;2098;08:59:54;0;50	09072;8	56691;5;188;66;
$GPXUP;2098;08:59:55;0;50	09079;8	56714;5;188;64;
$GPXUP;2098;08:59:56;0;50	09089;8	56734;5;190;64;
$GPXUP;2098;08:59:57;0;50	09101;8	5675;5;190;65;
$GPXUP;2098;08:59:58;0;50	09113;8	56768;5;191;65;
$GPXUP;2098;08:59:59;0;50	09124;8	56785;5;192;63;
$GPXUP;2098;09:00:00;0;50	09134;8	56805;5;193;62;
$GPXUP;2098;09:00:01;0;50	09144;8	56824;5;194;63;
$GPXUP;2098;09:00:02;0;50	09156;8	56841;5;194;65;
$GPXUP;2098;09:00:03;0;50	09169;8	56858;5;194;66;
$GPXUP;2098;09:00:04;0;50	09182;8	56874;5;194;67;
$GPXUP;2098;09:00:05;0;50	09195;8	56891;5;194;66;
$GPXUP;2098;09:00:06;0;50	09208;8	56906;5;194;64;
$GPXUP;2098;09:00:07;0;50	09219;8	56922;5;195;61;
$GPXUP;2098;09:00:08;0;50	09228;8	5694;5;196;60;
$GPXUP;2098;09:00:09;0;50	09236;8	5696;5;197;60;
$GPXUP;2098;09:00:10;0;50	09243;8	56981;5;197;60;
$GPXUP;2098;09:00:11;0;50	09248;8	57001;5;198;59;
$GPXUP;2098;09:00:12;0;50	09253;8	57023;5;199;59;
$GPXUP;2098;09:00:13;0;50	09261;8	57044;5;200;61;
$GPXUP;2098;09:00:14;0;50	0927;8	57063;5;199;63;
$GPXUP;2098;09:00:15;0;50	09281;8	57081;5;199;60;
$GPXUP;2098;09:00:16;0;50	09294;8	57097;5;199;68;
$GPXUP;2098;09:00:17;0;50	09307;8	57115;5;199;70;
$GPXUP;2098;09:00:18;0;50	09318;8	57136;5;198;68;
$GPXUP;2098;09:00:19;0;50	09327;8	5716;5;197;73;
$GPXUP;2098;09:00:20;0;50	09336;8	57184;5;196;74;
$GPXUP;2098;09:00:21;0;50	09347;8	57208;5;195;72;
$GPXUP;2098;09:00:22;0;50	0936;8	57228;5;194;71;
$GPXUP;2098;09:00:23;0;50	0937;8	5725;5;193;70;
$GPXUP;2098;09:00:24;0;50	0938;8	57275;5;192;71;
$GPXUP;2098;09:00:25;0;50	09388;8	57299;5;191;71;
$GPXUP;2098;09:00:26;0;50	09396;8	57323;5;191;70;
$GPXUP;2098;09:00:27;0;50	09404;8	57347;5;190;69;
$GPXUP;2098;09:00:28;0;50	09413;8	57371;5;189;69;
$GPXUP;2098;09:00:29;0;50	09419;8	57395;5;188;69;
$GPXUP;2098;09:00:30;0;50	09429;8	57418;5;188;71;
$GPXUP;2098;09:00:31;0;50	0944;8	5744;5;187;73;
$GPXUP;2098;09:00:32;0;50	09453;8	57463;5;186;74;
$GPXUP;2098;09:00:33;0;50	09466;8	57483;5;185;74;
$GPXUP;2098;09:00:34;0;50	09479;8	57504;5;184;75;
$GPXUP;2098;09:00:35;0;50	0949;8	57528;5;183;76;
$GPXUP;2098;09:00:36;0;50	09501;8	57552;5;182;74;
$GPXUP;2098;09:00:37;0;50	09512;8	57574;5;182;71;
$GPXUP;2098;09:00:38;0;50	09524;8	57594;5;182;69;
$GPXUP;2098;09:00:39;0;50	09537;8	57612;5;182;70;
$GPXUP;2098;09:00:40;0;50	09552;8	57629;5;181;71;
$GPXUP;2098;09:00:41;0;50	09567;8	57642;5;180;72;
$GPXUP;2098;09:00:42;0;50	09584;8	57655;5;179;74;
$GPXUP;2098;09:00:43;0;50	096;8	57671;5;179;74;
$GPXUP;2098;09:00:44;0;50	09614;8	57687;5;179;73;
$GPXUP;2098;09:00:45;0;50	09626;8	57708;5;179;70;
$GPXUP;2098;09:00:46;0;50	09635;8	57728;5;180;65;
$GPXUP;2098;09:00:47;0;50	09645;8	57748;5;181;64;
$GPXUP;2098;09:00:48;0;50	09655;8	57766;5;182;64;
$GPXUP;2098;09:00:49;0;50	09664;8	57786;5;182;65;
$GPXUP;2098;09:00:50;0;50	09671;8	5781;5;181;66;
$GPXUP;2098;09:00:51;0;50	09677;8	57835;5;182;69;
$GPXUP;2098;09:00:52;0;50	09683;8	57859;5;181;68;
$GPXUP;2098;09:00:53;0;50	09692;8	57882;5;181;68;
$GPXUP;2098;09:00:54;0;50	09702;8	57904;5;181;70;
$GPXUP;2098;09:00:55;0;50	09711;8	57926;5;181;69;
$GPXUP;2098;09:00:56;0;50	09719;8	57949;5;180;69;
$GPXUP;2098;09:00:57;0;50	09727;8	57973;5;180;69;
$GPXUP;2098;09:00:58;0;50	09733;8	57997;5;180;67;
$GPXUP;2098;09:00:59;0;50	09739;8	58021;5;180;66;
$GPXUP;2098;09:01:00;0;50	09745;8	58044;5;180;65;
$GPXUP;2098;09:01:01;0;50	09753;8	58067;5;181;65;
$GPXUP;2098;09:01:02;0;50	09758;8	5809;5;181;64;
$GPXUP;2098;09:01:03;0;50	09764;8	58113;5;182;63;
$GPXUP;2098;09:01:04;0;50	0977;8	58135;5;183;63;
$GPXUP;2098;09:01:05;0;50	09779;8	58156;5;184;63;
$GPXUP;2098;09:01:06;0;50	09787;8	58177;5;185;61;
$GPXUP;2098;09:01:07;0;50	09797;8	58194;5;186;59;
$GPXUP;2098;09:01:08;0;50	09809;8	58209;5;188;58;
$GPXUP;2098;09:01:09;0;50	0982;8	58222;5;189;60;
$GPXUP;2098;09:01:10;0;50	09833;8	58237;5;190;61;
$GPXUP;2098;09:01:11;0;50	09844;8	58254;5;191;62;
$GPXUP;2098;09:01:12;0;50	09855;8	58272;5;193;62;
$GPXUP;2098;09:01:13;0;50	09865;8	58292;5;195;61;
$GPXUP;2098;09:01:14;0;50	09872;8	58313;5;195;61;
$GPXUP;2098;09:01:15;0;50	0988;8	58332;5;197;61;
$GPXUP;2098;09:01:16;0;50	09889;8	58351;5;198;60;
$GPXUP;2098;09:01:17;0;50	09899;8	5837;5;199;61;
$GPXUP;2098;09:01:18;0;50	09907;8	5839;5;200;62;
$GPXUP;2098;09:01:19;0;50	09915;8	58411;5;201;63;
$GPXUP;2098;09:01:20;0;50	09921;8	58434;5;202;64;
$GPXUP;2098;09:01:21;0;50	09925;8	58458;5;202;65;
$GPXUP;2098;09:01:22;0;50	09931;8	58482;5;203;65;
$GPXUP;2098;09:01:23;0;50	09939;8	58504;5;203;66;
$GPXUP;2098;09:01:24;0;50	09949;8	58525;5;203;69;
$GPXUP;2098;09:01:25;0;50	09959;8	58548;5;203;70;
$GPXUP;2098;09:01:26;0;50	09967;8	58572;5;202;71;
$GPXUP;2098;09:01:27;0;50	09976;8	58596;5;200;72;
$GPXUP;2098;09:01:28;0;50	09985;8	58621;5;199;73;
$GPXUP;2098;09:01:29;0;50	09993;8	58645;5;198;72;
$GPXUP;2098;09:01:30;0;50	1;8	58672;5;197;73;
$GPXUP;2098;09:01:31;0;50	10005;8	587;5;194;73;
$GPXUP;2098;09:01:32;0;50	10008;8	58727;5;193;73;
$GPXUP;2098;09:01:33;0;50	10009;8	58756;5;191;73;
$GPXUP;2098;09:01:34;0;50	10008;8	58783;5;189;71;
$GPXUP;2098;09:01:35;0;50	10006;8	58811;5;188;71;
$GPXUP;2098;09:01:36;0;50	10006;8	58838;5;186;72;
$GPXUP;2098;09:01:37;0;50	10006;8	58867;5;184;72;
$GPXUP;2098;09:01:38;0;50	10005;8	58895;5;184;70;
$GPXUP;2098;09:01:39;0;50	10007;8	58921;5;184;69;
$GPXUP;2098;09:01:40;0;50	10009;8	58948;5;182;69;
$GPXUP;2098;09:01:41;0;50	10014;8	58973;5;182;70;
$GPXUP;2098;09:01:42;0;50	1002;8	59;5;182;70;
$GPXUP;2098;09:01:43;0;50	10023;8	59024;5;182;67;
$GPXUP;2098;09:01:44;0;50	10025;8	5905;5;182;66;
$GPXUP;2098;09:01:45;0;50	10025;8	59075;5;182;65;
$GPXUP;2098;09:01:46;0;50	10028;8	591;5;182;65;
$GPXUP;2098;09:01:47;0;50	10033;8	59125;5;182;66;
$GPXUP;2098;09:01:48;0;50	10041;8	59149;5;184;66;
$GPXUP;2098;09:01:49;0;50	10047;8	5917;5;184;64;
$GPXUP;2098;09:01:50;0;50	10057;8	59191;5;183;65;
$GPXUP;2098;09:01:51;0;50	10068;8	59212;5;184;68;
$GPXUP;2098;09:01:52;0;50	10078;8	59236;5;184;71;
$GPXUP;2098;09:01:53;0;50	10086;8	5926;5;183;73;
$GPXUP;2098;09:01:54;0;50	10095;8	59284;5;182;70;
$GPXUP;2098;09:01:55;0;50	10103;8	59307;5;183;66;
$GPXUP;2098;09:01:56;0;50	10111;8	59328;5;183;63;
$GPXUP;2098;09:01:57;0;50	10119;8	59351;5;183;65;
$GPXUP;2098;09:01:58;0;50	10125;8	59376;5;182;66;
$GPXUP;2098;09:01:59;0;50	10129;8	59402;5;181;69;
$GPXUP;2098;09:02:00;0;50	1013;8	5943;5;180;70;
$GPXUP;2098;09:02:01;0;50	10129;8	59457;5;178;71;
$GPXUP;2098;09:02:02;0;50	10127;8	59483;5;178;68;
$GPXUP;2098;09:02:03;0;50	10123;8	59508;5;177;65;
$GPXUP;2098;09:02:04;0;50	10119;8	59531;5;177;62;
$GPXUP;2098;09:02:05;0;50	10117;8	59555;5;177;62;
$GPXUP;2098;09:02:06;0;50	10115;8	59579;5;177;61;
$GPXUP;2098;09:02:07;0;50	10117;8	59602;5;176;60;
$GPXUP;2098;09:02:08;0;50	1012;8	59625;5;176;62;
$GPXUP;2098;09:02:09;0;50	10125;8	59647;5;175;61;
$GPXUP;2098;09:02:10;0;50	10132;8	5967;5;175;61;
$GPXUP;2098;09:02:11;0;50	10137;8	59692;5;175;60;
$GPXUP;2098;09:02:12;0;50	1014;8	59715;5;175;61;
$GPXUP;2098;09:02:13;0;50	10144;8	59737;5;174;59;
$GPXUP;2098;09:02:14;0;50	10146;8	59758;5;175;56;
$GPXUP;2098;09:02:15;0;50	10151;8	59779;5;175;55;
$GPXUP;2098;09:02:16;0;50	10154;8	59799;5;175;55;
$GPXUP;2098;09:02:17;0;50	10158;8	59818;5;176;52;
$GPXUP;2098;09:02:18;0;50	10168;8	59836;5;176;56;
$GPXUP;2098;09:02:19;0;50	10179;8	59852;5;174;61;
$GPXUP;2098;09:02:20;0;50	10192;8	5987;5;173;65;
$GPXUP;2098;09:02:21;0;50	10204;8	59888;5;172;66;
$GPXUP;2098;09:02:22;0;50	10216;8	59907;5;171;66;
$GPXUP;2098;09:02:23;0;50	10227;8	59928;5;170;64;
$GPXUP;2098;09:02:24;0;50	10235;8	59948;5;171;62;
$GPXUP;2098;09:02:25;0;50	10241;8	5997;5;171;59;
$GPXUP;2098;09:02:26;0;50	10245;8	5999;5;170;56;
$GPXUP;2098;09:02:27;0;50	10249;8	60011;5;171;56;
$GPXUP;2098;09:02:28;0;50	10255;8	60032;5;172;57;
$GPXUP;2098;09:02:29;0;50	10263;8	60053;5;171;59;
$GPXUP;2098;09:02:30;0;50	1027;8	60072;5;172;60;
$GPXUP;2098;09:02:31;0;50	10276;8	60095;5;171;61;
$GPXUP;2098;09:02:32;0;50	10283;8	60119;5;170;66;
$GPXUP;2098;09:02:33;0;50	10291;8	60143;5;170;68;
$GPXUP;2098;09:02:34;0;50	10295;8	60168;5;169;68;
$GPXUP;2098;09:02:35;0;50	10298;8	60194;5;167;67;
$GPXUP;2098;09:02:36;0;50	10299;8	6022;5;167;65;
$GPXUP;2098;09:02:37;0;50	10301;8	60244;5;167;62;
$GPXUP;2098;09:02:38;0;50	10304;8	60266;5;168;60;
$GPXUP;2098;09:02:39;0;50	1031;8	60288;5;168;61;
$GPXUP;2098;09:02:40;0;50	10317;8	60309;5;168;60;
$GPXUP;2098;09:02:41;0;50	10326;8	60328;5;168;61;
$GPXUP;2098;09:02:42;0;50	10338;8	6035;5;167;71;
$GPXUP;2098;09:02:43;0;50	10348;8	6037;5;167;69;
$GPXUP;2098;09:02:44;0;50	10358;8	60394;5;166;70;
$GPXUP;2098;09:02:45;0;50	10363;8	60417;5;166;61;
$GPXUP;2098;09:02:46;0;50	10364;8	60441;5;166;63;
$GPXUP;2098;09:02:47;0;50	10364;8	60462;5;165;56;
$GPXUP;2098;09:02:48;0;50	10368;8	60484;5;166;56;
$GPXUP;2098;09:02:49;0;50	10373;8	60504;5;167;57;
$GPXUP;2098;09:02:50;0;50	10378;8	60525;5;167;60;
$GPXUP;2098;09:02:51;0;50	10384;8	60547;5;167;61;
$GPXUP;2098;09:02:52;0;50	1039;8	6057;5;166;64;
$GPXUP;2098;09:02:53;0;50	10394;8	60595;5;165;66;
$GPXUP;2098;09:02:54;0;50	10394;8	6062;5;165;66;
$GPXUP;2098;09:02:55;0;50	10394;8	60646;5;164;65;
$GPXUP;2098;09:02:56;0;50	10392;8	60669;5;163;64;
$GPXUP;2098;09:02:57;0;50	10387;8	6069;5;163;54;
$GPXUP;2098;09:02:58;0;50	10384;8	6071;5;163;56;
$GPXUP;2098;09:02:59;0;50	10386;8	60732;5;163;58;
$GPXUP;2098;09:03:00;0;50	10389;8	60754;5;163;59;
$GPXUP;2098;09:03:01;0;50	10394;8	60774;5;164;61;
$GPXUP;2098;09:03:02;0;50	10401;8	60798;5;164;66;
$GPXUP;2098;09:03:03;0;50	10407;8	60821;5;163;67;
$GPXUP;2098;09:03:04;0;50	10411;8	60845;5;163;67;
$GPXUP;2098;09:03:05;0;50	10414;8	60871;5;163;67;
$GPXUP;2098;09:03:06;0;50	10414;8	60895;5;163;66;
$GPXUP;2098;09:03:07;0;50	10415;8	60921;5;164;64;
$GPXUP;2098;09:03:08;0;50	10414;8	60945;5;164;61;
$GPXUP;2098;09:03:09;0;50	10414;8	60967;5;165;59;
$GPXUP;2098;09:03:10;0;50	10413;8	6099;5;165;57;
$GPXUP;2098;09:03:11;0;50	10415;8	61011;5;166;56;
$GPXUP;2098;09:03:12;0;50	10417;8	61031;5;168;54;
$GPXUP;2098;09:03:13;0;50	10418;8	61051;5;169;54;
$GPXUP;2098;09:03:14;0;50	10417;8	61072;5;170;54;
$GPXUP;2098;09:03:15;0;50	10417;8	61094;5;171;57;
$GPXUP;2098;09:03:16;0;50	10419;8	61116;5;171;57;
$GPXUP;2098;09:03:17;0;50	10422;8	61139;5;172;58;
$GPXUP;2098;09:03:18;0;50	10425;8	61161;5;171;59;
$GPXUP;2098;09:03:19;0;50	10432;8	61183;5;171;65;
$GPXUP;2098;09:03:20;0;50	10439;8	61207;5;171;66;
$GPXUP;2098;09:03:21;0;50	10446;8	61231;5;171;67;
$GPXUP;2098;09:03:22;0;50	10452;8	61255;5;171;67;
$GPXUP;2098;09:03:23;0;50	10459;8	61279;5;170;67;
$GPXUP;2098;09:03:24;0;50	10466;8	61303;5;170;66;
$GPXUP;2098;09:03:25;0;50	10471;8	61327;5;169;66;
$GPXUP;2098;09:03:26;0;50	10475;8	61352;5;170;65;
$GPXUP;2098;09:03:27;0;50	10477;8	61377;5;169;63;
$GPXUP;2098;09:03:28;0;50	10484;8	61401;5;169;63;
$GPXUP;2098;09:03:29;0;50	1049;8	61423;5;168;64;
$GPXUP;2098;09:03:30;0;50	10495;8	61447;5;169;65;
$GPXUP;2098;09:03:31;0;50	105;8	61472;5;168;65;
$GPXUP;2098;09:03:32;0;50	10504;8	61495;5;168;64;
$GPXUP;2098;09:03:33;0;50	1051;8	61518;5;168;63;
$GPXUP;2098;09:03:34;0;50	10516;8	61542;5;168;65;
$GPXUP;2098;09:03:35;0;50	10523;8	61565;5;167;66;
$GPXUP;2098;09:03:36;0;50	10528;8	61591;5;167;67;
$GPXUP;2098;09:03:37;0;50	10529;8	61616;5;167;66;
$GPXUP;2098;09:03:38;0;50	10531;8	61641;5;167;64;
$GPXUP;2098;09:03:39;0;50	10533;8	61664;5;167;62;
$GPXUP;2098;09:03:40;0;50	10537;8	61688;5;167;62;
$GPXUP;2098;09:03:41;0;50	10543;8	61711;5;167;65;
$GPXUP;2098;09:03:42;0;50	10551;8	61734;5;167;65;
$GPXUP;2098;09:03:43;0;50	10558;8	61758;5;166;66;
$GPXUP;2098;09:03:44;0;50	10565;8	6178;5;166;66;
$GPXUP;2098;09:03:45;0;50	10572;8	61803;5;166;63;
$GPXUP;2098;09:03:46;0;50	10579;8	61824;5;166;62;
$GPXUP;2098;09:03:47;0;50	10587;8	61846;5;167;61;
$GPXUP;2098;09:03:48;0;50	10592;8	61867;5;168;59;
$GPXUP;2098;09:03:49;0;50	10598;8	61889;5;169;60;
$GPXUP;2098;09:03:50;0;50	10605;8	6191;5;171;60;
$GPXUP;2098;09:03:51;0;50	10613;8	6193;5;171;60;
$GPXUP;2098;09:03:52;0;50	10624;8	61946;5;172;59;
$GPXUP;2098;09:03:53;0;50	10634;8	61963;5;174;58;
$GPXUP;2098;09:03:54;0;50	10642;8	61981;5;175;56;
$GPXUP;2098;09:03:55;0;50	10652;8	61997;5;177;56;
$GPXUP;2098;09:03:56;0;50	10664;8	62012;5;178;57;
$GPXUP;2098;09:03:57;0;50	10678;8	62023;5;178;61;
$GPXUP;2098;09:03:58;0;50	10689;8	62039;5;178;62;
$GPXUP;2098;09:03:59;0;50	10698;8	62059;5;178;63;
$GPXUP;2098;09:04:00;0;50	10708;8	62079;5;178;61;
$GPXUP;2098;09:04:01;0;50	10716;8	62097;5;178;58;
$GPXUP;2098;09:04:02;0;50	10725;8	62113;5;180;53;
$GPXUP;2098;09:04:03;0;50	10735;8	62126;5;180;53;
$GPXUP;2098;09:04:04;0;50	10747;8	62135;5;181;53;
$GPXUP;2098;09:04:05;0;50	10759;8	62144;5;182;54;
$GPXUP;2098;09:04:06;0;50	10769;8	62157;5;182;54;
$GPXUP;2098;09:04:07;0;50	1078;8	62172;5;183;56;
$GPXUP;2098;09:04:08;0;50	10791;8	62188;5;184;59;
$GPXUP;2098;09:04:09;0;50	10804;8	622;5;184;62;
$GPXUP;2098;09:04:10;0;50	10817;8	62212;5;184;63;
$GPXUP;2098;09:04:11;0;50	10829;8	62229;5;185;61;
$GPXUP;2098;09:04:12;0;50	10839;8	62244;5;186;60;
$GPXUP;2098;09:04:13;0;50	10851;8	62261;5;186;58;
$GPXUP;2098;09:04:14;0;50	10862;8	62274;5;188;57;
$GPXUP;2098;09:04:15;0;50	10874;8	62285;5;187;58;
$GPXUP;2098;09:04:16;0;50	10889;8	62293;5;189;60;
$GPXUP;2098;09:04:17;0;50	10903;8	62302;5;189;61;
$GPXUP;2098;09:04:18;0;50	10916;8	62316;5;188;62;
$GPXUP;2098;09:04:19;0;50	10929;8	62333;5;188;66;
$GPXUP;2098;09:04:20;0;50	10941;8	6235;5;187;66;
$GPXUP;2098;09:04:21;0;50	10954;8	62367;5;187;66;
$GPXUP;2098;09:04:22;0;50	10966;8	62385;5;187;65;
$GPXUP;2098;09:04:23;0;50	10976;8	62403;5;187;63;
$GPXUP;2098;09:04:24;0;50	10985;8	62423;5;188;62;
$GPXUP;2098;09:04:25;0;50	10995;8	62441;5;188;61;
$GPXUP;2098;09:04:26;0;50	11008;8	62456;5;189;61;
$GPXUP;2098;09:04:27;0;50	1102;8	62469;5;189;62;
$GPXUP;2098;09:04:28;0;50	11033;8	62484;5;189;62;
$GPXUP;2098;09:04:29;0;50	11044;8	62503;5;189;63;
$GPXUP;2098;09:04:30;0;50	11054;8	62522;5;189;63;
$GPXUP;2098;09:04:31;0;50	11062;8	62542;5;189;61;
$GPXUP;2098;09:04:32;0;50	11073;8	62558;5;189;60;
$GPXUP;2098;09:04:33;0;50	11086;8	62573;5;189;61;
$GPXUP;2098;09:04:34;0;50	11099;8	62585;5;190;62;
$GPXUP;2098;09:04:35;0;50	11112;8	62597;5;189;63;
$GPXUP;2098;09:04:36;0;50	11125;8	62614;5;189;63;
$GPXUP;2098;09:04:37;0;50	11136;8	62631;5;189;65;
$GPXUP;2098;09:04:38;0;50	11148;8	62649;5;189;67;
$GPXUP;2098;09:04:39;0;50	11161;8	62667;5;188;68;
$GPXUP;2098;09:04:40;0;50	11174;8	62685;5;187;70;
$GPXUP;2098;09:04:41;0;50	11187;8	62705;5;187;69;
$GPXUP;2098;09:04:42;0;50	11199;8	62724;5;186;68;
$GPXUP;2098;09:04:43;0;50	1121;8	62744;5;186;67;
$GPXUP;2098;09:04:44;0;50	11221;8	62763;5;186;66;
$GPXUP;2098;09:04:45;0;50	11231;8	62785;5;185;68;
$GPXUP;2098;09:04:46;0;50	1124;8	62809;5;184;71;
$GPXUP;2098;09:04:47;0;50	11249;8	62835;5;184;74;
$GPXUP;2098;09:04:48;0;50	11254;8	62861;5;183;71;
$GPXUP;2098;09:04:49;0;50	11258;8	62888;5;183;68;
$GPXUP;2098;09:04:50;0;50	1126;8	62911;5;183;61;
$GPXUP;2098;09:04:51;0;50	11264;8	62933;5;183;59;
$GPXUP;2098;09:04:52;0;50	11271;8	62954;5;184;60;
$GPXUP;2098;09:04:53;0;50	11281;8	62972;5;184;61;
$GPXUP;2098;09:04:54;0;50	11292;8	62988;5;184;62;
$GPXUP;2098;09:04:55;0;50	11304;8	63005;5;184;64;
$GPXUP;2098;09:04:56;0;50	11317;8	63018;5;184;65;
$GPXUP;2098;09:04:57;0;50	1133;8	63035;5;184;63;
$GPXUP;2098;09:04:58;0;50	1134;8	63052;5;185;61;
$GPXUP;2098;09:04:59;0;50	1135;8	6307;5;184;62;
$GPXUP;2098;09:05:00;0;50	11364;8	63086;5;184;65;
$GPXUP;2098;09:05:01;0;50	11375;8	63104;5;183;67;
$GPXUP;2098;09:05:02;0;50	11385;8	63124;5;183;66;
$GPXUP;2098;09:05:03;0;50	11394;8	63145;5;183;63;
$GPXUP;2098;09:05:04;0;50	11403;8	63165;5;183;62;
$GPXUP;2098;09:05:05;0;50	11413;8	63184;5;184;63;
$GPXUP;2098;09:05:06;0;50	11425;8	63202;5;184;66;
$GPXUP;2098;09:05:07;0;50	11439;8	63217;5;183;67;
$GPXUP;2098;09:05:08;0;50	11454;8	63231;5;183;68;
$GPXUP;2098;09:05:09;0;50	11468;8	63245;5;183;69;
$GPXUP;2098;09:05:10;0;50	11483;8	63261;5;181;70;
$GPXUP;2098;09:05:11;0;50	11497;8	63275;5;181;71;
$GPXUP;2098;09:05:12;0;50	11513;8	63289;5;180;72;
$GPXUP;2098;09:05:13;0;50	11529;8	63302;5;180;71;
$GPXUP;2098;09:05:14;0;50	11545;8	63313;5;180;70;
$GPXUP;2098;09:05:15;0;50	11561;8	63325;5;180;69;
$GPXUP;2098;09:05:16;0;50	11576;8	6334;5;181;72;
$GPXUP;2098;09:05:17;0;50	11588;8	63359;5;180;70;
$GPXUP;2098;09:05:18;0;50	11598;8	63382;5;180;70;
$GPXUP;2098;09:05:19;0;50	11606;8	63405;5;180;68;
$GPXUP;2098;09:05:20;0;50	11615;8	63426;5;181;68;
$GPXUP;2098;09:05:21;0;50	11624;8	63446;5;181;65;
$GPXUP;2098;09:05:22;0;50	11634;8	63466;5;182;65;
$GPXUP;2098;09:05:23;0;50	11644;8	63488;5;183;68;
$GPXUP;2098;09:05:24;0;50	11654;8	63511;5;182;74;
$GPXUP;2098;09:05:25;0;50	11664;8	63535;5;182;75;
$GPXUP;2098;09:05:26;0;50	11675;8	63559;5;181;75;
$GPXUP;2098;09:05:27;0;50	11686;8	63583;5;181;74;
$GPXUP;2098;09:05:28;0;50	11697;8	63605;5;181;73;
$GPXUP;2098;09:05:29;0;50	11709;8	63626;5;181;71;
$GPXUP;2098;09:05:30;0;50	11719;8	63647;5;181;69;
$GPXUP;2098;09:05:31;0;50	11729;8	63672;5;181;70;
$GPXUP;2098;09:05:32;0;50	11738;8	63695;5;180;70;
$GPXUP;2098;09:05:33;0;50	11748;8	63716;5;179;70;
$GPXUP;2098;09:05:34;0;50	11757;8	63739;5;180;68;
$GPXUP;2098;09:05:35;0;50	11766;8	63761;5;181;66;
$GPXUP;2098;09:05:36;0;50	11776;8	63781;5;181;64;
$GPXUP;2098;09:05:37;0;50	11788;8	63798;5;181;64;
$GPXUP;2098;09:05:38;0;50	118;8	63814;5;183;65;
$GPXUP;2098;09:05:39;0;50	11814;8	6383;5;183;68;
$GPXUP;2098;09:05:40;0;50	11829;8	63847;5;183;70;
$GPXUP;2098;09:05:41;0;50	11844;8	63862;5;182;75;
$GPXUP;2098;09:05:42;0;50	11859;8	63879;5;182;71;
$GPXUP;2098;09:05:43;0;50	11872;8	63896;5;183;69;
$GPXUP;2098;09:05:44;0;50	11885;8	6391;5;183;63;
$GPXUP;2098;09:05:45;0;50	11899;8	63922;5;183;63;
$GPXUP;2098;09:05:46;0;50	11914;8	63934;5;184;67;
$GPXUP;2098;09:05:47;0;50	11929;8	6395;5;184;71;
$GPXUP;2098;09:05:48;0;50	11944;8	63968;5;184;74;
$GPXUP;2098;09:05:49;0;50	11957;8	63989;5;183;77;
$GPXUP;2098;09:05:50;0;50	11974;8	64009;5;182;82;
$GPXUP;2098;09:05:51;0;50	11989;8	64027;5;181;81;
$GPXUP;2098;09:05:52;0;50	12004;8	64048;5;180;80;
$GPXUP;2098;09:05:53;0;50	12016;8	6407;5;179;75;
$GPXUP;2098;09:05:54;0;50	12027;8	64092;5;179;73;
$GPXUP;2098;09:05:55;0;50	12038;8	64116;5;178;73;
$GPXUP;2098;09:05:56;0;50	12048;8	64139;5;178;72;
$GPXUP;2098;09:05:57;0;50	12058;8	64162;5;178;71;
$GPXUP;2098;09:05:58;0;50	12069;8	64184;5;177;71;
$GPXUP;2098;09:05:59;0;50	12081;8	64203;5;178;71;
$GPXUP;2098;09:06:00;0;50	12094;8	64219;5;178;68;
$GPXUP;2098;09:06:01;0;50	12106;8	64237;5;178;66;
$GPXUP;2098;09:06:02;0;50	12117;8	64255;5;178;62;
$GPXUP;2098;09:06:03;0;50	12124;8	64279;5;178;68;
$GPXUP;2098;09:06:04;0;50	1213;8	64302;5;179;67;
$GPXUP;2098;09:06:05;0;50	12136;8	64326;5;179;64;
$GPXUP;2098;09:06:06;0;50	12144;8	64351;5;181;67;
$GPXUP;2098;09:06:07;0;50	12151;8	64371;5;181;59;
$GPXUP;2098;09:06:08;0;50	12161;8	64388;5;182;58;
$GPXUP;2098;09:06:09;0;50	12176;8	64403;5;182;68;
$GPXUP;2098;09:06:10;0;50	12189;8	64421;5;182;68;
$GPXUP;2098;09:06:11;0;50	12201;8	6444;5;182;68;
$GPXUP;2098;09:06:12;0;50	12214;8	6446;5;182;68;
$GPXUP;2098;09:06:13;0;50	12226;8	64479;5;182;67;
$GPXUP;2098;09:06:14;0;50	12239;8	64497;5;182;66;
$GPXUP;2098;09:06:15;0;50	12252;8	64509;5;183;61;
$GPXUP;2098;09:06:16;0;50	12266;8	64518;5;183;59;
$GPXUP;2098;09:06:17;0;50	1228;8	64531;5;183;61;
$GPXUP;2098;09:06:18;0;50	12294;8	64544;5;182;64;
$GPXUP;2098;09:06:19;0;50	1231;8	64556;5;182;68;
$GPXUP;2098;09:06:20;0;50	12325;8	64571;5;181;70;
$GPXUP;2098;09:06:21;0;50	12339;8	64586;5;180;69;
$GPXUP;2098;09:06:22;0;50	12354;8	64606;5;179;74;
$GPXUP;2098;09:06:23;0;50	12368;8	64625;5;178;76;
$GPXUP;2098;09:06:24;0;50	12381;8	64648;5;176;75;
$GPXUP;2098;09:06:25;0;50	12392;8	6467;5;175;74;
$GPXUP;2098;09:06:26;0;50	12403;8	64692;5;174;72;
$GPXUP;2098;09:06:27;0;50	12414;8	64709;5;173;65;
$GPXUP;2098;09:06:28;0;50	12424;8	64728;5;172;64;
$GPXUP;2098;09:06:29;0;50	12434;8	64748;5;173;63;
$GPXUP;2098;09:06:30;0;50	12443;8	64767;5;172;64;
$GPXUP;2098;09:06:31;0;50	12451;8	64787;5;172;61;
$GPXUP;2098;09:06:32;0;50	12457;8	64809;5;172;62;
$GPXUP;2098;09:06:33;0;50	12458;8	64833;5;172;61;
$GPXUP;2098;09:06:34;0;50	12458;8	64857;5;173;59;
$GPXUP;2098;09:06:35;0;50	12456;8	64881;5;173;60;
$GPXUP;2098;09:06:36;0;50	12458;8	64904;5;173;60;
$GPXUP;2098;09:06:37;0;50	12463;8	64926;5;173;60;
$GPXUP;2098;09:06:38;0;50	12469;8	64948;5;174;60;
$GPXUP;2098;09:06:39;0;50	12474;8	64968;5;175;57;
$GPXUP;2098;09:06:40;0;50	12479;8	64988;5;176;54;
$GPXUP;2098;09:06:41;0;50	12483;8	65007;5;176;53;
$GPXUP;2098;09:06:42;0;50	12488;8	65028;5;177;57;
$GPXUP;2098;09:06:43;0;50	12493;8	6505;5;178;61;
$GPXUP;2098;09:06:44;0;50	12497;8	65073;5;178;60;
$GPXUP;2098;09:06:45;0;50	12499;8	65096;5;178;58;
$GPXUP;2098;09:06:46;0;50	12505;8	65116;5;178;55;
$GPXUP;2098;09:06:47;0;50	12513;8	65132;5;180;56;
$GPXUP;2098;09:06:48;0;50	12523;8	6515;5;180;58;
$GPXUP;2098;09:06:49;0;50	1253;8	65171;5;179;61;
$GPXUP;2098;09:06:50;0;50	12536;8	65192;5;180;60;
$GPXUP;2098;09:06:51;0;50	12538;8	65216;5;179;62;
$GPXUP;2098;09:06:52;0;50	12541;8	65239;5;179;61;
$GPXUP;2098;09:06:53;0;50	12542;8	65263;5;179;61;
$GPXUP;2098;09:06:54;0;50	12538;8	65288;5;180;61;
$GPXUP;2098;09:06:55;0;50	12533;8	6531;5;180;62;
$GPXUP;2098;09:06:56;0;50	12526;8	65333;5;180;62;
$GPXUP;2098;09:06:57;0;50	12518;8	65355;5;179;64;
$GPXUP;2098;09:06:58;0;50	1251;8	65378;5;179;66;
$GPXUP;2098;09:06:59;0;50	12503;8	65402;5;178;67;
$GPXUP;2098;09:07:00;0;50	12495;8	65425;5;177;67;
$GPXUP;2098;09:07:01;0;50	12486;8	65447;5;178;67;
$GPXUP;2098;09:07:02;0;50	12476;8	65468;5;177;65;
$GPXUP;2098;09:07:03;0;50	12468;8	65491;5;176;63;
$GPXUP;2098;09:07:04;0;50	12462;8	65514;5;176;63;
$GPXUP;2098;09:07:05;0;50	1246;8	65538;5;177;62;
$GPXUP;2098;09:07:06;0;50	12461;8	65562;5;178;60;
$GPXUP;2098;09:07:07;0;50	12466;8	65584;5;178;59;
$GPXUP;2098;09:07:08;0;50	12473;8	65605;5;178;60;
$GPXUP;2098;09:07:09;0;50	1248;8	65627;5;178;63;
$GPXUP;2098;09:07:10;0;50	12489;8	65649;5;178;66;
$GPXUP;2098;09:07:11;0;50	125;8	65671;5;177;70;
$GPXUP;2098;09:07:12;0;50	12511;8	65693;5;177;71;
$GPXUP;2098;09:07:13;0;50	12521;8	65714;5;175;68;
$GPXUP;2098;09:07:14;0;50	12531;8	65736;5;175;65;
$GPXUP;2098;09:07:15;0;50	12538;8	65759;5;175;63;
$GPXUP;2098;09:07:16;0;50	12545;8	6578;5;175;61;
$GPXUP;2098;09:07:17;0;50	12547;8	65803;5;174;61;
$GPXUP;2098;09:07:18;0;50	12547;8	65828;5;174;61;
$GPXUP;2098;09:07:19;0;50	12547;8	65852;5;174;61;
$GPXUP;2098;09:07:20;0;50	12547;8	65875;5;174;60;
$GPXUP;2098;09:07:21;0;50	1255;8	65898;5;174;58;
$GPXUP;2098;09:07:22;0;50	12553;8	6592;5;174;59;
$GPXUP;2098;09:07:23;0;50	12558;8	65939;5;173;54;
$GPXUP;2098;09:07:24;0;50	12564;8	65954;5;173;45;
$GPXUP;2098;09:07:25;0;50	1257;8	65963;5;174;35;
$GPXUP;2098;09:07:26;0;50	12576;8	65969;5;174;32;
$GPXUP;2098;09:07:27;0;50	12581;8	65976;5;174;27;
$GPXUP;2098;09:07:28;0;50	12584;8	65982;5;174;29;
$GPXUP;2098;09:07:29;0;50	12588;8	65991;5;174;35;
$GPXUP;2098;09:07:30;0;50	12593;8	66001;5;174;35;
$GPXUP;2098;09:07:31;0;50	12597;8	66007;5;172;33;
$GPXUP;2098;09:07:32;0;50	12601;8	66009;5;172;23;
$GPXUP;2098;09:07:33;0;50	12602;8	66007;5;171;3;
$GPXUP;2098;09:07:34;0;50	12601;8	66002;5;170;0;
$GPXUP;2098;09:07:35;0;50	12599;8	65998;5;169;0;
$GPXUP;2098;09:07:36;0;50	12597;8	65991;5;168;0;
$GPXUP;2098;09:07:37;0;50	12594;8	65985;5;168;1;
$GPXUP;2098;09:07:38;0;50	12592;8	65979;5;168;0;
$GPXUP;2098;09:07:39;0;50	12589;8	65973;5;168;1;
$GPXUP;2098;09:07:40;0;50	12587;8	65966;5;168;1;
$GPXUP;2098;09:07:41;0;50	12584;8	65962;5;167;1;
$GPXUP;2098;09:07:42;0;50	12582;8	65957;5;167;3;
$GPXUP;2098;09:07:43;0;50	1258;8	65952;5;167;0;
$GPXUP;2098;09:07:44;0;50	12578;8	65948;5;167;0;
$GPXUP;2098;09:07:45;0;50	12576;8	65945;5;167;0;
$GPXUP;2098;09:07:46;0;50	12574;8	6594;5;167;1;
$GPXUP;2098;09:07:47;0;50	12573;8	65937;5;167;0;
$GPXUP;2098;09:07:48;0;50	12572;8	65934;5;166;0;
$GPXUP;2098;09:07:49;0;50	12571;8	65931;5;166;0;
$GPXUP;2098;09:07:50;0;50	12569;8	6593;5;165;0;
$GPXUP;2098;09:07:51;0;50	12568;8	65927;5;165;0;
