# Supplementary material for: Pigeon Navigation: Different Routes Lead to Frankfurt
Source: PLoS One. 2014 Nov 12;9(11):e112439. doi: 10.1371/journal.pone.0112439 (PMC4229201; doi:10.1371/journal.pone.0112439)
Supplement: File S4 — Files containing the original track data and a ‘Read me’ explaining the data format. (ZIP) [file pone.0112439.s004.zip › S-KB/050520xup03_307_GAP.log]

$GPXUP;2098;09:29:53;0;50	07226;8	53975;5;142;0;
$GPXUP;2098;09:29:54;0;50	07223;8	53976;5;142;8;
$GPXUP;2098;09:29:55;0;50	07221;8	5398;5;142;13;
$GPXUP;2098;09:29:56;0;50	07222;8	53985;5;142;14;
$GPXUP;2098;09:29:57;0;50	07225;8	53991;5;142;17;
$GPXUP;2098;09:29:58;0;50	07231;8	53995;5;143;21;
$GPXUP;2098;09:29:59;0;50	07238;8	53999;5;143;24;
$GPXUP;2098;09:30:00;0;50	07245;8	53999;5;143;24;
$GPXUP;2098;09:30:01;0;50	07254;8	53996;5;144;30;
$GPXUP;2098;09:30:02;0;50	07263;8	5399;5;144;34;
$GPXUP;2098;09:30:03;0;50	07272;8	53973;5;144;53;
$GPXUP;2098;09:30:04;0;50	07282;8	53955;5;144;54;
$GPXUP;2098;09:30:05;0;50	0729;8	53935;5;144;55;
$GPXUP;2098;09:30:06;0;50	07294;8	53913;5;144;53;
$GPXUP;2098;09:30:07;0;50	07298;8	53893;5;145;53;
$GPXUP;2098;09:30:08;0;50	07301;8	53875;5;145;44;
$GPXUP;2098;09:30:09;0;50	07305;8	5386;5;145;40;
$GPXUP;2098;09:30:10;0;50	07305;8	5385;5;145;24;
$GPXUP;2098;09:30:11;0;50	07304;8	53848;5;145;10;
$GPXUP;2098;09:30:12;0;50	07302;8	53859;5;145;14;
$GPXUP;2098;09:30:13;0;50	07299;8	53881;5;147;46;
$GPXUP;2098;09:30:14;0;50	07297;8	53905;5;147;47;
$GPXUP;2098;09:30:15;0;50	07294;8	53928;5;149;47;
$GPXUP;2098;09:30:16;0;50	07289;8	5395;5;150;45;
$GPXUP;2098;09:30:17;0;50	07284;8	53968;5;152;42;
$GPXUP;2098;09:30:18;0;50	07276;8	53984;5;154;39;
$GPXUP;2098;09:30:19;0;50	07266;8	53993;5;155;37;
$GPXUP;2098;09:30:20;0;50	07255;8	53995;5;156;39;
$GPXUP;2098;09:30:21;0;50	07244;8	5399;5;157;41;
$GPXUP;2098;09:30:22;0;50	07233;8	53985;5;158;44;
$GPXUP;2098;09:30:23;0;50	07225;8	53979;5;159;36;
$GPXUP;2098;09:30:24;0;50	07218;8	53975;5;160;31;
$GPXUP;2098;09:30:25;0;50	0721;8	53975;5;160;26;
$GPXUP;2098;09:30:26;0;50	072;8	5398;5;161;30;
$GPXUP;2098;09:30:27;0;50	07194;8	53994;5;163;34;
$GPXUP;2098;09:30:28;0;50	07189;8	54009;5;163;30;
$GPXUP;2098;09:30:29;0;50	07187;8	54026;5;164;31;
$GPXUP;2098;09:30:30;0;50	07189;8	54037;5;165;16;
$GPXUP;2098;09:30:31;0;50	07194;8	54048;5;166;20;
$GPXUP;2098;09:30:32;0;50	07202;8	54053;5;166;23;
$GPXUP;2098;09:30:33;0;50	07215;8	54055;5;168;40;
$GPXUP;2098;09:30:34;0;50	07231;8	54052;5;170;50;
$GPXUP;2098;09:30:35;0;50	07247;8	54041;5;170;60;
$GPXUP;2098;09:30:36;0;50	0726;8	54025;5;171;61;
$GPXUP;2098;09:30:37;0;50	07274;8	5401;5;171;61;
$GPXUP;2098;09:30:38;0;50	07289;8	53998;5;172;61;
$GPXUP;2098;09:30:39;0;50	07306;8	53989;5;173;61;
$GPXUP;2098;09:30:40;0;50	07323;8	53985;5;174;60;
$GPXUP;2098;09:30:41;0;50	0734;8	53982;5;175;58;
$GPXUP;2098;09:30:42;0;50	07357;8	53978;5;176;59;
$GPXUP;2098;09:30:43;0;50	07373;8	53972;5;177;60;
$GPXUP;2098;09:30:44;0;50	07388;8	53962;5;179;59;
$GPXUP;2098;09:30:45;0;50	074;8	53947;5;179;58;
$GPXUP;2098;09:30:46;0;50	07411;8	53931;5;180;57;
$GPXUP;2098;09:30:47;0;50	07423;8	53917;5;181;58;
$GPXUP;2098;09:30:48;0;50	07437;8	53905;5;182;60;
$GPXUP;2098;09:30:49;0;50	07453;8	53898;5;183;61;
$GPXUP;2098;09:30:50;0;50	07469;8	53895;5;183;60;
$GPXUP;2098;09:30:51;0;50	07486;8	53897;5;184;63;
$GPXUP;2098;09:30:52;0;50	07502;8	53903;5;184;62;
$GPXUP;2098;09:30:53;0;50	07519;8	53908;5;185;62;
$GPXUP;2098;09:30:54;0;50	07535;8	53915;5;185;63;
$GPXUP;2098;09:30:55;0;50	07551;8	53921;5;186;64;
$GPXUP;2098;09:30:56;0;50	07568;8	53923;5;186;64;
$GPXUP;2098;09:30:57;0;50	07585;8	53921;5;187;64;
$GPXUP;2098;09:30:58;0;50	07602;8	53921;5;187;64;
$GPXUP;2098;09:30:59;0;50	07618;8	53923;5;187;65;
$GPXUP;2098;09:31:00;0;50	07634;8	5393;5;188;65;
$GPXUP;2098;09:31:01;0;50	07649;8	53937;5;188;64;
$GPXUP;2098;09:31:02;0;50	07662;8	53949;5;189;59;
$GPXUP;2098;09:31:03;0;50	07674;8	53964;5;190;59;
$GPXUP;2098;09:31:04;0;50	07686;8	5398;5;189;60;
$GPXUP;2098;09:31:05;0;50	07698;8	53996;5;190;62;
$GPXUP;2098;09:31:06;0;50	07707;8	54012;5;191;54;
$GPXUP;2098;09:31:07;0;50	07713;8	54031;5;191;54;
$GPXUP;2098;09:31:08;0;50	07717;8	54055;5;191;56;
$GPXUP;2098;09:31:09;0;50	0772;8	54076;5;192;56;
$GPXUP;2098;09:31:10;0;50	07719;8	54102;5;191;60;
$GPXUP;2098;09:31:11;0;50	07718;8	54124;5;191;54;
$GPXUP;2098;09:31:12;0;50	07712;8	54146;5;191;52;
$GPXUP;2098;09:31:13;0;50	07704;8	54165;5;191;56;
$GPXUP;2098;09:31:14;0;50	07694;8	54186;5;190;58;
$GPXUP;2098;09:31:15;0;50	07683;8	54207;5;190;62;
$GPXUP;2098;09:31:16;0;50	07671;8	54225;5;189;60;
$GPXUP;2098;09:31:17;0;50	0766;8	54242;5;189;57;
$GPXUP;2098;09:31:18;0;50	07653;8	54262;5;189;53;
$GPXUP;2098;09:31:19;0;50	07649;8	54284;5;190;56;
$GPXUP;2098;09:31:20;0;50	07647;8	54305;5;190;51;
$GPXUP;2098;09:31:21;0;50	07646;8	54325;5;190;48;
$GPXUP;2098;09:31:22;0;50	07648;8	54342;5;190;47;
$GPXUP;2098;09:31:23;0;50	07658;8	54358;5;190;56;
$GPXUP;2098;09:31:24;0;50	07672;8	54369;5;191;57;
$GPXUP;2098;09:31:25;0;50	07686;8	54371;5;190;56;
$GPXUP;2098;09:31:26;0;50	07703;8	54364;5;191;60;
$GPXUP;2098;09:31:27;0;50	07714;8	54355;5;192;40;
$GPXUP;2098;09:31:28;0;50	07722;8	54341;5;192;37;
$GPXUP;2098;09:31:29;0;50	07727;8	54322;5;192;36;
$GPXUP;2098;09:31:30;0;50	07729;8	54305;5;192;29;
$GPXUP;2098;09:31:31;0;50	07727;8	54294;5;192;18;
$GPXUP;2098;09:31:32;0;50	07719;8	54288;5;193;21;
$GPXUP;2098;09:31:33;0;50	07708;8	54289;5;192;31;
$GPXUP;2098;09:31:34;0;50	07697;8	54298;5;193;37;
$GPXUP;2098;09:31:35;0;50	07691;8	54307;5;194;29;
$GPXUP;2098;09:31:36;0;50	07688;8	54323;5;195;38;
$GPXUP;2098;09:31:37;0;50	07687;8	54338;5;196;36;
$GPXUP;2098;09:31:38;0;50	07691;8	54353;5;197;36;
$GPXUP;2098;09:31:39;0;50	077;8	54367;5;198;45;
$GPXUP;2098;09:31:40;0;50	07713;8	54382;5;199;59;
$GPXUP;2098;09:31:41;0;50	07727;8	544;5;199;68;
$GPXUP;2098;09:31:42;0;50	07741;8	54421;5;199;70;
$GPXUP;2098;09:31:43;0;50	07752;8	54444;5;198;71;
$GPXUP;2098;09:31:44;0;50	07764;8	54467;5;198;70;
$GPXUP;2098;09:31:45;0;50	07776;8	5449;5;197;72;
$GPXUP;2098;09:31:46;0;50	0779;8	54509;5;197;70;
$GPXUP;2098;09:31:47;0;50	07807;8	54519;5;196;70;
$GPXUP;2098;09:31:48;0;50	07823;8	54525;5;197;65;
$GPXUP;2098;09:31:49;0;50	07839;8	54529;5;197;59;
$GPXUP;2098;09:31:50;0;50	07855;8	54531;5;197;61;
$GPXUP;2098;09:31:51;0;50	0787;8	54524;5;196;61;
$GPXUP;2098;09:31:52;0;50	07888;8	54514;5;196;71;
$GPXUP;2098;09:31:53;0;50	07906;8	5451;5;196;69;
$GPXUP;2098;09:31:54;0;50	07924;8	54509;5;194;71;
$GPXUP;2098;09:31:55;0;50	07942;8	54515;5;194;71;
$GPXUP;2098;09:31:56;0;50	07959;8	54524;5;193;72;
$GPXUP;2098;09:31:57;0;50	07976;8	54537;5;192;72;
$GPXUP;2098;09:31:58;0;50	07992;8	5455;5;192;71;
$GPXUP;2098;09:31:59;0;50	08008;8	5456;5;190;72;
$GPXUP;2098;09:32:00;0;50	08026;8	54572;5;190;73;
$GPXUP;2098;09:32:01;0;50	08043;8	54582;5;188;74;
$GPXUP;2098;09:32:02;0;50	08061;8	54591;5;187;75;
$GPXUP;2098;09:32:03;0;50	08079;8	54602;5;186;75;
$GPXUP;2098;09:32:04;0;50	08097;8	54611;5;185;77;
$GPXUP;2098;09:32:05;0;50	08116;8	54619;5;184;77;
$GPXUP;2098;09:32:06;0;50	08133;8	54624;5;184;67;
$GPXUP;2098;09:32:07;0;50	0815;8	54628;5;183;65;
$GPXUP;2098;09:32:08;0;50	08167;8	54633;5;183;67;
$GPXUP;2098;09:32:09;0;50	08184;8	54638;5;182;69;
$GPXUP;2098;09:32:10;0;50	08201;8	54638;5;182;68;
$GPXUP;2098;09:32:11;0;50	08218;8	5464;5;182;70;
$GPXUP;2098;09:32:12;0;50	08236;8	54642;5;180;71;
$GPXUP;2098;09:32:13;0;50	08254;8	54648;5;180;71;
$GPXUP;2098;09:32:14;0;50	08271;8	54653;5;179;71;
$GPXUP;2098;09:32:15;0;50	08288;8	54656;5;178;66;
$GPXUP;2098;09:32:16;0;50	08306;8	54656;5;177;71;
$GPXUP;2098;09:32:17;0;50	08323;8	54651;5;176;65;
$GPXUP;2098;09:32:18;0;50	08341;8	54636;5;174;79;
$GPXUP;2098;09:32:19;0;50	08359;8	54617;5;172;83;
$GPXUP;2098;09:32:20;0;50	08377;8	54594;5;171;88;
$GPXUP;2098;09:32:21;0;50	08392;8	54571;5;170;79;
$GPXUP;2098;09:32:22;0;50	08405;8	5455;5;168;76;
$GPXUP;2098;09:32:23;0;50	08416;8	54526;5;167;69;
$GPXUP;2098;09:32:24;0;50	08421;8	54505;5;166;60;
$GPXUP;2098;09:32:25;0;50	08421;8	54486;5;165;45;
$GPXUP;2098;09:32:26;0;50	08415;8	54475;5;164;32;
$GPXUP;2098;09:32:27;0;50	08408;8	54473;5;164;18;
$GPXUP;2098;09:32:28;0;50	084;8	54477;5;164;15;
$GPXUP;2098;09:32:29;0;50	08393;8	54487;5;164;17;
$GPXUP;2098;09:32:30;0;50	08386;8	545;5;164;24;
$GPXUP;2098;09:32:31;0;50	08381;8	5452;5;163;38;
$GPXUP;2098;09:32:32;0;50	08371;8	54547;5;163;57;
$GPXUP;2098;09:32:33;0;50	08361;8	54572;5;162;57;
$GPXUP;2098;09:32:34;0;50	08352;8	54598;5;160;56;
$GPXUP;2098;09:32:35;0;50	08344;8	54622;5;160;50;
$GPXUP;2098;09:32:36;0;50	08339;8	54648;5;159;55;
$GPXUP;2098;09:32:37;0;50	08337;8	54673;5;158;50;
$GPXUP;2098;09:32:38;0;50	08341;8	54694;5;157;46;
$GPXUP;2098;09:32:39;0;50	08349;8	54709;5;156;44;
$GPXUP;2098;09:32:40;0;50	0836;8	54717;5;156;38;
$GPXUP;2098;09:32:41;0;50	08371;8	54718;5;154;34;
$GPXUP;2098;09:32:42;0;50	08383;8	54713;5;154;39;
$GPXUP;2098;09:32:43;0;50	08398;8	54704;5;154;51;
$GPXUP;2098;09:32:44;0;50	08415;8	54693;5;155;64;
$GPXUP;2098;09:32:45;0;50	08434;8	54687;5;154;67;
$GPXUP;2098;09:32:46;0;50	08453;8	54682;5;153;68;
$GPXUP;2098;09:32:47;0;50	08474;8	54677;5;152;73;
$GPXUP;2098;09:32:48;0;50	08494;8	54675;5;153;76;
$GPXUP;2098;09:32:49;0;50	08515;8	54676;5;152;76;
$GPXUP;2098;09:32:50;0;50	08536;8	54677;5;152;77;
$GPXUP;2098;09:32:51;0;50	08556;8	54682;5;151;76;
$GPXUP;2098;09:32:52;0;50	08576;8	54688;5;151;76;
$GPXUP;2098;09:32:53;0;50	08595;8	54692;5;151;74;
$GPXUP;2098;09:32:54;0;50	08614;8	54695;5;152;73;
$GPXUP;2098;09:32:55;0;50	08634;8	54694;5;152;72;
$GPXUP;2098;09:32:56;0;50	08653;8	54688;5;151;72;
$GPXUP;2098;09:32:57;0;50	08672;8	54687;5;152;72;
$GPXUP;2098;09:32:58;0;50	08692;8	54688;5;151;78;
$GPXUP;2098;09:32:59;0;50	08712;8	54692;5;151;80;
$GPXUP;2098;09:33:00;0;50	08732;8	54699;5;151;76;
$GPXUP;2098;09:33:01;0;50	08746;8	54715;5;151;71;
$GPXUP;2098;09:33:02;0;50	08755;8	54729;5;150;51;
$GPXUP;2098;09:33:03;0;50	08759;8	54751;5;150;55;
$GPXUP;2098;09:33:04;0;50	08759;8	54775;5;150;58;
$GPXUP;2098;09:33:05;0;50	08756;8	54801;5;150;62;
$GPXUP;2098;09:33:06;0;50	08748;8	54825;5;151;57;
$GPXUP;2098;09:33:07;0;50	08742;8	54848;5;152;57;
$GPXUP;2098;09:33:08;0;50	08736;8	54872;5;152;58;
$GPXUP;2098;09:33:09;0;50	0873;8	54895;5;153;57;
$GPXUP;2098;09:33:10;0;50	08726;8	54919;5;153;56;
$GPXUP;2098;09:33:11;0;50	08725;8	54941;5;154;56;
$GPXUP;2098;09:33:12;0;50	08727;8	54962;5;154;55;
$GPXUP;2098;09:33:13;0;50	08732;8	54982;5;154;53;
$GPXUP;2098;09:33:14;0;50	0874;8	54998;5;156;57;
$GPXUP;2098;09:33:15;0;50	08752;8	5501;5;156;60;
$GPXUP;2098;09:33:16;0;50	08766;8	5502;5;157;62;
$GPXUP;2098;09:33:17;0;50	0878;8	55029;5;158;63;
$GPXUP;2098;09:33:18;0;50	08796;8	55031;5;158;67;
$GPXUP;2098;09:33:19;0;50	08812;8	55029;5;159;69;
$GPXUP;2098;09:33:20;0;50	0883;8	55032;5;159;70;
$GPXUP;2098;09:33:21;0;50	08846;8	55039;5;159;67;
$GPXUP;2098;09:33:22;0;50	08861;8	55051;5;160;69;
$GPXUP;2098;09:33:23;0;50	08874;8	55066;5;159;68;
$GPXUP;2098;09:33:24;0;50	08884;8	55086;5;159;67;
$GPXUP;2098;09:33:25;0;50	08895;8	55108;5;158;67;
$GPXUP;2098;09:33:26;0;50	08903;8	55128;5;158;64;
$GPXUP;2098;09:33:27;0;50	08913;8	55146;5;158;64;
$GPXUP;2098;09:33:28;0;50	08924;8	55163;5;157;62;
$GPXUP;2098;09:33:29;0;50	08935;8	55176;5;157;58;
$GPXUP;2098;09:33:30;0;50	08946;8	55189;2;158;55;
$GPXUP;2098;09:33:31;0;50	08959;8	55194;2;159;54;
$GPXUP;2098;09:33:32;0;50	08959;8	55191;2;159;7;
$GPXUP;2098;09:33:33;0;50	08958;8	55188;2;160;4;
$GPXUP;2098;09:33:34;0;50	08957;8	55185;2;159;4;
$GPXUP;2098;09:33:35;0;50	08955;8	55182;2;160;4;
$GPXUP;2098;09:33:36;0;50	08954;8	55179;2;159;4;
$GPXUP;2098;09:33:37;0;50	08953;8	55179;5;159;0;
$GPXUP;2098;09:33:38;0;50	0895;8	5518;5;160;0;
$GPXUP;2098;09:33:39;0;50	08949;8	55181;5;160;0;
$GPXUP;2098;09:33:40;0;50	08947;8	55182;5;160;0;
$GPXUP;2098;09:33:41;0;50	08946;8	55183;5;160;0;
$GPXUP;2098;09:33:42;0;50	08944;8	55183;3;160;0;
$GPXUP;2098;09:33:43;0;50	08943;8	55184;3;162;0;
$GPXUP;2098;09:33:44;0;50	08942;8	55185;3;162;0;
$GPXUP;2098;09:33:45;0;50	0894;8	55185;3;161;0;
$GPXUP;2098;09:33:46;0;50	0894;8	55186;5;161;4;
$GPXUP;2098;09:33:47;0;50	08938;8	55187;5;161;1;
$GPXUP;2098;09:33:48;0;50	08937;8	55187;5;161;0;
$GPXUP;2098;09:33:49;0;50	08936;8	55188;3;161;0;
$GPXUP;2098;09:33:50;0;50	08933;8	55188;3;160;0;
$GPXUP;2098;09:33:51;0;50	08932;8	55188;2;160;0;
$GPXUP;2098;09:33:52;0;50	08931;8	55189;2;160;0;
$GPXUP;2098;09:33:53;0;50	08929;8	55189;3;159;1;
$GPXUP;2098;09:33:54;0;50	08927;8	5519;2;159;1;
$GPXUP;2098;09:33:55;0;50	08925;8	55189;2;160;1;
$GPXUP;2098;09:33:56;0;50	08924;8	55192;2;160;4;
$GPXUP;2098;09:33:57;0;50	08923;8	55193;2;160;6;
$GPXUP;2098;09:33:58;0;50	0892;8	55197;2;159;8;
$GPXUP;2098;09:33:59;0;50	0892;8	55197;3;160;1;
$GPXUP;2098;09:34:00;0;50	08919;8	55195;2;159;0;
$GPXUP;2098;09:34:01;0;50	08919;8	55191;5;160;0;
$GPXUP;2098;09:34:02;0;50	08919;8	55187;3;160;0;
$GPXUP;2098;09:34:03;0;50	0892;8	55183;3;161;0;
$GPXUP;2098;09:34:04;0;50	08921;8	55177;3;161;0;
$GPXUP;2098;09:34:05;0;50	08921;8	55172;3;161;0;
$GPXUP;2098;09:34:06;0;50	08923;8	55166;3;161;0;
$GPXUP;2098;09:34:07;0;50	08924;8	55161;3;161;0;
$GPXUP;2098;09:34:08;0;50	08925;8	55157;3;161;0;
$GPXUP;2098;09:34:09;0;50	08927;8	55153;3;161;0;
$GPXUP;2098;09:34:10;0;50	08927;8	55148;3;161;0;
$GPXUP;2098;09:34:11;0;50	08928;8	55144;3;161;0;
$GPXUP;2098;09:34:12;0;50	08928;8	55142;5;162;0;
$GPXUP;2098;09:34:13;0;50	08929;8	55137;5;162;0;
$GPXUP;2098;09:34:14;0;50	0893;8	55133;5;162;0;
$GPXUP;2098;09:34:15;0;50	0893;8	55131;5;162;0;
$GPXUP;2098;09:34:16;0;50	08931;8	55126;5;163;0;
$GPXUP;2098;09:34:17;0;50	08932;8	55124;5;163;0;
$GPXUP;2098;09:34:18;0;50	08932;8	55121;5;164;0;
$GPXUP;2098;09:34:19;0;50	08932;8	55118;3;164;0;
$GPXUP;2098;09:34:20;0;50	08933;8	55114;5;165;0;
$GPXUP;2098;09:34:21;0;50	08933;8	55112;3;166;0;
$GPXUP;2098;09:34:22;0;50	08933;8	55109;3;166;0;
$GPXUP;2098;09:34:23;0;50	08934;8	55107;3;166;1;
$GPXUP;2098;09:34:24;0;50	08934;8	55105;2;166;1;
$GPXUP;2098;09:34:25;0;50	08935;8	55104;2;167;1;
$GPXUP;2098;09:34:26;0;50	08935;8	55101;2;167;0;
$GPXUP;2098;09:34:27;0;50	08935;8	551;2;167;0;
$GPXUP;2098;09:34:28;0;50	08936;8	55097;2;167;1;
$GPXUP;2098;09:34:29;0;50	08936;8	55096;2;167;1;
$GPXUP;2098;09:34:30;0;50	08936;8	55093;2;168;1;
$GPXUP;2098;09:34:31;0;50	08936;8	55091;2;168;1;
$GPXUP;2098;09:34:32;0;50	08936;8	55088;2;168;1;
$GPXUP;2098;09:34:33;0;50	08936;8	55087;2;168;1;
$GPXUP;2098;09:34:34;0;50	08936;8	55085;2;169;1;
$GPXUP;2098;09:34:35;0;50	08936;8	55084;2;169;1;
$GPXUP;2098;09:34:36;0;50	08937;8	55081;2;169;1;
$GPXUP;2098;09:34:37;0;50	08936;8	5508;2;169;1;
$GPXUP;2098;09:34:38;0;50	08936;8	55078;2;169;1;
$GPXUP;2098;09:34:39;0;50	08936;8	55077;2;169;1;
$GPXUP;2098;09:34:40;0;50	08936;8	55075;2;170;1;
$GPXUP;2098;09:34:41;0;50	08936;8	55074;2;170;1;
$GPXUP;2098;09:34:42;0;50	08936;8	55073;2;170;1;
$GPXUP;2098;09:34:43;0;50	08935;8	55071;2;170;1;
$GPXUP;2098;09:34:44;0;50	08935;8	5507;2;170;1;
$GPXUP;2098;09:34:45;0;50	08935;8	55068;2;171;1;
$GPXUP;2098;09:34:46;0;50	08935;8	55067;2;170;1;
$GPXUP;2098;09:34:47;0;50	08935;8	55067;2;170;1;
$GPXUP;2098;09:34:48;0;50	08934;8	55065;2;171;1;
$GPXUP;2098;09:34:49;0;50	08934;8	55064;2;171;1;
$GPXUP;2098;09:34:50;0;50	08934;8	55062;2;171;1;
$GPXUP;2098;09:34:51;0;50	08934;8	55062;2;171;1;
$GPXUP;2098;09:34:52;0;50	08934;8	55061;2;171;1;
$GPXUP;2098;09:34:53;0;50	08934;8	55059;2;171;1;
$GPXUP;2098;09:43:46;532;50	08903;8	55194;3;166;0;
$GPXUP;2098;09:43:47;0;50	08919;8	55114;4;198;0;
$GPXUP;2098;09:43:48;0;50	08918;8	55127;4;189;0;
$GPXUP;2098;09:43:49;0;50	08917;8	55128;4;186;0;
$GPXUP;2098;09:43:50;0;50	08918;8	55127;4;181;0;
$GPXUP;2098;09:43:51;0;50	08918;8	55127;4;180;0;
$GPXUP;2098;09:43:52;0;50	08917;8	55131;4;179;0;
$GPXUP;2098;09:43:53;0;50	08916;8	55135;4;180;0;
$GPXUP;2098;09:43:54;0;50	08916;8	55137;4;182;0;
$GPXUP;2098;09:43:55;0;50	08915;8	55138;4;183;0;
$GPXUP;2098;09:43:56;0;50	08915;8	55138;4;184;0;
$GPXUP;2098;09:43:57;0;50	08914;8	55139;4;186;0;
$GPXUP;2098;09:43:58;0;50	08914;8	55138;4;188;0;
$GPXUP;2098;09:43:59;0;50	08914;8	55137;4;189;0;
$GPXUP;2098;09:44:00;0;50	08914;8	55137;4;189;0;
$GPXUP;2098;09:44:01;0;50	08914;8	55137;4;190;1;
$GPXUP;2098;09:44:02;0;50	08913;8	55137;4;192;0;
$GPXUP;2098;09:44:03;0;50	08914;8	55133;3;185;0;
$GPXUP;2098;09:44:04;0;50	08913;8	55134;4;186;0;
$GPXUP;2098;09:44:05;0;50	08913;8	55134;4;188;0;
$GPXUP;2098;09:44:06;0;50	08913;8	55135;4;189;0;
$GPXUP;2098;09:44:07;0;50	08913;8	55134;4;188;0;
$GPXUP;2098;09:44:08;0;50	08913;8	55132;4;189;0;
$GPXUP;2098;09:44:09;0;50	08913;8	55131;4;189;0;
$GPXUP;2098;09:44:10;0;50	08914;8	5513;4;189;0;
$GPXUP;2098;09:44:11;0;50	08914;8	55127;4;188;0;
$GPXUP;2098;09:44:12;0;50	08915;8	55126;4;187;0;
$GPXUP;2098;09:44:13;0;50	08915;8	55123;4;187;0;
$GPXUP;2098;09:44:14;0;50	08916;8	55122;4;186;0;
$GPXUP;2098;09:44:15;0;50	08917;8	55121;4;186;0;
$GPXUP;2098;09:44:16;0;50	08918;8	5512;4;185;0;
$GPXUP;2098;09:44:17;0;50	08919;8	55117;4;184;0;
$GPXUP;2098;09:44:18;0;50	08919;8	55116;4;183;0;
$GPXUP;2098;09:44:19;0;50	0892;8	55115;4;181;0;
$GPXUP;2098;09:44:20;0;50	08921;8	55114;3;179;0;
$GPXUP;2098;09:44:21;0;50	08922;8	55113;2;178;1;
$GPXUP;2098;09:44:22;0;50	08923;8	55112;3;178;0;
$GPXUP;2098;09:44:23;0;50	08923;8	55112;2;176;0;
$GPXUP;2098;09:44:24;0;50	08923;8	55112;2;176;0;
$GPXUP;2098;09:44:25;0;50	08923;8	55113;2;176;2;
$GPXUP;2098;09:44:26;0;50	08923;8	55116;2;177;4;
$GPXUP;2098;09:44:27;0;50	08923;8	55119;2;176;6;
$GPXUP;2098;09:44:28;0;50	08923;8	55122;2;176;6;
$GPXUP;2098;09:44:29;0;50	08923;8	55126;2;177;6;
$GPXUP;2098;09:44:30;0;50	08922;8	55127;2;177;6;
$GPXUP;2098;09:44:31;0;50	08922;8	5513;2;176;6;
$GPXUP;2098;09:44:32;0;50	08921;8	55133;2;176;6;
$GPXUP;2098;09:44:33;0;50	08921;8	55135;2;177;6;
$GPXUP;2098;09:44:34;0;50	08921;8	55133;3;177;3;
$GPXUP;2098;09:44:35;0;50	0892;8	55135;3;176;3;
$GPXUP;2098;09:44:36;0;50	08918;8	55143;3;177;4;
$GPXUP;2098;09:44:37;0;50	08917;8	55147;3;177;4;
$GPXUP;2098;09:44:38;0;50	08917;8	55147;2;177;4;
$GPXUP;2098;09:44:39;0;50	08915;8	55146;2;177;3;
$GPXUP;2098;09:44:40;0;50	08915;8	55146;2;177;4;
$GPXUP;2098;09:44:41;0;50	08915;8	55145;2;177;5;
$GPXUP;2098;09:44:42;0;50	08914;8	55147;2;177;6;
$GPXUP;2098;09:44:43;0;50	08914;8	55148;2;177;6;
$GPXUP;2098;09:44:44;0;50	08912;8	55151;2;177;6;
$GPXUP;2098;09:44:45;0;50	08912;8	55154;2;177;6;
$GPXUP;2098;09:44:46;0;50	08911;8	55156;2;177;6;
$GPXUP;2098;09:44:47;0;50	08911;8	55158;2;177;6;
$GPXUP;2098;09:44:48;0;50	0891;8	5516;2;177;6;
$GPXUP;2098;09:44:49;0;50	0891;8	55163;2;177;6;
$GPXUP;2098;09:44:50;0;50	08909;8	55166;2;177;6;
$GPXUP;2098;09:44:51;0;50	08908;8	55168;2;177;6;
$GPXUP;2098;09:44:52;0;50	08908;8	55171;2;177;6;
$GPXUP;2098;09:44:53;0;50	08907;8	55174;2;177;6;
$GPXUP;2098;09:44:54;0;50	08906;8	55176;2;178;6;
$GPXUP;2098;09:44:55;0;50	08905;8	55179;2;177;6;
$GPXUP;2098;09:44:56;0;50	08905;8	55182;2;177;6;
$GPXUP;2098;09:44:57;0;50	08905;8	55185;2;177;6;
$GPXUP;2098;09:44:58;0;50	08904;8	55187;2;177;6;
$GPXUP;2098;09:44:59;0;50	08903;8	55191;2;178;6;
$GPXUP;2098;09:45:00;0;50	08902;8	55194;2;177;6;
$GPXUP;2098;09:45:01;0;50	08955;8	54975;3;178;17;
$GPXUP;2098;09:45:02;0;50	08973;8	54899;3;178;17;
$GPXUP;2098;09:45:03;0;50	08978;8	54878;2;177;17;
$GPXUP;2098;09:45:04;0;50	08982;8	54864;2;177;15;
$GPXUP;2098;09:45:05;0;50	08984;8	5486;2;177;12;
$GPXUP;2098;09:45:06;0;50	08984;8	54861;2;177;8;
$GPXUP;2098;09:45:07;0;50	08983;8	54865;2;178;3;
$GPXUP;2098;09:45:08;0;50	08983;8	54865;2;178;3;
$GPXUP;2098;09:45:09;0;50	08983;8	54867;2;178;3;
$GPXUP;2098;09:45:10;0;50	08983;8	54867;2;178;3;
$GPXUP;2098;09:45:11;0;50	08983;8	54867;2;178;3;
$GPXUP;2098;09:45:12;0;50	08983;8	54867;2;178;3;
$GPXUP;2098;09:45:13;0;50	08983;8	54867;2;178;3;
$GPXUP;2098;09:45:14;0;50	08968;8	54932;3;178;4;
$GPXUP;2098;09:45:15;0;50	08961;8	54959;3;178;4;
$GPXUP;2098;09:45:16;0;50	08962;8	54958;3;178;1;
$GPXUP;2098;09:45:17;0;50	08963;8	54955;3;178;1;
$GPXUP;2098;09:45:18;0;50	08962;8	54956;3;177;0;
$GPXUP;2098;09:45:19;0;50	08963;8	54958;3;177;0;
$GPXUP;2098;09:45:20;0;50	08962;8	54963;3;178;1;
$GPXUP;2098;09:45:21;0;50	08961;8	54969;3;178;1;
$GPXUP;2098;09:45:22;0;50	08958;8	54979;3;177;1;
$GPXUP;2098;09:45:23;0;50	08954;8	54996;3;178;1;
$GPXUP;2098;09:45:24;0;50	08949;8	55013;3;178;2;
$GPXUP;2098;09:45:25;0;50	08946;8	5503;3;177;3;
$GPXUP;2098;09:45:26;0;50	08942;8	55043;3;178;3;
$GPXUP;2098;09:45:27;0;50	08939;8	55055;3;177;3;
$GPXUP;2098;09:45:28;0;50	08936;8	55067;3;177;3;
$GPXUP;2098;09:45:29;0;50	08934;8	55076;3;178;3;
$GPXUP;2098;09:45:30;0;50	08932;8	55081;3;177;3;
$GPXUP;2098;09:45:31;0;50	08932;8	55085;3;177;2;
$GPXUP;2098;09:45:32;0;50	0893;8	55088;3;177;2;
$GPXUP;2098;09:45:33;0;50	0893;8	55089;3;177;1;
$GPXUP;2098;09:45:34;0;50	08929;8	5509;3;177;1;
$GPXUP;2098;09:45:35;0;50	08928;8	55093;3;177;1;
$GPXUP;2098;09:45:36;0;50	08928;8	55094;3;177;1;
$GPXUP;2098;09:45:37;0;50	08928;8	55094;3;177;1;
$GPXUP;2098;09:45:38;0;50	08928;8	55093;3;177;0;
$GPXUP;2098;09:45:39;0;50	08929;8	5509;3;177;0;
$GPXUP;2098;09:45:40;0;50	08929;8	5509;3;177;0;
$GPXUP;2098;09:45:41;0;50	08929;8	55089;3;177;0;
$GPXUP;2098;09:45:42;0;50	08929;8	5509;3;177;0;
$GPXUP;2098;09:45:43;0;50	08929;8	55089;3;177;0;
$GPXUP;2098;09:45:44;0;50	0893;8	55085;3;177;0;
$GPXUP;2098;09:45:45;0;50	08931;8	55079;3;178;0;
$GPXUP;2098;09:45:46;0;50	08933;8	55073;3;177;1;
$GPXUP;2098;09:45:47;0;50	08934;8	55067;3;178;1;
$GPXUP;2098;09:45:48;0;50	08935;8	55063;3;177;0;
$GPXUP;2098;09:45:49;0;50	08935;8	55062;3;177;0;
$GPXUP;2098;09:45:50;0;50	08936;8	55059;3;177;0;
$GPXUP;2098;09:45:51;0;50	08936;8	55056;3;177;0;
$GPXUP;2098;09:45:52;0;50	08938;8	55054;3;177;0;
$GPXUP;2098;09:45:53;0;50	08938;8	55051;3;177;0;
$GPXUP;2098;09:45:54;0;50	08939;8	55049;3;177;0;
$GPXUP;2098;09:45:55;0;50	08939;8	55049;3;177;0;
$GPXUP;2098;09:45:56;0;50	08939;8	55047;3;177;0;
$GPXUP;2098;09:45:57;0;50	0894;8	55047;3;177;0;
$GPXUP;2098;09:45:58;0;50	08939;8	55047;3;177;0;
$GPXUP;2098;09:45:59;0;50	08939;8	55048;3;177;0;
$GPXUP;2098;09:46:00;0;50	08939;8	55049;3;177;0;
$GPXUP;2098;09:46:01;0;50	08939;8	55049;3;177;0;
$GPXUP;2098;09:46:02;0;50	08939;8	55051;3;177;0;
$GPXUP;2098;09:46:03;0;50	08938;8	55052;3;177;0;
$GPXUP;2098;09:46:04;0;50	08938;8	55055;3;177;1;
$GPXUP;2098;09:46:05;0;50	08936;8	55058;3;177;1;
$GPXUP;2098;09:46:06;0;50	08936;8	55062;3;177;1;
$GPXUP;2098;09:46:07;0;50	08934;8	55063;3;177;1;
$GPXUP;2098;09:46:08;0;50	08934;8	55064;3;177;1;
$GPXUP;2098;09:46:09;0;50	08934;8	55064;3;177;0;
$GPXUP;2098;09:46:10;0;50	08934;8	55064;3;177;0;
$GPXUP;2098;09:46:11;0;50	08933;8	55064;3;177;0;
$GPXUP;2098;09:46:12;0;50	08933;8	55064;3;177;0;
$GPXUP;2098;09:46:13;0;50	08932;8	55065;3;177;0;
$GPXUP;2098;09:46:14;0;50	08933;8	55064;3;176;0;
$GPXUP;2098;09:46:15;0;50	08932;8	55064;3;177;0;
$GPXUP;2098;09:46:16;0;50	08932;8	55064;3;177;0;
$GPXUP;2098;09:46:17;0;50	08932;8	55065;3;177;0;
$GPXUP;2098;09:46:18;0;50	08932;8	55065;3;177;1;
$GPXUP;2098;09:46:19;0;50	08931;8	55067;3;177;0;
$GPXUP;2098;09:46:20;0;50	08931;8	55067;3;177;0;
$GPXUP;2098;09:46:21;0;50	08931;8	55065;3;177;0;
$GPXUP;2098;09:46:22;0;50	08932;8	55062;3;177;0;
$GPXUP;2098;09:46:23;0;50	08932;8	55061;3;177;0;
$GPXUP;2098;09:46:24;0;50	08933;8	55057;3;177;0;
$GPXUP;2098;09:46:25;0;50	08934;8	55053;3;176;0;
$GPXUP;2098;09:46:26;0;50	08936;8	55045;3;177;1;
$GPXUP;2098;09:46:27;0;50	08937;8	55038;3;177;1;
$GPXUP;2098;09:46:28;0;50	0894;8	5503;3;177;2;
$GPXUP;2098;09:46:29;0;50	08942;8	55025;3;177;1;
$GPXUP;2098;09:46:30;0;50	08942;8	55022;3;177;1;
$GPXUP;2098;09:46:31;0;50	08942;8	5502;3;177;0;
$GPXUP;2098;09:46:32;0;50	08942;8	5502;3;177;0;
$GPXUP;2098;09:46:33;0;50	08942;8	5502;3;177;0;
$GPXUP;2098;09:46:34;0;50	08942;8	5502;3;177;0;
$GPXUP;2098;09:46:35;0;50	08943;8	55018;3;177;0;
$GPXUP;2098;09:46:36;0;50	08944;8	55014;3;177;1;
$GPXUP;2098;09:46:37;0;50	08945;8	55008;3;177;1;
$GPXUP;2098;09:46:38;0;50	08946;8	55003;3;177;1;
$GPXUP;2098;09:46:39;0;50	08947;8	54997;3;177;1;
$GPXUP;2098;09:46:40;0;50	08949;8	54992;3;177;2;
$GPXUP;2098;09:46:41;0;50	0895;8	54987;3;177;2;
$GPXUP;2098;09:46:42;0;50	08952;8	54983;3;177;2;
$GPXUP;2098;09:46:43;0;50	08952;8	5498;3;177;2;
$GPXUP;2098;09:46:44;0;50	08953;8	54976;3;177;1;
$GPXUP;2098;09:46:45;0;50	08953;8	54973;3;177;1;
$GPXUP;2098;09:46:46;0;50	08953;8	54972;3;177;0;
$GPXUP;2098;09:46:47;0;50	08953;8	54972;3;177;0;
$GPXUP;2098;09:46:48;0;50	08953;8	54972;3;177;0;
$GPXUP;2098;09:46:49;0;50	08953;8	54972;3;177;0;
$GPXUP;2098;09:46:50;0;50	08953;8	54973;3;177;0;
$GPXUP;2098;09:46:51;0;50	08953;8	54974;3;177;0;
$GPXUP;2098;09:46:52;0;50	08953;8	54976;3;177;1;
$GPXUP;2098;09:46:53;0;50	08953;8	54976;3;177;1;
$GPXUP;2098;09:46:54;0;50	08954;8	54972;3;177;0;
$GPXUP;2098;09:46:55;0;50	08955;8	54968;3;177;0;
$GPXUP;2098;09:46:56;0;50	08956;8	54965;3;177;0;
$GPXUP;2098;09:46:57;0;50	08957;8	54962;3;177;0;
$GPXUP;2098;09:46:58;0;50	08958;8	54957;3;177;0;
$GPXUP;2098;09:46:59;0;50	0896;8	5495;3;177;1;
$GPXUP;2098;09:47:00;0;50	0896;8	54949;2;177;1;
$GPXUP;2098;09:47:01;0;50	08962;8	54945;3;177;1;
$GPXUP;2098;09:47:02;0;50	08963;8	54942;3;177;1;
$GPXUP;2098;09:47:03;0;50	08964;8	5494;3;177;1;
$GPXUP;2098;09:47:04;0;50	08964;8	54938;2;177;2;
$GPXUP;2098;09:47:05;0;50	08964;8	54937;2;177;2;
$GPXUP;2098;09:47:06;0;50	08965;8	54934;2;177;2;
$GPXUP;2098;09:47:07;0;50	08965;8	54931;2;177;2;
$GPXUP;2098;09:47:08;0;50	08966;8	54929;2;176;1;
$GPXUP;2098;09:47:09;0;50	08967;8	54929;2;177;1;
$GPXUP;2098;09:47:10;0;50	08967;8	54927;2;177;1;
$GPXUP;2098;09:47:11;0;50	08967;8	54927;2;177;1;
$GPXUP;2098;09:47:12;0;50	08967;8	54926;2;177;1;
$GPXUP;2098;09:47:13;0;50	08967;8	54926;2;177;1;
$GPXUP;2098;09:47:14;0;50	08967;8	54926;2;177;1;
$GPXUP;2098;09:47:15;0;50	08967;8	54925;2;177;1;
$GPXUP;2098;09:47:16;0;50	08967;8	54925;2;177;1;
$GPXUP;2098;09:47:17;0;50	08966;8	54924;2;178;1;
$GPXUP;2098;09:47:18;0;50	08966;8	54924;2;178;1;
$GPXUP;2098;09:47:19;0;50	08966;8	54924;2;178;1;
$GPXUP;2098;09:47:20;0;50	08966;8	54924;2;178;1;
$GPXUP;2098;09:47:21;0;50	08966;8	54924;2;178;1;
$GPXUP;2098;09:47:22;0;50	08966;8	54924;2;178;1;
$GPXUP;2098;09:47:23;0;50	08966;8	54924;2;178;1;
$GPXUP;2098;09:47:24;0;50	08966;8	54924;2;178;1;
$GPXUP;2098;09:47:25;0;50	08966;8	54923;2;177;1;
$GPXUP;2098;09:47:26;0;50	08966;8	54923;2;177;1;
$GPXUP;2098;09:47:27;0;50	08966;8	54923;2;177;1;
$GPXUP;2098;09:47:28;0;50	08966;8	54923;2;177;1;
$GPXUP;2098;09:47:29;0;50	08966;8	54923;2;177;1;
$GPXUP;2098;09:47:30;0;50	08967;8	54922;2;177;1;
$GPXUP;2098;09:47:31;0;50	08967;8	54922;2;177;1;
$GPXUP;2098;09:47:32;0;50	08967;8	54922;2;177;1;
$GPXUP;2098;09:47:33;0;50	08967;8	54922;2;177;1;
$GPXUP;2098;09:49:40;126;50	0891;8	55083;3;177;0;
$GPXUP;2098;09:49:41;0;50	08918;8	55085;4;160;0;
$GPXUP;2098;09:49:42;0;50	08918;8	55083;4;162;0;
$GPXUP;2098;09:49:43;0;50	08919;8	55083;4;165;0;
$GPXUP;2098;09:49:44;0;50	0892;8	55082;4;164;0;
$GPXUP;2098;09:49:45;0;50	08919;8	55081;4;167;0;
$GPXUP;2098;09:49:46;0;50	08919;8	55081;4;168;0;
$GPXUP;2098;09:49:47;0;50	08918;8	55082;4;169;0;
$GPXUP;2098;09:49:48;0;50	08918;8	55082;4;169;0;
$GPXUP;2098;09:49:49;0;50	08919;8	55085;4;170;0;
$GPXUP;2098;09:49:50;0;50	08918;8	55086;4;170;0;
$GPXUP;2098;09:49:51;0;50	08918;8	55087;4;172;0;
$GPXUP;2098;09:49:52;0;50	08918;8	55087;4;172;0;
$GPXUP;2098;09:49:53;0;50	08918;8	55086;4;170;0;
$GPXUP;2098;09:49:54;0;50	08919;8	55085;4;168;0;
$GPXUP;2098;09:49:55;0;50	08919;8	55086;4;167;0;
$GPXUP;2098;09:49:56;0;50	08919;8	55084;4;165;0;
$GPXUP;2098;09:49:57;0;50	08919;8	55084;4;165;0;
$GPXUP;2098;09:49:58;0;50	08919;8	55083;4;165;0;
$GPXUP;2098;09:49:59;0;50	0892;8	55084;4;168;0;
$GPXUP;2098;09:50:00;0;50	08919;8	55085;4;170;0;
$GPXUP;2098;09:50:01;0;50	08919;8	55086;4;172;0;
$GPXUP;2098;09:50:02;0;50	08918;8	55087;4;174;0;
$GPXUP;2098;09:50:03;0;50	08919;8	55087;3;173;0;
$GPXUP;2098;09:50:04;0;50	08919;8	55087;2;173;0;
$GPXUP;2098;09:50:05;0;50	08919;8	55087;2;173;0;
$GPXUP;2098;09:50:06;0;50	0892;8	55088;2;173;0;
$GPXUP;2098;09:50:07;0;50	0892;8	55088;2;173;0;
$GPXUP;2098;09:50:08;0;50	0892;8	55088;2;173;0;
$GPXUP;2098;09:50:09;0;50	0892;8	55088;2;173;0;
$GPXUP;2098;09:50:10;0;50	0892;8	55088;2;172;0;
$GPXUP;2098;09:50:11;0;50	0892;8	55088;2;172;0;
$GPXUP;2098;09:50:12;0;50	0892;8	55086;3;172;0;
$GPXUP;2098;09:50:13;0;50	08921;8	55085;3;172;0;
$GPXUP;2098;09:50:14;0;50	08921;8	55085;2;172;0;
$GPXUP;2098;09:50:15;0;50	08919;8	55089;4;172;0;
$GPXUP;2098;09:50:16;0;50	08919;8	55089;4;172;0;
$GPXUP;2098;09:50:17;0;50	08919;8	55088;4;172;0;
$GPXUP;2098;09:50:18;0;50	0892;8	55086;4;172;0;
$GPXUP;2098;09:50:19;0;50	08922;8	55084;4;172;0;
$GPXUP;2098;09:50:20;0;50	08923;8	55081;4;171;0;
$GPXUP;2098;09:50:21;0;50	08924;8	5508;4;172;0;
$GPXUP;2098;09:50:22;0;50	08924;8	55079;4;171;0;
$GPXUP;2098;09:50:23;0;50	08925;8	55076;4;170;0;
$GPXUP;2098;09:50:24;0;50	08926;8	55076;4;171;0;
$GPXUP;2098;09:50:25;0;50	08927;8	55074;4;170;0;
$GPXUP;2098;09:50:26;0;50	08927;8	55073;4;170;0;
$GPXUP;2098;09:50:27;0;50	08928;8	55071;4;169;1;
$GPXUP;2098;09:50:28;0;50	08928;8	5507;3;169;1;
$GPXUP;2098;09:50:29;0;50	08928;8	55068;3;169;1;
$GPXUP;2098;09:50:30;0;50	08928;8	55067;3;169;1;
$GPXUP;2098;09:50:31;0;50	08928;8	55067;3;170;1;
$GPXUP;2098;09:50:32;0;50	08928;8	55067;4;169;0;
$GPXUP;2098;09:50:33;0;50	08928;8	55066;4;169;0;
$GPXUP;2098;09:50:34;0;50	08928;8	55064;4;169;0;
$GPXUP;2098;09:50:35;0;50	08929;8	55063;4;168;0;
$GPXUP;2098;09:50:36;0;50	0893;8	55062;4;167;0;
$GPXUP;2098;09:50:37;0;50	0893;8	55061;4;167;0;
$GPXUP;2098;09:50:38;0;50	0893;8	55061;4;168;0;
$GPXUP;2098;09:50:39;0;50	0893;8	55059;4;168;0;
$GPXUP;2098;09:50:40;0;50	08931;8	55059;4;167;0;
$GPXUP;2098;09:50:41;0;50	08931;8	55058;4;167;0;
$GPXUP;2098;09:50:42;0;50	08932;8	55058;4;167;0;
$GPXUP;2098;09:50:43;0;50	08933;8	55057;4;167;0;
$GPXUP;2098;09:50:44;0;50	08933;8	55056;4;167;0;
$GPXUP;2098;09:50:45;0;50	08934;8	55056;4;166;0;
$GPXUP;2098;09:50:46;0;50	08934;8	55054;4;166;0;
$GPXUP;2098;09:50:47;0;50	08935;8	55054;4;167;0;
$GPXUP;2098;09:50:48;0;50	08935;8	55054;4;167;0;
$GPXUP;2098;09:50:49;0;50	08936;8	55055;4;167;0;
$GPXUP;2098;09:50:50;0;50	08936;8	55053;4;167;0;
$GPXUP;2098;09:50:51;0;50	08937;8	55053;4;166;0;
$GPXUP;2098;09:50:52;0;50	08937;8	55053;4;166;0;
$GPXUP;2098;09:50:53;0;50	08937;8	55053;4;166;0;
$GPXUP;2098;09:50:54;0;50	08937;8	55052;4;166;0;
$GPXUP;2098;09:50:55;0;50	08937;8	55052;4;167;0;
$GPXUP;2098;09:50:56;0;50	08937;8	55052;4;167;0;
$GPXUP;2098;09:50:57;0;50	08938;8	55052;4;166;0;
$GPXUP;2098;09:50:58;0;50	08938;8	55052;4;166;0;
$GPXUP;2098;09:50:59;0;50	08938;8	55051;4;166;0;
$GPXUP;2098;09:51:00;0;50	08938;8	55051;4;166;0;
$GPXUP;2098;09:51:01;0;50	08938;8	5505;4;165;0;
$GPXUP;2098;09:51:02;0;50	08939;8	55049;4;164;0;
$GPXUP;2098;09:51:03;0;50	0894;8	55047;4;163;0;
$GPXUP;2098;09:51:04;0;50	0894;8	55047;4;163;0;
$GPXUP;2098;09:51:05;0;50	0894;8	55047;4;163;0;
$GPXUP;2098;09:51:06;0;50	0894;8	55047;4;163;0;
$GPXUP;2098;09:51:07;0;50	08939;8	55047;4;164;0;
$GPXUP;2098;09:51:08;0;50	08939;8	55047;4;164;0;
$GPXUP;2098;09:51:09;0;50	08939;8	55047;4;164;0;
$GPXUP;2098;09:51:10;0;50	0894;8	55047;4;163;0;
$GPXUP;2098;09:51:11;0;50	08939;8	55047;4;162;0;
$GPXUP;2098;09:51:12;0;50	0894;8	55046;4;162;0;
$GPXUP;2098;09:51:13;0;50	0894;8	55046;4;161;0;
$GPXUP;2098;09:51:14;0;50	0894;8	55045;4;159;0;
$GPXUP;2098;09:51:15;0;50	0894;8	55045;4;159;0;
$GPXUP;2098;09:51:16;0;50	08941;8	55044;4;159;0;
$GPXUP;2098;09:51:17;0;50	0894;8	55044;4;158;0;
$GPXUP;2098;09:51:18;0;50	0894;8	55044;4;158;0;
$GPXUP;2098;09:51:19;0;50	0894;8	55043;4;156;0;
$GPXUP;2098;09:51:20;0;50	0894;8	55041;4;155;0;
$GPXUP;2098;09:51:21;0;50	0894;8	55042;4;155;0;
$GPXUP;2098;09:51:22;0;50	0894;8	55042;4;155;0;
$GPXUP;2098;09:51:23;0;50	0894;8	55042;4;154;0;
$GPXUP;2098;09:51:24;0;50	0894;8	55042;4;154;0;
$GPXUP;2098;09:51:25;0;50	0894;8	55042;4;154;0;
$GPXUP;2098;09:51:26;0;50	0894;8	55042;4;154;0;
$GPXUP;2098;09:51:27;0;50	0894;8	55042;4;154;0;
$GPXUP;2098;09:51:28;0;50	0894;8	55042;4;154;0;
$GPXUP;2098;09:51:29;0;50	08939;8	55042;3;161;0;
$GPXUP;2098;09:51:30;0;50	08938;8	55041;3;165;0;
$GPXUP;2098;09:51:31;0;50	08938;8	55042;3;166;0;
$GPXUP;2098;09:51:32;0;50	08938;8	55042;3;167;0;
$GPXUP;2098;09:51:33;0;50	08939;8	55042;3;168;0;
$GPXUP;2098;09:51:34;0;50	08938;8	55043;3;169;0;
$GPXUP;2098;09:51:35;0;50	08938;8	55043;3;170;0;
$GPXUP;2098;09:51:36;0;50	08938;8	55043;3;170;0;
$GPXUP;2098;09:51:37;0;50	08938;8	55043;3;170;0;
$GPXUP;2098;09:51:38;0;50	08938;8	55043;3;171;0;
$GPXUP;2098;09:51:39;0;50	08938;8	55043;3;171;0;
$GPXUP;2098;09:51:40;0;50	08938;8	55043;3;171;0;
$GPXUP;2098;09:51:41;0;50	0894;8	55043;3;171;0;
$GPXUP;2098;09:51:42;0;50	0894;8	55039;3;171;0;
$GPXUP;2098;09:51:43;0;50	0894;8	55039;2;171;0;
$GPXUP;2098;09:51:44;0;50	08942;8	55033;4;169;0;
$GPXUP;2098;09:51:45;0;50	08942;8	5503;3;169;0;
$GPXUP;2098;09:51:46;0;50	08942;8	55026;3;169;0;
$GPXUP;2098;09:51:47;0;50	08943;8	55022;4;168;0;
$GPXUP;2098;09:51:48;0;50	08944;8	55018;4;167;0;
$GPXUP;2098;09:51:49;0;50	08945;8	55015;4;166;1;
$GPXUP;2098;09:51:50;0;50	08947;8	55012;4;165;1;
$GPXUP;2098;09:51:51;0;50	08947;8	55008;4;163;1;
$GPXUP;2098;09:51:52;0;50	08948;8	55004;4;162;1;
$GPXUP;2098;09:51:53;0;50	08949;8	55;4;160;1;
$GPXUP;2098;09:51:54;0;50	0895;8	54996;4;158;1;
$GPXUP;2098;09:51:55;0;50	08951;8	54994;4;156;1;
$GPXUP;2098;09:51:56;0;50	08952;8	54991;4;155;1;
$GPXUP;2098;09:51:57;0;50	08952;8	54989;4;153;1;
$GPXUP;2098;09:51:58;0;50	08952;8	54986;4;152;1;
$GPXUP;2098;09:51:59;0;50	08952;8	54985;4;150;1;
$GPXUP;2098;09:52:00;0;50	08953;8	54984;4;149;1;
$GPXUP;2098;09:52:01;0;50	08953;8	54983;4;147;2;
$GPXUP;2098;09:52:02;0;50	08953;8	54983;4;147;1;
$GPXUP;2098;09:52:03;0;50	08954;8	54981;4;146;2;
$GPXUP;2098;09:52:04;0;50	08953;8	54981;4;146;1;
$GPXUP;2098;09:52:05;0;50	08953;8	54981;4;146;1;
$GPXUP;2098;09:52:06;0;50	08952;8	54981;4;145;1;
$GPXUP;2098;09:52:07;0;50	08953;8	5498;4;144;1;
$GPXUP;2098;09:52:08;0;50	08953;8	54979;4;143;1;
$GPXUP;2098;09:52:09;0;50	08954;8	54978;4;141;2;
$GPXUP;2098;09:52:10;0;50	08954;8	54977;4;140;1;
$GPXUP;2098;09:52:11;0;50	08954;8	54978;4;141;1;
$GPXUP;2098;09:52:12;0;50	08954;8	54978;4;141;1;
$GPXUP;2098;09:52:13;0;50	08954;8	54979;4;141;0;
$GPXUP;2098;09:52:14;0;50	08954;8	54979;4;141;1;
$GPXUP;2098;09:52:15;0;50	08954;8	54979;4;140;1;
$GPXUP;2098;09:52:16;0;50	08953;8	54981;4;141;0;
$GPXUP;2098;09:52:17;0;50	08953;8	54981;4;141;0;
$GPXUP;2098;09:52:18;0;50	08954;8	54981;4;140;0;
$GPXUP;2098;09:52:19;0;50	08953;8	54982;4;140;0;
$GPXUP;2098;09:52:20;0;50	08953;8	54982;4;140;0;
$GPXUP;2098;09:52:21;0;50	08953;8	54982;4;139;0;
$GPXUP;2098;09:52:22;0;50	08954;8	54981;4;139;0;
$GPXUP;2098;09:52:23;0;50	08954;8	54982;4;139;0;
$GPXUP;2098;09:52:24;0;50	08953;8	54984;4;139;0;
$GPXUP;2098;09:52:25;0;50	08953;8	54985;4;140;0;
$GPXUP;2098;09:52:26;0;50	08953;8	54985;4;141;0;
$GPXUP;2098;09:52:27;0;50	08952;8	54987;4;142;0;
$GPXUP;2098;09:52:28;0;50	08952;8	5499;4;144;0;
$GPXUP;2098;09:52:29;0;50	08951;8	54994;4;146;0;
$GPXUP;2098;09:52:30;0;50	0895;8	54996;4;149;0;
$GPXUP;2098;09:52:31;0;50	08949;8	54998;4;151;0;
$GPXUP;2098;09:52:32;0;50	08949;8	55001;4;152;0;
$GPXUP;2098;09:52:33;0;50	08948;8	55003;4;154;0;
$GPXUP;2098;09:52:34;0;50	08947;8	55005;4;155;0;
$GPXUP;2098;09:52:35;0;50	08948;8	55006;4;156;0;
$GPXUP;2098;09:52:36;0;50	08947;8	55007;4;156;0;
$GPXUP;2098;09:52:37;0;50	08947;8	55008;4;158;0;
$GPXUP;2098;09:52:38;0;50	08947;8	55011;4;159;0;
$GPXUP;2098;09:52:39;0;50	08946;8	55013;4;162;0;
$GPXUP;2098;09:52:40;0;50	08946;8	55015;4;163;0;
$GPXUP;2098;09:52:41;0;50	08946;8	55016;4;164;0;
$GPXUP;2098;09:52:42;0;50	08946;8	55016;4;164;0;
$GPXUP;2098;09:52:43;0;50	08946;8	55016;4;164;0;
$GPXUP;2098;09:52:44;0;50	08946;8	55015;4;163;0;
$GPXUP;2098;09:52:45;0;50	08947;8	55015;4;162;0;
$GPXUP;2098;09:52:46;0;50	08947;8	55015;4;162;0;
$GPXUP;2098;09:52:47;0;50	08947;8	55015;4;162;0;
$GPXUP;2098;09:52:48;0;50	08947;8	55016;4;162;0;
$GPXUP;2098;09:52:49;0;50	08947;8	55016;4;162;0;
$GPXUP;2098;09:52:50;0;50	08947;8	55015;4;161;0;
$GPXUP;2098;09:52:51;0;50	08948;8	55015;4;160;0;
$GPXUP;2098;09:52:52;0;50	08948;8	55015;4;160;0;
$GPXUP;2098;09:52:53;0;50	08948;8	55015;4;160;0;
$GPXUP;2098;09:52:54;0;50	08948;8	55015;4;160;0;
$GPXUP;2098;09:52:55;0;50	08947;8	55017;4;160;0;
$GPXUP;2098;09:52:56;0;50	08949;8	55015;4;160;0;
$GPXUP;2098;09:52:57;0;50	08949;8	55017;4;160;0;
$GPXUP;2098;09:52:58;0;50	08949;8	55017;4;160;0;
$GPXUP;2098;09:52:59;0;50	08949;8	55017;4;161;0;
$GPXUP;2098;09:53:00;0;50	08949;8	55017;4;161;0;
$GPXUP;2098;09:53:01;0;50	0895;8	55017;4;160;0;
$GPXUP;2098;09:53:02;0;50	08951;8	55017;4;161;0;
$GPXUP;2098;09:53:03;0;50	08951;8	55017;4;161;0;
$GPXUP;2098;09:53:04;0;50	08951;8	55017;4;162;0;
$GPXUP;2098;09:53:05;0;50	08951;8	55018;4;162;0;
$GPXUP;2098;09:53:06;0;50	08951;8	55018;4;162;0;
$GPXUP;2098;09:53:07;0;50	08952;8	55018;4;163;0;
$GPXUP;2098;09:53:08;0;50	08952;8	5502;4;163;0;
$GPXUP;2098;09:53:09;0;50	08951;8	5502;4;164;0;
$GPXUP;2098;09:53:10;0;50	08951;8	55022;4;165;0;
$GPXUP;2098;09:53:11;0;50	0895;8	55023;4;167;0;
$GPXUP;2098;09:53:12;0;50	08949;8	55024;4;168;0;
$GPXUP;2098;09:53:13;0;50	08949;8	55025;4;169;0;
$GPXUP;2098;09:53:14;0;50	08948;8	55027;4;170;0;
$GPXUP;2098;09:53:15;0;50	08947;8	55028;4;171;0;
$GPXUP;2098;09:53:16;0;50	08947;8	55029;4;172;0;
$GPXUP;2098;09:53:17;0;50	08946;8	55029;4;172;0;
$GPXUP;2098;09:53:18;0;50	08945;8	5503;4;174;0;
$GPXUP;2098;09:53:19;0;50	08945;8	55031;4;174;0;
$GPXUP;2098;09:53:20;0;50	08944;8	55032;4;176;0;
$GPXUP;2098;09:53:21;0;50	08943;8	55033;4;177;0;
$GPXUP;2098;09:53:22;0;50	08942;8	55036;4;179;0;
$GPXUP;2098;09:53:23;0;50	08941;8	55037;4;182;0;
$GPXUP;2098;09:53:24;0;50	0894;8	55038;4;182;0;
$GPXUP;2098;09:53:25;0;50	08939;8	55039;4;183;0;
$GPXUP;2098;09:53:26;0;50	08939;8	55039;4;184;0;
$GPXUP;2098;09:53:27;0;50	08939;8	5504;4;184;0;
$GPXUP;2098;09:53:28;0;50	08937;8	55041;4;184;0;
$GPXUP;2098;09:53:29;0;50	08937;8	55041;4;184;0;
$GPXUP;2098;09:53:30;0;50	08937;8	55043;4;184;0;
$GPXUP;2098;09:53:31;0;50	08936;8	55044;4;185;0;
$GPXUP;2098;09:53:32;0;50	08936;8	55044;4;185;0;
$GPXUP;2098;09:53:33;0;50	08936;8	55045;4;185;0;
$GPXUP;2098;09:53:34;0;50	08936;8	55045;4;185;0;
$GPXUP;2098;09:53:35;0;50	08936;8	55046;4;185;0;
$GPXUP;2098;09:53:36;0;50	08935;8	55046;4;185;0;
$GPXUP;2098;09:53:37;0;50	08935;8	55046;4;185;0;
$GPXUP;2098;09:53:38;0;50	08936;8	55045;4;184;0;
$GPXUP;2098;09:53:39;0;50	08935;8	55045;4;183;0;
$GPXUP;2098;09:53:40;0;50	08935;8	55045;4;182;0;
$GPXUP;2098;09:53:41;0;50	08936;8	55044;4;180;0;
$GPXUP;2098;09:53:42;0;50	08936;8	55043;4;177;0;
$GPXUP;2098;09:53:43;0;50	08936;8	55041;4;176;0;
$GPXUP;2098;09:53:44;0;50	08936;8	5504;3;173;0;
$GPXUP;2098;09:53:45;0;50	08937;8	55039;3;172;0;
$GPXUP;2098;09:53:46;0;50	08937;8	55039;3;171;0;
$GPXUP;2098;09:53:47;0;50	08937;8	55037;3;171;0;
$GPXUP;2098;09:53:48;0;50	08937;8	55037;3;171;0;
$GPXUP;2098;09:53:49;0;50	08937;8	55037;2;171;0;
$GPXUP;2098;09:53:50;0;50	08937;8	55039;2;171;1;
$GPXUP;2098;09:53:51;0;50	08938;8	55031;3;170;2;
$GPXUP;2098;09:53:52;0;50	08941;8	55021;3;170;4;
$GPXUP;2098;09:53:53;0;50	08941;8	5502;2;170;4;
$GPXUP;2098;09:53:54;0;50	08943;8	55007;3;170;7;
$GPXUP;2098;09:53:55;0;50	08945;8	54997;3;170;8;
$GPXUP;2098;09:53:56;0;50	08948;8	54984;3;170;9;
$GPXUP;2098;09:53:57;0;50	0895;8	54975;3;169;7;
$GPXUP;2098;09:53:58;0;50	08951;8	54971;3;170;5;
$GPXUP;2098;09:53:59;0;50	08951;8	54969;3;170;4;
$GPXUP;2098;09:54:00;0;50	08952;8	54968;3;170;3;
$GPXUP;2098;09:54:01;0;50	08951;8	54968;3;171;2;
$GPXUP;2098;09:54:02;0;50	0895;8	54969;4;170;0;
$GPXUP;2098;09:54:03;0;50	0895;8	54971;4;170;0;
$GPXUP;2098;09:54:04;0;50	08951;8	54971;4;170;0;
$GPXUP;2098;09:54:05;0;50	08951;8	54969;4;169;0;
$GPXUP;2098;09:54:06;0;50	08951;8	54968;4;169;0;
$GPXUP;2098;09:54:07;0;50	08952;8	54965;4;168;0;
$GPXUP;2098;09:54:08;0;50	08953;8	54962;4;167;0;
$GPXUP;2098;09:54:09;0;50	08953;8	5496;4;166;0;
$GPXUP;2098;09:54:10;0;50	08954;8	54959;4;166;0;
$GPXUP;2098;09:54:11;0;50	08954;8	54958;4;165;1;
$GPXUP;2098;09:54:12;0;50	08955;8	54959;3;166;0;
$GPXUP;2098;09:54:13;0;50	08954;8	54959;3;167;0;
$GPXUP;2098;09:54:14;0;50	08955;8	5496;3;168;0;
$GPXUP;2098;09:54:15;0;50	08954;8	54962;3;169;0;
$GPXUP;2098;09:54:16;0;50	08954;8	54963;3;169;0;
$GPXUP;2098;09:54:17;0;50	08954;8	54966;3;170;0;
$GPXUP;2098;09:54:18;0;50	08954;8	54967;3;170;0;
$GPXUP;2098;09:54:19;0;50	08954;8	54968;3;170;0;
$GPXUP;2098;09:54:20;0;50	08954;8	54968;3;170;0;
$GPXUP;2098;09:54:21;0;50	08954;8	5497;3;170;0;
$GPXUP;2098;09:54:22;0;50	08954;8	5497;2;171;0;
$GPXUP;2098;09:54:23;0;50	08954;8	54973;3;171;0;
$GPXUP;2098;09:54:24;0;50	08953;8	54975;3;171;0;
$GPXUP;2098;09:54:25;0;50	08954;8	54973;4;171;0;
$GPXUP;2098;09:54:26;0;50	08956;8	54969;4;171;0;
$GPXUP;2098;09:54:27;0;50	08956;8	54969;3;171;0;
$GPXUP;2098;09:54:28;0;50	08956;8	54967;4;170;0;
$GPXUP;2098;09:54:29;0;50	08957;8	54965;4;169;0;
$GPXUP;2098;09:54:30;0;50	08958;8	54961;4;168;0;
$GPXUP;2098;09:54:31;0;50	0896;8	54957;4;167;0;
$GPXUP;2098;09:54:32;0;50	08961;8	54955;4;166;1;
$GPXUP;2098;09:54:33;0;50	08962;8	54952;4;165;1;
$GPXUP;2098;09:54:34;0;50	08963;8	54951;4;164;1;
$GPXUP;2098;09:54:35;0;50	08963;8	5495;4;164;1;
$GPXUP;2098;09:54:36;0;50	08963;8	54951;4;162;0;
$GPXUP;2098;09:54:37;0;50	08963;8	54951;4;162;1;
$GPXUP;2098;09:54:38;0;50	08963;8	54953;4;163;0;
$GPXUP;2098;09:54:39;0;50	08962;8	54955;3;166;0;
$GPXUP;2098;09:54:40;0;50	08962;8	54957;3;168;0;
$GPXUP;2098;09:54:41;0;50	08961;8	54959;3;168;0;
$GPXUP;2098;09:54:42;0;50	0896;8	54958;3;169;1;
$GPXUP;2098;09:54:43;0;50	08961;8	54957;3;170;1;
$GPXUP;2098;09:54:44;0;50	08961;8	54957;3;170;1;
$GPXUP;2098;09:54:45;0;50	08962;8	54956;3;170;2;
$GPXUP;2098;09:54:46;0;50	08962;8	54953;3;171;3;
$GPXUP;2098;09:54:47;0;50	08964;8	5495;3;171;3;
$GPXUP;2098;09:54:48;0;50	08964;8	54946;3;170;3;
$GPXUP;2098;09:54:49;0;50	08965;8	54945;2;171;3;
$GPXUP;2098;09:54:50;0;50	08966;8	54945;4;171;0;
$GPXUP;2098;09:54:51;0;50	08966;8	54942;4;170;0;
$GPXUP;2098;09:54:52;0;50	08968;8	5494;4;170;0;
$GPXUP;2098;09:54:53;0;50	08969;8	54939;4;169;0;
$GPXUP;2098;09:54:54;0;50	0897;8	54936;4;168;0;
$GPXUP;2098;09:54:55;0;50	0897;8	54934;4;167;1;
$GPXUP;2098;09:54:56;0;50	0897;8	54932;4;166;1;
$GPXUP;2098;09:54:57;0;50	08972;8	5493;4;165;1;
$GPXUP;2098;09:54:58;0;50	08971;8	54928;4;164;0;
$GPXUP;2098;09:54:59;0;50	08972;8	54929;4;163;0;
$GPXUP;2098;09:55:00;0;50	08971;8	5493;4;163;1;
$GPXUP;2098;09:55:01;0;50	08971;8	54931;4;163;1;
$GPXUP;2098;09:55:02;0;50	08971;8	54933;4;162;0;
$GPXUP;2098;09:55:03;0;50	0897;8	54933;4;161;0;
$GPXUP;2098;09:55:04;0;50	0897;8	54934;4;160;0;
$GPXUP;2098;09:55:05;0;50	0897;8	54935;4;159;0;
$GPXUP;2098;09:55:06;0;50	08971;8	54933;4;158;0;
$GPXUP;2098;09:55:07;0;50	08971;8	54932;4;156;0;
$GPXUP;2098;09:55:08;0;50	08971;8	54931;4;155;0;
$GPXUP;2098;09:55:09;0;50	08971;8	5493;4;153;0;
$GPXUP;2098;09:55:10;0;50	08972;8	5493;4;153;1;
$GPXUP;2098;09:55:11;0;50	08972;8	54932;4;153;0;
$GPXUP;2098;09:55:12;0;50	08972;8	54933;4;152;1;
$GPXUP;2098;09:55:13;0;50	08972;8	54935;4;152;0;
$GPXUP;2098;09:55:14;0;50	08971;8	54933;3;159;0;
$GPXUP;2098;09:55:15;0;50	08971;8	54936;4;159;0;
$GPXUP;2098;09:55:16;0;50	08971;8	54938;4;159;0;
$GPXUP;2098;09:55:17;0;50	0897;8	54939;4;160;0;
$GPXUP;2098;09:55:18;0;50	08969;8	5494;4;159;0;
$GPXUP;2098;09:55:19;0;50	0897;8	5494;4;158;0;
$GPXUP;2098;09:55:20;0;50	08969;8	54942;4;159;0;
$GPXUP;2098;09:55:21;0;50	08969;8	54943;4;159;0;
$GPXUP;2098;09:55:22;0;50	08968;8	54944;4;158;0;
$GPXUP;2098;09:55:23;0;50	08968;8	54946;4;158;0;
$GPXUP;2098;09:55:24;0;50	08967;8	54947;4;159;0;
$GPXUP;2098;09:55:25;0;50	08966;8	54949;4;159;0;
$GPXUP;2098;09:55:26;0;50	08966;8	54949;4;159;0;
$GPXUP;2098;09:55:27;0;50	08966;8	54951;4;159;0;
$GPXUP;2098;09:55:28;0;50	08965;8	54952;4;158;0;
$GPXUP;2098;09:55:29;0;50	08965;8	54954;4;158;0;
$GPXUP;2098;09:55:30;0;50	08964;8	54955;4;159;0;
$GPXUP;2098;09:55:31;0;50	08964;8	54957;4;161;0;
$GPXUP;2098;09:55:32;0;50	08963;8	54958;4;161;0;
$GPXUP;2098;09:55:33;0;50	08962;8	54959;3;166;0;
$GPXUP;2098;09:55:34;0;50	08961;8	54962;3;168;1;
$GPXUP;2098;09:55:35;0;50	08961;8	54964;3;169;1;
$GPXUP;2098;09:55:36;0;50	08961;8	54966;3;170;1;
$GPXUP;2098;09:55:37;0;50	0896;8	54968;3;170;1;
$GPXUP;2098;09:55:38;0;50	0896;8	54969;3;170;1;
$GPXUP;2098;09:55:39;0;50	0896;8	54971;3;172;1;
$GPXUP;2098;09:55:40;0;50	0896;8	54972;3;172;1;
$GPXUP;2098;09:55:41;0;50	0896;8	54973;3;172;1;
$GPXUP;2098;09:55:42;0;50	08959;8	54975;3;171;1;
$GPXUP;2098;09:55:43;0;50	08958;8	54975;3;172;0;
$GPXUP;2098;09:55:44;0;50	08958;8	54976;3;172;0;
$GPXUP;2098;09:55:45;0;50	08958;8	54976;3;172;0;
$GPXUP;2098;09:55:46;0;50	08958;8	54977;3;172;0;
$GPXUP;2098;09:55:47;0;50	08958;8	54977;3;172;0;
$GPXUP;2098;09:55:48;0;50	08958;8	54979;3;172;0;
$GPXUP;2098;09:55:49;0;50	08958;8	54979;3;172;0;
$GPXUP;2098;09:55:50;0;50	08958;8	54979;3;172;0;
$GPXUP;2098;09:55:51;0;50	08958;8	5498;3;172;0;
$GPXUP;2098;09:55:52;0;50	08957;8	54981;3;172;0;
$GPXUP;2098;09:55:53;0;50	08956;8	54981;3;172;1;
$GPXUP;2098;09:55:54;0;50	08955;8	54982;3;172;0;
$GPXUP;2098;09:55:55;0;50	08953;8	54984;3;172;0;
$GPXUP;2098;09:55:56;0;50	08952;8	54985;3;172;0;
$GPXUP;2098;09:55:57;0;50	08952;8	54986;3;172;0;
$GPXUP;2098;09:55:58;0;50	0895;8	54987;3;172;0;
$GPXUP;2098;09:55:59;0;50	08949;8	54989;3;172;0;
$GPXUP;2098;09:56:00;0;50	08949;8	5499;3;172;0;
$GPXUP;2098;09:56:01;0;50	08948;8	54991;3;172;0;
$GPXUP;2098;09:56:02;0;50	08947;8	54992;3;171;0;
$GPXUP;2098;09:56:03;0;50	08946;8	54994;3;172;0;
$GPXUP;2098;09:56:04;0;50	08945;8	54995;3;172;0;
$GPXUP;2098;09:56:05;0;50	08945;8	54996;3;172;0;
$GPXUP;2098;09:56:06;0;50	08943;8	54997;3;172;0;
$GPXUP;2098;09:56:07;0;50	08942;8	54999;3;172;0;
$GPXUP;2098;09:56:08;0;50	0894;8	55001;3;172;0;
$GPXUP;2098;09:56:09;0;50	0894;8	55002;3;171;0;
$GPXUP;2098;09:56:10;0;50	08938;8	55004;3;171;0;
$GPXUP;2098;09:56:11;0;50	08937;8	55006;3;171;0;
$GPXUP;2098;09:56:12;0;50	08936;8	55007;3;172;0;
$GPXUP;2098;09:56:13;0;50	08935;8	55009;3;171;0;
$GPXUP;2098;09:56:14;0;50	08935;8	5501;3;172;0;
$GPXUP;2098;09:56:15;0;50	08933;8	55011;3;172;0;
$GPXUP;2098;09:56:16;0;50	08933;8	55013;3;171;0;
$GPXUP;2098;09:56:17;0;50	08932;8	55014;3;172;0;
$GPXUP;2098;09:56:18;0;50	08931;8	55015;3;171;0;
$GPXUP;2098;09:56:19;0;50	08931;8	55016;3;171;0;
$GPXUP;2098;09:56:20;0;50	08932;8	55016;3;172;0;
$GPXUP;2098;09:56:21;0;50	08932;8	55017;3;171;0;
$GPXUP;2098;09:56:22;0;50	08932;8	55017;3;171;0;
$GPXUP;2098;09:56:23;0;50	08932;8	55018;3;172;0;
$GPXUP;2098;09:56:24;0;50	08932;8	55019;3;171;0;
$GPXUP;2098;09:56:25;0;50	08931;8	55021;3;172;0;
$GPXUP;2098;09:56:26;0;50	08929;8	55022;3;172;0;
$GPXUP;2098;09:56:27;0;50	08928;8	55023;2;172;0;
$GPXUP;2098;09:56:28;0;50	08926;8	55024;2;171;1;
$GPXUP;2098;09:56:29;0;50	08925;8	55025;2;171;3;
$GPXUP;2098;09:56:30;0;50	08924;8	55024;2;171;4;
$GPXUP;2098;09:56:31;0;50	08924;8	55021;2;171;6;
$GPXUP;2098;09:56:32;0;50	08926;8	5502;2;171;6;
$GPXUP;2098;09:56:33;0;50	08926;8	55017;2;171;6;
$GPXUP;2098;09:56:34;0;50	08927;8	55014;2;171;6;
$GPXUP;2098;09:56:35;0;50	08928;8	55013;2;171;6;
$GPXUP;2098;09:56:36;0;50	08928;8	5501;2;171;6;
$GPXUP;2098;09:56:37;0;50	08929;8	55008;2;170;6;
$GPXUP;2098;09:56:38;0;50	0893;8	55005;2;171;6;
$GPXUP;2098;09:56:39;0;50	08925;8	5502;3;171;2;
$GPXUP;2098;09:56:40;0;50	08921;8	55027;3;170;1;
$GPXUP;2098;09:56:41;0;50	08918;8	55033;3;171;0;
$GPXUP;2098;09:56:42;0;50	08916;8	55036;3;171;0;
$GPXUP;2098;09:56:43;0;50	08916;8	55036;2;171;0;
$GPXUP;2098;09:56:44;0;50	08931;8	55003;4;169;1;
$GPXUP;2098;09:56:45;0;50	08939;8	54983;4;168;1;
$GPXUP;2098;09:56:46;0;50	08937;8	54987;3;167;0;
$GPXUP;2098;09:56:47;0;50	08934;8	54991;3;168;0;
$GPXUP;2098;09:56:48;0;50	08941;8	54976;4;166;0;
$GPXUP;2098;09:56:49;0;50	08945;8	54969;4;165;1;
$GPXUP;2098;09:56:50;0;50	08947;8	54965;4;165;0;
$GPXUP;2098;09:56:51;0;50	08949;8	54964;3;165;0;
$GPXUP;2098;09:56:52;0;50	08949;8	54962;3;166;0;
$GPXUP;2098;09:56:53;0;50	08951;8	54963;4;166;0;
$GPXUP;2098;09:56:54;0;50	08951;8	54962;4;165;0;
$GPXUP;2098;09:56:55;0;50	08952;8	54959;4;165;0;
$GPXUP;2098;09:56:56;0;50	08953;8	54956;4;163;0;
$GPXUP;2098;09:56:57;0;50	08952;8	54958;3;164;1;
$GPXUP;2098;09:56:58;0;50	08951;8	54956;3;164;1;
$GPXUP;2098;09:56:59;0;50	08951;8	54956;3;165;0;
$GPXUP;2098;09:57:00;0;50	08949;8	54957;3;165;0;
$GPXUP;2098;09:57:01;0;50	08949;8	54954;2;165;0;
$GPXUP;2098;09:57:02;0;50	08948;8	54952;2;166;1;
$GPXUP;2098;09:57:03;0;50	08948;8	54951;2;166;2;
$GPXUP;2098;09:57:04;0;50	08946;8	5495;2;167;2;
$GPXUP;2098;09:57:05;0;50	08945;8	54949;2;167;2;
$GPXUP;2098;09:57:06;0;50	08944;8	54949;2;168;2;
$GPXUP;2098;09:57:07;0;50	08944;8	5495;2;168;2;
$GPXUP;2098;09:57:08;0;50	08944;8	5495;2;169;2;
$GPXUP;2098;09:57:09;0;50	08943;8	54951;2;169;2;
$GPXUP;2098;09:57:10;0;50	08943;8	54952;2;170;2;
$GPXUP;2098;09:57:11;0;50	08941;8	54953;2;170;2;
$GPXUP;2098;09:57:12;0;50	08941;8	54955;2;170;2;
$GPXUP;2098;09:57:13;0;50	08941;8	54955;2;170;2;
$GPXUP;2098;09:57:14;0;50	0894;8	54956;2;170;2;
$GPXUP;2098;09:57:15;0;50	0894;8	54956;2;171;2;
$GPXUP;2098;09:57:16;0;50	0894;8	54957;2;171;2;
$GPXUP;2098;09:57:17;0;50	08938;8	54958;2;171;2;
$GPXUP;2098;09:57:18;0;50	08938;8	5496;2;171;2;
$GPXUP;2098;09:57:19;0;50	08937;8	54961;2;172;2;
$GPXUP;2098;09:57:20;0;50	08937;8	54962;2;172;2;
$GPXUP;2098;09:57:21;0;50	08936;8	54964;2;172;2;
$GPXUP;2098;09:57:22;0;50	08935;8	54966;2;171;2;
$GPXUP;2098;09:57:23;0;50	08934;8	54967;2;172;2;
$GPXUP;2098;09:57:24;0;50	08934;8	5497;2;172;2;
$GPXUP;2098;09:57:25;0;50	08933;8	54972;2;172;2;
$GPXUP;2098;09:57:26;0;50	08933;8	54973;2;172;2;
$GPXUP;2098;09:57:27;0;50	08932;8	54973;2;172;2;
$GPXUP;2098;09:57:28;0;50	08932;8	54974;2;172;2;
$GPXUP;2098;09:57:29;0;50	08932;8	54976;2;172;2;
$GPXUP;2098;09:57:30;0;50	08931;8	54977;2;172;2;
$GPXUP;2098;10:03:49;378;50	0894;8	55068;3;171;0;
$GPXUP;2098;10:03:50;0;50	08915;8	55103;4;177;0;
$GPXUP;2098;10:03:51;0;50	08903;8	5512;3;174;0;
$GPXUP;2098;10:03:52;0;50	0888;8	55156;3;173;0;
$GPXUP;2098;10:03:53;0;50	08878;8	55163;3;174;0;
$GPXUP;2098;10:14:43;649;50	0894;8	55102;3;174;0;
$GPXUP;2098;10:14:44;0;50	08947;8	55093;4;129;0;
$GPXUP;2098;10:14:45;0;50	08948;8	55094;4;125;0;
$GPXUP;2098;10:14:46;0;50	08949;8	55095;4;123;0;
$GPXUP;2098;10:14:47;0;50	08947;8	55095;3;147;0;
$GPXUP;2098;10:14:48;0;50	08947;8	55097;3;152;0;
$GPXUP;2098;10:14:49;0;50	08946;8	55098;3;154;0;
$GPXUP;2098;10:14:50;0;50	08945;8	55099;3;155;0;
$GPXUP;2098;10:14:51;0;50	08945;8	551;3;156;0;
$GPXUP;2098;10:14:52;0;50	08944;8	55101;3;157;0;
$GPXUP;2098;10:14:53;0;50	08943;8	55102;3;158;0;
$GPXUP;2098;10:14:54;0;50	08942;8	55104;3;157;0;
$GPXUP;2098;10:14:55;0;50	08942;8	55104;3;158;0;
$GPXUP;2098;10:14:56;0;50	08942;8	55105;3;158;0;
$GPXUP;2098;10:14:57;0;50	08942;8	55105;3;158;0;
$GPXUP;2098;10:14:58;0;50	08941;8	55105;3;158;0;
$GPXUP;2098;10:14:59;0;50	08942;8	55105;3;159;0;
$GPXUP;2098;10:15:00;0;50	08942;8	55105;3;159;0;
$GPXUP;2098;10:15:01;0;50	08942;8	55105;3;158;0;
$GPXUP;2098;10:15:02;0;50	08942;8	55105;3;158;0;
$GPXUP;2098;10:15:03;0;50	08942;8	55105;3;158;0;
$GPXUP;2098;10:15:04;0;50	08943;8	55104;3;159;0;
$GPXUP;2098;10:15:05;0;50	08943;8	55104;3;159;0;
$GPXUP;2098;10:15:06;0;50	08943;8	55104;3;159;0;
$GPXUP;2098;10:15:07;0;50	08943;8	55105;3;159;0;
$GPXUP;2098;10:15:08;0;50	08943;8	55105;4;159;0;
$GPXUP;2098;10:15:09;0;50	08943;8	55105;4;159;0;
$GPXUP;2098;10:15:10;0;50	08943;8	55105;4;160;0;
$GPXUP;2098;10:15:11;0;50	08943;8	55105;4;161;0;
$GPXUP;2098;10:15:12;0;50	08943;8	55105;4;161;0;
$GPXUP;2098;10:15:13;0;50	08944;8	55105;4;162;0;
$GPXUP;2098;10:15:14;0;50	08944;8	55103;4;162;0;
$GPXUP;2098;10:15:15;0;50	08944;8	55105;4;162;0;
$GPXUP;2098;10:15:16;0;50	08944;8	55105;4;163;0;
$GPXUP;2098;10:15:17;0;50	08944;8	55105;4;163;0;
$GPXUP;2098;10:15:18;0;50	08944;8	55105;4;163;0;
$GPXUP;2098;10:15:19;0;50	08945;8	55105;4;164;0;
$GPXUP;2098;10:15:20;0;50	08944;8	55103;4;164;0;
$GPXUP;2098;10:15:21;0;50	08945;8	55103;4;165;0;
$GPXUP;2098;10:15:22;0;50	08945;8	55103;4;165;0;
$GPXUP;2098;10:15:23;0;50	08945;8	55103;4;165;0;
$GPXUP;2098;10:15:24;0;50	08945;8	55103;4;166;0;
$GPXUP;2098;10:15:25;0;50	08945;8	55103;5;167;0;
$GPXUP;2098;10:15:26;0;50	08945;8	55103;5;167;0;
$GPXUP;2098;10:15:27;0;50	08945;8	55103;5;167;0;
$GPXUP;2098;10:15:28;0;50	08945;8	55103;5;168;0;
$GPXUP;2098;10:15:29;0;50	08945;8	55103;5;168;0;
$GPXUP;2098;10:15:30;0;50	08945;8	55103;5;168;0;
$GPXUP;2098;10:15:31;0;50	08945;8	55103;5;168;0;
$GPXUP;2098;10:15:32;0;50	08946;8	55103;5;169;0;
$GPXUP;2098;10:15:33;0;50	08945;8	55101;5;170;0;
$GPXUP;2098;10:15:34;0;50	08945;8	55101;5;170;0;
$GPXUP;2098;10:15:35;0;50	08945;8	55101;5;170;0;
$GPXUP;2098;10:15:36;0;50	08945;8	55101;5;171;0;
$GPXUP;2098;10:15:37;0;50	08945;8	55101;5;171;0;
$GPXUP;2098;10:15:38;0;50	08945;8	55101;5;171;0;
$GPXUP;2098;10:15:39;0;50	08945;8	55101;5;172;0;
$GPXUP;2098;10:15:40;0;50	08945;8	55101;5;172;0;
$GPXUP;2098;10:15:41;0;50	08945;8	55101;5;173;0;
$GPXUP;2098;10:15:42;0;50	08945;8	55099;5;172;0;
$GPXUP;2098;10:15:43;0;50	08945;8	55099;5;172;0;
$GPXUP;2098;10:15:44;0;50	08945;8	55099;5;173;0;
$GPXUP;2098;10:15:45;0;50	08945;8	55098;5;173;0;
$GPXUP;2098;10:15:46;0;50	08945;8	55098;5;172;0;
$GPXUP;2098;10:15:47;0;50	08945;8	55097;5;172;0;
$GPXUP;2098;10:15:48;0;50	08945;8	55097;5;172;0;
$GPXUP;2098;10:15:49;0;50	08944;8	55097;5;171;0;
$GPXUP;2098;10:15:50;0;50	08944;8	55095;5;171;0;
$GPXUP;2098;10:15:51;0;50	08945;8	55095;5;170;0;
$GPXUP;2098;10:15:52;0;50	08945;8	55094;5;169;0;
$GPXUP;2098;10:15:53;0;50	08945;8	55094;5;169;0;
$GPXUP;2098;10:15:54;0;50	08945;8	55094;5;169;0;
$GPXUP;2098;10:15:55;0;50	08944;8	55093;5;168;0;
$GPXUP;2098;10:15:56;0;50	08944;8	55093;5;168;0;
$GPXUP;2098;10:15:57;0;50	08944;8	55093;5;168;0;
$GPXUP;2098;10:15:58;0;50	08944;8	55091;3;167;0;
$GPXUP;2098;10:15:59;0;50	08944;8	55091;5;167;0;
$GPXUP;2098;10:16:00;0;50	08944;8	55091;5;167;0;
$GPXUP;2098;10:16:01;0;50	08944;8	55091;5;167;0;
$GPXUP;2098;10:16:02;0;50	08944;8	55091;5;167;0;
$GPXUP;2098;10:16:03;0;50	08944;8	55091;5;167;0;
$GPXUP;2098;10:16:04;0;50	08943;8	55091;5;167;0;
$GPXUP;2098;10:16:05;0;50	08943;8	5509;5;167;0;
$GPXUP;2098;10:16:06;0;50	08943;8	5509;5;167;0;
$GPXUP;2098;10:16:07;0;50	08943;8	5509;5;167;0;
$GPXUP;2098;10:16:08;0;50	08943;8	5509;5;166;0;
$GPXUP;2098;10:16:09;0;50	08943;8	55089;5;166;0;
$GPXUP;2098;10:16:10;0;50	08943;8	55089;5;165;0;
$GPXUP;2098;10:16:11;0;50	08943;8	55089;5;165;0;
$GPXUP;2098;10:16:12;0;50	08943;8	55087;5;164;0;
$GPXUP;2098;10:16:13;0;50	08943;8	55087;5;164;0;
$GPXUP;2098;10:16:14;0;50	08943;8	55088;5;163;0;
$GPXUP;2098;10:16:15;0;50	08943;8	55086;5;163;0;
$GPXUP;2098;10:16:16;0;50	08943;8	55086;3;163;0;
$GPXUP;2098;10:16:17;0;50	08943;8	55086;3;163;0;
$GPXUP;2098;10:16:18;0;50	08943;8	55085;3;161;0;
$GPXUP;2098;10:16:19;0;50	08943;8	55085;3;161;0;
$GPXUP;2098;10:16:20;0;50	08943;8	55085;3;161;0;
$GPXUP;2098;10:16:21;0;50	08943;8	55084;3;161;0;
$GPXUP;2098;10:16:22;0;50	08943;8	55084;3;161;0;
$GPXUP;2098;10:16:23;0;50	08943;8	55084;3;161;0;
$GPXUP;2098;10:16:24;0;50	08943;8	55084;3;161;0;
$GPXUP;2098;10:16:25;0;50	08943;8	55082;3;160;0;
$GPXUP;2098;10:16:26;0;50	08943;8	55082;3;160;0;
$GPXUP;2098;10:16:27;0;50	08943;8	55082;3;160;0;
$GPXUP;2098;10:16:28;0;50	08943;8	55082;3;160;0;
$GPXUP;2098;10:16:29;0;50	08943;8	55082;3;160;0;
$GPXUP;2098;10:16:30;0;50	08943;8	55081;3;160;0;
$GPXUP;2098;10:16:31;0;50	08942;8	55081;3;161;0;
$GPXUP;2098;10:16:32;0;50	08942;8	55081;3;161;0;
$GPXUP;2098;10:16:33;0;50	08942;8	55081;3;160;0;
$GPXUP;2098;10:16:34;0;50	08942;8	55081;3;160;0;
$GPXUP;2098;10:16:35;0;50	08942;8	55079;3;160;0;
$GPXUP;2098;10:16:36;0;50	08942;8	55079;3;160;0;
$GPXUP;2098;10:16:37;0;50	08942;8	55079;3;160;0;
$GPXUP;2098;10:16:38;0;50	08942;8	55078;3;160;0;
$GPXUP;2098;10:16:39;0;50	08942;8	55078;3;160;0;
$GPXUP;2098;10:16:40;0;50	08942;8	55078;5;160;0;
$GPXUP;2098;10:16:41;0;50	08942;8	55076;5;160;0;
$GPXUP;2098;10:16:42;0;50	08942;8	55076;5;160;0;
$GPXUP;2098;10:16:43;0;50	08942;8	55076;5;159;0;
$GPXUP;2098;10:16:44;0;50	08942;8	55075;5;159;0;
$GPXUP;2098;10:16:45;0;50	08942;8	55075;5;159;0;
$GPXUP;2098;10:16:46;0;50	08942;8	55075;5;159;0;
$GPXUP;2098;10:16:47;0;50	08942;8	55074;5;159;0;
$GPXUP;2098;10:16:48;0;50	08941;8	55074;5;158;0;
$GPXUP;2098;10:16:49;0;50	08941;8	55072;5;158;0;
$GPXUP;2098;10:16:50;0;50	08941;8	55072;5;158;0;
$GPXUP;2098;10:16:51;0;50	08941;8	55072;5;158;0;
$GPXUP;2098;10:16:52;0;50	08941;8	55072;5;157;0;
$GPXUP;2098;10:16:53;0;50	08941;8	55071;5;157;0;
$GPXUP;2098;10:16:54;0;50	08941;8	55071;5;157;0;
$GPXUP;2098;10:16:55;0;50	08941;8	55071;5;157;0;
$GPXUP;2098;10:16:56;0;50	08941;8	55071;5;157;0;
$GPXUP;2098;10:16:57;0;50	0894;8	55071;5;158;0;
$GPXUP;2098;10:16:58;0;50	0894;8	55071;5;158;0;
$GPXUP;2098;10:16:59;0;50	0894;8	55071;5;158;0;
$GPXUP;2098;10:17:00;0;50	0894;8	55069;5;158;0;
$GPXUP;2098;10:17:01;0;50	0894;8	55069;5;158;0;
$GPXUP;2098;10:17:02;0;50	0894;8	55069;5;158;0;
$GPXUP;2098;10:17:03;0;50	0894;8	55069;5;158;0;
$GPXUP;2098;10:17:04;0;50	08939;8	55069;5;159;0;
$GPXUP;2098;10:17:05;0;50	08939;8	55069;5;159;0;
$GPXUP;2098;10:17:06;0;50	08939;8	55069;5;159;0;
$GPXUP;2098;10:17:07;0;50	08939;8	55068;5;159;0;
$GPXUP;2098;10:17:08;0;50	08939;8	55068;5;159;0;
$GPXUP;2098;10:17:09;0;50	08939;8	55068;5;159;0;
$GPXUP;2098;10:17:10;0;50	08938;8	55068;5;158;0;
$GPXUP;2098;10:17:11;0;50	08938;8	55068;5;158;0;
$GPXUP;2098;10:17:12;0;50	08938;8	55068;5;158;0;
$GPXUP;2098;10:17:13;0;50	08938;8	55068;5;158;0;
$GPXUP;2098;10:17:14;0;50	08938;8	55068;5;157;0;
$GPXUP;2098;10:17:15;0;50	08938;8	55068;5;157;0;
$GPXUP;2098;10:17:16;0;50	08938;8	55068;5;157;0;
$GPXUP;2098;10:17:17;0;50	08938;8	55068;5;157;0;
$GPXUP;2098;10:17:18;0;50	08938;8	55068;5;156;0;
$GPXUP;2098;10:17:19;0;50	08938;8	55068;5;156;0;
$GPXUP;2098;10:17:20;0;50	08938;8	55068;5;156;0;
$GPXUP;2098;10:17:21;0;50	08938;8	55068;5;156;0;
$GPXUP;2098;10:17:22;0;50	08938;8	55069;5;156;0;
$GPXUP;2098;10:17:23;0;50	08938;8	55069;5;156;0;
$GPXUP;2098;10:17:24;0;50	08938;8	55069;5;156;0;
$GPXUP;2098;10:17:25;0;50	08938;8	55069;5;156;0;
$GPXUP;2098;10:17:26;0;50	08938;8	55069;5;156;0;
$GPXUP;2098;10:17:27;0;50	08938;8	55071;5;156;0;
$GPXUP;2098;10:17:28;0;50	08938;8	55071;5;157;0;
$GPXUP;2098;10:17:29;0;50	08938;8	55071;5;157;0;
$GPXUP;2098;10:17:30;0;50	08938;8	55072;5;157;0;
$GPXUP;2098;10:17:31;0;50	08938;8	55072;5;157;0;
$GPXUP;2098;10:17:32;0;50	08939;8	55072;5;158;0;
$GPXUP;2098;10:17:33;0;50	08939;8	55073;5;158;0;
$GPXUP;2098;10:17:34;0;50	08939;8	55073;5;158;0;
$GPXUP;2098;10:17:35;0;50	08939;8	55075;5;158;0;
$GPXUP;2098;10:17:36;0;50	08939;8	55075;5;158;0;
$GPXUP;2098;10:17:37;0;50	08938;8	55076;5;158;0;
$GPXUP;2098;10:17:38;0;50	08938;8	55076;5;158;0;
$GPXUP;2098;10:17:39;0;50	08938;8	55076;5;158;0;
$GPXUP;2098;10:17:40;0;50	08939;8	55077;5;159;0;
$GPXUP;2098;10:17:41;0;50	08939;8	55077;5;159;0;
$GPXUP;2098;10:17:42;0;50	08939;8	55077;5;159;0;
$GPXUP;2098;10:17:43;0;50	08939;8	55077;5;159;0;
$GPXUP;2098;10:17:44;0;50	08939;8	55079;5;159;0;
$GPXUP;2098;10:17:45;0;50	08939;8	55079;5;159;0;
$GPXUP;2098;10:17:46;0;50	08939;8	55079;5;160;0;
$GPXUP;2098;10:17:47;0;50	08939;8	55079;5;160;0;
$GPXUP;2098;10:17:48;0;50	08939;8	55079;5;160;0;
$GPXUP;2098;10:17:49;0;50	08939;8	5508;5;160;0;
$GPXUP;2098;10:17:50;0;50	0894;8	5508;5;161;0;
$GPXUP;2098;10:17:51;0;50	0894;8	5508;5;161;0;
$GPXUP;2098;10:17:52;0;50	0894;8	5508;5;162;0;
$GPXUP;2098;10:17:53;0;50	0894;8	5508;5;163;0;
$GPXUP;2098;10:17:54;0;50	0894;8	5508;5;163;0;
$GPXUP;2098;10:17:55;0;50	0894;8	5508;5;164;0;
$GPXUP;2098;10:17:56;0;50	0894;8	5508;5;164;0;
$GPXUP;2098;10:17:57;0;50	08941;8	5508;5;165;0;
$GPXUP;2098;10:17:58;0;50	08941;8	5508;5;165;0;
$GPXUP;2098;10:17:59;0;50	08941;8	5508;5;166;0;
$GPXUP;2098;10:18:00;0;50	08941;8	55081;5;166;0;
$GPXUP;2098;10:18:01;0;50	08941;8	55081;5;166;0;
$GPXUP;2098;10:18:02;0;50	08941;8	55083;5;166;0;
$GPXUP;2098;10:18:03;0;50	08941;8	55083;5;166;0;
$GPXUP;2098;10:18:04;0;50	08941;8	55084;5;166;0;
$GPXUP;2098;10:18:05;0;50	08941;8	55084;5;166;0;
$GPXUP;2098;10:18:06;0;50	08942;8	55086;5;165;0;
$GPXUP;2098;10:18:07;0;50	08942;8	55086;5;165;0;
$GPXUP;2098;10:18:08;0;50	08942;8	55087;5;166;0;
$GPXUP;2098;10:18:09;0;50	08942;8	55087;5;166;0;
$GPXUP;2098;10:18:10;0;50	08942;8	55088;5;166;0;
$GPXUP;2098;10:18:11;0;50	08942;8	55088;5;166;0;
$GPXUP;2098;10:18:12;0;50	08942;8	5509;5;166;0;
$GPXUP;2098;10:18:13;0;50	08942;8	5509;5;166;0;
$GPXUP;2098;10:18:14;0;50	08942;8	5509;5;166;0;
$GPXUP;2098;10:18:15;0;50	08942;8	55091;5;167;0;
$GPXUP;2098;10:18:16;0;50	08942;8	55091;5;167;0;
$GPXUP;2098;10:18:17;0;50	08942;8	55091;5;167;0;
$GPXUP;2098;10:18:18;0;50	08942;8	55091;3;167;0;
$GPXUP;2098;10:18:19;0;50	08942;8	55091;3;167;0;
$GPXUP;2098;10:18:20;0;50	08942;8	55091;5;167;0;
$GPXUP;2098;10:18:21;0;50	08942;8	55091;5;167;0;
$GPXUP;2098;10:18:22;0;50	08942;8	55091;3;167;0;
$GPXUP;2098;10:18:23;0;50	08942;8	55091;2;167;0;
$GPXUP;2098;10:18:24;0;50	08942;8	55092;2;167;0;
$GPXUP;2098;10:18:25;0;50	08942;8	55092;2;167;0;
$GPXUP;2098;10:18:26;0;50	08943;8	55091;2;168;0;
$GPXUP;2098;10:18:27;0;50	08943;8	55091;2;168;1;
$GPXUP;2098;10:18:28;0;50	08943;8	55091;2;168;1;
$GPXUP;2098;10:18:29;0;50	08943;8	55091;2;168;1;
$GPXUP;2098;10:18:30;0;50	08943;8	55091;2;168;1;
$GPXUP;2098;10:18:31;0;50	08943;8	55091;2;168;1;
$GPXUP;2098;10:18:32;0;50	08944;8	55091;2;167;1;
$GPXUP;2098;10:18:33;0;50	08944;8	5509;2;167;1;
$GPXUP;2098;10:18:34;0;50	08944;8	5509;2;167;1;
$GPXUP;2098;10:18:35;0;50	08944;8	5509;2;167;1;
$GPXUP;2098;10:18:36;0;50	08944;8	5509;2;168;1;
$GPXUP;2098;10:18:37;0;50	08944;8	5509;2;168;1;
$GPXUP;2098;10:18:38;0;50	08944;8	55089;3;168;0;
$GPXUP;2098;10:18:39;0;50	08945;8	55087;3;167;0;
$GPXUP;2098;10:18:40;0;50	08946;8	55086;2;168;0;
$GPXUP;2098;10:18:41;0;50	08946;8	55083;2;168;0;
$GPXUP;2098;10:18:42;0;50	08946;8	55082;2;168;1;
$GPXUP;2098;10:18:43;0;50	08946;8	55082;2;168;3;
$GPXUP;2098;10:18:44;0;50	08946;8	55082;2;168;5;
$GPXUP;2098;10:18:45;0;50	08946;8	55083;2;168;5;
$GPXUP;2098;10:18:46;0;50	08946;8	55083;2;168;5;
$GPXUP;2098;10:18:47;0;50	08945;8	55084;2;168;5;
$GPXUP;2098;10:18:48;0;50	08945;8	55086;2;168;5;
$GPXUP;2098;10:18:49;0;50	08945;8	55087;2;168;5;
$GPXUP;2098;10:18:50;0;50	08943;8	55088;2;168;5;
$GPXUP;2098;10:18:51;0;50	08943;8	5509;2;168;5;
$GPXUP;2098;10:18:52;0;50	08943;8	55091;2;168;5;
$GPXUP;2098;10:18:53;0;50	08942;8	55092;2;168;5;
$GPXUP;2098;10:18:54;0;50	08942;8	55094;2;168;5;
$GPXUP;2098;10:18:55;0;50	08941;8	55095;2;167;5;
$GPXUP;2098;10:18:56;0;50	0894;8	55098;2;168;5;
$GPXUP;2098;10:18:57;0;50	08939;8	55099;2;168;5;
$GPXUP;2098;10:18:58;0;50	08939;8	551;2;168;5;
$GPXUP;2098;10:18:59;0;50	08938;8	55103;2;168;5;
$GPXUP;2098;10:19:00;0;50	08939;8	551;3;168;0;
$GPXUP;2098;10:19:01;0;50	08939;8	55098;3;168;0;
$GPXUP;2098;10:19:02;0;50	0894;8	55096;3;168;0;
$GPXUP;2098;10:19:03;0;50	0894;8	55095;3;168;0;
$GPXUP;2098;10:19:04;0;50	0894;8	55095;3;168;0;
$GPXUP;2098;10:19:05;0;50	0894;8	55093;3;168;0;
$GPXUP;2098;10:19:06;0;50	0894;8	55093;3;168;0;
$GPXUP;2098;10:19:07;0;50	0894;8	55092;3;168;0;
$GPXUP;2098;10:19:08;0;50	0894;8	55091;3;168;0;
$GPXUP;2098;10:19:09;0;50	08941;8	55089;3;168;0;
$GPXUP;2098;10:19:10;0;50	08941;8	55088;3;168;0;
$GPXUP;2098;10:19:11;0;50	08941;8	55085;3;167;0;
$GPXUP;2098;10:19:12;0;50	08941;8	55082;3;167;0;
$GPXUP;2098;10:19:13;0;50	08942;8	55081;3;168;0;
$GPXUP;2098;10:19:14;0;50	08942;8	55078;3;168;0;
$GPXUP;2098;10:19:15;0;50	08942;8	55077;3;168;0;
$GPXUP;2098;10:19:16;0;50	08942;8	55074;3;167;0;
$GPXUP;2098;10:19:17;0;50	08942;8	55073;3;167;0;
$GPXUP;2098;10:19:18;0;50	08942;8	55071;2;167;0;
$GPXUP;2098;10:19:19;0;50	08943;8	5507;5;167;0;
$GPXUP;2098;10:19:20;0;50	08943;8	55069;5;167;0;
$GPXUP;2098;10:19:21;0;50	08943;8	55067;5;167;0;
$GPXUP;2098;10:19:22;0;50	08942;8	55066;5;168;0;
$GPXUP;2098;10:19:23;0;50	08942;8	55064;5;167;0;
$GPXUP;2098;10:19:24;0;50	08942;8	55063;5;167;0;
$GPXUP;2098;10:19:25;0;50	08942;8	55063;5;167;0;
$GPXUP;2098;10:19:26;0;50	08943;8	55061;5;167;0;
$GPXUP;2098;10:19:27;0;50	08942;8	55061;2;168;0;
$GPXUP;2098;10:19:28;0;50	08942;8	5506;2;168;0;
$GPXUP;2098;10:19:29;0;50	08942;8	5506;2;168;0;
$GPXUP;2098;10:19:30;0;50	08941;8	55058;2;168;0;
$GPXUP;2098;10:19:31;0;50	08941;8	55058;2;168;0;
$GPXUP;2098;10:19:32;0;50	08941;8	55058;3;168;1;
$GPXUP;2098;10:19:33;0;50	0894;8	55059;3;168;2;
$GPXUP;2098;10:19:34;0;50	0894;8	55059;3;168;2;
$GPXUP;2098;10:19:35;0;50	08939;8	55061;2;169;2;
$GPXUP;2098;10:19:36;0;50	08939;8	55061;5;169;0;
$GPXUP;2098;10:19:37;0;50	08939;8	55061;5;169;0;
$GPXUP;2098;10:19:38;0;50	08939;8	5506;5;170;0;
$GPXUP;2098;10:19:39;0;50	08939;8	5506;5;170;0;
$GPXUP;2098;10:19:40;0;50	08939;8	5506;5;170;0;
$GPXUP;2098;10:19:41;0;50	08938;8	5506;5;171;0;
$GPXUP;2098;10:19:42;0;50	08939;8	5506;5;172;0;
$GPXUP;2098;10:19:43;0;50	08939;8	5506;5;173;0;
$GPXUP;2098;10:19:44;0;50	08939;8	5506;5;173;0;
$GPXUP;2098;10:19:45;0;50	08939;8	55061;5;175;0;
$GPXUP;2098;10:19:46;0;50	08939;8	55061;3;175;0;
$GPXUP;2098;10:19:47;0;50	08939;8	55063;3;176;0;
$GPXUP;2098;10:19:48;0;50	08938;8	55062;3;176;0;
$GPXUP;2098;10:19:49;0;50	08938;8	55064;3;176;0;
$GPXUP;2098;10:19:50;0;50	08939;8	55064;5;177;0;
$GPXUP;2098;10:19:51;0;50	08938;8	55065;5;178;0;
$GPXUP;2098;10:19:52;0;50	08938;8	55066;5;178;0;
$GPXUP;2098;10:19:53;0;50	08938;8	55066;5;179;0;
$GPXUP;2098;10:19:54;0;50	08938;8	55067;3;179;0;
$GPXUP;2098;10:19:55;0;50	08938;8	55067;5;179;0;
$GPXUP;2098;10:19:56;0;50	08938;8	55069;3;179;0;
$GPXUP;2098;10:19:57;0;50	08938;8	55069;3;179;0;
$GPXUP;2098;10:19:58;0;50	08938;8	5507;5;180;0;
$GPXUP;2098;10:19:59;0;50	08938;8	5507;3;180;0;
$GPXUP;2098;10:20:00;0;50	08938;8	55072;3;180;0;
$GPXUP;2098;10:20:01;0;50	08938;8	55072;3;180;0;
$GPXUP;2098;10:20:02;0;50	08938;8	55073;3;179;0;
$GPXUP;2098;10:20:03;0;50	08938;8	55073;3;179;0;
$GPXUP;2098;10:20:04;0;50	08938;8	55073;3;179;0;
$GPXUP;2098;10:20:05;0;50	08938;8	55073;3;179;0;
$GPXUP;2098;10:20:06;0;50	08938;8	55073;5;179;0;
$GPXUP;2098;10:20:07;0;50	08939;8	55073;3;180;0;
$GPXUP;2098;10:20:08;0;50	08939;8	55073;3;179;0;
$GPXUP;2098;10:20:09;0;50	08939;8	55072;3;179;0;
$GPXUP;2098;10:20:10;0;50	0894;8	55071;3;179;1;
$GPXUP;2098;10:20:11;0;50	08941;8	55069;3;179;1;
$GPXUP;2098;10:20:12;0;50	08941;8	55068;3;179;1;
$GPXUP;2098;10:20:13;0;50	08942;8	55067;3;178;1;
$GPXUP;2098;10:20:14;0;50	08943;8	55065;3;179;1;
$GPXUP;2098;10:20:15;0;50	08943;8	55063;3;178;1;
$GPXUP;2098;10:20:16;0;50	08944;8	55062;3;179;1;
$GPXUP;2098;10:20:17;0;50	08944;8	5506;3;179;0;
$GPXUP;2098;10:20:18;0;50	08945;8	55059;3;179;0;
$GPXUP;2098;10:20:19;0;50	08946;8	55059;3;179;0;
$GPXUP;2098;10:20:20;0;50	08945;8	55059;3;179;1;
$GPXUP;2098;10:20:21;0;50	08945;8	5506;3;179;2;
$GPXUP;2098;10:20:22;0;50	08944;8	55062;3;179;1;
$GPXUP;2098;10:20:23;0;50	08944;8	55063;3;179;1;
$GPXUP;2098;10:20:24;0;50	08944;8	55064;3;179;1;
$GPXUP;2098;10:20:25;0;50	08943;8	55065;3;180;1;
$GPXUP;2098;10:20:26;0;50	08942;8	55067;3;179;0;
$GPXUP;2098;10:20:27;0;50	08942;8	55067;3;179;0;
$GPXUP;2098;10:20:28;0;50	08942;8	55068;3;179;0;
$GPXUP;2098;10:20:29;0;50	08942;8	55067;3;179;0;
$GPXUP;2098;10:20:30;0;50	08943;8	55067;3;180;0;
$GPXUP;2098;10:20:31;0;50	08943;8	55067;3;180;0;
$GPXUP;2098;10:20:32;0;50	08943;8	55065;3;180;0;
$GPXUP;2098;10:20:33;0;50	08944;8	55064;3;179;0;
$GPXUP;2098;10:20:34;0;50	08944;8	55064;3;179;0;
$GPXUP;2098;10:20:35;0;50	08945;8	55063;3;180;0;
$GPXUP;2098;10:20:36;0;50	08945;8	5506;3;179;0;
$GPXUP;2098;10:20:37;0;50	08945;8	55059;3;179;0;
$GPXUP;2098;10:20:38;0;50	08946;8	55057;3;180;0;
$GPXUP;2098;10:20:39;0;50	08946;8	55056;3;179;0;
$GPXUP;2098;10:20:40;0;50	08947;8	55053;3;180;1;
$GPXUP;2098;10:20:41;0;50	08948;8	5505;3;179;1;
$GPXUP;2098;10:20:42;0;50	08949;8	55047;3;180;2;
$GPXUP;2098;10:20:43;0;50	0895;8	55043;3;179;2;
$GPXUP;2098;10:20:44;0;50	08951;8	55037;3;180;3;
$GPXUP;2098;10:20:45;0;50	08953;8	55032;3;180;3;
$GPXUP;2098;10:20:46;0;50	08955;8	55027;3;179;3;
$GPXUP;2098;10:20:47;0;50	08956;8	55021;3;179;3;
$GPXUP;2098;10:20:48;0;50	08958;8	55014;3;180;2;
$GPXUP;2098;10:20:49;0;50	0896;8	55009;3;180;2;
$GPXUP;2098;10:20:50;0;50	08961;8	55004;3;180;1;
$GPXUP;2098;10:20:51;0;50	08962;8	55;3;180;0;
$GPXUP;2098;10:20:52;0;50	08963;8	54996;3;179;0;
$GPXUP;2098;10:20:53;0;50	08964;8	54993;2;180;0;
$GPXUP;2098;10:20:54;0;50	08966;8	54989;2;180;0;
$GPXUP;2098;10:20:55;0;50	08966;8	54988;3;179;0;
$GPXUP;2098;10:20:56;0;50	08966;8	54985;3;179;0;
$GPXUP;2098;10:20:57;0;50	08967;8	54982;3;180;0;
$GPXUP;2098;10:20:58;0;50	08968;8	54978;3;179;0;
$GPXUP;2098;10:20:59;0;50	08969;8	54975;3;180;0;
$GPXUP;2098;10:21:00;0;50	08969;8	54973;3;179;0;
$GPXUP;2098;10:21:01;0;50	0897;8	5497;3;179;0;
$GPXUP;2098;10:21:02;0;50	0897;8	54967;3;179;0;
$GPXUP;2098;10:21:03;0;50	08971;8	54965;3;180;0;
$GPXUP;2098;10:21:04;0;50	08971;8	54962;3;179;0;
$GPXUP;2098;10:21:05;0;50	08973;8	54959;3;179;0;
$GPXUP;2098;10:21:06;0;50	08973;8	54956;2;179;0;
$GPXUP;2098;10:21:07;0;50	08972;8	54959;5;179;1;
$GPXUP;2098;10:21:08;0;50	08972;8	54961;3;178;0;
$GPXUP;2098;10:21:09;0;50	08971;8	54963;3;177;0;
$GPXUP;2098;10:21:10;0;50	08969;8	54966;3;177;0;
$GPXUP;2098;10:21:11;0;50	08968;8	54969;3;176;0;
$GPXUP;2098;10:21:12;0;50	08966;8	54973;3;176;0;
$GPXUP;2098;10:21:13;0;50	08966;8	54975;3;176;0;
$GPXUP;2098;10:21:14;0;50	08964;8	54978;3;176;0;
$GPXUP;2098;10:21:15;0;50	08963;8	54982;3;176;0;
$GPXUP;2098;10:21:16;0;50	08962;8	54983;3;175;0;
$GPXUP;2098;10:21:17;0;50	0896;8	54986;2;175;0;
$GPXUP;2098;10:21:18;0;50	08959;8	54988;2;175;0;
$GPXUP;2098;10:21:19;0;50	08959;8	54991;2;176;0;
$GPXUP;2098;10:21:20;0;50	08957;8	54994;2;176;0;
$GPXUP;2098;10:21:21;0;50	08957;8	54996;2;176;1;
$GPXUP;2098;10:21:22;0;50	08956;8	54999;2;176;1;
$GPXUP;2098;10:21:23;0;50	08955;8	55002;2;176;1;
$GPXUP;2098;10:21:24;0;50	08955;8	55004;2;177;1;
$GPXUP;2098;10:21:25;0;50	08954;8	55007;2;176;1;
$GPXUP;2098;10:21:26;0;50	08954;8	5501;2;176;1;
$GPXUP;2098;10:21:27;0;50	08953;8	55011;2;177;1;
$GPXUP;2098;10:21:28;0;50	08953;8	55014;2;177;1;
$GPXUP;2098;10:21:29;0;50	08952;8	55015;2;177;1;
$GPXUP;2098;10:21:30;0;50	08952;8	55018;2;178;1;
$GPXUP;2098;10:21:31;0;50	08952;8	55019;2;177;1;
$GPXUP;2098;10:21:32;0;50	08952;8	55021;2;177;1;
$GPXUP;2098;10:21:33;0;50	08951;8	55022;2;177;1;
$GPXUP;2098;10:21:34;0;50	08951;8	55025;2;178;1;
$GPXUP;2098;10:21:35;0;50	0895;8	55026;2;178;1;
$GPXUP;2098;10:21:36;0;50	0895;8	55027;2;178;1;
$GPXUP;2098;10:21:37;0;50	0895;8	55029;2;178;1;
$GPXUP;2098;10:21:38;0;50	0895;8	5503;2;178;1;
$GPXUP;2098;10:21:39;0;50	08951;8	5503;2;178;1;
$GPXUP;2098;10:21:40;0;50	08951;8	55032;2;178;1;
$GPXUP;2098;10:21:41;0;50	08951;8	55033;2;178;1;
$GPXUP;2098;10:21:42;0;50	08953;8	55045;3;178;2;
$GPXUP;2098;10:21:43;0;50	08955;8	55055;3;178;0;
$GPXUP;2098;10:21:44;0;50	08957;8	55064;3;178;0;
$GPXUP;2098;10:21:45;0;50	08959;8	55073;3;178;0;
$GPXUP;2098;10:21:46;0;50	0896;8	5508;3;178;0;
$GPXUP;2098;10:21:47;0;50	08962;8	55087;3;178;0;
$GPXUP;2098;10:21:48;0;50	08963;8	55093;3;178;0;
$GPXUP;2098;10:21:49;0;50	08963;8	55099;3;178;0;
$GPXUP;2098;10:21:50;0;50	08964;8	55105;3;178;0;
$GPXUP;2098;10:21:51;0;50	08966;8	55109;2;178;0;
$GPXUP;2098;10:21:52;0;50	08966;8	55114;3;178;0;
$GPXUP;2098;10:21:53;0;50	08967;8	55118;3;177;0;
$GPXUP;2098;10:21:54;0;50	08967;8	55122;3;178;0;
$GPXUP;2098;10:21:55;0;50	08967;8	55127;2;178;0;
$GPXUP;2098;10:21:56;0;50	08968;8	55131;2;178;2;
$GPXUP;2098;10:21:57;0;50	08969;8	55137;2;178;4;
$GPXUP;2098;10:21:58;0;50	08969;8	55142;2;178;6;
$GPXUP;2098;10:21:59;0;50	0897;8	55148;2;178;7;
$GPXUP;2098;10:22:00;0;50	0897;8	55152;2;178;7;
$GPXUP;2098;10:22:01;0;50	08971;8	55155;3;178;1;
$GPXUP;2098;10:22:02;0;50	0897;8	55158;3;178;0;
$GPXUP;2098;10:22:03;0;50	0897;8	5516;3;178;0;
$GPXUP;2098;10:22:04;0;50	0897;8	5516;3;178;0;
$GPXUP;2098;10:22:05;0;50	08969;8	55161;3;178;0;
$GPXUP;2098;10:22:06;0;50	08969;8	55161;3;178;0;
$GPXUP;2098;10:22:07;0;50	08969;8	55161;3;178;0;
$GPXUP;2098;10:22:08;0;50	08968;8	55161;3;179;0;
$GPXUP;2098;10:22:09;0;50	08968;8	55161;3;178;0;
$GPXUP;2098;10:22:10;0;50	08968;8	55159;3;178;0;
$GPXUP;2098;10:22:11;0;50	08967;8	55159;3;178;0;
$GPXUP;2098;10:22:12;0;50	08966;8	55159;3;178;0;
$GPXUP;2098;10:22:13;0;50	08967;8	55158;3;177;0;
$GPXUP;2098;10:22:14;0;50	08966;8	55157;3;178;0;
$GPXUP;2098;10:22:15;0;50	08966;8	55157;3;178;0;
$GPXUP;2098;10:22:16;0;50	08965;8	55157;2;177;0;
$GPXUP;2098;10:22:17;0;50	08965;8	55156;2;178;0;
$GPXUP;2098;10:22:18;0;50	08965;8	55156;2;178;0;
$GPXUP;2098;10:22:19;0;50	08964;8	55156;2;177;1;
$GPXUP;2098;10:22:20;0;50	08963;8	55156;2;178;0;
$GPXUP;2098;10:22:21;0;50	08963;8	55156;2;178;0;
$GPXUP;2098;10:22:22;0;50	08963;8	55156;2;178;0;
$GPXUP;2098;10:22:23;0;50	08963;8	55157;2;178;0;
$GPXUP;2098;10:22:24;0;50	08962;8	55157;2;178;0;
$GPXUP;2098;10:22:25;0;50	08962;8	55157;2;178;0;
$GPXUP;2098;10:22:26;0;50	08962;8	55157;3;178;0;
$GPXUP;2098;10:22:27;0;50	08962;8	55157;3;178;0;
$GPXUP;2098;10:22:28;0;50	08962;8	55157;3;178;0;
$GPXUP;2098;10:22:29;0;50	08962;8	55157;3;178;0;
$GPXUP;2098;10:22:30;0;50	08961;8	55155;3;178;0;
$GPXUP;2098;10:22:31;0;50	08961;8	55155;3;177;0;
$GPXUP;2098;10:22:32;0;50	08961;8	55155;3;177;0;
$GPXUP;2098;10:22:33;0;50	08961;8	55155;3;177;0;
$GPXUP;2098;10:22:34;0;50	08961;8	55155;3;177;0;
$GPXUP;2098;10:22:35;0;50	08961;8	55155;3;177;0;
$GPXUP;2098;10:22:36;0;50	08961;8	55155;3;177;0;
$GPXUP;2098;10:22:37;0;50	08961;8	55155;3;177;0;
$GPXUP;2098;10:22:38;0;50	08961;8	55155;3;177;0;
$GPXUP;2098;10:22:39;0;50	08961;8	55155;3;177;0;
$GPXUP;2098;10:22:40;0;50	08961;8	55157;3;178;0;
$GPXUP;2098;10:22:41;0;50	08961;8	55157;3;178;0;
$GPXUP;2098;10:22:42;0;50	08961;8	55158;2;178;0;
$GPXUP;2098;10:22:43;0;50	08961;8	55158;2;178;1;
$GPXUP;2098;10:22:44;0;50	08961;8	5516;2;177;2;
$GPXUP;2098;10:22:45;0;50	08962;8	55161;2;178;3;
$GPXUP;2098;10:22:46;0;50	08962;8	55164;2;178;5;
$GPXUP;2098;10:22:47;0;50	08962;8	55167;2;178;5;
$GPXUP;2098;10:22:48;0;50	08963;8	55168;3;178;1;
$GPXUP;2098;10:22:49;0;50	08963;8	55168;3;178;0;
$GPXUP;2098;10:22:50;0;50	08963;8	55168;3;178;0;
$GPXUP;2098;10:22:51;0;50	08963;8	55168;3;178;0;
$GPXUP;2098;10:22:52;0;50	08963;8	55168;3;177;0;
$GPXUP;2098;10:22:53;0;50	08962;8	55168;3;178;0;
$GPXUP;2098;10:22:54;0;50	08962;8	55168;3;178;0;
$GPXUP;2098;10:22:55;0;50	08962;8	55168;3;178;0;
$GPXUP;2098;10:22:56;0;50	08961;8	55166;3;178;0;
$GPXUP;2098;10:22:57;0;50	08961;8	55166;3;178;0;
$GPXUP;2098;10:22:58;0;50	08961;8	55165;3;178;0;
$GPXUP;2098;10:22:59;0;50	08961;8	55165;3;178;0;
$GPXUP;2098;10:23:00;0;50	0896;8	55163;3;178;0;
$GPXUP;2098;10:23:01;0;50	0896;8	55163;3;178;0;
$GPXUP;2098;10:23:02;0;50	0896;8	55162;2;177;0;
$GPXUP;2098;10:23:03;0;50	08959;8	55161;3;178;1;
$GPXUP;2098;10:23:04;0;50	08958;8	5516;2;178;0;
$GPXUP;2098;10:23:05;0;50	08957;8	55157;3;177;0;
$GPXUP;2098;10:23:06;0;50	08955;8	55156;3;178;0;
$GPXUP;2098;10:23:07;0;50	08954;8	55154;3;177;0;
$GPXUP;2098;10:23:08;0;50	08952;8	55152;3;178;0;
$GPXUP;2098;10:23:09;0;50	08951;8	55151;3;178;0;
$GPXUP;2098;10:23:10;0;50	0895;8	55149;3;177;0;
$GPXUP;2098;10:23:11;0;50	08948;8	55147;3;178;0;
$GPXUP;2098;10:23:12;0;50	08947;8	55144;3;177;0;
$GPXUP;2098;10:23:13;0;50	08946;8	55143;3;177;0;
$GPXUP;2098;10:23:14;0;50	08945;8	55141;3;177;0;
$GPXUP;2098;10:23:15;0;50	08944;8	55139;5;178;0;
$GPXUP;2098;10:23:16;0;50	08943;8	55138;5;177;0;
$GPXUP;2098;10:23:17;0;50	08942;8	55136;2;177;0;
$GPXUP;2098;10:23:18;0;50	08941;8	55133;2;177;1;
$GPXUP;2098;10:23:19;0;50	0894;8	55132;5;177;1;
$GPXUP;2098;10:23:20;0;50	0894;8	5513;5;176;1;
$GPXUP;2098;10:23:21;0;50	08939;8	55127;5;176;0;
$GPXUP;2098;10:23:22;0;50	08938;8	55126;5;175;0;
$GPXUP;2098;10:23:23;0;50	08938;8	55123;5;174;0;
$GPXUP;2098;10:23:24;0;50	08937;8	55122;5;174;0;
$GPXUP;2098;10:23:25;0;50	08936;8	5512;5;173;0;
$GPXUP;2098;10:23:26;0;50	08936;8	55119;5;172;0;
$GPXUP;2098;10:23:27;0;50	08936;8	55116;5;171;0;
$GPXUP;2098;10:23:28;0;50	08935;8	55115;5;170;0;
$GPXUP;2098;10:23:29;0;50	08935;8	55114;5;169;0;
$GPXUP;2098;10:23:30;0;50	08934;8	55112;5;167;0;
$GPXUP;2098;10:23:31;0;50	08933;8	55111;5;167;0;
$GPXUP;2098;10:23:32;0;50	08934;8	5511;5;165;0;
$GPXUP;2098;10:23:33;0;50	08933;8	55108;5;164;1;
$GPXUP;2098;10:23:34;0;50	08933;8	55107;5;162;0;
$GPXUP;2098;10:23:35;0;50	08932;8	55106;5;161;0;
$GPXUP;2098;10:23:36;0;50	08933;8	55104;5;160;1;
$GPXUP;2098;10:23:37;0;50	08932;8	55103;5;159;1;
$GPXUP;2098;10:23:38;0;50	08932;8	55103;5;157;0;
$GPXUP;2098;10:23:39;0;50	08931;8	55102;3;156;0;
$GPXUP;2098;10:23:40;0;50	08931;8	55102;5;154;0;
$GPXUP;2098;10:23:41;0;50	08931;8	55102;5;154;0;
$GPXUP;2098;10:23:42;0;50	0893;8	55104;5;153;0;
$GPXUP;2098;10:23:43;0;50	08929;8	55104;5;152;0;
$GPXUP;2098;10:23:44;0;50	08929;8	55105;5;151;0;
$GPXUP;2098;10:23:45;0;50	08928;8	55105;3;151;0;
$GPXUP;2098;10:23:46;0;50	08928;8	55105;3;151;1;
$GPXUP;2098;10:23:47;0;50	08928;8	55105;3;150;2;
$GPXUP;2098;10:23:48;0;50	08928;8	55104;3;150;2;
$GPXUP;2098;10:23:49;0;50	08926;8	55102;3;150;3;
$GPXUP;2098;10:23:50;0;50	08927;8	55101;3;149;3;
$GPXUP;2098;10:23:51;0;50	08926;8	55099;3;149;3;
$GPXUP;2098;10:23:52;0;50	08926;8	55098;3;148;3;
$GPXUP;2098;10:23:53;0;50	08926;8	55096;3;149;3;
$GPXUP;2098;10:23:54;0;50	08926;8	55095;3;149;0;
$GPXUP;2098;10:23:55;0;50	08926;8	55095;3;149;0;
$GPXUP;2098;10:23:56;0;50	08926;8	55095;3;149;0;
$GPXUP;2098;10:23:57;0;50	08926;8	55093;3;149;0;
$GPXUP;2098;10:23:58;0;50	08926;8	55093;3;149;0;
$GPXUP;2098;10:23:59;0;50	08926;8	55093;3;150;0;
$GPXUP;2098;10:24:00;0;50	08927;8	55094;5;149;0;
$GPXUP;2098;10:24:01;0;50	08927;8	55096;5;150;0;
$GPXUP;2098;10:24:02;0;50	08928;8	55098;5;149;0;
$GPXUP;2098;10:24:03;0;50	08929;8	55099;5;150;0;
$GPXUP;2098;10:24:04;0;50	08928;8	55101;5;150;0;
$GPXUP;2098;10:24:05;0;50	08928;8	55104;5;151;0;
$GPXUP;2098;10:24:06;0;50	08928;8	55105;5;151;0;
$GPXUP;2098;10:24:07;0;50	08928;8	55106;5;151;0;
$GPXUP;2098;10:24:08;0;50	08927;8	55108;5;150;0;
$GPXUP;2098;10:24:09;0;50	08928;8	55108;5;149;0;
$GPXUP;2098;10:24:10;0;50	08928;8	55109;5;150;0;
$GPXUP;2098;10:24:11;0;50	08927;8	55111;5;149;0;
$GPXUP;2098;10:24:12;0;50	08927;8	55111;5;149;0;
$GPXUP;2098;10:24:13;0;50	08928;8	55112;5;148;0;
$GPXUP;2098;10:24:14;0;50	08927;8	55112;5;148;0;
$GPXUP;2098;10:24:15;0;50	08927;8	55112;5;148;0;
$GPXUP;2098;10:24:16;0;50	08927;8	55112;5;148;0;
$GPXUP;2098;10:24:17;0;50	08927;8	55114;5;147;0;
$GPXUP;2098;10:24:18;0;50	08927;8	55114;5;146;0;
$GPXUP;2098;10:24:19;0;50	08927;8	55114;5;146;0;
$GPXUP;2098;10:24:20;0;50	08927;8	55112;5;145;0;
$GPXUP;2098;10:24:21;0;50	08927;8	55113;5;145;0;
$GPXUP;2098;10:24:22;0;50	08927;8	55113;5;144;0;
$GPXUP;2098;10:24:23;0;50	08927;8	55113;5;144;0;
$GPXUP;2098;10:24:24;0;50	08928;8	55113;5;143;0;
$GPXUP;2098;10:24:25;0;50	08928;8	55111;5;143;0;
$GPXUP;2098;10:24:26;0;50	08927;8	55111;5;142;0;
$GPXUP;2098;10:24:27;0;50	08927;8	5511;5;142;0;
$GPXUP;2098;10:24:28;0;50	08928;8	5511;5;142;0;
$GPXUP;2098;10:24:29;0;50	08928;8	5511;5;142;0;
$GPXUP;2098;10:24:30;0;50	08928;8	55109;5;142;0;
$GPXUP;2098;10:24:31;0;50	08929;8	55109;5;141;0;
$GPXUP;2098;10:24:32;0;50	08929;8	55109;5;141;0;
$GPXUP;2098;10:24:33;0;50	08929;8	55108;3;141;0;
$GPXUP;2098;10:24:34;0;50	08929;8	55108;5;140;0;
$GPXUP;2098;10:24:35;0;50	0893;8	55108;5;141;0;
$GPXUP;2098;10:24:36;0;50	0893;8	55108;5;141;0;
$GPXUP;2098;10:24:37;0;50	0893;8	55107;3;141;0;
$GPXUP;2098;10:24:38;0;50	08931;8	55107;5;142;0;
$GPXUP;2098;10:24:39;0;50	08931;8	55107;5;141;0;
$GPXUP;2098;10:24:40;0;50	08932;8	55107;5;142;0;
$GPXUP;2098;10:24:41;0;50	08932;8	55108;5;143;0;
$GPXUP;2098;10:24:42;0;50	08932;8	55108;5;143;0;
$GPXUP;2098;10:24:43;0;50	08932;8	55108;5;144;0;
$GPXUP;2098;10:24:44;0;50	08933;8	55108;5;145;0;
$GPXUP;2098;10:24:45;0;50	08933;8	55109;5;146;0;
$GPXUP;2098;10:24:46;0;50	08933;8	55111;5;146;0;
$GPXUP;2098;10:24:47;0;50	08934;8	55111;5;147;0;
$GPXUP;2098;10:24:48;0;50	08934;8	55112;5;147;0;
$GPXUP;2098;10:24:49;0;50	08934;8	55113;5;148;0;
$GPXUP;2098;10:24:50;0;50	08934;8	55113;5;148;0;
$GPXUP;2098;10:24:51;0;50	08934;8	55115;5;148;0;
$GPXUP;2098;10:24:52;0;50	08935;8	55116;5;147;0;
$GPXUP;2098;10:24:53;0;50	08935;8	55116;5;147;0;
$GPXUP;2098;10:24:54;0;50	08935;8	55118;3;147;0;
$GPXUP;2098;10:24:55;0;50	08935;8	55118;5;147;0;
$GPXUP;2098;10:24:56;0;50	08935;8	55118;5;147;0;
$GPXUP;2098;10:24:57;0;50	08936;8	55118;5;146;0;
$GPXUP;2098;10:24:58;0;50	08936;8	5512;5;145;0;
$GPXUP;2098;10:24:59;0;50	08936;8	5512;5;145;0;
$GPXUP;2098;10:25:00;0;50	08937;8	5512;5;144;0;
$GPXUP;2098;10:25:01;0;50	08937;8	5512;5;143;0;
$GPXUP;2098;10:25:02;0;50	08937;8	5512;5;143;0;
$GPXUP;2098;10:25:03;0;50	08937;8	5512;3;142;0;
$GPXUP;2098;10:25:04;0;50	08937;8	5512;5;142;0;
$GPXUP;2098;10:25:05;0;50	08937;8	55122;5;141;0;
$GPXUP;2098;10:25:06;0;50	08937;8	55122;5;141;0;
$GPXUP;2098;10:25:07;0;50	08937;8	55123;5;140;0;
$GPXUP;2098;10:25:08;0;50	08937;8	55125;5;140;0;
$GPXUP;2098;10:25:09;0;50	08936;8	55126;5;139;0;
$GPXUP;2098;10:25:10;0;50	08936;8	55128;5;140;0;
$GPXUP;2098;10:25:11;0;50	08936;8	55129;5;140;0;
$GPXUP;2098;10:25:12;0;50	08935;8	5513;5;140;0;
$GPXUP;2098;10:25:13;0;50	08934;8	55131;5;141;0;
$GPXUP;2098;10:25:14;0;50	08934;8	55131;3;142;0;
$GPXUP;2098;10:25:15;0;50	08933;8	55132;3;142;0;
$GPXUP;2098;10:25:16;0;50	08933;8	55134;3;143;0;
$GPXUP;2098;10:25:17;0;50	08933;8	55134;3;143;0;
$GPXUP;2098;10:25:18;0;50	08933;8	55133;3;144;1;
$GPXUP;2098;10:25:19;0;50	08933;8	55133;3;144;1;
$GPXUP;2098;10:25:20;0;50	08933;8	55133;3;145;1;
$GPXUP;2098;10:25:21;0;50	08933;8	55132;3;145;1;
$GPXUP;2098;10:25:22;0;50	08933;8	55132;3;145;1;
$GPXUP;2098;10:25:23;0;50	08934;8	55132;3;144;1;
$GPXUP;2098;10:25:24;0;50	08934;8	55131;3;144;1;
$GPXUP;2098;10:25:25;0;50	08934;8	55131;3;144;1;
$GPXUP;2098;10:25:26;0;50	08934;8	55129;3;144;1;
$GPXUP;2098;10:25:27;0;50	08935;8	55128;3;144;1;
$GPXUP;2098;10:25:28;0;50	08935;8	55128;2;144;1;
$GPXUP;2098;10:25:29;0;50	08936;8	55127;3;144;1;
$GPXUP;2098;10:25:30;0;50	08936;8	55126;3;143;2;
$GPXUP;2098;10:25:31;0;50	08938;8	55125;2;143;2;
$GPXUP;2098;10:25:32;0;50	08938;8	55123;2;143;2;
$GPXUP;2098;10:25:33;0;50	08939;8	55122;3;143;2;
$GPXUP;2098;10:25:34;0;50	0894;8	55121;2;142;3;
$GPXUP;2098;10:25:35;0;50	08941;8	55118;2;142;6;
$GPXUP;2098;10:25:36;0;50	08944;8	55116;2;141;6;
$GPXUP;2098;10:25:37;0;50	08945;8	55113;2;141;6;
$GPXUP;2098;10:25:38;0;50	08947;8	55112;2;142;6;
$GPXUP;2098;10:25:39;0;50	08949;8	5511;2;142;6;
$GPXUP;2098;10:25:40;0;50	08951;8	55107;2;141;6;
$GPXUP;2098;10:25:41;0;50	08952;8	55105;2;141;6;
$GPXUP;2098;10:25:42;0;50	08954;8	55104;2;141;6;
$GPXUP;2098;10:25:43;0;50	08956;8	55101;2;141;6;
$GPXUP;2098;10:25:44;0;50	08957;8	55099;2;141;6;
$GPXUP;2098;10:25:45;0;50	08958;8	55096;2;141;6;
$GPXUP;2098;10:25:46;0;50	0896;8	55094;2;141;6;
$GPXUP;2098;10:25:47;0;50	08962;8	55092;2;141;6;
$GPXUP;2098;10:25:48;0;50	08963;8	5509;2;141;6;
$GPXUP;2098;10:25:49;0;50	08965;8	55087;2;141;6;
$GPXUP;2098;10:25:50;0;50	08966;8	55085;2;141;6;
$GPXUP;2098;10:25:51;0;50	08968;8	55084;2;141;6;
$GPXUP;2098;10:25:52;0;50	08968;8	55082;2;141;6;
$GPXUP;2098;10:25:53;0;50	0897;8	5508;2;140;6;
$GPXUP;2098;10:25:54;0;50	08971;8	55078;2;141;6;
$GPXUP;2098;10:25:55;0;50	08972;8	55077;2;141;6;
$GPXUP;2098;10:25:56;0;50	08973;8	55076;2;141;6;
$GPXUP;2098;10:25:57;0;50	08974;8	55075;2;140;6;
$GPXUP;2098;10:25:58;0;50	08975;8	55074;2;141;6;
$GPXUP;2098;10:25:59;0;50	08976;8	55072;2;141;6;
$GPXUP;2098;10:26:00;0;50	08978;8	5507;2;141;6;
$GPXUP;2098;10:26:01;0;50	08979;8	55069;2;141;6;
$GPXUP;2098;10:26:02;0;50	0898;8	55067;2;142;6;
$GPXUP;2098;10:26:03;0;50	08981;8	55066;2;142;6;
$GPXUP;2098;10:28:33;149;50	08946;8	55126;3;142;0;
$GPXUP;2098;10:28:34;0;50	08898;8	5511;5;202;0;
$GPXUP;2098;10:28:35;0;50	08908;8	55096;3;187;0;
$GPXUP;2098;10:28:36;0;50	08908;8	55097;3;186;0;
$GPXUP;2098;10:28:37;0;50	08908;8	55095;3;186;0;
$GPXUP;2098;10:28:38;0;50	0891;8	55094;3;186;0;
$GPXUP;2098;10:28:39;0;50	08911;8	55091;3;185;0;
$GPXUP;2098;10:28:40;0;50	08911;8	5509;5;184;0;
$GPXUP;2098;10:28:41;0;50	08912;8	55089;5;184;0;
$GPXUP;2098;10:28:42;0;50	08913;8	55087;5;183;0;
$GPXUP;2098;10:28:43;0;50	08914;8	55085;5;182;0;
$GPXUP;2098;10:28:44;0;50	08915;8	55084;5;180;0;
$GPXUP;2098;10:28:45;0;50	08916;8	55082;5;179;0;
$GPXUP;2098;10:28:46;0;50	08916;8	55081;5;178;0;
$GPXUP;2098;10:28:47;0;50	08917;8	5508;3;177;0;
$GPXUP;2098;10:28:48;0;50	08917;8	55077;5;175;0;
$GPXUP;2098;10:28:49;0;50	08918;8	55076;5;175;0;
$GPXUP;2098;10:28:50;0;50	08918;8	55075;3;173;0;
$GPXUP;2098;10:28:51;0;50	08919;8	55073;3;172;1;
$GPXUP;2098;10:28:52;0;50	0892;8	55072;3;172;0;
$GPXUP;2098;10:28:53;0;50	0892;8	55071;2;171;0;
$GPXUP;2098;10:28:54;0;50	0892;8	55071;5;170;0;
$GPXUP;2098;10:28:55;0;50	0892;8	55071;3;170;0;
$GPXUP;2098;10:28:56;0;50	0892;8	55071;3;170;0;
$GPXUP;2098;10:28:57;0;50	08919;8	55071;2;171;0;
$GPXUP;2098;10:28:58;0;50	08919;8	55071;5;170;0;
$GPXUP;2098;10:28:59;0;50	08918;8	55071;3;171;0;
$GPXUP;2098;10:29:00;0;50	08916;8	55072;5;171;0;
$GPXUP;2098;10:29:01;0;50	08916;8	55072;3;171;0;
$GPXUP;2098;10:29:02;0;50	08915;8	55072;3;170;0;
$GPXUP;2098;10:29:03;0;50	08915;8	55072;3;170;0;
$GPXUP;2098;10:29:04;0;50	08914;8	55071;3;170;0;
$GPXUP;2098;10:29:05;0;50	08913;8	55073;3;170;0;
$GPXUP;2098;10:29:06;0;50	08912;8	55073;3;170;0;
$GPXUP;2098;10:29:07;0;50	08911;8	55072;3;169;0;
$GPXUP;2098;10:29:08;0;50	08909;8	55072;3;169;0;
$GPXUP;2098;10:29:09;0;50	08908;8	55072;3;169;0;
$GPXUP;2098;10:29:10;0;50	08907;8	55072;3;169;0;
$GPXUP;2098;10:29:11;0;50	08906;8	55072;3;169;0;
$GPXUP;2098;10:29:12;0;50	08904;8	55071;3;169;0;
$GPXUP;2098;10:29:13;0;50	08903;8	55071;3;169;0;
$GPXUP;2098;10:29:14;0;50	08902;8	55071;3;168;0;
$GPXUP;2098;10:29:15;0;50	08901;8	55071;3;168;0;
$GPXUP;2098;10:29:16;0;50	08899;8	55071;3;168;0;
$GPXUP;2098;10:29:17;0;50	08898;8	5507;3;168;0;
$GPXUP;2098;10:29:18;0;50	08897;8	5507;3;168;0;
$GPXUP;2098;10:29:19;0;50	08896;8	55071;3;168;0;
$GPXUP;2098;10:29:20;0;50	08894;8	55071;3;168;0;
$GPXUP;2098;10:29:21;0;50	08894;8	55071;3;168;0;
$GPXUP;2098;10:29:22;0;50	08892;8	55071;3;168;0;
$GPXUP;2098;10:29:23;0;50	08892;8	55071;5;168;2;
$GPXUP;2098;10:29:24;0;50	08891;8	5507;3;168;1;
$GPXUP;2098;10:29:25;0;50	08891;8	5507;3;168;1;
$GPXUP;2098;10:29:26;0;50	08891;8	5507;3;168;0;
$GPXUP;2098;10:29:27;0;50	0889;8	5507;3;168;0;
$GPXUP;2098;10:29:28;0;50	0889;8	5507;5;168;0;
$GPXUP;2098;10:29:29;0;50	0889;8	5507;3;168;0;
$GPXUP;2098;10:29:30;0;50	08889;8	5507;3;168;0;
$GPXUP;2098;10:29:31;0;50	08889;8	5507;2;168;0;
$GPXUP;2098;10:29:32;0;50	08889;8	55069;3;168;0;
$GPXUP;2098;10:29:33;0;50	08888;8	55068;3;168;0;
$GPXUP;2098;10:29:34;0;50	08888;8	55069;5;167;0;
$GPXUP;2098;10:29:35;0;50	08888;8	55069;5;167;0;
$GPXUP;2098;10:29:36;0;50	08889;8	55067;2;168;0;
$GPXUP;2098;10:29:37;0;50	08889;8	55067;5;167;0;
$GPXUP;2098;10:29:38;0;50	08891;8	55068;3;167;0;
$GPXUP;2098;10:29:39;0;50	08892;8	55067;3;166;0;
$GPXUP;2098;10:29:40;0;50	08893;8	55067;5;167;1;
$GPXUP;2098;10:29:41;0;50	08894;8	55066;5;167;0;
$GPXUP;2098;10:29:42;0;50	08895;8	55066;3;167;0;
$GPXUP;2098;10:29:43;0;50	08897;8	55066;3;167;0;
$GPXUP;2098;10:29:44;0;50	08898;8	55066;3;167;0;
$GPXUP;2098;10:29:45;0;50	08899;8	55066;3;166;0;
$GPXUP;2098;10:29:46;0;50	08899;8	55066;3;167;0;
$GPXUP;2098;10:29:47;0;50	089;8	55067;3;167;0;
$GPXUP;2098;10:29:48;0;50	08901;8	55067;3;167;0;
$GPXUP;2098;10:29:49;0;50	08901;8	55067;3;167;0;
$GPXUP;2098;10:29:50;0;50	08901;8	55067;3;167;0;
$GPXUP;2098;10:29:51;0;50	08902;8	55067;3;167;0;
$GPXUP;2098;10:29:52;0;50	08902;8	55067;3;167;0;
$GPXUP;2098;10:29:53;0;50	08902;8	55067;3;167;0;
$GPXUP;2098;10:29:54;0;50	08902;8	55067;2;167;0;
$GPXUP;2098;10:29:55;0;50	08903;8	55067;5;166;1;
$GPXUP;2098;10:29:56;0;50	08904;8	55067;5;166;1;
$GPXUP;2098;10:29:57;0;50	08906;8	55066;5;166;1;
$GPXUP;2098;10:29:58;0;50	08908;8	55067;5;165;1;
$GPXUP;2098;10:29:59;0;50	0891;8	55066;5;165;1;
$GPXUP;2098;10:30:00;0;50	08912;8	55065;5;164;2;
$GPXUP;2098;10:30:01;0;50	08915;8	55066;5;163;1;
$GPXUP;2098;10:30:02;0;50	08916;8	55065;5;161;1;
$GPXUP;2098;10:30:03;0;50	08918;8	55064;5;161;0;
$GPXUP;2098;10:30:04;0;50	08921;8	55063;5;160;1;
$GPXUP;2098;10:30:05;0;50	08923;8	55062;5;158;0;
$GPXUP;2098;10:30:06;0;50	08924;8	55061;5;157;0;
$GPXUP;2098;10:30:07;0;50	08926;8	5506;5;156;0;
$GPXUP;2098;10:30:08;0;50	08927;8	5506;5;156;0;
$GPXUP;2098;10:30:09;0;50	08928;8	55059;5;154;0;
$GPXUP;2098;10:30:10;0;50	08929;8	55058;5;154;0;
$GPXUP;2098;10:30:11;0;50	08931;8	55057;5;153;1;
$GPXUP;2098;10:30:12;0;50	08932;8	55057;5;153;1;
$GPXUP;2098;10:30:13;0;50	08934;8	55056;5;153;1;
$GPXUP;2098;10:30:14;0;50	08935;8	55056;5;153;0;
$GPXUP;2098;10:30:15;0;50	08936;8	55055;5;153;0;
$GPXUP;2098;10:30:16;0;50	08938;8	55054;5;153;0;
$GPXUP;2098;10:30:17;0;50	0894;8	55054;5;153;0;
$GPXUP;2098;10:30:18;0;50	08941;8	55053;5;153;1;
$GPXUP;2098;10:30:19;0;50	08942;8	55052;5;152;1;
$GPXUP;2098;10:30:20;0;50	08944;8	55052;5;152;1;
$GPXUP;2098;10:30:21;0;50	08945;8	55051;2;152;1;
$GPXUP;2098;10:30:22;0;50	08945;8	55052;5;153;0;
$GPXUP;2098;10:30:23;0;50	08945;8	55054;2;155;0;
$GPXUP;2098;10:30:24;0;50	08945;8	55055;5;156;0;
$GPXUP;2098;10:30:25;0;50	08944;8	55056;5;157;0;
$GPXUP;2098;10:30:26;0;50	08944;8	55056;5;158;0;
$GPXUP;2098;10:30:27;0;50	08943;8	55057;5;159;0;
$GPXUP;2098;10:30:28;0;50	08943;8	55058;5;160;0;
$GPXUP;2098;10:30:29;0;50	08943;8	55058;5;160;0;
$GPXUP;2098;10:30:30;0;50	08943;8	55059;5;161;0;
$GPXUP;2098;10:30:31;0;50	08943;8	55059;5;161;0;
$GPXUP;2098;10:30:32;0;50	08942;8	55059;5;160;0;
$GPXUP;2098;10:30:33;0;50	08942;8	55059;5;160;0;
$GPXUP;2098;10:30:34;0;50	08941;8	55059;2;161;0;
$GPXUP;2098;10:30:35;0;50	08941;8	55059;2;161;0;
$GPXUP;2098;10:30:36;0;50	08941;8	55061;3;161;0;
$GPXUP;2098;10:30:37;0;50	08941;8	5506;3;161;0;
$GPXUP;2098;10:30:38;0;50	08941;8	5506;3;161;0;
$GPXUP;2098;10:30:39;0;50	08941;8	5506;5;161;0;
$GPXUP;2098;10:30:40;0;50	08941;8	5506;3;161;0;
$GPXUP;2098;10:30:41;0;50	08941;8	5506;3;161;0;
$GPXUP;2098;10:30:42;0;50	08941;8	5506;3;161;0;
$GPXUP;2098;10:30:43;0;50	0894;8	5506;3;162;0;
$GPXUP;2098;10:30:44;0;50	0894;8	5506;3;162;0;
$GPXUP;2098;10:30:45;0;50	0894;8	5506;3;162;0;
$GPXUP;2098;10:30:46;0;50	0894;8	5506;3;162;0;
$GPXUP;2098;10:30:47;0;50	0894;8	55062;3;162;0;
$GPXUP;2098;10:30:48;0;50	08939;8	55062;3;161;0;
$GPXUP;2098;10:30:49;0;50	08939;8	55062;3;161;0;
$GPXUP;2098;10:30:50;0;50	08939;8	55062;3;161;0;
$GPXUP;2098;10:30:51;0;50	08938;8	55061;2;162;0;
$GPXUP;2098;10:30:52;0;50	08938;8	55061;5;162;0;
$GPXUP;2098;10:30:53;0;50	08938;8	55061;5;162;0;
$GPXUP;2098;10:30:54;0;50	08938;8	55063;2;162;0;
$GPXUP;2098;10:30:55;0;50	08938;8	55063;5;161;0;
$GPXUP;2098;10:30:56;0;50	08938;8	55064;5;161;0;
$GPXUP;2098;10:30:57;0;50	08937;8	55066;5;161;0;
$GPXUP;2098;10:30:58;0;50	08937;8	55067;5;161;0;
$GPXUP;2098;10:30:59;0;50	08936;8	55068;5;160;0;
$GPXUP;2098;10:31:00;0;50	08936;8	55068;5;160;0;
$GPXUP;2098;10:31:01;0;50	08936;8	5507;5;159;0;
$GPXUP;2098;10:31:02;0;50	08935;8	55071;5;159;0;
$GPXUP;2098;10:31:03;0;50	08935;8	55073;5;158;0;
$GPXUP;2098;10:31:04;0;50	08935;8	55073;5;158;0;
$GPXUP;2098;10:31:05;0;50	08935;8	55074;5;157;0;
$GPXUP;2098;10:31:06;0;50	08935;8	55074;5;157;0;
$GPXUP;2098;10:31:07;0;50	08935;8	55076;5;156;0;
$GPXUP;2098;10:31:08;0;50	08935;8	55076;5;156;0;
$GPXUP;2098;10:31:09;0;50	08934;8	55076;5;155;0;
$GPXUP;2098;10:31:10;0;50	08935;8	55076;5;155;0;
$GPXUP;2098;10:31:11;0;50	08934;8	55076;5;154;0;
$GPXUP;2098;10:31:12;0;50	08935;8	55076;5;153;0;
$GPXUP;2098;10:31:13;0;50	08934;8	55076;5;153;0;
$GPXUP;2098;10:31:14;0;50	08934;8	55076;5;153;0;
$GPXUP;2098;10:31:15;0;50	08935;8	55076;2;152;0;
$GPXUP;2098;10:31:16;0;50	08935;8	55075;5;152;0;
$GPXUP;2098;10:31:17;0;50	08935;8	55075;5;152;0;
$GPXUP;2098;10:31:18;0;50	08935;8	55074;5;150;0;
$GPXUP;2098;10:31:19;0;50	08935;8	55072;5;150;0;
$GPXUP;2098;10:31:20;0;50	08936;8	55073;5;149;0;
$GPXUP;2098;10:31:21;0;50	08936;8	55071;5;148;0;
$GPXUP;2098;10:31:22;0;50	08937;8	5507;5;147;0;
$GPXUP;2098;10:31:23;0;50	08937;8	55069;5;145;0;
$GPXUP;2098;10:31:24;0;50	08937;8	55068;5;144;0;
$GPXUP;2098;10:31:25;0;50	08938;8	55067;5;142;0;
$GPXUP;2098;10:31:26;0;50	08938;8	55066;5;140;0;
$GPXUP;2098;10:31:27;0;50	08938;8	55065;5;138;0;
$GPXUP;2098;10:31:28;0;50	08938;8	55062;5;136;0;
$GPXUP;2098;10:31:29;0;50	08939;8	55061;5;134;0;
$GPXUP;2098;10:31:30;0;50	08939;8	5506;5;133;0;
$GPXUP;2098;10:31:31;0;50	08939;8	5506;5;130;0;
$GPXUP;2098;10:31:32;0;50	0894;8	55059;5;128;0;
$GPXUP;2098;10:31:33;0;50	08939;8	55058;5;126;0;
$GPXUP;2098;10:31:34;0;50	0894;8	55057;3;124;0;
$GPXUP;2098;10:31:35;0;50	0894;8	55056;3;122;0;
$GPXUP;2098;10:31:36;0;50	08941;8	55056;3;122;0;
$GPXUP;2098;10:31:37;0;50	08941;8	55055;3;120;0;
$GPXUP;2098;10:31:38;0;50	08941;8	55055;5;119;0;
$GPXUP;2098;10:31:39;0;50	08941;8	55055;5;119;0;
$GPXUP;2098;10:31:40;0;50	08941;8	55055;5;117;0;
$GPXUP;2098;10:31:41;0;50	08942;8	55054;3;116;0;
$GPXUP;2098;10:31:42;0;50	08942;8	55054;3;116;0;
$GPXUP;2098;10:31:43;0;50	08942;8	55054;3;116;0;
$GPXUP;2098;10:31:44;0;50	08942;8	55054;3;115;0;
$GPXUP;2098;10:31:45;0;50	08942;8	55054;2;115;0;
$GPXUP;2098;10:31:46;0;50	08942;8	55054;2;115;1;
$GPXUP;2098;10:31:47;0;50	08941;8	55054;3;114;0;
$GPXUP;2098;10:31:48;0;50	08942;8	55054;3;113;0;
$GPXUP;2098;10:31:49;0;50	08942;8	55056;3;113;0;
$GPXUP;2098;10:31:50;0;50	08942;8	55056;2;113;0;
$GPXUP;2098;10:31:51;0;50	08942;8	55057;3;113;0;
$GPXUP;2098;10:31:52;0;50	08942;8	55057;3;113;0;
$GPXUP;2098;10:31:53;0;50	08942;8	55057;3;113;0;
$GPXUP;2098;10:31:54;0;50	08943;8	55059;3;112;0;
$GPXUP;2098;10:31:55;0;50	08943;8	55059;3;113;0;
$GPXUP;2098;10:31:56;0;50	08943;8	5506;3;113;0;
$GPXUP;2098;10:31:57;0;50	08943;8	55062;3;113;0;
$GPXUP;2098;10:31:58;0;50	08943;8	55062;3;113;0;
$GPXUP;2098;10:31:59;0;50	08944;8	55063;3;113;0;
$GPXUP;2098;10:32:00;0;50	08944;8	55063;3;113;0;
$GPXUP;2098;10:32:01;0;50	08944;8	55065;3;113;0;
$GPXUP;2098;10:32:02;0;50	08944;8	55065;3;113;0;
$GPXUP;2098;10:32:03;0;50	08944;8	55066;3;113;0;
$GPXUP;2098;10:32:04;0;50	08944;8	55066;3;112;0;
$GPXUP;2098;10:32:05;0;50	08944;8	55068;3;112;0;
$GPXUP;2098;10:32:06;0;50	08945;8	55069;3;113;0;
$GPXUP;2098;10:32:07;0;50	08945;8	55069;3;113;0;
$GPXUP;2098;10:32:08;0;50	08944;8	5507;3;112;0;
$GPXUP;2098;10:32:09;0;50	08944;8	55072;3;112;0;
$GPXUP;2098;10:32:10;0;50	08944;8	55072;3;112;0;
$GPXUP;2098;10:32:11;0;50	08944;8	55073;3;113;0;
$GPXUP;2098;10:32:12;0;50	08944;8	55073;5;113;0;
$GPXUP;2098;10:32:13;0;50	08944;8	55075;3;113;0;
$GPXUP;2098;10:32:14;0;50	08944;8	55075;5;113;0;
$GPXUP;2098;10:32:15;0;50	08944;8	55074;5;114;0;
$GPXUP;2098;10:32:16;0;50	08944;8	55074;3;115;0;
$GPXUP;2098;10:32:17;0;50	08944;8	55074;5;115;0;
$GPXUP;2098;10:32:18;0;50	08944;8	55074;5;116;0;
$GPXUP;2098;10:32:19;0;50	08944;8	55074;5;116;0;
$GPXUP;2098;10:32:20;0;50	08945;8	55074;5;117;0;
$GPXUP;2098;10:32:21;0;50	08944;8	55074;5;118;0;
$GPXUP;2098;10:32:22;0;50	08944;8	55074;5;118;0;
$GPXUP;2098;10:32:23;0;50	08945;8	55073;5;118;0;
$GPXUP;2098;10:32:24;0;50	08945;8	55073;5;118;0;
$GPXUP;2098;10:32:25;0;50	08945;8	55071;5;118;0;
$GPXUP;2098;10:32:26;0;50	08945;8	55071;5;120;0;
$GPXUP;2098;10:32:27;0;50	08945;8	5507;5;120;0;
$GPXUP;2098;10:32:28;0;50	08945;8	5507;5;120;0;
$GPXUP;2098;10:32:29;0;50	08945;8	55068;5;120;0;
$GPXUP;2098;10:32:30;0;50	08946;8	55067;5;120;0;
$GPXUP;2098;10:32:31;0;50	08945;8	55067;5;122;0;
$GPXUP;2098;10:32:32;0;50	08945;8	55065;5;121;0;
$GPXUP;2098;10:32:33;0;50	08946;8	55065;5;122;0;
$GPXUP;2098;10:32:34;0;50	08946;8	55065;5;124;0;
$GPXUP;2098;10:32:35;0;50	08946;8	55064;5;125;0;
$GPXUP;2098;10:32:36;0;50	08946;8	55063;5;126;0;
$GPXUP;2098;10:32:37;0;50	08947;8	55062;5;127;0;
$GPXUP;2098;10:32:38;0;50	08947;8	55062;5;129;0;
$GPXUP;2098;10:32:39;0;50	08947;8	55062;5;131;0;
$GPXUP;2098;10:32:40;0;50	08947;8	55061;5;133;0;
$GPXUP;2098;10:32:41;0;50	08947;8	5506;5;134;0;
$GPXUP;2098;10:32:42;0;50	08947;8	55059;5;136;0;
$GPXUP;2098;10:32:43;0;50	08947;8	55059;5;138;0;
$GPXUP;2098;10:32:44;0;50	08947;8	55059;5;140;0;
$GPXUP;2098;10:32:45;0;50	08947;8	55059;5;141;0;
$GPXUP;2098;10:32:46;0;50	08947;8	55058;5;142;0;
$GPXUP;2098;10:32:47;0;50	08947;8	55058;5;144;0;
$GPXUP;2098;10:32:48;0;50	08947;8	55058;5;145;0;
$GPXUP;2098;10:32:49;0;50	08947;8	55058;5;146;0;
$GPXUP;2098;10:32:50;0;50	08948;8	55058;5;147;0;
$GPXUP;2098;10:32:51;0;50	08947;8	55056;5;147;0;
$GPXUP;2098;10:32:52;0;50	08948;8	55056;5;148;0;
$GPXUP;2098;10:32:53;0;50	08948;8	55056;5;149;0;
$GPXUP;2098;10:32:54;0;50	08947;8	55056;5;150;0;
$GPXUP;2098;10:32:55;0;50	08947;8	55056;5;151;0;
$GPXUP;2098;10:32:56;0;50	08947;8	55056;5;151;0;
$GPXUP;2098;10:32:57;0;50	08947;8	55056;5;153;0;
$GPXUP;2098;10:32:58;0;50	08947;8	55055;5;154;0;
$GPXUP;2098;10:32:59;0;50	08947;8	55055;5;155;0;
$GPXUP;2098;10:33:00;0;50	08946;8	55057;5;156;0;
$GPXUP;2098;10:33:01;0;50	08946;8	55056;5;157;0;
$GPXUP;2098;10:33:02;0;50	08946;8	55056;5;159;0;
$GPXUP;2098;10:33:03;0;50	08945;8	55056;5;159;0;
$GPXUP;2098;10:33:04;0;50	08946;8	55056;5;160;0;
$GPXUP;2098;10:33:05;0;50	08945;8	55056;5;161;0;
$GPXUP;2098;10:33:06;0;50	08945;8	55056;5;161;0;
$GPXUP;2098;10:33:07;0;50	08945;8	55056;5;162;0;
$GPXUP;2098;10:33:08;0;50	08945;8	55055;5;163;0;
$GPXUP;2098;10:33:09;0;50	08944;8	55057;5;163;0;
$GPXUP;2098;10:33:10;0;50	08944;8	55057;5;164;0;
$GPXUP;2098;10:33:11;0;50	08944;8	55056;5;165;0;
$GPXUP;2098;10:33:12;0;50	08943;8	55056;5;165;0;
$GPXUP;2098;10:33:13;0;50	08943;8	55057;3;166;0;
$GPXUP;2098;10:33:14;0;50	08943;8	55057;5;167;0;
$GPXUP;2098;10:33:15;0;50	08943;8	55057;5;167;0;
$GPXUP;2098;10:33:16;0;50	08942;8	55057;5;168;0;
$GPXUP;2098;10:33:17;0;50	08942;8	55058;5;168;0;
$GPXUP;2098;10:33:18;0;50	08942;8	55058;5;168;0;
$GPXUP;2098;10:33:19;0;50	08941;8	55058;5;168;0;
$GPXUP;2098;10:33:20;0;50	08941;8	5506;5;168;0;
$GPXUP;2098;10:33:21;0;50	08941;8	55059;5;169;0;
$GPXUP;2098;10:33:22;0;50	0894;8	55061;5;169;0;
$GPXUP;2098;10:33:23;0;50	0894;8	55061;5;169;0;
$GPXUP;2098;10:33:24;0;50	0894;8	55061;5;169;0;
$GPXUP;2098;10:33:25;0;50	0894;8	55061;5;170;0;
$GPXUP;2098;10:33:26;0;50	0894;8	55062;5;170;0;
$GPXUP;2098;10:33:27;0;50	0894;8	55062;5;170;0;
$GPXUP;2098;10:33:28;0;50	0894;8	55062;5;170;0;
$GPXUP;2098;10:33:29;0;50	0894;8	55063;5;170;0;
$GPXUP;2098;10:33:30;0;50	08939;8	55063;5;171;0;
$GPXUP;2098;10:33:31;0;50	08939;8	55063;5;171;0;
$GPXUP;2098;10:33:32;0;50	08939;8	55063;5;171;0;
$GPXUP;2098;10:33:33;0;50	08938;8	55063;5;170;0;
$GPXUP;2098;10:33:34;0;50	08938;8	55063;5;170;0;
$GPXUP;2098;10:33:35;0;50	08938;8	55063;5;168;0;
$GPXUP;2098;10:33:36;0;50	08938;8	55062;5;168;0;
$GPXUP;2098;10:33:37;0;50	08938;8	55062;5;168;0;
$GPXUP;2098;10:33:38;0;50	08938;8	55062;5;166;0;
$GPXUP;2098;10:33:39;0;50	08938;8	55061;5;166;0;
$GPXUP;2098;10:33:40;0;50	08938;8	55061;5;165;0;
$GPXUP;2098;10:33:41;0;50	08938;8	55061;5;165;0;
$GPXUP;2098;10:33:42;0;50	08938;8	55061;5;165;0;
$GPXUP;2098;10:33:43;0;50	08938;8	5506;5;164;0;
$GPXUP;2098;10:33:44;0;50	08938;8	5506;5;164;0;
$GPXUP;2098;10:33:45;0;50	08938;8	5506;5;164;0;
$GPXUP;2098;10:33:46;0;50	08938;8	5506;5;164;0;
[truncated: 2,633 more rows]
