# Supplementary material for: Pigeon Navigation: Different Routes Lead to Frankfurt
Source: PLoS One. 2014 Nov 12;9(11):e112439. doi: 10.1371/journal.pone.0112439 (PMC4229201; doi:10.1371/journal.pone.0112439)
Supplement: File S4 — Files containing the original track data and a ‘Read me’ explaining the data format. (ZIP) [file pone.0112439.s004.zip › S-KB/050520xup03_309.log]

$GPXUP;2098;08:57:40;0;50	07226;8	53975;5;141;0;
$GPXUP;2098;08:57:41;0;50	07226;8	53975;5;142;2;
$GPXUP;2098;08:57:42;0;50	07224;8	53979;5;142;11;
$GPXUP;2098;08:57:43;0;50	0722;8	53982;5;143;18;
$GPXUP;2098;08:57:44;0;50	07215;8	53982;5;143;20;
$GPXUP;2098;08:57:45;0;50	07208;8	53977;5;144;28;
$GPXUP;2098;08:57:46;0;50	07195;8	53965;5;144;50;
$GPXUP;2098;08:57:47;0;50	07184;8	53948;5;145;55;
$GPXUP;2098;08:57:48;0;50	07171;8	53935;5;145;54;
$GPXUP;2098;08:57:49;0;50	07159;8	53923;5;147;54;
$GPXUP;2098;08:57:50;0;50	07146;8	53913;5;147;49;
$GPXUP;2098;08:57:51;0;50	07131;8	53908;5;147;54;
$GPXUP;2098;08:57:52;0;50	07118;8	53902;5;149;54;
$GPXUP;2098;08:57:53;0;50	07103;8	53894;5;149;56;
$GPXUP;2098;08:57:54;0;50	07089;8	53883;5;149;58;
$GPXUP;2098;08:57:55;0;50	07077;8	53864;5;150;63;
$GPXUP;2098;08:57:56;0;50	07068;8	5384;5;150;67;
$GPXUP;2098;08:57:57;0;50	07062;8	53814;5;150;65;
$GPXUP;2098;08:57:58;0;50	07054;8	53792;5;151;62;
$GPXUP;2098;08:57:59;0;50	07047;8	53769;5;152;61;
$GPXUP;2098;08:58:00;0;50	0704;8	53745;5;153;61;
$GPXUP;2098;08:58:01;0;50	07034;8	53723;5;154;61;
$GPXUP;2098;08:58:02;0;50	07028;8	53697;5;155;63;
$GPXUP;2098;08:58:03;0;50	07022;8	53674;5;157;63;
$GPXUP;2098;08:58:04;0;50	07014;8	53651;5;158;62;
$GPXUP;2098;08:58:05;0;50	07004;8	53629;5;159;65;
$GPXUP;2098;08:58:06;0;50	06996;8	53606;5;159;68;
$GPXUP;2098;08:58:07;0;50	0699;8	53581;5;160;65;
$GPXUP;2098;08:58:08;0;50	06985;8	53556;5;161;64;
$GPXUP;2098;08:58:09;0;50	06983;8	53532;5;161;61;
$GPXUP;2098;08:58:10;0;50	06979;8	53506;5;161;65;
$GPXUP;2098;08:58:11;0;50	06977;8	53477;5;161;73;
$GPXUP;2098;08:58:12;0;50	06978;8	53448;5;161;72;
$GPXUP;2098;08:58:13;0;50	06981;8	5342;5;160;70;
$GPXUP;2098;08:58:14;0;50	06983;8	53392;5;160;66;
$GPXUP;2098;08:58:15;0;50	06988;8	53367;5;161;62;
$GPXUP;2098;08:58:16;0;50	06989;8	53344;5;161;61;
$GPXUP;2098;08:58:17;0;50	06987;8	53321;5;162;57;
$GPXUP;2098;08:58:18;0;50	06984;8	53299;5;162;54;
$GPXUP;2098;08:58:19;0;50	0698;8	5328;5;162;51;
$GPXUP;2098;08:58:20;0;50	06971;8	53263;5;162;56;
$GPXUP;2098;08:58:21;0;50	06961;8	53247;5;163;55;
$GPXUP;2098;08:58:22;0;50	06953;8	53229;5;164;55;
$GPXUP;2098;08:58:23;0;50	06947;8	53211;5;164;48;
$GPXUP;2098;08:58:24;0;50	06942;8	53189;5;165;57;
$GPXUP;2098;08:58:25;0;50	06939;8	53168;5;165;59;
$GPXUP;2098;08:58:26;0;50	06938;8	53145;5;166;57;
$GPXUP;2098;08:58:27;0;50	06941;8	53124;5;166;55;
$GPXUP;2098;08:58:28;0;50	06949;8	531;5;165;64;
$GPXUP;2098;08:58:29;0;50	06954;8	53077;5;164;62;
$GPXUP;2098;08:58:30;0;50	06958;8	53051;5;164;65;
$GPXUP;2098;08:58:31;0;50	06961;8	53027;5;164;64;
$GPXUP;2098;08:58:32;0;50	06962;8	53004;5;163;58;
$GPXUP;2098;08:58:33;0;50	0696;8	52987;5;163;47;
$GPXUP;2098;08:58:34;0;50	06953;8	5297;5;162;50;
$GPXUP;2098;08:58:35;0;50	06942;8	52962;5;162;48;
$GPXUP;2098;08:58:36;0;50	06927;8	52958;5;163;51;
$GPXUP;2098;08:58:37;0;50	06912;8	52957;5;163;57;
$GPXUP;2098;08:58:38;0;50	06897;8	52963;5;162;53;
$GPXUP;2098;08:58:39;0;50	06881;8	52968;5;161;57;
$GPXUP;2098;08:58:40;0;50	06864;8	52975;5;161;61;
$GPXUP;2098;08:58:41;0;50	06847;8	52981;5;160;64;
$GPXUP;2098;08:58:42;0;50	06832;8	52985;5;160;58;
$GPXUP;2098;08:58:43;0;50	06815;8	52989;5;160;60;
$GPXUP;2098;08:58:44;0;50	06799;8	52991;5;158;63;
$GPXUP;2098;08:58:45;0;50	06783;8	52987;5;159;60;
$GPXUP;2098;08:58:46;0;50	06769;8	52978;5;158;59;
$GPXUP;2098;08:58:47;0;50	06757;8	52966;5;158;57;
$GPXUP;2098;08:58:48;0;50	06745;8	52954;5;159;52;
$GPXUP;2098;08:58:49;0;50	06734;8	52937;5;158;61;
$GPXUP;2098;08:58:50;0;50	06726;8	52917;5;158;63;
$GPXUP;2098;08:58:51;0;50	06719;8	52895;5;159;65;
$GPXUP;2098;08:58:52;0;50	06716;8	52871;5;159;60;
$GPXUP;2098;08:58:53;0;50	06711;8	52851;5;160;58;
$GPXUP;2098;08:58:54;0;50	06703;8	52832;5;160;57;
$GPXUP;2098;08:58:55;0;50	06694;8	52816;5;161;58;
$GPXUP;2098;08:58:56;0;50	06683;8	528;5;161;62;
$GPXUP;2098;08:58:57;0;50	0667;8	52788;5;162;61;
$GPXUP;2098;08:58:58;0;50	06657;8	52784;5;162;56;
$GPXUP;2098;08:58:59;0;50	06643;8	52786;5;163;58;
$GPXUP;2098;08:59:00;0;50	0663;8	52789;5;163;49;
$GPXUP;2098;08:59:01;0;50	06621;8	52793;5;163;41;
$GPXUP;2098;08:59:02;0;50	06611;8	52804;5;163;45;
$GPXUP;2098;08:59:03;0;50	06605;8	5282;5;163;44;
$GPXUP;2098;08:59:04;0;50	06602;8	52833;5;163;33;
$GPXUP;2098;08:59:05;0;50	06605;8	52845;5;164;18;
$GPXUP;2098;08:59:06;0;50	06614;8	52851;5;166;20;
$GPXUP;2098;08:59:07;0;50	06628;8	52853;5;167;35;
$GPXUP;2098;08:59:08;0;50	06645;8	52852;5;169;43;
$GPXUP;2098;08:59:09;0;50	06662;8	52845;5;170;53;
$GPXUP;2098;08:59:10;0;50	06678;8	52835;5;172;52;
$GPXUP;2098;08:59:11;0;50	06689;8	52818;5;174;51;
$GPXUP;2098;08:59:12;0;50	06696;8	52798;5;175;50;
$GPXUP;2098;08:59:13;0;50	06698;8	52778;5;176;42;
$GPXUP;2098;08:59:14;0;50	06692;8	5276;5;177;46;
$GPXUP;2098;08:59:15;0;50	06683;8	5274;5;176;53;
$GPXUP;2098;08:59:16;0;50	06677;8	5272;5;175;52;
$GPXUP;2098;08:59:17;0;50	06671;8	52698;5;173;57;
$GPXUP;2098;08:59:18;0;50	06666;8	52673;5;171;60;
$GPXUP;2098;08:59:19;0;50	06664;8	52647;5;169;58;
$GPXUP;2098;08:59:20;0;50	06659;8	52624;5;168;59;
$GPXUP;2098;08:59:21;0;50	06652;8	52599;5;167;65;
$GPXUP;2098;08:59:22;0;50	06644;8	52576;5;167;65;
$GPXUP;2098;08:59:23;0;50	06636;8	52557;5;167;58;
$GPXUP;2098;08:59:24;0;50	06626;8	52543;5;168;49;
$GPXUP;2098;08:59:25;0;50	06616;8	52533;5;168;46;
$GPXUP;2098;08:59:26;0;50	06605;8	52531;5;169;41;
$GPXUP;2098;08:59:27;0;50	06593;8	52534;5;170;45;
$GPXUP;2098;08:59:28;0;50	06581;8	52546;5;172;50;
$GPXUP;2098;08:59:29;0;50	06572;8	5256;5;173;42;
$GPXUP;2098;08:59:30;0;50	06566;8	52574;5;174;32;
$GPXUP;2098;08:59:31;0;50	06559;8	52593;5;174;44;
$GPXUP;2098;08:59:32;0;50	06551;8	52611;5;174;45;
$GPXUP;2098;08:59:33;0;50	06539;8	52628;5;172;55;
$GPXUP;2098;08:59:34;0;50	06526;8	52644;5;170;59;
$GPXUP;2098;08:59:35;0;50	06511;8	52657;5;168;62;
$GPXUP;2098;08:59:36;0;50	06498;8	52662;5;166;57;
$GPXUP;2098;08:59:37;0;50	06484;8	52663;5;164;57;
$GPXUP;2098;08:59:38;0;50	0647;8	52662;5;162;61;
$GPXUP;2098;08:59:39;0;50	06457;8	52657;5;161;62;
$GPXUP;2098;08:59:40;0;50	06443;8	52653;5;161;57;
$GPXUP;2098;08:59:41;0;50	06431;8	52652;5;161;51;
$GPXUP;2098;08:59:42;0;50	06418;8	52654;5;160;54;
$GPXUP;2098;08:59:43;0;50	06403;8	52662;5;159;59;
$GPXUP;2098;08:59:44;0;50	06388;8	52667;5;159;61;
$GPXUP;2098;08:59:45;0;50	06373;8	5267;5;158;62;
$GPXUP;2098;08:59:46;0;50	06358;8	52669;5;158;64;
$GPXUP;2098;08:59:47;0;50	06343;8	52662;5;158;63;
$GPXUP;2098;08:59:48;0;50	0633;8	52652;5;158;62;
$GPXUP;2098;08:59:49;0;50	06317;8	52639;5;157;64;
$GPXUP;2098;08:59:50;0;50	06302;8	52631;5;157;65;
$GPXUP;2098;08:59:51;0;50	06288;8	52626;5;157;62;
$GPXUP;2098;08:59:52;0;50	06274;8	52626;5;158;55;
$GPXUP;2098;08:59:53;0;50	0626;8	52622;5;159;58;
$GPXUP;2098;08:59:54;0;50	06247;8	52613;5;159;60;
$GPXUP;2098;08:59:55;0;50	06233;8	52604;5;160;62;
$GPXUP;2098;08:59:56;0;50	06219;8	52596;5;160;62;
$GPXUP;2098;08:59:57;0;50	06205;8	52586;5;160;61;
$GPXUP;2098;08:59:58;0;50	06193;8	52576;5;160;57;
$GPXUP;2098;08:59:59;0;50	06182;8	52557;5;161;65;
$GPXUP;2098;09:00:00;0;50	0617;8	52542;5;163;64;
$GPXUP;2098;09:00:01;0;50	06156;8	52531;5;163;61;
$GPXUP;2098;09:00:02;0;50	06142;8	52524;5;164;59;
$GPXUP;2098;09:00:03;0;50	06129;8	5252;5;166;58;
$GPXUP;2098;09:00:04;0;50	06114;8	52519;5;167;56;
$GPXUP;2098;09:00:05;0;50	06102;8	52523;5;168;54;
$GPXUP;2098;09:00:06;0;50	06089;8	52532;5;170;56;
$GPXUP;2098;09:00:07;0;50	06077;8	52545;5;171;57;
$GPXUP;2098;09:00:08;0;50	06065;8	52558;5;173;59;
$GPXUP;2098;09:00:09;0;50	06055;8	52573;5;174;55;
$GPXUP;2098;09:00:10;0;50	06045;8	52591;5;174;59;
$GPXUP;2098;09:00:11;0;50	06033;8	5261;5;175;68;
$GPXUP;2098;09:00:12;0;50	06018;8	52625;5;176;70;
$GPXUP;2098;09:00:13;0;50	06003;8	52636;5;176;70;
$GPXUP;2098;09:00:14;0;50	05987;8	52643;5;175;68;
$GPXUP;2098;09:00:15;0;50	05972;8	52643;5;175;67;
$GPXUP;2098;09:00:16;0;50	05955;8	52639;5;174;68;
$GPXUP;2098;09:00:17;0;50	0594;8	52631;5;173;69;
$GPXUP;2098;09:00:18;0;50	05924;8	52624;5;173;68;
$GPXUP;2098;09:00:19;0;50	05909;8	52622;5;173;63;
$GPXUP;2098;09:00:20;0;50	05895;8	52624;5;173;59;
$GPXUP;2098;09:00:21;0;50	0588;8	52628;5;174;59;
$GPXUP;2098;09:00:22;0;50	05866;8	52636;5;174;60;
$GPXUP;2098;09:00:23;0;50	05851;8	52639;5;173;62;
$GPXUP;2098;09:00:24;0;50	05836;8	52645;5;173;62;
$GPXUP;2098;09:00:25;0;50	05821;8	5265;5;173;61;
$GPXUP;2098;09:00:26;0;50	0581;8	52661;5;173;53;
$GPXUP;2098;09:00:27;0;50	05798;8	52669;5;172;53;
$GPXUP;2098;09:00:28;0;50	05786;8	52678;5;172;52;
$GPXUP;2098;09:00:29;0;50	05775;8	52689;5;172;51;
$GPXUP;2098;09:00:30;0;50	05765;8	52701;5;172;48;
$GPXUP;2098;09:00:31;0;50	05758;8	52716;5;171;48;
$GPXUP;2098;09:00:32;0;50	05752;8	52734;5;171;50;
$GPXUP;2098;09:00:33;0;50	05752;8	52756;5;170;50;
$GPXUP;2098;09:00:34;0;50	05754;8	52777;5;171;50;
$GPXUP;2098;09:00:35;0;50	05754;8	52798;5;170;50;
$GPXUP;2098;09:00:36;0;50	05753;8	52819;5;169;50;
$GPXUP;2098;09:00:37;0;50	05751;8	5284;5;169;54;
$GPXUP;2098;09:00:38;0;50	05747;8	52859;5;169;50;
$GPXUP;2098;09:00:39;0;50	05739;8	52875;5;169;50;
$GPXUP;2098;09:00:40;0;50	05729;8	52886;5;169;51;
$GPXUP;2098;09:00:41;0;50	0572;8	52894;5;168;45;
$GPXUP;2098;09:00:42;0;50	05711;8	52898;5;167;39;
$GPXUP;2098;09:00:43;0;50	057;8	52899;5;167;48;
$GPXUP;2098;09:00:44;0;50	05689;8	52895;5;166;41;
$GPXUP;2098;09:00:45;0;50	05679;8	52884;5;166;50;
$GPXUP;2098;09:00:46;0;50	05671;8	52869;5;166;46;
$GPXUP;2098;09:00:47;0;50	05666;8	5285;5;166;44;
$GPXUP;2098;09:00:48;0;50	05664;8	52828;5;165;49;
$GPXUP;2098;09:00:49;0;50	05664;8	528;5;166;61;
$GPXUP;2098;09:00:50;0;50	05667;8	52771;5;165;63;
$GPXUP;2098;09:00:51;0;50	05673;8	52746;5;166;56;
$GPXUP;2098;09:00:52;0;50	05684;8	52726;5;165;52;
$GPXUP;2098;09:00:53;0;50	057;8	52705;5;164;69;
$GPXUP;2098;09:00:54;0;50	05716;8	52688;5;164;64;
$GPXUP;2098;09:00:55;0;50	05735;8	52676;5;163;68;
$GPXUP;2098;09:00:56;0;50	05755;8	52668;5;163;65;
$GPXUP;2098;09:00:57;0;50	05772;8	52667;5;163;58;
$GPXUP;2098;09:00:58;0;50	05786;8	52674;5;161;47;
$GPXUP;2098;09:00:59;0;50	05797;8	52684;5;161;43;
$GPXUP;2098;09:01:00;0;50	05805;8	52707;5;161;52;
$GPXUP;2098;09:01:01;0;50	05815;8	52727;5;160;55;
$GPXUP;2098;09:01:02;0;50	05827;8	52745;5;161;56;
$GPXUP;2098;09:01:03;0;50	0584;8	5276;5;160;59;
$GPXUP;2098;09:01:04;0;50	05854;8	52774;5;160;58;
$GPXUP;2098;09:01:05;0;50	05868;8	5278;5;161;52;
$GPXUP;2098;09:01:06;0;50	05881;8	5278;5;161;48;
$GPXUP;2098;09:01:07;0;50	05894;8	52769;5;162;50;
$GPXUP;2098;09:01:08;0;50	05902;8	52755;5;162;45;
$GPXUP;2098;09:01:09;0;50	05906;8	52739;5;163;41;
$GPXUP;2098;09:01:10;0;50	05906;8	52723;5;163;35;
$GPXUP;2098;09:01:11;0;50	05902;8	52713;5;164;26;
$GPXUP;2098;09:01:12;0;50	05903;8	52707;5;164;22;
$GPXUP;2098;09:01:13;0;50	05907;8	52705;5;165;20;
$GPXUP;2098;09:01:14;0;50	05911;8	52708;5;166;26;
$GPXUP;2098;09:01:15;0;50	05915;8	52709;5;166;21;
$GPXUP;2098;09:01:16;0;50	05917;8	52709;5;167;12;
$GPXUP;2098;09:01:17;0;50	05919;8	52702;5;168;21;
$GPXUP;2098;09:01:18;0;50	05919;8	52694;5;168;22;
$GPXUP;2098;09:01:19;0;50	05916;8	52686;5;169;18;
$GPXUP;2098;09:01:20;0;50	05909;8	52676;5;169;29;
$GPXUP;2098;09:01:21;0;50	05901;8	52672;5;170;23;
$GPXUP;2098;09:01:22;0;50	05895;8	5267;5;170;14;
$GPXUP;2098;09:01:23;0;50	05888;8	52674;5;172;18;
$GPXUP;2098;09:01:24;0;50	05885;8	52677;5;172;2;
$GPXUP;2098;09:01:25;0;50	05884;8	52676;5;173;10;
$GPXUP;2098;09:01:26;0;50	05886;8	52676;5;172;14;
$GPXUP;2098;09:01:27;0;50	05892;8	52676;5;174;26;
$GPXUP;2098;09:01:28;0;50	05898;8	52678;5;173;24;
$GPXUP;2098;09:01:29;0;50	05906;8	52684;5;173;30;
$GPXUP;2098;09:01:30;0;50	05917;8	52697;5;172;49;
$GPXUP;2098;09:01:31;0;50	05927;8	52712;5;172;44;
$GPXUP;2098;09:01:32;0;50	05933;8	52728;5;172;40;
$GPXUP;2098;09:01:33;0;50	05938;8	52741;5;171;34;
$GPXUP;2098;09:01:34;0;50	05942;8	52749;5;171;22;
$GPXUP;2098;09:01:35;0;50	05942;8	5275;5;170;2;
$GPXUP;2098;09:01:36;0;50	05942;8	52752;5;169;0;
$GPXUP;2098;09:01:37;0;50	05942;8	52752;5;169;0;
$GPXUP;2098;09:01:38;0;50	05941;8	52753;5;168;0;
$GPXUP;2098;09:01:39;0;50	05941;8	52753;5;168;0;
$GPXUP;2098;09:01:40;0;50	0594;8	52753;5;167;0;
$GPXUP;2098;09:01:41;0;50	0594;8	52753;5;167;0;
$GPXUP;2098;09:01:42;0;50	0594;8	52754;5;167;0;
$GPXUP;2098;09:01:43;0;50	0594;8	52754;5;167;1;
$GPXUP;2098;09:01:44;0;50	0594;8	52755;5;166;1;
$GPXUP;2098;09:01:45;0;50	0594;8	52756;5;166;1;
$GPXUP;2098;09:01:46;0;50	0594;8	52756;5;166;1;
$GPXUP;2098;09:01:47;0;50	0594;8	52757;5;166;2;
$GPXUP;2098;09:01:48;0;50	0594;8	52757;5;166;1;
$GPXUP;2098;09:01:49;0;50	0594;8	52759;5;166;1;
$GPXUP;2098;09:01:50;0;50	0594;8	52759;5;166;1;
$GPXUP;2098;09:01:51;0;50	0594;8	5276;5;167;0;
$GPXUP;2098;09:01:52;0;50	0594;8	5276;5;167;1;
$GPXUP;2098;09:01:53;0;50	0594;8	5276;5;167;1;
$GPXUP;2098;09:01:54;0;50	05941;8	52762;5;166;1;
$GPXUP;2098;09:01:55;0;50	05941;8	52762;5;166;0;
$GPXUP;2098;09:01:56;0;50	0594;8	52761;5;167;0;
$GPXUP;2098;09:01:57;0;50	0594;8	52763;5;167;1;
$GPXUP;2098;09:01:58;0;50	0594;8	52763;5;167;1;
$GPXUP;2098;09:01:59;0;50	0594;8	52764;5;167;1;
$GPXUP;2098;09:02:00;0;50	05939;8	52764;5;167;1;
$GPXUP;2098;09:02:01;0;50	05939;8	52764;5;167;1;
$GPXUP;2098;09:02:02;0;50	05939;8	52765;5;168;1;
$GPXUP;2098;09:02:03;0;50	05939;8	52765;5;168;1;
$GPXUP;2098;09:02:04;0;50	05939;8	52767;5;168;1;
$GPXUP;2098;09:02:05;0;50	05938;8	52767;5;168;1;
$GPXUP;2098;09:02:06;0;50	05938;8	52768;5;168;1;
$GPXUP;2098;09:02:07;0;50	05938;8	52768;5;168;1;
$GPXUP;2098;09:02:08;0;50	05938;8	52768;5;168;0;
$GPXUP;2098;09:02:09;0;50	05938;8	52769;5;168;1;
$GPXUP;2098;09:02:10;0;50	05937;8	52769;5;169;1;
$GPXUP;2098;09:02:11;0;50	05937;8	5277;5;169;1;
$GPXUP;2098;09:02:12;0;50	05937;8	5277;5;169;1;
$GPXUP;2098;09:02:13;0;50	05937;8	52772;5;169;1;
$GPXUP;2098;09:02:14;0;50	05936;8	52772;5;170;1;
$GPXUP;2098;09:02:15;0;50	05936;8	52772;5;170;0;
$GPXUP;2098;09:02:16;0;50	05936;8	52773;5;170;0;
$GPXUP;2098;09:02:17;0;50	05936;8	52773;5;170;1;
$GPXUP;2098;09:02:18;0;50	05936;8	52773;5;171;2;
$GPXUP;2098;09:02:19;0;50	05936;8	52773;5;171;0;
$GPXUP;2098;09:02:20;0;50	05936;8	52774;5;171;1;
$GPXUP;2098;09:02:21;0;50	05935;8	52774;5;171;0;
$GPXUP;2098;09:02:22;0;50	05935;8	52774;5;171;1;
$GPXUP;2098;09:02:23;0;50	05935;8	52776;5;171;1;
$GPXUP;2098;09:02:24;0;50	05935;8	52776;5;171;1;
$GPXUP;2098;09:02:25;0;50	05935;8	52776;5;171;1;
$GPXUP;2098;09:02:26;0;50	05935;8	52776;5;171;1;
$GPXUP;2098;09:02:27;0;50	05935;8	52776;5;170;2;
$GPXUP;2098;09:02:28;0;50	05934;8	52775;5;171;2;
$GPXUP;2098;09:02:29;0;50	05934;8	52775;5;170;1;
$GPXUP;2098;09:02:30;0;50	05934;8	52777;5;169;1;
$GPXUP;2098;09:02:31;0;50	05934;8	52777;5;169;1;
$GPXUP;2098;09:02:32;0;50	05934;8	52776;5;169;2;
$GPXUP;2098;09:02:33;0;50	05934;8	52776;5;169;1;
$GPXUP;2098;09:02:34;0;50	05934;8	52776;5;169;1;
$GPXUP;2098;09:02:35;0;50	05934;8	52777;5;169;2;
$GPXUP;2098;09:02:36;0;50	05934;8	52777;5;169;1;
$GPXUP;2098;09:02:37;0;50	05934;8	52777;5;169;1;
$GPXUP;2098;09:02:38;0;50	05934;8	52776;5;169;0;
$GPXUP;2098;09:02:39;0;50	05934;8	52777;5;169;1;
$GPXUP;2098;09:02:40;0;50	05934;8	52777;5;169;1;
$GPXUP;2098;09:02:41;0;50	05934;8	52777;5;168;2;
$GPXUP;2098;09:02:42;0;50	05934;8	52777;5;168;2;
$GPXUP;2098;09:02:43;0;50	05934;8	52776;5;168;2;
$GPXUP;2098;09:02:44;0;50	05934;8	52776;5;168;2;
$GPXUP;2098;09:02:45;0;50	05934;8	52776;5;167;1;
$GPXUP;2098;09:02:46;0;50	05934;8	52777;5;167;2;
$GPXUP;2098;09:02:47;0;50	05934;8	52777;5;168;1;
$GPXUP;2098;09:02:48;0;50	05934;8	52777;5;167;1;
$GPXUP;2098;09:02:49;0;50	05934;8	52776;5;167;4;
$GPXUP;2098;09:02:50;0;50	05933;8	52776;5;168;2;
$GPXUP;2098;09:02:51;0;50	05933;8	52777;5;168;2;
$GPXUP;2098;09:02:52;0;50	05934;8	52776;5;167;1;
$GPXUP;2098;09:02:53;0;50	05934;8	52776;5;168;1;
$GPXUP;2098;09:02:54;0;50	05933;8	52776;5;168;1;
$GPXUP;2098;09:02:55;0;50	05933;8	52777;5;168;2;
$GPXUP;2098;09:02:56;0;50	05933;8	52777;5;168;1;
$GPXUP;2098;09:02:57;0;50	05934;8	52777;5;169;1;
$GPXUP;2098;09:02:58;0;50	05934;8	52776;5;169;1;
$GPXUP;2098;09:02:59;0;50	05934;8	52776;5;169;2;
$GPXUP;2098;09:03:00;0;50	05934;8	52776;5;169;2;
$GPXUP;2098;09:03:01;0;50	05934;8	52777;5;169;2;
$GPXUP;2098;09:03:02;0;50	05934;8	52777;5;169;2;
$GPXUP;2098;09:03:03;0;50	05935;8	52776;5;169;2;
$GPXUP;2098;09:03:04;0;50	05934;8	52776;5;169;2;
$GPXUP;2098;09:03:05;0;50	05934;8	52777;5;169;4;
$GPXUP;2098;09:03:06;0;50	05935;8	52779;5;169;2;
$GPXUP;2098;09:03:07;0;50	05935;8	52779;5;169;1;
$GPXUP;2098;09:03:08;0;50	05935;8	52777;5;169;2;
$GPXUP;2098;09:03:09;0;50	05934;8	52777;5;169;3;
$GPXUP;2098;09:03:10;0;50	05934;8	52777;5;169;1;
$GPXUP;2098;09:03:11;0;50	05933;8	52778;5;169;2;
$GPXUP;2098;09:03:12;0;50	05934;8	52778;5;169;2;
$GPXUP;2098;09:03:13;0;50	05934;8	52777;5;169;1;
$GPXUP;2098;09:03:14;0;50	05934;8	52777;5;169;1;
$GPXUP;2098;09:03:15;0;50	05934;8	52777;5;169;1;
$GPXUP;2098;09:03:16;0;50	05933;8	52778;5;169;2;
$GPXUP;2098;09:03:17;0;50	05934;8	52777;5;168;1;
$GPXUP;2098;09:03:18;0;50	05934;8	52777;5;168;1;
$GPXUP;2098;09:03:19;0;50	05934;8	52777;5;168;1;
$GPXUP;2098;09:03:20;0;50	05933;8	52777;5;168;2;
$GPXUP;2098;09:03:21;0;50	05934;8	52779;5;167;1;
$GPXUP;2098;09:03:22;0;50	05934;8	52779;5;167;0;
$GPXUP;2098;09:03:23;0;50	05932;8	52777;5;168;7;
$GPXUP;2098;09:03:24;0;50	05932;8	52777;5;168;1;
$GPXUP;2098;09:03:25;0;50	05932;8	52777;5;168;0;
$GPXUP;2098;09:03:26;0;50	05933;8	52777;5;168;4;
$GPXUP;2098;09:03:27;0;50	05933;8	52777;5;168;0;
$GPXUP;2098;09:03:28;0;50	05934;8	52777;5;169;2;
$GPXUP;2098;09:03:29;0;50	05932;8	52774;5;168;7;
$GPXUP;2098;09:03:30;0;50	0593;8	52771;5;168;13;
$GPXUP;2098;09:03:31;0;50	05926;8	52764;5;168;20;
$GPXUP;2098;09:03:32;0;50	05919;8	52763;5;168;25;
$GPXUP;2098;09:03:33;0;50	05908;8	52763;5;168;41;
$GPXUP;2098;09:03:34;0;50	05893;8	52759;5;167;52;
$GPXUP;2098;09:03:35;0;50	0588;8	52752;5;168;49;
$GPXUP;2098;09:03:36;0;50	05868;8	52743;5;167;49;
$GPXUP;2098;09:03:37;0;50	05859;8	5273;5;167;45;
$GPXUP;2098;09:03:38;0;50	05853;8	52713;5;166;43;
$GPXUP;2098;09:03:39;0;50	05852;8	52691;5;166;50;
$GPXUP;2098;09:03:40;0;50	05855;8	52667;5;166;51;
$GPXUP;2098;09:03:41;0;50	05866;8	52645;5;166;60;
$GPXUP;2098;09:03:42;0;50	05876;8	52622;5;166;64;
$GPXUP;2098;09:03:43;0;50	05886;8	52597;5;166;65;
$GPXUP;2098;09:03:44;0;50	05896;8	52571;5;166;68;
$GPXUP;2098;09:03:45;0;50	05903;8	52546;5;165;62;
$GPXUP;2098;09:03:46;0;50	05909;8	52522;5;166;62;
$GPXUP;2098;09:03:47;0;50	05913;8	52496;5;165;62;
$GPXUP;2098;09:03:48;0;50	05917;8	52471;5;166;62;
$GPXUP;2098;09:03:49;0;50	05922;8	52446;5;166;62;
$GPXUP;2098;09:03:50;0;50	05931;8	52428;5;166;56;
$GPXUP;2098;09:03:51;0;50	05942;8	52417;5;166;51;
$GPXUP;2098;09:03:52;0;50	05957;8	52413;5;166;56;
$GPXUP;2098;09:03:53;0;50	05974;8	52417;5;166;60;
$GPXUP;2098;09:03:54;0;50	05991;8	52422;5;168;60;
$GPXUP;2098;09:03:55;0;50	06006;8	5243;5;169;57;
$GPXUP;2098;09:03:56;0;50	06019;8	52439;5;170;54;
$GPXUP;2098;09:03:57;0;50	06032;8	52448;5;170;47;
$GPXUP;2098;09:03:58;0;50	06043;8	5246;5;171;45;
$GPXUP;2098;09:03:59;0;50	06051;8	52478;5;172;48;
$GPXUP;2098;09:04:00;0;50	06058;8	52498;5;173;48;
$GPXUP;2098;09:04:01;0;50	06065;8	52516;5;173;47;
$GPXUP;2098;09:04:02;0;50	0607;8	52537;5;174;47;
$GPXUP;2098;09:04:03;0;50	06076;8	52556;5;175;50;
$GPXUP;2098;09:04:04;0;50	06085;8	52574;5;175;52;
$GPXUP;2098;09:04:05;0;50	06095;8	5259;5;176;54;
$GPXUP;2098;09:04:06;0;50	06107;8	52604;5;176;56;
$GPXUP;2098;09:04:07;0;50	0612;8	52616;5;177;58;
$GPXUP;2098;09:04:08;0;50	06135;8	52624;5;177;57;
$GPXUP;2098;09:04:09;0;50	06149;8	52625;5;178;56;
$GPXUP;2098;09:04:10;0;50	0616;8	52623;5;178;44;
$GPXUP;2098;09:04:11;0;50	06171;8	52617;5;178;40;
$GPXUP;2098;09:04:12;0;50	06179;8	5261;5;179;36;
$GPXUP;2098;09:04:13;0;50	06182;8	52597;5;179;34;
$GPXUP;2098;09:04:14;0;50	06181;8	52584;5;179;28;
$GPXUP;2098;09:04:15;0;50	06174;8	5257;5;179;31;
$GPXUP;2098;09:04:16;0;50	0616;8	5256;5;180;36;
$GPXUP;2098;09:04:17;0;50	06142;8	52557;5;179;49;
$GPXUP;2098;09:04:18;0;50	06122;8	52548;5;178;56;
$GPXUP;2098;09:04:19;0;50	06103;8	52536;5;179;58;
$GPXUP;2098;09:04:20;0;50	06085;8	52527;5;178;57;
$GPXUP;2098;09:04:21;0;50	06066;8	52525;5;177;55;
$GPXUP;2098;09:04:22;0;50	06049;8	52528;5;178;53;
$GPXUP;2098;09:04:23;0;50	06032;8	52529;5;177;48;
$GPXUP;2098;09:04:24;0;50	06016;8	52529;5;177;49;
$GPXUP;2098;09:04:25;0;50	05999;8	52526;5;178;54;
$GPXUP;2098;09:04:26;0;50	05984;8	52519;5;178;51;
$GPXUP;2098;09:04:27;0;50	05967;8	52512;5;179;52;
$GPXUP;2098;09:04:28;0;50	05953;8	52502;5;180;55;
$GPXUP;2098;09:04:29;0;50	05939;8	52491;5;180;53;
$GPXUP;2098;09:04:30;0;50	05924;8	52476;5;180;60;
$GPXUP;2098;09:04:31;0;50	05911;8	52458;5;180;58;
$GPXUP;2098;09:04:32;0;50	05905;8	52434;5;180;61;
$GPXUP;2098;09:04:33;0;50	05904;8	52409;5;179;59;
$GPXUP;2098;09:04:34;0;50	05905;8	52388;5;179;48;
$GPXUP;2098;09:04:35;0;50	05913;8	52372;5;179;43;
$GPXUP;2098;09:04:36;0;50	05926;8	52361;5;178;50;
$GPXUP;2098;09:04:37;0;50	05942;8	52349;5;179;57;
$GPXUP;2098;09:04:38;0;50	05957;8	52336;5;179;56;
$GPXUP;2098;09:04:39;0;50	05973;8	52329;5;178;55;
$GPXUP;2098;09:04:40;0;50	05989;8	52324;5;179;48;
$GPXUP;2098;09:04:41;0;50	06003;8	52319;5;178;48;
$GPXUP;2098;09:04:42;0;50	06018;8	52321;5;178;49;
$GPXUP;2098;09:04:43;0;50	06032;8	52327;5;177;47;
$GPXUP;2098;09:04:44;0;50	0604;8	52339;5;176;36;
$GPXUP;2098;09:04:45;0;50	06047;8	52356;5;175;42;
$GPXUP;2098;09:04:46;0;50	06047;8	5238;5;174;51;
$GPXUP;2098;09:04:47;0;50	06048;8	52403;5;173;52;
$GPXUP;2098;09:04:48;0;50	0605;8	52426;5;173;49;
$GPXUP;2098;09:04:49;0;50	06052;8	52447;5;172;51;
$GPXUP;2098;09:04:50;0;50	0606;8	52469;5;171;54;
$GPXUP;2098;09:04:51;0;50	06065;8	5249;5;169;52;
$GPXUP;2098;09:04:52;0;50	06067;8	52509;5;168;42;
$GPXUP;2098;09:04:53;0;50	06068;8	52527;5;166;44;
$GPXUP;2098;09:04:54;0;50	06065;8	52542;5;165;41;
$GPXUP;2098;09:04:55;0;50	06059;8	52554;5;164;37;
$GPXUP;2098;09:04:56;0;50	0605;8	52559;5;162;37;
$GPXUP;2098;09:04:57;0;50	0604;8	52558;5;162;34;
$GPXUP;2098;09:04:58;0;50	06032;8	52554;5;160;29;
$GPXUP;2098;09:04:59;0;50	06027;8	52542;5;159;26;
$GPXUP;2098;09:05:00;0;50	06027;8	52524;5;159;34;
$GPXUP;2098;09:05:01;0;50	06028;8	52506;5;158;36;
$GPXUP;2098;09:05:02;0;50	06032;8	52491;5;157;26;
$GPXUP;2098;09:05:03;0;50	06036;8	52483;5;156;16;
$GPXUP;2098;09:05:04;0;50	0604;8	5248;5;155;8;
$GPXUP;2098;09:05:05;0;50	06044;8	52484;5;154;12;
$GPXUP;2098;09:05:06;0;50	06047;8	52493;5;155;21;
$GPXUP;2098;09:05:07;0;50	06047;8	52501;5;155;18;
$GPXUP;2098;09:05:08;0;50	06046;8	52512;5;155;24;
$GPXUP;2098;09:05:09;0;50	06041;8	52527;5;156;38;
$GPXUP;2098;09:05:10;0;50	06034;8	52537;5;156;35;
$GPXUP;2098;09:05:11;0;50	06026;8	52545;5;157;30;
$GPXUP;2098;09:05:12;0;50	06017;8	52548;5;158;36;
$GPXUP;2098;09:05:13;0;50	06005;8	52546;5;158;42;
$GPXUP;2098;09:05:14;0;50	05997;8	5254;5;158;35;
$GPXUP;2098;09:05:15;0;50	05991;8	52527;5;159;32;
$GPXUP;2098;09:05:16;0;50	05985;8	52509;5;160;48;
$GPXUP;2098;09:05:17;0;50	05975;8	52488;5;159;62;
$GPXUP;2098;09:05:18;0;50	05963;8	5247;5;159;61;
$GPXUP;2098;09:05:19;0;50	05952;8	52455;5;160;55;
$GPXUP;2098;09:05:20;0;50	05942;8	52448;5;161;41;
$GPXUP;2098;09:05:21;0;50	0593;8	52446;5;161;42;
$GPXUP;2098;09:05:22;0;50	05918;8	52456;5;161;48;
$GPXUP;2098;09:05:23;0;50	05905;8	52467;5;161;53;
$GPXUP;2098;09:05:24;0;50	05891;8	52478;5;161;57;
$GPXUP;2098;09:05:25;0;50	05876;8	52488;5;161;59;
$GPXUP;2098;09:05:26;0;50	0586;8	52495;5;161;61;
$GPXUP;2098;09:05:27;0;50	05844;8	52501;5;162;59;
$GPXUP;2098;09:05:28;0;50	0583;8	52509;5;162;59;
$GPXUP;2098;09:05:29;0;50	05817;8	52522;5;163;57;
$GPXUP;2098;09:05:30;0;50	05805;8	52537;5;164;56;
$GPXUP;2098;09:05:31;0;50	05792;8	52548;5;165;54;
$GPXUP;2098;09:05:32;0;50	05781;8	52555;5;166;45;
$GPXUP;2098;09:05:33;0;50	0577;8	52562;5;166;45;
$GPXUP;2098;09:05:34;0;50	05755;8	52562;5;167;55;
$GPXUP;2098;09:05:35;0;50	05744;8	52558;5;167;46;
$GPXUP;2098;09:05:36;0;50	05734;8	52548;5;168;44;
$GPXUP;2098;09:05:37;0;50	05719;8	52537;5;168;57;
$GPXUP;2098;09:05:38;0;50	05704;8	5253;5;169;59;
$GPXUP;2098;09:05:39;0;50	0569;8	52528;5;170;57;
$GPXUP;2098;09:05:40;0;50	05676;8	52534;5;171;55;
$GPXUP;2098;09:05:41;0;50	05664;8	5254;5;172;55;
$GPXUP;2098;09:05:42;0;50	05654;8	52551;5;174;50;
$GPXUP;2098;09:05:43;0;50	05646;8	52565;5;174;48;
$GPXUP;2098;09:05:44;0;50	05643;8	52583;5;175;51;
$GPXUP;2098;09:05:45;0;50	05641;8	52599;5;177;44;
$GPXUP;2098;09:05:46;0;50	05641;8	52613;5;178;37;
$GPXUP;2098;09:05:47;0;50	05646;8	52628;5;179;38;
$GPXUP;2098;09:05:48;0;50	05653;8	52643;5;180;46;
$GPXUP;2098;09:05:49;0;50	05663;8	52661;5;181;56;
$GPXUP;2098;09:05:50;0;50	05677;8	52676;5;181;60;
$GPXUP;2098;09:05:51;0;50	05693;8	52686;5;182;63;
$GPXUP;2098;09:05:52;0;50	05709;8	52694;5;182;62;
$GPXUP;2098;09:05:53;0;50	05726;8	527;5;182;63;
$GPXUP;2098;09:05:54;0;50	05743;8	52705;5;181;60;
$GPXUP;2098;09:05:55;0;50	05759;8	52707;5;181;59;
$GPXUP;2098;09:05:56;0;50	05778;8	52705;5;181;66;
$GPXUP;2098;09:05:57;0;50	05794;8	52694;5;180;63;
$GPXUP;2098;09:05:58;0;50	05809;8	52681;5;180;62;
$GPXUP;2098;09:05:59;0;50	05826;8	52672;5;179;65;
$GPXUP;2098;09:06:00;0;50	05845;8	52665;5;178;71;
$GPXUP;2098;09:06:01;0;50	05861;8	5266;5;177;66;
$GPXUP;2098;09:06:02;0;50	05877;8	5266;5;177;62;
$GPXUP;2098;09:06:03;0;50	0589;8	52669;5;176;56;
$GPXUP;2098;09:06:04;0;50	05897;8	52681;5;174;44;
$GPXUP;2098;09:06:05;0;50	05903;8	52695;5;173;42;
$GPXUP;2098;09:06:06;0;50	05906;8	52709;5;172;37;
$GPXUP;2098;09:06:07;0;50	05908;8	5272;5;171;29;
$GPXUP;2098;09:06:08;0;50	0591;8	52726;5;170;20;
$GPXUP;2098;09:06:09;0;50	05909;8	52727;5;170;2;
$GPXUP;2098;09:06:10;0;50	05907;8	52727;5;169;0;
$GPXUP;2098;09:06:11;0;50	05905;8	52727;5;169;0;
$GPXUP;2098;09:06:12;0;50	05904;8	52727;5;169;0;
$GPXUP;2098;09:06:13;0;50	05903;8	52726;5;168;0;
$GPXUP;2098;09:06:14;0;50	05902;8	52725;5;168;0;
$GPXUP;2098;09:06:15;0;50	059;8	52724;5;169;0;
$GPXUP;2098;09:06:16;0;50	05899;8	52724;5;169;0;
$GPXUP;2098;09:06:17;0;50	05898;8	52724;5;169;0;
$GPXUP;2098;09:06:18;0;50	05897;8	52725;5;170;0;
$GPXUP;2098;09:06:19;0;50	05896;8	52725;5;170;0;
$GPXUP;2098;09:06:20;0;50	05895;8	52725;5;170;0;
$GPXUP;2098;09:06:21;0;50	05895;8	52725;5;170;0;
$GPXUP;2098;09:06:22;0;50	05895;8	52724;5;171;0;
$GPXUP;2098;09:06:23;0;50	05894;8	52724;5;172;0;
$GPXUP;2098;09:06:24;0;50	05893;8	52724;5;172;0;
$GPXUP;2098;09:06:25;0;50	05893;8	52724;5;172;0;
$GPXUP;2098;09:06:26;0;50	05892;8	52724;5;172;0;
$GPXUP;2098;09:06:27;0;50	05892;8	52724;5;172;0;
$GPXUP;2098;09:06:28;0;50	05891;8	52724;5;173;0;
$GPXUP;2098;09:06:29;0;50	05891;8	52724;5;173;0;
$GPXUP;2098;09:06:30;0;50	05891;8	52723;5;173;0;
$GPXUP;2098;09:06:31;0;50	05891;8	52723;5;173;0;
$GPXUP;2098;09:06:32;0;50	0589;8	52723;5;174;0;
$GPXUP;2098;09:06:33;0;50	0589;8	52723;5;174;0;
$GPXUP;2098;09:06:34;0;50	0589;8	52723;5;174;0;
$GPXUP;2098;09:06:35;0;50	05889;8	52723;5;175;0;
$GPXUP;2098;09:06:36;0;50	05889;8	52723;5;175;0;
$GPXUP;2098;09:06:37;0;50	05889;8	52723;5;175;0;
$GPXUP;2098;09:06:38;0;50	05888;8	52723;5;175;0;
$GPXUP;2098;09:06:39;0;50	05888;8	52723;5;175;0;
$GPXUP;2098;09:06:40;0;50	05888;8	52723;5;175;0;
$GPXUP;2098;09:06:41;0;50	05888;8	52723;5;175;0;
$GPXUP;2098;09:06:42;0;50	05888;8	52723;5;175;0;
$GPXUP;2098;09:06:43;0;50	05888;8	52723;5;175;0;
$GPXUP;2098;09:06:44;0;50	05888;8	52721;5;174;0;
$GPXUP;2098;09:06:45;0;50	05888;8	52721;5;174;0;
$GPXUP;2098;09:06:46;0;50	05888;8	52721;5;174;0;
$GPXUP;2098;09:06:47;0;50	05887;8	52721;5;175;0;
$GPXUP;2098;09:06:48;0;50	05887;8	52721;5;175;0;
$GPXUP;2098;09:06:49;0;50	05887;8	52721;5;175;0;
$GPXUP;2098;09:06:50;0;50	05887;8	52721;5;175;0;
$GPXUP;2098;09:06:51;0;50	05887;8	52721;5;175;0;
$GPXUP;2098;09:06:52;0;50	05887;8	52721;5;175;0;
$GPXUP;2098;09:06:53;0;50	05887;8	52721;5;175;0;
$GPXUP;2098;09:06:54;0;50	05887;8	52721;5;175;0;
$GPXUP;2098;09:06:55;0;50	05887;8	52721;5;175;0;
$GPXUP;2098;09:06:56;0;50	05887;8	52721;5;175;0;
$GPXUP;2098;09:06:57;0;50	05887;8	52721;5;175;0;
$GPXUP;2098;09:06:58;0;50	05887;8	52721;5;175;0;
$GPXUP;2098;09:06:59;0;50	05887;8	52721;5;175;0;
$GPXUP;2098;09:07:00;0;50	05887;8	52721;5;175;0;
$GPXUP;2098;09:07:01;0;50	05887;8	52721;5;174;0;
$GPXUP;2098;09:07:02;0;50	05887;8	52721;5;174;0;
$GPXUP;2098;09:07:03;0;50	05887;8	5272;5;174;0;
$GPXUP;2098;09:07:04;0;50	05887;8	5272;5;174;0;
$GPXUP;2098;09:07:05;0;50	05887;8	5272;5;174;0;
$GPXUP;2098;09:07:06;0;50	05887;8	5272;5;174;0;
$GPXUP;2098;09:07:07;0;50	05887;8	5272;5;174;0;
$GPXUP;2098;09:07:08;0;50	05887;8	5272;5;174;0;
$GPXUP;2098;09:07:09;0;50	05887;8	5272;5;174;0;
$GPXUP;2098;09:07:10;0;50	05887;8	5272;5;174;0;
$GPXUP;2098;09:07:11;0;50	05887;8	5272;5;174;0;
$GPXUP;2098;09:07:12;0;50	05887;8	5272;5;174;0;
$GPXUP;2098;09:07:13;0;50	05887;8	5272;5;174;0;
$GPXUP;2098;09:07:14;0;50	05887;8	5272;5;174;0;
$GPXUP;2098;09:07:15;0;50	05887;8	5272;5;174;0;
$GPXUP;2098;09:07:16;0;50	05887;8	5272;5;174;0;
$GPXUP;2098;09:07:17;0;50	05887;8	5272;5;174;0;
$GPXUP;2098;09:07:18;0;50	05887;8	5272;5;174;0;
$GPXUP;2098;09:07:19;0;50	05887;8	5272;5;174;0;
$GPXUP;2098;09:07:20;0;50	05887;8	5272;5;174;0;
$GPXUP;2098;09:07:21;0;50	05887;8	5272;5;174;0;
$GPXUP;2098;09:07:22;0;50	05887;8	5272;5;174;0;
$GPXUP;2098;09:07:23;0;50	05887;8	5272;5;174;0;
$GPXUP;2098;09:07:24;0;50	05887;8	5272;5;174;0;
$GPXUP;2098;09:07:25;0;50	05887;8	5272;5;174;0;
$GPXUP;2098;09:07:26;0;50	05887;8	5272;5;174;0;
$GPXUP;2098;09:07:27;0;50	05886;8	5272;5;173;0;
$GPXUP;2098;09:07:28;0;50	05886;8	5272;5;173;0;
$GPXUP;2098;09:07:29;0;50	05886;8	5272;5;173;0;
$GPXUP;2098;09:07:30;0;50	05886;8	5272;5;173;0;
$GPXUP;2098;09:07:31;0;50	05886;8	5272;5;173;0;
$GPXUP;2098;09:07:32;0;50	05886;8	5272;5;173;0;
$GPXUP;2098;09:07:33;0;50	05886;8	5272;5;173;0;
$GPXUP;2098;09:07:34;0;50	05886;8	5272;5;173;0;
$GPXUP;2098;09:07:35;0;50	05887;8	5272;5;173;0;
$GPXUP;2098;09:07:36;0;50	05887;8	5272;5;173;0;
$GPXUP;2098;09:07:37;0;50	05887;8	5272;5;173;0;
$GPXUP;2098;09:07:38;0;50	05887;8	5272;5;173;0;
$GPXUP;2098;09:07:39;0;50	05887;8	5272;5;173;0;
$GPXUP;2098;09:07:40;0;50	05886;8	5272;5;173;0;
$GPXUP;2098;09:07:41;0;50	05886;8	5272;5;173;0;
$GPXUP;2098;09:07:42;0;50	05886;8	5272;5;173;0;
$GPXUP;2098;09:07:43;0;50	05886;8	5272;5;173;0;
$GPXUP;2098;09:07:44;0;50	05886;8	52721;5;174;0;
$GPXUP;2098;09:07:45;0;50	05886;8	52721;5;174;0;
$GPXUP;2098;09:07:46;0;50	05886;8	52721;5;174;0;
$GPXUP;2098;09:07:47;0;50	05886;8	52721;5;174;0;
$GPXUP;2098;09:07:48;0;50	05886;8	52721;5;174;0;
$GPXUP;2098;09:07:49;0;50	05887;8	52721;5;173;0;
$GPXUP;2098;09:07:50;0;50	05886;8	52721;5;172;0;
$GPXUP;2098;09:07:51;0;50	05886;8	52721;5;172;0;
$GPXUP;2098;09:07:52;0;50	05886;8	52721;5;172;0;
$GPXUP;2098;09:07:53;0;50	05886;8	52721;5;172;0;
$GPXUP;2098;09:07:54;0;50	05886;8	52721;5;172;0;
$GPXUP;2098;09:07:55;0;50	05886;8	52721;5;172;0;
$GPXUP;2098;09:07:56;0;50	05886;8	52721;5;172;0;
$GPXUP;2098;09:07:57;0;50	05886;8	52721;5;172;0;
$GPXUP;2098;09:07:58;0;50	05886;8	52721;5;172;0;
$GPXUP;2098;09:07:59;0;50	05886;8	52721;5;172;0;
$GPXUP;2098;09:08:00;0;50	05886;8	52721;5;172;0;
$GPXUP;2098;09:08:01;0;50	05886;8	52721;5;172;0;
$GPXUP;2098;09:08:02;0;50	05886;8	52721;5;172;0;
$GPXUP;2098;09:08:03;0;50	05886;8	52721;5;172;0;
$GPXUP;2098;09:08:04;0;50	05886;8	52721;5;172;0;
$GPXUP;2098;09:08:05;0;50	05886;8	52721;5;172;0;
$GPXUP;2098;09:08:06;0;50	05886;8	52721;5;172;0;
$GPXUP;2098;09:08:07;0;50	05886;8	52721;5;172;0;
$GPXUP;2098;09:08:08;0;50	05886;8	52721;5;172;0;
$GPXUP;2098;09:08:09;0;50	05886;8	52721;5;173;0;
$GPXUP;2098;09:08:10;0;50	05886;8	52721;5;173;0;
$GPXUP;2098;09:08:11;0;50	05886;8	52721;5;173;0;
$GPXUP;2098;09:08:12;0;50	05886;8	52721;5;173;0;
$GPXUP;2098;09:08:13;0;50	05886;8	52721;5;173;0;
$GPXUP;2098;09:08:14;0;50	05886;8	52721;5;173;0;
$GPXUP;2098;09:08:15;0;50	05886;8	5272;5;172;0;
$GPXUP;2098;09:08:16;0;50	05886;8	5272;5;172;0;
$GPXUP;2098;09:08:17;0;50	05886;8	5272;5;172;0;
$GPXUP;2098;09:08:18;0;50	05886;8	5272;5;172;0;
$GPXUP;2098;09:08:19;0;50	05886;8	5272;5;172;0;
$GPXUP;2098;09:08:20;0;50	05886;8	5272;5;172;0;
$GPXUP;2098;09:08:21;0;50	05886;8	5272;5;172;0;
$GPXUP;2098;09:08:22;0;50	05886;8	5272;5;172;0;
$GPXUP;2098;09:08:23;0;50	05886;8	5272;5;172;0;
$GPXUP;2098;09:08:24;0;50	05886;8	5272;5;172;0;
$GPXUP;2098;09:08:25;0;50	05886;8	5272;5;172;0;
$GPXUP;2098;09:08:26;0;50	05886;8	5272;5;172;0;
$GPXUP;2098;09:08:27;0;50	05887;8	5272;5;173;0;
$GPXUP;2098;09:08:28;0;50	05887;8	5272;5;173;0;
$GPXUP;2098;09:08:29;0;50	05887;8	5272;5;173;0;
$GPXUP;2098;09:08:30;0;50	05886;8	5272;5;173;0;
$GPXUP;2098;09:08:31;0;50	05887;8	5272;5;174;0;
$GPXUP;2098;09:08:32;0;50	05887;8	5272;5;174;0;
$GPXUP;2098;09:08:33;0;50	05887;8	5272;5;174;0;
$GPXUP;2098;09:08:34;0;50	05887;8	5272;5;174;0;
$GPXUP;2098;09:08:35;0;50	05887;8	5272;5;174;0;
$GPXUP;2098;09:08:36;0;50	05887;8	5272;5;174;0;
$GPXUP;2098;09:08:37;0;50	05887;8	5272;5;176;0;
$GPXUP;2098;09:08:38;0;50	05887;8	5272;5;176;0;
$GPXUP;2098;09:08:39;0;50	05887;8	5272;5;176;0;
$GPXUP;2098;09:08:40;0;50	05887;8	5272;5;176;0;
$GPXUP;2098;09:08:41;0;50	05887;8	5272;5;176;0;
$GPXUP;2098;09:08:42;0;50	05887;8	5272;5;176;0;
$GPXUP;2098;09:08:43;0;50	05887;8	5272;5;176;0;
$GPXUP;2098;09:08:44;0;50	05887;8	5272;5;176;0;
$GPXUP;2098;09:08:45;0;50	05887;8	52719;5;177;0;
$GPXUP;2098;09:08:46;0;50	05887;8	52719;5;177;0;
$GPXUP;2098;09:08:47;0;50	05887;8	52719;5;177;0;
$GPXUP;2098;09:08:48;0;50	05887;8	52721;5;177;0;
$GPXUP;2098;09:08:49;0;50	05887;8	52721;5;177;0;
$GPXUP;2098;09:08:50;0;50	05887;8	52721;5;178;0;
$GPXUP;2098;09:08:51;0;50	05887;8	52721;5;178;0;
$GPXUP;2098;09:08:52;0;50	05886;8	52721;5;179;0;
$GPXUP;2098;09:08:53;0;50	05886;8	52721;5;179;0;
$GPXUP;2098;09:08:54;0;50	05886;8	52721;5;179;0;
$GPXUP;2098;09:08:55;0;50	05886;8	52721;5;179;0;
$GPXUP;2098;09:08:56;0;50	05886;8	52721;5;179;0;
$GPXUP;2098;09:08:57;0;50	05886;8	52721;5;179;0;
$GPXUP;2098;09:08:58;0;50	05886;8	52721;5;179;0;
$GPXUP;2098;09:08:59;0;50	05887;8	52721;5;177;0;
$GPXUP;2098;09:09:00;0;50	05887;8	52721;5;177;0;
$GPXUP;2098;09:09:01;0;50	05887;8	52721;5;177;0;
$GPXUP;2098;09:09:02;0;50	05887;8	52721;5;177;0;
$GPXUP;2098;09:09:03;0;50	05887;8	52721;5;177;0;
$GPXUP;2098;09:09:04;0;50	05887;8	52721;5;177;0;
$GPXUP;2098;09:09:05;0;50	05887;8	52721;5;177;0;
$GPXUP;2098;09:09:06;0;50	05887;8	52721;5;177;0;
$GPXUP;2098;09:09:07;0;50	05887;8	52721;5;177;0;
$GPXUP;2098;09:09:08;0;50	05887;8	52721;5;177;0;
$GPXUP;2098;09:09:09;0;50	05887;8	52721;5;177;0;
$GPXUP;2098;09:09:10;0;50	05887;8	52721;5;177;0;
$GPXUP;2098;09:09:11;0;50	05887;8	52721;5;177;0;
$GPXUP;2098;09:09:12;0;50	05887;8	52721;5;177;0;
$GPXUP;2098;09:09:13;0;50	05887;8	52721;5;177;0;
$GPXUP;2098;09:09:14;0;50	05887;8	52721;5;177;0;
$GPXUP;2098;09:09:15;0;50	05887;8	52721;5;177;0;
$GPXUP;2098;09:09:16;0;50	05887;8	52721;5;177;0;
$GPXUP;2098;09:09:17;0;50	05887;8	52721;5;177;0;
$GPXUP;2098;09:09:18;0;50	05887;8	52721;5;177;0;
$GPXUP;2098;09:09:19;0;50	05887;8	52721;5;177;0;
$GPXUP;2098;09:09:20;0;50	05887;8	52721;5;177;0;
$GPXUP;2098;09:09:21;0;50	05887;8	52721;5;177;0;
$GPXUP;2098;09:09:22;0;50	05887;8	52721;5;177;0;
$GPXUP;2098;09:09:23;0;50	05887;8	52721;5;178;0;
$GPXUP;2098;09:09:24;0;50	05887;8	52721;5;178;0;
$GPXUP;2098;09:09:25;0;50	05887;8	52721;5;178;0;
$GPXUP;2098;09:09:26;0;50	05886;8	52721;5;179;0;
$GPXUP;2098;09:09:27;0;50	05886;8	52721;5;179;0;
$GPXUP;2098;09:09:28;0;50	05886;8	52721;5;179;0;
$GPXUP;2098;09:09:29;0;50	05886;8	52721;5;179;0;
$GPXUP;2098;09:09:30;0;50	05886;8	52721;5;179;0;
$GPXUP;2098;09:09:31;0;50	05886;8	52721;5;179;0;
$GPXUP;2098;09:09:32;0;50	05886;8	52721;5;179;0;
$GPXUP;2098;09:09:33;0;50	05886;8	52721;5;179;0;
$GPXUP;2098;09:09:34;0;50	05886;8	52721;5;179;0;
$GPXUP;2098;09:09:35;0;50	05887;8	52721;5;179;0;
$GPXUP;2098;09:09:36;0;50	05887;8	52721;5;179;0;
$GPXUP;2098;09:09:37;0;50	05887;8	52721;5;179;0;
$GPXUP;2098;09:09:38;0;50	05887;8	52721;5;179;0;
$GPXUP;2098;09:09:39;0;50	05887;8	52721;5;179;0;
$GPXUP;2098;09:09:40;0;50	05886;8	5272;5;180;0;
$GPXUP;2098;09:09:41;0;50	05886;8	5272;5;180;0;
$GPXUP;2098;09:09:42;0;50	05886;8	5272;5;180;0;
$GPXUP;2098;09:09:43;0;50	05886;8	52722;5;180;0;
$GPXUP;2098;09:09:44;0;50	05886;8	52722;5;180;0;
$GPXUP;2098;09:09:45;0;50	05886;8	5272;5;180;0;
$GPXUP;2098;09:09:46;0;50	05886;8	5272;5;180;0;
$GPXUP;2098;09:09:47;0;50	05886;8	5272;5;180;0;
$GPXUP;2098;09:09:48;0;50	05886;8	5272;5;180;0;
$GPXUP;2098;09:09:49;0;50	05886;8	5272;5;180;0;
$GPXUP;2098;09:09:50;0;50	05886;8	5272;5;180;0;
$GPXUP;2098;09:09:51;0;50	05886;8	5272;5;180;0;
$GPXUP;2098;09:09:52;0;50	05886;8	5272;5;180;0;
$GPXUP;2098;09:09:53;0;50	05886;8	5272;5;180;0;
$GPXUP;2098;09:09:54;0;50	05886;8	5272;5;179;0;
$GPXUP;2098;09:09:55;0;50	05886;8	5272;5;179;0;
$GPXUP;2098;09:09:56;0;50	05886;8	5272;5;179;0;
$GPXUP;2098;09:09:57;0;50	05886;8	5272;5;179;0;
$GPXUP;2098;09:09:58;0;50	05886;8	5272;5;179;0;
$GPXUP;2098;09:09:59;0;50	05886;8	5272;5;179;0;
$GPXUP;2098;09:10:00;0;50	05886;8	5272;5;179;0;
$GPXUP;2098;09:10:01;0;50	05886;8	5272;5;179;0;
$GPXUP;2098;09:10:02;0;50	05886;8	5272;5;179;0;
$GPXUP;2098;09:10:03;0;50	05886;8	5272;5;179;0;
$GPXUP;2098;09:10:04;0;50	05886;8	5272;5;179;0;
$GPXUP;2098;09:10:05;0;50	05886;8	5272;5;179;0;
$GPXUP;2098;09:10:06;0;50	05886;8	5272;5;179;0;
$GPXUP;2098;09:10:07;0;50	05886;8	5272;5;179;0;
$GPXUP;2098;09:10:08;0;50	05886;8	5272;5;179;0;
$GPXUP;2098;09:10:09;0;50	05886;8	5272;5;179;0;
$GPXUP;2098;09:10:10;0;50	05885;8	5272;5;178;0;
$GPXUP;2098;09:10:11;0;50	05885;8	5272;5;178;0;
$GPXUP;2098;09:10:12;0;50	05885;8	5272;5;178;0;
$GPXUP;2098;09:10:13;0;50	05885;8	5272;5;178;0;
$GPXUP;2098;09:10:14;0;50	05885;8	5272;5;178;0;
$GPXUP;2098;09:10:15;0;50	05885;8	5272;5;178;0;
$GPXUP;2098;09:10:16;0;50	05885;8	5272;5;178;0;
$GPXUP;2098;09:10:17;0;50	05885;8	5272;5;178;0;
$GPXUP;2098;09:10:18;0;50	05886;8	52721;5;178;0;
$GPXUP;2098;09:10:19;0;50	05886;8	52721;5;178;0;
$GPXUP;2098;09:10:20;0;50	05886;8	52721;5;178;0;
$GPXUP;2098;09:10:21;0;50	05886;8	52721;5;178;0;
$GPXUP;2098;09:10:22;0;50	05885;8	52721;5;177;0;
$GPXUP;2098;09:10:23;0;50	05885;8	52721;5;177;0;
$GPXUP;2098;09:10:24;0;50	05885;8	52721;5;177;0;
$GPXUP;2098;09:10:25;0;50	05885;8	52721;5;177;0;
$GPXUP;2098;09:10:26;0;50	05885;8	52721;5;177;0;
$GPXUP;2098;09:10:27;0;50	05885;8	52721;5;177;0;
$GPXUP;2098;09:10:28;0;50	05885;8	52721;5;177;0;
$GPXUP;2098;09:10:29;0;50	05886;8	52721;5;176;0;
$GPXUP;2098;09:10:30;0;50	05886;8	52721;5;176;0;
$GPXUP;2098;09:10:31;0;50	05885;8	52721;5;176;0;
$GPXUP;2098;09:10:32;0;50	05885;8	52721;5;176;0;
$GPXUP;2098;09:10:33;0;50	05885;8	52721;5;176;0;
$GPXUP;2098;09:10:34;0;50	05885;8	52721;5;176;0;
$GPXUP;2098;09:10:35;0;50	05885;8	52721;5;176;0;
$GPXUP;2098;09:10:36;0;50	05885;8	52721;5;176;0;
$GPXUP;2098;09:10:37;0;50	05885;8	52721;5;176;0;
$GPXUP;2098;09:10:38;0;50	05885;8	52721;5;176;0;
$GPXUP;2098;09:10:39;0;50	05885;8	52721;5;176;0;
$GPXUP;2098;09:10:40;0;50	05885;8	52721;5;176;0;
$GPXUP;2098;09:10:41;0;50	05885;8	52721;5;176;0;
$GPXUP;2098;09:10:42;0;50	05885;8	52721;5;176;0;
$GPXUP;2098;09:10:43;0;50	05885;8	52721;5;176;0;
$GPXUP;2098;09:10:44;0;50	05885;8	52721;5;176;0;
$GPXUP;2098;09:10:45;0;50	05885;8	52721;5;175;0;
$GPXUP;2098;09:10:46;0;50	05885;8	52721;5;175;0;
$GPXUP;2098;09:10:47;0;50	05885;8	52721;5;175;0;
$GPXUP;2098;09:10:48;0;50	05885;8	52721;5;175;0;
$GPXUP;2098;09:10:49;0;50	05886;8	52721;5;174;0;
$GPXUP;2098;09:10:50;0;50	05886;8	52721;5;174;0;
$GPXUP;2098;09:10:51;0;50	05886;8	52721;5;174;0;
$GPXUP;2098;09:10:52;0;50	05885;8	52721;5;175;0;
$GPXUP;2098;09:10:53;0;50	05885;8	52721;5;175;0;
$GPXUP;2098;09:10:54;0;50	05885;8	52721;5;175;0;
$GPXUP;2098;09:10:55;0;50	05885;8	52721;5;175;0;
$GPXUP;2098;09:10:56;0;50	05885;8	52721;5;175;0;
$GPXUP;2098;09:10:57;0;50	05885;8	52721;5;175;0;
$GPXUP;2098;09:10:58;0;50	05885;8	52721;5;175;0;
$GPXUP;2098;09:10:59;0;50	05885;8	52721;5;175;0;
$GPXUP;2098;09:11:00;0;50	05885;8	52721;5;175;0;
$GPXUP;2098;09:11:01;0;50	05885;8	52721;5;176;0;
$GPXUP;2098;09:11:02;0;50	05885;8	52721;5;176;0;
$GPXUP;2098;09:11:03;0;50	05885;8	52721;5;176;0;
$GPXUP;2098;09:11:04;0;50	05885;8	52721;5;176;0;
$GPXUP;2098;09:11:05;0;50	05885;8	52721;5;176;0;
$GPXUP;2098;09:11:06;0;50	05885;8	52721;5;176;0;
$GPXUP;2098;09:11:07;0;50	05885;8	52721;5;176;0;
$GPXUP;2098;09:11:08;0;50	05885;8	52719;5;175;0;
$GPXUP;2098;09:11:09;0;50	05885;8	52719;5;175;0;
$GPXUP;2098;09:11:10;0;50	05885;8	52719;5;175;0;
$GPXUP;2098;09:11:11;0;50	05885;8	52719;5;175;0;
$GPXUP;2098;09:11:12;0;50	05885;8	52719;5;175;0;
$GPXUP;2098;09:11:13;0;50	05885;8	52719;5;175;0;
$GPXUP;2098;09:11:14;0;50	05885;8	52719;5;175;0;
$GPXUP;2098;09:11:15;0;50	05885;8	52719;5;175;0;
$GPXUP;2098;09:11:16;0;50	05885;8	52719;5;175;0;
$GPXUP;2098;09:11:17;0;50	05885;8	52719;5;175;0;
$GPXUP;2098;09:11:18;0;50	05886;8	52719;5;176;0;
$GPXUP;2098;09:11:19;0;50	05886;8	52719;5;176;0;
$GPXUP;2098;09:11:20;0;50	05886;8	52719;5;176;0;
$GPXUP;2098;09:11:21;0;50	05886;8	52719;5;176;0;
$GPXUP;2098;09:11:22;0;50	05886;8	52719;5;176;0;
$GPXUP;2098;09:11:23;0;50	05886;8	52719;5;176;0;
$GPXUP;2098;09:11:24;0;50	05886;8	52719;5;176;0;
$GPXUP;2098;09:11:25;0;50	05886;8	52719;5;176;0;
$GPXUP;2098;09:11:26;0;50	05886;8	52719;5;176;0;
$GPXUP;2098;09:11:27;0;50	05886;8	52719;5;176;0;
$GPXUP;2098;09:11:28;0;50	05886;8	52719;5;176;0;
$GPXUP;2098;09:11:29;0;50	05886;8	52719;5;176;0;
$GPXUP;2098;09:11:30;0;50	05886;8	52719;5;176;0;
$GPXUP;2098;09:11:31;0;50	05886;8	52719;5;176;0;
$GPXUP;2098;09:11:32;0;50	05886;8	52719;5;176;0;
$GPXUP;2098;09:11:33;0;50	05886;8	52719;5;176;0;
$GPXUP;2098;09:11:34;0;50	05886;8	52719;5;176;0;
$GPXUP;2098;09:11:35;0;50	05886;8	52719;5;176;0;
$GPXUP;2098;09:11:36;0;50	05886;8	52719;5;176;0;
$GPXUP;2098;09:11:37;0;50	05886;8	52719;5;176;0;
$GPXUP;2098;09:11:38;0;50	05886;8	52719;5;176;0;
$GPXUP;2098;09:11:39;0;50	05886;8	52719;5;176;0;
$GPXUP;2098;09:11:40;0;50	05886;8	52719;5;176;0;
$GPXUP;2098;09:11:41;0;50	05885;8	52721;5;176;0;
$GPXUP;2098;09:11:42;0;50	05885;8	52721;5;176;0;
$GPXUP;2098;09:11:43;0;50	05885;8	52721;5;176;0;
$GPXUP;2098;09:11:44;0;50	05886;8	52721;5;174;0;
$GPXUP;2098;09:11:45;0;50	05886;8	52721;5;174;0;
$GPXUP;2098;09:11:46;0;50	05886;8	52721;5;174;0;
$GPXUP;2098;09:11:47;0;50	05886;8	52721;5;174;0;
$GPXUP;2098;09:11:48;0;50	05886;8	52721;5;174;0;
$GPXUP;2098;09:11:49;0;50	05886;8	52721;5;174;0;
$GPXUP;2098;09:11:50;0;50	05886;8	52721;5;174;0;
$GPXUP;2098;09:11:51;0;50	05886;8	52721;5;174;0;
$GPXUP;2098;09:11:52;0;50	05886;8	52721;5;174;0;
$GPXUP;2098;09:11:53;0;50	05886;8	52721;5;174;0;
$GPXUP;2098;09:11:54;0;50	05886;8	52721;5;174;0;
$GPXUP;2098;09:11:55;0;50	05885;8	52721;5;173;0;
$GPXUP;2098;09:11:56;0;50	05885;8	52721;5;173;0;
$GPXUP;2098;09:11:57;0;50	05885;8	52721;5;173;0;
$GPXUP;2098;09:11:58;0;50	05885;8	52721;5;173;0;
$GPXUP;2098;09:11:59;0;50	05885;8	52721;5;173;0;
$GPXUP;2098;09:12:00;0;50	05885;8	52721;5;173;0;
$GPXUP;2098;09:12:01;0;50	05885;8	52721;5;173;0;
$GPXUP;2098;09:12:02;0;50	05885;8	52721;5;173;0;
$GPXUP;2098;09:12:03;0;50	05886;8	52721;5;174;0;
$GPXUP;2098;09:12:04;0;50	05886;8	52721;5;174;0;
$GPXUP;2098;09:12:05;0;50	05886;8	52721;5;174;0;
$GPXUP;2098;09:12:06;0;50	05886;8	52721;5;174;0;
$GPXUP;2098;09:12:07;0;50	05885;8	52721;5;175;0;
$GPXUP;2098;09:12:08;0;50	05885;8	52721;5;175;0;
$GPXUP;2098;09:12:09;0;50	05885;8	52721;5;175;0;
$GPXUP;2098;09:12:10;0;50	05885;8	52721;5;175;0;
$GPXUP;2098;09:12:11;0;50	05885;8	52721;5;175;0;
$GPXUP;2098;09:12:12;0;50	05885;8	52721;5;175;0;
$GPXUP;2098;09:12:13;0;50	05885;8	52721;5;176;0;
$GPXUP;2098;09:12:14;0;50	05885;8	52721;5;176;0;
$GPXUP;2098;09:12:15;0;50	05885;8	52721;5;176;0;
$GPXUP;2098;09:12:16;0;50	05885;8	52721;5;176;0;
$GPXUP;2098;09:12:17;0;50	05885;8	52721;5;176;0;
$GPXUP;2098;09:12:18;0;50	05885;8	52722;5;176;0;
$GPXUP;2098;09:12:19;0;50	05885;8	52722;5;176;0;
$GPXUP;2098;09:12:20;0;50	05885;8	52722;5;176;0;
$GPXUP;2098;09:12:21;0;50	05885;8	52722;5;176;0;
$GPXUP;2098;09:12:22;0;50	05884;8	52722;5;177;0;
$GPXUP;2098;09:12:23;0;50	05885;8	52722;5;178;0;
$GPXUP;2098;09:12:24;0;50	05885;8	52722;5;178;0;
$GPXUP;2098;09:12:25;0;50	05885;8	52722;5;178;0;
$GPXUP;2098;09:12:26;0;50	05885;8	52722;5;178;0;
$GPXUP;2098;09:12:27;0;50	05885;8	52722;5;178;0;
$GPXUP;2098;09:12:28;0;50	05885;8	52722;5;178;0;
$GPXUP;2098;09:12:29;0;50	05885;8	52722;5;178;0;
$GPXUP;2098;09:12:30;0;50	05884;8	52722;5;178;0;
$GPXUP;2098;09:12:31;0;50	05884;8	52722;5;178;0;
$GPXUP;2098;09:12:32;0;50	05884;8	52722;5;178;0;
$GPXUP;2098;09:12:33;0;50	05884;8	52722;5;178;0;
$GPXUP;2098;09:12:34;0;50	05884;8	52722;5;178;0;
$GPXUP;2098;09:12:35;0;50	05884;8	52722;5;178;0;
$GPXUP;2098;09:12:36;0;50	05884;8	52722;5;178;0;
$GPXUP;2098;09:12:37;0;50	05884;8	52722;5;179;0;
$GPXUP;2098;09:12:38;0;50	05884;8	52722;5;179;0;
$GPXUP;2098;09:12:39;0;50	05884;8	52722;5;179;0;
$GPXUP;2098;09:12:40;0;50	05884;8	52722;5;179;0;
$GPXUP;2098;09:12:41;0;50	05884;8	52722;5;179;0;
$GPXUP;2098;09:12:42;0;50	05884;8	52722;5;179;0;
$GPXUP;2098;09:12:43;0;50	05884;8	52722;5;179;0;
$GPXUP;2098;09:12:44;0;50	05884;8	52722;5;179;0;
$GPXUP;2098;09:12:45;0;50	05884;8	52722;5;179;0;
$GPXUP;2098;09:12:46;0;50	05884;8	52722;5;179;0;
$GPXUP;2098;09:12:47;0;50	05884;8	52722;5;179;0;
$GPXUP;2098;09:12:48;0;50	05884;8	52722;5;179;0;
$GPXUP;2098;09:12:49;0;50	05884;8	52722;5;179;0;
$GPXUP;2098;09:12:50;0;50	05884;8	52722;5;179;0;
$GPXUP;2098;09:12:51;0;50	05884;8	52722;5;179;0;
$GPXUP;2098;09:12:52;0;50	05884;8	52722;5;179;0;
$GPXUP;2098;09:12:53;0;50	05884;8	52722;5;179;0;
$GPXUP;2098;09:12:54;0;50	05884;8	52722;5;179;0;
$GPXUP;2098;09:12:55;0;50	05884;8	52722;5;179;0;
$GPXUP;2098;09:12:56;0;50	05884;8	52722;5;179;0;
$GPXUP;2098;09:12:57;0;50	05884;8	52722;5;179;0;
$GPXUP;2098;09:12:58;0;50	05884;8	52722;5;179;0;
$GPXUP;2098;09:12:59;0;50	05884;8	52722;5;179;0;
$GPXUP;2098;09:13:00;0;50	05884;8	52722;5;179;0;
$GPXUP;2098;09:13:01;0;50	05884;8	52722;5;179;0;
$GPXUP;2098;09:13:02;0;50	05885;8	52722;5;178;0;
$GPXUP;2098;09:13:03;0;50	05885;8	52722;5;178;0;
$GPXUP;2098;09:13:04;0;50	05885;8	52722;5;178;0;
$GPXUP;2098;09:13:05;0;50	05885;8	52722;5;178;0;
$GPXUP;2098;09:13:06;0;50	05885;8	52722;5;178;0;
$GPXUP;2098;09:13:07;0;50	05885;8	52722;5;178;0;
$GPXUP;2098;09:13:08;0;50	05885;8	52722;5;178;0;
$GPXUP;2098;09:13:09;0;50	05885;8	52722;5;178;0;
$GPXUP;2098;09:13:10;0;50	05885;8	52722;5;178;0;
$GPXUP;2098;09:13:11;0;50	05885;8	52722;5;178;0;
$GPXUP;2098;09:13:12;0;50	05885;8	52722;5;178;0;
$GPXUP;2098;09:13:13;0;50	05884;8	52722;5;177;0;
$GPXUP;2098;09:13:14;0;50	05884;8	52722;5;177;0;
$GPXUP;2098;09:13:15;0;50	05884;8	52722;5;177;0;
$GPXUP;2098;09:13:16;0;50	05884;8	52722;5;177;0;
$GPXUP;2098;09:13:17;0;50	05884;8	52722;5;177;0;
$GPXUP;2098;09:13:18;0;50	05884;8	52722;5;177;0;
$GPXUP;2098;09:13:19;0;50	05884;8	52722;5;177;0;
$GPXUP;2098;09:13:20;0;50	05884;8	52722;5;177;0;
$GPXUP;2098;09:13:21;0;50	05884;8	52722;5;177;0;
$GPXUP;2098;09:13:22;0;50	05884;8	52722;5;177;0;
$GPXUP;2098;09:13:23;0;50	05884;8	52722;5;177;0;
$GPXUP;2098;09:13:24;0;50	05884;8	52722;5;177;0;
$GPXUP;2098;09:13:25;0;50	05884;8	52722;5;177;0;
$GPXUP;2098;09:13:26;0;50	05884;8	52722;5;177;0;
$GPXUP;2098;09:13:27;0;50	05884;8	52722;5;177;0;
$GPXUP;2098;09:13:28;0;50	05884;8	52722;5;177;0;
$GPXUP;2098;09:13:29;0;50	05884;8	52722;5;177;0;
$GPXUP;2098;09:13:30;0;50	05884;8	52722;5;177;0;
$GPXUP;2098;09:13:31;0;50	05884;8	52723;5;177;0;
$GPXUP;2098;09:13:32;0;50	05884;8	52723;5;177;0;
$GPXUP;2098;09:13:33;0;50	05884;8	52723;5;177;0;
$GPXUP;2098;09:13:34;0;50	05884;8	52723;5;177;0;
$GPXUP;2098;09:13:35;0;50	05884;8	52723;5;177;0;
$GPXUP;2098;09:13:36;0;50	05884;8	52723;5;177;0;
$GPXUP;2098;09:13:37;0;50	05884;8	52723;5;177;0;
$GPXUP;2098;09:13:38;0;50	05884;8	52723;5;177;0;
$GPXUP;2098;09:13:39;0;50	05884;8	52723;5;177;0;
$GPXUP;2098;09:13:40;0;50	05884;8	52723;5;177;0;
$GPXUP;2098;09:13:41;0;50	05883;8	52723;5;178;0;
$GPXUP;2098;09:13:42;0;50	05883;8	52723;5;178;0;
$GPXUP;2098;09:13:43;0;50	05883;8	52723;5;178;0;
$GPXUP;2098;09:13:44;0;50	05883;8	52723;5;178;0;
$GPXUP;2098;09:13:45;0;50	05884;8	52723;5;178;0;
$GPXUP;2098;09:13:46;0;50	05884;8	52723;5;178;0;
$GPXUP;2098;09:13:47;0;50	05884;8	52723;5;178;0;
$GPXUP;2098;09:13:48;0;50	05884;8	52723;5;178;0;
$GPXUP;2098;09:13:49;0;50	05884;8	52723;5;178;0;
$GPXUP;2098;09:13:50;0;50	05884;8	52723;5;178;0;
$GPXUP;2098;09:13:51;0;50	05884;8	52723;5;178;0;
$GPXUP;2098;09:13:52;0;50	05884;8	52723;5;178;0;
$GPXUP;2098;09:13:53;0;50	05884;8	52723;5;178;0;
$GPXUP;2098;09:13:54;0;50	05884;8	52723;5;178;0;
$GPXUP;2098;09:13:55;0;50	05884;8	52723;5;178;0;
$GPXUP;2098;09:13:56;0;50	05884;8	52723;5;178;0;
$GPXUP;2098;09:13:57;0;50	05884;8	52723;5;178;0;
$GPXUP;2098;09:13:58;0;50	05884;8	52723;5;178;0;
$GPXUP;2098;09:13:59;0;50	05883;8	52723;5;179;0;
$GPXUP;2098;09:14:00;0;50	05883;8	52723;5;179;0;
$GPXUP;2098;09:14:01;0;50	05883;8	52723;5;179;0;
$GPXUP;2098;09:14:02;0;50	05883;8	52723;5;179;0;
$GPXUP;2098;09:14:03;0;50	05883;8	52723;5;179;0;
$GPXUP;2098;09:14:04;0;50	05883;8	52723;5;179;0;
$GPXUP;2098;09:14:05;0;50	05883;8	52723;5;179;0;
$GPXUP;2098;09:14:06;0;50	05883;8	52723;5;179;0;
$GPXUP;2098;09:14:07;0;50	05884;8	52723;5;178;0;
$GPXUP;2098;09:14:08;0;50	05884;8	52723;5;178;0;
$GPXUP;2098;09:14:09;0;50	05884;8	52723;5;178;0;
$GPXUP;2098;09:14:10;0;50	05884;8	52723;5;178;0;
$GPXUP;2098;09:14:11;0;50	05884;8	52723;5;178;0;
$GPXUP;2098;09:14:12;0;50	05884;8	52724;5;179;0;
$GPXUP;2098;09:14:13;0;50	05884;8	52724;5;179;0;
$GPXUP;2098;09:14:14;0;50	05884;8	52724;5;179;0;
$GPXUP;2098;09:14:15;0;50	05884;8	52724;5;179;0;
$GPXUP;2098;09:14:16;0;50	05884;8	52724;5;179;0;
$GPXUP;2098;09:14:17;0;50	05884;8	52724;5;179;0;
$GPXUP;2098;09:14:18;0;50	05884;8	52724;5;179;0;
$GPXUP;2098;09:14:19;0;50	05884;8	52724;5;179;0;
$GPXUP;2098;09:14:20;0;50	05884;8	52724;5;179;0;
$GPXUP;2098;09:14:21;0;50	05884;8	52724;5;179;0;
$GPXUP;2098;09:14:22;0;50	05884;8	52724;5;179;0;
$GPXUP;2098;09:14:23;0;50	05884;8	52724;5;179;0;
$GPXUP;2098;09:14:24;0;50	05884;8	52724;5;179;0;
$GPXUP;2098;09:14:25;0;50	05884;8	52724;5;179;0;
$GPXUP;2098;09:14:26;0;50	05884;8	52724;5;179;0;
$GPXUP;2098;09:14:27;0;50	05884;8	52725;5;178;0;
$GPXUP;2098;09:14:28;0;50	05884;8	52725;5;178;0;
$GPXUP;2098;09:14:29;0;50	05884;8	52725;5;178;0;
$GPXUP;2098;09:14:30;0;50	05884;8	52725;5;178;0;
$GPXUP;2098;09:14:31;0;50	05884;8	52725;5;178;0;
$GPXUP;2098;09:14:32;0;50	05884;8	52725;5;178;0;
$GPXUP;2098;09:14:33;0;50	05884;8	52725;5;178;0;
$GPXUP;2098;09:14:34;0;50	05884;8	52725;5;178;0;
$GPXUP;2098;09:14:35;0;50	05884;8	52725;5;177;0;
$GPXUP;2098;09:14:36;0;50	05884;8	52723;5;177;0;
$GPXUP;2098;09:14:37;0;50	05884;8	52723;5;177;0;
$GPXUP;2098;09:14:38;0;50	05884;8	52723;5;177;0;
$GPXUP;2098;09:14:39;0;50	05884;8	52723;5;177;0;
$GPXUP;2098;09:14:40;0;50	05884;8	52723;5;177;0;
$GPXUP;2098;09:14:41;0;50	05884;8	52723;5;177;0;
$GPXUP;2098;09:14:42;0;50	05884;8	52723;5;177;0;
$GPXUP;2098;09:14:43;0;50	05884;8	52723;5;177;0;
$GPXUP;2098;09:14:44;0;50	05884;8	52723;5;177;0;
$GPXUP;2098;09:14:45;0;50	05884;8	52723;5;177;0;
$GPXUP;2098;09:14:46;0;50	05885;8	52723;5;176;0;
$GPXUP;2098;09:14:47;0;50	05885;8	52723;5;176;0;
$GPXUP;2098;09:14:48;0;50	05885;8	52723;5;176;0;
$GPXUP;2098;09:14:49;0;50	05885;8	52723;5;176;0;
$GPXUP;2098;09:14:50;0;50	05884;8	52723;5;176;0;
$GPXUP;2098;09:14:51;0;50	05884;8	52723;5;176;0;
$GPXUP;2098;09:14:52;0;50	05884;8	52723;5;176;0;
$GPXUP;2098;09:14:53;0;50	05884;8	52723;5;176;0;
$GPXUP;2098;09:14:54;0;50	05884;8	52723;5;176;0;
$GPXUP;2098;09:14:55;0;50	05884;8	52723;5;176;0;
$GPXUP;2098;09:14:56;0;50	05885;8	52724;5;175;0;
$GPXUP;2098;09:14:57;0;50	05885;8	52724;5;175;0;
$GPXUP;2098;09:14:58;0;50	05884;8	52724;5;174;0;
$GPXUP;2098;09:14:59;0;50	05884;8	52724;5;174;0;
$GPXUP;2098;09:15:00;0;50	05884;8	52724;5;174;0;
$GPXUP;2098;09:15:01;0;50	05884;8	52722;5;174;0;
$GPXUP;2098;09:15:02;0;50	05884;8	52722;5;174;0;
$GPXUP;2098;09:15:03;0;50	05884;8	52722;5;174;0;
$GPXUP;2098;09:15:04;0;50	05884;8	52722;5;174;0;
$GPXUP;2098;09:15:05;0;50	05884;8	52722;5;174;0;
$GPXUP;2098;09:15:06;0;50	05884;8	52722;5;174;0;
$GPXUP;2098;09:15:07;0;50	05884;8	52722;5;174;0;
$GPXUP;2098;09:15:08;0;50	05884;8	52722;5;174;0;
$GPXUP;2098;09:15:09;0;50	05884;8	52722;5;174;0;
$GPXUP;2098;09:15:10;0;50	05884;8	52722;5;174;0;
$GPXUP;2098;09:15:11;0;50	05884;8	52722;5;174;0;
$GPXUP;2098;09:15:12;0;50	05884;8	52722;5;173;0;
$GPXUP;2098;09:15:13;0;50	05884;8	52722;5;173;0;
$GPXUP;2098;09:15:14;0;50	05884;8	52722;5;173;0;
$GPXUP;2098;09:15:15;0;50	05884;8	52722;5;173;0;
$GPXUP;2098;09:15:16;0;50	05884;8	52722;5;173;0;
$GPXUP;2098;09:15:17;0;50	05884;8	52722;5;173;0;
$GPXUP;2098;09:15:18;0;50	05884;8	52722;5;173;0;
$GPXUP;2098;09:15:19;0;50	05884;8	52722;5;172;0;
$GPXUP;2098;09:15:20;0;50	05884;8	52722;5;172;0;
$GPXUP;2098;09:15:21;0;50	05883;8	52722;5;173;0;
$GPXUP;2098;09:15:22;0;50	05883;8	52722;5;173;0;
$GPXUP;2098;09:15:23;0;50	05884;8	52722;5;173;0;
$GPXUP;2098;09:15:24;0;50	05884;8	52722;5;173;0;
$GPXUP;2098;09:15:25;0;50	05884;8	52722;5;173;0;
$GPXUP;2098;09:15:26;0;50	05884;8	52722;5;173;0;
$GPXUP;2098;09:15:27;0;50	05884;8	52722;5;173;0;
$GPXUP;2098;09:15:28;0;50	05884;8	52722;5;173;0;
$GPXUP;2098;09:15:29;0;50	05884;8	52722;5;173;0;
$GPXUP;2098;09:15:30;0;50	05884;8	52722;5;173;0;
$GPXUP;2098;09:15:31;0;50	05883;8	52722;5;174;0;
$GPXUP;2098;09:15:32;0;50	05883;8	52722;5;174;0;
$GPXUP;2098;09:15:33;0;50	05883;8	52722;5;174;0;
$GPXUP;2098;09:15:34;0;50	05882;8	52722;5;173;0;
$GPXUP;2098;09:15:35;0;50	05882;8	52722;5;173;0;
$GPXUP;2098;09:15:36;0;50	05882;8	52722;5;173;0;
$GPXUP;2098;09:15:37;0;50	05882;8	52722;5;173;0;
$GPXUP;2098;09:15:38;0;50	05882;8	52722;5;173;0;
$GPXUP;2098;09:15:39;0;50	05882;8	52722;5;173;0;
$GPXUP;2098;09:15:40;0;50	05882;8	52722;5;173;0;
$GPXUP;2098;09:15:41;0;50	05882;8	52722;5;173;0;
$GPXUP;2098;09:15:42;0;50	05882;8	52722;5;173;0;
$GPXUP;2098;09:15:43;0;50	05882;8	52722;5;173;0;
$GPXUP;2098;09:15:44;0;50	05882;8	52722;5;173;0;
$GPXUP;2098;09:15:45;0;50	05883;8	52722;5;174;0;
$GPXUP;2098;09:15:46;0;50	05883;8	52722;5;174;0;
$GPXUP;2098;09:15:47;0;50	05883;8	52722;5;174;0;
$GPXUP;2098;09:15:48;0;50	05883;8	52722;5;174;0;
$GPXUP;2098;09:15:49;0;50	05883;8	52722;5;174;0;
$GPXUP;2098;09:15:50;0;50	05883;8	52722;5;174;0;
$GPXUP;2098;09:15:51;0;50	05883;8	52722;5;174;0;
$GPXUP;2098;09:15:52;0;50	05883;8	52722;5;174;0;
$GPXUP;2098;09:15:53;0;50	05883;8	52722;5;174;0;
$GPXUP;2098;09:15:54;0;50	05882;8	52722;5;175;0;
$GPXUP;2098;09:15:55;0;50	05882;8	52722;5;175;0;
$GPXUP;2098;09:15:56;0;50	05882;8	52722;5;175;0;
$GPXUP;2098;09:15:57;0;50	05882;8	52722;5;175;0;
$GPXUP;2098;09:15:58;0;50	05882;8	52722;5;175;0;
$GPXUP;2098;09:15:59;0;50	05883;8	52722;5;175;0;
$GPXUP;2098;09:16:00;0;50	05883;8	52722;5;175;0;
$GPXUP;2098;09:16:01;0;50	05883;8	52722;5;175;0;
$GPXUP;2098;09:16:02;0;50	05883;8	52722;5;175;0;
$GPXUP;2098;09:16:03;0;50	05882;8	52722;5;176;0;
$GPXUP;2098;09:16:04;0;50	05882;8	52722;5;176;0;
$GPXUP;2098;09:16:05;0;50	05882;8	52722;5;176;0;
$GPXUP;2098;09:16:06;0;50	05882;8	52722;5;176;0;
$GPXUP;2098;09:16:07;0;50	05882;8	52722;5;176;0;
$GPXUP;2098;09:16:08;0;50	05883;8	52722;5;177;0;
$GPXUP;2098;09:16:09;0;50	05883;8	52722;5;177;0;
$GPXUP;2098;09:16:10;0;50	05883;8	52722;5;177;0;
$GPXUP;2098;09:16:11;0;50	05883;8	52722;5;177;0;
$GPXUP;2098;09:16:12;0;50	05883;8	52722;5;177;0;
$GPXUP;2098;09:16:13;0;50	05883;8	52722;5;177;0;
$GPXUP;2098;09:16:14;0;50	05883;8	52722;5;177;0;
$GPXUP;2098;09:16:15;0;50	05883;8	52722;5;177;0;
$GPXUP;2098;09:16:16;0;50	05883;8	52722;5;177;0;
$GPXUP;2098;09:16:17;0;50	05883;8	52722;5;177;0;
$GPXUP;2098;09:16:18;0;50	05883;8	52722;5;177;0;
$GPXUP;2098;09:16:19;0;50	05883;8	52722;5;177;0;
$GPXUP;2098;09:16:20;0;50	05883;8	52722;5;177;0;
$GPXUP;2098;09:16:21;0;50	05883;8	52722;5;177;0;
$GPXUP;2098;09:16:22;0;50	05883;8	52722;5;177;0;
$GPXUP;2098;09:16:23;0;50	05883;8	52722;5;177;0;
$GPXUP;2098;09:16:24;0;50	05883;8	52722;5;177;0;
$GPXUP;2098;09:16:25;0;50	05883;8	52722;5;177;0;
$GPXUP;2098;09:16:26;0;50	05883;8	52722;5;177;0;
$GPXUP;2098;09:16:27;0;50	05883;8	52723;5;177;0;
$GPXUP;2098;09:16:28;0;50	05883;8	52723;5;177;0;
$GPXUP;2098;09:16:29;0;50	05883;8	52723;5;177;0;
$GPXUP;2098;09:16:30;0;50	05883;8	52723;5;177;0;
$GPXUP;2098;09:16:31;0;50	05883;8	52723;5;177;0;
$GPXUP;2098;09:16:32;0;50	05883;8	52723;5;176;0;
$GPXUP;2098;09:16:33;0;50	05883;8	52723;5;176;0;
$GPXUP;2098;09:16:34;0;50	05883;8	52723;5;176;0;
$GPXUP;2098;09:16:35;0;50	05883;8	52723;5;176;0;
$GPXUP;2098;09:16:36;0;50	05883;8	52723;5;176;0;
$GPXUP;2098;09:16:37;0;50	05883;8	52723;5;176;0;
$GPXUP;2098;09:16:38;0;50	05883;8	52723;5;176;0;
$GPXUP;2098;09:16:39;0;50	05883;8	52723;5;176;0;
$GPXUP;2098;09:16:40;0;50	05883;8	5272;5;177;7;
$GPXUP;2098;09:16:41;0;50	05881;8	52714;5;176;17;
$GPXUP;2098;09:16:42;0;50	0588;8	52703;5;176;25;
$GPXUP;2098;09:16:43;0;50	05881;8	52688;5;176;37;
$GPXUP;2098;09:16:44;0;50	05884;8	52668;5;174;41;
$GPXUP;2098;09:16:45;0;50	0589;8	5265;5;174;47;
$GPXUP;2098;09:16:46;0;50	059;8	52628;5;174;61;
$GPXUP;2098;09:16:47;0;50	05913;8	52605;5;172;66;
$GPXUP;2098;09:16:48;0;50	05927;8	52586;5;172;67;
$GPXUP;2098;09:16:49;0;50	05942;8	5257;5;172;63;
$GPXUP;2098;09:16:50;0;50	05956;8	52565;5;171;56;
$GPXUP;2098;09:16:51;0;50	0597;8	52564;5;171;53;
$GPXUP;2098;09:16:52;0;50	05979;8	52565;5;170;34;
$GPXUP;2098;09:16:53;0;50	05981;8	52569;5;169;14;
$GPXUP;2098;09:16:54;0;50	05981;8	52578;5;168;9;
$GPXUP;2098;09:16:55;0;50	05977;8	52584;5;167;8;
$GPXUP;2098;09:16:56;0;50	05971;8	52588;5;166;10;
$GPXUP;2098;09:16:57;0;50	05963;8	52582;5;166;27;
$GPXUP;2098;09:16:58;0;50	05956;8	52574;5;165;30;
$GPXUP;2098;09:16:59;0;50	0595;8	52563;5;164;34;
$GPXUP;2098;09:17:00;0;50	05945;8	52547;5;163;42;
$GPXUP;2098;09:17:01;0;50	05943;8	52522;5;162;59;
$GPXUP;2098;09:17:02;0;50	05938;8	52499;5;162;60;
$GPXUP;2098;09:17:03;0;50	05932;8	52474;5;161;60;
$GPXUP;2098;09:17:04;0;50	05926;8	52452;5;160;60;
$GPXUP;2098;09:17:05;0;50	05917;8	52433;5;161;55;
$GPXUP;2098;09:17:06;0;50	05908;8	52423;5;161;34;
$GPXUP;2098;09:17:07;0;50	05898;8	52421;5;161;33;
$GPXUP;2098;09:17:08;0;50	05884;8	52426;5;162;45;
$GPXUP;2098;09:17:09;0;50	05867;8	52429;5;161;56;
$GPXUP;2098;09:17:10;0;50	05849;8	5243;5;161;58;
$GPXUP;2098;09:17:11;0;50	05834;8	52431;5;161;57;
$GPXUP;2098;09:17:12;0;50	05816;8	52434;5;162;60;
$GPXUP;2098;09:17:13;0;50	05799;8	52438;5;162;60;
$GPXUP;2098;09:17:14;0;50	05785;8	52448;5;162;56;
$GPXUP;2098;09:17:15;0;50	05776;8	52459;5;163;41;
$GPXUP;2098;09:17:16;0;50	05772;8	52472;5;164;32;
$GPXUP;2098;09:17:17;0;50	05774;8	52489;5;165;33;
$GPXUP;2098;09:17:18;0;50	05782;8	52503;5;165;31;
$GPXUP;2098;09:17:19;0;50	05793;8	52522;5;166;47;
$GPXUP;2098;09:17:20;0;50	05806;8	52543;5;167;57;
$GPXUP;2098;09:17:21;0;50	05822;8	52564;5;166;66;
$GPXUP;2098;09:17:22;0;50	05838;8	52586;5;167;67;
$GPXUP;2098;09:17:23;0;50	0585;8	5261;5;167;63;
$GPXUP;2098;09:17:24;0;50	05859;8	52633;5;166;56;
$GPXUP;2098;09:17:25;0;50	05868;8	52655;5;166;55;
$GPXUP;2098;09:17:26;0;50	05873;8	5268;5;166;59;
$GPXUP;2098;09:17:27;0;50	05875;8	52702;5;166;49;
$GPXUP;2098;09:17:28;0;50	05877;8	52721;5;166;44;
$GPXUP;2098;09:17:29;0;50	05878;8	52738;5;167;41;
$GPXUP;2098;09:17:30;0;50	05878;8	52752;5;166;34;
$GPXUP;2098;09:17:31;0;50	05876;8	5276;5;166;21;
$GPXUP;2098;09:17:32;0;50	05877;8	5276;5;166;2;
$GPXUP;2098;09:17:33;0;50	05878;8	52759;5;166;0;
$GPXUP;2098;09:17:34;0;50	05879;8	52758;5;166;0;
$GPXUP;2098;09:17:35;0;50	0588;8	52756;5;166;0;
$GPXUP;2098;09:17:36;0;50	05881;8	52755;5;167;0;
$GPXUP;2098;09:17:37;0;50	05881;8	52755;5;166;0;
$GPXUP;2098;09:17:38;0;50	05882;8	52754;5;167;0;
$GPXUP;2098;09:17:39;0;50	05882;8	52752;5;167;0;
$GPXUP;2098;09:17:40;0;50	05883;8	52752;5;168;0;
$GPXUP;2098;09:17:41;0;50	05883;8	52751;5;167;0;
$GPXUP;2098;09:17:42;0;50	05884;8	52751;5;168;0;
$GPXUP;2098;09:17:43;0;50	05884;8	5275;5;168;0;
$GPXUP;2098;09:17:44;0;50	05884;8	5275;5;168;0;
$GPXUP;2098;09:17:45;0;50	05885;8	52749;5;168;0;
$GPXUP;2098;09:17:46;0;50	05885;8	52749;5;168;0;
$GPXUP;2098;09:17:47;0;50	05885;8	52747;5;168;0;
$GPXUP;2098;09:17:48;0;50	05885;8	52747;5;169;0;
$GPXUP;2098;09:17:49;0;50	05885;8	52747;5;169;0;
$GPXUP;2098;09:17:50;0;50	05885;8	52747;5;169;0;
$GPXUP;2098;09:17:51;0;50	05886;8	52746;5;170;0;
$GPXUP;2098;09:17:52;0;50	05886;8	52746;5;170;0;
$GPXUP;2098;09:17:53;0;50	05886;8	52746;5;170;0;
$GPXUP;2098;09:17:54;0;50	05886;8	52746;5;170;0;
$GPXUP;2098;09:17:55;0;50	05886;8	52746;5;170;0;
$GPXUP;2098;09:17:56;0;50	05887;8	52746;5;170;0;
$GPXUP;2098;09:17:57;0;50	05887;8	52744;5;170;0;
$GPXUP;2098;09:17:58;0;50	05886;8	52744;5;171;0;
$GPXUP;2098;09:17:59;0;50	05886;8	52744;5;171;0;
$GPXUP;2098;09:18:00;0;50	05886;8	52744;5;171;0;
$GPXUP;2098;09:18:01;0;50	05886;8	52744;5;171;0;
$GPXUP;2098;09:18:02;0;50	05887;8	52744;5;172;0;
$GPXUP;2098;09:18:03;0;50	05887;8	52744;5;172;0;
$GPXUP;2098;09:18:04;0;50	05887;8	52744;5;172;0;
$GPXUP;2098;09:18:05;0;50	05887;8	52744;5;172;0;
$GPXUP;2098;09:18:06;0;50	05887;8	52744;5;172;0;
$GPXUP;2098;09:18:07;0;50	05887;8	52744;5;172;0;
$GPXUP;2098;09:18:08;0;50	05887;8	52744;5;172;0;
$GPXUP;2098;09:18:09;0;50	05887;8	52744;5;172;0;
$GPXUP;2098;09:18:10;0;50	05887;8	52744;5;173;0;
$GPXUP;2098;09:18:11;0;50	05887;8	52744;5;173;0;
$GPXUP;2098;09:18:12;0;50	05887;8	52744;5;173;0;
$GPXUP;2098;09:18:13;0;50	05887;8	52744;5;173;0;
$GPXUP;2098;09:18:14;0;50	05887;8	52744;5;173;0;
$GPXUP;2098;09:18:15;0;50	05887;8	52744;5;173;0;
$GPXUP;2098;09:18:16;0;50	05887;8	52744;5;173;0;
$GPXUP;2098;09:18:17;0;50	05887;8	52744;5;173;0;
$GPXUP;2098;09:18:18;0;50	05887;8	52744;5;173;0;
$GPXUP;2098;09:18:19;0;50	05888;8	52744;5;173;0;
$GPXUP;2098;09:18:20;0;50	05888;8	52744;5;173;0;
$GPXUP;2098;09:18:21;0;50	05888;8	52744;5;173;0;
$GPXUP;2098;09:18:22;0;50	05888;8	52744;5;173;0;
$GPXUP;2098;09:18:23;0;50	05888;8	52744;5;173;0;
$GPXUP;2098;09:18:24;0;50	05888;8	52744;5;173;0;
$GPXUP;2098;09:18:25;0;50	05888;8	52744;5;173;0;
$GPXUP;2098;09:18:26;0;50	05888;8	52744;5;173;0;
$GPXUP;2098;09:18:27;0;50	05888;8	52744;5;173;0;
$GPXUP;2098;09:18:28;0;50	05888;8	52744;5;174;0;
$GPXUP;2098;09:18:29;0;50	05888;8	52744;5;174;0;
$GPXUP;2098;09:18:30;0;50	05888;8	52744;5;174;0;
$GPXUP;2098;09:18:31;0;50	05888;8	52744;5;174;0;
$GPXUP;2098;09:18:32;0;50	05888;8	52744;5;174;0;
$GPXUP;2098;09:18:33;0;50	05888;8	52744;5;174;0;
$GPXUP;2098;09:18:34;0;50	05888;8	52744;5;174;0;
$GPXUP;2098;09:18:35;0;50	05888;8	52744;5;174;0;
$GPXUP;2098;09:18:36;0;50	05888;8	52744;5;174;0;
$GPXUP;2098;09:18:37;0;50	05888;8	52744;5;174;0;
$GPXUP;2098;09:18:38;0;50	05888;8	52744;5;174;0;
$GPXUP;2098;09:18:39;0;50	05888;8	52744;5;174;0;
$GPXUP;2098;09:18:40;0;50	05888;8	52744;5;174;0;
$GPXUP;2098;09:18:41;0;50	05888;8	52744;5;174;0;
$GPXUP;2098;09:18:42;0;50	05888;8	52744;5;174;0;
$GPXUP;2098;09:18:43;0;50	05888;8	52744;5;174;0;
$GPXUP;2098;09:18:44;0;50	05888;8	52744;5;174;0;
$GPXUP;2098;09:18:45;0;50	05888;8	52744;5;174;0;
$GPXUP;2098;09:18:46;0;50	05888;8	52744;5;174;0;
$GPXUP;2098;09:18:47;0;50	05888;8	52744;5;174;0;
$GPXUP;2098;09:18:48;0;50	05888;8	52744;5;174;0;
$GPXUP;2098;09:18:49;0;50	05888;8	52744;5;174;0;
$GPXUP;2098;09:18:50;0;50	05888;8	52744;5;174;0;
$GPXUP;2098;09:18:51;0;50	05888;8	52744;5;174;0;
$GPXUP;2098;09:18:52;0;50	05888;8	52744;5;174;0;
$GPXUP;2098;09:18:53;0;50	05888;8	52744;5;174;0;
$GPXUP;2098;09:18:54;0;50	05888;8	52744;5;174;0;
$GPXUP;2098;09:18:55;0;50	05888;8	52744;5;174;0;
$GPXUP;2098;09:18:56;0;50	05889;8	52744;5;173;0;
$GPXUP;2098;09:18:57;0;50	05889;8	52744;5;173;0;
$GPXUP;2098;09:18:58;0;50	05889;8	52744;5;173;0;
$GPXUP;2098;09:18:59;0;50	05889;8	52744;5;173;0;
$GPXUP;2098;09:19:00;0;50	05889;8	52744;5;173;0;
$GPXUP;2098;09:19:01;0;50	05889;8	52744;5;173;0;
$GPXUP;2098;09:19:02;0;50	05888;8	52744;5;173;0;
$GPXUP;2098;09:19:03;0;50	05888;8	52744;5;173;0;
$GPXUP;2098;09:19:04;0;50	05887;8	52744;5;173;0;
$GPXUP;2098;09:19:05;0;50	05887;8	52743;5;172;0;
$GPXUP;2098;09:19:06;0;50	05887;8	52743;5;172;0;
$GPXUP;2098;09:19:07;0;50	05887;8	52743;5;172;0;
$GPXUP;2098;09:19:08;0;50	05887;8	52743;5;172;0;
$GPXUP;2098;09:19:09;0;50	05887;8	52743;5;172;0;
$GPXUP;2098;09:19:10;0;50	05887;8	52743;5;172;0;
$GPXUP;2098;09:19:11;0;50	05887;8	52743;5;172;0;
$GPXUP;2098;09:19:12;0;50	05887;8	52743;5;172;0;
$GPXUP;2098;09:19:13;0;50	05887;8	52743;5;172;0;
$GPXUP;2098;09:19:14;0;50	05887;8	52743;5;172;0;
$GPXUP;2098;09:19:15;0;50	05887;8	52743;5;171;0;
$GPXUP;2098;09:19:16;0;50	05887;8	52743;5;171;0;
$GPXUP;2098;09:19:17;0;50	05887;8	52743;5;171;0;
$GPXUP;2098;09:19:18;0;50	05887;8	52743;5;171;0;
$GPXUP;2098;09:19:19;0;50	05887;8	52743;5;171;0;
$GPXUP;2098;09:19:20;0;50	05888;8	52742;5;171;0;
$GPXUP;2098;09:19:21;0;50	05888;8	52742;5;171;0;
$GPXUP;2098;09:19:22;0;50	05888;8	52742;5;171;0;
$GPXUP;2098;09:19:23;0;50	05888;8	52742;5;171;0;
$GPXUP;2098;09:19:24;0;50	05888;8	52742;5;171;0;
$GPXUP;2098;09:19:25;0;50	05888;8	52742;5;171;0;
$GPXUP;2098;09:19:26;0;50	05888;8	52742;5;171;0;
$GPXUP;2098;09:19:27;0;50	05888;8	52742;5;171;0;
$GPXUP;2098;09:19:28;0;50	05888;8	52742;5;171;0;
$GPXUP;2098;09:19:29;0;50	05888;8	52742;5;171;0;
$GPXUP;2098;09:19:30;0;50	05888;8	52742;5;171;0;
$GPXUP;2098;09:19:31;0;50	05888;8	52742;5;171;0;
$GPXUP;2098;09:19:32;0;50	05888;8	52742;5;171;0;
$GPXUP;2098;09:19:33;0;50	05888;8	52742;5;171;0;
$GPXUP;2098;09:19:34;0;50	05888;8	52742;5;171;0;
$GPXUP;2098;09:19:35;0;50	05888;8	52742;5;171;0;
$GPXUP;2098;09:19:36;0;50	05888;8	52742;5;171;0;
$GPXUP;2098;09:19:37;0;50	05888;8	52742;5;171;0;
$GPXUP;2098;09:19:38;0;50	05887;8	52743;5;171;0;
$GPXUP;2098;09:19:39;0;50	05887;8	52743;5;171;0;
$GPXUP;2098;09:19:40;0;50	05887;8	52743;5;171;0;
$GPXUP;2098;09:19:41;0;50	05888;8	52743;5;170;0;
$GPXUP;2098;09:19:42;0;50	05888;8	52743;5;170;0;
$GPXUP;2098;09:19:43;0;50	05887;8	52743;5;171;0;
$GPXUP;2098;09:19:44;0;50	05887;8	52743;5;171;0;
$GPXUP;2098;09:19:45;0;50	05888;8	52743;5;170;0;
$GPXUP;2098;09:19:46;0;50	05888;8	52743;5;170;0;
$GPXUP;2098;09:19:47;0;50	05888;8	52743;5;170;0;
$GPXUP;2098;09:19:48;0;50	05888;8	52743;5;170;0;
$GPXUP;2098;09:19:49;0;50	05888;8	52743;5;170;0;
$GPXUP;2098;09:19:50;0;50	05888;8	52743;5;170;0;
$GPXUP;2098;09:19:51;0;50	05888;8	52743;5;170;0;
$GPXUP;2098;09:19:52;0;50	05888;8	52743;5;170;0;
$GPXUP;2098;09:19:53;0;50	05888;8	52743;5;170;0;
$GPXUP;2098;09:19:54;0;50	05888;8	52743;5;170;0;
$GPXUP;2098;09:19:55;0;50	05887;8	52743;5;171;0;
$GPXUP;2098;09:19:56;0;50	05887;8	52743;5;171;0;
$GPXUP;2098;09:19:57;0;50	05887;8	52743;5;171;0;
$GPXUP;2098;09:19:58;0;50	05887;8	52743;5;171;0;
$GPXUP;2098;09:19:59;0;50	05887;8	52743;5;171;0;
$GPXUP;2098;09:20:00;0;50	05887;8	52743;5;171;0;
$GPXUP;2098;09:20:01;0;50	05887;8	52743;5;171;0;
$GPXUP;2098;09:20:02;0;50	05887;8	52743;5;171;0;
$GPXUP;2098;09:20:03;0;50	05888;8	52743;5;172;0;
$GPXUP;2098;09:20:04;0;50	05887;8	52743;5;172;0;
$GPXUP;2098;09:20:05;0;50	05887;8	52743;5;172;0;
$GPXUP;2098;09:20:06;0;50	05887;8	52743;5;172;0;
$GPXUP;2098;09:20:07;0;50	05887;8	52743;5;172;0;
$GPXUP;2098;09:20:08;0;50	05887;8	52743;5;172;0;
$GPXUP;2098;09:20:09;0;50	05888;8	52743;5;173;0;
$GPXUP;2098;09:20:10;0;50	05888;8	52743;5;173;0;
$GPXUP;2098;09:20:11;0;50	05888;8	52743;5;173;0;
$GPXUP;2098;09:20:12;0;50	05887;8	52743;5;174;0;
$GPXUP;2098;09:20:13;0;50	05887;8	52743;5;174;0;
$GPXUP;2098;09:20:14;0;50	05888;8	52743;5;175;0;
$GPXUP;2098;09:20:15;0;50	05888;8	52743;5;175;0;
$GPXUP;2098;09:20:16;0;50	05888;8	52743;5;175;0;
$GPXUP;2098;09:20:17;0;50	05888;8	52743;5;175;0;
$GPXUP;2098;09:20:18;0;50	05888;8	52743;5;175;0;
$GPXUP;2098;09:20:19;0;50	05888;8	52743;5;175;0;
$GPXUP;2098;09:20:20;0;50	05888;8	52743;5;175;0;
$GPXUP;2098;09:20:21;0;50	05888;8	52743;5;175;0;
$GPXUP;2098;09:20:22;0;50	05888;8	52742;5;176;0;
$GPXUP;2098;09:20:23;0;50	05888;8	52742;5;176;0;
$GPXUP;2098;09:20:24;0;50	05888;8	52742;5;176;0;
$GPXUP;2098;09:20:25;0;50	05888;8	52742;5;176;0;
$GPXUP;2098;09:20:26;0;50	05888;8	52742;5;176;0;
$GPXUP;2098;09:20:27;0;50	05888;8	52742;5;176;0;
$GPXUP;2098;09:20:28;0;50	05888;8	52742;5;176;0;
$GPXUP;2098;09:20:29;0;50	05888;8	52742;5;176;0;
$GPXUP;2098;09:20:30;0;50	05888;8	52742;5;177;0;
$GPXUP;2098;09:20:31;0;50	05888;8	52742;5;177;0;
$GPXUP;2098;09:20:32;0;50	05888;8	52742;5;177;0;
$GPXUP;2098;09:20:33;0;50	05888;8	52742;5;177;0;
$GPXUP;2098;09:20:34;0;50	05888;8	52742;5;177;0;
$GPXUP;2098;09:20:35;0;50	05888;8	52742;5;177;0;
$GPXUP;2098;09:20:36;0;50	05888;8	52742;5;177;0;
$GPXUP;2098;09:20:37;0;50	05888;8	52742;5;177;0;
$GPXUP;2098;09:20:38;0;50	05887;8	52742;5;177;0;
$GPXUP;2098;09:20:39;0;50	05887;8	52742;5;177;0;
$GPXUP;2098;09:20:40;0;50	05888;8	52742;5;176;0;
$GPXUP;2098;09:20:41;0;50	05888;8	52742;5;176;0;
$GPXUP;2098;09:20:42;0;50	05888;8	52742;5;176;0;
$GPXUP;2098;09:20:43;0;50	05888;8	52742;5;176;0;
$GPXUP;2098;09:20:44;0;50	05888;8	52742;5;176;0;
$GPXUP;2098;09:20:45;0;50	05888;8	52742;5;176;0;
$GPXUP;2098;09:20:46;0;50	05888;8	52742;5;176;0;
$GPXUP;2098;09:20:47;0;50	05887;8	52742;5;175;0;
$GPXUP;2098;09:20:48;0;50	05887;8	52742;5;175;0;
$GPXUP;2098;09:20:49;0;50	05887;8	52742;5;175;0;
$GPXUP;2098;09:20:50;0;50	05887;8	52742;5;175;0;
$GPXUP;2098;09:20:51;0;50	05888;8	52743;5;175;0;
$GPXUP;2098;09:20:52;0;50	05888;8	52743;5;175;0;
$GPXUP;2098;09:20:53;0;50	05887;8	52743;5;174;0;
$GPXUP;2098;09:20:54;0;50	05887;8	52743;5;174;0;
$GPXUP;2098;09:20:55;0;50	05887;8	52743;5;174;0;
$GPXUP;2098;09:20:56;0;50	05887;8	52743;5;174;0;
$GPXUP;2098;09:20:57;0;50	05887;8	52743;5;174;0;
$GPXUP;2098;09:20:58;0;50	05887;8	52743;5;174;0;
$GPXUP;2098;09:20:59;0;50	05887;8	52743;5;174;0;
$GPXUP;2098;09:21:00;0;50	05887;8	52743;5;174;0;
$GPXUP;2098;09:21:01;0;50	05887;8	52743;5;174;0;
$GPXUP;2098;09:21:02;0;50	05887;8	52743;5;174;0;
$GPXUP;2098;09:21:03;0;50	05887;8	52743;5;174;0;
$GPXUP;2098;09:21:04;0;50	05887;8	52743;5;174;0;
$GPXUP;2098;09:21:05;0;50	05887;8	52743;5;174;0;
$GPXUP;2098;09:21:06;0;50	05887;8	52743;5;174;0;
$GPXUP;2098;09:21:07;0;50	05887;8	52743;5;174;0;
$GPXUP;2098;09:21:08;0;50	05887;8	52743;5;174;0;
$GPXUP;2098;09:21:09;0;50	05887;8	52743;5;174;0;
$GPXUP;2098;09:21:10;0;50	05887;8	52743;5;174;0;
$GPXUP;2098;09:21:11;0;50	05887;8	52743;5;174;0;
$GPXUP;2098;09:21:12;0;50	05887;8	52744;5;174;0;
$GPXUP;2098;09:21:13;0;50	05887;8	52744;5;174;0;
$GPXUP;2098;09:21:14;0;50	05887;8	52744;5;174;0;
$GPXUP;2098;09:21:15;0;50	05887;8	52744;5;174;0;
$GPXUP;2098;09:21:16;0;50	05887;8	52744;5;174;0;
$GPXUP;2098;09:21:17;0;50	05887;8	52744;5;174;0;
$GPXUP;2098;09:21:18;0;50	05887;8	52744;5;174;0;
$GPXUP;2098;09:21:19;0;50	05888;8	52744;5;175;0;
$GPXUP;2098;09:21:20;0;50	05888;8	52744;5;175;0;
$GPXUP;2098;09:21:21;0;50	05888;8	52744;5;175;0;
$GPXUP;2098;09:21:22;0;50	05888;8	52744;5;175;0;
$GPXUP;2098;09:21:23;0;50	05888;8	52744;5;175;0;
$GPXUP;2098;09:21:24;0;50	05888;8	52744;5;175;0;
$GPXUP;2098;09:21:25;0;50	05888;8	52744;5;175;0;
$GPXUP;2098;09:21:26;0;50	05888;8	52744;5;175;0;
$GPXUP;2098;09:21:27;0;50	05888;8	52744;5;175;0;
$GPXUP;2098;09:21:28;0;50	05887;8	52744;5;174;0;
$GPXUP;2098;09:21:29;0;50	05887;8	52744;5;174;0;
$GPXUP;2098;09:21:30;0;50	05887;8	52744;5;174;0;
$GPXUP;2098;09:21:31;0;50	05887;8	52744;5;174;0;
$GPXUP;2098;09:21:32;0;50	05887;8	52744;5;174;0;
$GPXUP;2098;09:21:33;0;50	05887;8	52744;5;174;0;
$GPXUP;2098;09:21:34;0;50	05887;8	52744;5;174;0;
$GPXUP;2098;09:21:35;0;50	05887;8	52744;5;174;0;
$GPXUP;2098;09:21:36;0;50	05887;8	52744;5;174;0;
$GPXUP;2098;09:21:37;0;50	05887;8	52744;5;174;0;
$GPXUP;2098;09:21:38;0;50	05888;8	52744;5;173;0;
$GPXUP;2098;09:21:39;0;50	05888;8	52744;5;173;0;
$GPXUP;2098;09:21:40;0;50	05888;8	52744;5;173;0;
$GPXUP;2098;09:21:41;0;50	05887;8	52744;5;173;0;
$GPXUP;2098;09:21:42;0;50	05887;8	52744;5;173;0;
$GPXUP;2098;09:21:43;0;50	05887;8	52744;5;173;0;
$GPXUP;2098;09:21:44;0;50	05887;8	52744;5;173;0;
$GPXUP;2098;09:21:45;0;50	05888;8	52744;5;172;0;
$GPXUP;2098;09:21:46;0;50	05888;8	52744;5;172;0;
$GPXUP;2098;09:21:47;0;50	05888;8	52744;5;172;0;
$GPXUP;2098;09:21:48;0;50	05887;8	52744;5;171;0;
$GPXUP;2098;09:21:49;0;50	05887;8	52743;5;171;0;
$GPXUP;2098;09:21:50;0;50	05887;8	52744;5;171;0;
$GPXUP;2098;09:21:51;0;50	05887;8	52744;5;171;0;
$GPXUP;2098;09:21:52;0;50	05887;8	52744;5;171;0;
$GPXUP;2098;09:21:53;0;50	05887;8	52744;5;171;0;
$GPXUP;2098;09:21:54;0;50	05887;8	52744;5;171;0;
$GPXUP;2098;09:21:55;0;50	05887;8	52744;5;171;0;
$GPXUP;2098;09:21:56;0;50	05887;8	52744;5;171;0;
$GPXUP;2098;09:21:57;0;50	05887;8	52744;5;171;0;
$GPXUP;2098;09:21:58;0;50	05887;8	52744;5;171;0;
$GPXUP;2098;09:21:59;0;50	05887;8	52744;5;171;0;
$GPXUP;2098;09:22:00;0;50	05887;8	52744;5;171;0;
$GPXUP;2098;09:22:01;0;50	05887;8	52744;5;171;0;
$GPXUP;2098;09:22:02;0;50	05887;8	52744;5;171;0;
$GPXUP;2098;09:22:03;0;50	05887;8	52744;5;171;0;
$GPXUP;2098;09:22:04;0;50	05887;8	52744;5;173;0;
$GPXUP;2098;09:22:05;0;50	05887;8	52744;5;173;0;
$GPXUP;2098;09:22:06;0;50	05887;8	52744;5;173;0;
$GPXUP;2098;09:22:07;0;50	05887;8	52744;5;173;0;
$GPXUP;2098;09:22:08;0;50	05887;8	52744;5;173;0;
$GPXUP;2098;09:22:09;0;50	05887;8	52744;5;173;0;
$GPXUP;2098;09:22:10;0;50	05887;8	52744;5;173;0;
$GPXUP;2098;09:22:11;0;50	05887;8	52744;5;173;0;
$GPXUP;2098;09:22:12;0;50	05887;8	52744;5;173;0;
$GPXUP;2098;09:22:13;0;50	05887;8	52744;5;173;0;
$GPXUP;2098;09:22:14;0;50	05888;8	52744;5;173;0;
$GPXUP;2098;09:22:15;0;50	05888;8	52744;5;173;0;
$GPXUP;2098;09:22:16;0;50	05887;8	52744;5;174;0;
$GPXUP;2098;09:22:17;0;50	05887;8	52744;5;174;0;
$GPXUP;2098;09:22:18;0;50	05887;8	52744;5;174;0;
$GPXUP;2098;09:22:19;0;50	05887;8	52744;5;174;0;
$GPXUP;2098;09:22:20;0;50	05887;8	52744;5;174;0;
$GPXUP;2098;09:22:21;0;50	05887;8	52744;5;174;0;
$GPXUP;2098;09:22:22;0;50	05887;8	52744;5;174;0;
$GPXUP;2098;09:22:23;0;50	05887;8	52744;5;174;0;
$GPXUP;2098;09:22:24;0;50	05887;8	52744;5;174;0;
$GPXUP;2098;09:22:25;0;50	05887;8	52744;5;174;0;
$GPXUP;2098;09:22:26;0;50	05887;8	52744;5;174;0;
$GPXUP;2098;09:22:27;0;50	05887;8	52743;5;174;0;
$GPXUP;2098;09:22:28;0;50	05887;8	52743;5;174;0;
$GPXUP;2098;09:22:29;0;50	05887;8	52743;5;174;0;
$GPXUP;2098;09:22:30;0;50	05887;8	52743;5;174;0;
$GPXUP;2098;09:22:31;0;50	05887;8	52743;5;174;0;
$GPXUP;2098;09:22:32;0;50	05887;8	52743;5;174;0;
$GPXUP;2098;09:22:33;0;50	05887;8	52743;5;174;0;
$GPXUP;2098;09:22:34;0;50	05887;8	52743;5;174;0;
$GPXUP;2098;09:22:35;0;50	05887;8	52743;5;174;0;
$GPXUP;2098;09:22:36;0;50	05887;8	52743;5;174;0;
$GPXUP;2098;09:22:37;0;50	05887;8	52743;5;174;0;
$GPXUP;2098;09:22:38;0;50	05887;8	52743;5;174;0;
$GPXUP;2098;09:22:39;0;50	05887;8	52743;5;174;0;
$GPXUP;2098;09:22:40;0;50	05887;8	52743;5;174;0;
$GPXUP;2098;09:22:41;0;50	05887;8	52743;5;174;0;
$GPXUP;2098;09:22:42;0;50	05887;8	52743;5;174;0;
$GPXUP;2098;09:22:43;0;50	05887;8	52743;5;174;0;
$GPXUP;2098;09:22:44;0;50	05887;8	52743;5;174;0;
$GPXUP;2098;09:22:45;0;50	05887;8	52743;5;174;0;
$GPXUP;2098;09:22:46;0;50	05887;8	52743;5;174;0;
$GPXUP;2098;09:22:47;0;50	05887;8	52743;5;174;0;
$GPXUP;2098;09:22:48;0;50	05887;8	52743;5;174;0;
$GPXUP;2098;09:22:49;0;50	05887;8	52744;5;174;0;
$GPXUP;2098;09:22:50;0;50	05887;8	52744;5;174;0;
$GPXUP;2098;09:22:51;0;50	05887;8	52744;5;174;1;
$GPXUP;2098;09:22:52;0;50	05887;8	52744;5;174;1;
$GPXUP;2098;09:22:53;0;50	05887;8	52744;5;174;1;
$GPXUP;2098;09:22:54;0;50	05887;8	52745;5;174;1;
$GPXUP;2098;09:22:55;0;50	05887;8	52745;5;174;1;
$GPXUP;2098;09:22:56;0;50	05886;8	52745;5;173;1;
$GPXUP;2098;09:22:57;0;50	05886;8	52747;5;173;1;
$GPXUP;2098;09:22:58;0;50	05886;8	52747;5;173;1;
$GPXUP;2098;09:22:59;0;50	05886;8	52747;5;173;1;
$GPXUP;2098;09:23:00;0;50	05886;8	52748;5;174;0;
$GPXUP;2098;09:23:01;0;50	05886;8	52748;5;174;0;
$GPXUP;2098;09:23:02;0;50	05886;8	52748;5;174;1;
$GPXUP;2098;09:23:03;0;50	05885;8	52748;5;173;1;
$GPXUP;2098;09:23:04;0;50	05885;8	52748;5;173;0;
$GPXUP;2098;09:23:05;0;50	05885;8	52748;5;173;0;
$GPXUP;2098;09:23:06;0;50	05885;8	52748;5;173;0;
$GPXUP;2098;09:23:07;0;50	05885;8	52749;5;173;0;
$GPXUP;2098;09:23:08;0;50	05885;8	52749;5;173;0;
$GPXUP;2098;09:23:09;0;50	05885;8	52749;5;173;0;
$GPXUP;2098;09:23:10;0;50	05885;8	52749;5;173;0;
$GPXUP;2098;09:23:11;0;50	05885;8	52749;5;173;0;
$GPXUP;2098;09:23:12;0;50	05885;8	52749;5;173;0;
$GPXUP;2098;09:23:13;0;50	05885;8	52749;5;173;0;
$GPXUP;2098;09:23:14;0;50	05885;8	52749;5;173;0;
$GPXUP;2098;09:23:15;0;50	05885;8	52749;5;173;0;
$GPXUP;2098;09:23:16;0;50	05886;8	52749;5;173;0;
$GPXUP;2098;09:23:17;0;50	05885;8	52748;5;173;1;
$GPXUP;2098;09:23:18;0;50	05885;8	52748;5;173;0;
$GPXUP;2098;09:23:19;0;50	05885;8	52749;5;173;2;
$GPXUP;2098;09:23:20;0;50	05884;8	52749;5;173;2;
$GPXUP;2098;09:23:21;0;50	05884;8	52749;5;173;1;
$GPXUP;2098;09:23:22;0;50	05884;8	52749;5;173;1;
$GPXUP;2098;09:23:23;0;50	05883;8	52749;5;173;2;
$GPXUP;2098;09:23:24;0;50	05882;8	52749;5;173;1;
$GPXUP;2098;09:23:25;0;50	05882;8	5275;5;173;1;
$GPXUP;2098;09:23:26;0;50	05882;8	52749;5;173;0;
$GPXUP;2098;09:23:27;0;50	05882;8	5275;5;173;0;
$GPXUP;2098;09:23:28;0;50	05881;8	5275;5;173;4;
$GPXUP;2098;09:23:29;0;50	05878;8	52751;5;174;13;
$GPXUP;2098;09:23:30;0;50	05874;8	52753;5;173;19;
$GPXUP;2098;09:23:31;0;50	05865;8	52753;5;174;35;
$GPXUP;2098;09:23:32;0;50	05856;8	52745;5;174;35;
$GPXUP;2098;09:23:33;0;50	0585;8	52739;5;174;31;
$GPXUP;2098;09:23:34;0;50	05844;8	52731;5;174;31;
$GPXUP;2098;09:23:35;0;50	0584;8	52716;5;174;37;
$GPXUP;2098;09:23:36;0;50	0584;8	52703;5;174;29;
$GPXUP;2098;09:23:37;0;50	05846;8	52691;5;173;29;
$GPXUP;2098;09:23:38;0;50	05856;8	52683;5;173;34;
$GPXUP;2098;09:23:39;0;50	05871;8	52678;5;172;46;
$GPXUP;2098;09:23:40;0;50	05888;8	52675;5;172;51;
$GPXUP;2098;09:23:41;0;50	05908;8	52672;5;172;63;
$GPXUP;2098;09:23:42;0;50	0593;8	52664;5;172;72;
$GPXUP;2098;09:23:43;0;50	0595;8	52657;5;172;69;
$GPXUP;2098;09:23:44;0;50	0597;8	52645;5;171;72;
$GPXUP;2098;09:23:45;0;50	05988;8	5263;5;171;70;
$GPXUP;2098;09:23:46;0;50	06004;8	52611;5;171;67;
$GPXUP;2098;09:23:47;0;50	06012;8	52589;5;170;60;
$GPXUP;2098;09:23:48;0;50	06018;8	52568;5;169;54;
$GPXUP;2098;09:23:49;0;50	06022;8	5255;5;169;42;
$GPXUP;2098;09:23:50;0;50	06026;8	52534;5;169;37;
$GPXUP;2098;09:23:51;0;50	06031;8	52522;5;168;33;
$GPXUP;2098;09:23:52;0;50	06033;8	52515;5;167;16;
$GPXUP;2098;09:23:53;0;50	06034;8	52514;5;167;1;
$GPXUP;2098;09:23:54;0;50	06035;8	52514;5;167;0;
$GPXUP;2098;09:23:55;0;50	06036;8	52515;5;166;0;
$GPXUP;2098;09:23:56;0;50	06035;8	52515;5;165;0;
$GPXUP;2098;09:23:57;0;50	06035;8	52515;5;165;0;
$GPXUP;2098;09:23:58;0;50	06036;8	52515;5;165;0;
$GPXUP;2098;09:23:59;0;50	06036;8	52515;5;165;0;
$GPXUP;2098;09:24:00;0;50	06035;8	52515;5;164;0;
$GPXUP;2098;09:24:01;0;50	06035;8	52515;5;164;0;
$GPXUP;2098;09:24:02;0;50	06035;8	52515;5;164;0;
$GPXUP;2098;09:24:03;0;50	06035;8	52515;5;162;0;
$GPXUP;2098;09:24:04;0;50	06035;8	52515;5;162;0;
$GPXUP;2098;09:24:05;0;50	06035;8	52516;5;163;0;
$GPXUP;2098;09:24:06;0;50	06035;8	52516;5;163;0;
$GPXUP;2098;09:24:07;0;50	06035;8	52516;5;163;0;
$GPXUP;2098;09:24:08;0;50	06035;8	52516;5;163;0;
$GPXUP;2098;09:24:09;0;50	06035;8	52516;5;162;0;
$GPXUP;2098;09:24:10;0;50	06036;8	52517;5;162;1;
$GPXUP;2098;09:24:11;0;50	06036;8	52518;5;162;1;
$GPXUP;2098;09:24:12;0;50	06036;8	52518;5;162;1;
$GPXUP;2098;09:24:13;0;50	06036;8	52518;5;162;0;
$GPXUP;2098;09:24:14;0;50	06037;8	52518;5;161;0;
$GPXUP;2098;09:24:15;0;50	06036;8	5252;5;161;0;
$GPXUP;2098;09:24:16;0;50	06036;8	5252;5;161;0;
$GPXUP;2098;09:24:17;0;50	06036;8	5252;5;161;0;
$GPXUP;2098;09:24:18;0;50	06036;8	5252;5;161;0;
$GPXUP;2098;09:24:19;0;50	06036;8	5252;5;161;0;
$GPXUP;2098;09:24:20;0;50	06036;8	5252;5;161;0;
$GPXUP;2098;09:24:21;0;50	06036;8	5252;5;161;1;
$GPXUP;2098;09:24:22;0;50	06036;8	52521;5;162;1;
$GPXUP;2098;09:24:23;0;50	06038;8	52521;5;162;1;
$GPXUP;2098;09:24:24;0;50	06037;8	52522;5;162;1;
$GPXUP;2098;09:24:25;0;50	06037;8	52522;5;162;1;
$GPXUP;2098;09:24:26;0;50	06037;8	52522;5;162;1;
$GPXUP;2098;09:24:27;0;50	06039;8	52524;5;162;1;
$GPXUP;2098;09:24:28;0;50	06039;8	52524;5;162;1;
$GPXUP;2098;09:24:29;0;50	06039;8	52524;5;162;1;
$GPXUP;2098;09:24:30;0;50	06039;8	52524;5;162;1;
$GPXUP;2098;09:24:31;0;50	06039;8	52526;5;161;1;
$GPXUP;2098;09:24:32;0;50	06039;8	52526;5;161;0;
$GPXUP;2098;09:24:33;0;50	06039;8	52526;5;161;0;
$GPXUP;2098;09:24:34;0;50	06039;8	52525;5;163;0;
$GPXUP;2098;09:24:35;0;50	06039;8	52525;5;163;0;
$GPXUP;2098;09:24:36;0;50	06039;8	52527;5;163;0;
$GPXUP;2098;09:24:37;0;50	0604;8	52527;5;164;0;
$GPXUP;2098;09:24:38;0;50	06039;8	52527;5;164;0;
$GPXUP;2098;09:24:39;0;50	06039;8	52527;5;164;0;
$GPXUP;2098;09:24:40;0;50	06039;8	52527;5;164;0;
$GPXUP;2098;09:24:41;0;50	06039;8	52527;5;164;0;
$GPXUP;2098;09:24:42;0;50	06038;8	52526;5;165;0;
$GPXUP;2098;09:24:43;0;50	06039;8	52526;5;166;0;
$GPXUP;2098;09:24:44;0;50	06039;8	52526;5;166;0;
$GPXUP;2098;09:24:45;0;50	06039;8	52526;5;166;0;
$GPXUP;2098;09:24:46;0;50	06039;8	52526;5;166;0;
$GPXUP;2098;09:24:47;0;50	06039;8	52528;5;165;0;
$GPXUP;2098;09:24:48;0;50	06039;8	52528;5;165;0;
$GPXUP;2098;09:24:49;0;50	06039;8	52528;5;165;0;
$GPXUP;2098;09:24:50;0;50	06039;8	52528;5;165;0;
$GPXUP;2098;09:24:51;0;50	06039;8	52528;5;165;0;
$GPXUP;2098;09:24:52;0;50	06039;8	52528;5;165;0;
$GPXUP;2098;09:24:53;0;50	06039;8	52528;5;165;0;
$GPXUP;2098;09:24:54;0;50	06039;8	52528;5;165;0;
$GPXUP;2098;09:24:55;0;50	06039;8	52528;5;165;0;
$GPXUP;2098;09:24:56;0;50	06039;8	52528;5;165;0;
$GPXUP;2098;09:24:57;0;50	06039;8	52528;5;165;0;
$GPXUP;2098;09:24:58;0;50	0604;8	52528;5;165;0;
$GPXUP;2098;09:24:59;0;50	0604;8	52528;5;165;0;
$GPXUP;2098;09:25:00;0;50	0604;8	52528;5;165;0;
$GPXUP;2098;09:25:01;0;50	0604;8	52528;5;165;0;
$GPXUP;2098;09:25:02;0;50	0604;8	5253;5;165;1;
$GPXUP;2098;09:25:03;0;50	0604;8	5253;5;165;0;
$GPXUP;2098;09:25:04;0;50	0604;8	5253;5;165;0;
$GPXUP;2098;09:25:05;0;50	0604;8	5253;5;165;0;
$GPXUP;2098;09:25:06;0;50	06041;8	5253;5;164;0;
$GPXUP;2098;09:25:07;0;50	06039;8	5253;5;164;4;
$GPXUP;2098;09:25:08;0;50	06037;8	52531;5;163;7;
$GPXUP;2098;09:25:09;0;50	06037;8	52531;5;163;2;
$GPXUP;2098;09:25:10;0;50	06036;8	52526;5;163;7;
$GPXUP;2098;09:25:11;0;50	06035;8	52519;5;163;19;
$GPXUP;2098;09:25:12;0;50	0603;8	52506;5;162;37;
$GPXUP;2098;09:25:13;0;50	06024;8	5249;5;162;43;
$GPXUP;2098;09:25:14;0;50	06019;8	52477;5;161;36;
$GPXUP;2098;09:25:15;0;50	06013;8	5247;5;160;26;
$GPXUP;2098;09:25:16;0;50	06008;8	52471;5;160;11;
$GPXUP;2098;09:25:17;0;50	06004;8	52482;5;160;22;
$GPXUP;2098;09:25:18;0;50	05997;8	52494;5;160;35;
$GPXUP;2098;09:25:19;0;50	05991;8	52506;5;160;27;
$GPXUP;2098;09:25:20;0;50	05982;8	52514;5;160;32;
$GPXUP;2098;09:25:21;0;50	05973;8	52518;5;161;28;
$GPXUP;2098;09:25:22;0;50	05963;8	52519;5;161;29;
$GPXUP;2098;09:25:23;0;50	05951;8	52514;5;161;36;
$GPXUP;2098;09:25:24;0;50	0594;8	52508;5;161;40;
$GPXUP;2098;09:25:25;0;50	05929;8	52499;5;161;41;
$GPXUP;2098;09:25:26;0;50	05919;8	52487;5;162;43;
$GPXUP;2098;09:25:27;0;50	05912;8	52472;5;162;36;
$GPXUP;2098;09:25:28;0;50	05911;8	52448;5;162;52;
$GPXUP;2098;09:25:29;0;50	05905;8	52422;5;163;59;
$GPXUP;2098;09:25:30;0;50	05898;8	52397;5;164;61;
$GPXUP;2098;09:25:31;0;50	0589;8	52375;5;163;59;
$GPXUP;2098;09:25:32;0;50	05881;8	52356;5;164;52;
$GPXUP;2098;09:25:33;0;50	05871;8	5235;5;164;41;
$GPXUP;2098;09:25:34;0;50	05861;8	52354;5;166;38;
$GPXUP;2098;09:25:35;0;50	05854;8	52369;5;167;39;
$GPXUP;2098;09:25:36;0;50	05849;8	52385;5;168;39;
$GPXUP;2098;09:25:37;0;50	05847;8	52403;5;168;38;
$GPXUP;2098;09:25:38;0;50	05849;8	52422;5;169;36;
$GPXUP;2098;09:25:39;0;50	05854;8	52446;5;168;53;
$GPXUP;2098;09:25:40;0;50	05858;8	52476;5;168;62;
$GPXUP;2098;09:25:41;0;50	0586;8	52504;5;168;60;
$GPXUP;2098;09:25:42;0;50	05859;8	52534;5;168;65;
$GPXUP;2098;09:25:43;0;50	05855;8	52561;5;168;66;
$GPXUP;2098;09:25:44;0;50	05849;8	52583;5;168;56;
$GPXUP;2098;09:25:45;0;50	05844;8	52603;5;167;51;
$GPXUP;2098;09:25:46;0;50	05841;8	52625;5;167;52;
$GPXUP;2098;09:25:47;0;50	0584;8	52647;5;168;50;
$GPXUP;2098;09:25:48;0;50	05843;8	52668;5;168;43;
$GPXUP;2098;09:25:49;0;50	05849;8	52687;5;168;48;
$GPXUP;2098;09:25:50;0;50	05856;8	52702;5;169;39;
$GPXUP;2098;09:25:51;0;50	05861;8	52716;5;169;32;
$GPXUP;2098;09:25:52;0;50	05866;8	52725;5;169;26;
$GPXUP;2098;09:25:53;0;50	05867;8	52727;5;170;3;
$GPXUP;2098;09:25:54;0;50	05869;8	52727;5;170;0;
$GPXUP;2098;09:25:55;0;50	0587;8	52727;5;170;0;
$GPXUP;2098;09:25:56;0;50	05871;8	52726;5;170;1;
$GPXUP;2098;09:25:57;0;50	05872;8	52726;5;171;2;
$GPXUP;2098;09:25:58;0;50	05873;8	52725;5;172;0;
$GPXUP;2098;09:25:59;0;50	05874;8	52725;5;172;0;
$GPXUP;2098;09:26:00;0;50	05874;8	52725;5;173;0;
$GPXUP;2098;09:26:01;0;50	05875;8	52725;5;174;0;
$GPXUP;2098;09:26:02;0;50	05876;8	52725;5;174;0;
$GPXUP;2098;09:26:03;0;50	05877;8	52724;5;174;0;
$GPXUP;2098;09:26:04;0;50	05878;8	52724;5;175;0;
$GPXUP;2098;09:26:05;0;50	05878;8	52724;5;175;0;
$GPXUP;2098;09:26:06;0;50	05878;8	52724;5;176;0;
$GPXUP;2098;09:26:07;0;50	05879;8	52724;5;176;0;
$GPXUP;2098;09:26:08;0;50	05879;8	52724;5;176;0;
$GPXUP;2098;09:26:09;0;50	0588;8	52723;5;177;0;
$GPXUP;2098;09:26:10;0;50	0588;8	52723;5;177;0;
$GPXUP;2098;09:26:11;0;50	05881;8	52723;5;177;0;
$GPXUP;2098;09:26:12;0;50	05881;8	52723;5;177;0;
$GPXUP;2098;09:26:13;0;50	05882;8	52723;5;178;0;
$GPXUP;2098;09:26:14;0;50	05882;8	52723;5;178;0;
$GPXUP;2098;09:26:15;0;50	05882;8	52723;5;178;0;
$GPXUP;2098;09:26:16;0;50	05882;8	52723;5;178;0;
$GPXUP;2098;09:26:17;0;50	05882;8	52723;5;178;0;
$GPXUP;2098;09:26:18;0;50	05883;8	52723;5;178;0;
$GPXUP;2098;09:26:19;0;50	05884;8	52723;5;178;0;
$GPXUP;2098;09:26:20;0;50	05884;8	52722;5;178;0;
$GPXUP;2098;09:26:21;0;50	05884;8	52722;5;178;0;
$GPXUP;2098;09:26:22;0;50	05884;8	52722;5;179;0;
$GPXUP;2098;09:26:23;0;50	05884;8	52722;5;179;0;
$GPXUP;2098;09:26:24;0;50	05884;8	52722;5;179;0;
$GPXUP;2098;09:26:25;0;50	05884;8	52722;5;179;0;
$GPXUP;2098;09:26:26;0;50	05884;8	52722;5;179;0;
$GPXUP;2098;09:26:27;0;50	05884;8	52722;5;179;0;
$GPXUP;2098;09:26:28;0;50	05884;8	52722;5;179;0;
$GPXUP;2098;09:26:29;0;50	05885;8	52722;5;179;0;
$GPXUP;2098;09:26:30;0;50	05885;8	52722;5;179;0;
$GPXUP;2098;09:26:31;0;50	05885;8	52722;5;179;0;
$GPXUP;2098;09:26:32;0;50	05885;8	52722;5;179;0;
$GPXUP;2098;09:26:33;0;50	05885;8	52722;5;179;0;
$GPXUP;2098;09:26:34;0;50	05885;8	52722;5;179;0;
$GPXUP;2098;09:26:35;0;50	05885;8	52722;5;179;0;
$GPXUP;2098;09:26:36;0;50	05885;8	52722;5;179;0;
$GPXUP;2098;09:26:37;0;50	05885;8	52722;5;179;0;
$GPXUP;2098;09:26:38;0;50	05885;8	52722;5;179;0;
$GPXUP;2098;09:26:39;0;50	05885;8	52722;5;179;0;
$GPXUP;2098;09:26:40;0;50	05885;8	52722;5;179;0;
$GPXUP;2098;09:26:41;0;50	05885;8	52722;5;179;0;
$GPXUP;2098;09:26:42;0;50	05885;8	52722;5;179;0;
$GPXUP;2098;09:26:43;0;50	05885;8	52722;5;179;0;
$GPXUP;2098;09:26:44;0;50	05885;8	52722;5;179;0;
$GPXUP;2098;09:26:45;0;50	05884;8	52722;5;179;0;
$GPXUP;2098;09:26:46;0;50	05885;8	52722;5;180;0;
$GPXUP;2098;09:26:47;0;50	05885;8	52722;5;180;0;
$GPXUP;2098;09:26:48;0;50	05885;8	52722;5;180;0;
$GPXUP;2098;09:26:49;0;50	05884;8	52721;5;181;0;
$GPXUP;2098;09:26:50;0;50	05884;8	52721;5;181;0;
$GPXUP;2098;09:26:51;0;50	05885;8	52721;5;181;0;
$GPXUP;2098;09:26:52;0;50	05885;8	52721;5;181;0;
$GPXUP;2098;09:26:53;0;50	05885;8	52721;5;181;0;
$GPXUP;2098;09:26:54;0;50	05885;8	52721;5;181;0;
$GPXUP;2098;09:26:55;0;50	05884;8	52721;5;182;0;
$GPXUP;2098;09:26:56;0;50	05884;8	52721;5;182;0;
$GPXUP;2098;09:26:57;0;50	05884;8	52721;5;182;0;
$GPXUP;2098;09:26:58;0;50	05884;8	52721;5;182;0;
$GPXUP;2098;09:26:59;0;50	05884;8	52721;5;182;0;
$GPXUP;2098;09:27:00;0;50	05885;8	52721;5;183;0;
$GPXUP;2098;09:27:01;0;50	05885;8	52721;5;183;0;
$GPXUP;2098;09:27:02;0;50	05885;8	52721;5;183;0;
$GPXUP;2098;09:27:03;0;50	05885;8	52721;5;183;0;
$GPXUP;2098;09:27:04;0;50	05885;8	52721;5;183;0;
$GPXUP;2098;09:27:05;0;50	05884;8	52721;5;182;0;
$GPXUP;2098;09:27:06;0;50	05884;8	52721;5;182;0;
$GPXUP;2098;09:27:07;0;50	05884;8	52721;5;182;0;
$GPXUP;2098;09:27:08;0;50	05885;8	52721;5;181;0;
$GPXUP;2098;09:27:09;0;50	05885;8	52721;5;181;0;
$GPXUP;2098;09:27:10;0;50	05885;8	52721;5;181;0;
$GPXUP;2098;09:27:11;0;50	05885;8	52721;5;181;0;
$GPXUP;2098;09:27:12;0;50	05885;8	52721;5;181;0;
$GPXUP;2098;09:27:13;0;50	05884;8	52721;5;181;0;
$GPXUP;2098;09:27:14;0;50	05884;8	52721;5;181;0;
$GPXUP;2098;09:27:15;0;50	05884;8	52723;5;181;0;
$GPXUP;2098;09:27:16;0;50	05884;8	52723;5;181;0;
$GPXUP;2098;09:27:17;0;50	05884;8	52723;5;181;0;
$GPXUP;2098;09:27:18;0;50	05884;8	52723;5;181;0;
$GPXUP;2098;09:27:19;0;50	05884;8	52723;5;181;0;
$GPXUP;2098;09:27:20;0;50	05884;8	52723;5;181;0;
$GPXUP;2098;09:27:21;0;50	05884;8	52723;5;181;0;
$GPXUP;2098;09:27:22;0;50	05884;8	52723;5;181;0;
$GPXUP;2098;09:27:23;0;50	05885;8	52723;5;181;0;
$GPXUP;2098;09:27:24;0;50	05884;8	52723;5;182;0;
$GPXUP;2098;09:27:25;0;50	05883;8	52724;5;182;8;
$GPXUP;2098;09:27:26;0;50	05878;8	52724;5;182;16;
$GPXUP;2098;09:27:27;0;50	05872;8	52725;5;182;26;
$GPXUP;2098;09:27:28;0;50	05866;8	52724;5;182;22;
$GPXUP;2098;09:27:29;0;50	05859;8	5272;5;182;27;
$GPXUP;2098;09:27:30;0;50	05852;8	52709;5;180;36;
$GPXUP;2098;09:27:31;0;50	05842;8	52687;5;180;59;
$GPXUP;2098;09:27:32;0;50	05828;8	52669;5;179;61;
$GPXUP;2098;09:27:33;0;50	05814;8	52655;5;180;61;
$GPXUP;2098;09:27:34;0;50	05802;8	52639;5;180;58;
$GPXUP;2098;09:27:35;0;50	0579;8	5262;5;181;57;
$GPXUP;2098;09:27:36;0;50	05782;8	52603;5;181;49;
$GPXUP;2098;09:27:37;0;50	05776;8	52578;5;181;60;
$GPXUP;2098;09:27:38;0;50	05771;8	52553;5;181;59;
$GPXUP;2098;09:27:39;0;50	05764;8	52529;5;181;59;
$GPXUP;2098;09:27:40;0;50	05755;8	52509;5;181;57;
$GPXUP;2098;09:27:41;0;50	05747;8	52489;5;181;57;
$GPXUP;2098;09:27:42;0;50	05738;8	52465;5;181;64;
$GPXUP;2098;09:27:43;0;50	0573;8	5244;5;181;69;
$GPXUP;2098;09:27:44;0;50	05726;8	52414;5;180;68;
$GPXUP;2098;09:27:45;0;50	05724;8	52386;5;179;62;
$GPXUP;2098;09:27:46;0;50	05724;8	52361;5;178;62;
$GPXUP;2098;09:27:47;0;50	05727;8	52334;5;177;67;
$GPXUP;2098;09:27:48;0;50	05736;8	52307;5;177;67;
$GPXUP;2098;09:27:49;0;50	05743;8	5228;5;177;68;
$GPXUP;2098;09:27:50;0;50	05752;8	52253;5;176;70;
$GPXUP;2098;09:27:51;0;50	05765;8	52229;5;176;74;
$GPXUP;2098;09:27:52;0;50	05777;8	52203;5;175;75;
$GPXUP;2098;09:27:53;0;50	05789;8	5218;5;174;70;
$GPXUP;2098;09:27:54;0;50	05801;8	52158;5;173;69;
$GPXUP;2098;09:27:55;0;50	05814;8	52141;5;172;62;
$GPXUP;2098;09:27:56;0;50	05827;8	52127;5;171;61;
$GPXUP;2098;09:27:57;0;50	05842;8	52115;5;171;60;
$GPXUP;2098;09:27:58;0;50	05858;8	52107;5;170;59;
$GPXUP;2098;09:27:59;0;50	05874;8	52101;5;169;60;
$GPXUP;2098;09:28:00;0;50	0589;8	52103;5;169;57;
$GPXUP;2098;09:28:01;0;50	05906;8	52108;5;168;53;
$GPXUP;2098;09:28:02;0;50	05917;8	5212;5;167;40;
$GPXUP;2098;09:28:03;0;50	05925;8	52138;5;166;35;
$GPXUP;2098;09:28:04;0;50	05931;8	5216;5;166;37;
$GPXUP;2098;09:28:05;0;50	05928;8	52189;5;165;47;
$GPXUP;2098;09:28:06;0;50	05921;8	52219;5;165;53;
$GPXUP;2098;09:28:07;0;50	05914;8	5225;5;165;56;
$GPXUP;2098;09:28:08;0;50	05908;8	52281;5;165;57;
$GPXUP;2098;09:28:09;0;50	05903;8	52313;5;166;58;
$GPXUP;2098;09:28:10;0;50	059;8	52344;5;166;60;
$GPXUP;2098;09:28:11;0;50	05899;8	52376;5;166;61;
$GPXUP;2098;09:28:12;0;50	05897;8	52407;5;166;63;
$GPXUP;2098;09:28:13;0;50	05896;8	52439;5;165;64;
$GPXUP;2098;09:28:14;0;50	05893;8	52469;5;166;66;
$GPXUP;2098;09:28:15;0;50	05889;8	525;5;166;65;
$GPXUP;2098;09:28:16;0;50	05888;8	52531;5;166;65;
$GPXUP;2098;09:28:17;0;50	05887;8	5256;5;165;65;
$GPXUP;2098;09:28:18;0;50	05887;8	52591;5;165;67;
$GPXUP;2098;09:28:19;0;50	05886;8	52621;5;165;67;
$GPXUP;2098;09:28:20;0;50	05887;8	52649;5;165;63;
$GPXUP;2098;09:28:21;0;50	05888;8	52672;5;165;51;
$GPXUP;2098;09:28:22;0;50	05891;8	52694;5;165;48;
$GPXUP;2098;09:28:23;0;50	05895;8	52711;5;165;42;
$GPXUP;2098;09:28:24;0;50	05898;8	52724;5;166;33;
$GPXUP;2098;09:28:25;0;50	059;8	5273;5;165;19;
$GPXUP;2098;09:28:26;0;50	05898;8	52732;5;165;1;
$GPXUP;2098;09:28:27;0;50	05898;8	5273;5;165;0;
$GPXUP;2098;09:28:28;0;50	05897;8	5273;5;165;0;
$GPXUP;2098;09:28:29;0;50	05895;8	5273;5;165;0;
$GPXUP;2098;09:28:30;0;50	05895;8	52729;5;166;0;
$GPXUP;2098;09:28:31;0;50	05893;8	52728;5;165;0;
$GPXUP;2098;09:28:32;0;50	05893;8	52728;5;166;0;
$GPXUP;2098;09:28:33;0;50	05892;8	52728;5;165;0;
$GPXUP;2098;09:28:34;0;50	05892;8	52727;5;166;0;
$GPXUP;2098;09:28:35;0;50	05891;8	52726;5;167;0;
$GPXUP;2098;09:28:36;0;50	0589;8	52726;5;166;0;
$GPXUP;2098;09:28:37;0;50	0589;8	52726;5;166;0;
$GPXUP;2098;09:28:38;0;50	0589;8	52726;5;166;0;
$GPXUP;2098;09:28:39;0;50	05889;8	52725;5;167;0;
$GPXUP;2098;09:28:40;0;50	05888;8	52725;5;166;0;
$GPXUP;2098;09:28:41;0;50	05888;8	52725;5;167;0;
$GPXUP;2098;09:28:42;0;50	05888;8	52725;5;167;0;
$GPXUP;2098;09:28:43;0;50	05888;8	52724;5;167;0;
$GPXUP;2098;09:28:44;0;50	05887;8	52724;5;167;0;
$GPXUP;2098;09:28:45;0;50	05887;8	52724;5;167;0;
$GPXUP;2098;09:28:46;0;50	05887;8	52724;5;167;0;
$GPXUP;2098;09:28:47;0;50	05886;8	52723;5;167;0;
$GPXUP;2098;09:28:48;0;50	05886;8	52723;5;167;0;
$GPXUP;2098;09:28:49;0;50	05886;8	52723;5;167;0;
$GPXUP;2098;09:28:50;0;50	05886;8	52723;5;167;0;
$GPXUP;2098;09:28:51;0;50	05885;8	52723;5;168;0;
$GPXUP;2098;09:28:52;0;50	05885;8	52723;5;168;0;
$GPXUP;2098;09:28:53;0;50	05885;8	52723;5;168;0;
$GPXUP;2098;09:28:54;0;50	05885;8	52723;5;169;0;
$GPXUP;2098;09:28:55;0;50	05885;8	52722;5;169;0;
$GPXUP;2098;09:28:56;0;50	05885;8	52722;5;169;0;
$GPXUP;2098;09:28:57;0;50	05885;8	52722;5;169;0;
$GPXUP;2098;09:28:58;0;50	05885;8	52722;5;169;0;
$GPXUP;2098;09:28:59;0;50	05885;8	52721;5;170;0;
$GPXUP;2098;09:29:00;0;50	05885;8	52721;5;170;1;
$GPXUP;2098;09:29:01;0;50	05884;8	52723;5;170;1;
$GPXUP;2098;09:29:02;0;50	05884;8	52723;5;169;0;
$GPXUP;2098;09:29:03;0;50	05884;8	52723;5;169;0;
$GPXUP;2098;09:29:04;0;50	05884;8	52723;5;169;0;
$GPXUP;2098;09:29:05;0;50	05884;8	52723;5;169;0;
$GPXUP;2098;09:29:06;0;50	05884;8	52721;5;169;0;
$GPXUP;2098;09:29:07;0;50	05885;8	52721;5;170;0;
$GPXUP;2098;09:29:08;0;50	05885;8	52721;5;170;0;
$GPXUP;2098;09:29:09;0;50	05885;8	52721;5;170;0;
$GPXUP;2098;09:29:10;0;50	05884;8	52721;5;171;0;
$GPXUP;2098;09:29:11;0;50	05884;8	52721;5;171;0;
$GPXUP;2098;09:29:12;0;50	05884;8	52721;5;171;0;
$GPXUP;2098;09:29:13;0;50	05884;8	52721;5;171;1;
$GPXUP;2098;09:29:14;0;50	05884;8	52721;5;171;0;
$GPXUP;2098;09:29:15;0;50	05884;8	52721;5;171;0;
$GPXUP;2098;09:29:16;0;50	05884;8	52721;5;171;0;
$GPXUP;2098;09:29:17;0;50	05884;8	52721;5;171;0;
$GPXUP;2098;09:29:18;0;50	05884;8	52721;5;171;0;
$GPXUP;2098;09:29:19;0;50	05884;8	52721;5;171;0;
$GPXUP;2098;09:29:20;0;50	05884;8	52721;5;171;0;
$GPXUP;2098;09:29:21;0;50	05884;8	52721;5;171;0;
$GPXUP;2098;09:29:22;0;50	05885;8	52721;5;170;0;
$GPXUP;2098;09:29:23;0;50	05885;8	52721;5;170;0;
$GPXUP;2098;09:29:24;0;50	05885;8	52721;5;170;0;
$GPXUP;2098;09:29:25;0;50	05885;8	52721;5;170;0;
$GPXUP;2098;09:29:26;0;50	05885;8	52722;5;168;0;
$GPXUP;2098;09:29:27;0;50	05885;8	52722;5;168;0;
$GPXUP;2098;09:29:28;0;50	05885;8	52722;5;168;0;
$GPXUP;2098;09:29:29;0;50	05885;8	52722;5;168;0;
$GPXUP;2098;09:29:30;0;50	05885;8	52722;5;168;0;
$GPXUP;2098;09:29:31;0;50	05885;8	52722;5;168;0;
$GPXUP;2098;09:29:32;0;50	05884;8	52722;5;168;0;
$GPXUP;2098;09:29:33;0;50	05884;8	52722;5;168;0;
$GPXUP;2098;09:29:34;0;50	05884;8	52722;5;168;0;
$GPXUP;2098;09:29:35;0;50	05884;8	52722;5;168;0;
$GPXUP;2098;09:29:36;0;50	05884;8	52722;5;168;0;
$GPXUP;2098;09:29:37;0;50	05884;8	52722;5;168;0;
$GPXUP;2098;09:29:38;0;50	05884;8	52722;5;168;0;
$GPXUP;2098;09:29:39;0;50	05884;8	52722;5;168;0;
$GPXUP;2098;09:29:40;0;50	05885;8	52723;5;169;0;
$GPXUP;2098;09:29:41;0;50	05885;8	52723;5;169;0;
$GPXUP;2098;09:29:42;0;50	05885;8	52723;5;169;0;
$GPXUP;2098;09:29:43;0;50	05885;8	52723;5;169;0;
$GPXUP;2098;09:29:44;0;50	05884;8	52723;5;169;0;
$GPXUP;2098;09:29:45;0;50	05884;8	52723;5;169;0;
$GPXUP;2098;09:29:46;0;50	05884;8	52723;5;169;0;
$GPXUP;2098;09:29:47;0;50	05884;8	52723;5;169;0;
$GPXUP;2098;09:29:48;0;50	05884;8	52723;5;169;0;
$GPXUP;2098;09:29:49;0;50	05884;8	52723;5;169;0;
$GPXUP;2098;09:29:50;0;50	05884;8	52723;5;169;0;
$GPXUP;2098;09:29:51;0;50	05884;8	52724;5;169;0;
$GPXUP;2098;09:29:52;0;50	05884;8	52724;5;169;0;
$GPXUP;2098;09:29:53;0;50	05884;8	52724;5;169;0;
$GPXUP;2098;09:29:54;0;50	05884;8	52724;5;169;0;
$GPXUP;2098;09:29:55;0;50	05884;8	52724;5;169;0;
$GPXUP;2098;09:29:56;0;50	05884;8	52724;5;169;0;
$GPXUP;2098;09:29:57;0;50	05884;8	52724;5;169;0;
$GPXUP;2098;09:29:58;0;50	05884;8	52724;5;169;0;
$GPXUP;2098;09:29:59;0;50	05884;8	52724;5;169;0;
$GPXUP;2098;09:30:00;0;50	05884;8	52724;5;169;0;
$GPXUP;2098;09:30:01;0;50	05884;8	52724;5;169;0;
$GPXUP;2098;09:30:02;0;50	05884;8	52724;5;169;0;
$GPXUP;2098;09:30:03;0;50	05884;8	52724;5;169;0;
$GPXUP;2098;09:30:04;0;50	05884;8	52724;5;169;0;
$GPXUP;2098;09:30:05;0;50	05883;8	52724;5;169;0;
$GPXUP;2098;09:30:06;0;50	05884;8	52724;5;168;0;
$GPXUP;2098;09:30:07;0;50	05884;8	52724;5;168;0;
$GPXUP;2098;09:30:08;0;50	05884;8	52724;5;168;0;
$GPXUP;2098;09:30:09;0;50	05883;8	52724;5;167;0;
$GPXUP;2098;09:30:10;0;50	05883;8	52724;5;167;0;
$GPXUP;2098;09:30:11;0;50	05884;8	52725;5;167;0;
$GPXUP;2098;09:30:12;0;50	05884;8	52725;5;167;0;
$GPXUP;2098;09:30:13;0;50	05883;8	52725;5;166;0;
$GPXUP;2098;09:30:14;0;50	05884;8	52723;5;166;0;
$GPXUP;2098;09:30:15;0;50	05884;8	52723;5;166;0;
$GPXUP;2098;09:30:16;0;50	05884;8	52723;5;166;0;
$GPXUP;2098;09:30:17;0;50	05884;8	52723;5;166;0;
$GPXUP;2098;09:30:18;0;50	05884;8	52723;5;165;0;
$GPXUP;2098;09:30:19;0;50	05884;8	52723;5;165;0;
$GPXUP;2098;09:30:20;0;50	05884;8	52723;5;165;0;
$GPXUP;2098;09:30:21;0;50	05884;8	52723;5;165;0;
$GPXUP;2098;09:30:22;0;50	05884;8	52723;5;165;0;
$GPXUP;2098;09:30:23;0;50	05884;8	52723;5;165;0;
$GPXUP;2098;09:30:24;0;50	05884;8	52723;5;165;0;
$GPXUP;2098;09:30:25;0;50	05884;8	52723;5;165;0;
$GPXUP;2098;09:30:26;0;50	05884;8	52723;5;165;0;
$GPXUP;2098;09:30:27;0;50	05884;8	52723;5;165;0;
$GPXUP;2098;09:30:28;0;50	05884;8	52723;5;165;0;
$GPXUP;2098;09:30:29;0;50	05884;8	52723;5;165;0;
$GPXUP;2098;09:30:30;0;50	05884;8	52723;5;165;0;
$GPXUP;2098;09:30:31;0;50	05884;8	52722;5;165;0;
$GPXUP;2098;09:30:32;0;50	05884;8	52722;5;165;0;
$GPXUP;2098;09:30:33;0;50	05884;8	52722;5;165;0;
$GPXUP;2098;09:30:34;0;50	05884;8	52722;5;165;0;
$GPXUP;2098;09:30:35;0;50	05884;8	52723;5;165;0;
$GPXUP;2098;09:30:36;0;50	05884;8	52723;5;165;0;
$GPXUP;2098;09:30:37;0;50	05885;8	52723;5;166;0;
$GPXUP;2098;09:30:38;0;50	05884;8	52723;5;166;0;
$GPXUP;2098;09:30:39;0;50	05884;8	52723;5;166;0;
$GPXUP;2098;09:30:40;0;50	05884;8	52723;5;166;0;
$GPXUP;2098;09:30:41;0;50	05884;8	52723;5;166;0;
$GPXUP;2098;09:30:42;0;50	05884;8	52723;5;166;0;
$GPXUP;2098;09:30:43;0;50	05884;8	52723;5;166;0;
$GPXUP;2098;09:30:44;0;50	05884;8	52723;5;166;0;
$GPXUP;2098;09:30:45;0;50	05884;8	52723;5;166;0;
$GPXUP;2098;09:30:46;0;50	05884;8	52723;5;166;0;
$GPXUP;2098;09:30:47;0;50	05884;8	52723;5;166;0;
$GPXUP;2098;09:30:48;0;50	05884;8	52723;5;166;0;
$GPXUP;2098;09:30:49;0;50	05884;8	52723;5;166;0;
$GPXUP;2098;09:30:50;0;50	05884;8	52723;5;166;0;
$GPXUP;2098;09:30:51;0;50	05884;8	52723;5;166;0;
$GPXUP;2098;09:30:52;0;50	05884;8	52723;5;166;0;
$GPXUP;2098;09:30:53;0;50	05884;8	52723;5;166;0;
$GPXUP;2098;09:30:54;0;50	05883;8	52723;5;167;0;
$GPXUP;2098;09:30:55;0;50	05883;8	52724;5;167;0;
$GPXUP;2098;09:30:56;0;50	05883;8	52724;5;167;0;
$GPXUP;2098;09:30:57;0;50	05883;8	52724;5;167;0;
$GPXUP;2098;09:30:58;0;50	05883;8	52724;5;167;0;
$GPXUP;2098;09:30:59;0;50	05883;8	52724;5;166;0;
[truncated: 2,978 more rows]
