# Supplementary material for: Pigeon Navigation: Different Routes Lead to Frankfurt
Source: PLoS One. 2014 Nov 12;9(11):e112439. doi: 10.1371/journal.pone.0112439 (PMC4229201; doi:10.1371/journal.pone.0112439)
Supplement: File S4 — Files containing the original track data and a ‘Read me’ explaining the data format. (ZIP) [file pone.0112439.s004.zip › S-KB/050520xup03_741.log]

$GPXUP;2098;09:05:29;0;50	07226;8	53972;5;139;0;
$GPXUP;2098;09:05:30;0;50	07227;8	53973;5;139;3;
$GPXUP;2098;09:05:31;0;50	07228;8	53967;5;139;14;
$GPXUP;2098;09:05:32;0;50	07229;8	5396;5;139;16;
$GPXUP;2098;09:05:33;0;50	07231;8	53953;5;139;21;
$GPXUP;2098;09:05:34;0;50	07235;8	5394;5;139;34;
$GPXUP;2098;09:05:35;0;50	07238;8	53931;5;140;25;
$GPXUP;2098;09:05:36;0;50	07238;8	53919;5;141;27;
$GPXUP;2098;09:05:37;0;50	07237;8	53902;5;142;37;
$GPXUP;2098;09:05:38;0;50	07239;8	53885;5;143;42;
$GPXUP;2098;09:05:39;0;50	07241;8	53868;5;145;41;
$GPXUP;2098;09:05:40;0;50	07245;8	53852;5;146;40;
$GPXUP;2098;09:05:41;0;50	07249;8	53836;5;147;45;
$GPXUP;2098;09:05:42;0;50	07252;8	53816;5;149;46;
$GPXUP;2098;09:05:43;0;50	0725;8	53797;5;150;46;
$GPXUP;2098;09:05:44;0;50	07248;8	53778;5;153;50;
$GPXUP;2098;09:05:45;0;50	07243;8	53759;5;153;48;
$GPXUP;2098;09:05:46;0;50	07237;8	53741;5;154;49;
$GPXUP;2098;09:05:47;0;50	07235;8	5372;5;156;52;
$GPXUP;2098;09:05:48;0;50	07233;8	53699;5;156;52;
$GPXUP;2098;09:05:49;0;50	0723;8	53678;5;158;56;
$GPXUP;2098;09:05:50;0;50	07226;8	53658;5;159;50;
$GPXUP;2098;09:05:51;0;50	07224;8	53639;5;160;50;
$GPXUP;2098;09:05:52;0;50	07223;8	53619;5;161;50;
$GPXUP;2098;09:05:53;0;50	07221;8	536;5;162;49;
$GPXUP;2098;09:05:54;0;50	07218;8	53582;5;163;47;
$GPXUP;2098;09:05:55;0;50	07213;8	53563;5;164;54;
$GPXUP;2098;09:05:56;0;50	07204;8	5355;5;165;46;
$GPXUP;2098;09:05:57;0;50	07198;8	53533;5;166;48;
$GPXUP;2098;09:05:58;0;50	07193;8	53519;5;168;40;
$GPXUP;2098;09:05:59;0;50	07191;8	53507;5;169;31;
$GPXUP;2098;09:06:00;0;50	0719;8	53496;5;171;31;
$GPXUP;2098;09:06:01;0;50	07194;8	53481;5;171;36;
$GPXUP;2098;09:06:02;0;50	07203;8	53465;5;173;49;
$GPXUP;2098;09:06:03;0;50	07209;8	53445;5;174;51;
$GPXUP;2098;09:06:04;0;50	07212;8	53425;5;175;48;
$GPXUP;2098;09:06:05;0;50	07216;8	53406;5;177;50;
$GPXUP;2098;09:06:06;0;50	07217;8	53385;5;178;51;
$GPXUP;2098;09:06:07;0;50	07217;8	53367;5;178;49;
$GPXUP;2098;09:06:08;0;50	0722;8	53347;5;180;47;
$GPXUP;2098;09:06:09;0;50	07225;8	53326;5;182;54;
$GPXUP;2098;09:06:10;0;50	0723;8	53308;5;183;50;
$GPXUP;2098;09:06:11;0;50	07236;8	53293;5;184;42;
$GPXUP;2098;09:06:12;0;50	07245;8	53283;5;185;40;
$GPXUP;2098;09:06:13;0;50	07258;8	53275;5;186;45;
$GPXUP;2098;09:06:14;0;50	07272;8	53264;5;186;56;
$GPXUP;2098;09:06:15;0;50	07285;8	53252;5;188;55;
$GPXUP;2098;09:06:16;0;50	07296;8	53239;5;188;48;
$GPXUP;2098;09:06:17;0;50	07307;8	53224;5;190;52;
$GPXUP;2098;09:06:18;0;50	07314;8	53206;5;191;54;
$GPXUP;2098;09:06:19;0;50	07318;8	53182;5;191;57;
$GPXUP;2098;09:06:20;0;50	07323;8	5316;5;192;55;
$GPXUP;2098;09:06:21;0;50	0733;8	53138;5;192;60;
$GPXUP;2098;09:06:22;0;50	07335;8	53116;5;193;55;
$GPXUP;2098;09:06:23;0;50	0734;8	53096;5;193;52;
$GPXUP;2098;09:06:24;0;50	07344;8	53075;5;192;52;
$GPXUP;2098;09:06:25;0;50	07345;8	53056;5;192;47;
$GPXUP;2098;09:06:26;0;50	07343;8	5304;5;193;42;
$GPXUP;2098;09:06:27;0;50	07334;8	53025;5;193;45;
$GPXUP;2098;09:06:28;0;50	07323;8	53022;5;194;39;
$GPXUP;2098;09:06:29;0;50	07312;8	53022;5;195;38;
$GPXUP;2098;09:06:30;0;50	07302;8	53026;5;196;31;
$GPXUP;2098;09:06:31;0;50	07293;8	53032;5;196;32;
$GPXUP;2098;09:06:32;0;50	07284;8	53044;5;197;38;
$GPXUP;2098;09:06:33;0;50	07279;8	53062;5;197;42;
$GPXUP;2098;09:06:34;0;50	07274;8	53076;5;197;37;
$GPXUP;2098;09:06:35;0;50	07271;8	53094;5;197;39;
$GPXUP;2098;09:06:36;0;50	07273;8	53116;5;197;51;
$GPXUP;2098;09:06:37;0;50	07273;8	53138;5;197;53;
$GPXUP;2098;09:06:38;0;50	07272;8	53161;5;196;52;
$GPXUP;2098;09:06:39;0;50	07271;8	5318;5;196;44;
$GPXUP;2098;09:06:40;0;50	07268;8	53198;5;196;42;
$GPXUP;2098;09:06:41;0;50	07264;8	53212;5;196;32;
$GPXUP;2098;09:06:42;0;50	07258;8	53218;5;196;21;
$GPXUP;2098;09:06:43;0;50	07249;8	5322;5;195;30;
$GPXUP;2098;09:06:44;0;50	07242;8	53227;5;196;29;
$GPXUP;2098;09:06:45;0;50	07234;8	53233;5;196;28;
$GPXUP;2098;09:06:46;0;50	07225;8	53234;5;196;23;
$GPXUP;2098;09:06:47;0;50	07215;8	53227;5;196;28;
$GPXUP;2098;09:06:48;0;50	07207;8	53214;5;196;32;
$GPXUP;2098;09:06:49;0;50	07197;8	53195;5;197;46;
$GPXUP;2098;09:06:50;0;50	07188;8	53177;5;198;45;
$GPXUP;2098;09:06:51;0;50	07181;8	53157;5;198;45;
$GPXUP;2098;09:06:52;0;50	07177;8	53135;5;198;46;
$GPXUP;2098;09:06:53;0;50	07174;8	53112;5;198;52;
$GPXUP;2098;09:06:54;0;50	07171;8	53089;5;197;52;
$GPXUP;2098;09:06:55;0;50	07173;8	53068;5;198;50;
$GPXUP;2098;09:06:56;0;50	07178;8	53048;5;197;50;
$GPXUP;2098;09:06:57;0;50	07183;8	5303;5;197;45;
$GPXUP;2098;09:06:58;0;50	0719;8	53019;5;197;41;
$GPXUP;2098;09:06:59;0;50	07202;8	53012;3;197;49;
$GPXUP;2098;09:07:00;0;50	07216;8	53016;5;197;48;
$GPXUP;2098;09:07:01;0;50	07228;8	53028;5;196;48;
$GPXUP;2098;09:07:02;0;50	07236;8	53053;5;195;51;
$GPXUP;2098;09:07:03;0;50	0724;8	53082;5;194;60;
$GPXUP;2098;09:07:04;0;50	07242;8	53111;5;193;58;
$GPXUP;2098;09:07:05;0;50	07245;8	53139;5;192;57;
$GPXUP;2098;09:07:06;0;50	07248;8	53165;5;192;53;
$GPXUP;2098;09:07:07;0;50	0725;8	53191;5;192;52;
$GPXUP;2098;09:07:08;0;50	07252;8	53217;5;191;52;
$GPXUP;2098;09:07:09;0;50	07254;8	53243;5;191;54;
$GPXUP;2098;09:07:10;0;50	07256;8	53267;5;191;53;
$GPXUP;2098;09:07:11;0;50	07258;8	53293;5;191;55;
$GPXUP;2098;09:07:12;0;50	07262;8	53318;5;192;54;
$GPXUP;2098;09:07:13;0;50	07265;8	5334;5;191;49;
$GPXUP;2098;09:07:14;0;50	07272;8	53362;5;191;57;
$GPXUP;2098;09:07:15;0;50	07282;8	53383;5;192;59;
$GPXUP;2098;09:07:16;0;50	07294;8	53404;5;192;62;
$GPXUP;2098;09:07:17;0;50	07304;8	53424;5;194;61;
$GPXUP;2098;09:07:18;0;50	07313;8	53446;5;195;61;
$GPXUP;2098;09:07:19;0;50	07322;8	53467;5;197;59;
$GPXUP;2098;09:07:20;0;50	07328;8	53491;5;198;57;
$GPXUP;2098;09:07:21;0;50	07333;8	53516;5;201;61;
$GPXUP;2098;09:07:22;0;50	07338;8	53542;5;202;65;
$GPXUP;2098;09:07:23;0;50	0734;8	53566;5;204;61;
$GPXUP;2098;09:07:24;0;50	07336;8	53589;5;206;57;
$GPXUP;2098;09:07:25;0;50	07336;8	53611;5;207;57;
$GPXUP;2098;09:07:26;0;50	07339;8	53634;5;210;57;
$GPXUP;2098;09:07:27;0;50	07344;8	53654;5;212;60;
$GPXUP;2098;09:07:28;0;50	0735;8	53676;5;214;58;
$GPXUP;2098;09:07:29;0;50	07357;8	53696;5;216;60;
$GPXUP;2098;09:07:30;0;50	07364;8	53718;5;218;61;
$GPXUP;2098;09:07:31;0;50	0737;8	53739;5;221;60;
$GPXUP;2098;09:07:32;0;50	07377;8	53759;5;223;57;
$GPXUP;2098;09:07:33;0;50	07385;8	53779;5;225;58;
$GPXUP;2098;09:07:34;0;50	07397;8	53793;5;226;61;
$GPXUP;2098;09:07:35;0;50	07408;8	53812;5;228;62;
$GPXUP;2098;09:07:36;0;50	07415;8	53833;5;229;60;
$GPXUP;2098;09:07:37;0;50	07418;8	53853;5;230;56;
$GPXUP;2098;09:07:38;0;50	07423;8	53875;5;231;58;
$GPXUP;2098;09:07:39;0;50	07429;8	53896;5;232;58;
$GPXUP;2098;09:07:40;0;50	07435;8	53917;5;232;59;
$GPXUP;2098;09:07:41;0;50	07438;8	5394;5;233;60;
$GPXUP;2098;09:07:42;0;50	07439;8	53964;5;235;61;
$GPXUP;2098;09:07:43;0;50	07438;8	53986;5;236;59;
$GPXUP;2098;09:07:44;0;50	07437;8	54008;5;238;57;
$GPXUP;2098;09:07:45;0;50	07438;8	54032;5;240;60;
$GPXUP;2098;09:07:46;0;50	07442;8	54055;5;242;62;
$GPXUP;2098;09:07:47;0;50	07447;8	54078;5;244;63;
$GPXUP;2098;09:07:48;0;50	07452;8	54102;5;245;64;
$GPXUP;2098;09:07:49;0;50	0746;8	54125;5;248;68;
$GPXUP;2098;09:07:50;0;50	07472;8	54147;5;250;73;
$GPXUP;2098;09:07:51;0;50	07485;8	54166;5;252;71;
$GPXUP;2098;09:07:52;0;50	07501;8	54181;5;254;71;
$GPXUP;2098;09:07:53;0;50	07515;8	54199;5;255;70;
$GPXUP;2098;09:07:54;0;50	07525;8	54219;5;255;67;
$GPXUP;2098;09:07:55;0;50	07535;8	54239;5;256;65;
$GPXUP;2098;09:07:56;0;50	07547;8	54255;5;257;64;
$GPXUP;2098;09:07:57;0;50	07559;8	54272;5;259;64;
$GPXUP;2098;09:07:58;0;50	07572;8	54288;5;260;64;
$GPXUP;2098;09:07:59;0;50	07582;8	54308;5;261;63;
$GPXUP;2098;09:08:00;0;50	07589;8	54328;5;263;61;
$GPXUP;2098;09:08:01;0;50	07595;8	54351;5;263;64;
$GPXUP;2098;09:08:02;0;50	07604;8	54371;5;264;62;
$GPXUP;2098;09:08:03;0;50	07616;8	5439;5;265;68;
$GPXUP;2098;09:08:04;0;50	07628;8	54409;5;266;70;
$GPXUP;2098;09:08:05;0;50	0764;8	54429;5;266;71;
$GPXUP;2098;09:08:06;0;50	07653;8	5445;5;266;72;
$GPXUP;2098;09:08:07;0;50	07667;8	54466;5;266;73;
$GPXUP;2098;09:08:08;0;50	07682;8	54485;5;266;76;
$GPXUP;2098;09:08:09;0;50	07697;8	54504;5;265;76;
$GPXUP;2098;09:08:10;0;50	0771;8	54525;5;265;74;
$GPXUP;2098;09:08:11;0;50	07723;8	54546;5;264;73;
$GPXUP;2098;09:08:12;0;50	07737;8	54564;5;264;74;
$GPXUP;2098;09:08:13;0;50	07751;8	54582;5;264;72;
$GPXUP;2098;09:08:14;0;50	07764;8	54601;5;264;71;
$GPXUP;2098;09:08:15;0;50	07776;8	5462;5;265;67;
$GPXUP;2098;09:08:16;0;50	07786;8	54641;5;264;66;
$GPXUP;2098;09:08:17;0;50	07791;8	54664;5;265;60;
$GPXUP;2098;09:08:18;0;50	07794;8	54686;5;266;59;
$GPXUP;2098;09:08:19;0;50	07796;8	54707;5;267;56;
$GPXUP;2098;09:08:20;0;50	07798;8	54728;5;268;57;
$GPXUP;2098;09:08:21;0;50	07803;8	5475;5;268;59;
$GPXUP;2098;09:08:22;0;50	07807;8	54773;5;270;61;
$GPXUP;2098;09:08:23;0;50	0781;8	54797;5;270;64;
$GPXUP;2098;09:08:24;0;50	07814;8	54823;5;271;66;
$GPXUP;2098;09:08:25;0;50	0782;8	54846;5;272;67;
$GPXUP;2098;09:08:26;0;50	07828;8	5487;5;272;71;
$GPXUP;2098;09:08:27;0;50	0784;8	54893;5;273;74;
$GPXUP;2098;09:08:28;0;50	07853;8	54911;5;273;74;
$GPXUP;2098;09:08:29;0;50	07868;8	54928;5;274;71;
$GPXUP;2098;09:08:30;0;50	07883;8	54945;5;275;71;
$GPXUP;2098;09:08:31;0;50	07896;8	54962;5;275;73;
$GPXUP;2098;09:08:32;0;50	07909;8	54984;5;275;75;
$GPXUP;2098;09:08:33;0;50	07919;8	55008;5;276;73;
$GPXUP;2098;09:08:34;0;50	07928;8	55032;5;276;71;
$GPXUP;2098;09:08:35;0;50	0794;8	55054;5;277;72;
$GPXUP;2098;09:08:36;0;50	07953;8	55073;5;278;73;
$GPXUP;2098;09:08:37;0;50	07964;8	55096;5;277;72;
$GPXUP;2098;09:08:38;0;50	07972;8	55121;5;278;72;
$GPXUP;2098;09:08:39;0;50	07977;8	55146;5;278;69;
$GPXUP;2098;09:08:40;0;50	0798;8	55173;5;278;67;
$GPXUP;2098;09:08:41;0;50	07983;8	55199;5;279;67;
$GPXUP;2098;09:08:42;0;50	07987;8	55223;5;278;63;
$GPXUP;2098;09:08:43;0;50	07992;8	55245;5;279;60;
$GPXUP;2098;09:08:44;0;50	08001;8	55266;5;280;64;
$GPXUP;2098;09:08:45;0;50	08014;8	55283;5;279;67;
$GPXUP;2098;09:08:46;0;50	08027;8	553;5;280;68;
$GPXUP;2098;09:08:47;0;50	08039;8	55319;5;281;69;
$GPXUP;2098;09:08:48;0;50	08053;8	55336;5;282;67;
$GPXUP;2098;09:08:49;0;50	08067;8	55352;5;282;68;
$GPXUP;2098;09:08:50;0;50	08082;8	55365;5;283;67;
$GPXUP;2098;09:08:51;0;50	08095;8	5538;5;284;66;
$GPXUP;2098;09:08:52;0;50	08108;8	55398;5;285;65;
$GPXUP;2098;09:08:53;0;50	08119;8	55416;5;286;65;
$GPXUP;2098;09:08:54;0;50	08128;8	55436;5;286;63;
$GPXUP;2098;09:08:55;0;50	08137;8	55456;5;287;63;
$GPXUP;2098;09:08:56;0;50	08147;8	55476;5;287;63;
$GPXUP;2098;09:08:57;0;50	08157;8	55494;5;288;63;
$GPXUP;2098;09:08:58;0;50	08168;8	55514;5;288;65;
$GPXUP;2098;09:08:59;0;50	0818;8	5553;5;288;65;
$GPXUP;2098;09:09:00;0;50	08194;8	55545;5;288;66;
$GPXUP;2098;09:09:01;0;50	08207;8	5556;5;288;65;
$GPXUP;2098;09:09:02;0;50	0822;8	55574;5;289;63;
$GPXUP;2098;09:09:03;0;50	08232;8	55589;5;290;61;
$GPXUP;2098;09:09:04;0;50	08242;8	55606;5;291;59;
$GPXUP;2098;09:09:05;0;50	08251;8	55626;5;292;59;
$GPXUP;2098;09:09:06;0;50	08256;8	55645;5;292;58;
$GPXUP;2098;09:09:07;0;50	08261;8	55668;5;293;59;
$GPXUP;2098;09:09:08;0;50	08266;8	5569;5;294;60;
$GPXUP;2098;09:09:09;0;50	08273;8	5571;5;295;59;
$GPXUP;2098;09:09:10;0;50	08281;8	55728;5;295;58;
$GPXUP;2098;09:09:11;0;50	0829;8	55748;5;296;60;
$GPXUP;2098;09:09:12;0;50	083;8	55767;5;297;62;
$GPXUP;2098;09:09:13;0;50	08312;8	55783;5;298;65;
$GPXUP;2098;09:09:14;0;50	08322;8	55803;5;299;63;
$GPXUP;2098;09:09:15;0;50	0833;8	55822;5;299;61;
$GPXUP;2098;09:09:16;0;50	08338;8	55845;5;301;64;
$GPXUP;2098;09:09:17;0;50	08348;8	55866;5;301;69;
$GPXUP;2098;09:09:18;0;50	08362;8	55887;5;301;74;
$GPXUP;2098;09:09:19;0;50	08378;8	55904;5;301;79;
$GPXUP;2098;09:09:20;0;50	08394;8	55926;5;301;79;
$GPXUP;2098;09:09:21;0;50	08406;8	5595;5;301;76;
$GPXUP;2098;09:09:22;0;50	08416;8	55975;5;301;75;
$GPXUP;2098;09:09:23;0;50	08425;8	55999;5;302;71;
$GPXUP;2098;09:09:24;0;50	08432;8	56019;5;302;59;
$GPXUP;2098;09:09:25;0;50	08439;8	56038;5;302;52;
$GPXUP;2098;09:09:26;0;50	08442;8	5606;5;303;57;
$GPXUP;2098;09:09:27;0;50	08443;8	56082;5;303;59;
$GPXUP;2098;09:09:28;0;50	08443;8	56103;5;305;54;
$GPXUP;2098;09:09:29;0;50	08442;8	56124;5;306;55;
$GPXUP;2098;09:09:30;0;50	08444;8	56147;5;307;58;
$GPXUP;2098;09:09:31;0;50	08445;8	56168;5;307;59;
$GPXUP;2098;09:09:32;0;50	08446;8	56191;5;308;59;
$GPXUP;2098;09:09:33;0;50	08447;8	56214;5;309;60;
$GPXUP;2098;09:09:34;0;50	08447;8	56236;5;309;59;
$GPXUP;2098;09:09:35;0;50	08443;8	5626;5;309;59;
$GPXUP;2098;09:09:36;0;50	08439;8	56282;5;309;60;
$GPXUP;2098;09:09:37;0;50	08436;8	56306;5;309;64;
$GPXUP;2098;09:09:38;0;50	08436;8	56332;5;310;67;
$GPXUP;2098;09:09:39;0;50	0844;8	56358;5;309;69;
$GPXUP;2098;09:09:40;0;50	08442;8	56384;5;310;68;
$GPXUP;2098;09:09:41;0;50	08441;8	56409;5;310;65;
$GPXUP;2098;09:09:42;0;50	08439;8	56433;5;311;62;
$GPXUP;2098;09:09:43;0;50	08435;8	56456;5;312;62;
$GPXUP;2098;09:09:44;0;50	08433;8	56481;5;313;63;
$GPXUP;2098;09:09:45;0;50	08432;8	56502;5;313;54;
$GPXUP;2098;09:09:46;0;50	08436;8	56525;5;314;60;
$GPXUP;2098;09:09:47;0;50	08444;8	56547;5;315;64;
$GPXUP;2098;09:09:48;0;50	08453;8	56569;5;315;68;
$GPXUP;2098;09:09:49;0;50	08462;8	56593;5;315;68;
$GPXUP;2098;09:09:50;0;50	08472;8	56616;5;316;68;
$GPXUP;2098;09:09:51;0;50	08483;8	56639;5;316;70;
$GPXUP;2098;09:09:52;0;50	08494;8	56661;5;316;70;
$GPXUP;2098;09:09:53;0;50	08507;8	56681;5;316;71;
$GPXUP;2098;09:09:54;0;50	08518;8	56702;5;315;71;
$GPXUP;2098;09:09:55;0;50	08531;8	56724;5;315;72;
$GPXUP;2098;09:09:56;0;50	08542;8	56747;5;315;73;
$GPXUP;2098;09:09:57;0;50	08553;8	56772;5;313;77;
$GPXUP;2098;09:09:58;0;50	08562;8	56795;5;313;69;
$GPXUP;2098;09:09:59;0;50	08567;8	5682;5;312;66;
$GPXUP;2098;09:10:00;0;50	08569;8	56843;5;312;63;
$GPXUP;2098;09:10:01;0;50	08575;8	56866;5;313;65;
$GPXUP;2098;09:10:02;0;50	08583;8	56889;5;313;68;
$GPXUP;2098;09:10:03;0;50	08589;8	56914;5;314;67;
$GPXUP;2098;09:10:04;0;50	08595;8	56938;5;315;67;
$GPXUP;2098;09:10:05;0;50	08602;8	56961;5;316;70;
$GPXUP;2098;09:10:06;0;50	08611;8	56984;5;316;71;
$GPXUP;2098;09:10:07;0;50	08624;8	57005;5;317;74;
$GPXUP;2098;09:10:08;0;50	08636;8	57025;5;318;73;
$GPXUP;2098;09:10:09;0;50	08645;8	57049;5;319;73;
$GPXUP;2098;09:10:10;0;50	08652;8	57074;5;320;72;
$GPXUP;2098;09:10:11;0;50	08658;8	57101;5;320;71;
$GPXUP;2098;09:10:12;0;50	08662;8	57127;5;320;72;
$GPXUP;2098;09:10:13;0;50	08668;8	57153;5;320;72;
$GPXUP;2098;09:10:14;0;50	08675;8	5718;5;319;74;
$GPXUP;2098;09:10:15;0;50	08685;8	57203;5;318;71;
$GPXUP;2098;09:10:16;0;50	08695;8	57226;5;318;74;
$GPXUP;2098;09:10:17;0;50	08706;8	57248;5;317;74;
$GPXUP;2098;09:10:18;0;50	08718;8	57272;5;316;75;
$GPXUP;2098;09:10:19;0;50	08732;8	57292;5;314;78;
$GPXUP;2098;09:10:20;0;50	08747;8	57311;5;313;78;
$GPXUP;2098;09:10:21;0;50	08762;8	57331;5;312;79;
$GPXUP;2098;09:10:22;0;50	08776;8	57352;5;310;77;
$GPXUP;2098;09:10:23;0;50	0879;8	57373;5;309;78;
$GPXUP;2098;09:10:24;0;50	08804;8	57394;5;308;77;
$GPXUP;2098;09:10:25;0;50	08816;8	57418;5;307;78;
$GPXUP;2098;09:10:26;0;50	08826;8	57444;5;305;77;
$GPXUP;2098;09:10:27;0;50	08835;8	57471;5;304;77;
$GPXUP;2098;09:10:28;0;50	08845;8	57497;5;303;76;
$GPXUP;2098;09:10:29;0;50	08857;8	57518;5;301;76;
$GPXUP;2098;09:10:30;0;50	08873;8	57538;5;301;77;
$GPXUP;2098;09:10:31;0;50	08887;8	57557;5;301;74;
$GPXUP;2098;09:10:32;0;50	08902;8	57573;5;300;74;
$GPXUP;2098;09:10:33;0;50	08918;8	57588;5;300;74;
$GPXUP;2098;09:10:34;0;50	08932;8	57608;5;299;74;
$GPXUP;2098;09:10:35;0;50	08944;8	5763;5;298;75;
$GPXUP;2098;09:10:36;0;50	08956;8	57652;5;297;75;
$GPXUP;2098;09:10:37;0;50	08969;8	57672;5;296;76;
$GPXUP;2098;09:10:38;0;50	08985;8	57689;5;295;79;
$GPXUP;2098;09:10:39;0;50	09001;8	57707;5;293;80;
$GPXUP;2098;09:10:40;0;50	09017;8	57727;5;291;81;
$GPXUP;2098;09:10:41;0;50	09031;8	5775;5;290;81;
$GPXUP;2098;09:10:42;0;50	09044;8	57774;5;288;80;
$GPXUP;2098;09:10:43;0;50	09055;8	57798;5;287;78;
$GPXUP;2098;09:10:44;0;50	09067;8	57823;5;286;76;
$GPXUP;2098;09:10:45;0;50	0908;8	57846;5;285;78;
$GPXUP;2098;09:10:46;0;50	09096;8	57864;5;284;77;
$GPXUP;2098;09:10:47;0;50	09111;8	57885;5;283;79;
$GPXUP;2098;09:10:48;0;50	09124;8	57909;5;283;78;
$GPXUP;2098;09:10:49;0;50	09137;8	57931;5;282;78;
$GPXUP;2098;09:10:50;0;50	09152;8	57951;5;282;76;
$GPXUP;2098;09:10:51;0;50	09167;8	57968;5;281;75;
$GPXUP;2098;09:10:52;0;50	09183;8	57985;5;281;75;
$GPXUP;2098;09:10:53;0;50	09198;8	58;5;280;72;
$GPXUP;2098;09:10:54;0;50	09212;8	5802;5;280;73;
$GPXUP;2098;09:10:55;0;50	09225;8	5804;5;280;72;
$GPXUP;2098;09:10:56;0;50	09237;8	58061;5;281;72;
$GPXUP;2098;09:10:57;0;50	0925;8	5808;5;281;70;
$GPXUP;2098;09:10:58;0;50	09262;8	58099;5;282;71;
$GPXUP;2098;09:10:59;0;50	09273;8	58122;5;284;71;
$GPXUP;2098;09:11:00;0;50	09283;8	58144;5;284;72;
$GPXUP;2098;09:11:01;0;50	09296;8	58164;5;285;72;
$GPXUP;2098;09:11:02;0;50	09308;8	58183;5;287;70;
$GPXUP;2098;09:11:03;0;50	09319;8	58205;5;289;68;
$GPXUP;2098;09:11:04;0;50	09331;8	58224;5;290;69;
$GPXUP;2098;09:11:05;0;50	09344;8	58241;5;292;70;
$GPXUP;2098;09:11:06;0;50	09358;8	58259;5;293;73;
$GPXUP;2098;09:11:07;0;50	09371;8	58278;5;294;74;
$GPXUP;2098;09:11:08;0;50	09384;8	583;5;295;75;
$GPXUP;2098;09:11:09;0;50	09396;8	58321;5;297;72;
$GPXUP;2098;09:11:10;0;50	09408;8	58341;5;299;69;
$GPXUP;2098;09:11:11;0;50	09423;8	58356;5;300;69;
$GPXUP;2098;09:11:12;0;50	09436;8	58374;5;302;70;
$GPXUP;2098;09:11:13;0;50	09448;8	58394;5;303;69;
$GPXUP;2098;09:11:14;0;50	09458;8	58415;5;305;67;
$GPXUP;2098;09:11:15;0;50	09467;8	58438;5;308;66;
$GPXUP;2098;09:11:16;0;50	09478;8	58459;5;309;68;
$GPXUP;2098;09:11:17;0;50	09491;8	58477;5;311;71;
$GPXUP;2098;09:11:18;0;50	09506;8	58492;5;313;71;
$GPXUP;2098;09:11:19;0;50	09522;8	58508;5;315;73;
$GPXUP;2098;09:11:20;0;50	09537;8	58524;5;317;72;
$GPXUP;2098;09:11:21;0;50	09551;8	58542;5;318;73;
$GPXUP;2098;09:11:22;0;50	09564;8	58564;5;319;74;
$GPXUP;2098;09:11:23;0;50	09576;8	58586;5;321;76;
$GPXUP;2098;09:11:24;0;50	09589;8	58606;5;321;76;
$GPXUP;2098;09:11:25;0;50	09603;8	58628;5;322;76;
$GPXUP;2098;09:11:26;0;50	09611;8	58654;5;324;74;
$GPXUP;2098;09:11:27;0;50	09619;8	58679;5;324;74;
$GPXUP;2098;09:11:28;0;50	09626;8	58706;5;324;73;
$GPXUP;2098;09:11:29;0;50	09634;8	58729;5;324;66;
$GPXUP;2098;09:11:30;0;50	09642;8	5875;5;324;65;
$GPXUP;2098;09:11:31;0;50	09653;8	58771;5;325;70;
$GPXUP;2098;09:11:32;0;50	09667;8	58789;5;326;73;
$GPXUP;2098;09:11:33;0;50	09681;8	58806;5;327;67;
$GPXUP;2098;09:11:34;0;50	09697;8	58816;5;328;67;
$GPXUP;2098;09:11:35;0;50	09714;8	58826;5;328;69;
$GPXUP;2098;09:11:36;0;50	09732;8	58836;5;329;75;
$GPXUP;2098;09:11:37;0;50	09751;8	58846;5;330;79;
$GPXUP;2098;09:11:38;0;50	09771;8	58856;5;330;80;
$GPXUP;2098;09:11:39;0;50	09791;8	58866;5;329;80;
$GPXUP;2098;09:11:40;0;50	0981;8	58878;5;330;79;
$GPXUP;2098;09:11:41;0;50	09829;8	58889;5;330;77;
$GPXUP;2098;09:11:42;0;50	09847;8	58902;5;330;75;
$GPXUP;2098;09:11:43;0;50	09862;8	58913;5;330;72;
$GPXUP;2098;09:11:44;0;50	09877;8	58929;5;330;73;
$GPXUP;2098;09:11:45;0;50	09891;8	58948;5;331;74;
$GPXUP;2098;09:11:46;0;50	09903;8	5897;5;331;74;
$GPXUP;2098;09:11:47;0;50	09915;8	5899;5;330;73;
$GPXUP;2098;09:11:48;0;50	09927;8	59012;5;331;72;
$GPXUP;2098;09:11:49;0;50	09937;8	59034;5;331;70;
$GPXUP;2098;09:11:50;0;50	09946;8	59057;5;330;69;
$GPXUP;2098;09:11:51;0;50	09956;8	59081;5;330;73;
$GPXUP;2098;09:11:52;0;50	09967;8	59104;5;329;74;
$GPXUP;2098;09:11:53;0;50	09978;8	59128;5;327;75;
$GPXUP;2098;09:11:54;0;50	0999;8	5915;5;327;76;
$GPXUP;2098;09:11:55;0;50	10002;8	59172;5;326;74;
$GPXUP;2098;09:11:56;0;50	10012;8	59196;5;325;72;
$GPXUP;2098;09:11:57;0;50	1002;8	59222;5;324;72;
$GPXUP;2098;09:11:58;0;50	10024;8	5925;5;322;73;
$GPXUP;2098;09:11:59;0;50	1003;8	59278;5;321;75;
$GPXUP;2098;09:12:00;0;50	1004;8	59303;5;319;75;
$GPXUP;2098;09:12:01;0;50	10052;8	59326;5;317;75;
$GPXUP;2098;09:12:02;0;50	10065;8	59347;5;316;76;
$GPXUP;2098;09:12:03;0;50	10077;8	5937;5;314;74;
$GPXUP;2098;09:12:04;0;50	10089;8	59393;5;312;75;
$GPXUP;2098;09:12:05;0;50	10101;8	59417;5;310;74;
$GPXUP;2098;09:12:06;0;50	1011;8	59443;5;308;74;
$GPXUP;2098;09:12:07;0;50	10118;8	5947;5;306;74;
$GPXUP;2098;09:12:08;0;50	10125;8	59497;5;303;75;
$GPXUP;2098;09:12:09;0;50	10133;8	59524;5;302;75;
$GPXUP;2098;09:12:10;0;50	10142;8	59549;5;300;74;
$GPXUP;2098;09:12:11;0;50	10153;8	59572;5;298;74;
$GPXUP;2098;09:12:12;0;50	10165;8	59594;5;296;73;
$GPXUP;2098;09:12:13;0;50	10177;8	59615;5;295;72;
$GPXUP;2098;09:12:14;0;50	10187;8	59637;5;294;71;
$GPXUP;2098;09:12:15;0;50	10196;8	59661;5;291;72;
$GPXUP;2098;09:12:16;0;50	10206;8	59687;5;291;74;
$GPXUP;2098;09:12:17;0;50	10214;8	59711;5;289;74;
$GPXUP;2098;09:12:18;0;50	10222;8	59737;5;288;71;
$GPXUP;2098;09:12:19;0;50	10229;8	59761;5;288;68;
$GPXUP;2098;09:12:20;0;50	10233;8	59786;5;287;67;
$GPXUP;2098;09:12:21;0;50	10238;8	59811;5;287;67;
$GPXUP;2098;09:12:22;0;50	10242;8	59837;5;285;69;
$GPXUP;2098;09:12:23;0;50	10249;8	59864;5;284;74;
$GPXUP;2098;09:12:24;0;50	10259;8	5989;5;283;76;
$GPXUP;2098;09:12:25;0;50	10265;8	59918;5;282;76;
$GPXUP;2098;09:12:26;0;50	1027;8	59946;5;282;73;
$GPXUP;2098;09:12:27;0;50	1027;8	59973;5;281;72;
$GPXUP;2098;09:12:28;0;50	1027;8	6;5;281;69;
$GPXUP;2098;09:12:29;0;50	10269;8	60026;5;282;68;
$GPXUP;2098;09:12:30;0;50	10264;8	60049;5;282;63;
$GPXUP;2098;09:12:31;0;50	1026;8	60072;5;282;63;
$GPXUP;2098;09:12:32;0;50	10257;8	60098;5;282;64;
$GPXUP;2098;09:12:33;0;50	10256;8	60121;5;283;62;
$GPXUP;2098;09:12:34;0;50	1026;8	60146;5;284;64;
$GPXUP;2098;09:12:35;0;50	10263;8	6017;5;284;62;
$GPXUP;2098;09:12:36;0;50	10268;8	60194;5;284;66;
$GPXUP;2098;09:12:37;0;50	10274;8	60216;5;285;63;
$GPXUP;2098;09:12:38;0;50	10285;8	60236;5;286;62;
$GPXUP;2098;09:12:39;0;50	10299;8	60253;5;287;68;
$GPXUP;2098;09:12:40;0;50	10312;8	60271;5;288;67;
$GPXUP;2098;09:12:41;0;50	10326;8	60289;5;288;67;
$GPXUP;2098;09:12:42;0;50	10338;8	60309;5;289;68;
$GPXUP;2098;09:12:43;0;50	10349;8	60329;5;289;67;
$GPXUP;2098;09:12:44;0;50	10361;8	60349;5;288;67;
$GPXUP;2098;09:12:45;0;50	10374;8	60365;5;288;66;
$GPXUP;2098;09:12:46;0;50	10391;8	6038;5;287;74;
$GPXUP;2098;09:12:47;0;50	10409;8	60391;5;287;73;
$GPXUP;2098;09:12:48;0;50	10428;8	60398;5;286;72;
$GPXUP;2098;09:12:49;0;50	10447;8	60403;5;286;73;
$GPXUP;2098;09:12:50;0;50	10466;8	60411;5;284;74;
$GPXUP;2098;09:12:51;0;50	10486;8	60417;5;283;74;
$GPXUP;2098;09:12:52;0;50	10505;8	60422;5;282;74;
$GPXUP;2098;09:12:53;0;50	10523;8	60431;5;282;73;
$GPXUP;2098;09:12:54;0;50	10541;8	6044;5;281;73;
$GPXUP;2098;09:12:55;0;50	1056;8	60451;5;281;73;
$GPXUP;2098;09:12:56;0;50	10577;8	60462;5;280;74;
$GPXUP;2098;09:12:57;0;50	10595;8	60477;5;279;75;
$GPXUP;2098;09:12:58;0;50	10612;8	6049;5;279;75;
$GPXUP;2098;09:12:59;0;50	10629;8	60503;5;279;71;
$GPXUP;2098;09:13:00;0;50	10645;8	60517;5;278;71;
$GPXUP;2098;09:13:01;0;50	10661;8	60529;5;279;70;
$GPXUP;2098;09:13:02;0;50	10679;8	60539;5;278;72;
$GPXUP;2098;09:13:03;0;50	10696;8	60549;5;278;73;
$GPXUP;2098;09:13:04;0;50	10713;8	60559;5;277;73;
$GPXUP;2098;09:13:05;0;50	10731;8	6057;5;277;73;
$GPXUP;2098;09:13:06;0;50	10748;8	6058;5;276;73;
$GPXUP;2098;09:13:07;0;50	10764;8	60595;5;277;73;
$GPXUP;2098;09:13:08;0;50	1078;8	60611;5;277;72;
$GPXUP;2098;09:13:09;0;50	10793;8	60629;5;277;71;
$GPXUP;2098;09:13:10;0;50	10807;8	60647;5;278;70;
$GPXUP;2098;09:13:11;0;50	10819;8	60666;5;278;71;
$GPXUP;2098;09:13:12;0;50	10831;8	60685;5;279;70;
$GPXUP;2098;09:13:13;0;50	10843;8	60704;5;279;68;
$GPXUP;2098;09:13:14;0;50	10853;8	60724;5;280;66;
$GPXUP;2098;09:13:15;0;50	10863;8	60744;5;281;65;
$GPXUP;2098;09:13:16;0;50	10873;8	60764;5;282;66;
$GPXUP;2098;09:13:17;0;50	10882;8	60786;5;283;66;
$GPXUP;2098;09:13:18;0;50	10893;8	60807;5;285;67;
$GPXUP;2098;09:13:19;0;50	10904;8	60826;5;286;69;
$GPXUP;2098;09:13:20;0;50	10918;8	60844;5;287;71;
$GPXUP;2098;09:13:21;0;50	1093;8	60866;5;288;75;
$GPXUP;2098;09:13:22;0;50	10942;8	60889;5;289;77;
$GPXUP;2098;09:13:23;0;50	10952;8	60915;5;290;77;
$GPXUP;2098;09:13:24;0;50	10961;8	60942;5;289;78;
$GPXUP;2098;09:13:25;0;50	10972;8	60968;5;288;78;
$GPXUP;2098;09:13:26;0;50	10982;8	60994;5;288;77;
$GPXUP;2098;09:13:27;0;50	10991;8	61019;5;288;74;
$GPXUP;2098;09:13:28;0;50	10998;8	61045;5;287;71;
$GPXUP;2098;09:13:29;0;50	11005;8	61067;5;286;66;
$GPXUP;2098;09:13:30;0;50	11015;8	61089;5;287;67;
$GPXUP;2098;09:13:31;0;50	11025;8	61111;5;287;67;
$GPXUP;2098;09:13:32;0;50	11035;8	61131;5;287;67;
$GPXUP;2098;09:13:33;0;50	11044;8	61154;5;287;67;
$GPXUP;2098;09:13:34;0;50	11052;8	61176;5;287;68;
$GPXUP;2098;09:13:35;0;50	11063;8	61197;5;287;69;
$GPXUP;2098;09:13:36;0;50	11074;8	61216;5;287;70;
$GPXUP;2098;09:13:37;0;50	11087;8	61235;5;287;70;
$GPXUP;2098;09:13:38;0;50	11101;8	61253;5;286;71;
$GPXUP;2098;09:13:39;0;50	11113;8	61272;5;285;71;
$GPXUP;2098;09:13:40;0;50	11125;8	61291;5;285;72;
$GPXUP;2098;09:13:41;0;50	11138;8	6131;5;284;72;
$GPXUP;2098;09:13:42;0;50	11152;8	61328;5;283;72;
$GPXUP;2098;09:13:43;0;50	11165;8	61346;5;282;70;
$GPXUP;2098;09:13:44;0;50	11177;8	61364;5;281;69;
$GPXUP;2098;09:13:45;0;50	11187;8	61385;5;281;67;
$GPXUP;2098;09:13:46;0;50	11194;8	61408;5;280;68;
$GPXUP;2098;09:13:47;0;50	11201;8	61432;5;279;68;
$GPXUP;2098;09:13:48;0;50	11208;8	61454;5;278;67;
$GPXUP;2098;09:13:49;0;50	11216;8	61477;5;277;67;
$GPXUP;2098;09:13:50;0;50	11223;8	61501;5;276;66;
$GPXUP;2098;09:13:51;0;50	11228;8	61524;5;274;66;
$GPXUP;2098;09:13:52;0;50	11236;8	61545;5;274;65;
$GPXUP;2098;09:13:53;0;50	11244;8	61566;5;272;65;
$GPXUP;2098;09:13:54;0;50	11253;8	61589;5;271;70;
$GPXUP;2098;09:13:55;0;50	11264;8	61614;5;270;75;
$GPXUP;2098;09:13:56;0;50	11275;8	61636;5;269;73;
$GPXUP;2098;09:13:57;0;50	11289;8	61657;5;267;76;
$GPXUP;2098;09:13:58;0;50	11301;8	6168;5;265;76;
$GPXUP;2098;09:13:59;0;50	11312;8	61706;5;263;76;
$GPXUP;2098;09:14:00;0;50	11321;8	61729;5;262;68;
$GPXUP;2098;09:14:01;0;50	11328;8	6175;5;261;59;
$GPXUP;2098;09:14:02;0;50	11334;8	61774;5;260;66;
$GPXUP;2098;09:14:03;0;50	11341;8	61798;5;258;65;
$GPXUP;2098;09:14:04;0;50	11351;8	61821;5;258;71;
$GPXUP;2098;09:14:05;0;50	11362;8	61846;5;256;75;
$GPXUP;2098;09:14:06;0;50	11372;8	61873;5;255;81;
$GPXUP;2098;09:14:07;0;50	11378;8	61901;5;254;74;
$GPXUP;2098;09:14:08;0;50	11383;8	61928;5;252;70;
$GPXUP;2098;09:14:09;0;50	11389;8	61956;5;252;75;
$GPXUP;2098;09:14:10;0;50	11397;8	61987;5;251;84;
$GPXUP;2098;09:14:11;0;50	11408;8	62016;5;251;84;
$GPXUP;2098;09:14:12;0;50	11418;8	62042;5;250;77;
$GPXUP;2098;09:14:13;0;50	1143;8	62066;5;248;75;
$GPXUP;2098;09:14:14;0;50	11446;8	62087;5;247;78;
$GPXUP;2098;09:14:15;0;50	11459;8	62108;5;246;74;
$GPXUP;2098;09:14:16;0;50	11469;8	6213;5;245;68;
$GPXUP;2098;09:14:17;0;50	11478;8	62153;5;244;66;
$GPXUP;2098;09:14:18;0;50	11485;8	62174;5;245;63;
$GPXUP;2098;09:14:19;0;50	11492;8	62195;5;246;61;
$GPXUP;2098;09:14:20;0;50	11496;8	62216;5;248;59;
$GPXUP;2098;09:14:21;0;50	11502;8	62237;5;249;58;
$GPXUP;2098;09:14:22;0;50	11507;8	62256;5;251;56;
$GPXUP;2098;09:14:23;0;50	11515;8	62277;5;252;61;
$GPXUP;2098;09:14:24;0;50	11524;8	62295;5;254;60;
$GPXUP;2098;09:14:25;0;50	11535;8	62311;5;257;56;
$GPXUP;2098;09:14:26;0;50	11546;8	62326;5;259;58;
$GPXUP;2098;09:14:27;0;50	11563;8	6233;5;261;60;
$GPXUP;2098;09:14:28;0;50	11579;8	62334;5;263;62;
$GPXUP;2098;09:14:29;0;50	11595;8	62341;5;265;60;
$GPXUP;2098;09:14:30;0;50	1161;8	62349;5;267;61;
$GPXUP;2098;09:14:31;0;50	11626;8	62356;5;269;63;
$GPXUP;2098;09:14:32;0;50	11642;8	62366;5;270;64;
$GPXUP;2098;09:14:33;0;50	11657;8	62377;5;272;68;
$GPXUP;2098;09:14:34;0;50	11674;8	62389;5;273;69;
$GPXUP;2098;09:14:35;0;50	11686;8	62405;5;275;64;
$GPXUP;2098;09:14:36;0;50	11695;8	62424;5;276;61;
$GPXUP;2098;09:14:37;0;50	11704;8	62442;5;277;62;
$GPXUP;2098;09:14:38;0;50	11715;8	6246;5;279;64;
$GPXUP;2098;09:14:39;0;50	11728;8	62476;5;280;65;
$GPXUP;2098;09:14:40;0;50	11741;8	62491;5;281;65;
$GPXUP;2098;09:14:41;0;50	11752;8	62507;5;283;63;
$GPXUP;2098;09:14:42;0;50	11762;8	62525;5;284;61;
$GPXUP;2098;09:14:43;0;50	11773;8	62541;5;286;61;
$GPXUP;2098;09:14:44;0;50	11785;8	62553;5;287;60;
$GPXUP;2098;09:14:45;0;50	11797;8	62566;5;289;60;
$GPXUP;2098;09:14:46;0;50	11808;8	62581;5;291;58;
$GPXUP;2098;09:14:47;0;50	11817;8	62598;5;294;58;
$GPXUP;2098;09:14:48;0;50	11824;8	62617;5;296;57;
$GPXUP;2098;09:14:49;0;50	1183;8	62636;5;298;57;
$GPXUP;2098;09:14:50;0;50	11837;8	62657;5;299;58;
$GPXUP;2098;09:14:51;0;50	11842;8	62676;5;300;59;
$GPXUP;2098;09:14:52;0;50	11848;8	62698;5;301;61;
$GPXUP;2098;09:14:53;0;50	11852;8	62722;5;303;63;
$GPXUP;2098;09:14:54;0;50	11853;8	62746;5;303;65;
$GPXUP;2098;09:14:55;0;50	11852;8	62771;5;304;65;
$GPXUP;2098;09:14:56;0;50	11852;8	62795;5;305;61;
$GPXUP;2098;09:14:57;0;50	11852;8	6282;5;305;66;
$GPXUP;2098;09:14:58;0;50	11856;8	62846;5;305;69;
$GPXUP;2098;09:14:59;0;50	11863;8	62873;5;305;73;
$GPXUP;2098;09:15:00;0;50	1187;8	629;5;304;74;
$GPXUP;2098;09:15:01;0;50	11878;8	62927;5;302;76;
$GPXUP;2098;09:15:02;0;50	11886;8	62953;5;301;75;
$GPXUP;2098;09:15:03;0;50	11897;8	62978;5;300;76;
$GPXUP;2098;09:15:04;0;50	11907;8	63002;5;299;75;
$GPXUP;2098;09:15:05;0;50	11921;8	63026;5;297;78;
$GPXUP;2098;09:15:06;0;50	11933;8	6305;5;295;79;
$GPXUP;2098;09:15:07;0;50	11944;8	63075;5;293;78;
$GPXUP;2098;09:15:08;0;50	11953;8	63101;5;291;76;
$GPXUP;2098;09:15:09;0;50	11962;8	63126;5;290;74;
$GPXUP;2098;09:15:10;0;50	11969;8	63152;5;289;72;
$GPXUP;2098;09:15:11;0;50	11974;8	63178;5;288;68;
$GPXUP;2098;09:15:12;0;50	11978;8	63203;5;288;65;
$GPXUP;2098;09:15:13;0;50	11984;8	63227;5;288;66;
$GPXUP;2098;09:15:14;0;50	11991;8	63251;5;288;65;
$GPXUP;2098;09:15:15;0;50	11997;8	63274;5;289;64;
$GPXUP;2098;09:15:16;0;50	12004;8	63295;5;289;62;
$GPXUP;2098;09:15:17;0;50	12012;8	63316;5;290;62;
$GPXUP;2098;09:15:18;0;50	12022;8	63337;5;291;65;
$GPXUP;2098;09:15:19;0;50	12034;8	63357;5;292;66;
$GPXUP;2098;09:15:20;0;50	12046;8	63377;5;292;66;
$GPXUP;2098;09:15:21;0;50	12054;8	634;5;294;65;
$GPXUP;2098;09:15:22;0;50	12062;8	63423;5;293;65;
$GPXUP;2098;09:15:23;0;50	1207;8	63447;5;293;67;
$GPXUP;2098;09:15:24;0;50	12077;8	63472;5;293;69;
$GPXUP;2098;09:15:25;0;50	12084;8	63496;5;293;69;
$GPXUP;2098;09:15:26;0;50	12091;8	63523;5;292;69;
$GPXUP;2098;09:15:27;0;50	12094;8	63548;5;291;67;
$GPXUP;2098;09:15:28;0;50	12099;8	63573;5;291;67;
$GPXUP;2098;09:15:29;0;50	12106;8	63598;5;291;67;
$GPXUP;2098;09:15:30;0;50	12115;8	63622;5;291;71;
$GPXUP;2098;09:15:31;0;50	12128;8	63644;5;289;74;
$GPXUP;2098;09:15:32;0;50	1214;8	63668;5;290;75;
$GPXUP;2098;09:15:33;0;50	12149;8	63691;5;289;70;
$GPXUP;2098;09:15:34;0;50	12155;8	63716;5;289;67;
$GPXUP;2098;09:15:35;0;50	12158;8	63741;5;288;65;
$GPXUP;2098;09:15:36;0;50	12161;8	63765;5;288;65;
$GPXUP;2098;09:15:37;0;50	12167;8	63789;5;287;66;
$GPXUP;2098;09:15:38;0;50	12174;8	63813;5;286;67;
$GPXUP;2098;09:15:39;0;50	12182;8	63837;5;285;69;
$GPXUP;2098;09:15:40;0;50	12193;8	63861;5;285;72;
$GPXUP;2098;09:15:41;0;50	12203;8	63885;5;283;74;
$GPXUP;2098;09:15:42;0;50	12211;8	63911;5;282;74;
$GPXUP;2098;09:15:43;0;50	12217;8	63937;5;282;73;
$GPXUP;2098;09:15:44;0;50	12221;8	63964;5;281;70;
$GPXUP;2098;09:15:45;0;50	12222;8	63989;5;281;66;
$GPXUP;2098;09:15:46;0;50	12222;8	64015;5;281;65;
$GPXUP;2098;09:15:47;0;50	12222;8	64039;5;281;63;
$GPXUP;2098;09:15:48;0;50	12223;8	64063;5;282;62;
$GPXUP;2098;09:15:49;0;50	12225;8	64087;5;282;62;
$GPXUP;2098;09:15:50;0;50	12227;8	6411;5;283;60;
$GPXUP;2098;09:15:51;0;50	1223;8	64133;5;284;60;
$GPXUP;2098;09:15:52;0;50	1223;8	64157;5;284;62;
$GPXUP;2098;09:15:53;0;50	12232;8	64181;5;285;63;
$GPXUP;2098;09:15:54;0;50	12236;8	64206;5;285;63;
$GPXUP;2098;09:15:55;0;50	12241;8	64228;5;285;64;
$GPXUP;2098;09:15:56;0;50	12248;8	64252;5;286;66;
$GPXUP;2098;09:15:57;0;50	12256;8	64276;5;285;69;
$GPXUP;2098;09:15:58;0;50	12265;8	64301;5;284;71;
$GPXUP;2098;09:15:59;0;50	12275;8	64324;5;284;72;
$GPXUP;2098;09:16:00;0;50	12285;8	64347;5;282;72;
$GPXUP;2098;09:16:01;0;50	12294;8	64372;5;281;72;
$GPXUP;2098;09:16:02;0;50	12303;8	64395;5;279;70;
$GPXUP;2098;09:16:03;0;50	1231;8	64421;5;276;71;
$GPXUP;2098;09:16:04;0;50	1232;8	64445;5;273;74;
$GPXUP;2098;09:16:05;0;50	12332;8	6447;5;270;77;
$GPXUP;2098;09:16:06;0;50	12345;8	64493;5;267;78;
$GPXUP;2098;09:16:07;0;50	12357;8	64515;5;265;78;
$GPXUP;2098;09:16:08;0;50	12371;8	64538;5;263;77;
$GPXUP;2098;09:16:09;0;50	12383;8	64559;5;260;75;
$GPXUP;2098;09:16:10;0;50	12393;8	64582;5;259;72;
$GPXUP;2098;09:16:11;0;50	12403;8	64605;5;256;68;
$GPXUP;2098;09:16:12;0;50	12409;8	64629;5;255;67;
$GPXUP;2098;09:16:13;0;50	12414;8	64655;5;253;66;
$GPXUP;2098;09:16:14;0;50	1242;8	64677;5;252;64;
$GPXUP;2098;09:16:15;0;50	12424;8	64702;5;252;66;
$GPXUP;2098;09:16:16;0;50	12429;8	64728;5;251;68;
$GPXUP;2098;09:16:17;0;50	12436;8	64752;5;250;71;
$GPXUP;2098;09:16:18;0;50	12444;8	64778;5;249;72;
$GPXUP;2098;09:16:19;0;50	12449;8	64806;5;248;73;
$GPXUP;2098;09:16:20;0;50	12453;8	64832;5;247;70;
$GPXUP;2098;09:16:21;0;50	12457;8	6486;5;245;72;
$GPXUP;2098;09:16:22;0;50	12464;8	64887;5;242;73;
$GPXUP;2098;09:16:23;0;50	12471;8	64913;5;241;71;
$GPXUP;2098;09:16:24;0;50	12476;8	64938;5;240;68;
$GPXUP;2098;09:16:25;0;50	12478;8	64965;5;238;70;
$GPXUP;2098;09:16:26;0;50	12477;8	64992;5;235;70;
$GPXUP;2098;09:16:27;0;50	12478;8	65018;5;233;68;
$GPXUP;2098;09:16:28;0;50	12483;8	65045;5;231;69;
$GPXUP;2098;09:16:29;0;50	12488;8	6507;5;229;67;
$GPXUP;2098;09:16:30;0;50	12489;8	65096;5;227;66;
$GPXUP;2098;09:16:31;0;50	1249;8	65122;5;226;65;
$GPXUP;2098;09:16:32;0;50	12491;8	65146;5;224;65;
$GPXUP;2098;09:16:33;0;50	12492;8	65172;5;223;65;
$GPXUP;2098;09:16:34;0;50	12492;8	65196;5;222;64;
$GPXUP;2098;09:16:35;0;50	12491;8	6522;5;221;61;
$GPXUP;2098;09:16:36;0;50	12489;8	65244;5;219;61;
$GPXUP;2098;09:16:37;0;50	12487;8	65268;5;218;62;
$GPXUP;2098;09:16:38;0;50	12486;8	65295;5;217;70;
$GPXUP;2098;09:16:39;0;50	12486;8	65324;5;215;72;
$GPXUP;2098;09:16:40;0;50	12486;8	65352;5;213;76;
$GPXUP;2098;09:16:41;0;50	12484;8	65382;5;211;76;
$GPXUP;2098;09:16:42;0;50	12485;8	6541;5;209;75;
$GPXUP;2098;09:16:43;0;50	12489;8	6544;5;207;77;
$GPXUP;2098;09:16:44;0;50	12492;8	65469;5;205;76;
$GPXUP;2098;09:16:45;0;50	12496;8	65498;5;203;74;
$GPXUP;2098;09:16:46;0;50	12502;8	65525;5;202;74;
$GPXUP;2098;09:16:47;0;50	12509;8	65552;5;201;74;
$GPXUP;2098;09:16:48;0;50	12513;8	65579;5;200;71;
$GPXUP;2098;09:16:49;0;50	12516;8	65606;5;198;69;
$GPXUP;2098;09:16:50;0;50	12519;8	65632;5;197;68;
$GPXUP;2098;09:16:51;0;50	12521;8	65658;5;196;67;
$GPXUP;2098;09:16:52;0;50	12522;8	65684;5;195;66;
$GPXUP;2098;09:16:53;0;50	12524;8	6571;5;193;65;
$GPXUP;2098;09:16:54;0;50	12527;8	65736;5;191;66;
$GPXUP;2098;09:16:55;0;50	12531;8	65761;5;190;68;
$GPXUP;2098;09:16:56;0;50	12536;8	65786;5;188;65;
$GPXUP;2098;09:16:57;0;50	12543;8	65809;5;187;64;
$GPXUP;2098;09:16:58;0;50	1255;8	65831;5;186;62;
$GPXUP;2098;09:16:59;0;50	12556;8	65852;5;185;59;
$GPXUP;2098;09:17:00;0;50	12559;8	65873;5;184;54;
$GPXUP;2098;09:17:01;0;50	1256;8	65892;5;182;48;
$GPXUP;2098;09:17:02;0;50	12561;8	65909;5;181;43;
$GPXUP;2098;09:17:03;0;50	12562;8	65922;5;179;37;
$GPXUP;2098;09:17:04;0;50	12565;8	6593;5;179;24;
$GPXUP;2098;09:17:05;0;50	12567;8	65933;5;177;15;
$GPXUP;2098;09:17:06;0;50	12567;8	65935;5;175;16;
$GPXUP;2098;09:17:07;0;50	12566;8	65938;5;174;15;
$GPXUP;2098;09:17:08;0;50	12561;8	65943;5;173;28;
$GPXUP;2098;09:17:09;0;50	12556;8	65948;5;171;29;
$GPXUP;2098;09:17:10;0;50	12553;8	65954;5;169;29;
$GPXUP;2098;09:17:11;0;50	12549;8	65959;5;169;26;
$GPXUP;2098;09:17:12;0;50	12549;8	65957;5;166;5;
$GPXUP;2098;09:17:13;0;50	12548;8	65954;5;165;2;
$GPXUP;2098;09:17:14;0;50	12548;8	6595;5;164;0;
$GPXUP;2098;09:17:15;0;50	12549;8	65946;5;163;0;
