# Supplementary material for: Pigeon Navigation: Different Routes Lead to Frankfurt
Source: PLoS One. 2014 Nov 12;9(11):e112439. doi: 10.1371/journal.pone.0112439 (PMC4229201; doi:10.1371/journal.pone.0112439)
Supplement: File S4 — Files containing the original track data and a ‘Read me’ explaining the data format. (ZIP) [file pone.0112439.s004.zip › S-KB/050520xup97_7167.log]

$GPXUP;2098;09:14:44;0;50	07227;8	53974;5;241;0;
$GPXUP;2098;09:14:45;0;50	07228;8	53974;5;241;4;
$GPXUP;2098;09:14:46;0;50	0723;8	53972;5;241;6;
$GPXUP;2098;09:14:47;0;50	07232;8	53969;5;241;15;
$GPXUP;2098;09:14:48;0;50	07232;8	53957;5;241;22;
$GPXUP;2098;09:14:49;0;50	07232;8	53942;5;241;36;
$GPXUP;2098;09:14:50;0;50	07235;8	53924;5;241;40;
$GPXUP;2098;09:14:51;0;50	07237;8	53907;5;241;37;
$GPXUP;2098;09:14:52;0;50	07245;8	53887;5;241;50;
$GPXUP;2098;09:14:53;0;50	07254;8	53869;5;241;54;
$GPXUP;2098;09:14:54;0;50	07265;8	53851;5;241;56;
$GPXUP;2098;09:14:55;0;50	07277;8	53839;5;241;51;
$GPXUP;2098;09:14:56;0;50	0729;8	53827;5;241;56;
$GPXUP;2098;09:14:57;0;50	07302;8	53814;5;241;52;
$GPXUP;2098;09:14:58;0;50	07312;8	53801;5;241;49;
$GPXUP;2098;09:14:59;0;50	07322;8	53783;5;241;53;
$GPXUP;2098;09:15:00;0;50	0733;8	53765;5;241;52;
$GPXUP;2098;09:15:01;0;50	07334;8	53744;5;241;49;
$GPXUP;2098;09:15:02;0;50	07331;8	53723;5;241;52;
$GPXUP;2098;09:15:03;0;50	07321;8	53705;5;241;51;
$GPXUP;2098;09:15:04;0;50	07311;8	53685;5;241;54;
$GPXUP;2098;09:15:05;0;50	07304;8	53664;5;241;53;
$GPXUP;2098;09:15:06;0;50	073;8	53642;5;241;53;
$GPXUP;2098;09:15:07;0;50	07298;8	5362;5;241;52;
$GPXUP;2098;09:15:08;0;50	07294;8	53598;5;241;53;
$GPXUP;2098;09:15:09;0;50	07286;8	53577;5;241;57;
$GPXUP;2098;09:15:10;0;50	07278;8	53554;5;241;61;
$GPXUP;2098;09:15:11;0;50	07271;8	5353;5;241;63;
$GPXUP;2098;09:15:12;0;50	07264;8	53506;5;241;62;
$GPXUP;2098;09:15:13;0;50	0726;8	5348;5;241;67;
$GPXUP;2098;09:15:14;0;50	07256;8	53454;5;241;64;
$GPXUP;2098;09:15:15;0;50	07249;8	53428;5;241;66;
$GPXUP;2098;09:15:16;0;50	07241;8	53404;5;241;71;
$GPXUP;2098;09:15:17;0;50	07232;8	5338;5;241;71;
$GPXUP;2098;09:15:18;0;50	07221;8	53365;5;241;58;
$GPXUP;2098;09:15:19;0;50	07211;8	53349;5;241;57;
$GPXUP;2098;09:15:20;0;50	07203;8	53334;5;241;52;
$GPXUP;2098;09:15:21;0;50	07196;8	53314;5;241;57;
$GPXUP;2098;09:15:22;0;50	07192;8	53292;5;241;57;
$GPXUP;2098;09:15:23;0;50	07191;8	53272;5;241;50;
$GPXUP;2098;09:15:24;0;50	07194;8	53254;5;241;43;
$GPXUP;2098;09:15:25;0;50	07199;8	53241;5;241;37;
$GPXUP;2098;09:15:26;0;50	07208;8	53235;5;241;29;
$GPXUP;2098;09:15:27;0;50	07216;8	53239;5;241;19;
$GPXUP;2098;09:15:28;0;50	07222;8	53252;5;241;19;
$GPXUP;2098;09:15:29;0;50	07226;8	53268;5;241;25;
$GPXUP;2098;09:15:30;0;50	07224;8	53283;5;241;25;
$GPXUP;2098;09:15:31;0;50	07222;8	53296;5;241;23;
$GPXUP;2098;09:15:32;0;50	07218;8	53299;5;241;16;
$GPXUP;2098;09:15:33;0;50	07213;8	53295;5;241;26;
$GPXUP;2098;09:15:34;0;50	07208;8	53282;5;241;41;
$GPXUP;2098;09:15:35;0;50	07201;8	53265;5;241;54;
$GPXUP;2098;09:15:36;0;50	07192;8	53247;5;241;56;
$GPXUP;2098;09:15:37;0;50	07186;8	53224;5;241;60;
$GPXUP;2098;09:15:38;0;50	07183;8	532;5;241;64;
$GPXUP;2098;09:15:39;0;50	07181;8	53177;5;241;59;
$GPXUP;2098;09:15:40;0;50	07179;8	53157;5;241;52;
$GPXUP;2098;09:15:41;0;50	07174;8	53138;5;241;51;
$GPXUP;2098;09:15:42;0;50	07169;8	53121;5;241;50;
$GPXUP;2098;09:15:43;0;50	07163;8	53104;5;241;48;
$GPXUP;2098;09:15:44;0;50	07155;8	53094;5;241;39;
$GPXUP;2098;09:15:45;0;50	07143;8	53092;5;241;47;
$GPXUP;2098;09:15:46;0;50	07132;8	53089;5;241;40;
$GPXUP;2098;09:15:47;0;50	07121;8	53081;5;241;49;
$GPXUP;2098;09:15:48;0;50	0711;8	53068;5;241;54;
$GPXUP;2098;09:15:49;0;50	07097;8	53056;5;241;60;
$GPXUP;2098;09:15:50;0;50	07084;8	53042;5;241;61;
$GPXUP;2098;09:15:51;0;50	07072;8	5303;5;241;60;
$GPXUP;2098;09:15:52;0;50	07056;8	53017;5;241;64;
$GPXUP;2098;09:15:53;0;50	0704;8	53013;5;241;64;
$GPXUP;2098;09:15:54;0;50	07023;8	53014;5;241;63;
$GPXUP;2098;09:15:55;0;50	07007;8	53017;5;241;61;
$GPXUP;2098;09:15:56;0;50	06992;8	53022;5;241;59;
$GPXUP;2098;09:15:57;0;50	06977;8	53025;5;241;56;
$GPXUP;2098;09:15:58;0;50	06964;8	53022;5;241;51;
$GPXUP;2098;09:15:59;0;50	0695;8	5302;5;241;50;
$GPXUP;2098;09:16:00;0;50	06939;8	53012;5;241;47;
$GPXUP;2098;09:16:01;0;50	06928;8	52997;5;241;57;
$GPXUP;2098;09:16:02;0;50	06915;8	52986;5;241;56;
$GPXUP;2098;09:16:03;0;50	06901;8	52978;5;241;58;
$GPXUP;2098;09:16:04;0;50	06888;8	52974;5;241;53;
$GPXUP;2098;09:16:05;0;50	06874;8	52971;5;241;53;
$GPXUP;2098;09:16:06;0;50	0686;8	52973;5;241;54;
$GPXUP;2098;09:16:07;0;50	06847;8	5298;5;241;52;
$GPXUP;2098;09:16:08;0;50	06836;8	52997;5;241;57;
$GPXUP;2098;09:16:09;0;50	06824;8	53013;5;241;57;
$GPXUP;2098;09:16:10;0;50	06811;8	53024;5;241;56;
$GPXUP;2098;09:16:11;0;50	06799;8	53034;5;241;50;
$GPXUP;2098;09:16:12;0;50	06788;8	53042;5;241;49;
$GPXUP;2098;09:16:13;0;50	06774;8	5304;5;241;54;
$GPXUP;2098;09:16:14;0;50	06761;8	53034;5;241;57;
$GPXUP;2098;09:16:15;0;50	0675;8	53022;5;241;52;
$GPXUP;2098;09:16:16;0;50	06741;8	53005;5;241;54;
$GPXUP;2098;09:16:17;0;50	06731;8	52989;5;241;54;
$GPXUP;2098;09:16:18;0;50	06722;8	52976;5;241;48;
$GPXUP;2098;09:16:19;0;50	06712;8	52967;5;241;43;
$GPXUP;2098;09:16:20;0;50	067;8	52962;5;241;46;
$GPXUP;2098;09:16:21;0;50	06686;8	52965;5;241;51;
$GPXUP;2098;09:16:22;0;50	06672;8	52971;5;241;53;
$GPXUP;2098;09:16:23;0;50	06658;8	5298;5;241;60;
$GPXUP;2098;09:16:24;0;50	06645;8	5299;5;241;52;
$GPXUP;2098;09:16:25;0;50	06634;8	53002;5;241;49;
$GPXUP;2098;09:16:26;0;50	06625;8	53019;5;241;54;
$GPXUP;2098;09:16:27;0;50	06617;8	53039;5;241;54;
$GPXUP;2098;09:16:28;0;50	06607;8	53053;5;241;52;
$GPXUP;2098;09:16:29;0;50	06595;8	53063;5;241;50;
$GPXUP;2098;09:16:30;0;50	06584;8	5307;5;241;46;
$GPXUP;2098;09:16:31;0;50	06573;8	53077;5;241;49;
$GPXUP;2098;09:16:32;0;50	06562;8	53092;5;241;53;
$GPXUP;2098;09:16:33;0;50	06552;8	53109;5;241;56;
$GPXUP;2098;09:16:34;0;50	06542;8	53125;5;241;57;
$GPXUP;2098;09:16:35;0;50	06531;8	53137;5;241;53;
$GPXUP;2098;09:16:36;0;50	06519;8	53142;5;241;50;
$GPXUP;2098;09:16:37;0;50	06507;8	53142;5;241;48;
$GPXUP;2098;09:16:38;0;50	06494;8	53142;5;241;53;
$GPXUP;2098;09:16:39;0;50	06482;8	53141;5;241;50;
$GPXUP;2098;09:16:40;0;50	06467;8	53145;5;241;57;
$GPXUP;2098;09:16:41;0;50	06456;8	53154;5;241;50;
$GPXUP;2098;09:16:42;0;50	06445;8	53165;5;241;46;
$GPXUP;2098;09:16:43;0;50	06439;8	53185;5;241;46;
$GPXUP;2098;09:16:44;0;50	06436;8	53206;5;241;44;
$GPXUP;2098;09:16:45;0;50	06437;8	53228;5;241;41;
$GPXUP;2098;09:16:46;0;50	06443;8	53252;5;241;49;
$GPXUP;2098;09:16:47;0;50	06451;8	5328;5;241;60;
$GPXUP;2098;09:16:48;0;50	06456;8	53308;5;241;59;
$GPXUP;2098;09:16:49;0;50	06464;8	53335;5;241;58;
$GPXUP;2098;09:16:50;0;50	06471;8	53361;5;241;59;
$GPXUP;2098;09:16:51;0;50	06482;8	5339;5;241;67;
$GPXUP;2098;09:16:52;0;50	06496;8	53417;5;241;71;
$GPXUP;2098;09:16:53;0;50	06508;8	53441;5;241;64;
$GPXUP;2098;09:16:54;0;50	06517;8	53466;5;241;62;
$GPXUP;2098;09:16:55;0;50	06524;8	53492;5;241;59;
$GPXUP;2098;09:16:56;0;50	06528;8	53517;5;241;60;
$GPXUP;2098;09:16:57;0;50	06535;8	53544;5;241;63;
$GPXUP;2098;09:16:58;0;50	06542;8	53567;5;241;61;
$GPXUP;2098;09:16:59;0;50	0655;8	5359;5;241;57;
$GPXUP;2098;09:17:00;0;50	06558;8	53611;5;241;56;
$GPXUP;2098;09:17:01;0;50	06571;8	5363;5;241;64;
$GPXUP;2098;09:17:02;0;50	06586;8	53643;5;241;54;
$GPXUP;2098;09:17:03;0;50	06601;8	53645;5;241;47;
$GPXUP;2098;09:17:04;0;50	06617;8	53642;5;241;51;
$GPXUP;2098;09:17:05;0;50	06634;8	53636;5;241;57;
$GPXUP;2098;09:17:06;0;50	0665;8	53621;5;241;56;
$GPXUP;2098;09:17:07;0;50	06661;8	53599;5;241;58;
$GPXUP;2098;09:17:08;0;50	0667;8	53578;5;241;49;
$GPXUP;2098;09:17:09;0;50	06676;8	53558;5;241;44;
$GPXUP;2098;09:17:10;0;50	06675;8	53534;5;241;50;
$GPXUP;2098;09:17:11;0;50	06673;8	53512;5;241;47;
$GPXUP;2098;09:17:12;0;50	06667;8	5349;5;241;51;
$GPXUP;2098;09:17:13;0;50	06657;8	53471;5;241;53;
$GPXUP;2098;09:17:14;0;50	06646;8	53458;5;241;45;
$GPXUP;2098;09:17:15;0;50	06635;8	5345;5;241;42;
$GPXUP;2098;09:17:16;0;50	06622;8	53449;5;241;41;
$GPXUP;2098;09:17:17;0;50	06611;8	53456;5;241;41;
$GPXUP;2098;09:17:18;0;50	066;8	53468;5;241;41;
$GPXUP;2098;09:17:19;0;50	06593;8	53488;5;241;52;
$GPXUP;2098;09:17:20;0;50	06589;8	53511;5;241;52;
$GPXUP;2098;09:17:21;0;50	06587;8	5354;5;241;63;
$GPXUP;2098;09:17:22;0;50	06586;8	53567;5;241;59;
$GPXUP;2098;09:17:23;0;50	06583;8	53593;5;241;57;
$GPXUP;2098;09:17:24;0;50	06579;8	53618;5;241;58;
$GPXUP;2098;09:17:25;0;50	06573;8	53641;5;241;53;
$GPXUP;2098;09:17:26;0;50	06569;8	53661;5;241;45;
$GPXUP;2098;09:17:27;0;50	06564;8	5368;5;241;45;
$GPXUP;2098;09:17:28;0;50	06557;8	53694;5;241;41;
$GPXUP;2098;09:17:29;0;50	06547;8	53704;5;241;43;
$GPXUP;2098;09:17:30;0;50	06536;8	53703;5;241;44;
$GPXUP;2098;09:17:31;0;50	06521;8	53695;5;241;57;
$GPXUP;2098;09:17:32;0;50	06506;8	53688;5;241;53;
$GPXUP;2098;09:17:33;0;50	06494;8	53684;5;241;44;
$GPXUP;2098;09:17:34;0;50	06481;8	53685;5;241;46;
$GPXUP;2098;09:17:35;0;50	06469;8	5369;5;241;43;
$GPXUP;2098;09:17:36;0;50	06456;8	53695;5;241;51;
$GPXUP;2098;09:17:37;0;50	0644;8	53698;5;241;55;
$GPXUP;2098;09:17:38;0;50	06425;8	537;5;241;58;
$GPXUP;2098;09:17:39;0;50	06412;8	53697;5;241;48;
$GPXUP;2098;09:17:40;0;50	06399;8	53687;5;241;53;
$GPXUP;2098;09:17:41;0;50	06387;8	53674;5;241;52;
$GPXUP;2098;09:17:42;0;50	06376;8	53662;5;241;48;
$GPXUP;2098;09:17:43;0;50	06366;8	53649;5;241;51;
$GPXUP;2098;09:17:44;0;50	06356;8	53633;5;241;51;
$GPXUP;2098;09:17:45;0;50	0635;8	53616;5;241;47;
$GPXUP;2098;09:17:46;0;50	06348;8	53593;5;241;55;
$GPXUP;2098;09:17:47;0;50	06349;8	53568;5;241;58;
$GPXUP;2098;09:17:48;0;50	06349;8	53541;5;241;59;
$GPXUP;2098;09:17:49;0;50	06352;8	53515;5;241;64;
$GPXUP;2098;09:17:50;0;50	06356;8	53488;5;241;63;
$GPXUP;2098;09:17:51;0;50	06362;8	53463;5;241;60;
$GPXUP;2098;09:17:52;0;50	06371;8	53439;5;241;61;
$GPXUP;2098;09:17:53;0;50	06384;8	53415;5;241;74;
$GPXUP;2098;09:17:54;0;50	06399;8	53394;5;241;71;
$GPXUP;2098;09:17:55;0;50	06415;8	53378;5;241;69;
$GPXUP;2098;09:17:56;0;50	06432;8	5337;5;241;62;
$GPXUP;2098;09:17:57;0;50	06449;8	53372;5;241;55;
$GPXUP;2098;09:17:58;0;50	06467;8	53379;5;241;62;
$GPXUP;2098;09:17:59;0;50	06485;8	53397;5;241;72;
$GPXUP;2098;09:18:00;0;50	06505;8	53413;5;241;75;
$GPXUP;2098;09:18:01;0;50	06524;8	53426;5;241;74;
$GPXUP;2098;09:18:02;0;50	06544;8	53436;5;241;76;
$GPXUP;2098;09:18:03;0;50	06565;8	53439;5;241;74;
$GPXUP;2098;09:18:04;0;50	06586;8	53442;5;241;78;
$GPXUP;2098;09:18:05;0;50	06607;8	53447;5;241;78;
$GPXUP;2098;09:18:06;0;50	06628;8	53453;5;241;77;
$GPXUP;2098;09:18:07;0;50	06647;8	53461;5;241;72;
$GPXUP;2098;09:18:08;0;50	06665;8	53471;5;241;68;
$GPXUP;2098;09:18:09;0;50	06681;8	53487;5;241;68;
$GPXUP;2098;09:18:10;0;50	06693;8	53511;5;241;70;
$GPXUP;2098;09:18:11;0;50	06702;8	53538;5;241;70;
$GPXUP;2098;09:18:12;0;50	06708;8	53566;5;241;68;
$GPXUP;2098;09:18:13;0;50	06709;8	53594;5;241;66;
$GPXUP;2098;09:18:14;0;50	06707;8	5362;5;241;56;
$GPXUP;2098;09:18:15;0;50	067;8	53642;5;241;58;
$GPXUP;2098;09:18:16;0;50	06693;8	53663;5;241;56;
$GPXUP;2098;09:18:17;0;50	06686;8	53684;5;241;54;
$GPXUP;2098;09:18:18;0;50	06681;8	53705;5;241;53;
$GPXUP;2098;09:18:19;0;50	06678;8	53728;5;241;54;
$GPXUP;2098;09:18:20;0;50	06679;8	53753;5;241;62;
$GPXUP;2098;09:18:21;0;50	06679;8	5378;5;241;63;
$GPXUP;2098;09:18:22;0;50	06682;8	53805;5;241;60;
$GPXUP;2098;09:18:23;0;50	06685;8	53829;5;241;59;
$GPXUP;2098;09:18:24;0;50	06691;8	53852;5;241;58;
$GPXUP;2098;09:18:25;0;50	06698;8	53876;5;241;63;
$GPXUP;2098;09:18:26;0;50	06707;8	539;5;241;66;
$GPXUP;2098;09:18:27;0;50	0672;8	5392;5;241;71;
$GPXUP;2098;09:18:28;0;50	06737;8	53936;5;241;70;
$GPXUP;2098;09:18:29;0;50	06752;8	53951;5;241;66;
$GPXUP;2098;09:18:30;0;50	06765;8	53968;5;241;64;
$GPXUP;2098;09:18:31;0;50	06778;8	53986;5;241;64;
$GPXUP;2098;09:18:32;0;50	06791;8	54002;5;241;64;
$GPXUP;2098;09:18:33;0;50	06808;8	54015;5;241;68;
$GPXUP;2098;09:18:34;0;50	06824;8	54026;5;241;68;
$GPXUP;2098;09:18:35;0;50	06839;8	54042;5;241;67;
$GPXUP;2098;09:18:36;0;50	06851;8	54061;5;241;67;
$GPXUP;2098;09:18:37;0;50	06863;8	54081;5;241;66;
$GPXUP;2098;09:18:38;0;50	06875;8	54102;5;241;70;
$GPXUP;2098;09:18:39;0;50	0689;8	5412;5;241;73;
$GPXUP;2098;09:18:40;0;50	06903;8	54141;5;241;75;
$GPXUP;2098;09:18:41;0;50	06918;8	54162;5;241;75;
$GPXUP;2098;09:18:42;0;50	06931;8	5418;5;241;72;
$GPXUP;2098;09:18:43;0;50	06946;8	54198;5;241;70;
$GPXUP;2098;09:18:44;0;50	0696;8	54214;5;241;72;
$GPXUP;2098;09:18:45;0;50	06979;8	54227;5;241;77;
$GPXUP;2098;09:18:46;0;50	06998;8	54237;5;241;78;
$GPXUP;2098;09:18:47;0;50	07015;8	5425;5;241;78;
$GPXUP;2098;09:18:48;0;50	07032;8	54264;5;241;73;
$GPXUP;2098;09:18:49;0;50	07049;8	54281;5;241;76;
$GPXUP;2098;09:18:50;0;50	07062;8	54299;5;241;70;
$GPXUP;2098;09:18:51;0;50	07071;8	5432;5;241;66;
$GPXUP;2098;09:18:52;0;50	07078;8	54344;5;241;63;
$GPXUP;2098;09:18:53;0;50	07082;8	54368;5;241;63;
$GPXUP;2098;09:18:54;0;50	07086;8	54391;5;241;63;
$GPXUP;2098;09:18:55;0;50	07091;8	54413;5;241;61;
$GPXUP;2098;09:18:56;0;50	07094;8	54436;5;241;63;
$GPXUP;2098;09:18:57;0;50	07097;8	54461;5;241;62;
$GPXUP;2098;09:18:58;0;50	07096;8	54481;5;241;52;
$GPXUP;2098;09:18:59;0;50	07095;8	54499;5;241;45;
$GPXUP;2098;09:19:00;0;50	07096;8	54516;5;241;45;
$GPXUP;2098;09:19:01;0;50	07098;8	54532;5;241;40;
$GPXUP;2098;09:19:02;0;50	07104;8	54546;5;241;43;
$GPXUP;2098;09:19:03;0;50	07114;8	54566;5;241;60;
$GPXUP;2098;09:19:04;0;50	07128;8	54585;5;241;69;
$GPXUP;2098;09:19:05;0;50	07139;8	54607;5;241;66;
$GPXUP;2098;09:19:06;0;50	07147;8	54631;5;241;64;
$GPXUP;2098;09:19:07;0;50	07153;8	54656;5;241;64;
$GPXUP;2098;09:19:08;0;50	0716;8	54682;5;241;67;
$GPXUP;2098;09:19:09;0;50	07172;8	54705;5;241;72;
$GPXUP;2098;09:19:10;0;50	07185;8	54725;5;241;70;
$GPXUP;2098;09:19:11;0;50	07199;8	54744;5;241;67;
$GPXUP;2098;09:19:12;0;50	07214;8	54757;5;241;66;
$GPXUP;2098;09:19:13;0;50	0723;8	54774;5;241;70;
$GPXUP;2098;09:19:14;0;50	07246;8	54791;5;241;74;
$GPXUP;2098;09:19:15;0;50	07258;8	54813;5;241;71;
$GPXUP;2098;09:19:16;0;50	07271;8	54835;5;241;73;
$GPXUP;2098;09:19:17;0;50	07286;8	54855;5;241;76;
$GPXUP;2098;09:19:18;0;50	07299;8	54877;5;241;74;
$GPXUP;2098;09:19:19;0;50	07312;8	54899;5;241;73;
$GPXUP;2098;09:19:20;0;50	07325;8	5492;5;241;74;
$GPXUP;2098;09:19:21;0;50	07338;8	54942;5;241;74;
$GPXUP;2098;09:19:22;0;50	07349;8	54966;5;241;75;
$GPXUP;2098;09:19:23;0;50	07361;8	54989;5;241;74;
$GPXUP;2098;09:19:24;0;50	07373;8	5501;5;241;69;
$GPXUP;2098;09:19:25;0;50	07389;8	55028;5;241;77;
$GPXUP;2098;09:19:26;0;50	07403;8	55051;5;241;79;
$GPXUP;2098;09:19:27;0;50	07416;8	55073;5;241;78;
$GPXUP;2098;09:19:28;0;50	07426;8	55098;5;241;74;
$GPXUP;2098;09:19:29;0;50	07434;8	55123;5;241;72;
$GPXUP;2098;09:19:30;0;50	07442;8	55149;5;241;71;
$GPXUP;2098;09:19:31;0;50	07448;8	55172;5;241;68;
$GPXUP;2098;09:19:32;0;50	07455;8	55198;5;241;68;
$GPXUP;2098;09:19:33;0;50	07459;8	55222;5;241;66;
$GPXUP;2098;09:19:34;0;50	07461;8	55245;5;241;63;
$GPXUP;2098;09:19:35;0;50	07463;8	55269;5;241;60;
$GPXUP;2098;09:19:36;0;50	07463;8	5529;5;241;56;
$GPXUP;2098;09:19:37;0;50	07466;8	5531;5;241;56;
$GPXUP;2098;09:19:38;0;50	0747;8	55331;5;241;55;
$GPXUP;2098;09:19:39;0;50	07475;8	55354;5;241;62;
$GPXUP;2098;09:19:40;0;50	07482;8	55379;5;241;70;
$GPXUP;2098;09:19:41;0;50	07491;8	55403;5;241;72;
$GPXUP;2098;09:19:42;0;50	07504;8	55422;5;241;70;
$GPXUP;2098;09:19:43;0;50	07516;8	55445;5;241;76;
$GPXUP;2098;09:19:44;0;50	07528;8	55469;5;241;76;
$GPXUP;2098;09:19:45;0;50	07541;8	55492;5;241;76;
$GPXUP;2098;09:19:46;0;50	07554;8	55516;5;241;77;
$GPXUP;2098;09:19:47;0;50	0757;8	55537;5;241;84;
$GPXUP;2098;09:19:48;0;50	07586;8	5556;5;241;83;
$GPXUP;2098;09:19:49;0;50	07599;8	55586;5;241;83;
$GPXUP;2098;09:19:50;0;50	07613;8	55611;5;241;83;
$GPXUP;2098;09:19:51;0;50	07626;8	55635;5;241;81;
$GPXUP;2098;09:19:52;0;50	07638;8	55662;5;241;81;
$GPXUP;2098;09:19:53;0;50	0765;8	5569;5;241;83;
$GPXUP;2098;09:19:54;0;50	07656;8	55716;5;241;75;
$GPXUP;2098;09:19:55;0;50	07665;8	55739;5;241;69;
$GPXUP;2098;09:19:56;0;50	07674;8	55762;5;241;69;
$GPXUP;2098;09:19:57;0;50	0768;8	55787;5;241;70;
$GPXUP;2098;09:19:58;0;50	07686;8	55812;5;241;69;
$GPXUP;2098;09:19:59;0;50	07688;8	55837;5;241;67;
$GPXUP;2098;09:20:00;0;50	0769;8	55863;5;241;67;
$GPXUP;2098;09:20:01;0;50	07693;8	55886;5;241;64;
$GPXUP;2098;09:20:02;0;50	07697;8	55907;5;241;53;
$GPXUP;2098;09:20:03;0;50	07703;8	55926;5;241;55;
$GPXUP;2098;09:20:04;0;50	07712;8	55945;5;241;59;
$GPXUP;2098;09:20:05;0;50	07728;8	55962;5;241;69;
$GPXUP;2098;09:20:06;0;50	07747;8	55978;5;241;79;
$GPXUP;2098;09:20:07;0;50	07765;8	55995;5;241;78;
$GPXUP;2098;09:20:08;0;50	07783;8	56013;5;241;77;
$GPXUP;2098;09:20:09;0;50	07802;8	56029;5;241;78;
$GPXUP;2098;09:20:10;0;50	0782;8	56045;5;241;77;
$GPXUP;2098;09:20:11;0;50	07838;8	56061;5;241;77;
$GPXUP;2098;09:20:12;0;50	07853;8	56081;5;241;75;
$GPXUP;2098;09:20:13;0;50	07867;8	56102;5;241;74;
$GPXUP;2098;09:20:14;0;50	07881;8	56123;5;241;75;
$GPXUP;2098;09:20:15;0;50	07896;8	56144;5;241;76;
$GPXUP;2098;09:20:16;0;50	07908;8	56168;5;241;75;
$GPXUP;2098;09:20:17;0;50	0792;8	56191;5;241;74;
$GPXUP;2098;09:20:18;0;50	07929;8	56215;5;241;73;
$GPXUP;2098;09:20:19;0;50	07938;8	5624;5;241;71;
$GPXUP;2098;09:20:20;0;50	07948;8	56263;5;241;68;
$GPXUP;2098;09:20:21;0;50	07958;8	56286;5;241;67;
$GPXUP;2098;09:20:22;0;50	07966;8	56308;5;241;67;
$GPXUP;2098;09:20:23;0;50	07977;8	5633;5;241;68;
$GPXUP;2098;09:20:24;0;50	07988;8	56352;5;241;72;
$GPXUP;2098;09:20:25;0;50	08;8	56375;5;241;75;
$GPXUP;2098;09:20:26;0;50	0801;8	564;5;241;76;
$GPXUP;2098;09:20:27;0;50	0802;8	56425;5;241;74;
$GPXUP;2098;09:20:28;0;50	08028;8	56452;5;241;72;
$GPXUP;2098;09:20:29;0;50	08033;8	56478;5;241;70;
$GPXUP;2098;09:20:30;0;50	0804;8	56504;5;241;71;
$GPXUP;2098;09:20:31;0;50	08049;8	56528;5;241;73;
$GPXUP;2098;09:20:32;0;50	0806;8	56551;5;241;73;
$GPXUP;2098;09:20:33;0;50	08074;8	56572;5;241;74;
$GPXUP;2098;09:20:34;0;50	08088;8	56594;5;241;76;
$GPXUP;2098;09:20:35;0;50	081;8	56616;5;241;75;
$GPXUP;2098;09:20:36;0;50	08109;8	56642;5;241;73;
$GPXUP;2098;09:20:37;0;50	08117;8	56668;5;241;73;
$GPXUP;2098;09:20:38;0;50	08125;8	56694;5;241;78;
$GPXUP;2098;09:20:39;0;50	08136;8	5672;5;241;78;
$GPXUP;2098;09:20:40;0;50	08148;8	56745;5;241;76;
$GPXUP;2098;09:20:41;0;50	08157;8	56769;5;241;74;
$GPXUP;2098;09:20:42;0;50	08167;8	56794;5;241;71;
$GPXUP;2098;09:20:43;0;50	08175;8	56816;5;241;68;
$GPXUP;2098;09:20:44;0;50	08184;8	56837;5;241;65;
$GPXUP;2098;09:20:45;0;50	08193;8	5686;5;241;65;
$GPXUP;2098;09:20:46;0;50	08203;8	56882;5;241;68;
$GPXUP;2098;09:20:47;0;50	08211;8	56906;5;241;70;
$GPXUP;2098;09:20:48;0;50	08217;8	56931;5;241;70;
$GPXUP;2098;09:20:49;0;50	08222;8	56953;5;241;62;
$GPXUP;2098;09:20:50;0;50	08222;8	56979;5;241;63;
$GPXUP;2098;09:20:51;0;50	08223;8	57006;5;241;70;
$GPXUP;2098;09:20:52;0;50	08224;8	57032;5;241;71;
$GPXUP;2098;09:20:53;0;50	08228;8	57064;5;241;80;
$GPXUP;2098;09:20:54;0;50	08233;8	57096;5;241;85;
$GPXUP;2098;09:20:55;0;50	08241;8	57124;5;241;79;
$GPXUP;2098;09:20:56;0;50	08253;8	57152;5;241;82;
$GPXUP;2098;09:20:57;0;50	08263;8	57178;5;241;78;
$GPXUP;2098;09:20:58;0;50	08273;8	57204;5;241;75;
$GPXUP;2098;09:20:59;0;50	08284;8	57229;5;241;74;
$GPXUP;2098;09:21:00;0;50	08294;8	57253;5;241;75;
$GPXUP;2098;09:21:01;0;50	08304;8	57279;5;241;74;
$GPXUP;2098;09:21:02;0;50	08314;8	57303;5;241;72;
$GPXUP;2098;09:21:03;0;50	08322;8	57328;5;241;70;
$GPXUP;2098;09:21:04;0;50	08333;8	57351;5;241;70;
$GPXUP;2098;09:21:05;0;50	08342;8	57375;5;241;71;
$GPXUP;2098;09:21:06;0;50	0835;8	574;5;241;72;
$GPXUP;2098;09:21:07;0;50	08358;8	57426;5;241;73;
$GPXUP;2098;09:21:08;0;50	08365;8	57452;5;241;72;
$GPXUP;2098;09:21:09;0;50	08372;8	57477;5;241;72;
$GPXUP;2098;09:21:10;0;50	08379;8	57502;5;241;71;
$GPXUP;2098;09:21:11;0;50	0839;8	57526;5;241;71;
$GPXUP;2098;09:21:12;0;50	08401;8	57548;5;241;71;
$GPXUP;2098;09:21:13;0;50	08414;8	57568;5;241;71;
$GPXUP;2098;09:21:14;0;50	08428;8	57586;5;241;71;
$GPXUP;2098;09:21:15;0;50	08441;8	57607;5;241;73;
$GPXUP;2098;09:21:16;0;50	08453;8	57629;5;241;75;
$GPXUP;2098;09:21:17;0;50	08462;8	57656;5;241;77;
$GPXUP;2098;09:21:18;0;50	0847;8	57684;5;241;77;
$GPXUP;2098;09:21:19;0;50	08475;8	57711;5;241;76;
$GPXUP;2098;09:21:20;0;50	08478;8	5774;5;241;75;
$GPXUP;2098;09:21:21;0;50	08479;8	57767;5;241;69;
$GPXUP;2098;09:21:22;0;50	08479;8	57793;5;241;64;
$GPXUP;2098;09:21:23;0;50	08478;8	57818;5;241;65;
$GPXUP;2098;09:21:24;0;50	08478;8	57846;5;241;74;
$GPXUP;2098;09:21:25;0;50	08485;8	57873;5;241;72;
$GPXUP;2098;09:21:26;0;50	0849;8	57899;5;241;69;
$GPXUP;2098;09:21:27;0;50	08493;8	57925;5;241;67;
$GPXUP;2098;09:21:28;0;50	08497;8	57951;5;241;68;
$GPXUP;2098;09:21:29;0;50	08503;8	57978;5;241;71;
$GPXUP;2098;09:21:30;0;50	0851;8	58003;5;241;71;
$GPXUP;2098;09:21:31;0;50	08514;8	58029;5;241;70;
$GPXUP;2098;09:21:32;0;50	08516;8	58055;5;241;62;
$GPXUP;2098;09:21:33;0;50	08519;8	58078;5;241;62;
$GPXUP;2098;09:21:34;0;50	0852;8	581;5;241;60;
$GPXUP;2098;09:21:35;0;50	08521;8	58126;5;241;64;
$GPXUP;2098;09:21:36;0;50	08519;8	5815;5;241;64;
$GPXUP;2098;09:21:37;0;50	08516;8	58176;5;241;66;
$GPXUP;2098;09:21:38;0;50	08512;8	58198;5;241;59;
$GPXUP;2098;09:21:39;0;50	08513;8	58224;5;241;65;
$GPXUP;2098;09:21:40;0;50	08518;8	5825;5;241;70;
$GPXUP;2098;09:21:41;0;50	08526;8	58275;5;241;68;
$GPXUP;2098;09:21:42;0;50	08538;8	58299;5;241;70;
$GPXUP;2098;09:21:43;0;50	08553;8	58318;5;241;73;
$GPXUP;2098;09:21:44;0;50	08569;8	58337;5;241;72;
$GPXUP;2098;09:21:45;0;50	08586;8	58353;5;241;72;
$GPXUP;2098;09:21:46;0;50	08604;8	58367;5;241;72;
$GPXUP;2098;09:21:47;0;50	0862;8	58382;5;241;69;
$GPXUP;2098;09:21:48;0;50	08634;8	58401;5;241;66;
$GPXUP;2098;09:21:49;0;50	08646;8	5842;5;241;65;
$GPXUP;2098;09:21:50;0;50	0866;8	58438;5;241;66;
$GPXUP;2098;09:21:51;0;50	08674;8	58453;5;241;64;
$GPXUP;2098;09:21:52;0;50	08687;8	58469;5;241;63;
$GPXUP;2098;09:21:53;0;50	087;8	58484;5;241;61;
$GPXUP;2098;09:21:54;0;50	08715;8	58498;5;241;65;
$GPXUP;2098;09:21:55;0;50	0873;8	58509;5;241;60;
$GPXUP;2098;09:21:56;0;50	08747;8	58518;5;241;69;
$GPXUP;2098;09:21:57;0;50	08765;8	58526;5;241;69;
$GPXUP;2098;09:21:58;0;50	08781;8	58537;5;241;64;
$GPXUP;2098;09:21:59;0;50	08795;8	58549;5;241;64;
$GPXUP;2098;09:22:00;0;50	08808;8	58564;5;241;63;
$GPXUP;2098;09:22:01;0;50	08819;8	58582;5;241;64;
$GPXUP;2098;09:22:02;0;50	08832;8	58599;5;241;69;
$GPXUP;2098;09:22:03;0;50	08844;8	5862;5;241;72;
$GPXUP;2098;09:22:04;0;50	08858;8	5864;5;241;77;
$GPXUP;2098;09:22:05;0;50	08874;8	58662;5;241;84;
$GPXUP;2098;09:22:06;0;50	08889;8	5868;5;241;80;
$GPXUP;2098;09:22:07;0;50	08905;8	587;5;241;80;
$GPXUP;2098;09:22:08;0;50	08918;8	5872;5;241;74;
$GPXUP;2098;09:22:09;0;50	08934;8	58739;5;241;76;
$GPXUP;2098;09:22:10;0;50	0895;8	58756;5;241;76;
$GPXUP;2098;09:22:11;0;50	08966;8	58776;5;241;76;
$GPXUP;2098;09:22:12;0;50	08982;8	58796;5;241;78;
$GPXUP;2098;09:22:13;0;50	09;8	58812;5;241;80;
$GPXUP;2098;09:22:14;0;50	09019;8	58828;5;241;80;
$GPXUP;2098;09:22:15;0;50	09036;8	58847;5;241;81;
$GPXUP;2098;09:22:16;0;50	09053;8	58868;5;241;85;
$GPXUP;2098;09:22:17;0;50	09067;8	58891;5;241;80;
$GPXUP;2098;09:22:18;0;50	09075;8	58915;5;241;72;
$GPXUP;2098;09:22:19;0;50	09085;8	5894;5;241;72;
$GPXUP;2098;09:22:20;0;50	09094;8	58965;5;241;78;
$GPXUP;2098;09:22:21;0;50	09106;8	58988;5;241;75;
$GPXUP;2098;09:22:22;0;50	0912;8	59007;5;241;78;
$GPXUP;2098;09:22:23;0;50	09134;8	59028;5;241;79;
$GPXUP;2098;09:22:24;0;50	09148;8	59051;5;241;79;
$GPXUP;2098;09:22:25;0;50	09161;8	59073;5;241;77;
$GPXUP;2098;09:22:26;0;50	09172;8	59098;5;241;79;
$GPXUP;2098;09:22:27;0;50	09182;8	59122;5;241;75;
$GPXUP;2098;09:22:28;0;50	0919;8	59145;5;241;68;
$GPXUP;2098;09:22:29;0;50	09196;8	59168;5;241;66;
$GPXUP;2098;09:22:30;0;50	09204;8	59191;5;241;69;
$GPXUP;2098;09:22:31;0;50	09212;8	59215;5;241;70;
$GPXUP;2098;09:22:32;0;50	0922;8	59238;5;241;70;
$GPXUP;2098;09:22:33;0;50	09228;8	59261;5;241;69;
$GPXUP;2098;09:22:34;0;50	09239;8	59281;5;241;71;
$GPXUP;2098;09:22:35;0;50	09255;8	59299;5;241;78;
$GPXUP;2098;09:22:36;0;50	0927;8	59319;5;241;79;
$GPXUP;2098;09:22:37;0;50	09284;8	5934;5;241;76;
$GPXUP;2098;09:22:38;0;50	09296;8	59361;5;241;74;
$GPXUP;2098;09:22:39;0;50	09308;8	59386;5;241;77;
$GPXUP;2098;09:22:40;0;50	09317;8	59413;5;241;79;
$GPXUP;2098;09:22:41;0;50	09324;8	59441;5;241;80;
$GPXUP;2098;09:22:42;0;50	09326;8	5947;5;241;75;
$GPXUP;2098;09:22:43;0;50	09323;8	59495;5;241;67;
$GPXUP;2098;09:22:44;0;50	09314;8	59516;5;241;60;
$GPXUP;2098;09:22:45;0;50	09298;8	59532;5;241;65;
$GPXUP;2098;09:22:46;0;50	0928;8	5955;5;241;74;
$GPXUP;2098;09:22:47;0;50	09264;8	59566;5;241;68;
$GPXUP;2098;09:22:48;0;50	09251;8	5959;5;241;70;
$GPXUP;2098;09:22:49;0;50	09237;8	5961;5;241;67;
$GPXUP;2098;09:22:50;0;50	09226;8	5963;5;241;64;
$GPXUP;2098;09:22:51;0;50	09217;8	59653;5;241;65;
$GPXUP;2098;09:22:52;0;50	0921;8	59677;5;241;63;
$GPXUP;2098;09:22:53;0;50	09204;8	597;5;241;65;
$GPXUP;2098;09:22:54;0;50	092;8	59725;5;241;63;
$GPXUP;2098;09:22:55;0;50	09197;8	59751;5;241;70;
$GPXUP;2098;09:22:56;0;50	09193;8	59777;5;241;68;
$GPXUP;2098;09:22:57;0;50	09186;8	59802;5;241;65;
$GPXUP;2098;09:22:58;0;50	09181;8	59825;5;241;61;
$GPXUP;2098;09:22:59;0;50	09178;8	59848;5;241;58;
$GPXUP;2098;09:23:00;0;50	09176;8	59871;5;241;57;
$GPXUP;2098;09:23:01;0;50	09179;8	59898;5;241;70;
$GPXUP;2098;09:23:02;0;50	09184;8	59926;5;241;71;
$GPXUP;2098;09:23:03;0;50	09188;8	59953;5;241;69;
$GPXUP;2098;09:23:04;0;50	09192;8	59979;5;241;67;
$GPXUP;2098;09:23:05;0;50	09198;8	60004;5;241;69;
$GPXUP;2098;09:23:06;0;50	09205;8	60031;5;241;72;
$GPXUP;2098;09:23:07;0;50	09214;8	60058;5;241;75;
$GPXUP;2098;09:23:08;0;50	09225;8	60087;5;241;84;
$GPXUP;2098;09:23:09;0;50	09234;8	60118;5;241;85;
$GPXUP;2098;09:23:10;0;50	09238;8	6015;5;241;82;
$GPXUP;2098;09:23:11;0;50	09243;8	60178;5;241;74;
$GPXUP;2098;09:23:12;0;50	09245;8	60208;5;241;76;
$GPXUP;2098;09:23:13;0;50	09246;8	60235;5;241;69;
$GPXUP;2098;09:23:14;0;50	09245;8	60259;5;241;64;
$GPXUP;2098;09:23:15;0;50	09241;8	6028;5;241;54;
$GPXUP;2098;09:23:16;0;50	0923;8	60296;5;241;56;
$GPXUP;2098;09:23:17;0;50	09221;8	60314;5;241;55;
$GPXUP;2098;09:23:18;0;50	09212;8	60331;5;241;54;
$GPXUP;2098;09:23:19;0;50	09206;8	6035;5;241;54;
$GPXUP;2098;09:23:20;0;50	09199;8	60371;5;241;60;
$GPXUP;2098;09:23:21;0;50	09194;8	60394;5;241;61;
$GPXUP;2098;09:23:22;0;50	09193;8	60416;5;241;62;
$GPXUP;2098;09:23:23;0;50	09198;8	60439;5;241;64;
$GPXUP;2098;09:23:24;0;50	09206;8	6046;5;241;67;
$GPXUP;2098;09:23:25;0;50	09216;8	60479;5;241;64;
$GPXUP;2098;09:23:26;0;50	09228;8	60494;5;241;59;
$GPXUP;2098;09:23:27;0;50	09244;8	60502;5;241;66;
$GPXUP;2098;09:23:28;0;50	09258;8	60516;5;241;62;
$GPXUP;2098;09:23:29;0;50	09271;8	60532;5;241;64;
$GPXUP;2098;09:23:30;0;50	09283;8	60549;5;241;65;
$GPXUP;2098;09:23:31;0;50	09298;8	60562;5;241;68;
$GPXUP;2098;09:23:32;0;50	09314;8	60578;5;241;70;
$GPXUP;2098;09:23:33;0;50	0933;8	60592;5;241;71;
$GPXUP;2098;09:23:34;0;50	09347;8	60608;5;241;74;
$GPXUP;2098;09:23:35;0;50	09361;8	60625;5;241;73;
$GPXUP;2098;09:23:36;0;50	09374;8	60643;5;241;70;
$GPXUP;2098;09:23:37;0;50	09389;8	60661;5;241;68;
$GPXUP;2098;09:23:38;0;50	09402;8	60673;5;241;66;
$GPXUP;2098;09:23:39;0;50	09419;8	60683;5;241;67;
$GPXUP;2098;09:23:40;0;50	09435;8	60693;5;241;70;
$GPXUP;2098;09:23:41;0;50	09451;8	60706;5;241;70;
$GPXUP;2098;09:23:42;0;50	09466;8	60722;5;241;69;
$GPXUP;2098;09:23:43;0;50	09482;8	60736;5;241;71;
$GPXUP;2098;09:23:44;0;50	09498;8	60749;5;241;73;
$GPXUP;2098;09:23:45;0;50	09516;8	60762;5;241;76;
$GPXUP;2098;09:23:46;0;50	09533;8	60777;5;241;76;
$GPXUP;2098;09:23:47;0;50	09548;8	60794;5;241;74;
$GPXUP;2098;09:23:48;0;50	0956;8	6081;5;241;65;
$GPXUP;2098;09:23:49;0;50	09571;8	60832;5;241;69;
$GPXUP;2098;09:23:50;0;50	0958;8	60855;5;241;67;
$GPXUP;2098;09:23:51;0;50	09589;8	60877;5;241;66;
$GPXUP;2098;09:23:52;0;50	09596;8	609;5;241;66;
$GPXUP;2098;09:23:53;0;50	096;8	60925;5;241;65;
$GPXUP;2098;09:23:54;0;50	09604;8	6095;5;241;67;
$GPXUP;2098;09:23:55;0;50	09609;8	60976;5;241;68;
$GPXUP;2098;09:23:56;0;50	0961;8	61;5;241;66;
$GPXUP;2098;09:23:57;0;50	09611;8	61025;5;241;62;
$GPXUP;2098;09:23:58;0;50	09611;8	6105;5;241;63;
$GPXUP;2098;09:23:59;0;50	09615;8	61075;5;241;66;
$GPXUP;2098;09:24:00;0;50	09618;8	611;5;241;66;
$GPXUP;2098;09:24:01;0;50	09621;8	61124;5;241;64;
$GPXUP;2098;09:24:02;0;50	09624;8	61148;5;241;59;
$GPXUP;2098;09:24:03;0;50	09631;8	61171;5;241;67;
$GPXUP;2098;09:24:04;0;50	09635;8	61196;5;241;66;
$GPXUP;2098;09:24:05;0;50	09635;8	61221;5;241;64;
$GPXUP;2098;09:24:06;0;50	09635;8	61244;5;241;60;
$GPXUP;2098;09:24:07;0;50	09635;8	61268;5;241;60;
$GPXUP;2098;09:24:08;0;50	09636;8	61293;5;241;63;
$GPXUP;2098;09:24:09;0;50	09635;8	61316;5;241;64;
$GPXUP;2098;09:24:10;0;50	09632;8	61341;5;241;66;
$GPXUP;2098;09:24:11;0;50	09628;8	61363;5;241;58;
$GPXUP;2098;09:24:12;0;50	09621;8	61384;5;241;61;
$GPXUP;2098;09:24:13;0;50	09615;8	61404;5;241;60;
$GPXUP;2098;09:24:14;0;50	09611;8	61428;5;241;59;
$GPXUP;2098;09:24:15;0;50	0961;8	61452;5;241;60;
$GPXUP;2098;09:24:16;0;50	09609;8	61474;5;241;61;
$GPXUP;2098;09:24:17;0;50	09609;8	61499;5;241;62;
$GPXUP;2098;09:24:18;0;50	0961;8	61521;5;241;58;
$GPXUP;2098;09:24:19;0;50	09614;8	61546;5;241;64;
$GPXUP;2098;09:24:20;0;50	09622;8	61567;5;241;64;
$GPXUP;2098;09:24:21;0;50	09629;8	61585;5;241;53;
$GPXUP;2098;09:24:22;0;50	09633;8	61607;5;241;55;
$GPXUP;2098;09:24:23;0;50	09634;8	6163;5;241;59;
$GPXUP;2098;09:24:24;0;50	0963;8	6165;5;241;55;
$GPXUP;2098;09:24:25;0;50	09624;8	61667;5;241;50;
$GPXUP;2098;09:24:26;0;50	0962;8	61685;5;241;50;
$GPXUP;2098;09:24:27;0;50	09616;8	61699;5;241;45;
$GPXUP;2098;09:24:28;0;50	09614;8	61716;5;241;43;
$GPXUP;2098;09:24:29;0;50	09614;8	61734;5;241;45;
$GPXUP;2098;09:24:30;0;50	09619;8	61753;5;241;49;
$GPXUP;2098;09:24:31;0;50	09625;8	61774;5;241;54;
$GPXUP;2098;09:24:32;0;50	09635;8	61799;5;241;65;
$GPXUP;2098;09:24:33;0;50	09644;8	61823;5;241;68;
$GPXUP;2098;09:24:34;0;50	09655;8	61848;5;241;69;
$GPXUP;2098;09:24:35;0;50	09665;8	61872;5;241;69;
$GPXUP;2098;09:24:36;0;50	09674;8	61898;5;241;71;
$GPXUP;2098;09:24:37;0;50	09682;8	61925;5;241;72;
$GPXUP;2098;09:24:38;0;50	09692;8	61952;5;241;75;
$GPXUP;2098;09:24:39;0;50	09702;8	61978;5;241;72;
$GPXUP;2098;09:24:40;0;50	09713;8	62005;5;241;77;
$GPXUP;2098;09:24:41;0;50	09725;8	62034;5;241;84;
$GPXUP;2098;09:24:42;0;50	09735;8	62062;5;241;77;
$GPXUP;2098;09:24:43;0;50	09745;8	62089;5;241;74;
$GPXUP;2098;09:24:44;0;50	09756;8	62112;5;241;69;
$GPXUP;2098;09:24:45;0;50	09766;8	62135;5;241;70;
$GPXUP;2098;09:24:46;0;50	09778;8	6216;5;241;75;
$GPXUP;2098;09:24:47;0;50	0979;8	62185;5;241;76;
$GPXUP;2098;09:24:48;0;50	09808;8	62207;5;241;82;
$GPXUP;2098;09:24:49;0;50	09824;8	62228;5;241;79;
$GPXUP;2098;09:24:50;0;50	09838;8	62252;5;241;80;
$GPXUP;2098;09:24:51;0;50	09852;8	62274;5;241;78;
$GPXUP;2098;09:24:52;0;50	09865;8	62295;5;241;72;
$GPXUP;2098;09:24:53;0;50	09877;8	62317;5;241;69;
$GPXUP;2098;09:24:54;0;50	09882;8	62341;5;241;64;
$GPXUP;2098;09:24:55;0;50	09891;8	62364;5;241;67;
$GPXUP;2098;09:24:56;0;50	099;8	62386;5;241;67;
$GPXUP;2098;09:24:57;0;50	09905;8	6241;5;241;63;
$GPXUP;2098;09:24:58;0;50	09908;8	62432;5;241;54;
$GPXUP;2098;09:24:59;0;50	09911;8	62452;5;241;52;
$GPXUP;2098;09:25:00;0;50	09908;8	62473;5;241;54;
$GPXUP;2098;09:25:01;0;50	09907;8	62495;5;241;56;
$GPXUP;2098;09:25:02;0;50	09907;8	62515;5;241;49;
$GPXUP;2098;09:25:03;0;50	09908;8	62535;5;241;48;
$GPXUP;2098;09:25:04;0;50	0991;8	62558;5;241;58;
$GPXUP;2098;09:25:05;0;50	09917;8	6258;5;241;63;
$GPXUP;2098;09:25:06;0;50	0993;8	626;5;241;67;
$GPXUP;2098;09:25:07;0;50	09943;8	62618;5;241;70;
$GPXUP;2098;09:25:08;0;50	09958;8	62635;5;241;73;
$GPXUP;2098;09:25:09;0;50	09975;8	62651;5;241;74;
$GPXUP;2098;09:25:10;0;50	09992;8	62662;5;241;74;
$GPXUP;2098;09:25:11;0;50	10008;8	62677;5;241;72;
$GPXUP;2098;09:25:12;0;50	10022;8	62695;5;241;71;
$GPXUP;2098;09:25:13;0;50	10033;8	62715;5;241;67;
$GPXUP;2098;09:25:14;0;50	10044;8	62736;5;241;66;
$GPXUP;2098;09:25:15;0;50	10056;8	62753;5;241;66;
$GPXUP;2098;09:25:16;0;50	10069;8	62771;5;241;67;
$GPXUP;2098;09:25:17;0;50	10081;8	62787;5;241;66;
$GPXUP;2098;09:25:18;0;50	10092;8	62806;5;241;65;
$GPXUP;2098;09:25:19;0;50	101;8	62828;5;241;60;
$GPXUP;2098;09:25:20;0;50	10105;8	62851;5;241;66;
$GPXUP;2098;09:25:21;0;50	10109;8	62877;5;241;71;
$GPXUP;2098;09:25:22;0;50	10112;8	62903;5;241;66;
$GPXUP;2098;09:25:23;0;50	10107;8	62927;5;241;64;
$GPXUP;2098;09:25:24;0;50	10104;8	6295;5;241;63;
$GPXUP;2098;09:25:25;0;50	10101;8	62973;5;241;62;
$GPXUP;2098;09:25:26;0;50	10103;8	62996;5;241;60;
$GPXUP;2098;09:25:27;0;50	10108;8	63018;5;241;62;
$GPXUP;2098;09:25:28;0;50	10114;8	6304;5;241;62;
$GPXUP;2098;09:25:29;0;50	1012;8	63061;5;241;62;
$GPXUP;2098;09:25:30;0;50	10127;8	63082;5;241;62;
$GPXUP;2098;09:25:31;0;50	10136;8	63101;5;241;64;
$GPXUP;2098;09:25:32;0;50	10146;8	6312;5;241;65;
$GPXUP;2098;09:25:33;0;50	10156;8	63141;5;241;66;
$GPXUP;2098;09:25:34;0;50	10164;8	63164;5;241;68;
$GPXUP;2098;09:25:35;0;50	10174;8	63187;5;241;71;
$GPXUP;2098;09:25:36;0;50	10182;8	63211;5;241;70;
$GPXUP;2098;09:25:37;0;50	10188;8	63236;5;241;69;
$GPXUP;2098;09:25:38;0;50	10193;8	63261;5;241;66;
$GPXUP;2098;09:25:39;0;50	10201;8	63283;5;241;67;
$GPXUP;2098;09:25:40;0;50	1021;8	63306;5;241;68;
$GPXUP;2098;09:25:41;0;50	10219;8	6333;5;241;73;
$GPXUP;2098;09:25:42;0;50	10231;8	63354;5;241;76;
$GPXUP;2098;09:25:43;0;50	10243;8	63377;5;241;78;
$GPXUP;2098;09:25:44;0;50	10255;8	63402;5;241;81;
$GPXUP;2098;09:25:45;0;50	10267;8	63427;5;241;80;
$GPXUP;2098;09:25:46;0;50	1028;8	63449;5;241;77;
$GPXUP;2098;09:25:47;0;50	10294;8	6347;5;241;74;
$GPXUP;2098;09:25:48;0;50	10305;8	63492;5;241;72;
$GPXUP;2098;09:25:49;0;50	10314;8	63514;5;241;69;
$GPXUP;2098;09:25:50;0;50	10324;8	63533;5;241;62;
$GPXUP;2098;09:25:51;0;50	10333;8	63553;5;241;62;
$GPXUP;2098;09:25:52;0;50	1034;8	63574;5;241;63;
$GPXUP;2098;09:25:53;0;50	10346;8	63596;5;241;62;
$GPXUP;2098;09:25:54;0;50	10352;8	63618;5;241;64;
$GPXUP;2098;09:25:55;0;50	1036;8	63641;5;241;66;
$GPXUP;2098;09:25:56;0;50	1037;8	63661;5;241;64;
$GPXUP;2098;09:25:57;0;50	10381;8	6368;5;241;66;
$GPXUP;2098;09:25:58;0;50	10395;8	63699;5;241;74;
$GPXUP;2098;09:25:59;0;50	10408;8	63717;5;241;69;
$GPXUP;2098;09:26:00;0;50	1042;8	63735;5;241;66;
$GPXUP;2098;09:26:01;0;50	10436;8	63748;5;241;69;
$GPXUP;2098;09:26:02;0;50	10451;8	63762;5;241;70;
$GPXUP;2098;09:26:03;0;50	10464;8	6378;5;241;68;
$GPXUP;2098;09:26:04;0;50	10474;8	63801;5;241;67;
$GPXUP;2098;09:26:05;0;50	10479;8	63826;5;241;66;
$GPXUP;2098;09:26:06;0;50	10481;8	6385;5;241;65;
$GPXUP;2098;09:26:07;0;50	10481;8	63875;5;241;65;
$GPXUP;2098;09:26:08;0;50	10481;8	63901;5;241;68;
$GPXUP;2098;09:26:09;0;50	10484;8	63928;5;241;70;
$GPXUP;2098;09:26:10;0;50	10489;8	63955;5;241;72;
$GPXUP;2098;09:26:11;0;50	10494;8	63981;5;241;71;
$GPXUP;2098;09:26:12;0;50	10496;8	64008;5;241;70;
$GPXUP;2098;09:26:13;0;50	10497;8	64034;5;241;69;
$GPXUP;2098;09:26:14;0;50	105;8	64061;5;241;71;
$GPXUP;2098;09:26:15;0;50	10498;8	64088;5;241;67;
$GPXUP;2098;09:26:16;0;50	10493;8	64111;5;241;64;
$GPXUP;2098;09:26:17;0;50	10487;8	64132;5;241;61;
$GPXUP;2098;09:26:18;0;50	10482;8	64156;5;241;62;
$GPXUP;2098;09:26:19;0;50	10479;8	6418;5;241;66;
$GPXUP;2098;09:26:20;0;50	10478;8	64207;5;241;71;
$GPXUP;2098;09:26:21;0;50	10479;8	64235;5;241;72;
$GPXUP;2098;09:26:22;0;50	10483;8	6426;5;241;68;
$GPXUP;2098;09:26:23;0;50	10486;8	64282;5;241;58;
$GPXUP;2098;09:26:24;0;50	10489;8	64305;5;241;59;
$GPXUP;2098;09:26:25;0;50	10491;8	64325;5;241;55;
$GPXUP;2098;09:26:26;0;50	10497;8	64346;5;241;60;
$GPXUP;2098;09:26:27;0;50	10505;8	64365;5;241;61;
$GPXUP;2098;09:26:28;0;50	10516;8	64382;5;241;59;
$GPXUP;2098;09:26:29;0;50	10528;8	64392;5;241;47;
$GPXUP;2098;09:26:30;0;50	10544;8	64393;5;241;52;
$GPXUP;2098;09:26:31;0;50	10564;8	64381;5;241;65;
$GPXUP;2098;09:26:32;0;50	10586;8	64372;5;241;75;
$GPXUP;2098;09:26:33;0;50	10606;8	64371;5;241;70;
$GPXUP;2098;09:26:34;0;50	10626;8	64376;5;241;70;
$GPXUP;2098;09:26:35;0;50	10643;8	64385;5;241;68;
$GPXUP;2098;09:26:36;0;50	1066;8	64395;5;241;67;
$GPXUP;2098;09:26:37;0;50	10675;8	64409;5;241;64;
$GPXUP;2098;09:26:38;0;50	10687;8	64424;5;241;63;
$GPXUP;2098;09:26:39;0;50	10698;8	64443;5;241;66;
$GPXUP;2098;09:26:40;0;50	1071;8	64462;5;241;70;
$GPXUP;2098;09:26:41;0;50	10725;8	64478;5;241;71;
$GPXUP;2098;09:26:42;0;50	10742;8	64494;5;241;76;
$GPXUP;2098;09:26:43;0;50	1076;8	64501;5;241;72;
$GPXUP;2098;09:26:44;0;50	10779;8	64506;5;241;74;
$GPXUP;2098;09:26:45;0;50	108;8	64509;5;241;75;
$GPXUP;2098;09:26:46;0;50	1082;8	64511;5;241;76;
$GPXUP;2098;09:26:47;0;50	1084;8	64516;5;241;76;
$GPXUP;2098;09:26:48;0;50	1086;8	6452;5;241;76;
$GPXUP;2098;09:26:49;0;50	1088;8	6452;5;241;76;
$GPXUP;2098;09:26:50;0;50	109;8	64519;5;241;74;
$GPXUP;2098;09:26:51;0;50	10921;8	6452;5;241;77;
$GPXUP;2098;09:26:52;0;50	10941;8	64523;5;241;80;
$GPXUP;2098;09:26:53;0;50	1096;8	64529;5;241;76;
$GPXUP;2098;09:26:54;0;50	10977;8	64538;5;241;71;
$GPXUP;2098;09:26:55;0;50	10991;8	64549;5;241;62;
$GPXUP;2098;09:26:56;0;50	11006;8	64558;5;241;61;
$GPXUP;2098;09:26:57;0;50	11021;8	64565;5;241;63;
$GPXUP;2098;09:26:58;0;50	11037;8	64571;5;241;65;
$GPXUP;2098;09:26:59;0;50	11055;8	64576;5;241;72;
$GPXUP;2098;09:27:00;0;50	11073;8	6458;5;241;73;
$GPXUP;2098;09:27:01;0;50	11089;8	64586;5;241;65;
$GPXUP;2098;09:27:02;0;50	11104;8	64594;5;241;65;
$GPXUP;2098;09:27:03;0;50	11119;8	64598;5;241;57;
$GPXUP;2098;09:27:04;0;50	11136;8	64598;5;241;63;
$GPXUP;2098;09:27:05;0;50	11152;8	64596;5;241;67;
$GPXUP;2098;09:27:06;0;50	11171;8	64591;5;241;73;
$GPXUP;2098;09:27:07;0;50	11191;8	64589;5;241;77;
$GPXUP;2098;09:27:08;0;50	11211;8	64592;5;241;81;
$GPXUP;2098;09:27:09;0;50	11231;8	64602;5;241;81;
$GPXUP;2098;09:27:10;0;50	11251;8	64608;5;241;82;
$GPXUP;2098;09:27:11;0;50	11272;8	64616;5;241;83;
$GPXUP;2098;09:27:12;0;50	11291;8	64626;5;241;83;
$GPXUP;2098;09:27:13;0;50	11311;8	64638;5;241;84;
$GPXUP;2098;09:27:14;0;50	11331;8	64649;5;241;84;
$GPXUP;2098;09:27:15;0;50	11351;8	64658;5;241;85;
$GPXUP;2098;09:27:16;0;50	11372;8	64668;5;241;85;
$GPXUP;2098;09:27:17;0;50	11392;8	64677;5;241;84;
$GPXUP;2098;09:27:18;0;50	11412;8	64684;5;241;83;
$GPXUP;2098;09:27:19;0;50	11433;8	6469;5;241;83;
$GPXUP;2098;09:27:20;0;50	11452;8	647;5;241;80;
$GPXUP;2098;09:27:21;0;50	1147;8	64708;5;241;75;
$GPXUP;2098;09:27:22;0;50	11487;8	64719;5;241;73;
$GPXUP;2098;09:27:23;0;50	11502;8	64734;5;241;71;
$GPXUP;2098;09:27:24;0;50	11519;8	64746;5;241;70;
$GPXUP;2098;09:27:25;0;50	11536;8	64753;5;241;76;
$GPXUP;2098;09:27:26;0;50	11555;8	64758;5;241;77;
$GPXUP;2098;09:27:27;0;50	11574;8	6476;5;241;77;
$GPXUP;2098;09:27:28;0;50	11594;8	64761;5;241;77;
$GPXUP;2098;09:27:29;0;50	11612;8	64764;5;241;74;
$GPXUP;2098;09:27:30;0;50	11629;8	6477;5;241;71;
$GPXUP;2098;09:27:31;0;50	11646;8	64776;5;241;69;
$GPXUP;2098;09:27:32;0;50	11663;8	64779;5;241;68;
$GPXUP;2098;09:27:33;0;50	1168;8	64778;5;241;68;
$GPXUP;2098;09:27:34;0;50	11697;8	64773;5;241;72;
$GPXUP;2098;09:27:35;0;50	11714;8	64764;5;241;72;
$GPXUP;2098;09:27:36;0;50	11732;8	64759;5;241;72;
$GPXUP;2098;09:27:37;0;50	11751;8	64757;5;241;76;
$GPXUP;2098;09:27:38;0;50	11769;8	64757;5;241;73;
$GPXUP;2098;09:27:39;0;50	11788;8	64759;5;241;73;
$GPXUP;2098;09:27:40;0;50	11805;8	64773;5;241;77;
$GPXUP;2098;09:27:41;0;50	11821;8	64791;5;241;75;
$GPXUP;2098;09:27:42;0;50	11836;8	64806;5;241;72;
$GPXUP;2098;09:27:43;0;50	11852;8	64822;5;241;70;
$GPXUP;2098;09:27:44;0;50	11866;8	64837;5;241;64;
$GPXUP;2098;09:27:45;0;50	11877;8	64853;5;241;62;
$GPXUP;2098;09:27:46;0;50	11889;8	64872;5;241;64;
$GPXUP;2098;09:27:47;0;50	119;8	64892;5;241;66;
$GPXUP;2098;09:27:48;0;50	11912;8	64913;5;241;69;
$GPXUP;2098;09:27:49;0;50	11926;8	64931;5;241;72;
$GPXUP;2098;09:27:50;0;50	1194;8	64951;5;241;76;
$GPXUP;2098;09:27:51;0;50	11954;8	64972;5;241;75;
$GPXUP;2098;09:27:52;0;50	11967;8	64993;5;241;76;
$GPXUP;2098;09:27:53;0;50	11981;8	65012;5;241;72;
$GPXUP;2098;09:27:54;0;50	11998;8	65027;5;241;79;
$GPXUP;2098;09:27:55;0;50	12016;8	65043;5;241;78;
$GPXUP;2098;09:27:56;0;50	12032;8	6506;5;241;77;
$GPXUP;2098;09:27:57;0;50	12046;8	65078;5;241;74;
$GPXUP;2098;09:27:58;0;50	1206;8	65095;5;241;70;
$GPXUP;2098;09:27:59;0;50	12076;8	65107;5;241;69;
$GPXUP;2098;09:28:00;0;50	12092;8	6512;5;241;71;
$GPXUP;2098;09:28:01;0;50	12109;8	65132;5;241;71;
$GPXUP;2098;09:28:02;0;50	12125;8	65143;5;241;70;
$GPXUP;2098;09:28:03;0;50	12139;8	65154;5;241;66;
$GPXUP;2098;09:28:04;0;50	12156;8	6516;5;241;65;
$GPXUP;2098;09:28:05;0;50	12172;8	65166;5;241;66;
$GPXUP;2098;09:28:06;0;50	12188;8	65169;5;241;64;
$GPXUP;2098;09:28:07;0;50	12204;8	65168;5;241;63;
$GPXUP;2098;09:28:08;0;50	12221;8	65165;5;241;65;
$GPXUP;2098;09:28:09;0;50	12238;8	65166;5;241;66;
$GPXUP;2098;09:28:10;0;50	12254;8	65169;5;241;65;
$GPXUP;2098;09:28:11;0;50	1227;8	65175;5;241;63;
$GPXUP;2098;09:28:12;0;50	12284;8	65183;5;241;58;
$GPXUP;2098;09:28:13;0;50	12296;8	65198;5;241;60;
$GPXUP;2098;09:28:14;0;50	12306;8	65216;5;241;62;
$GPXUP;2098;09:28:15;0;50	12317;8	65237;5;241;65;
$GPXUP;2098;09:28:16;0;50	12328;8	65258;5;241;65;
$GPXUP;2098;09:28:17;0;50	12336;8	65278;5;241;58;
$GPXUP;2098;09:28:18;0;50	12343;8	653;5;241;58;
$GPXUP;2098;09:28:19;0;50	12348;8	65324;5;241;59;
$GPXUP;2098;09:28:20;0;50	12347;8	6535;5;241;59;
$GPXUP;2098;09:28:21;0;50	12349;8	65374;5;241;58;
$GPXUP;2098;09:28:22;0;50	12352;8	654;5;241;64;
$GPXUP;2098;09:28:23;0;50	12355;8	65424;5;241;56;
$GPXUP;2098;09:28:24;0;50	12359;8	65442;5;241;50;
$GPXUP;2098;09:28:25;0;50	12368;8	65458;5;241;48;
$GPXUP;2098;09:28:26;0;50	12381;8	65472;5;241;59;
$GPXUP;2098;09:28:27;0;50	12394;8	65485;5;241;62;
$GPXUP;2098;09:28:28;0;50	12409;8	65498;5;241;65;
$GPXUP;2098;09:28:29;0;50	12424;8	65516;5;241;74;
$GPXUP;2098;09:28:30;0;50	12439;8	65535;5;241;73;
$GPXUP;2098;09:28:31;0;50	12454;8	65554;5;241;73;
$GPXUP;2098;09:28:32;0;50	12467;8	65575;5;241;71;
$GPXUP;2098;09:28:33;0;50	12475;8	656;5;241;69;
$GPXUP;2098;09:28:34;0;50	12484;8	65621;5;241;66;
$GPXUP;2098;09:28:35;0;50	12496;8	65643;5;241;72;
$GPXUP;2098;09:28:36;0;50	1251;8	65661;5;241;71;
$GPXUP;2098;09:28:37;0;50	12524;8	65681;5;241;75;
$GPXUP;2098;09:28:38;0;50	12536;8	65704;5;241;73;
$GPXUP;2098;09:28:39;0;50	12546;8	65728;5;241;70;
$GPXUP;2098;09:28:40;0;50	12553;8	65751;5;241;65;
$GPXUP;2098;09:28:41;0;50	12558;8	65775;5;241;63;
$GPXUP;2098;09:28:42;0;50	12563;8	65797;5;241;62;
$GPXUP;2098;09:28:43;0;50	12571;8	65818;5;241;63;
$GPXUP;2098;09:28:44;0;50	12578;8	65841;5;241;63;
$GPXUP;2098;09:28:45;0;50	12584;8	65865;5;241;63;
$GPXUP;2098;09:28:46;0;50	12588;8	6589;5;241;67;
$GPXUP;2098;09:28:47;0;50	12588;8	65914;5;241;64;
$GPXUP;2098;09:28:48;0;50	12583;8	65934;5;241;58;
$GPXUP;2098;09:28:49;0;50	12578;8	6595;5;241;51;
$GPXUP;2098;09:28:50;0;50	1257;8	65956;5;241;36;
$GPXUP;2098;09:28:51;0;50	12565;8	65958;5;241;26;
$GPXUP;2098;09:28:52;0;50	12563;8	65956;5;241;15;
$GPXUP;2098;09:28:53;0;50	1256;8	65956;5;241;20;
$GPXUP;2098;09:28:54;0;50	12556;8	6596;5;241;32;
$GPXUP;2098;09:28:55;0;50	12552;8	65962;5;241;25;
$GPXUP;2098;09:28:56;0;50	1255;8	65959;5;241;13;
$GPXUP;2098;09:28:57;0;50	12547;8	65954;5;241;13;
$GPXUP;2098;09:28:58;0;50	12546;8	65952;5;241;3;
$GPXUP;2098;09:28:59;0;50	12546;8	65947;5;241;0;
