# Supplementary material for: Pigeon Navigation: Different Routes Lead to Frankfurt
Source: PLoS One. 2014 Nov 12;9(11):e112439. doi: 10.1371/journal.pone.0112439 (PMC4229201; doi:10.1371/journal.pone.0112439)
Supplement: File S4 — Files containing the original track data and a ‘Read me’ explaining the data format. (ZIP) [file pone.0112439.s004.zip › S-KB/100525xup07_354.log]

$GPXUP;3929;08:12:44;0;50	0718;8	53893;0;0;0;
$GPXUP;3929;08:12:45;0;50	0718;8	53895;0;0;7;
$GPXUP;3929;08:12:46;0;50	07178;8	539;0;0;13;
$GPXUP;3929;08:12:47;0;50	07172;8	5391;0;0;27;
$GPXUP;3929;08:12:48;0;50	07162;8	53922;0;0;40;
$GPXUP;3929;08:12:49;0;50	07151;8	5393;0;0;41;
$GPXUP;3929;08:12:50;0;50	07139;8	53937;0;0;46;
$GPXUP;3929;08:12:51;0;50	07128;8	53946;0;0;51;
$GPXUP;3929;08:12:52;0;50	07119;8	53959;0;0;49;
$GPXUP;3929;08:12:53;0;50	07117;8	53975;0;0;40;
$GPXUP;3929;08:12:54;0;50	07123;8	5399;0;0;31;
$GPXUP;3929;08:12:55;0;50	07136;8	54004;0;0;38;
$GPXUP;3929;08:12:56;0;50	0715;8	54018;0;0;51;
$GPXUP;3929;08:12:57;0;50	0716;8	54035;0;0;51;
$GPXUP;3929;08:12:58;0;50	07167;8	54053;0;0;54;
$GPXUP;3929;08:12:59;0;50	07171;8	54072;0;0;52;
$GPXUP;3929;08:13:00;0;50	07172;8	54091;0;0;48;
$GPXUP;3929;08:13:01;0;50	07177;8	54108;0;0;45;
$GPXUP;3929;08:13:02;0;50	07183;8	54123;0;0;46;
$GPXUP;3929;08:13:03;0;50	07192;8	54134;0;0;45;
$GPXUP;3929;08:13:04;0;50	07204;8	54144;0;0;52;
$GPXUP;3929;08:13:05;0;50	07215;8	54155;0;0;51;
$GPXUP;3929;08:13:06;0;50	07222;8	5417;0;0;48;
$GPXUP;3929;08:13:07;0;50	07226;8	54186;0;0;44;
$GPXUP;3929;08:13:08;0;50	0723;8	54202;0;0;45;
$GPXUP;3929;08:13:09;0;50	07234;8	54219;0;0;48;
$GPXUP;3929;08:13:10;0;50	0724;8	54236;0;0;51;
$GPXUP;3929;08:13:11;0;50	07244;8	54255;0;0;53;
$GPXUP;3929;08:13:12;0;50	07246;8	54274;0;0;52;
$GPXUP;3929;08:13:13;0;50	07248;8	54294;0;0;50;
$GPXUP;3929;08:13:14;0;50	07251;8	54313;0;0;50;
$GPXUP;3929;08:13:15;0;50	07257;8	54328;0;0;48;
$GPXUP;3929;08:13:16;0;50	07267;8	54337;0;0;42;
$GPXUP;3929;08:13:17;0;50	07282;8	54331;0;0;45;
$GPXUP;3929;08:13:18;0;50	07294;8	54313;0;0;49;
$GPXUP;3929;08:13:19;0;50	07304;8	54285;0;0;62;
$GPXUP;3929;08:13:20;0;50	07314;8	54266;0;0;60;
$GPXUP;3929;08:13:21;0;50	07327;8	54251;0;0;59;
$GPXUP;3929;08:13:22;0;50	0734;8	54244;0;0;53;
$GPXUP;3929;08:13:23;0;50	07354;8	54247;0;0;47;
$GPXUP;3929;08:13:24;0;50	07369;8	54257;0;0;54;
$GPXUP;3929;08:13:25;0;50	07383;8	54265;0;0;57;
$GPXUP;3929;08:13:26;0;50	07398;8	54271;0;0;58;
$GPXUP;3929;08:13:27;0;50	07414;8	54274;0;0;59;
$GPXUP;3929;08:13:28;0;50	07429;8	54279;0;0;59;
$GPXUP;3929;08:13:29;0;50	07444;8	54288;0;0;61;
$GPXUP;3929;08:13:30;0;50	07456;8	54302;0;0;60;
$GPXUP;3929;08:13:31;0;50	07465;8	54321;0;0;57;
$GPXUP;3929;08:13:32;0;50	07474;8	54338;0;0;56;
$GPXUP;3929;08:13:33;0;50	07484;8	54355;0;0;58;
$GPXUP;3929;08:13:34;0;50	07495;8	5437;0;0;54;
$GPXUP;3929;08:13:35;0;50	07505;8	54382;0;0;51;
$GPXUP;3929;08:13:36;0;50	07516;8	54383;0;0;45;
$GPXUP;3929;08:13:37;0;50	07528;8	54366;0;0;50;
$GPXUP;3929;08:13:38;0;50	07539;8	54332;0;0;69;
$GPXUP;3929;08:13:39;0;50	07547;8	543;0;0;69;
$GPXUP;3929;08:13:40;0;50	0755;8	54272;0;0;61;
$GPXUP;3929;08:13:41;0;50	07545;8	54246;0;0;58;
$GPXUP;3929;08:13:42;0;50	07539;8	5422;0;0;59;
$GPXUP;3929;08:13:43;0;50	07534;8	54195;0;0;65;
$GPXUP;3929;08:13:44;0;50	07526;8	54167;0;0;70;
$GPXUP;3929;08:13:45;0;50	07523;8	5414;0;0;66;
$GPXUP;3929;08:13:46;0;50	07524;8	54116;0;0;59;
$GPXUP;3929;08:13:47;0;50	07531;8	54099;0;0;49;
$GPXUP;3929;08:13:48;0;50	07543;8	54088;0;0;43;
$GPXUP;3929;08:13:49;0;50	07558;8	5409;0;0;43;
$GPXUP;3929;08:13:50;0;50	07575;8	54102;0;0;49;
$GPXUP;3929;08:13:51;0;50	07589;8	54121;0;0;56;
$GPXUP;3929;08:13:52;0;50	07599;8	54139;0;0;53;
$GPXUP;3929;08:13:53;0;50	07604;8	5416;0;0;49;
$GPXUP;3929;08:13:54;0;50	07604;8	54182;0;0;50;
$GPXUP;3929;08:13:55;0;50	076;8	54205;0;0;52;
$GPXUP;3929;08:13:56;0;50	07595;8	54226;0;0;53;
$GPXUP;3929;08:13:57;0;50	07589;8	54247;0;0;54;
$GPXUP;3929;08:13:58;0;50	07584;8	54268;0;0;58;
$GPXUP;3929;08:13:59;0;50	07579;8	54291;0;0;61;
$GPXUP;3929;08:14:00;0;50	07574;8	54314;0;0;59;
$GPXUP;3929;08:14:01;0;50	07568;8	54336;0;0;57;
$GPXUP;3929;08:14:02;0;50	07562;8	54356;0;0;55;
$GPXUP;3929;08:14:03;0;50	07556;8	54375;0;0;56;
$GPXUP;3929;08:14:04;0;50	0755;8	54394;0;0;54;
$GPXUP;3929;08:14:05;0;50	07547;8	54414;0;0;50;
$GPXUP;3929;08:14:06;0;50	07548;8	54433;0;0;45;
$GPXUP;3929;08:14:07;0;50	07555;8	54451;0;0;47;
$GPXUP;3929;08:14:08;0;50	07566;8	54465;0;0;50;
$GPXUP;3929;08:14:09;0;50	0758;8	54477;0;0;53;
$GPXUP;3929;08:14:10;0;50	07592;8	54489;0;0;55;
$GPXUP;3929;08:14:11;0;50	07604;8	54501;0;0;55;
$GPXUP;3929;08:14:12;0;50	07616;8	54514;0;0;56;
$GPXUP;3929;08:14:13;0;50	07628;8	54526;0;0;56;
$GPXUP;3929;08:14:14;0;50	0764;8	54539;0;0;57;
$GPXUP;3929;08:14:15;0;50	07653;8	54551;0;0;58;
$GPXUP;3929;08:14:16;0;50	07667;8	5456;0;0;58;
$GPXUP;3929;08:14:17;0;50	07682;8	54564;0;0;60;
$GPXUP;3929;08:14:18;0;50	07697;8	54564;0;0;62;
$GPXUP;3929;08:14:19;0;50	07713;8	54565;0;0;60;
$GPXUP;3929;08:14:20;0;50	07728;8	54565;0;0;60;
$GPXUP;3929;08:14:21;0;50	07742;8	54562;0;0;56;
$GPXUP;3929;08:14:22;0;50	07755;8	54555;0;0;56;
$GPXUP;3929;08:14:23;0;50	07769;8	54545;0;0;59;
$GPXUP;3929;08:14:24;0;50	07781;8	54531;0;0;61;
$GPXUP;3929;08:14:25;0;50	07793;8	54513;0;0;66;
$GPXUP;3929;08:14:26;0;50	07801;8	54492;0;0;64;
$GPXUP;3929;08:14:27;0;50	07801;8	54468;0;0;56;
$GPXUP;3929;08:14:28;0;50	07793;8	54444;0;0;56;
$GPXUP;3929;08:14:29;0;50	07776;8	54425;0;0;60;
$GPXUP;3929;08:14:30;0;50	07754;8	54412;0;0;68;
$GPXUP;3929;08:14:31;0;50	07733;8	544;0;0;75;
$GPXUP;3929;08:14:32;0;50	07713;8	54387;0;0;74;
$GPXUP;3929;08:14:33;0;50	07697;8	54372;0;0;74;
$GPXUP;3929;08:14:34;0;50	07682;8	54354;0;0;75;
$GPXUP;3929;08:14:35;0;50	0767;8	54331;0;0;74;
$GPXUP;3929;08:14:36;0;50	07661;8	54305;0;0;74;
$GPXUP;3929;08:14:37;0;50	07655;8	54276;0;0;75;
$GPXUP;3929;08:14:38;0;50	07649;8	54247;0;0;78;
$GPXUP;3929;08:14:39;0;50	07643;8	54217;0;0;78;
$GPXUP;3929;08:14:40;0;50	07635;8	54188;0;0;78;
$GPXUP;3929;08:14:41;0;50	07627;8	5416;0;0;79;
$GPXUP;3929;08:14:42;0;50	07621;8	5413;0;0;78;
$GPXUP;3929;08:14:43;0;50	07619;8	541;0;0;78;
$GPXUP;3929;08:14:44;0;50	0762;8	54071;0;0;70;
$GPXUP;3929;08:14:45;0;50	07625;8	54047;0;0;61;
$GPXUP;3929;08:14:46;0;50	07636;8	54027;0;0;61;
$GPXUP;3929;08:14:47;0;50	07644;8	54004;0;0;69;
$GPXUP;3929;08:14:48;0;50	07652;8	53977;0;0;74;
$GPXUP;3929;08:14:49;0;50	07656;8	53949;0;0;76;
$GPXUP;3929;08:14:50;0;50	0766;8	5392;0;0;74;
$GPXUP;3929;08:14:51;0;50	07663;8	53893;0;0;71;
$GPXUP;3929;08:14:52;0;50	07663;8	53865;0;0;70;
$GPXUP;3929;08:14:53;0;50	0766;8	53838;0;0;68;
$GPXUP;3929;08:14:54;0;50	07652;8	53812;0;0;73;
$GPXUP;3929;08:14:55;0;50	07641;8	53784;0;0;79;
$GPXUP;3929;08:14:56;0;50	07633;8	53756;0;0;81;
$GPXUP;3929;08:14:57;0;50	07626;8	53726;0;0;81;
$GPXUP;3929;08:14:58;0;50	0762;8	53696;0;0;79;
$GPXUP;3929;08:14:59;0;50	07613;8	53668;0;0;75;
$GPXUP;3929;08:15:00;0;50	07604;8	53641;0;0;75;
$GPXUP;3929;08:15:01;0;50	07594;8	53617;0;0;74;
$GPXUP;3929;08:15:02;0;50	07585;8	53593;0;0;72;
$GPXUP;3929;08:15:03;0;50	07578;8	53567;0;0;72;
$GPXUP;3929;08:15:04;0;50	07576;8	53539;0;0;73;
$GPXUP;3929;08:15:05;0;50	07582;8	5351;0;0;71;
$GPXUP;3929;08:15:06;0;50	07595;8	53485;0;0;69;
$GPXUP;3929;08:15:07;0;50	07612;8	53461;0;0;76;
$GPXUP;3929;08:15:08;0;50	07627;8	53437;0;0;81;
$GPXUP;3929;08:15:09;0;50	07641;8	53414;0;0;77;
$GPXUP;3929;08:15:10;0;50	07657;8	53395;0;0;74;
$GPXUP;3929;08:15:11;0;50	07674;8	53382;0;0;73;
$GPXUP;3929;08:15:12;0;50	07691;8	53376;0;0;69;
$GPXUP;3929;08:15:13;0;50	07708;8	53377;0;0;64;
$GPXUP;3929;08:15:14;0;50	07725;8	53378;0;0;65;
$GPXUP;3929;08:15:15;0;50	07741;8	53379;0;0;64;
$GPXUP;3929;08:15:16;0;50	07757;8	5338;0;0;60;
$GPXUP;3929;08:15:17;0;50	07772;8	53384;0;0;56;
$GPXUP;3929;08:15:18;0;50	07785;8	53396;0;0;57;
$GPXUP;3929;08:15:19;0;50	07794;8	53414;0;0;55;
$GPXUP;3929;08:15:20;0;50	07798;8	53434;0;0;49;
$GPXUP;3929;08:15:21;0;50	07798;8	53456;0;0;48;
$GPXUP;3929;08:15:22;0;50	07793;8	53476;0;0;45;
$GPXUP;3929;08:15:23;0;50	07789;8	53495;0;0;46;
$GPXUP;3929;08:15:24;0;50	07786;8	53514;0;0;48;
$GPXUP;3929;08:15:25;0;50	07784;8	53534;0;0;50;
$GPXUP;3929;08:15:26;0;50	07784;8	53554;0;0;52;
$GPXUP;3929;08:15:27;0;50	07786;8	53574;0;0;53;
$GPXUP;3929;08:15:28;0;50	07788;8	53595;0;0;53;
$GPXUP;3929;08:15:29;0;50	07787;8	53616;0;0;53;
$GPXUP;3929;08:15:30;0;50	07782;8	53635;0;0;50;
$GPXUP;3929;08:15:31;0;50	07774;8	53651;0;0;50;
$GPXUP;3929;08:15:32;0;50	07761;8	53663;0;0;53;
$GPXUP;3929;08:15:33;0;50	07746;8	53672;0;0;59;
$GPXUP;3929;08:15:34;0;50	07732;8	53683;0;0;58;
$GPXUP;3929;08:15:35;0;50	07719;8	53695;0;0;58;
$GPXUP;3929;08:15:36;0;50	07706;8	53706;0;0;58;
$GPXUP;3929;08:15:37;0;50	07693;8	53717;0;0;59;
$GPXUP;3929;08:15:38;0;50	0768;8	5373;0;0;58;
$GPXUP;3929;08:15:39;0;50	0767;8	53745;0;0;57;
$GPXUP;3929;08:15:40;0;50	0766;8	53762;0;0;58;
$GPXUP;3929;08:15:41;0;50	0765;8	53779;0;0;61;
$GPXUP;3929;08:15:42;0;50	07641;8	53798;0;0;62;
$GPXUP;3929;08:15:43;0;50	07631;8	53817;0;0;63;
$GPXUP;3929;08:15:44;0;50	07619;8	53832;0;0;61;
$GPXUP;3929;08:15:45;0;50	07605;8	53844;0;0;62;
$GPXUP;3929;08:15:46;0;50	07589;8	53851;0;0;65;
$GPXUP;3929;08:15:47;0;50	07572;8	53857;0;0;66;
$GPXUP;3929;08:15:48;0;50	07556;8	53862;0;0;67;
$GPXUP;3929;08:15:49;0;50	07539;8	53864;0;0;63;
$GPXUP;3929;08:15:50;0;50	07522;8	5386;0;0;66;
$GPXUP;3929;08:15:51;0;50	07505;8	53849;0;0;70;
$GPXUP;3929;08:15:52;0;50	0749;8	53835;0;0;70;
$GPXUP;3929;08:15:53;0;50	07474;8	53819;0;0;73;
$GPXUP;3929;08:15:54;0;50	07461;8	53799;0;0;72;
$GPXUP;3929;08:15:55;0;50	0745;8	53776;0;0;71;
$GPXUP;3929;08:15:56;0;50	07439;8	53755;0;0;70;
$GPXUP;3929;08:15:57;0;50	07425;8	53738;0;0;67;
$GPXUP;3929;08:15:58;0;50	07408;8	53726;0;0;70;
$GPXUP;3929;08:15:59;0;50	0739;8	53716;0;0;74;
$GPXUP;3929;08:16:00;0;50	07372;8	53708;0;0;74;
$GPXUP;3929;08:16:01;0;50	07354;8	537;0;0;73;
$GPXUP;3929;08:16:02;0;50	07336;8	53694;0;0;72;
$GPXUP;3929;08:16:03;0;50	07319;8	53687;0;0;69;
$GPXUP;3929;08:16:04;0;50	07302;8	53678;0;0;69;
$GPXUP;3929;08:16:05;0;50	07287;8	53667;0;0;68;
$GPXUP;3929;08:16:06;0;50	07271;8	53656;0;0;68;
$GPXUP;3929;08:16:07;0;50	07255;8	53647;0;0;68;
$GPXUP;3929;08:16:08;0;50	0724;8	53635;0;0;69;
$GPXUP;3929;08:16:09;0;50	07225;8	53621;0;0;68;
$GPXUP;3929;08:16:10;0;50	07212;8	53605;0;0;68;
$GPXUP;3929;08:16:11;0;50	07202;8	53585;0;0;66;
$GPXUP;3929;08:16:12;0;50	07193;8	53564;0;0;64;
$GPXUP;3929;08:16:13;0;50	07185;8	53542;0;0;64;
$GPXUP;3929;08:16:14;0;50	07176;8	53521;0;0;64;
$GPXUP;3929;08:16:15;0;50	07167;8	53501;0;0;61;
$GPXUP;3929;08:16:16;0;50	07155;8	53486;0;0;59;
$GPXUP;3929;08:16:17;0;50	0714;8	53478;0;0;60;
$GPXUP;3929;08:16:18;0;50	07123;8	5348;0;0;54;
$GPXUP;3929;08:16:19;0;50	07108;8	53497;0;0;58;
$GPXUP;3929;08:16:20;0;50	07099;8	53521;0;0;59;
$GPXUP;3929;08:16:21;0;50	07099;8	53544;0;0;50;
$GPXUP;3929;08:16:22;0;50	07105;8	53568;0;0;50;
$GPXUP;3929;08:16:23;0;50	07112;8	5359;0;0;54;
$GPXUP;3929;08:16:24;0;50	07116;8	53613;0;0;54;
$GPXUP;3929;08:16:25;0;50	0712;8	53635;0;0;55;
$GPXUP;3929;08:16:26;0;50	07126;8	53656;0;0;55;
$GPXUP;3929;08:16:27;0;50	07132;8	53676;0;0;52;
$GPXUP;3929;08:16:28;0;50	07136;8	53695;0;0;50;
$GPXUP;3929;08:16:29;0;50	07139;8	53715;0;0;48;
$GPXUP;3929;08:16:30;0;50	07139;8	53733;0;0;46;
$GPXUP;3929;08:16:31;0;50	07137;8	53751;0;0;45;
$GPXUP;3929;08:16:32;0;50	07133;8	53767;0;0;45;
$GPXUP;3929;08:16:33;0;50	07128;8	53784;0;0;50;
$GPXUP;3929;08:16:34;0;50	07124;8	53803;0;0;49;
$GPXUP;3929;08:16:35;0;50	07124;8	53822;0;0;50;
$GPXUP;3929;08:16:36;0;50	0713;8	53842;0;0;51;
$GPXUP;3929;08:16:37;0;50	07143;8	5386;0;0;58;
$GPXUP;3929;08:16:38;0;50	07159;8	53874;0;0;65;
$GPXUP;3929;08:16:39;0;50	07178;8	53885;0;0;67;
$GPXUP;3929;08:16:40;0;50	07196;8	5389;0;0;68;
$GPXUP;3929;08:16:41;0;50	07217;8	53887;0;0;72;
$GPXUP;3929;08:16:42;0;50	07235;8	53879;0;0;74;
$GPXUP;3929;08:16:43;0;50	07253;8	53872;0;0;73;
$GPXUP;3929;08:16:44;0;50	07271;8	5387;0;0;70;
$GPXUP;3929;08:16:45;0;50	07288;8	53874;0;0;70;
$GPXUP;3929;08:16:46;0;50	07304;8	53884;0;0;68;
$GPXUP;3929;08:16:47;0;50	07315;8	53899;0;0;63;
$GPXUP;3929;08:16:48;0;50	07321;8	53918;0;0;54;
$GPXUP;3929;08:16:49;0;50	07323;8	53939;0;0;49;
$GPXUP;3929;08:16:50;0;50	07321;8	5396;0;0;49;
$GPXUP;3929;08:16:51;0;50	07318;8	5398;0;0;49;
$GPXUP;3929;08:16:52;0;50	07316;8	54;0;0;50;
$GPXUP;3929;08:16:53;0;50	07318;8	5402;0;0;51;
$GPXUP;3929;08:16:54;0;50	07324;8	54037;0;0;51;
$GPXUP;3929;08:16:55;0;50	07333;8	54053;0;0;51;
$GPXUP;3929;08:16:56;0;50	07343;8	54066;0;0;51;
$GPXUP;3929;08:16:57;0;50	07354;8	54078;0;0;54;
$GPXUP;3929;08:16:58;0;50	07367;8	5409;0;0;60;
$GPXUP;3929;08:16:59;0;50	07381;8	54104;0;0;64;
$GPXUP;3929;08:17:00;0;50	07395;8	54117;0;0;67;
$GPXUP;3929;08:17:01;0;50	0741;8	5413;0;0;67;
$GPXUP;3929;08:17:02;0;50	07425;8	54142;0;0;65;
$GPXUP;3929;08:17:03;0;50	0744;8	54152;0;0;67;
$GPXUP;3929;08:17:04;0;50	07455;8	54164;0;0;67;
$GPXUP;3929;08:17:05;0;50	07468;8	5418;0;0;67;
$GPXUP;3929;08:17:06;0;50	07479;8	54199;0;0;67;
$GPXUP;3929;08:17:07;0;50	0749;8	54219;0;0;65;
$GPXUP;3929;08:17:08;0;50	07502;8	54235;0;0;64;
$GPXUP;3929;08:17:09;0;50	07518;8	54247;0;0;68;
$GPXUP;3929;08:17:10;0;50	07533;8	54258;0;0;69;
$GPXUP;3929;08:17:11;0;50	07549;8	54269;0;0;67;
$GPXUP;3929;08:17:12;0;50	07563;8	54282;0;0;66;
$GPXUP;3929;08:17:13;0;50	07577;8	54296;0;0;65;
$GPXUP;3929;08:17:14;0;50	07589;8	54314;0;0;66;
$GPXUP;3929;08:17:15;0;50	076;8	54332;0;0;66;
$GPXUP;3929;08:17:16;0;50	07613;8	54347;0;0;63;
$GPXUP;3929;08:17:17;0;50	07628;8	54356;0;0;61;
$GPXUP;3929;08:17:18;0;50	07644;8	5436;0;0;65;
$GPXUP;3929;08:17:19;0;50	07661;8	54361;0;0;67;
$GPXUP;3929;08:17:20;0;50	07678;8	54364;0;0;66;
$GPXUP;3929;08:17:21;0;50	07694;8	5437;0;0;66;
$GPXUP;3929;08:17:22;0;50	07708;8	54381;0;0;62;
$GPXUP;3929;08:17:23;0;50	07722;8	5439;0;0;61;
$GPXUP;3929;08:17:24;0;50	07737;8	54394;0;0;62;
$GPXUP;3929;08:17:25;0;50	07753;8	54392;0;0;65;
$GPXUP;3929;08:17:26;0;50	07769;8	54386;0;0;65;
$GPXUP;3929;08:17:27;0;50	07785;8	54381;0;0;63;
$GPXUP;3929;08:17:28;0;50	07799;8	54381;0;0;59;
$GPXUP;3929;08:17:29;0;50	0781;8	54389;0;0;55;
$GPXUP;3929;08:17:30;0;50	07817;8	54403;0;0;48;
$GPXUP;3929;08:17:31;0;50	0782;8	54422;0;0;50;
$GPXUP;3929;08:17:32;0;50	07823;8	54442;0;0;52;
$GPXUP;3929;08:17:33;0;50	07826;8	54462;0;0;51;
$GPXUP;3929;08:17:34;0;50	0783;8	5448;0;0;50;
$GPXUP;3929;08:17:35;0;50	07838;8	54496;0;0;48;
$GPXUP;3929;08:17:36;0;50	07848;8	54508;0;0;53;
$GPXUP;3929;08:17:37;0;50	07857;8	54522;0;0;55;
$GPXUP;3929;08:17:38;0;50	07865;8	54539;0;0;55;
$GPXUP;3929;08:17:39;0;50	07874;8	54555;0;0;54;
$GPXUP;3929;08:17:40;0;50	07885;8	54567;0;0;53;
$GPXUP;3929;08:17:41;0;50	07897;8	54576;0;0;54;
$GPXUP;3929;08:17:42;0;50	07911;8	54582;0;0;55;
$GPXUP;3929;08:17:43;0;50	07925;8	54588;0;0;59;
$GPXUP;3929;08:17:44;0;50	07939;8	54596;0;0;58;
$GPXUP;3929;08:17:45;0;50	07952;8	54607;0;0;61;
$GPXUP;3929;08:17:46;0;50	07966;8	54618;0;0;61;
$GPXUP;3929;08:17:47;0;50	07982;8	54625;0;0;65;
$GPXUP;3929;08:17:48;0;50	07999;8	54633;0;0;68;
$GPXUP;3929;08:17:49;0;50	08016;8	54638;0;0;70;
$GPXUP;3929;08:17:50;0;50	08034;8	5464;0;0;73;
$GPXUP;3929;08:17:51;0;50	08053;8	54638;0;0;75;
$GPXUP;3929;08:17:52;0;50	08073;8	54634;0;0;79;
$GPXUP;3929;08:17:53;0;50	08092;8	54629;0;0;77;
$GPXUP;3929;08:17:54;0;50	0811;8	54623;0;0;73;
$GPXUP;3929;08:17:55;0;50	08128;8	54619;0;0;72;
$GPXUP;3929;08:17:56;0;50	08146;8	54619;0;0;71;
$GPXUP;3929;08:17:57;0;50	08164;8	54622;0;0;72;
$GPXUP;3929;08:17:58;0;50	08181;8	54625;0;0;72;
$GPXUP;3929;08:17:59;0;50	08199;8	5463;0;0;71;
$GPXUP;3929;08:18:00;0;50	08214;8	54639;0;0;66;
$GPXUP;3929;08:18:01;0;50	08229;8	54646;0;0;65;
$GPXUP;3929;08:18:02;0;50	08246;8	54646;0;0;66;
$GPXUP;3929;08:18:03;0;50	08261;8	54636;0;0;67;
$GPXUP;3929;08:18:04;0;50	08277;8	54628;0;0;67;
$GPXUP;3929;08:18:05;0;50	08292;8	54623;0;0;64;
$GPXUP;3929;08:18:06;0;50	08304;8	54625;0;0;56;
$GPXUP;3929;08:18:07;0;50	08314;8	54634;0;0;50;
$GPXUP;3929;08:18:08;0;50	08324;8	54644;0;0;52;
$GPXUP;3929;08:18:09;0;50	08336;8	54654;0;0;59;
$GPXUP;3929;08:18:10;0;50	08349;8	54666;0;0;63;
$GPXUP;3929;08:18:11;0;50	08362;8	5468;0;0;62;
$GPXUP;3929;08:18:12;0;50	08373;8	54696;0;0;64;
$GPXUP;3929;08:18:13;0;50	08385;8	54712;0;0;62;
$GPXUP;3929;08:18:14;0;50	08396;8	54727;0;0;62;
$GPXUP;3929;08:18:15;0;50	08408;8	54741;0;0;57;
$GPXUP;3929;08:18:16;0;50	08417;8	54756;0;0;57;
$GPXUP;3929;08:18:17;0;50	08425;8	54774;0;0;56;
$GPXUP;3929;08:18:18;0;50	08429;8	54794;0;0;56;
$GPXUP;3929;08:18:19;0;50	0843;8	54815;0;0;55;
$GPXUP;3929;08:18:20;0;50	08431;8	54837;0;0;53;
$GPXUP;3929;08:18:21;0;50	08433;8	54857;0;0;53;
$GPXUP;3929;08:18:22;0;50	08435;8	54878;0;0;52;
$GPXUP;3929;08:18:23;0;50	08437;8	54898;0;0;51;
$GPXUP;3929;08:18:24;0;50	0844;8	54917;0;0;51;
$GPXUP;3929;08:18:25;0;50	08444;8	54936;0;0;51;
$GPXUP;3929;08:18:26;0;50	08452;8	54951;0;0;51;
$GPXUP;3929;08:18:27;0;50	08464;8	54967;0;0;57;
$GPXUP;3929;08:18:28;0;50	08476;8	54983;0;0;60;
$GPXUP;3929;08:18:29;0;50	0849;8	55;0;0;66;
$GPXUP;3929;08:18:30;0;50	08506;8	55015;0;0;67;
$GPXUP;3929;08:18:31;0;50	08521;8	55027;0;0;63;
$GPXUP;3929;08:18:32;0;50	08534;8	55038;0;0;62;
$GPXUP;3929;08:18:33;0;50	08544;8	55048;0;0;57;
$GPXUP;3929;08:18:34;0;50	08548;8	55052;0;0;34;
$GPXUP;3929;08:18:35;0;50	08544;8	55048;0;0;8;
$GPXUP;3929;08:18:36;0;50	08541;8	55044;0;0;0;
$GPXUP;3929;08:18:37;0;50	0854;8	55043;0;0;0;
$GPXUP;3929;08:18:38;0;50	0854;8	55041;0;0;0;
$GPXUP;3929;08:18:39;0;50	0854;8	55041;0;0;0;
$GPXUP;3929;08:18:40;0;50	0854;8	55041;0;0;0;
$GPXUP;3929;08:18:41;0;50	0854;8	55041;0;0;0;
$GPXUP;3929;08:18:42;0;50	0854;8	55041;0;0;0;
$GPXUP;3929;08:18:43;0;50	0854;8	55041;0;0;0;
$GPXUP;3929;08:18:44;0;50	0854;8	55041;0;0;0;
$GPXUP;3929;08:18:45;0;50	0854;8	55041;0;0;0;
$GPXUP;3929;08:18:46;0;50	0854;8	55041;0;0;0;
$GPXUP;3929;08:18:47;0;50	0854;8	55041;0;0;0;
$GPXUP;3929;08:18:48;0;50	0854;8	55041;0;0;0;
$GPXUP;3929;08:18:49;0;50	0854;8	55041;0;0;0;
$GPXUP;3929;08:18:50;0;50	0854;8	55041;0;0;0;
$GPXUP;3929;08:18:51;0;50	0854;8	55041;0;0;0;
$GPXUP;3929;08:18:52;0;50	0854;8	55041;0;0;0;
$GPXUP;3929;08:18:53;0;50	0854;8	55041;0;0;0;
$GPXUP;3929;08:18:54;0;50	0854;8	55041;0;0;0;
$GPXUP;3929;08:18:55;0;50	0854;8	55041;0;0;0;
$GPXUP;3929;08:18:56;0;50	0854;8	55041;0;0;0;
$GPXUP;3929;08:18:57;0;50	0854;8	55041;0;0;0;
$GPXUP;3929;08:18:58;0;50	0854;8	55041;0;0;0;
$GPXUP;3929;08:18:59;0;50	0854;8	55041;0;0;0;
$GPXUP;3929;08:19:00;0;50	0854;8	55041;0;0;0;
$GPXUP;3929;08:19:01;0;50	0854;8	55041;0;0;0;
$GPXUP;3929;08:19:02;0;50	0854;8	55041;0;0;0;
$GPXUP;3929;08:19:03;0;50	0854;8	55041;0;0;0;
$GPXUP;3929;08:19:04;0;50	0854;8	55041;0;0;0;
$GPXUP;3929;08:19:05;0;50	0854;8	55041;0;0;0;
$GPXUP;3929;08:19:06;0;50	0854;8	55041;0;0;0;
$GPXUP;3929;08:19:07;0;50	0854;8	55041;0;0;0;
$GPXUP;3929;08:19:08;0;50	0854;8	55041;0;0;0;
$GPXUP;3929;08:19:09;0;50	0854;8	55041;0;0;0;
$GPXUP;3929;08:19:10;0;50	0854;8	55041;0;0;0;
$GPXUP;3929;08:19:11;0;50	0854;8	55041;0;0;0;
$GPXUP;3929;08:19:12;0;50	0854;8	55041;0;0;0;
$GPXUP;3929;08:19:13;0;50	0854;8	55041;0;0;0;
$GPXUP;3929;08:19:14;0;50	0854;8	55041;0;0;0;
$GPXUP;3929;08:19:15;0;50	0854;8	55041;0;0;0;
$GPXUP;3929;08:19:16;0;50	0854;8	55041;0;0;0;
$GPXUP;3929;08:19:17;0;50	0854;8	55041;0;0;0;
$GPXUP;3929;08:19:18;0;50	0854;8	55041;0;0;0;
$GPXUP;3929;08:19:19;0;50	0854;8	55041;0;0;0;
$GPXUP;3929;08:19:20;0;50	0854;8	55041;0;0;0;
$GPXUP;3929;08:19:21;0;50	0854;8	55041;0;0;0;
$GPXUP;3929;08:19:22;0;50	0854;8	55041;0;0;0;
$GPXUP;3929;08:19:23;0;50	0854;8	55041;0;0;0;
$GPXUP;3929;08:19:24;0;50	0854;8	55041;0;0;0;
$GPXUP;3929;08:19:25;0;50	0854;8	55041;0;0;0;
$GPXUP;3929;08:19:26;0;50	0854;8	55041;0;0;0;
$GPXUP;3929;08:19:27;0;50	0854;8	55041;0;0;0;
$GPXUP;3929;08:19:28;0;50	0854;8	55041;0;0;0;
$GPXUP;3929;08:19:29;0;50	0854;8	55041;0;0;0;
$GPXUP;3929;08:19:30;0;50	0854;8	55041;0;0;0;
$GPXUP;3929;08:19:31;0;50	0854;8	55041;0;0;0;
$GPXUP;3929;08:19:32;0;50	0854;8	55041;0;0;0;
$GPXUP;3929;08:19:33;0;50	0854;8	55041;0;0;0;
$GPXUP;3929;08:19:34;0;50	0854;8	55041;0;0;0;
$GPXUP;3929;08:19:35;0;50	0854;8	55041;0;0;0;
$GPXUP;3929;08:19:36;0;50	0854;8	55041;0;0;0;
$GPXUP;3929;08:19:37;0;50	0854;8	55041;0;0;0;
$GPXUP;3929;08:19:38;0;50	0854;8	55041;0;0;0;
$GPXUP;3929;08:19:39;0;50	0854;8	55041;0;0;0;
$GPXUP;3929;08:19:40;0;50	0854;8	55041;0;0;0;
$GPXUP;3929;08:19:41;0;50	0854;8	55041;0;0;0;
$GPXUP;3929;08:19:42;0;50	0854;8	55041;0;0;0;
$GPXUP;3929;08:19:43;0;50	0854;8	55041;0;0;0;
$GPXUP;3929;08:19:44;0;50	0854;8	55041;0;0;0;
$GPXUP;3929;08:19:45;0;50	0854;8	55041;0;0;0;
$GPXUP;3929;08:19:46;0;50	0854;8	55041;0;0;0;
$GPXUP;3929;08:19:47;0;50	0854;8	55041;0;0;0;
$GPXUP;3929;08:19:48;0;50	0854;8	55041;0;0;0;
$GPXUP;3929;08:19:49;0;50	0854;8	55041;0;0;0;
$GPXUP;3929;08:19:50;0;50	0854;8	55041;0;0;0;
$GPXUP;3929;08:19:51;0;50	0854;8	55041;0;0;0;
$GPXUP;3929;08:19:52;0;50	0854;8	55041;0;0;0;
$GPXUP;3929;08:19:53;0;50	0854;8	55041;0;0;0;
$GPXUP;3929;08:19:54;0;50	0854;8	55041;0;0;0;
$GPXUP;3929;08:19:55;0;50	0854;8	55041;0;0;0;
$GPXUP;3929;08:19:56;0;50	0854;8	55041;0;0;0;
$GPXUP;3929;08:19:57;0;50	0854;8	55041;0;0;0;
$GPXUP;3929;08:19:58;0;50	0854;8	55041;0;0;0;
$GPXUP;3929;08:19:59;0;50	0854;8	55041;0;0;0;
$GPXUP;3929;08:20:00;0;50	0854;8	55041;0;0;0;
$GPXUP;3929;08:20:01;0;50	0854;8	55041;0;0;0;
$GPXUP;3929;08:20:02;0;50	0854;8	55041;0;0;0;
$GPXUP;3929;08:20:03;0;50	0854;8	55041;0;0;0;
$GPXUP;3929;08:20:04;0;50	0854;8	55041;0;0;0;
$GPXUP;3929;08:20:05;0;50	0854;8	55041;0;0;0;
$GPXUP;3929;08:20:06;0;50	0854;8	55041;0;0;0;
$GPXUP;3929;08:20:07;0;50	0854;8	55041;0;0;0;
$GPXUP;3929;08:20:08;0;50	0854;8	55041;0;0;0;
$GPXUP;3929;08:20:09;0;50	0854;8	55041;0;0;0;
$GPXUP;3929;08:20:10;0;50	0854;8	55041;0;0;0;
$GPXUP;3929;08:20:11;0;50	0854;8	55041;0;0;0;
$GPXUP;3929;08:20:12;0;50	0854;8	55041;0;0;0;
$GPXUP;3929;08:20:13;0;50	0854;8	55041;0;0;0;
$GPXUP;3929;08:20:14;0;50	0854;8	55041;0;0;0;
$GPXUP;3929;08:20:15;0;50	0854;8	55041;0;0;0;
$GPXUP;3929;08:20:16;0;50	0854;8	55041;0;0;0;
$GPXUP;3929;08:20:17;0;50	0854;8	55041;0;0;0;
$GPXUP;3929;08:20:18;0;50	0854;8	55041;0;0;0;
$GPXUP;3929;08:20:19;0;50	0854;8	55041;0;0;0;
$GPXUP;3929;08:20:20;0;50	0854;8	55041;0;0;0;
$GPXUP;3929;08:20:21;0;50	0854;8	55041;0;0;0;
$GPXUP;3929;08:20:22;0;50	0854;8	55041;0;0;0;
$GPXUP;3929;08:20:23;0;50	0854;8	55041;0;0;0;
$GPXUP;3929;08:20:24;0;50	0854;8	55041;0;0;0;
$GPXUP;3929;08:20:25;0;50	0854;8	55041;0;0;0;
$GPXUP;3929;08:20:26;0;50	0854;8	55041;0;0;0;
$GPXUP;3929;08:20:27;0;50	0854;8	55041;0;0;0;
$GPXUP;3929;08:20:28;0;50	0854;8	55041;0;0;0;
$GPXUP;3929;08:20:29;0;50	0854;8	55041;0;0;0;
$GPXUP;3929;08:20:30;0;50	0854;8	55041;0;0;0;
$GPXUP;3929;08:20:31;0;50	0854;8	55041;0;0;0;
$GPXUP;3929;08:20:32;0;50	0854;8	55041;0;0;0;
$GPXUP;3929;08:20:33;0;50	0854;8	55041;0;0;0;
$GPXUP;3929;08:20:34;0;50	0854;8	55041;0;0;0;
$GPXUP;3929;08:20:35;0;50	0854;8	55041;0;0;0;
$GPXUP;3929;08:20:36;0;50	0854;8	55041;0;0;0;
$GPXUP;3929;08:20:37;0;50	0854;8	55041;0;0;0;
$GPXUP;3929;08:20:38;0;50	0854;8	55041;0;0;0;
$GPXUP;3929;08:20:39;0;50	0854;8	55041;0;0;0;
$GPXUP;3929;08:20:40;0;50	0854;8	55041;0;0;0;
$GPXUP;3929;08:20:41;0;50	0854;8	55041;0;0;0;
$GPXUP;3929;08:20:42;0;50	0854;8	55041;0;0;0;
$GPXUP;3929;08:20:43;0;50	0854;8	55041;0;0;0;
$GPXUP;3929;08:20:44;0;50	0854;8	55041;0;0;0;
$GPXUP;3929;08:20:45;0;50	0854;8	55041;0;0;0;
$GPXUP;3929;08:20:46;0;50	0854;8	55041;0;0;0;
$GPXUP;3929;08:20:47;0;50	0854;8	55041;0;0;0;
$GPXUP;3929;08:20:48;0;50	0854;8	55041;0;0;0;
$GPXUP;3929;08:20:49;0;50	0854;8	55041;0;0;0;
$GPXUP;3929;08:20:50;0;50	0854;8	55041;0;0;0;
$GPXUP;3929;08:20:51;0;50	0854;8	55041;0;0;0;
$GPXUP;3929;08:20:52;0;50	0854;8	55041;0;0;0;
$GPXUP;3929;08:20:53;0;50	0854;8	55041;0;0;0;
$GPXUP;3929;08:20:54;0;50	0854;8	55041;0;0;0;
$GPXUP;3929;08:20:55;0;50	0854;8	55041;0;0;0;
$GPXUP;3929;08:20:56;0;50	0854;8	55041;0;0;0;
$GPXUP;3929;08:20:57;0;50	0854;8	55041;0;0;0;
$GPXUP;3929;08:20:58;0;50	0854;8	55041;0;0;0;
$GPXUP;3929;08:20:59;0;50	0854;8	55041;0;0;0;
$GPXUP;3929;08:21:00;0;50	0854;8	55041;0;0;0;
$GPXUP;3929;08:21:01;0;50	0854;8	55041;0;0;0;
$GPXUP;3929;08:21:02;0;50	0854;8	55041;0;0;0;
$GPXUP;3929;08:21:03;0;50	0854;8	55041;0;0;0;
$GPXUP;3929;08:21:04;0;50	08535;8	55029;0;0;0;
$GPXUP;3929;08:21:05;0;50	08535;8	55029;0;0;0;
$GPXUP;3929;08:21:06;0;50	08535;8	55029;0;0;0;
$GPXUP;3929;08:21:07;0;50	08535;8	55029;0;0;0;
$GPXUP;3929;08:21:08;0;50	08535;8	55029;0;0;0;
$GPXUP;3929;08:21:09;0;50	08535;8	55029;0;0;0;
$GPXUP;3929;08:21:10;0;50	08535;8	55029;0;0;0;
$GPXUP;3929;08:21:11;0;50	08535;8	55029;0;0;0;
$GPXUP;3929;08:21:12;0;50	08535;8	55029;0;0;0;
$GPXUP;3929;08:21:13;0;50	08535;8	55029;0;0;0;
$GPXUP;3929;08:21:14;0;50	08535;8	55029;0;0;0;
$GPXUP;3929;08:21:15;0;50	08535;8	55029;0;0;0;
$GPXUP;3929;08:21:16;0;50	08535;8	55029;0;0;0;
$GPXUP;3929;08:21:17;0;50	08535;8	55029;0;0;0;
$GPXUP;3929;08:21:18;0;50	08535;8	55029;0;0;0;
$GPXUP;3929;08:21:19;0;50	08535;8	55029;0;0;0;
$GPXUP;3929;08:21:20;0;50	08535;8	55029;0;0;0;
$GPXUP;3929;08:21:21;0;50	08535;8	55029;0;0;0;
$GPXUP;3929;08:21:22;0;50	08535;8	55029;0;0;0;
$GPXUP;3929;08:21:23;0;50	08535;8	55029;0;0;0;
$GPXUP;3929;08:21:24;0;50	08535;8	55029;0;0;0;
$GPXUP;3929;08:21:25;0;50	08535;8	55029;0;0;0;
$GPXUP;3929;08:21:26;0;50	08535;8	55029;0;0;0;
$GPXUP;3929;08:21:27;0;50	08535;8	55029;0;0;0;
$GPXUP;3929;08:21:28;0;50	08535;8	55029;0;0;0;
$GPXUP;3929;08:21:29;0;50	08535;8	55029;0;0;0;
$GPXUP;3929;08:21:30;0;50	08535;8	55029;0;0;0;
$GPXUP;3929;08:21:31;0;50	08535;8	55029;0;0;0;
$GPXUP;3929;08:21:32;0;50	08535;8	55029;0;0;0;
$GPXUP;3929;08:21:33;0;50	08535;8	55029;0;0;0;
$GPXUP;3929;08:21:34;0;50	08535;8	55029;0;0;0;
$GPXUP;3929;08:21:35;0;50	08535;8	55029;0;0;0;
$GPXUP;3929;08:21:36;0;50	08535;8	55029;0;0;0;
$GPXUP;3929;08:21:37;0;50	08535;8	55029;0;0;0;
$GPXUP;3929;08:21:38;0;50	08535;8	55029;0;0;0;
$GPXUP;3929;08:21:39;0;50	08535;8	55029;0;0;0;
$GPXUP;3929;08:21:40;0;50	08535;8	55029;0;0;0;
$GPXUP;3929;08:21:41;0;50	08535;8	55029;0;0;0;
$GPXUP;3929;08:21:42;0;50	08535;8	55029;0;0;0;
$GPXUP;3929;08:21:43;0;50	08535;8	55029;0;0;0;
$GPXUP;3929;08:21:44;0;50	08535;8	55029;0;0;0;
$GPXUP;3929;08:21:45;0;50	08535;8	55029;0;0;0;
$GPXUP;3929;08:21:46;0;50	08535;8	55029;0;0;0;
$GPXUP;3929;08:21:47;0;50	08535;8	55029;0;0;0;
$GPXUP;3929;08:21:48;0;50	08535;8	55029;0;0;0;
$GPXUP;3929;08:21:49;0;50	08535;8	55029;0;0;0;
$GPXUP;3929;08:21:50;0;50	08535;8	55029;0;0;0;
$GPXUP;3929;08:21:51;0;50	08535;8	55029;0;0;0;
$GPXUP;3929;08:21:52;0;50	08535;8	55029;0;0;0;
$GPXUP;3929;08:21:53;0;50	08535;8	55029;0;0;0;
$GPXUP;3929;08:21:54;0;50	08535;8	55029;0;0;0;
$GPXUP;3929;08:21:55;0;50	08535;8	55029;0;0;0;
$GPXUP;3929;08:21:56;0;50	08535;8	55029;0;0;0;
$GPXUP;3929;08:21:57;0;50	08535;8	55029;0;0;0;
$GPXUP;3929;08:21:58;0;50	08535;8	55029;0;0;0;
$GPXUP;3929;08:21:59;0;50	08535;8	55029;0;0;0;
$GPXUP;3929;08:22:00;0;50	08535;8	55029;0;0;0;
$GPXUP;3929;08:22:01;0;50	08535;8	55029;0;0;0;
$GPXUP;3929;08:22:02;0;50	08535;8	55029;0;0;0;
$GPXUP;3929;08:22:03;0;50	08535;8	55029;0;0;0;
$GPXUP;3929;08:22:04;0;50	08535;8	55029;0;0;0;
$GPXUP;3929;08:22:05;0;50	08535;8	55029;0;0;0;
$GPXUP;3929;08:22:06;0;50	08535;8	55029;0;0;0;
$GPXUP;3929;08:22:07;0;50	08535;8	55029;0;0;0;
$GPXUP;3929;08:22:08;0;50	08535;8	55029;0;0;0;
$GPXUP;3929;08:22:09;0;50	08535;8	55029;0;0;0;
$GPXUP;3929;08:22:10;0;50	08535;8	55029;0;0;0;
$GPXUP;3929;08:22:11;0;50	08535;8	55029;0;0;0;
$GPXUP;3929;08:22:12;0;50	08535;8	55029;0;0;0;
$GPXUP;3929;08:22:13;0;50	08535;8	55029;0;0;0;
$GPXUP;3929;08:22:14;0;50	08535;8	55029;0;0;0;
$GPXUP;3929;08:22:15;0;50	08535;8	55029;0;0;0;
$GPXUP;3929;08:22:16;0;50	08535;8	55029;0;0;0;
$GPXUP;3929;08:22:17;0;50	08535;8	55029;0;0;0;
$GPXUP;3929;08:22:18;0;50	08535;8	55029;0;0;0;
$GPXUP;3929;08:22:19;0;50	08535;8	55029;0;0;0;
$GPXUP;3929;08:22:20;0;50	08535;8	55029;0;0;0;
$GPXUP;3929;08:22:21;0;50	08535;8	55029;0;0;0;
$GPXUP;3929;08:22:22;0;50	08535;8	55029;0;0;0;
$GPXUP;3929;08:22:23;0;50	08535;8	55029;0;0;0;
$GPXUP;3929;08:22:24;0;50	08535;8	55029;0;0;0;
$GPXUP;3929;08:22:25;0;50	08535;8	55029;0;0;0;
$GPXUP;3929;08:22:26;0;50	08535;8	55029;0;0;0;
$GPXUP;3929;08:22:27;0;50	08535;8	55029;0;0;0;
$GPXUP;3929;08:22:28;0;50	08535;8	55029;0;0;0;
$GPXUP;3929;08:22:29;0;50	08535;8	55029;0;0;0;
$GPXUP;3929;08:22:30;0;50	08535;8	55029;0;0;0;
$GPXUP;3929;08:22:31;0;50	08535;8	55029;0;0;0;
$GPXUP;3929;08:22:32;0;50	08535;8	55029;0;0;0;
$GPXUP;3929;08:22:33;0;50	08535;8	55029;0;0;0;
$GPXUP;3929;08:22:34;0;50	08535;8	55029;0;0;0;
$GPXUP;3929;08:22:35;0;50	08535;8	55029;0;0;0;
$GPXUP;3929;08:22:36;0;50	08535;8	55029;0;0;0;
$GPXUP;3929;08:22:37;0;50	08535;8	55029;0;0;0;
$GPXUP;3929;08:22:38;0;50	08535;8	55029;0;0;0;
$GPXUP;3929;08:22:39;0;50	08535;8	55029;0;0;0;
$GPXUP;3929;08:22:40;0;50	08535;8	55029;0;0;0;
$GPXUP;3929;08:22:41;0;50	08535;8	55029;0;0;0;
$GPXUP;3929;08:22:42;0;50	08535;8	55029;0;0;0;
$GPXUP;3929;08:22:43;0;50	08535;8	55029;0;0;0;
$GPXUP;3929;08:22:44;0;50	08535;8	55029;0;0;0;
$GPXUP;3929;08:22:45;0;50	08535;8	55029;0;0;0;
$GPXUP;3929;08:22:46;0;50	08535;8	55029;0;0;0;
$GPXUP;3929;08:22:47;0;50	08535;8	55029;0;0;0;
$GPXUP;3929;08:22:48;0;50	08535;8	55029;0;0;0;
$GPXUP;3929;08:22:49;0;50	08535;8	55029;0;0;0;
$GPXUP;3929;08:22:50;0;50	08535;8	55029;0;0;0;
$GPXUP;3929;08:22:51;0;50	08535;8	55029;0;0;0;
$GPXUP;3929;08:22:52;0;50	08535;8	55029;0;0;0;
$GPXUP;3929;08:22:53;0;50	08535;8	55029;0;0;0;
$GPXUP;3929;08:22:54;0;50	08535;8	55029;0;0;0;
$GPXUP;3929;08:22:55;0;50	08535;8	55029;0;0;0;
$GPXUP;3929;08:22:56;0;50	08535;8	55029;0;0;0;
$GPXUP;3929;08:22:57;0;50	08535;8	55029;0;0;0;
$GPXUP;3929;08:22:58;0;50	08535;8	55029;0;0;0;
$GPXUP;3929;08:22:59;0;50	08535;8	55029;0;0;0;
$GPXUP;3929;08:23:00;0;50	08535;8	55029;0;0;0;
$GPXUP;3929;08:23:01;0;50	08535;8	55029;0;0;0;
$GPXUP;3929;08:23:02;0;50	08535;8	55029;0;0;0;
$GPXUP;3929;08:23:03;0;50	08535;8	55029;0;0;0;
$GPXUP;3929;08:23:04;0;50	08535;8	55029;0;0;0;
$GPXUP;3929;08:23:05;0;50	08535;8	55029;0;0;0;
$GPXUP;3929;08:23:06;0;50	08535;8	55029;0;0;0;
$GPXUP;3929;08:23:07;0;50	08535;8	55029;0;0;0;
$GPXUP;3929;08:23:08;0;50	08535;8	55029;0;0;0;
$GPXUP;3929;08:23:09;0;50	08535;8	55029;0;0;0;
$GPXUP;3929;08:23:10;0;50	08535;8	55029;0;0;0;
$GPXUP;3929;08:23:11;0;50	08535;8	55029;0;0;0;
$GPXUP;3929;08:23:12;0;50	08535;8	55029;0;0;0;
$GPXUP;3929;08:23:13;0;50	08535;8	55029;0;0;0;
$GPXUP;3929;08:23:14;0;50	08535;8	55029;0;0;0;
$GPXUP;3929;08:23:15;0;50	08535;8	55029;0;0;0;
$GPXUP;3929;08:23:16;0;50	08535;8	55029;0;0;0;
$GPXUP;3929;08:23:17;0;50	08535;8	55029;0;0;0;
$GPXUP;3929;08:23:18;0;50	08535;8	55029;0;0;0;
$GPXUP;3929;08:23:19;0;50	08535;8	55029;0;0;0;
$GPXUP;3929;08:23:20;0;50	08535;8	55029;0;0;0;
$GPXUP;3929;08:23:21;0;50	08535;8	55029;0;0;0;
$GPXUP;3929;08:23:22;0;50	08535;8	55029;0;0;0;
$GPXUP;3929;08:23:23;0;50	08535;8	55029;0;0;0;
$GPXUP;3929;08:23:24;0;50	08535;8	55029;0;0;0;
$GPXUP;3929;08:23:25;0;50	08535;8	55029;0;0;0;
$GPXUP;3929;08:23:26;0;50	08535;8	55029;0;0;0;
$GPXUP;3929;08:23:27;0;50	08535;8	55029;0;0;0;
$GPXUP;3929;08:23:28;0;50	08535;8	55029;0;0;0;
$GPXUP;3929;08:23:29;0;50	08535;8	55029;0;0;0;
$GPXUP;3929;08:23:30;0;50	08535;8	55029;0;0;0;
$GPXUP;3929;08:23:31;0;50	08535;8	55029;0;0;0;
$GPXUP;3929;08:23:32;0;50	08535;8	55029;0;0;0;
$GPXUP;3929;08:23:33;0;50	08535;8	55029;0;0;0;
$GPXUP;3929;08:23:34;0;50	08535;8	55029;0;0;0;
$GPXUP;3929;08:23:35;0;50	08535;8	55029;0;0;0;
$GPXUP;3929;08:23:36;0;50	08535;8	55029;0;0;0;
$GPXUP;3929;08:23:37;0;50	08535;8	55029;0;0;0;
$GPXUP;3929;08:23:38;0;50	08535;8	55029;0;0;0;
$GPXUP;3929;08:23:39;0;50	08535;8	55029;0;0;0;
$GPXUP;3929;08:23:40;0;50	08535;8	55029;0;0;0;
$GPXUP;3929;08:23:41;0;50	08535;8	55029;0;0;0;
$GPXUP;3929;08:23:42;0;50	08535;8	55029;0;0;0;
$GPXUP;3929;08:23:43;0;50	08535;8	55029;0;0;0;
$GPXUP;3929;08:23:44;0;50	08535;8	55029;0;0;0;
$GPXUP;3929;08:23:45;0;50	08535;8	55029;0;0;0;
$GPXUP;3929;08:23:46;0;50	08535;8	55029;0;0;0;
$GPXUP;3929;08:23:47;0;50	08535;8	55029;0;0;0;
$GPXUP;3929;08:23:48;0;50	08535;8	55029;0;0;0;
$GPXUP;3929;08:23:49;0;50	08535;8	55029;0;0;0;
$GPXUP;3929;08:23:50;0;50	08535;8	55029;0;0;0;
$GPXUP;3929;08:23:51;0;50	08535;8	55029;0;0;0;
$GPXUP;3929;08:23:52;0;50	08535;8	55029;0;0;0;
$GPXUP;3929;08:23:53;0;50	08535;8	55029;0;0;0;
$GPXUP;3929;08:23:54;0;50	08535;8	55029;0;0;0;
$GPXUP;3929;08:23:55;0;50	08535;8	55029;0;0;0;
$GPXUP;3929;08:23:56;0;50	08535;8	55029;0;0;0;
$GPXUP;3929;08:23:57;0;50	08535;8	55029;0;0;0;
$GPXUP;3929;08:23:58;0;50	08535;8	55029;0;0;0;
$GPXUP;3929;08:23:59;0;50	08535;8	55029;0;0;0;
$GPXUP;3929;08:24:00;0;50	08535;8	55029;0;0;0;
$GPXUP;3929;08:24:01;0;50	08535;8	55029;0;0;0;
$GPXUP;3929;08:24:02;0;50	08535;8	55029;0;0;0;
$GPXUP;3929;08:24:03;0;50	08535;8	55029;0;0;0;
$GPXUP;3929;08:24:04;0;50	08535;8	55029;0;0;0;
$GPXUP;3929;08:24:05;0;50	08535;8	55029;0;0;0;
$GPXUP;3929;08:24:06;0;50	08535;8	55029;0;0;0;
$GPXUP;3929;08:24:07;0;50	08535;8	55029;0;0;0;
$GPXUP;3929;08:24:08;0;50	08535;8	55029;0;0;0;
$GPXUP;3929;08:24:09;0;50	08535;8	55029;0;0;0;
$GPXUP;3929;08:24:10;0;50	08535;8	55029;0;0;0;
$GPXUP;3929;08:24:11;0;50	08535;8	55029;0;0;0;
$GPXUP;3929;08:24:12;0;50	08535;8	55029;0;0;0;
$GPXUP;3929;08:24:13;0;50	08535;8	55029;0;0;0;
$GPXUP;3929;08:24:14;0;50	08535;8	55029;0;0;0;
$GPXUP;3929;08:24:15;0;50	08535;8	55029;0;0;0;
$GPXUP;3929;08:24:16;0;50	08535;8	55029;0;0;0;
$GPXUP;3929;08:24:17;0;50	08535;8	55029;0;0;0;
$GPXUP;3929;08:24:18;0;50	08535;8	55029;0;0;0;
$GPXUP;3929;08:24:19;0;50	08535;8	55029;0;0;0;
$GPXUP;3929;08:24:20;0;50	08535;8	55029;0;0;0;
$GPXUP;3929;08:24:21;0;50	08535;8	55029;0;0;0;
$GPXUP;3929;08:24:22;0;50	08535;8	55029;0;0;0;
$GPXUP;3929;08:24:23;0;50	08535;8	55029;0;0;0;
$GPXUP;3929;08:24:24;0;50	08535;8	55029;0;0;0;
$GPXUP;3929;08:24:25;0;50	08535;8	55029;0;0;0;
$GPXUP;3929;08:24:26;0;50	08535;8	55029;0;0;0;
$GPXUP;3929;08:24:27;0;50	08535;8	55029;0;0;0;
$GPXUP;3929;08:24:28;0;50	08535;8	55029;0;0;0;
$GPXUP;3929;08:24:29;0;50	08535;8	55029;0;0;0;
$GPXUP;3929;08:24:30;0;50	08535;8	55029;0;0;0;
$GPXUP;3929;08:24:31;0;50	08535;8	55029;0;0;0;
$GPXUP;3929;08:24:32;0;50	08535;8	55029;0;0;0;
$GPXUP;3929;08:24:33;0;50	08535;8	55029;0;0;0;
$GPXUP;3929;08:24:34;0;50	08535;8	55029;0;0;0;
$GPXUP;3929;08:24:35;0;50	08535;8	55029;0;0;0;
$GPXUP;3929;08:24:36;0;50	08535;8	55029;0;0;0;
$GPXUP;3929;08:24:37;0;50	08535;8	55029;0;0;0;
$GPXUP;3929;08:24:38;0;50	08535;8	55029;0;0;0;
$GPXUP;3929;08:24:39;0;50	08535;8	55029;0;0;0;
$GPXUP;3929;08:24:40;0;50	08535;8	55029;0;0;0;
$GPXUP;3929;08:24:41;0;50	08535;8	55029;0;0;0;
$GPXUP;3929;08:24:42;0;50	08535;8	55029;0;0;0;
$GPXUP;3929;08:24:43;0;50	08535;8	55029;0;0;0;
$GPXUP;3929;08:24:44;0;50	08535;8	55029;0;0;0;
$GPXUP;3929;08:24:45;0;50	08535;8	55029;0;0;0;
$GPXUP;3929;08:24:46;0;50	08535;8	55029;0;0;0;
$GPXUP;3929;08:24:47;0;50	08535;8	55029;0;0;0;
$GPXUP;3929;08:24:48;0;50	08535;8	55029;0;0;0;
$GPXUP;3929;08:24:49;0;50	08535;8	55029;0;0;0;
$GPXUP;3929;08:24:50;0;50	08535;8	55029;0;0;0;
$GPXUP;3929;08:24:51;0;50	08535;8	55029;0;0;0;
$GPXUP;3929;08:24:52;0;50	08535;8	55029;0;0;0;
$GPXUP;3929;08:24:53;0;50	08535;8	55029;0;0;0;
$GPXUP;3929;08:24:54;0;50	08535;8	55029;0;0;0;
$GPXUP;3929;08:24:55;0;50	08535;8	55029;0;0;0;
$GPXUP;3929;08:24:56;0;50	08535;8	55029;0;0;0;
$GPXUP;3929;08:24:57;0;50	08535;8	55029;0;0;0;
$GPXUP;3929;08:24:58;0;50	08535;8	55029;0;0;0;
$GPXUP;3929;08:24:59;0;50	08535;8	55029;0;0;0;
$GPXUP;3929;08:25:00;0;50	08535;8	55029;0;0;0;
$GPXUP;3929;08:25:01;0;50	08535;8	55029;0;0;0;
$GPXUP;3929;08:25:02;0;50	08535;8	55029;0;0;0;
$GPXUP;3929;08:25:03;0;50	08535;8	55029;0;0;0;
$GPXUP;3929;08:25:04;0;50	08535;8	55029;0;0;0;
$GPXUP;3929;08:25:05;0;50	08535;8	55029;0;0;0;
$GPXUP;3929;08:25:06;0;50	08535;8	55029;0;0;0;
$GPXUP;3929;08:25:07;0;50	08535;8	55029;0;0;0;
$GPXUP;3929;08:25:08;0;50	08535;8	55029;0;0;0;
$GPXUP;3929;08:25:09;0;50	08535;8	55029;0;0;0;
$GPXUP;3929;08:25:10;0;50	08535;8	55029;0;0;0;
$GPXUP;3929;08:25:11;0;50	08535;8	55029;0;0;0;
$GPXUP;3929;08:25:12;0;50	08535;8	55029;0;0;0;
$GPXUP;3929;08:25:13;0;50	08535;8	55029;0;0;0;
$GPXUP;3929;08:25:14;0;50	08535;8	55029;0;0;0;
$GPXUP;3929;08:25:15;0;50	08535;8	55029;0;0;0;
$GPXUP;3929;08:25:16;0;50	08535;8	55029;0;0;0;
$GPXUP;3929;08:25:17;0;50	08535;8	55029;0;0;0;
$GPXUP;3929;08:25:18;0;50	08535;8	55029;0;0;0;
$GPXUP;3929;08:25:19;0;50	08535;8	55029;0;0;0;
$GPXUP;3929;08:25:20;0;50	08535;8	55029;0;0;0;
$GPXUP;3929;08:25:21;0;50	08535;8	55029;0;0;0;
$GPXUP;3929;08:25:22;0;50	08535;8	55029;0;0;0;
$GPXUP;3929;08:25:23;0;50	08535;8	55029;0;0;0;
$GPXUP;3929;08:25:24;0;50	08535;8	55029;0;0;0;
$GPXUP;3929;08:25:25;0;50	08535;8	55029;0;0;0;
$GPXUP;3929;08:25:26;0;50	08535;8	55029;0;0;0;
$GPXUP;3929;08:25:27;0;50	08535;8	55029;0;0;0;
$GPXUP;3929;08:25:28;0;50	08535;8	55029;0;0;0;
$GPXUP;3929;08:25:29;0;50	08535;8	55029;0;0;0;
$GPXUP;3929;08:25:30;0;50	08535;8	55029;0;0;0;
$GPXUP;3929;08:25:31;0;50	08535;8	55029;0;0;0;
$GPXUP;3929;08:25:32;0;50	08535;8	55029;0;0;0;
$GPXUP;3929;08:25:33;0;50	08535;8	55029;0;0;0;
$GPXUP;3929;08:25:34;0;50	08535;8	55029;0;0;0;
$GPXUP;3929;08:25:35;0;50	08535;8	55029;0;0;0;
$GPXUP;3929;08:25:36;0;50	08535;8	55029;0;0;0;
$GPXUP;3929;08:25:37;0;50	08535;8	55029;0;0;0;
$GPXUP;3929;08:25:38;0;50	08535;8	55029;0;0;0;
$GPXUP;3929;08:25:39;0;50	08535;8	55029;0;0;0;
$GPXUP;3929;08:25:40;0;50	08535;8	55029;0;0;0;
$GPXUP;3929;08:25:41;0;50	08535;8	55029;0;0;0;
$GPXUP;3929;08:25:42;0;50	08535;8	55029;0;0;0;
$GPXUP;3929;08:25:43;0;50	08535;8	55029;0;0;0;
$GPXUP;3929;08:25:44;0;50	08535;8	55029;0;0;0;
$GPXUP;3929;08:25:45;0;50	08535;8	55029;0;0;0;
$GPXUP;3929;08:25:46;0;50	08535;8	55029;0;0;0;
$GPXUP;3929;08:25:47;0;50	08535;8	55029;0;0;0;
$GPXUP;3929;08:25:48;0;50	08535;8	55029;0;0;0;
$GPXUP;3929;08:25:49;0;50	08535;8	55029;0;0;0;
$GPXUP;3929;08:25:50;0;50	08535;8	55029;0;0;0;
$GPXUP;3929;08:25:51;0;50	08535;8	55029;0;0;0;
$GPXUP;3929;08:25:52;0;50	08535;8	55029;0;0;0;
$GPXUP;3929;08:25:53;0;50	08535;8	55029;0;0;0;
$GPXUP;3929;08:25:54;0;50	08535;8	55029;0;0;0;
$GPXUP;3929;08:25:55;0;50	08535;8	55029;0;0;0;
$GPXUP;3929;08:25:56;0;50	08535;8	55029;0;0;0;
$GPXUP;3929;08:25:57;0;50	08535;8	55029;0;0;0;
$GPXUP;3929;08:25:58;0;50	08535;8	55029;0;0;0;
$GPXUP;3929;08:25:59;0;50	08535;8	55029;0;0;0;
$GPXUP;3929;08:26:00;0;50	08535;8	55029;0;0;0;
$GPXUP;3929;08:26:01;0;50	08535;8	55029;0;0;0;
$GPXUP;3929;08:26:02;0;50	08535;8	55029;0;0;0;
$GPXUP;3929;08:26:03;0;50	08535;8	55029;0;0;0;
$GPXUP;3929;08:26:04;0;50	08535;8	55029;0;0;0;
$GPXUP;3929;08:26:05;0;50	08535;8	55029;0;0;0;
$GPXUP;3929;08:26:06;0;50	08535;8	55029;0;0;0;
$GPXUP;3929;08:26:07;0;50	08535;8	55029;0;0;0;
$GPXUP;3929;08:26:08;0;50	08535;8	55029;0;0;0;
$GPXUP;3929;08:26:09;0;50	08535;8	55029;0;0;0;
$GPXUP;3929;08:26:10;0;50	08535;8	55029;0;0;0;
$GPXUP;3929;08:26:11;0;50	08535;8	55029;0;0;0;
$GPXUP;3929;08:26:12;0;50	08535;8	55029;0;0;0;
$GPXUP;3929;08:26:13;0;50	08535;8	55029;0;0;0;
$GPXUP;3929;08:26:14;0;50	08535;8	55029;0;0;0;
$GPXUP;3929;08:26:15;0;50	08535;8	55029;0;0;0;
$GPXUP;3929;08:26:16;0;50	08535;8	55029;0;0;0;
$GPXUP;3929;08:26:17;0;50	08535;8	55029;0;0;0;
$GPXUP;3929;08:26:18;0;50	08535;8	55029;0;0;0;
$GPXUP;3929;08:26:19;0;50	08535;8	55029;0;0;0;
$GPXUP;3929;08:26:20;0;50	08535;8	55029;0;0;0;
$GPXUP;3929;08:26:21;0;50	08535;8	55029;0;0;0;
$GPXUP;3929;08:26:22;0;50	08535;8	55029;0;0;0;
$GPXUP;3929;08:26:23;0;50	08535;8	55029;0;0;0;
$GPXUP;3929;08:26:24;0;50	08535;8	55029;0;0;0;
$GPXUP;3929;08:26:25;0;50	08535;8	55029;0;0;0;
$GPXUP;3929;08:26:26;0;50	08535;8	55029;0;0;0;
$GPXUP;3929;08:26:27;0;50	08535;8	55029;0;0;0;
$GPXUP;3929;08:26:28;0;50	08535;8	55029;0;0;0;
$GPXUP;3929;08:26:29;0;50	08535;8	55029;0;0;0;
$GPXUP;3929;08:26:30;0;50	08535;8	55029;0;0;0;
$GPXUP;3929;08:26:31;0;50	08535;8	55029;0;0;0;
$GPXUP;3929;08:26:32;0;50	08535;8	55029;0;0;0;
$GPXUP;3929;08:26:33;0;50	08535;8	55029;0;0;0;
$GPXUP;3929;08:26:34;0;50	08535;8	55029;0;0;0;
$GPXUP;3929;08:26:35;0;50	08535;8	55029;0;0;0;
$GPXUP;3929;08:26:36;0;50	08535;8	55029;0;0;0;
$GPXUP;3929;08:26:37;0;50	08535;8	55029;0;0;0;
$GPXUP;3929;08:26:38;0;50	08535;8	55029;0;0;0;
$GPXUP;3929;08:26:39;0;50	08535;8	55029;0;0;0;
$GPXUP;3929;08:26:40;0;50	08535;8	55029;0;0;0;
$GPXUP;3929;08:26:41;0;50	08535;8	55029;0;0;0;
$GPXUP;3929;08:26:42;0;50	08535;8	55029;0;0;0;
$GPXUP;3929;08:26:43;0;50	08535;8	55029;0;0;0;
$GPXUP;3929;08:26:44;0;50	08535;8	55029;0;0;0;
$GPXUP;3929;08:26:45;0;50	08535;8	55029;0;0;0;
$GPXUP;3929;08:26:46;0;50	08535;8	55029;0;0;0;
$GPXUP;3929;08:26:47;0;50	08535;8	55029;0;0;0;
$GPXUP;3929;08:26:48;0;50	08535;8	55029;0;0;0;
$GPXUP;3929;08:26:49;0;50	08535;8	55029;0;0;0;
$GPXUP;3929;08:26:50;0;50	08535;8	55029;0;0;0;
$GPXUP;3929;08:26:51;0;50	08535;8	55029;0;0;0;
$GPXUP;3929;08:26:52;0;50	08535;8	55029;0;0;0;
$GPXUP;3929;08:26:53;0;50	08535;8	55029;0;0;0;
$GPXUP;3929;08:26:54;0;50	08535;8	55029;0;0;0;
$GPXUP;3929;08:26:55;0;50	08535;8	55029;0;0;0;
$GPXUP;3929;08:26:56;0;50	08535;8	55029;0;0;0;
$GPXUP;3929;08:26:57;0;50	08535;8	55029;0;0;0;
$GPXUP;3929;08:26:58;0;50	08535;8	55029;0;0;0;
$GPXUP;3929;08:26:59;0;50	08535;8	55029;0;0;0;
$GPXUP;3929;08:27:00;0;50	08535;8	55029;0;0;0;
$GPXUP;3929;08:27:01;0;50	08535;8	55029;0;0;0;
$GPXUP;3929;08:27:02;0;50	08535;8	55029;0;0;0;
$GPXUP;3929;08:27:03;0;50	08535;8	55029;0;0;0;
$GPXUP;3929;08:27:04;0;50	08535;8	55029;0;0;0;
$GPXUP;3929;08:27:05;0;50	08535;8	55029;0;0;0;
$GPXUP;3929;08:27:06;0;50	08535;8	55029;0;0;0;
$GPXUP;3929;08:27:07;0;50	08535;8	55029;0;0;0;
$GPXUP;3929;08:27:08;0;50	08535;8	55029;0;0;0;
$GPXUP;3929;08:27:09;0;50	08535;8	55029;0;0;0;
$GPXUP;3929;08:27:10;0;50	08535;8	55029;0;0;0;
$GPXUP;3929;08:27:11;0;50	08535;8	55029;0;0;0;
$GPXUP;3929;08:27:12;0;50	08535;8	55029;0;0;0;
$GPXUP;3929;08:27:13;0;50	08535;8	55029;0;0;0;
$GPXUP;3929;08:27:14;0;50	08535;8	55029;0;0;0;
$GPXUP;3929;08:27:15;0;50	08535;8	55029;0;0;0;
$GPXUP;3929;08:27:16;0;50	08535;8	55029;0;0;0;
$GPXUP;3929;08:27:17;0;50	08535;8	55029;0;0;0;
$GPXUP;3929;08:27:18;0;50	08535;8	55029;0;0;0;
$GPXUP;3929;08:27:19;0;50	08535;8	55029;0;0;0;
$GPXUP;3929;08:27:20;0;50	08535;8	55029;0;0;0;
$GPXUP;3929;08:27:21;0;50	08535;8	55029;0;0;0;
$GPXUP;3929;08:27:22;0;50	08535;8	55029;0;0;0;
$GPXUP;3929;08:27:23;0;50	08535;8	55029;0;0;0;
$GPXUP;3929;08:27:24;0;50	08535;8	55029;0;0;0;
$GPXUP;3929;08:27:25;0;50	08535;8	55029;0;0;0;
$GPXUP;3929;08:27:26;0;50	08535;8	55029;0;0;0;
$GPXUP;3929;08:27:27;0;50	08535;8	55029;0;0;0;
$GPXUP;3929;08:27:28;0;50	08535;8	55029;0;0;0;
$GPXUP;3929;08:27:29;0;50	08535;8	55029;0;0;0;
$GPXUP;3929;08:27:30;0;50	08535;8	55029;0;0;0;
$GPXUP;3929;08:27:31;0;50	08535;8	55029;0;0;0;
$GPXUP;3929;08:27:32;0;50	08535;8	55029;0;0;0;
$GPXUP;3929;08:27:33;0;50	08535;8	55029;0;0;0;
$GPXUP;3929;08:27:34;0;50	08535;8	55029;0;0;0;
$GPXUP;3929;08:27:35;0;50	08535;8	55029;0;0;0;
$GPXUP;3929;08:27:36;0;50	08535;8	55029;0;0;0;
$GPXUP;3929;08:27:37;0;50	08535;8	55029;0;0;0;
$GPXUP;3929;08:27:38;0;50	08535;8	55029;0;0;0;
$GPXUP;3929;08:27:39;0;50	08535;8	55029;0;0;0;
$GPXUP;3929;08:27:40;0;50	08535;8	55029;0;0;0;
$GPXUP;3929;08:27:41;0;50	08535;8	55029;0;0;0;
$GPXUP;3929;08:27:42;0;50	08535;8	55029;0;0;0;
$GPXUP;3929;08:27:43;0;50	08535;8	55029;0;0;0;
$GPXUP;3929;08:27:44;0;50	08535;8	55029;0;0;0;
$GPXUP;3929;08:27:45;0;50	08535;8	55029;0;0;0;
$GPXUP;3929;08:27:46;0;50	08535;8	55029;0;0;0;
$GPXUP;3929;08:27:47;0;50	08535;8	55029;0;0;0;
$GPXUP;3929;08:27:48;0;50	08535;8	55029;0;0;0;
$GPXUP;3929;08:27:49;0;50	08535;8	55029;0;0;0;
$GPXUP;3929;08:27:50;0;50	08535;8	55029;0;0;0;
$GPXUP;3929;08:27:51;0;50	08535;8	55029;0;0;0;
$GPXUP;3929;08:27:52;0;50	08535;8	55029;0;0;0;
$GPXUP;3929;08:27:53;0;50	08535;8	55029;0;0;0;
$GPXUP;3929;08:27:54;0;50	08535;8	55029;0;0;0;
$GPXUP;3929;08:27:55;0;50	08535;8	55029;0;0;0;
$GPXUP;3929;08:27:56;0;50	08535;8	55029;0;0;0;
$GPXUP;3929;08:27:57;0;50	08535;8	55029;0;0;0;
$GPXUP;3929;08:27:58;0;50	08535;8	55029;0;0;0;
$GPXUP;3929;08:27:59;0;50	08535;8	55029;0;0;0;
$GPXUP;3929;08:28:00;0;50	08535;8	55029;0;0;0;
$GPXUP;3929;08:28:01;0;50	08535;8	55029;0;0;0;
$GPXUP;3929;08:28:02;0;50	08535;8	55029;0;0;0;
$GPXUP;3929;08:28:03;0;50	08535;8	55029;0;0;0;
$GPXUP;3929;08:28:04;0;50	08535;8	55029;0;0;0;
$GPXUP;3929;08:28:05;0;50	08535;8	55029;0;0;0;
$GPXUP;3929;08:28:06;0;50	08535;8	55029;0;0;0;
$GPXUP;3929;08:28:07;0;50	08535;8	55029;0;0;0;
$GPXUP;3929;08:28:08;0;50	08535;8	55029;0;0;0;
$GPXUP;3929;08:28:09;0;50	08535;8	55029;0;0;0;
$GPXUP;3929;08:28:10;0;50	08535;8	55029;0;0;0;
$GPXUP;3929;08:28:11;0;50	08535;8	55029;0;0;0;
$GPXUP;3929;08:28:12;0;50	08535;8	55029;0;0;0;
$GPXUP;3929;08:28:13;0;50	08535;8	55029;0;0;0;
$GPXUP;3929;08:28:14;0;50	08535;8	55029;0;0;0;
$GPXUP;3929;08:28:15;0;50	08535;8	55029;0;0;0;
$GPXUP;3929;08:28:16;0;50	08535;8	55029;0;0;0;
$GPXUP;3929;08:28:17;0;50	08535;8	55029;0;0;0;
$GPXUP;3929;08:28:18;0;50	08535;8	55029;0;0;0;
$GPXUP;3929;08:28:19;0;50	08535;8	55029;0;0;0;
$GPXUP;3929;08:28:20;0;50	08535;8	55029;0;0;0;
$GPXUP;3929;08:28:21;0;50	08535;8	55029;0;0;0;
$GPXUP;3929;08:28:22;0;50	08535;8	55029;0;0;0;
$GPXUP;3929;08:28:23;0;50	08535;8	55029;0;0;0;
$GPXUP;3929;08:28:24;0;50	08535;8	55029;0;0;0;
$GPXUP;3929;08:28:25;0;50	08535;8	55029;0;0;0;
$GPXUP;3929;08:28:26;0;50	08535;8	55029;0;0;0;
$GPXUP;3929;08:28:27;0;50	08535;8	55029;0;0;0;
$GPXUP;3929;08:28:28;0;50	08535;8	55029;0;0;0;
$GPXUP;3929;08:28:29;0;50	08535;8	55029;0;0;0;
$GPXUP;3929;08:28:30;0;50	08535;8	55029;0;0;0;
$GPXUP;3929;08:28:31;0;50	08535;8	55029;0;0;0;
$GPXUP;3929;08:28:32;0;50	08535;8	55029;0;0;0;
$GPXUP;3929;08:28:33;0;50	08535;8	55029;0;0;0;
$GPXUP;3929;08:28:34;0;50	08535;8	55029;0;0;0;
$GPXUP;3929;08:28:35;0;50	08535;8	55029;0;0;0;
$GPXUP;3929;08:28:36;0;50	08535;8	55029;0;0;0;
$GPXUP;3929;08:28:37;0;50	08535;8	55029;0;0;0;
$GPXUP;3929;08:28:38;0;50	08535;8	55029;0;0;0;
$GPXUP;3929;08:28:39;0;50	08535;8	55029;0;0;0;
$GPXUP;3929;08:28:40;0;50	08535;8	55029;0;0;0;
$GPXUP;3929;08:28:41;0;50	08535;8	55029;0;0;0;
$GPXUP;3929;08:28:42;0;50	08535;8	55029;0;0;0;
$GPXUP;3929;08:28:43;0;50	08535;8	55029;0;0;0;
$GPXUP;3929;08:28:44;0;50	08535;8	55029;0;0;0;
$GPXUP;3929;08:28:45;0;50	08535;8	55029;0;0;0;
$GPXUP;3929;08:28:46;0;50	08535;8	55029;0;0;0;
$GPXUP;3929;08:28:47;0;50	08535;8	55029;0;0;0;
$GPXUP;3929;08:28:48;0;50	08535;8	55029;0;0;0;
$GPXUP;3929;08:28:49;0;50	08535;8	55029;0;0;0;
$GPXUP;3929;08:28:50;0;50	08535;8	55029;0;0;0;
$GPXUP;3929;08:28:51;0;50	08535;8	55029;0;0;0;
$GPXUP;3929;08:28:52;0;50	08535;8	55029;0;0;0;
$GPXUP;3929;08:28:53;0;50	08535;8	55029;0;0;0;
$GPXUP;3929;08:28:54;0;50	08535;8	55029;0;0;0;
$GPXUP;3929;08:28:55;0;50	08535;8	55029;0;0;0;
$GPXUP;3929;08:28:56;0;50	08535;8	55029;0;0;0;
$GPXUP;3929;08:28:57;0;50	08535;8	55029;0;0;0;
$GPXUP;3929;08:28:58;0;50	08535;8	55029;0;0;0;
$GPXUP;3929;08:28:59;0;50	08535;8	55029;0;0;0;
$GPXUP;3929;08:29:00;0;50	08535;8	55029;0;0;0;
$GPXUP;3929;08:29:01;0;50	08535;8	55029;0;0;0;
$GPXUP;3929;08:29:02;0;50	08535;8	55029;0;0;0;
$GPXUP;3929;08:29:03;0;50	08535;8	55029;0;0;0;
$GPXUP;3929;08:29:04;0;50	08535;8	55029;0;0;0;
$GPXUP;3929;08:29:05;0;50	08535;8	55029;0;0;0;
$GPXUP;3929;08:29:06;0;50	08535;8	55029;0;0;0;
$GPXUP;3929;08:29:07;0;50	08535;8	55029;0;0;0;
$GPXUP;3929;08:29:08;0;50	08535;8	55029;0;0;0;
$GPXUP;3929;08:29:09;0;50	08535;8	55029;0;0;0;
$GPXUP;3929;08:29:10;0;50	08535;8	55029;0;0;0;
$GPXUP;3929;08:29:11;0;50	08535;8	55029;0;0;0;
$GPXUP;3929;08:29:12;0;50	08535;8	55029;0;0;0;
$GPXUP;3929;08:29:13;0;50	08535;8	55029;0;0;0;
$GPXUP;3929;08:29:14;0;50	08535;8	55029;0;0;0;
$GPXUP;3929;08:29:15;0;50	08535;8	55029;0;0;0;
$GPXUP;3929;08:29:16;0;50	08535;8	55029;0;0;0;
$GPXUP;3929;08:29:17;0;50	08535;8	55029;0;0;0;
$GPXUP;3929;08:29:18;0;50	08535;8	55029;0;0;0;
$GPXUP;3929;08:29:19;0;50	08535;8	55029;0;0;0;
$GPXUP;3929;08:29:20;0;50	08535;8	55029;0;0;0;
$GPXUP;3929;08:29:21;0;50	08535;8	55029;0;0;0;
$GPXUP;3929;08:29:22;0;50	08535;8	55029;0;0;0;
$GPXUP;3929;08:29:23;0;50	08535;8	55029;0;0;0;
$GPXUP;3929;08:29:24;0;50	08535;8	55029;0;0;0;
$GPXUP;3929;08:29:25;0;50	08535;8	55029;0;0;0;
$GPXUP;3929;08:29:26;0;50	08535;8	55029;0;0;0;
$GPXUP;3929;08:29:27;0;50	08535;8	55029;0;0;0;
$GPXUP;3929;08:29:28;0;50	08535;8	55029;0;0;0;
$GPXUP;3929;08:29:29;0;50	08535;8	55029;0;0;0;
$GPXUP;3929;08:29:30;0;50	08535;8	55029;0;0;0;
$GPXUP;3929;08:29:31;0;50	08535;8	55029;0;0;0;
$GPXUP;3929;08:29:32;0;50	08535;8	55029;0;0;0;
$GPXUP;3929;08:29:33;0;50	08535;8	55029;0;0;0;
$GPXUP;3929;08:29:34;0;50	08535;8	55029;0;0;0;
$GPXUP;3929;08:29:35;0;50	08535;8	55029;0;0;0;
$GPXUP;3929;08:29:36;0;50	08535;8	55029;0;0;0;
$GPXUP;3929;08:29:37;0;50	08535;8	55029;0;0;0;
$GPXUP;3929;08:29:38;0;50	08535;8	55029;0;0;0;
$GPXUP;3929;08:29:39;0;50	08535;8	55029;0;0;0;
$GPXUP;3929;08:29:40;0;50	08535;8	55029;0;0;0;
$GPXUP;3929;08:29:41;0;50	08535;8	55029;0;0;0;
$GPXUP;3929;08:29:42;0;50	08535;8	55029;0;0;0;
$GPXUP;3929;08:29:43;0;50	08535;8	55029;0;0;0;
$GPXUP;3929;08:29:44;0;50	08535;8	55029;0;0;0;
$GPXUP;3929;08:29:45;0;50	08535;8	55029;0;0;0;
$GPXUP;3929;08:29:46;0;50	08535;8	55029;0;0;0;
$GPXUP;3929;08:29:47;0;50	08535;8	55029;0;0;0;
$GPXUP;3929;08:29:48;0;50	08535;8	55029;0;0;0;
$GPXUP;3929;08:29:49;0;50	08535;8	55029;0;0;0;
$GPXUP;3929;08:29:50;0;50	08535;8	55029;0;0;0;
$GPXUP;3929;08:29:51;0;50	08535;8	55029;0;0;0;
$GPXUP;3929;08:29:52;0;50	08535;8	55029;0;0;0;
$GPXUP;3929;08:29:53;0;50	08535;8	55029;0;0;0;
$GPXUP;3929;08:29:54;0;50	08535;8	55029;0;0;0;
$GPXUP;3929;08:29:55;0;50	08535;8	55029;0;0;0;
$GPXUP;3929;08:29:56;0;50	08535;8	55029;0;0;0;
$GPXUP;3929;08:29:57;0;50	08535;8	55029;0;0;0;
$GPXUP;3929;08:29:58;0;50	08535;8	55029;0;0;0;
$GPXUP;3929;08:29:59;0;50	08535;8	55029;0;0;0;
$GPXUP;3929;08:30:00;0;50	08535;8	55029;0;0;0;
$GPXUP;3929;08:30:01;0;50	08535;8	55029;0;0;0;
$GPXUP;3929;08:30:02;0;50	08535;8	55029;0;0;0;
$GPXUP;3929;08:30:03;0;50	08535;8	55029;0;0;0;
$GPXUP;3929;08:30:04;0;50	08535;8	55029;0;0;0;
$GPXUP;3929;08:30:05;0;50	08535;8	55029;0;0;0;
$GPXUP;3929;08:30:06;0;50	08535;8	55029;0;0;0;
$GPXUP;3929;08:30:07;0;50	08535;8	55029;0;0;0;
$GPXUP;3929;08:30:08;0;50	08535;8	55029;0;0;0;
$GPXUP;3929;08:30:09;0;50	08535;8	55029;0;0;0;
$GPXUP;3929;08:30:10;0;50	08535;8	55029;0;0;0;
$GPXUP;3929;08:30:11;0;50	08535;8	55029;0;0;0;
$GPXUP;3929;08:30:12;0;50	08535;8	55029;0;0;0;
$GPXUP;3929;08:30:13;0;50	08535;8	55029;0;0;0;
$GPXUP;3929;08:30:14;0;50	08535;8	55029;0;0;0;
$GPXUP;3929;08:30:15;0;50	08535;8	55029;0;0;0;
$GPXUP;3929;08:30:16;0;50	08535;8	55029;0;0;0;
$GPXUP;3929;08:30:17;0;50	08535;8	55029;0;0;0;
$GPXUP;3929;08:30:18;0;50	08535;8	55029;0;0;0;
$GPXUP;3929;08:30:19;0;50	08535;8	55029;0;0;0;
$GPXUP;3929;08:30:20;0;50	08535;8	55029;0;0;0;
$GPXUP;3929;08:30:21;0;50	08535;8	55029;0;0;0;
$GPXUP;3929;08:30:22;0;50	08535;8	55029;0;0;0;
$GPXUP;3929;08:30:23;0;50	08535;8	55029;0;0;0;
$GPXUP;3929;08:30:24;0;50	08535;8	55029;0;0;0;
$GPXUP;3929;08:30:25;0;50	08535;8	55029;0;0;0;
$GPXUP;3929;08:30:26;0;50	08535;8	55029;0;0;0;
$GPXUP;3929;08:30:27;0;50	08535;8	55029;0;0;0;
$GPXUP;3929;08:30:28;0;50	08535;8	55029;0;0;0;
$GPXUP;3929;08:30:29;0;50	08535;8	55029;0;0;0;
$GPXUP;3929;08:30:30;0;50	08535;8	55029;0;0;0;
$GPXUP;3929;08:30:31;0;50	08535;8	55029;0;0;0;
$GPXUP;3929;08:30:32;0;50	08535;8	55029;0;0;0;
$GPXUP;3929;08:30:33;0;50	08535;8	55029;0;0;0;
$GPXUP;3929;08:30:34;0;50	08535;8	55029;0;0;0;
$GPXUP;3929;08:30:35;0;50	08535;8	55029;0;0;0;
$GPXUP;3929;08:30:36;0;50	08535;8	55029;0;0;0;
$GPXUP;3929;08:30:37;0;50	08535;8	55029;0;0;0;
$GPXUP;3929;08:30:38;0;50	08535;8	55029;0;0;0;
$GPXUP;3929;08:30:39;0;50	08535;8	55029;0;0;0;
$GPXUP;3929;08:30:40;0;50	08535;8	55029;0;0;0;
$GPXUP;3929;08:30:41;0;50	08535;8	55029;0;0;0;
$GPXUP;3929;08:30:42;0;50	08535;8	55029;0;0;0;
$GPXUP;3929;08:30:43;0;50	08535;8	55029;0;0;0;
$GPXUP;3929;08:30:44;0;50	08535;8	55029;0;0;0;
$GPXUP;3929;08:30:45;0;50	08535;8	55029;0;0;0;
$GPXUP;3929;08:30:46;0;50	08535;8	55029;0;0;0;
$GPXUP;3929;08:30:47;0;50	08535;8	55029;0;0;0;
$GPXUP;3929;08:30:48;0;50	08535;8	55029;0;0;0;
$GPXUP;3929;08:30:49;0;50	08535;8	55029;0;0;0;
$GPXUP;3929;08:30:50;0;50	08535;8	55029;0;0;0;
$GPXUP;3929;08:30:51;0;50	08535;8	55029;0;0;0;
$GPXUP;3929;08:30:52;0;50	08535;8	55029;0;0;0;
$GPXUP;3929;08:30:53;0;50	08535;8	55029;0;0;0;
$GPXUP;3929;08:30:54;0;50	08535;8	55029;0;0;0;
$GPXUP;3929;08:30:55;0;50	08535;8	55029;0;0;0;
$GPXUP;3929;08:30:56;0;50	08535;8	55029;0;0;0;
$GPXUP;3929;08:30:57;0;50	08535;8	55029;0;0;0;
$GPXUP;3929;08:30:58;0;50	08535;8	55029;0;0;0;
$GPXUP;3929;08:30:59;0;50	08535;8	55029;0;0;0;
$GPXUP;3929;08:31:00;0;50	08535;8	55029;0;0;0;
$GPXUP;3929;08:31:01;0;50	08535;8	55029;0;0;0;
$GPXUP;3929;08:31:02;0;50	08535;8	55029;0;0;0;
$GPXUP;3929;08:31:03;0;50	08535;8	55029;0;0;0;
$GPXUP;3929;08:31:04;0;50	08535;8	55029;0;0;0;
$GPXUP;3929;08:31:05;0;50	08535;8	55029;0;0;0;
$GPXUP;3929;08:31:06;0;50	08535;8	55029;0;0;0;
$GPXUP;3929;08:31:07;0;50	08535;8	55029;0;0;0;
$GPXUP;3929;08:31:08;0;50	08535;8	55029;0;0;0;
$GPXUP;3929;08:31:09;0;50	08535;8	55029;0;0;0;
$GPXUP;3929;08:31:10;0;50	08535;8	55029;0;0;0;
$GPXUP;3929;08:31:11;0;50	08535;8	55029;0;0;0;
$GPXUP;3929;08:31:12;0;50	08535;8	55029;0;0;0;
$GPXUP;3929;08:31:13;0;50	08535;8	55029;0;0;0;
$GPXUP;3929;08:31:14;0;50	08535;8	55029;0;0;0;
$GPXUP;3929;08:31:15;0;50	08535;8	55029;0;0;0;
$GPXUP;3929;08:31:16;0;50	08535;8	55029;0;0;0;
$GPXUP;3929;08:31:17;0;50	08535;8	55029;0;0;0;
$GPXUP;3929;08:31:18;0;50	08535;8	55029;0;0;0;
$GPXUP;3929;08:31:19;0;50	08535;8	55029;0;0;0;
$GPXUP;3929;08:31:20;0;50	08535;8	55029;0;0;0;
$GPXUP;3929;08:31:21;0;50	08535;8	55029;0;0;0;
$GPXUP;3929;08:31:22;0;50	08535;8	55029;0;0;0;
$GPXUP;3929;08:31:23;0;50	08535;8	55029;0;0;0;
$GPXUP;3929;08:31:24;0;50	08535;8	55029;0;0;0;
$GPXUP;3929;08:31:25;0;50	08535;8	55029;0;0;0;
$GPXUP;3929;08:31:26;0;50	08535;8	55029;0;0;0;
$GPXUP;3929;08:31:27;0;50	08535;8	55029;0;0;0;
$GPXUP;3929;08:31:28;0;50	08535;8	55029;0;0;0;
$GPXUP;3929;08:31:29;0;50	08535;8	55029;0;0;0;
$GPXUP;3929;08:31:30;0;50	08535;8	55029;0;0;0;
$GPXUP;3929;08:31:31;0;50	08535;8	55029;0;0;0;
$GPXUP;3929;08:31:32;0;50	08535;8	55029;0;0;0;
$GPXUP;3929;08:31:33;0;50	08535;8	55029;0;0;0;
$GPXUP;3929;08:31:34;0;50	08535;8	55029;0;0;0;
$GPXUP;3929;08:31:35;0;50	08535;8	55029;0;0;0;
$GPXUP;3929;08:31:36;0;50	08535;8	55029;0;0;0;
$GPXUP;3929;08:31:37;0;50	08535;8	55029;0;0;0;
$GPXUP;3929;08:31:38;0;50	08535;8	55029;0;0;0;
$GPXUP;3929;08:31:39;0;50	08535;8	55029;0;0;0;
$GPXUP;3929;08:31:40;0;50	08535;8	55029;0;0;0;
$GPXUP;3929;08:31:41;0;50	08535;8	55029;0;0;0;
$GPXUP;3929;08:31:42;0;50	08535;8	55029;0;0;0;
$GPXUP;3929;08:31:43;0;50	08535;8	55029;0;0;0;
$GPXUP;3929;08:31:44;0;50	08535;8	55029;0;0;0;
$GPXUP;3929;08:31:45;0;50	08535;8	55029;0;0;0;
$GPXUP;3929;08:31:46;0;50	08535;8	55029;0;0;0;
$GPXUP;3929;08:31:47;0;50	08535;8	55029;0;0;0;
$GPXUP;3929;08:31:48;0;50	08535;8	55029;0;0;0;
$GPXUP;3929;08:31:49;0;50	08535;8	55029;0;0;0;
$GPXUP;3929;08:31:50;0;50	08535;8	55029;0;0;0;
$GPXUP;3929;08:31:51;0;50	08535;8	55029;0;0;0;
$GPXUP;3929;08:31:52;0;50	08535;8	55029;0;0;0;
$GPXUP;3929;08:31:53;0;50	08535;8	55029;0;0;0;
$GPXUP;3929;08:31:54;0;50	08535;8	55029;0;0;0;
$GPXUP;3929;08:31:55;0;50	08535;8	55029;0;0;0;
$GPXUP;3929;08:31:56;0;50	08535;8	55029;0;0;0;
$GPXUP;3929;08:31:57;0;50	08535;8	55029;0;0;0;
$GPXUP;3929;08:31:58;0;50	08535;8	55029;0;0;0;
$GPXUP;3929;08:31:59;0;50	08535;8	55029;0;0;0;
$GPXUP;3929;08:32:00;0;50	08535;8	55029;0;0;0;
$GPXUP;3929;08:32:01;0;50	08535;8	55029;0;0;0;
$GPXUP;3929;08:32:02;0;50	08535;8	55029;0;0;0;
$GPXUP;3929;08:32:03;0;50	08535;8	55029;0;0;0;
$GPXUP;3929;08:32:04;0;50	08535;8	55029;0;0;0;
$GPXUP;3929;08:32:05;0;50	08535;8	55029;0;0;0;
$GPXUP;3929;08:32:06;0;50	08535;8	55029;0;0;0;
$GPXUP;3929;08:32:07;0;50	08535;8	55029;0;0;0;
$GPXUP;3929;08:32:08;0;50	08535;8	55029;0;0;0;
$GPXUP;3929;08:32:09;0;50	08535;8	55029;0;0;0;
$GPXUP;3929;08:32:10;0;50	08535;8	55029;0;0;0;
$GPXUP;3929;08:32:11;0;50	08535;8	55029;0;0;0;
$GPXUP;3929;08:32:12;0;50	08535;8	55029;0;0;0;
$GPXUP;3929;08:32:13;0;50	08535;8	55029;0;0;0;
$GPXUP;3929;08:32:14;0;50	08535;8	55029;0;0;0;
$GPXUP;3929;08:32:15;0;50	08535;8	55029;0;0;0;
$GPXUP;3929;08:32:16;0;50	08535;8	55029;0;0;0;
$GPXUP;3929;08:32:17;0;50	08535;8	55029;0;0;0;
$GPXUP;3929;08:32:18;0;50	08535;8	55029;0;0;0;
$GPXUP;3929;08:32:19;0;50	08535;8	55029;0;0;0;
$GPXUP;3929;08:32:20;0;50	08535;8	55029;0;0;0;
$GPXUP;3929;08:32:21;0;50	08535;8	55029;0;0;0;
$GPXUP;3929;08:32:22;0;50	08535;8	55029;0;0;0;
$GPXUP;3929;08:32:23;0;50	08535;8	55029;0;0;0;
$GPXUP;3929;08:32:24;0;50	08535;8	55029;0;0;0;
$GPXUP;3929;08:32:25;0;50	08535;8	55029;0;0;0;
$GPXUP;3929;08:32:26;0;50	08535;8	55029;0;0;0;
$GPXUP;3929;08:32:27;0;50	08535;8	55029;0;0;0;
$GPXUP;3929;08:32:28;0;50	08535;8	55029;0;0;0;
$GPXUP;3929;08:32:29;0;50	08535;8	55029;0;0;0;
$GPXUP;3929;08:32:30;0;50	08535;8	55029;0;0;0;
$GPXUP;3929;08:32:31;0;50	08535;8	55029;0;0;0;
$GPXUP;3929;08:32:32;0;50	08535;8	55029;0;0;0;
$GPXUP;3929;08:32:33;0;50	08535;8	55029;0;0;0;
$GPXUP;3929;08:32:34;0;50	08535;8	55029;0;0;0;
$GPXUP;3929;08:32:35;0;50	08535;8	55029;0;0;0;
$GPXUP;3929;08:32:36;0;50	08535;8	55029;0;0;0;
$GPXUP;3929;08:32:37;0;50	08535;8	55029;0;0;0;
$GPXUP;3929;08:32:38;0;50	08535;8	55029;0;0;0;
$GPXUP;3929;08:32:39;0;50	08535;8	55029;0;0;0;
$GPXUP;3929;08:32:40;0;50	08535;8	55029;0;0;0;
$GPXUP;3929;08:32:41;0;50	08535;8	55029;0;0;0;
$GPXUP;3929;08:32:42;0;50	08535;8	55029;0;0;0;
$GPXUP;3929;08:32:43;0;50	08535;8	55029;0;0;0;
$GPXUP;3929;08:32:44;0;50	08535;8	55029;0;0;0;
$GPXUP;3929;08:32:45;0;50	08535;8	55029;0;0;0;
$GPXUP;3929;08:32:46;0;50	08535;8	55029;0;0;0;
$GPXUP;3929;08:32:47;0;50	08535;8	55029;0;0;0;
$GPXUP;3929;08:32:48;0;50	08535;8	55029;0;0;0;
$GPXUP;3929;08:32:49;0;50	08535;8	55029;0;0;0;
$GPXUP;3929;08:32:50;0;50	08535;8	55029;0;0;0;
$GPXUP;3929;08:32:51;0;50	08535;8	55029;0;0;0;
$GPXUP;3929;08:32:52;0;50	08535;8	55029;0;0;0;
$GPXUP;3929;08:32:53;0;50	08535;8	55029;0;0;0;
$GPXUP;3929;08:32:54;0;50	08535;8	55029;0;0;0;
$GPXUP;3929;08:32:55;0;50	08535;8	55029;0;0;0;
$GPXUP;3929;08:32:56;0;50	08535;8	55029;0;0;0;
$GPXUP;3929;08:32:57;0;50	08535;8	55029;0;0;0;
$GPXUP;3929;08:32:58;0;50	08535;8	55029;0;0;0;
$GPXUP;3929;08:32:59;0;50	08535;8	55029;0;0;0;
$GPXUP;3929;08:33:00;0;50	08535;8	55029;0;0;0;
$GPXUP;3929;08:33:01;0;50	08535;8	55029;0;0;0;
$GPXUP;3929;08:33:02;0;50	08535;8	55029;0;0;0;
$GPXUP;3929;08:33:03;0;50	08535;8	55029;0;0;0;
$GPXUP;3929;08:33:04;0;50	08535;8	55029;0;0;0;
$GPXUP;3929;08:33:05;0;50	08535;8	55029;0;0;0;
$GPXUP;3929;08:33:06;0;50	08535;8	55029;0;0;0;
$GPXUP;3929;08:33:07;0;50	08535;8	55029;0;0;0;
$GPXUP;3929;08:33:08;0;50	08535;8	55029;0;0;0;
$GPXUP;3929;08:33:09;0;50	08535;8	55029;0;0;0;
$GPXUP;3929;08:33:10;0;50	08535;8	55029;0;0;0;
$GPXUP;3929;08:33:11;0;50	08535;8	55029;0;0;0;
$GPXUP;3929;08:33:12;0;50	08535;8	55029;0;0;0;
$GPXUP;3929;08:33:13;0;50	08535;8	55029;0;0;0;
$GPXUP;3929;08:33:14;0;50	08535;8	55029;0;0;0;
$GPXUP;3929;08:33:15;0;50	08535;8	55029;0;0;0;
$GPXUP;3929;08:33:16;0;50	08535;8	55029;0;0;0;
$GPXUP;3929;08:33:17;0;50	08535;8	55029;0;0;0;
$GPXUP;3929;08:33:18;0;50	08535;8	55029;0;0;0;
$GPXUP;3929;08:33:19;0;50	08535;8	55029;0;0;0;
$GPXUP;3929;08:33:20;0;50	08535;8	55029;0;0;0;
$GPXUP;3929;08:33:21;0;50	08535;8	55029;0;0;0;
$GPXUP;3929;08:33:22;0;50	08535;8	55029;0;0;0;
$GPXUP;3929;08:33:23;0;50	08535;8	55029;0;0;0;
$GPXUP;3929;08:33:24;0;50	08535;8	55029;0;0;0;
$GPXUP;3929;08:33:25;0;50	08535;8	55029;0;0;0;
$GPXUP;3929;08:33:26;0;50	08535;8	55029;0;0;0;
$GPXUP;3929;08:33:27;0;50	08535;8	55029;0;0;0;
$GPXUP;3929;08:33:28;0;50	08535;8	55029;0;0;0;
$GPXUP;3929;08:33:29;0;50	08535;8	55029;0;0;0;
$GPXUP;3929;08:33:30;0;50	08535;8	55029;0;0;0;
$GPXUP;3929;08:33:31;0;50	08535;8	55029;0;0;0;
$GPXUP;3929;08:33:32;0;50	08535;8	55029;0;0;0;
$GPXUP;3929;08:33:33;0;50	08535;8	55029;0;0;0;
$GPXUP;3929;08:33:34;0;50	08535;8	55029;0;0;0;
$GPXUP;3929;08:33:35;0;50	08535;8	55029;0;0;0;
$GPXUP;3929;08:33:36;0;50	08535;8	55029;0;0;0;
$GPXUP;3929;08:33:37;0;50	08535;8	55029;0;0;0;
$GPXUP;3929;08:33:38;0;50	08535;8	55029;0;0;0;
$GPXUP;3929;08:33:39;0;50	08535;8	55029;0;0;0;
$GPXUP;3929;08:33:40;0;50	08535;8	55029;0;0;0;
$GPXUP;3929;08:33:41;0;50	08535;8	55029;0;0;0;
$GPXUP;3929;08:33:42;0;50	08535;8	55029;0;0;0;
$GPXUP;3929;08:33:43;0;50	08535;8	55029;0;0;0;
$GPXUP;3929;08:33:44;0;50	08535;8	55029;0;0;0;
$GPXUP;3929;08:33:45;0;50	08535;8	55029;0;0;0;
$GPXUP;3929;08:33:46;0;50	08535;8	55029;0;0;0;
$GPXUP;3929;08:33:47;0;50	08535;8	55029;0;0;0;
$GPXUP;3929;08:33:48;0;50	08535;8	55029;0;0;0;
$GPXUP;3929;08:33:49;0;50	08535;8	55029;0;0;0;
$GPXUP;3929;08:33:50;0;50	08535;8	55029;0;0;0;
$GPXUP;3929;08:33:51;0;50	08535;8	55029;0;0;0;
$GPXUP;3929;08:33:52;0;50	08535;8	55029;0;0;0;
$GPXUP;3929;08:33:53;0;50	08535;8	55029;0;0;0;
$GPXUP;3929;08:33:54;0;50	08535;8	55029;0;0;0;
$GPXUP;3929;08:33:55;0;50	08535;8	55029;0;0;0;
$GPXUP;3929;08:33:56;0;50	08535;8	55029;0;0;0;
$GPXUP;3929;08:33:57;0;50	08535;8	55029;0;0;0;
$GPXUP;3929;08:33:58;0;50	08535;8	55029;0;0;0;
$GPXUP;3929;08:33:59;0;50	08535;8	55029;0;0;0;
$GPXUP;3929;08:34:00;0;50	08535;8	55029;0;0;0;
$GPXUP;3929;08:34:01;0;50	08535;8	55029;0;0;0;
$GPXUP;3929;08:34:02;0;50	08535;8	55029;0;0;0;
$GPXUP;3929;08:34:03;0;50	08535;8	55029;0;0;0;
$GPXUP;3929;08:34:04;0;50	08535;8	55029;0;0;0;
$GPXUP;3929;08:34:05;0;50	08535;8	55029;0;0;0;
$GPXUP;3929;08:34:06;0;50	08535;8	55029;0;0;0;
$GPXUP;3929;08:34:07;0;50	08535;8	55029;0;0;0;
$GPXUP;3929;08:34:08;0;50	08535;8	55029;0;0;0;
$GPXUP;3929;08:34:09;0;50	08535;8	55029;0;0;0;
$GPXUP;3929;08:34:10;0;50	08535;8	55029;0;0;0;
$GPXUP;3929;08:34:11;0;50	08534;8	55033;0;0;4;
$GPXUP;3929;08:34:12;0;50	08536;8	55032;0;0;9;
$GPXUP;3929;08:34:13;0;50	0854;8	5503;0;0;17;
$GPXUP;3929;08:34:14;0;50	0855;8	55033;0;0;30;
$GPXUP;3929;08:34:15;0;50	08561;8	55045;0;0;39;
$GPXUP;3929;08:34:16;0;50	0857;8	55064;0;0;47;
$GPXUP;3929;08:34:17;0;50	08576;8	55084;0;0;49;
$GPXUP;3929;08:34:18;0;50	08579;8	55105;0;0;50;
$GPXUP;3929;08:34:19;0;50	08581;8	55126;0;0;51;
$GPXUP;3929;08:34:20;0;50	08585;8	55145;0;0;49;
$GPXUP;3929;08:34:21;0;50	08592;8	55162;0;0;48;
$GPXUP;3929;08:34:22;0;50	08602;8	55176;0;0;50;
$GPXUP;3929;08:34:23;0;50	08613;8	55187;0;0;49;
$GPXUP;3929;08:34:24;0;50	08626;8	55195;0;0;52;
$GPXUP;3929;08:34:25;0;50	0864;8	55202;0;0;54;
$GPXUP;3929;08:34:26;0;50	08653;8	5521;0;0;52;
$GPXUP;3929;08:34:27;0;50	08666;8	55214;0;0;52;
$GPXUP;3929;08:34:28;0;50	0868;8	55211;0;0;53;
$GPXUP;3929;08:34:29;0;50	08693;8	55202;0;0;55;
$GPXUP;3929;08:34:30;0;50	08706;8	55194;0;0;56;
$GPXUP;3929;08:34:31;0;50	0872;8	55188;0;0;56;
$GPXUP;3929;08:34:32;0;50	08734;8	55184;0;0;53;
$GPXUP;3929;08:34:33;0;50	08747;8	5518;0;0;52;
$GPXUP;3929;08:34:34;0;50	0876;8	55174;0;0;53;
$GPXUP;3929;08:34:35;0;50	08772;8	55166;0;0;53;
$GPXUP;3929;08:34:36;0;50	08786;8	55158;0;0;56;
$GPXUP;3929;08:34:37;0;50	08799;8	55148;0;0;60;
$GPXUP;3929;08:34:38;0;50	08813;8	55136;0;0;63;
$GPXUP;3929;08:34:39;0;50	08826;8	55121;0;0;66;
$GPXUP;3929;08:34:40;0;50	0884;8	55104;0;0;67;
$GPXUP;3929;08:34:41;0;50	08853;8	55087;0;0;67;
$GPXUP;3929;08:34:42;0;50	08867;8	55074;0;0;65;
$GPXUP;3929;08:34:43;0;50	08881;8	55066;0;0;62;
$GPXUP;3929;08:34:44;0;50	08895;8	55066;0;0;57;
$GPXUP;3929;08:34:45;0;50	08907;8	55076;0;0;53;
$GPXUP;3929;08:34:46;0;50	08916;8	55091;0;0;50;
$GPXUP;3929;08:34:47;0;50	08926;8	55104;0;0;51;
$GPXUP;3929;08:34:48;0;50	08937;8	55114;0;0;52;
$GPXUP;3929;08:34:49;0;50	08948;8	55125;0;0;54;
$GPXUP;3929;08:34:50;0;50	0896;8	55137;0;0;57;
$GPXUP;3929;08:34:51;0;50	08972;8	55148;0;0;57;
$GPXUP;3929;08:34:52;0;50	08983;8	55161;0;0;58;
$GPXUP;3929;08:34:53;0;50	0899;8	55178;0;0;53;
$GPXUP;3929;08:34:54;0;50	0899;8	552;0;0;52;
$GPXUP;3929;08:34:55;0;50	08985;8	55222;0;0;50;
$GPXUP;3929;08:34:56;0;50	08984;8	55242;0;0;47;
$GPXUP;3929;08:34:57;0;50	08984;8	5526;0;0;47;
$GPXUP;3929;08:34:58;0;50	08988;8	55277;0;0;47;
$GPXUP;3929;08:34:59;0;50	08994;8	55292;0;0;47;
$GPXUP;3929;08:35:00;0;50	09001;8	55307;0;0;47;
$GPXUP;3929;08:35:01;0;50	09008;8	55322;0;0;46;
$GPXUP;3929;08:35:02;0;50	09015;8	55336;0;0;47;
$GPXUP;3929;08:35:03;0;50	09021;8	55352;0;0;48;
$GPXUP;3929;08:35:04;0;50	09023;8	5537;0;0;47;
$GPXUP;3929;08:35:05;0;50	09022;8	5539;0;0;50;
$GPXUP;3929;08:35:06;0;50	0902;8	55409;0;0;47;
$GPXUP;3929;08:35:07;0;50	0902;8	55427;0;0;47;
$GPXUP;3929;08:35:08;0;50	09022;8	55445;0;0;47;
$GPXUP;3929;08:35:09;0;50	09026;8	55461;0;0;47;
$GPXUP;3929;08:35:10;0;50	09033;8	55476;0;0;47;
$GPXUP;3929;08:35:11;0;50	09041;8	5549;0;0;47;
$GPXUP;3929;08:35:12;0;50	09051;8	55502;0;0;50;
$GPXUP;3929;08:35:13;0;50	09064;8	55511;0;0;55;
$GPXUP;3929;08:35:14;0;50	09076;8	55519;0;0;53;
$GPXUP;3929;08:35:15;0;50	09088;8	55529;0;0;50;
$GPXUP;3929;08:35:16;0;50	09098;8	55539;0;0;48;
$GPXUP;3929;08:35:17;0;50	09109;8	55548;0;0;48;
$GPXUP;3929;08:35:18;0;50	0912;8	55553;0;0;49;
$GPXUP;3929;08:35:19;0;50	09132;8	55557;0;0;49;
$GPXUP;3929;08:35:20;0;50	09144;8	55562;0;0;47;
$GPXUP;3929;08:35:21;0;50	09154;8	55571;0;0;47;
$GPXUP;3929;08:35:22;0;50	0916;8	55584;0;0;45;
$GPXUP;3929;08:35:23;0;50	09161;8	55602;0;0;43;
$GPXUP;3929;08:35:24;0;50	09157;8	55622;0;0;47;
$GPXUP;3929;08:35:25;0;50	09153;8	55641;0;0;48;
$GPXUP;3929;08:35:26;0;50	0915;8	55659;0;0;46;
$GPXUP;3929;08:35:27;0;50	0915;8	55676;0;0;44;
$GPXUP;3929;08:35:28;0;50	09155;8	55692;0;0;44;
$GPXUP;3929;08:35:29;0;50	09165;8	55703;0;0;45;
$GPXUP;3929;08:35:30;0;50	09176;8	55712;0;0;47;
$GPXUP;3929;08:35:31;0;50	09186;8	55722;0;0;45;
$GPXUP;3929;08:35:32;0;50	09195;8	55734;0;0;44;
$GPXUP;3929;08:35:33;0;50	09202;8	55747;0;0;44;
$GPXUP;3929;08:35:34;0;50	0921;8	5576;0;0;43;
$GPXUP;3929;08:35:35;0;50	09217;8	55772;0;0;43;
$GPXUP;3929;08:35:36;0;50	09224;8	55785;0;0;44;
$GPXUP;3929;08:35:37;0;50	09229;8	558;0;0;46;
$GPXUP;3929;08:35:38;0;50	09232;8	55817;0;0;45;
$GPXUP;3929;08:35:39;0;50	0923;8	55836;0;0;47;
$GPXUP;3929;08:35:40;0;50	09225;8	55855;0;0;51;
$GPXUP;3929;08:35:41;0;50	09218;8	55873;0;0;52;
$GPXUP;3929;08:35:42;0;50	09211;8	55891;0;0;51;
$GPXUP;3929;08:35:43;0;50	09205;8	55908;0;0;49;
$GPXUP;3929;08:35:44;0;50	09202;8	55927;0;0;51;
$GPXUP;3929;08:35:45;0;50	09201;8	55946;0;0;51;
$GPXUP;3929;08:35:46;0;50	09204;8	55966;0;0;51;
$GPXUP;3929;08:35:47;0;50	09206;8	55986;0;0;52;
$GPXUP;3929;08:35:48;0;50	09207;8	56006;0;0;53;
$GPXUP;3929;08:35:49;0;50	09209;8	56026;0;0;53;
$GPXUP;3929;08:35:50;0;50	09212;8	56046;0;0;52;
$GPXUP;3929;08:35:51;0;50	09214;8	56066;0;0;52;
$GPXUP;3929;08:35:52;0;50	09213;8	56086;0;0;52;
$GPXUP;3929;08:35:53;0;50	09213;8	56106;0;0;52;
$GPXUP;3929;08:35:54;0;50	09214;8	56127;0;0;53;
$GPXUP;3929;08:35:55;0;50	09213;8	56147;0;0;54;
$GPXUP;3929;08:35:56;0;50	0921;8	56168;0;0;55;
$GPXUP;3929;08:35:57;0;50	09204;8	56188;0;0;57;
$GPXUP;3929;08:35:58;0;50	09199;8	56208;0;0;56;
$GPXUP;3929;08:35:59;0;50	09195;8	56229;0;0;55;
$GPXUP;3929;08:36:00;0;50	09194;8	56251;0;0;58;
$GPXUP;3929;08:36:01;0;50	09194;8	56274;0;0;58;
$GPXUP;3929;08:36:02;0;50	09194;8	56297;0;0;58;
$GPXUP;3929;08:36:03;0;50	09195;8	56319;0;0;58;
$GPXUP;3929;08:36:04;0;50	09195;8	56341;0;0;57;
$GPXUP;3929;08:36:05;0;50	09194;8	56363;0;0;55;
$GPXUP;3929;08:36:06;0;50	09191;8	56384;0;0;57;
$GPXUP;3929;08:36:07;0;50	09185;8	56404;0;0;58;
$GPXUP;3929;08:36:08;0;50	09177;8	56423;0;0;59;
$GPXUP;3929;08:36:09;0;50	09171;8	56444;0;0;59;
$GPXUP;3929;08:36:10;0;50	09166;8	56466;0;0;60;
$GPXUP;3929;08:36:11;0;50	09161;8	56488;0;0;59;
$GPXUP;3929;08:36:12;0;50	09158;8	5651;0;0;57;
$GPXUP;3929;08:36:13;0;50	09159;8	56531;0;0;56;
$GPXUP;3929;08:36:14;0;50	09162;8	56552;0;0;55;
$GPXUP;3929;08:36:15;0;50	09164;8	56573;0;0;54;
$GPXUP;3929;08:36:16;0;50	09167;8	56594;0;0;54;
$GPXUP;3929;08:36:17;0;50	09169;8	56615;0;0;55;
$GPXUP;3929;08:36:18;0;50	09172;8	56636;0;0;57;
$GPXUP;3929;08:36:19;0;50	09175;8	56658;0;0;58;
$GPXUP;3929;08:36:20;0;50	09179;8	5668;0;0;58;
$GPXUP;3929;08:36:21;0;50	09183;8	56701;0;0;57;
$GPXUP;3929;08:36:22;0;50	09185;8	56723;0;0;57;
$GPXUP;3929;08:36:23;0;50	09185;8	56745;0;0;57;
$GPXUP;3929;08:36:24;0;50	09185;8	56767;0;0;56;
$GPXUP;3929;08:36:25;0;50	09187;8	56788;0;0;56;
$GPXUP;3929;08:36:26;0;50	09191;8	5681;0;0;57;
$GPXUP;3929;08:36:27;0;50	09195;8	56831;0;0;57;
$GPXUP;3929;08:36:28;0;50	09197;8	56853;0;0;57;
$GPXUP;3929;08:36:29;0;50	09198;8	56875;0;0;57;
$GPXUP;3929;08:36:30;0;50	09199;8	56896;0;0;54;
$GPXUP;3929;08:36:31;0;50	09204;8	56915;0;0;53;
$GPXUP;3929;08:36:32;0;50	0921;8	56933;0;0;52;
$GPXUP;3929;08:36:33;0;50	09219;8	56948;0;0;51;
$GPXUP;3929;08:36:34;0;50	0923;8	5696;0;0;52;
$GPXUP;3929;08:36:35;0;50	09242;8	5697;0;0;54;
$GPXUP;3929;08:36:36;0;50	09255;8	56978;0;0;55;
$GPXUP;3929;08:36:37;0;50	09268;8	56986;0;0;54;
$GPXUP;3929;08:36:38;0;50	09281;8	56994;0;0;52;
$GPXUP;3929;08:36:39;0;50	09291;8	57006;0;0;52;
$GPXUP;3929;08:36:40;0;50	093;8	5702;0;0;52;
$GPXUP;3929;08:36:41;0;50	09307;8	57037;0;0;53;
$GPXUP;3929;08:36:42;0;50	09314;8	57055;0;0;53;
$GPXUP;3929;08:36:43;0;50	0932;8	57073;0;0;52;
$GPXUP;3929;08:36:44;0;50	09328;8	57089;0;0;52;
$GPXUP;3929;08:36:45;0;50	09336;8	57104;0;0;54;
$GPXUP;3929;08:36:46;0;50	09344;8	57121;0;0;53;
$GPXUP;3929;08:36:47;0;50	09351;8	57139;0;0;54;
$GPXUP;3929;08:36:48;0;50	09356;8	57158;0;0;55;
$GPXUP;3929;08:36:49;0;50	0936;8	57179;0;0;55;
$GPXUP;3929;08:36:50;0;50	09363;8	572;0;0;57;
$GPXUP;3929;08:36:51;0;50	09367;8	57221;0;0;56;
$GPXUP;3929;08:36:52;0;50	09372;8	57242;0;0;59;
$GPXUP;3929;08:36:53;0;50	09377;8	57264;0;0;60;
$GPXUP;3929;08:36:54;0;50	09378;8	57288;0;0;60;
$GPXUP;3929;08:36:55;0;50	09378;8	57312;0;0;62;
$GPXUP;3929;08:36:56;0;50	09378;8	57336;0;0;62;
$GPXUP;3929;08:36:57;0;50	09377;8	5736;0;0;60;
$GPXUP;3929;08:36:58;0;50	09378;8	57383;0;0;59;
$GPXUP;3929;08:36:59;0;50	09382;8	57405;0;0;61;
$GPXUP;3929;08:37:00;0;50	0939;8	57425;0;0;59;
$GPXUP;3929;08:37:01;0;50	09403;8	5744;0;0;58;
$GPXUP;3929;08:37:02;0;50	0942;8	57448;0;0;61;
$GPXUP;3929;08:37:03;0;50	09438;8	57453;0;0;66;
$GPXUP;3929;08:37:04;0;50	09454;8	5746;0;0;67;
$GPXUP;3929;08:37:05;0;50	09469;8	5747;0;0;64;
$GPXUP;3929;08:37:06;0;50	09484;8	57478;0;0;63;
$GPXUP;3929;08:37:07;0;50	095;8	57482;0;0;64;
$GPXUP;3929;08:37:08;0;50	09516;8	57487;0;0;64;
$GPXUP;3929;08:37:09;0;50	0953;8	57497;0;0;63;
$GPXUP;3929;08:37:10;0;50	09543;8	57509;0;0;62;
$GPXUP;3929;08:37:11;0;50	09556;8	57523;0;0;62;
$GPXUP;3929;08:37:12;0;50	09568;8	57536;0;0;62;
$GPXUP;3929;08:37:13;0;50	09582;8	57548;0;0;63;
$GPXUP;3929;08:37:14;0;50	09596;8	57559;0;0;63;
$GPXUP;3929;08:37:15;0;50	0961;8	57569;0;0;62;
$GPXUP;3929;08:37:16;0;50	09623;8	5758;0;0;58;
$GPXUP;3929;08:37:17;0;50	09634;8	57593;0;0;57;
$GPXUP;3929;08:37:18;0;50	09644;8	57609;0;0;56;
$GPXUP;3929;08:37:19;0;50	09652;8	57626;0;0;56;
$GPXUP;3929;08:37:20;0;50	0966;8	57644;0;0;56;
$GPXUP;3929;08:37:21;0;50	09667;8	57663;0;0;56;
$GPXUP;3929;08:37:22;0;50	09672;8	57683;0;0;56;
$GPXUP;3929;08:37:23;0;50	09674;8	57705;0;0;57;
$GPXUP;3929;08:37:24;0;50	09674;8	57727;0;0;58;
$GPXUP;3929;08:37:25;0;50	09673;8	5775;0;0;59;
$GPXUP;3929;08:37:26;0;50	09671;8	57773;0;0;59;
$GPXUP;3929;08:37:27;0;50	09669;8	57796;0;0;59;
$GPXUP;3929;08:37:28;0;50	09669;8	57819;0;0;59;
$GPXUP;3929;08:37:29;0;50	09671;8	57842;0;0;59;
$GPXUP;3929;08:37:30;0;50	09676;8	57863;0;0;57;
$GPXUP;3929;08:37:31;0;50	09682;8	57883;0;0;56;
$GPXUP;3929;08:37:32;0;50	09688;8	57902;0;0;55;
$GPXUP;3929;08:37:33;0;50	09694;8	57922;0;0;54;
$GPXUP;3929;08:37:34;0;50	09699;8	57941;0;0;54;
$GPXUP;3929;08:37:35;0;50	09706;8	57959;0;0;55;
$GPXUP;3929;08:37:36;0;50	09714;8	57977;0;0;54;
$GPXUP;3929;08:37:37;0;50	0972;8	57996;0;0;54;
$GPXUP;3929;08:37:38;0;50	09725;8	58015;0;0;53;
$GPXUP;3929;08:37:39;0;50	09731;8	58032;0;0;51;
$GPXUP;3929;08:37:40;0;50	0974;8	58046;0;0;48;
$GPXUP;3929;08:37:41;0;50	09751;8	58057;0;0;52;
$GPXUP;3929;08:37:42;0;50	09762;8	58068;0;0;51;
$GPXUP;3929;08:37:43;0;50	09773;8	5808;0;0;51;
$GPXUP;3929;08:37:44;0;50	09781;8	58094;0;0;51;
$GPXUP;3929;08:37:45;0;50	09787;8	58112;0;0;52;
$GPXUP;3929;08:37:46;0;50	09792;8	58131;0;0;54;
$GPXUP;3929;08:37:47;0;50	09796;8	58151;0;0;55;
$GPXUP;3929;08:37:48;0;50	09797;8	58172;0;0;56;
$GPXUP;3929;08:37:49;0;50	09797;8	58195;0;0;57;
$GPXUP;3929;08:37:50;0;50	09798;8	58217;0;0;56;
$GPXUP;3929;08:37:51;0;50	09802;8	58238;0;0;56;
$GPXUP;3929;08:37:52;0;50	09808;8	5826;0;0;62;
$GPXUP;3929;08:37:53;0;50	09815;8	58281;0;0;64;
$GPXUP;3929;08:37:54;0;50	09823;8	58303;0;0;62;
$GPXUP;3929;08:37:55;0;50	0983;8	58324;0;0;63;
$GPXUP;3929;08:37:56;0;50	09836;8	58346;0;0;59;
$GPXUP;3929;08:37:57;0;50	09841;8	58367;0;0;57;
$GPXUP;3929;08:37:58;0;50	09845;8	58389;0;0;58;
$GPXUP;3929;08:37:59;0;50	09848;8	58411;0;0;58;
$GPXUP;3929;08:38:00;0;50	0985;8	58433;0;0;59;
$GPXUP;3929;08:38:01;0;50	09848;8	58456;0;0;59;
$GPXUP;3929;08:38:02;0;50	09843;8	58478;0;0;58;
$GPXUP;3929;08:38:03;0;50	09838;8	58499;0;0;57;
$GPXUP;3929;08:38:04;0;50	09832;8	58519;0;0;57;
$GPXUP;3929;08:38:05;0;50	09826;8	58539;0;0;56;
$GPXUP;3929;08:38:06;0;50	09822;8	5856;0;0;55;
$GPXUP;3929;08:38:07;0;50	0982;8	58582;0;0;59;
$GPXUP;3929;08:38:08;0;50	09818;8	58605;0;0;61;
$GPXUP;3929;08:38:09;0;50	09814;8	58628;0;0;62;
$GPXUP;3929;08:38:10;0;50	09811;8	58652;0;0;61;
$GPXUP;3929;08:38:11;0;50	09812;8	58675;0;0;60;
$GPXUP;3929;08:38:12;0;50	09816;8	58697;0;0;59;
$GPXUP;3929;08:38:13;0;50	09822;8	58719;0;0;60;
$GPXUP;3929;08:38:14;0;50	09828;8	5874;0;0;61;
$GPXUP;3929;08:38:15;0;50	09833;8	58762;0;0;62;
$GPXUP;3929;08:38:16;0;50	09838;8	58785;0;0;61;
$GPXUP;3929;08:38:17;0;50	09842;8	58807;0;0;59;
$GPXUP;3929;08:38:18;0;50	0985;8	58828;0;0;58;
$GPXUP;3929;08:38:19;0;50	09858;8	58846;0;0;57;
$GPXUP;3929;08:38:20;0;50	09868;8	58862;0;0;57;
$GPXUP;3929;08:38:21;0;50	09878;8	58878;0;0;56;
$GPXUP;3929;08:38:22;0;50	09888;8	58895;0;0;56;
$GPXUP;3929;08:38:23;0;50	09897;8	58912;0;0;58;
$GPXUP;3929;08:38:24;0;50	09906;8	5893;0;0;58;
$GPXUP;3929;08:38:25;0;50	09914;8	5895;0;0;62;
$GPXUP;3929;08:38:26;0;50	0992;8	58972;0;0;64;
$GPXUP;3929;08:38:27;0;50	09925;8	58996;0;0;63;
$GPXUP;3929;08:38:28;0;50	09928;8	5902;0;0;63;
$GPXUP;3929;08:38:29;0;50	0993;8	59045;0;0;63;
$GPXUP;3929;08:38:30;0;50	0993;8	59069;0;0;63;
$GPXUP;3929;08:38:31;0;50	09928;8	59094;0;0;64;
$GPXUP;3929;08:38:32;0;50	09926;8	59118;0;0;64;
$GPXUP;3929;08:38:33;0;50	09924;8	59143;0;0;64;
$GPXUP;3929;08:38:34;0;50	09924;8	59168;0;0;64;
$GPXUP;3929;08:38:35;0;50	09924;8	59193;0;0;62;
$GPXUP;3929;08:38:36;0;50	09922;8	59217;0;0;61;
$GPXUP;3929;08:38:37;0;50	09921;8	5924;0;0;60;
$GPXUP;3929;08:38:38;0;50	09921;8	59263;0;0;58;
$GPXUP;3929;08:38:39;0;50	0992;8	59286;0;0;59;
$GPXUP;3929;08:38:40;0;50	09918;8	59309;0;0;61;
$GPXUP;3929;08:38:41;0;50	09914;8	59332;0;0;62;
$GPXUP;3929;08:38:42;0;50	0991;8	59356;0;0;65;
$GPXUP;3929;08:38:43;0;50	09908;8	59381;0;0;66;
$GPXUP;3929;08:38:44;0;50	09906;8	59407;0;0;67;
$GPXUP;3929;08:38:45;0;50	09905;8	59433;0;0;68;
$GPXUP;3929;08:38:46;0;50	09902;8	5946;0;0;68;
$GPXUP;3929;08:38:47;0;50	09898;8	59486;0;0;69;
$GPXUP;3929;08:38:48;0;50	09893;8	59511;0;0;68;
$GPXUP;3929;08:38:49;0;50	0989;8	59537;0;0;66;
$GPXUP;3929;08:38:50;0;50	0989;8	59563;0;0;67;
$GPXUP;3929;08:38:51;0;50	0989;8	59589;0;0;67;
$GPXUP;3929;08:38:52;0;50	09888;8	59614;0;0;67;
$GPXUP;3929;08:38:53;0;50	09885;8	59639;0;0;64;
$GPXUP;3929;08:38:54;0;50	09885;8	59663;0;0;59;
$GPXUP;3929;08:38:55;0;50	09885;8	59685;0;0;58;
$GPXUP;3929;08:38:56;0;50	09886;8	59708;0;0;57;
$GPXUP;3929;08:38:57;0;50	0989;8	59729;0;0;59;
$GPXUP;3929;08:38:58;0;50	09896;8	5975;0;0;59;
$GPXUP;3929;08:38:59;0;50	09902;8	59771;0;0;59;
$GPXUP;3929;08:39:00;0;50	09907;8	59793;0;0;58;
$GPXUP;3929;08:39:01;0;50	09909;8	59814;0;0;56;
$GPXUP;3929;08:39:02;0;50	09911;8	59836;0;0;56;
$GPXUP;3929;08:39:03;0;50	09914;8	59857;0;0;57;
$GPXUP;3929;08:39:04;0;50	09918;8	59878;0;0;57;
$GPXUP;3929;08:39:05;0;50	09923;8	59898;0;0;55;
$GPXUP;3929;08:39:06;0;50	09929;8	59917;0;0;53;
$GPXUP;3929;08:39:07;0;50	09936;8	59933;0;0;51;
$GPXUP;3929;08:39:08;0;50	09945;8	59948;0;0;51;
$GPXUP;3929;08:39:09;0;50	09953;8	59963;0;0;52;
$GPXUP;3929;08:39:10;0;50	0996;8	5998;0;0;56;
$GPXUP;3929;08:39:11;0;50	09965;8	6;0;0;55;
$GPXUP;3929;08:39:12;0;50	09966;8	60022;0;0;55;
$GPXUP;3929;08:39:13;0;50	09963;8	60045;0;0;58;
$GPXUP;3929;08:39:14;0;50	09959;8	60066;0;0;55;
$GPXUP;3929;08:39:15;0;50	09954;8	60087;0;0;55;
$GPXUP;3929;08:39:16;0;50	0995;8	60107;0;0;55;
$GPXUP;3929;08:39:17;0;50	09946;8	60128;0;0;55;
$GPXUP;3929;08:39:18;0;50	09943;8	60149;0;0;55;
$GPXUP;3929;08:39:19;0;50	09941;8	6017;0;0;53;
$GPXUP;3929;08:39:20;0;50	09941;8	6019;0;0;52;
$GPXUP;3929;08:39:21;0;50	09943;8	6021;0;0;54;
$GPXUP;3929;08:39:22;0;50	09946;8	60231;0;0;56;
$GPXUP;3929;08:39:23;0;50	09949;8	60253;0;0;57;
$GPXUP;3929;08:39:24;0;50	0995;8	60275;0;0;58;
$GPXUP;3929;08:39:25;0;50	09949;8	60297;0;0;58;
$GPXUP;3929;08:39:26;0;50	09946;8	60319;0;0;59;
$GPXUP;3929;08:39:27;0;50	09943;8	60342;0;0;60;
$GPXUP;3929;08:39:28;0;50	0994;8	60365;0;0;60;
$GPXUP;3929;08:39:29;0;50	09938;8	60388;0;0;61;
$GPXUP;3929;08:39:30;0;50	09938;8	60412;0;0;61;
$GPXUP;3929;08:39:31;0;50	09941;8	60436;0;0;61;
$GPXUP;3929;08:39:32;0;50	09944;8	60458;0;0;60;
$GPXUP;3929;08:39:33;0;50	09948;8	60479;0;0;55;
$GPXUP;3929;08:39:34;0;50	09955;8	60498;0;0;54;
$GPXUP;3929;08:39:35;0;50	09962;8	60516;0;0;53;
$GPXUP;3929;08:39:36;0;50	0997;8	60532;0;0;51;
$GPXUP;3929;08:39:37;0;50	09978;8	60546;0;0;49;
$GPXUP;3929;08:39:38;0;50	0999;8	60556;0;0;51;
$GPXUP;3929;08:39:39;0;50	10002;8	60565;0;0;54;
$GPXUP;3929;08:39:40;0;50	10014;8	60577;0;0;54;
$GPXUP;3929;08:39:41;0;50	10024;8	6059;0;0;53;
$GPXUP;3929;08:39:42;0;50	10036;8	60601;0;0;52;
$GPXUP;3929;08:39:43;0;50	10048;8	6061;0;0;53;
$GPXUP;3929;08:39:44;0;50	10061;8	60617;0;0;54;
$GPXUP;3929;08:39:45;0;50	10074;8	60621;0;0;54;
$GPXUP;3929;08:39:46;0;50	10088;8	60623;0;0;56;
$GPXUP;3929;08:39:47;0;50	10102;8	60623;0;0;56;
$GPXUP;3929;08:39:48;0;50	10116;8	60623;0;0;56;
$GPXUP;3929;08:39:49;0;50	1013;8	60624;0;0;52;
$GPXUP;3929;08:39:50;0;50	10143;8	60628;0;0;52;
$GPXUP;3929;08:39:51;0;50	10153;8	60638;0;0;52;
$GPXUP;3929;08:39:52;0;50	10161;8	60654;0;0;53;
$GPXUP;3929;08:39:53;0;50	10168;8	60672;0;0;53;
$GPXUP;3929;08:39:54;0;50	10175;8	60688;0;0;53;
$GPXUP;3929;08:39:55;0;50	10185;8	60702;0;0;51;
$GPXUP;3929;08:39:56;0;50	10197;8	60712;0;0;54;
$GPXUP;3929;08:39:57;0;50	10212;8	60718;0;0;58;
$GPXUP;3929;08:39:58;0;50	10225;8	60727;0;0;57;
$GPXUP;3929;08:39:59;0;50	10238;8	60737;0;0;57;
$GPXUP;3929;08:40:00;0;50	1025;8	6075;0;0;57;
$GPXUP;3929;08:40:01;0;50	1026;8	60765;0;0;59;
$GPXUP;3929;08:40:02;0;50	10269;8	60783;0;0;58;
$GPXUP;3929;08:40:03;0;50	10277;8	60802;0;0;57;
$GPXUP;3929;08:40:04;0;50	10283;8	60821;0;0;54;
$GPXUP;3929;08:40:05;0;50	10288;8	6084;0;0;52;
$GPXUP;3929;08:40:06;0;50	10294;8	60857;0;0;51;
$GPXUP;3929;08:40:07;0;50	10302;8	60874;0;0;51;
$GPXUP;3929;08:40:08;0;50	10308;8	6089;0;0;51;
$GPXUP;3929;08:40:09;0;50	10314;8	60908;0;0;52;
$GPXUP;3929;08:40:10;0;50	1032;8	60926;0;0;53;
$GPXUP;3929;08:40:11;0;50	10327;8	60943;0;0;53;
$GPXUP;3929;08:40:12;0;50	10336;8	60959;0;0;53;
$GPXUP;3929;08:40:13;0;50	10345;8	60974;0;0;53;
$GPXUP;3929;08:40:14;0;50	10354;8	60988;0;0;51;
$GPXUP;3929;08:40:15;0;50	10362;8	61002;0;0;49;
$GPXUP;3929;08:40:16;0;50	10369;8	61018;0;0;47;
$GPXUP;3929;08:40:17;0;50	10375;8	61033;0;0;46;
$GPXUP;3929;08:40:18;0;50	1038;8	6105;0;0;45;
$GPXUP;3929;08:40:19;0;50	10384;8	61066;0;0;47;
$GPXUP;3929;08:40:20;0;50	10388;8	61083;0;0;46;
$GPXUP;3929;08:40:21;0;50	1039;8	611;0;0;46;
$GPXUP;3929;08:40:22;0;50	10391;8	61118;0;0;46;
$GPXUP;3929;08:40:23;0;50	10392;8	61137;0;0;49;
$GPXUP;3929;08:40:24;0;50	10394;8	61155;0;0;48;
$GPXUP;3929;08:40:25;0;50	10397;8	61173;0;0;49;
$GPXUP;3929;08:40:26;0;50	10404;8	61191;0;0;52;
$GPXUP;3929;08:40:27;0;50	10413;8	61207;0;0;55;
$GPXUP;3929;08:40:28;0;50	10422;8	61224;0;0;55;
$GPXUP;3929;08:40:29;0;50	10428;8	61242;0;0;55;
$GPXUP;3929;08:40:30;0;50	10433;8	61262;0;0;54;
$GPXUP;3929;08:40:31;0;50	10437;8	61282;0;0;53;
$GPXUP;3929;08:40:32;0;50	10443;8	613;0;0;54;
$GPXUP;3929;08:40:33;0;50	10452;8	61318;0;0;56;
$GPXUP;3929;08:40:34;0;50	10461;8	61334;0;0;59;
$GPXUP;3929;08:40:35;0;50	1047;8	61352;0;0;61;
$GPXUP;3929;08:40:36;0;50	10476;8	61374;0;0;59;
$GPXUP;3929;08:40:37;0;50	10478;8	61397;0;0;60;
$GPXUP;3929;08:40:38;0;50	10478;8	61421;0;0;60;
$GPXUP;3929;08:40:39;0;50	10477;8	61445;0;0;60;
$GPXUP;3929;08:40:40;0;50	10476;8	61467;0;0;56;
$GPXUP;3929;08:40:41;0;50	10476;8	61488;0;0;53;
$GPXUP;3929;08:40:42;0;50	10477;8	61509;0;0;53;
$GPXUP;3929;08:40:43;0;50	10481;8	61529;0;0;53;
$GPXUP;3929;08:40:44;0;50	10488;8	61547;0;0;54;
$GPXUP;3929;08:40:45;0;50	10497;8	61564;0;0;56;
$GPXUP;3929;08:40:46;0;50	10505;8	61581;0;0;55;
$GPXUP;3929;08:40:47;0;50	10512;8	616;0;0;55;
$GPXUP;3929;08:40:48;0;50	10515;8	6162;0;0;55;
$GPXUP;3929;08:40:49;0;50	10517;8	61642;0;0;56;
$GPXUP;3929;08:40:50;0;50	10518;8	61663;0;0;53;
$GPXUP;3929;08:40:51;0;50	10519;8	61684;0;0;56;
$GPXUP;3929;08:40:52;0;50	10518;8	61706;0;0;58;
$GPXUP;3929;08:40:53;0;50	10516;8	61729;0;0;60;
$GPXUP;3929;08:40:54;0;50	10514;8	61752;0;0;59;
$GPXUP;3929;08:40:55;0;50	10514;8	61775;0;0;57;
$GPXUP;3929;08:40:56;0;50	10517;8	61796;0;0;57;
$GPXUP;3929;08:40:57;0;50	1052;8	61818;0;0;58;
$GPXUP;3929;08:40:58;0;50	10523;8	61841;0;0;60;
$GPXUP;3929;08:40:59;0;50	10524;8	61864;0;0;62;
$GPXUP;3929;08:41:00;0;50	10524;8	61889;0;0;63;
$GPXUP;3929;08:41:01;0;50	10526;8	61914;0;0;63;
$GPXUP;3929;08:41:02;0;50	1053;8	61937;0;0;62;
$GPXUP;3929;08:41:03;0;50	10538;8	61957;0;0;61;
$GPXUP;3929;08:41:04;0;50	10547;8	61978;0;0;64;
$GPXUP;3929;08:41:05;0;50	10554;8	62001;0;0;65;
$GPXUP;3929;08:41:06;0;50	10559;8	62025;0;0;65;
$GPXUP;3929;08:41:07;0;50	10565;8	62047;0;0;63;
$GPXUP;3929;08:41:08;0;50	10573;8	62068;0;0;60;
$GPXUP;3929;08:41:09;0;50	10585;8	62084;0;0;60;
$GPXUP;3929;08:41:10;0;50	10596;8	62098;0;0;58;
$GPXUP;3929;08:41:11;0;50	10606;8	62113;0;0;52;
$GPXUP;3929;08:41:12;0;50	10614;8	62127;0;0;48;
$GPXUP;3929;08:41:13;0;50	10618;8	62144;0;0;48;
$GPXUP;3929;08:41:14;0;50	10623;8	62161;0;0;49;
$GPXUP;3929;08:41:15;0;50	10629;8	62177;0;0;47;
$GPXUP;3929;08:41:16;0;50	10638;8	62188;0;0;47;
$GPXUP;3929;08:41:17;0;50	10651;8	62194;0;0;50;
$GPXUP;3929;08:41:18;0;50	10666;8	62194;0;0;54;
$GPXUP;3929;08:41:19;0;50	10681;8	62194;0;0;55;
$GPXUP;3929;08:41:20;0;50	10695;8	62197;0;0;56;
$GPXUP;3929;08:41:21;0;50	10709;8	622;0;0;56;
$GPXUP;3929;08:41:22;0;50	10723;8	622;0;0;55;
$GPXUP;3929;08:41:23;0;50	10737;8	62198;0;0;55;
$GPXUP;3929;08:41:24;0;50	1075;8	62196;0;0;54;
$GPXUP;3929;08:41:25;0;50	10764;8	62195;0;0;54;
$GPXUP;3929;08:41:26;0;50	10778;8	62196;0;0;55;
$GPXUP;3929;08:41:27;0;50	10791;8	62198;0;0;55;
$GPXUP;3929;08:41:28;0;50	10805;8	62203;0;0;57;
$GPXUP;3929;08:41:29;0;50	10818;8	62208;0;0;56;
$GPXUP;3929;08:41:30;0;50	10832;8	62211;0;0;54;
$GPXUP;3929;08:41:31;0;50	10845;8	62214;0;0;52;
$GPXUP;3929;08:41:32;0;50	10858;8	62219;0;0;52;
$GPXUP;3929;08:41:33;0;50	1087;8	62225;0;0;53;
$GPXUP;3929;08:41:34;0;50	10882;8	62232;0;0;55;
$GPXUP;3929;08:41:35;0;50	10896;8	6224;0;0;58;
$GPXUP;3929;08:41:36;0;50	10909;8	62249;0;0;60;
$GPXUP;3929;08:41:37;0;50	10922;8	62259;0;0;60;
$GPXUP;3929;08:41:38;0;50	10935;8	6227;0;0;58;
$GPXUP;3929;08:41:39;0;50	10947;8	62283;0;0;57;
$GPXUP;3929;08:41:40;0;50	10958;8	62294;0;0;54;
$GPXUP;3929;08:41:41;0;50	10969;8	62304;0;0;49;
$GPXUP;3929;08:41:42;0;50	10979;8	62314;0;0;46;
$GPXUP;3929;08:41:43;0;50	10988;8	62325;0;0;47;
$GPXUP;3929;08:41:44;0;50	10996;8	62337;0;0;50;
$GPXUP;3929;08:41:45;0;50	11006;8	6235;0;0;51;
$GPXUP;3929;08:41:46;0;50	11017;8	6236;0;0;53;
$GPXUP;3929;08:41:47;0;50	11029;8	6237;0;0;54;
$GPXUP;3929;08:41:48;0;50	11043;8	62378;0;0;58;
$GPXUP;3929;08:41:49;0;50	11057;8	62387;0;0;63;
$GPXUP;3929;08:41:50;0;50	11073;8	62395;0;0;65;
$GPXUP;3929;08:41:51;0;50	1109;8	62402;0;0;67;
$GPXUP;3929;08:41:52;0;50	11107;8	62407;0;0;70;
$GPXUP;3929;08:41:53;0;50	11124;8	62409;0;0;72;
$GPXUP;3929;08:41:54;0;50	11142;8	62408;0;0;71;
$GPXUP;3929;08:41:55;0;50	1116;8	62404;0;0;69;
$GPXUP;3929;08:41:56;0;50	11176;8	62401;0;0;65;
$GPXUP;3929;08:41:57;0;50	11192;8	62402;0;0;62;
$GPXUP;3929;08:41:58;0;50	11205;8	62408;0;0;59;
$GPXUP;3929;08:41:59;0;50	11216;8	62422;0;0;58;
$GPXUP;3929;08:42:00;0;50	11226;8	62439;0;0;59;
$GPXUP;3929;08:42:01;0;50	11234;8	62458;0;0;60;
$GPXUP;3929;08:42:02;0;50	11238;8	62481;0;0;59;
$GPXUP;3929;08:42:03;0;50	11243;8	62504;0;0;60;
$GPXUP;3929;08:42:04;0;50	11247;8	62526;0;0;59;
$GPXUP;3929;08:42:05;0;50	11253;8	62547;0;0;59;
$GPXUP;3929;08:42:06;0;50	1126;8	62568;0;0;58;
$GPXUP;3929;08:42:07;0;50	11266;8	62588;0;0;58;
$GPXUP;3929;08:42:08;0;50	11272;8	62609;0;0;59;
$GPXUP;3929;08:42:09;0;50	1128;8	62628;0;0;58;
$GPXUP;3929;08:42:10;0;50	11288;8	62647;0;0;59;
$GPXUP;3929;08:42:11;0;50	11295;8	62666;0;0;59;
$GPXUP;3929;08:42:12;0;50	11301;8	62687;0;0;59;
$GPXUP;3929;08:42:13;0;50	11307;8	62708;0;0;59;
$GPXUP;3929;08:42:14;0;50	11312;8	62729;0;0;58;
$GPXUP;3929;08:42:15;0;50	11318;8	6275;0;0;57;
$GPXUP;3929;08:42:16;0;50	11325;8	62768;0;0;57;
$GPXUP;3929;08:42:17;0;50	11334;8	62785;0;0;56;
$GPXUP;3929;08:42:18;0;50	11344;8	628;0;0;53;
$GPXUP;3929;08:42:19;0;50	11352;8	62816;0;0;52;
$GPXUP;3929;08:42:20;0;50	1136;8	62832;0;0;52;
$GPXUP;3929;08:42:21;0;50	11368;8	62848;0;0;54;
$GPXUP;3929;08:42:22;0;50	11378;8	62863;0;0;53;
$GPXUP;3929;08:42:23;0;50	11389;8	62875;0;0;58;
$GPXUP;3929;08:42:24;0;50	11402;8	62888;0;0;62;
$GPXUP;3929;08:42:25;0;50	11415;8	62902;0;0;63;
$GPXUP;3929;08:42:26;0;50	11427;8	62918;0;0;62;
$GPXUP;3929;08:42:27;0;50	1144;8	62932;0;0;64;
$GPXUP;3929;08:42:28;0;50	11458;8	62943;0;0;73;
$GPXUP;3929;08:42:29;0;50	11477;8	62951;0;0;77;
$GPXUP;3929;08:42:30;0;50	11495;8	62958;0;0;71;
$GPXUP;3929;08:42:31;0;50	11511;8	62967;0;0;67;
$GPXUP;3929;08:42:32;0;50	1152;8	6298;0;0;58;
$GPXUP;3929;08:42:33;0;50	11524;8	62998;0;0;48;
$GPXUP;3929;08:42:34;0;50	11522;8	63019;0;0;46;
$GPXUP;3929;08:42:35;0;50	11518;8	6304;0;0;51;
$GPXUP;3929;08:42:36;0;50	11518;8	6306;0;0;47;
$GPXUP;3929;08:42:37;0;50	1152;8	63078;0;0;47;
$GPXUP;3929;08:42:38;0;50	11526;8	63098;0;0;56;
$GPXUP;3929;08:42:39;0;50	1153;8	63121;0;0;65;
$GPXUP;3929;08:42:40;0;50	11535;8	63145;0;0;63;
$GPXUP;3929;08:42:41;0;50	1154;8	63169;0;0;62;
$GPXUP;3929;08:42:42;0;50	11548;8	63189;0;0;57;
$GPXUP;3929;08:42:43;0;50	1156;8	63204;0;0;54;
$GPXUP;3929;08:42:44;0;50	11574;8	63213;0;0;56;
$GPXUP;3929;08:42:45;0;50	11587;8	63223;0;0;55;
$GPXUP;3929;08:42:46;0;50	11597;8	63237;0;0;52;
$GPXUP;3929;08:42:47;0;50	11604;8	63255;0;0;55;
$GPXUP;3929;08:42:48;0;50	11613;8	63273;0;0;59;
$GPXUP;3929;08:42:49;0;50	11624;8	63288;0;0;56;
$GPXUP;3929;08:42:50;0;50	11637;8	633;0;0;58;
$GPXUP;3929;08:42:51;0;50	11648;8	63312;0;0;58;
$GPXUP;3929;08:42:52;0;50	1166;8	63326;0;0;59;
$GPXUP;3929;08:42:53;0;50	11673;8	63338;0;0;58;
$GPXUP;3929;08:42:54;0;50	11686;8	63348;0;0;58;
$GPXUP;3929;08:42:55;0;50	11699;8	63357;0;0;58;
$GPXUP;3929;08:42:56;0;50	11712;8	63369;0;0;59;
$GPXUP;3929;08:42:57;0;50	11723;8	63384;0;0;61;
$GPXUP;3929;08:42:58;0;50	11734;8	63401;0;0;64;
$GPXUP;3929;08:42:59;0;50	11741;8	63423;0;0;61;
$GPXUP;3929;08:43:00;0;50	11744;8	63447;0;0;60;
$GPXUP;3929;08:43:01;0;50	11748;8	63469;0;0;58;
$GPXUP;3929;08:43:02;0;50	11754;8	63489;0;0;58;
$GPXUP;3929;08:43:03;0;50	11762;8	63508;0;0;58;
$GPXUP;3929;08:43:04;0;50	1177;8	63526;0;0;56;
$GPXUP;3929;08:43:05;0;50	1178;8	63541;0;0;54;
$GPXUP;3929;08:43:06;0;50	11792;8	63552;0;0;55;
$GPXUP;3929;08:43:07;0;50	11805;8	6356;0;0;56;
$GPXUP;3929;08:43:08;0;50	1182;8	63565;0;0;57;
$GPXUP;3929;08:43:09;0;50	11833;8	63572;0;0;60;
$GPXUP;3929;08:43:10;0;50	11846;8	63583;0;0;58;
$GPXUP;3929;08:43:11;0;50	11858;8	63593;0;0;56;
$GPXUP;3929;08:43:12;0;50	11871;8	636;0;0;52;
$GPXUP;3929;08:43:13;0;50	11884;8	63603;0;0;55;
$GPXUP;3929;08:43:14;0;50	11896;8	63608;0;0;51;
$GPXUP;3929;08:43:15;0;50	11906;8	63616;0;0;46;
$GPXUP;3929;08:43:16;0;50	11912;8	6363;0;0;44;
$GPXUP;3929;08:43:17;0;50	11915;8	63646;0;0;45;
$GPXUP;3929;08:43:18;0;50	11918;8	63663;0;0;46;
$GPXUP;3929;08:43:19;0;50	11921;8	63681;0;0;47;
$GPXUP;3929;08:43:20;0;50	11924;8	63698;0;0;47;
$GPXUP;3929;08:43:21;0;50	11928;8	63714;0;0;43;
$GPXUP;3929;08:43:22;0;50	11935;8	63726;0;0;39;
$GPXUP;3929;08:43:23;0;50	11945;8	63735;0;0;43;
$GPXUP;3929;08:43:24;0;50	11957;8	6374;0;0;47;
$GPXUP;3929;08:43:25;0;50	11968;8	63748;0;0;49;
$GPXUP;3929;08:43:26;0;50	11979;8	63758;0;0;53;
$GPXUP;3929;08:43:27;0;50	11987;8	63774;0;0;53;
$GPXUP;3929;08:43:28;0;50	11993;8	63792;0;0;53;
$GPXUP;3929;08:43:29;0;50	12;8	6381;0;0;55;
$GPXUP;3929;08:43:30;0;50	12006;8	63829;0;0;55;
$GPXUP;3929;08:43:31;0;50	12012;8	63849;0;0;54;
$GPXUP;3929;08:43:32;0;50	12017;8	63868;0;0;53;
$GPXUP;3929;08:43:33;0;50	12024;8	63885;0;0;53;
$GPXUP;3929;08:43:34;0;50	12032;8	63902;0;0;54;
$GPXUP;3929;08:43:35;0;50	12042;8	63917;0;0;58;
$GPXUP;3929;08:43:36;0;50	12053;8	63933;0;0;58;
$GPXUP;3929;08:43:37;0;50	12062;8	6395;0;0;56;
$GPXUP;3929;08:43:38;0;50	1207;8	63968;0;0;55;
$GPXUP;3929;08:43:39;0;50	12075;8	63987;0;0;54;
$GPXUP;3929;08:43:40;0;50	12079;8	64007;0;0;55;
$GPXUP;3929;08:43:41;0;50	12082;8	64028;0;0;56;
$GPXUP;3929;08:43:42;0;50	12084;8	6405;0;0;55;
$GPXUP;3929;08:43:43;0;50	12086;8	6407;0;0;52;
$GPXUP;3929;08:43:44;0;50	12088;8	6409;0;0;52;
$GPXUP;3929;08:43:45;0;50	1209;8	6411;0;0;51;
$GPXUP;3929;08:43:46;0;50	12095;8	64128;0;0;51;
$GPXUP;3929;08:43:47;0;50	12102;8	64144;0;0;50;
$GPXUP;3929;08:43:48;0;50	12113;8	64156;0;0;49;
$GPXUP;3929;08:43:49;0;50	12126;8	64163;0;0;54;
$GPXUP;3929;08:43:50;0;50	1214;8	64168;0;0;54;
$GPXUP;3929;08:43:51;0;50	12154;8	64173;0;0;53;
$GPXUP;3929;08:43:52;0;50	12167;8	64179;0;0;51;
$GPXUP;3929;08:43:53;0;50	12178;8	64188;0;0;54;
$GPXUP;3929;08:43:54;0;50	12186;8	64202;0;0;50;
$GPXUP;3929;08:43:55;0;50	1219;8	6422;0;0;46;
$GPXUP;3929;08:43:56;0;50	12195;8	64234;0;0;43;
$GPXUP;3929;08:43:57;0;50	12202;8	64247;0;0;45;
$GPXUP;3929;08:43:58;0;50	12209;8	64261;0;0;47;
$GPXUP;3929;08:43:59;0;50	12216;8	64276;0;0;50;
$GPXUP;3929;08:44:00;0;50	12221;8	64294;0;0;51;
$GPXUP;3929;08:44:01;0;50	12224;8	64314;0;0;53;
$GPXUP;3929;08:44:02;0;50	12227;8	64334;0;0;53;
$GPXUP;3929;08:44:03;0;50	1223;8	64354;0;0;54;
$GPXUP;3929;08:44:04;0;50	12234;8	64375;0;0;55;
$GPXUP;3929;08:44:05;0;50	12241;8	64394;0;0;58;
$GPXUP;3929;08:44:06;0;50	12251;8	64412;0;0;60;
$GPXUP;3929;08:44:07;0;50	12263;8	64427;0;0;62;
$GPXUP;3929;08:44:08;0;50	12276;8	64439;0;0;63;
$GPXUP;3929;08:44:09;0;50	12292;8	6445;0;0;67;
$GPXUP;3929;08:44:10;0;50	12306;8	64463;0;0;66;
$GPXUP;3929;08:44:11;0;50	1232;8	64476;0;0;64;
$GPXUP;3929;08:44:12;0;50	12333;8	6449;0;0;61;
$GPXUP;3929;08:44:13;0;50	12345;8	64503;0;0;59;
$GPXUP;3929;08:44:14;0;50	12356;8	64518;0;0;59;
$GPXUP;3929;08:44:15;0;50	12365;8	64536;0;0;57;
$GPXUP;3929;08:44:16;0;50	12372;8	64555;0;0;56;
$GPXUP;3929;08:44:17;0;50	12379;8	64573;0;0;56;
$GPXUP;3929;08:44:18;0;50	12387;8	64592;0;0;57;
$GPXUP;3929;08:44:19;0;50	12394;8	64612;0;0;60;
$GPXUP;3929;08:44:20;0;50	12398;8	64634;0;0;60;
$GPXUP;3929;08:44:21;0;50	12404;8	64656;0;0;56;
$GPXUP;3929;08:44:22;0;50	12413;8	64675;0;0;61;
$GPXUP;3929;08:44:23;0;50	12424;8	64693;0;0;64;
$GPXUP;3929;08:44:24;0;50	12434;8	64712;0;0;62;
$GPXUP;3929;08:44:25;0;50	12442;8	64732;0;0;56;
$GPXUP;3929;08:44:26;0;50	12447;8	64752;0;0;56;
$GPXUP;3929;08:44:27;0;50	12452;8	64773;0;0;56;
$GPXUP;3929;08:44:28;0;50	12456;8	64794;0;0;56;
$GPXUP;3929;08:44:29;0;50	12459;8	64815;0;0;56;
$GPXUP;3929;08:44:30;0;50	12462;8	64837;0;0;58;
$GPXUP;3929;08:44:31;0;50	12462;8	6486;0;0;59;
$GPXUP;3929;08:44:32;0;50	12459;8	64885;0;0;64;
$GPXUP;3929;08:44:33;0;50	12454;8	6491;0;0;66;
$GPXUP;3929;08:44:34;0;50	12451;8	64936;0;0;66;
$GPXUP;3929;08:44:35;0;50	1245;8	64961;0;0;65;
$GPXUP;3929;08:44:36;0;50	12451;8	64986;0;0;65;
$GPXUP;3929;08:44:37;0;50	12452;8	65011;0;0;61;
$GPXUP;3929;08:44:38;0;50	12454;8	65034;0;0;61;
$GPXUP;3929;08:44:39;0;50	12455;8	65058;0;0;59;
$GPXUP;3929;08:44:40;0;50	12458;8	6508;0;0;57;
$GPXUP;3929;08:44:41;0;50	12463;8	651;0;0;56;
$GPXUP;3929;08:44:42;0;50	12468;8	6512;0;0;55;
$GPXUP;3929;08:44:43;0;50	12474;8	65139;0;0;54;
$GPXUP;3929;08:44:44;0;50	1248;8	65157;0;0;49;
$GPXUP;3929;08:44:45;0;50	12484;8	65175;0;0;50;
$GPXUP;3929;08:44:46;0;50	12487;8	65194;0;0;49;
$GPXUP;3929;08:44:47;0;50	12489;8	65212;0;0;48;
$GPXUP;3929;08:44:48;0;50	12491;8	6523;0;0;48;
$GPXUP;3929;08:44:49;0;50	1249;8	65249;0;0;48;
$GPXUP;3929;08:44:50;0;50	12488;8	65267;0;0;49;
$GPXUP;3929;08:44:51;0;50	12485;8	65285;0;0;48;
$GPXUP;3929;08:44:52;0;50	12482;8	65304;0;0;49;
$GPXUP;3929;08:44:53;0;50	12478;8	65322;0;0;50;
$GPXUP;3929;08:44:54;0;50	12473;8	65341;0;0;52;
$GPXUP;3929;08:44:55;0;50	1247;8	6536;0;0;51;
$GPXUP;3929;08:44:56;0;50	12468;8	6538;0;0;53;
$GPXUP;3929;08:44:57;0;50	12469;8	65402;0;0;56;
$GPXUP;3929;08:44:58;0;50	12472;8	65424;0;0;57;
$GPXUP;3929;08:44:59;0;50	12477;8	65446;0;0;59;
$GPXUP;3929;08:45:00;0;50	12481;8	65468;0;0;60;
$GPXUP;3929;08:45:01;0;50	12484;8	65491;0;0;63;
$GPXUP;3929;08:45:02;0;50	12486;8	65516;0;0;63;
$GPXUP;3929;08:45:03;0;50	12487;8	6554;0;0;62;
$GPXUP;3929;08:45:04;0;50	1249;8	65564;0;0;62;
$GPXUP;3929;08:45:05;0;50	12496;8	65586;0;0;61;
$GPXUP;3929;08:45:06;0;50	12504;8	65606;0;0;62;
$GPXUP;3929;08:45:07;0;50	12512;8	65627;0;0;63;
$GPXUP;3929;08:45:08;0;50	1252;8	65649;0;0;65;
$GPXUP;3929;08:45:09;0;50	12526;8	65672;0;0;66;
$GPXUP;3929;08:45:10;0;50	12532;8	65696;0;0;66;
$GPXUP;3929;08:45:11;0;50	12539;8	6572;0;0;66;
$GPXUP;3929;08:45:12;0;50	12546;8	65741;0;0;59;
$GPXUP;3929;08:45:13;0;50	12555;8	65758;0;0;56;
$GPXUP;3929;08:45:14;0;50	12563;8	65774;0;0;53;
$GPXUP;3929;08:45:15;0;50	1257;8	6579;0;0;49;
$GPXUP;3929;08:45:16;0;50	12573;8	65809;0;0;49;
$GPXUP;3929;08:45:17;0;50	12569;8	6583;0;0;50;
$GPXUP;3929;08:45:18;0;50	1256;8	65848;0;0;50;
$GPXUP;3929;08:45:19;0;50	12551;8	65866;0;0;53;
$GPXUP;3929;08:45:20;0;50	12545;8	65883;0;0;49;
$GPXUP;3929;08:45:21;0;50	12544;8	659;0;0;46;
$GPXUP;3929;08:45:22;0;50	1255;8	65912;0;0;33;
$GPXUP;3929;08:45:23;0;50	12562;8	65912;0;0;35;
$GPXUP;3929;08:45:24;0;50	1257;8	65901;0;0;31;
$GPXUP;3929;08:45:25;0;50	12566;8	65886;0;0;27;
$GPXUP;3929;08:45:26;0;50	12558;8	6588;0;0;19;
$GPXUP;3929;08:45:27;0;50	12554;8	65884;0;0;10;
$GPXUP;3929;08:45:28;0;50	12552;8	65891;0;0;8;
$GPXUP;3929;08:45:29;0;50	12551;8	65895;0;0;7;
$GPXUP;3929;08:45:30;0;50	12551;8	65898;0;0;4;
$GPXUP;3929;08:45:31;0;50	12551;8	659;0;0;1;
$GPXUP;3929;08:45:32;0;50	12551;8	659;0;0;1;
$GPXUP;3929;08:45:33;0;50	12551;8	659;0;0;0;
