# Supplementary material for: Pigeon Navigation: Different Routes Lead to Frankfurt
Source: PLoS One. 2014 Nov 12;9(11):e112439. doi: 10.1371/journal.pone.0112439 (PMC4229201; doi:10.1371/journal.pone.0112439)
Supplement: File S4 — Files containing the original track data and a ‘Read me’ explaining the data format. (ZIP) [file pone.0112439.s004.zip › S-KB/100525xup07_357.log]

$GPXUP;3929;08:23:16;0;50	07184;8	53891;0;0;0;
$GPXUP;3929;08:23:17;0;50	07184;8	53891;0;0;16;
$GPXUP;3929;08:23:18;0;50	07178;8	53897;0;0;38;
$GPXUP;3929;08:23:19;0;50	07167;8	539;0;0;44;
$GPXUP;3929;08:23:20;0;50	07155;8	53899;0;0;47;
$GPXUP;3929;08:23:21;0;50	07144;8	53892;0;0;50;
$GPXUP;3929;08:23:22;0;50	07133;8	5388;0;0;50;
$GPXUP;3929;08:23:23;0;50	07123;8	53868;0;0;52;
$GPXUP;3929;08:23:24;0;50	07112;8	53855;0;0;54;
$GPXUP;3929;08:23:25;0;50	07101;8	53842;0;0;54;
$GPXUP;3929;08:23:26;0;50	0709;8	5383;0;0;55;
$GPXUP;3929;08:23:27;0;50	07078;8	5382;0;0;56;
$GPXUP;3929;08:23:28;0;50	07062;8	53814;0;0;64;
$GPXUP;3929;08:23:29;0;50	07047;8	53814;0;0;57;
$GPXUP;3929;08:23:30;0;50	07033;8	5382;0;0;54;
$GPXUP;3929;08:23:31;0;50	07023;8	53831;0;0;49;
$GPXUP;3929;08:23:32;0;50	07017;8	53846;0;0;46;
$GPXUP;3929;08:23:33;0;50	07018;8	53863;0;0;44;
$GPXUP;3929;08:23:34;0;50	07024;8	53877;0;0;43;
$GPXUP;3929;08:23:35;0;50	07033;8	53886;0;0;44;
$GPXUP;3929;08:23:36;0;50	07044;8	53886;0;0;52;
$GPXUP;3929;08:23:37;0;50	07056;8	53876;0;0;59;
$GPXUP;3929;08:23:38;0;50	07066;8	53858;0;0;62;
$GPXUP;3929;08:23:39;0;50	07076;8	53839;0;0;61;
$GPXUP;3929;08:23:40;0;50	07088;8	53825;0;0;61;
$GPXUP;3929;08:23:41;0;50	07101;8	53816;0;0;58;
$GPXUP;3929;08:23:42;0;50	07115;8	53814;0;0;55;
$GPXUP;3929;08:23:43;0;50	07128;8	53818;0;0;49;
$GPXUP;3929;08:23:44;0;50	07137;8	5383;0;0;49;
$GPXUP;3929;08:23:45;0;50	07144;8	53845;0;0;46;
$GPXUP;3929;08:23:46;0;50	07148;8	53861;0;0;43;
$GPXUP;3929;08:23:47;0;50	0715;8	53878;0;0;41;
$GPXUP;3929;08:23:48;0;50	0715;8	53893;0;0;39;
$GPXUP;3929;08:23:49;0;50	07149;8	53908;0;0;39;
$GPXUP;3929;08:23:50;0;50	07144;8	53923;0;0;41;
$GPXUP;3929;08:23:51;0;50	07138;8	53936;0;0;44;
$GPXUP;3929;08:23:52;0;50	07127;8	53945;0;0;55;
$GPXUP;3929;08:23:53;0;50	07113;8	53949;0;0;57;
$GPXUP;3929;08:23:54;0;50	07099;8	53953;0;0;55;
$GPXUP;3929;08:23:54;0;50	07086;8	53961;0;0;55;
$GPXUP;3929;08:23:55;0;50	07073;8	53972;0;0;54;
$GPXUP;3929;08:23:56;0;50	0706;8	53978;0;0;51;
$GPXUP;3929;08:23:57;0;50	07046;8	5398;0;0;57;
$GPXUP;3929;08:23:58;0;50	07031;8	5398;0;0;59;
$GPXUP;3929;08:23:59;0;50	07015;8	53976;0;0;61;
$GPXUP;3929;08:24:00;0;50	07;8	53975;0;0;62;
$GPXUP;3929;08:24:01;0;50	06985;8	53979;0;0;58;
$GPXUP;3929;08:24:02;0;50	06973;8	5399;0;0;54;
$GPXUP;3929;08:24:03;0;50	06966;8	54008;0;0;52;
$GPXUP;3929;08:24:04;0;50	06964;8	54027;0;0;51;
$GPXUP;3929;08:24:05;0;50	06965;8	54046;0;0;48;
$GPXUP;3929;08:24:06;0;50	06972;8	54062;0;0;47;
$GPXUP;3929;08:24:07;0;50	06981;8	54072;0;0;46;
$GPXUP;3929;08:24:08;0;50	06991;8	54079;0;0;45;
$GPXUP;3929;08:24:09;0;50	07003;8	54081;0;0;48;
$GPXUP;3929;08:24:10;0;50	07015;8	54077;0;0;52;
$GPXUP;3929;08:24:11;0;50	07027;8	5407;0;0;54;
$GPXUP;3929;08:24:12;0;50	0704;8	54059;0;0;58;
$GPXUP;3929;08:24:13;0;50	07051;8	54043;0;0;61;
$GPXUP;3929;08:24:14;0;50	07059;8	54022;0;0;62;
$GPXUP;3929;08:24:15;0;50	07066;8	54;0;0;63;
$GPXUP;3929;08:24:16;0;50	07072;8	53976;0;0;65;
$GPXUP;3929;08:24:17;0;50	07079;8	53952;0;0;66;
$GPXUP;3929;08:24:18;0;50	07085;8	53926;0;0;68;
$GPXUP;3929;08:24:19;0;50	0709;8	53901;0;0;66;
$GPXUP;3929;08:24:20;0;50	07096;8	53877;0;0;63;
$GPXUP;3929;08:24:21;0;50	07102;8	53854;0;0;61;
$GPXUP;3929;08:24:22;0;50	0711;8	53834;0;0;60;
$GPXUP;3929;08:24:23;0;50	07117;8	53812;0;0;63;
$GPXUP;3929;08:24:24;0;50	07125;8	53791;0;0;63;
$GPXUP;3929;08:24:25;0;50	07129;8	53766;0;0;66;
$GPXUP;3929;08:24:26;0;50	07132;8	53741;0;0;66;
$GPXUP;3929;08:24:27;0;50	07132;8	53715;0;0;65;
$GPXUP;3929;08:24:28;0;50	07132;8	5369;0;0;65;
$GPXUP;3929;08:24:29;0;50	07132;8	53664;0;0;64;
$GPXUP;3929;08:24:30;0;50	07136;8	5364;0;0;64;
$GPXUP;3929;08:24:31;0;50	07145;8	53621;0;0;63;
$GPXUP;3929;08:24:32;0;50	07158;8	53607;0;0;61;
$GPXUP;3929;08:24:33;0;50	07172;8	536;0;0;58;
$GPXUP;3929;08:24:34;0;50	07186;8	536;0;0;53;
$GPXUP;3929;08:24:35;0;50	07199;8	53606;0;0;50;
$GPXUP;3929;08:24:36;0;50	07209;8	53617;0;0;50;
$GPXUP;3929;08:24:37;0;50	07217;8	53633;0;0;47;
$GPXUP;3929;08:24:38;0;50	07222;8	5365;0;0;47;
$GPXUP;3929;08:24:39;0;50	07225;8	53667;0;0;45;
$GPXUP;3929;08:24:40;0;50	07226;8	53685;0;0;45;
$GPXUP;3929;08:24:41;0;50	07227;8	53703;0;0;45;
$GPXUP;3929;08:24:42;0;50	07227;8	5372;0;0;44;
$GPXUP;3929;08:24:43;0;50	07224;8	53736;0;0;41;
$GPXUP;3929;08:24:44;0;50	07217;8	53749;0;0;42;
$GPXUP;3929;08:24:45;0;50	07206;8	53754;0;0;46;
$GPXUP;3929;08:24:46;0;50	07194;8	53751;0;0;52;
$GPXUP;3929;08:24:47;0;50	07181;8	5374;0;0;57;
$GPXUP;3929;08:24:48;0;50	0717;8	53726;0;0;61;
$GPXUP;3929;08:24:49;0;50	0716;8	53707;0;0;61;
$GPXUP;3929;08:24:50;0;50	07152;8	53685;0;0;63;
$GPXUP;3929;08:24:51;0;50	07148;8	53661;0;0;64;
$GPXUP;3929;08:24:52;0;50	07147;8	53635;0;0;67;
$GPXUP;3929;08:24:53;0;50	0715;8	5361;0;0;65;
$GPXUP;3929;08:24:54;0;50	07158;8	53587;0;0;65;
$GPXUP;3929;08:24:55;0;50	07167;8	53565;0;0;66;
$GPXUP;3929;08:24:56;0;50	07176;8	53544;0;0;65;
$GPXUP;3929;08:24:57;0;50	07187;8	53524;0;0;63;
$GPXUP;3929;08:24:58;0;50	07198;8	53506;0;0;63;
$GPXUP;3929;08:24:59;0;50	07209;8	53488;0;0;64;
$GPXUP;3929;08:25:00;0;50	0722;8	53468;0;0;65;
$GPXUP;3929;08:25:01;0;50	07229;8	53448;0;0;63;
$GPXUP;3929;08:25:02;0;50	07236;8	53426;0;0;64;
$GPXUP;3929;08:25:03;0;50	07245;8	53406;0;0;64;
$GPXUP;3929;08:25:04;0;50	07256;8	5339;0;0;58;
$GPXUP;3929;08:25:05;0;50	0727;8	53382;0;0;55;
$GPXUP;3929;08:25:06;0;50	07282;8	53383;0;0;48;
$GPXUP;3929;08:25:07;0;50	07291;8	53392;0;0;47;
$GPXUP;3929;08:25:08;0;50	07296;8	53408;0;0;48;
$GPXUP;3929;08:25:09;0;50	07296;8	53428;0;0;50;
$GPXUP;3929;08:25:10;0;50	07288;8	53445;0;0;53;
$GPXUP;3929;08:25:11;0;50	07276;8	53458;0;0;58;
$GPXUP;3929;08:25:12;0;50	07263;8	53467;0;0;58;
$GPXUP;3929;08:25:13;0;50	07248;8	5347;0;0;58;
$GPXUP;3929;08:25:14;0;50	07234;8	53466;0;0;59;
$GPXUP;3929;08:25:15;0;50	0722;8	53455;0;0;59;
$GPXUP;3929;08:25:16;0;50	07208;8	53441;0;0;62;
$GPXUP;3929;08:25:17;0;50	07196;8	53424;0;0;62;
$GPXUP;3929;08:25:18;0;50	07184;8	53408;0;0;62;
$GPXUP;3929;08:25:19;0;50	07171;8	53396;0;0;63;
$GPXUP;3929;08:25:20;0;50	07155;8	53392;0;0;62;
$GPXUP;3929;08:25:21;0;50	0714;8	53393;0;0;61;
$GPXUP;3929;08:25:22;0;50	07126;8	53401;0;0;60;
$GPXUP;3929;08:25:23;0;50	07114;8	53414;0;0;56;
$GPXUP;3929;08:25:24;0;50	07103;8	53427;0;0;54;
$GPXUP;3929;08:25:25;0;50	07095;8	53443;0;0;51;
$GPXUP;3929;08:25:26;0;50	07091;8	53461;0;0;51;
$GPXUP;3929;08:25:27;0;50	07091;8	53482;0;0;51;
$GPXUP;3929;08:25:28;0;50	07095;8	53501;0;0;51;
$GPXUP;3929;08:25:29;0;50	07103;8	53518;0;0;52;
$GPXUP;3929;08:25:30;0;50	07112;8	53532;0;0;51;
$GPXUP;3929;08:25:31;0;50	07124;8	53542;0;0;53;
$GPXUP;3929;08:25:32;0;50	07137;8	5355;0;0;52;
$GPXUP;3929;08:25:33;0;50	0715;8	53556;0;0;53;
$GPXUP;3929;08:25:34;0;50	07163;8	53562;0;0;53;
$GPXUP;3929;08:25:35;0;50	07175;8	53568;0;0;47;
$GPXUP;3929;08:25:36;0;50	07185;8	53578;0;0;44;
$GPXUP;3929;08:25:37;0;50	07192;8	5359;0;0;41;
$GPXUP;3929;08:25:38;0;50	07195;8	53604;0;0;40;
$GPXUP;3929;08:25:39;0;50	07194;8	5362;0;0;43;
$GPXUP;3929;08:25:40;0;50	07189;8	53636;0;0;46;
$GPXUP;3929;08:25:41;0;50	07185;8	53654;0;0;50;
$GPXUP;3929;08:25:42;0;50	07181;8	53674;0;0;54;
$GPXUP;3929;08:25:43;0;50	07178;8	53695;0;0;52;
$GPXUP;3929;08:25:44;0;50	07175;8	53715;0;0;50;
$GPXUP;3929;08:25:45;0;50	07172;8	53734;0;0;48;
$GPXUP;3929;08:25:46;0;50	07167;8	5375;0;0;47;
$GPXUP;3929;08:25:47;0;50	07158;8	53764;0;0;51;
$GPXUP;3929;08:25:48;0;50	07148;8	53776;0;0;53;
$GPXUP;3929;08:25:49;0;50	07137;8	53788;0;0;53;
$GPXUP;3929;08:25:50;0;50	0713;8	53805;0;0;56;
$GPXUP;3929;08:25:51;0;50	07126;8	53826;0;0;56;
$GPXUP;3929;08:25:52;0;50	07125;8	53848;0;0;55;
$GPXUP;3929;08:25:53;0;50	07126;8	53869;0;0;53;
$GPXUP;3929;08:25:54;0;50	07128;8	53889;0;0;50;
$GPXUP;3929;08:25:55;0;50	07129;8	53907;0;0;48;
$GPXUP;3929;08:25:56;0;50	07128;8	53925;0;0;48;
$GPXUP;3929;08:25:57;0;50	07127;8	53944;0;0;50;
$GPXUP;3929;08:25:58;0;50	07128;8	53964;0;0;51;
$GPXUP;3929;08:25:59;0;50	07128;8	53983;0;0;50;
$GPXUP;3929;08:26:00;0;50	07128;8	54002;0;0;49;
$GPXUP;3929;08:26:01;0;50	07128;8	54022;0;0;50;
$GPXUP;3929;08:26:02;0;50	07131;8	5404;0;0;49;
$GPXUP;3929;08:26:03;0;50	07136;8	54058;0;0;51;
$GPXUP;3929;08:26:04;0;50	07143;8	54074;0;0;51;
$GPXUP;3929;08:26:05;0;50	07149;8	54092;0;0;53;
$GPXUP;3929;08:26:06;0;50	07154;8	5411;0;0;51;
$GPXUP;3929;08:26:07;0;50	07156;8	5413;0;0;52;
$GPXUP;3929;08:26:08;0;50	07157;8	54151;0;0;53;
$GPXUP;3929;08:26:09;0;50	07158;8	54172;0;0;54;
$GPXUP;3929;08:26:10;0;50	07162;8	54192;0;0;53;
$GPXUP;3929;08:26:11;0;50	07167;8	54211;0;0;53;
$GPXUP;3929;08:26:12;0;50	07174;8	54228;0;0;52;
$GPXUP;3929;08:26:13;0;50	07183;8	54242;0;0;52;
$GPXUP;3929;08:26:14;0;50	07194;8	54253;0;0;52;
$GPXUP;3929;08:26:15;0;50	07205;8	54263;0;0;52;
$GPXUP;3929;08:26:16;0;50	07216;8	54274;0;0;52;
$GPXUP;3929;08:26:17;0;50	07226;8	54287;0;0;51;
$GPXUP;3929;08:26:18;0;50	07234;8	54302;0;0;50;
$GPXUP;3929;08:26:19;0;50	07241;8	54317;0;0;50;
$GPXUP;3929;08:26:20;0;50	0725;8	54332;0;0;51;
$GPXUP;3929;08:26:21;0;50	0726;8	54344;0;0;50;
$GPXUP;3929;08:26:22;0;50	07271;8	54352;0;0;52;
$GPXUP;3929;08:26:23;0;50	07284;8	54358;0;0;52;
$GPXUP;3929;08:26:24;0;50	07297;8	5436;0;0;56;
$GPXUP;3929;08:26:25;0;50	07311;8	54359;0;0;56;
$GPXUP;3929;08:26:26;0;50	07326;8	54358;0;0;57;
$GPXUP;3929;08:26:27;0;50	07341;8	54358;0;0;58;
$GPXUP;3929;08:26:28;0;50	07356;8	5436;0;0;57;
$GPXUP;3929;08:26:29;0;50	07369;8	54368;0;0;56;
$GPXUP;3929;08:26:30;0;50	0738;8	5438;0;0;54;
$GPXUP;3929;08:26:31;0;50	0739;8	54393;0;0;52;
$GPXUP;3929;08:26:32;0;50	074;8	54406;0;0;52;
$GPXUP;3929;08:26:33;0;50	0741;8	54419;0;0;49;
$GPXUP;3929;08:26:34;0;50	07421;8	54429;0;0;54;
$GPXUP;3929;08:26:35;0;50	07434;8	54435;0;0;55;
$GPXUP;3929;08:26:36;0;50	07448;8	54438;0;0;56;
$GPXUP;3929;08:26:37;0;50	07462;8	5444;0;0;57;
$GPXUP;3929;08:26:38;0;50	07477;8	54442;0;0;57;
$GPXUP;3929;08:26:39;0;50	07491;8	54445;0;0;57;
$GPXUP;3929;08:26:40;0;50	07504;8	54448;0;0;57;
$GPXUP;3929;08:26:41;0;50	07519;8	54451;0;0;57;
$GPXUP;3929;08:26:42;0;50	07533;8	54455;0;0;57;
$GPXUP;3929;08:26:43;0;50	07547;8	54461;0;0;58;
$GPXUP;3929;08:26:44;0;50	07559;8	54472;0;0;55;
$GPXUP;3929;08:26:45;0;50	07567;8	5449;0;0;54;
$GPXUP;3929;08:26:46;0;50	07572;8	54509;0;0;53;
$GPXUP;3929;08:26:47;0;50	07574;8	5453;0;0;53;
$GPXUP;3929;08:26:48;0;50	07574;8	5455;0;0;54;
$GPXUP;3929;08:26:49;0;50	07572;8	54572;0;0;57;
$GPXUP;3929;08:26:50;0;50	07568;8	54594;0;0;58;
$GPXUP;3929;08:26:51;0;50	07563;8	54615;0;0;56;
$GPXUP;3929;08:26:52;0;50	07558;8	54636;0;0;55;
$GPXUP;3929;08:26:53;0;50	07555;8	54656;0;0;53;
$GPXUP;3929;08:26:54;0;50	07553;8	54676;0;0;52;
$GPXUP;3929;08:26:55;0;50	07553;8	54696;0;0;51;
$GPXUP;3929;08:26:56;0;50	07555;8	54715;0;0;50;
$GPXUP;3929;08:26:57;0;50	0756;8	54733;0;0;50;
$GPXUP;3929;08:26:58;0;50	07566;8	5475;0;0;49;
$GPXUP;3929;08:26:59;0;50	07573;8	54766;0;0;50;
$GPXUP;3929;08:27:00;0;50	07582;8	54779;0;0;48;
$GPXUP;3929;08:27:01;0;50	07591;8	5479;0;0;51;
$GPXUP;3929;08:27:02;0;50	07603;8	54798;0;0;51;
$GPXUP;3929;08:27:03;0;50	07616;8	54804;0;0;49;
$GPXUP;3929;08:27:04;0;50	07627;8	54812;0;0;50;
$GPXUP;3929;08:27:05;0;50	07638;8	54824;0;0;50;
$GPXUP;3929;08:27:06;0;50	07647;8	54837;0;0;50;
$GPXUP;3929;08:27:07;0;50	07654;8	54853;0;0;51;
$GPXUP;3929;08:27:08;0;50	07662;8	54869;0;0;52;
$GPXUP;3929;08:27:09;0;50	07669;8	54886;0;0;51;
$GPXUP;3929;08:27:10;0;50	07677;8	54901;0;0;52;
$GPXUP;3929;08:27:11;0;50	07686;8	54916;0;0;52;
$GPXUP;3929;08:27:12;0;50	07697;8	54929;0;0;53;
$GPXUP;3929;08:27:13;0;50	07708;8	5494;0;0;52;
$GPXUP;3929;08:27:14;0;50	07718;8	54951;0;0;53;
$GPXUP;3929;08:27:15;0;50	0773;8	54961;0;0;54;
$GPXUP;3929;08:27:16;0;50	07742;8	54973;0;0;54;
$GPXUP;3929;08:27:17;0;50	07752;8	54986;0;0;54;
$GPXUP;3929;08:27:18;0;50	07763;8	54998;0;0;54;
$GPXUP;3929;08:27:19;0;50	07774;8	55011;0;0;53;
$GPXUP;3929;08:27:20;0;50	07785;8	55024;0;0;53;
$GPXUP;3929;08:27:21;0;50	07796;8	55035;0;0;51;
$GPXUP;3929;08:27:22;0;50	07807;8	55044;0;0;54;
$GPXUP;3929;08:27:23;0;50	0782;8	55052;0;0;54;
$GPXUP;3929;08:27:24;0;50	07832;8	5506;0;0;54;
$GPXUP;3929;08:27:25;0;50	07844;8	55068;0;0;53;
$GPXUP;3929;08:27:26;0;50	07856;8	55077;0;0;53;
$GPXUP;3929;08:27:27;0;50	07869;8	55086;0;0;53;
$GPXUP;3929;08:27:28;0;50	0788;8	55097;0;0;49;
$GPXUP;3929;08:27:29;0;50	0789;8	55109;0;0;50;
$GPXUP;3929;08:27:30;0;50	07901;8	5512;0;0;54;
$GPXUP;3929;08:27:31;0;50	07914;8	55127;0;0;53;
$GPXUP;3929;08:27:32;0;50	07926;8	55132;0;0;54;
$GPXUP;3929;08:27:33;0;50	0794;8	55137;0;0;56;
$GPXUP;3929;08:27:34;0;50	07953;8	55142;0;0;55;
$GPXUP;3929;08:27:35;0;50	07966;8	55147;0;0;54;
$GPXUP;3929;08:27:36;0;50	0798;8	55153;0;0;58;
$GPXUP;3929;08:27:37;0;50	07992;8	55162;0;0;53;
$GPXUP;3929;08:27:38;0;50	08003;8	55176;0;0;54;
$GPXUP;3929;08:27:39;0;50	08014;8	55188;0;0;53;
$GPXUP;3929;08:27:40;0;50	08026;8	55196;0;0;57;
$GPXUP;3929;08:27:41;0;50	0804;8	55204;0;0;58;
$GPXUP;3929;08:27:42;0;50	08054;8	55213;0;0;58;
$GPXUP;3929;08:27:43;0;50	08068;8	55221;0;0;62;
$GPXUP;3929;08:27:44;0;50	08082;8	55229;0;0;63;
$GPXUP;3929;08:27:45;0;50	08096;8	55239;0;0;60;
$GPXUP;3929;08:27:46;0;50	08106;8	55254;0;0;57;
$GPXUP;3929;08:27:47;0;50	08114;8	55273;0;0;57;
$GPXUP;3929;08:27:48;0;50	08118;8	55294;0;0;56;
$GPXUP;3929;08:27:49;0;50	08122;8	55315;0;0;55;
$GPXUP;3929;08:27:50;0;50	08126;8	55336;0;0;55;
$GPXUP;3929;08:27:51;0;50	08131;8	55357;0;0;56;
$GPXUP;3929;08:27:52;0;50	08136;8	55378;0;0;57;
$GPXUP;3929;08:27:53;0;50	08142;8	55398;0;0;57;
$GPXUP;3929;08:27:54;0;50	08151;8	55414;0;0;56;
$GPXUP;3929;08:27:55;0;50	08161;8	55428;0;0;55;
$GPXUP;3929;08:27:56;0;50	08171;8	55443;0;0;55;
$GPXUP;3929;08:27:57;0;50	08182;8	55456;0;0;54;
$GPXUP;3929;08:27:58;0;50	08192;8	55469;0;0;55;
$GPXUP;3929;08:27:59;0;50	08203;8	55483;0;0;55;
$GPXUP;3929;08:28:00;0;50	08214;8	55495;0;0;57;
$GPXUP;3929;08:28:01;0;50	08227;8	55507;0;0;56;
$GPXUP;3929;08:28:02;0;50	08238;8	55518;0;0;56;
$GPXUP;3929;08:28:03;0;50	0825;8	55531;0;0;54;
$GPXUP;3929;08:28:04;0;50	0826;8	55546;0;0;55;
$GPXUP;3929;08:28:05;0;50	0827;8	55562;0;0;57;
$GPXUP;3929;08:28:06;0;50	08281;8	55575;0;0;58;
$GPXUP;3929;08:28:07;0;50	08294;8	55587;0;0;58;
$GPXUP;3929;08:28:08;0;50	08307;8	55598;0;0;59;
$GPXUP;3929;08:28:09;0;50	0832;8	55606;0;0;58;
$GPXUP;3929;08:28:10;0;50	08335;8	55613;0;0;58;
$GPXUP;3929;08:28:11;0;50	08348;8	55622;0;0;56;
$GPXUP;3929;08:28:12;0;50	0836;8	55632;0;0;55;
$GPXUP;3929;08:28:13;0;50	08372;8	55644;0;0;53;
$GPXUP;3929;08:28:14;0;50	08382;8	55656;0;0;53;
$GPXUP;3929;08:28:15;0;50	08392;8	55668;0;0;50;
$GPXUP;3929;08:28:16;0;50	084;8	55683;0;0;48;
$GPXUP;3929;08:28:17;0;50	08404;8	557;0;0;49;
$GPXUP;3929;08:28:18;0;50	08406;8	5572;0;0;50;
$GPXUP;3929;08:28:19;0;50	08408;8	5574;0;0;52;
$GPXUP;3929;08:28:20;0;50	08411;8	5576;0;0;52;
$GPXUP;3929;08:28:21;0;50	08416;8	55779;0;0;53;
$GPXUP;3929;08:28:22;0;50	0842;8	55799;0;0;53;
$GPXUP;3929;08:28:23;0;50	08428;8	55817;0;0;54;
$GPXUP;3929;08:28:24;0;50	08437;8	55832;0;0;55;
$GPXUP;3929;08:28:25;0;50	08448;8	55845;0;0;54;
$GPXUP;3929;08:28:26;0;50	08459;8	55858;0;0;56;
$GPXUP;3929;08:28:27;0;50	0847;8	5587;0;0;56;
$GPXUP;3929;08:28:28;0;50	0848;8	55884;0;0;53;
$GPXUP;3929;08:28:29;0;50	08489;8	55899;0;0;52;
$GPXUP;3929;08:28:30;0;50	08496;8	55916;0;0;52;
$GPXUP;3929;08:28:31;0;50	08503;8	55933;0;0;52;
$GPXUP;3929;08:28:32;0;50	08509;8	55952;0;0;53;
$GPXUP;3929;08:28:33;0;50	08514;8	5597;0;0;53;
$GPXUP;3929;08:28:34;0;50	08518;8	5599;0;0;53;
$GPXUP;3929;08:28:35;0;50	08521;8	5601;0;0;53;
$GPXUP;3929;08:28:36;0;50	08523;8	56031;0;0;55;
$GPXUP;3929;08:28:37;0;50	08525;8	56052;0;0;54;
$GPXUP;3929;08:28:38;0;50	08528;8	56073;0;0;55;
$GPXUP;3929;08:28:39;0;50	08529;8	56094;0;0;57;
$GPXUP;3929;08:28:40;0;50	08529;8	56116;0;0;57;
$GPXUP;3929;08:28:41;0;50	0853;8	56139;0;0;57;
$GPXUP;3929;08:28:42;0;50	08534;8	5616;0;0;57;
$GPXUP;3929;08:28:43;0;50	0854;8	5618;0;0;57;
$GPXUP;3929;08:28:44;0;50	08547;8	562;0;0;59;
$GPXUP;3929;08:28:45;0;50	08554;8	56219;0;0;59;
$GPXUP;3929;08:28:46;0;50	0856;8	56239;0;0;58;
$GPXUP;3929;08:28:47;0;50	08565;8	56261;0;0;59;
$GPXUP;3929;08:28:48;0;50	08569;8	56283;0;0;58;
$GPXUP;3929;08:28:49;0;50	08574;8	56305;0;0;58;
$GPXUP;3929;08:28:50;0;50	08582;8	56325;0;0;58;
$GPXUP;3929;08:28:51;0;50	08589;8	56342;0;0;56;
$GPXUP;3929;08:28:52;0;50	08598;8	5636;0;0;58;
$GPXUP;3929;08:28:53;0;50	08607;8	56379;0;0;59;
$GPXUP;3929;08:28:54;0;50	08615;8	56398;0;0;58;
$GPXUP;3929;08:28:55;0;50	08623;8	56417;0;0;57;
$GPXUP;3929;08:28:56;0;50	0863;8	56436;0;0;57;
$GPXUP;3929;08:28:57;0;50	08636;8	56456;0;0;56;
$GPXUP;3929;08:28:58;0;50	0864;8	56476;0;0;57;
$GPXUP;3929;08:28:59;0;50	08644;8	56497;0;0;56;
$GPXUP;3929;08:29:00;0;50	08648;8	56519;0;0;55;
$GPXUP;3929;08:29:01;0;50	08652;8	56539;0;0;56;
$GPXUP;3929;08:29:02;0;50	08658;8	56559;0;0;57;
$GPXUP;3929;08:29:03;0;50	08666;8	56578;0;0;58;
$GPXUP;3929;08:29:04;0;50	08675;8	56596;0;0;58;
$GPXUP;3929;08:29:05;0;50	08684;8	56614;0;0;59;
$GPXUP;3929;08:29:06;0;50	08692;8	56634;0;0;60;
$GPXUP;3929;08:29:07;0;50	08697;8	56655;0;0;61;
$GPXUP;3929;08:29:08;0;50	08701;8	56679;0;0;62;
$GPXUP;3929;08:29:09;0;50	08704;8	56703;0;0;63;
$GPXUP;3929;08:29:10;0;50	08707;8	56729;0;0;65;
$GPXUP;3929;08:29:11;0;50	08711;8	56754;0;0;66;
$GPXUP;3929;08:29:12;0;50	08715;8	56779;0;0;66;
$GPXUP;3929;08:29:13;0;50	0872;8	56804;0;0;65;
$GPXUP;3929;08:29:14;0;50	08726;8	56826;0;0;65;
$GPXUP;3929;08:29:15;0;50	08734;8	56847;0;0;63;
$GPXUP;3929;08:29:16;0;50	08744;8	56867;0;0;62;
$GPXUP;3929;08:29:17;0;50	08753;8	56887;0;0;61;
$GPXUP;3929;08:29:18;0;50	08761;8	56908;0;0;59;
$GPXUP;3929;08:29:19;0;50	08768;8	56929;0;0;61;
$GPXUP;3929;08:29:20;0;50	08774;8	5695;0;0;60;
$GPXUP;3929;08:29:21;0;50	0878;8	56972;0;0;59;
$GPXUP;3929;08:29:22;0;50	08786;8	56994;0;0;59;
$GPXUP;3929;08:29:23;0;50	0879;8	57016;0;0;58;
$GPXUP;3929;08:29:24;0;50	08794;8	57036;0;0;59;
$GPXUP;3929;08:29:25;0;50	088;8	57058;0;0;60;
$GPXUP;3929;08:29:26;0;50	08809;8	57077;0;0;60;
$GPXUP;3929;08:29:27;0;50	08816;8	57097;0;0;59;
$GPXUP;3929;08:29:28;0;50	08819;8	57119;0;0;59;
$GPXUP;3929;08:29:29;0;50	08821;8	57143;0;0;64;
$GPXUP;3929;08:29:30;0;50	08822;8	57168;0;0;64;
$GPXUP;3929;08:29:31;0;50	08823;8	57193;0;0;63;
$GPXUP;3929;08:29:32;0;50	08823;8	57218;0;0;63;
$GPXUP;3929;08:29:33;0;50	08825;8	57243;0;0;62;
$GPXUP;3929;08:29:34;0;50	08828;8	57266;0;0;59;
$GPXUP;3929;08:29:35;0;50	08833;8	57287;0;0;58;
$GPXUP;3929;08:29:36;0;50	08841;8	57307;0;0;59;
$GPXUP;3929;08:29:37;0;50	08852;8	57323;0;0;60;
$GPXUP;3929;08:29:38;0;50	08863;8	57336;0;0;57;
$GPXUP;3929;08:29:39;0;50	08875;8	57347;0;0;56;
$GPXUP;3929;08:29:40;0;50	08889;8	57352;0;0;55;
$GPXUP;3929;08:29:41;0;50	08902;8	57351;0;0;54;
$GPXUP;3929;08:29:42;0;50	08916;8	57345;0;0;55;
$GPXUP;3929;08:29:43;0;50	08929;8	57337;0;0;58;
$GPXUP;3929;08:29:44;0;50	08943;8	57333;0;0;57;
$GPXUP;3929;08:29:45;0;50	08957;8	57337;0;0;59;
$GPXUP;3929;08:29:46;0;50	0897;8	57348;0;0;60;
$GPXUP;3929;08:29:47;0;50	08982;8	57363;0;0;60;
$GPXUP;3929;08:29:48;0;50	08993;8	57379;0;0;62;
$GPXUP;3929;08:29:49;0;50	09004;8	57396;0;0;61;
$GPXUP;3929;08:29:50;0;50	09015;8	57413;0;0;61;
$GPXUP;3929;08:29:51;0;50	09026;8	5743;0;0;63;
$GPXUP;3929;08:29:52;0;50	09038;8	57445;0;0;62;
$GPXUP;3929;08:29:53;0;50	09051;8	57458;0;0;62;
$GPXUP;3929;08:29:54;0;50	09065;8	57468;0;0;61;
$GPXUP;3929;08:29:55;0;50	09079;8	57477;0;0;59;
$GPXUP;3929;08:29:56;0;50	09094;8	57482;0;0;59;
$GPXUP;3929;08:29:57;0;50	09109;8	57482;0;0;60;
$GPXUP;3929;08:29:58;0;50	09124;8	57479;0;0;60;
$GPXUP;3929;08:29:59;0;50	09138;8	57478;0;0;60;
$GPXUP;3929;08:30:00;0;50	09154;8	5748;0;0;60;
$GPXUP;3929;08:30:01;0;50	09168;8	57488;0;0;63;
$GPXUP;3929;08:30:02;0;50	09183;8	57494;0;0;62;
$GPXUP;3929;08:30:03;0;50	09198;8	575;0;0;62;
$GPXUP;3929;08:30:04;0;50	09212;8	57505;0;0;60;
$GPXUP;3929;08:30:05;0;50	09226;8	57511;0;0;59;
$GPXUP;3929;08:30:06;0;50	0924;8	57517;0;0;59;
$GPXUP;3929;08:30:07;0;50	09255;8	57522;0;0;59;
$GPXUP;3929;08:30:08;0;50	09268;8	57527;0;0;57;
$GPXUP;3929;08:30:09;0;50	09282;8	57532;0;0;57;
$GPXUP;3929;08:30:10;0;50	09296;8	57542;0;0;56;
$GPXUP;3929;08:30:11;0;50	09308;8	57554;0;0;57;
$GPXUP;3929;08:30:12;0;50	0932;8	57569;0;0;57;
$GPXUP;3929;08:30:13;0;50	09331;8	57584;0;0;57;
$GPXUP;3929;08:30:14;0;50	09342;8	57598;0;0;56;
$GPXUP;3929;08:30:15;0;50	09354;8	5761;0;0;58;
$GPXUP;3929;08:30:16;0;50	09366;8	57621;0;0;57;
$GPXUP;3929;08:30:17;0;50	09379;8	57628;0;0;57;
$GPXUP;3929;08:30:18;0;50	09393;8	57635;0;0;59;
$GPXUP;3929;08:30:19;0;50	09407;8	57641;0;0;60;
$GPXUP;3929;08:30:20;0;50	09422;8	57647;0;0;57;
$GPXUP;3929;08:30:21;0;50	09436;8	57655;0;0;59;
$GPXUP;3929;08:30:22;0;50	0945;8	57663;0;0;61;
$GPXUP;3929;08:30:23;0;50	09464;8	57669;0;0;62;
$GPXUP;3929;08:30:24;0;50	09479;8	57675;0;0;61;
$GPXUP;3929;08:30:25;0;50	09494;8	57679;0;0;60;
$GPXUP;3929;08:30:26;0;50	09508;8	57685;0;0;60;
$GPXUP;3929;08:30:27;0;50	09522;8	57693;0;0;57;
$GPXUP;3929;08:30:28;0;50	09534;8	57703;0;0;56;
$GPXUP;3929;08:30:29;0;50	09547;8	57715;0;0;54;
$GPXUP;3929;08:30:30;0;50	09557;8	57728;0;0;52;
$GPXUP;3929;08:30:31;0;50	09565;8	57744;0;0;51;
$GPXUP;3929;08:30:32;0;50	09572;8	57761;0;0;53;
$GPXUP;3929;08:30:33;0;50	09581;8	57778;0;0;55;
$GPXUP;3929;08:30:34;0;50	09592;8	57793;0;0;60;
$GPXUP;3929;08:30:35;0;50	09604;8	57806;0;0;62;
$GPXUP;3929;08:30:36;0;50	09618;8	57817;0;0;63;
$GPXUP;3929;08:30:37;0;50	09633;8	57826;0;0;60;
$GPXUP;3929;08:30:38;0;50	09647;8	57835;0;0;61;
$GPXUP;3929;08:30:39;0;50	0966;8	57846;0;0;58;
$GPXUP;3929;08:30:40;0;50	09671;8	57859;0;0;56;
$GPXUP;3929;08:30:41;0;50	0968;8	57875;0;0;54;
$GPXUP;3929;08:30:42;0;50	09687;8	57894;0;0;56;
$GPXUP;3929;08:30:43;0;50	09695;8	57912;0;0;56;
$GPXUP;3929;08:30:44;0;50	09704;8	57929;0;0;61;
$GPXUP;3929;08:30:45;0;50	09715;8	57947;0;0;61;
$GPXUP;3929;08:30:46;0;50	09727;8	57963;0;0;61;
$GPXUP;3929;08:30:47;0;50	09738;8	57979;0;0;61;
$GPXUP;3929;08:30:48;0;50	0975;8	57993;0;0;61;
$GPXUP;3929;08:30:49;0;50	09764;8	58004;0;0;61;
$GPXUP;3929;08:30:50;0;50	09777;8	58016;0;0;61;
$GPXUP;3929;08:30:51;0;50	0979;8	58026;0;0;59;
$GPXUP;3929;08:30:52;0;50	09802;8	58039;0;0;57;
$GPXUP;3929;08:30:53;0;50	09812;8	58056;0;0;56;
$GPXUP;3929;08:30:54;0;50	0982;8	58074;0;0;57;
$GPXUP;3929;08:30:55;0;50	09827;8	58093;0;0;57;
$GPXUP;3929;08:30:56;0;50	09834;8	58112;0;0;57;
$GPXUP;3929;08:30:57;0;50	09843;8	58129;0;0;56;
$GPXUP;3929;08:30:58;0;50	09852;8	58146;0;0;55;
$GPXUP;3929;08:30:59;0;50	09862;8	5816;0;0;53;
$GPXUP;3929;08:31:00;0;50	09873;8	58171;0;0;53;
$GPXUP;3929;08:31:01;0;50	09885;8	58179;0;0;55;
$GPXUP;3929;08:31:02;0;50	09898;8	58188;0;0;56;
$GPXUP;3929;08:31:03;0;50	0991;8	582;0;0;60;
$GPXUP;3929;08:31:04;0;50	09921;8	58215;0;0;57;
$GPXUP;3929;08:31:05;0;50	09931;8	58233;0;0;59;
$GPXUP;3929;08:31:06;0;50	09939;8	58252;0;0;58;
$GPXUP;3929;08:31:07;0;50	09947;8	58271;0;0;58;
$GPXUP;3929;08:31:08;0;50	09956;8	58289;0;0;57;
$GPXUP;3929;08:31:09;0;50	09964;8	58307;0;0;57;
$GPXUP;3929;08:31:10;0;50	09974;8	58324;0;0;56;
$GPXUP;3929;08:31:11;0;50	09982;8	58341;0;0;57;
$GPXUP;3929;08:31:12;0;50	0999;8	58359;0;0;56;
$GPXUP;3929;08:31:13;0;50	09999;8	58374;0;0;56;
$GPXUP;3929;08:31:14;0;50	1001;8	58388;0;0;54;
$GPXUP;3929;08:31:15;0;50	10021;8	58399;0;0;54;
$GPXUP;3929;08:31:16;0;50	10033;8	58409;0;0;55;
$GPXUP;3929;08:31:17;0;50	10045;8	58419;0;0;52;
$GPXUP;3929;08:31:18;0;50	10055;8	58429;0;0;49;
$GPXUP;3929;08:31:19;0;50	10064;8	58442;0;0;47;
$GPXUP;3929;08:31:20;0;50	1007;8	58458;0;0;49;
$GPXUP;3929;08:31:21;0;50	10075;8	58476;0;0;50;
$GPXUP;3929;08:31:22;0;50	10079;8	58494;0;0;50;
$GPXUP;3929;08:31:23;0;50	10081;8	58513;0;0;49;
$GPXUP;3929;08:31:24;0;50	10083;8	58532;0;0;50;
$GPXUP;3929;08:31:25;0;50	10085;8	58552;0;0;51;
$GPXUP;3929;08:31:26;0;50	10089;8	5857;0;0;50;
$GPXUP;3929;08:31:27;0;50	10094;8	58588;0;0;50;
$GPXUP;3929;08:31:28;0;50	10101;8	58604;0;0;51;
$GPXUP;3929;08:31:29;0;50	10109;8	5862;0;0;49;
$GPXUP;3929;08:31:30;0;50	10116;8	58636;0;0;51;
$GPXUP;3929;08:31:31;0;50	10125;8	58651;0;0;52;
$GPXUP;3929;08:31:32;0;50	10134;8	58666;0;0;54;
$GPXUP;3929;08:31:33;0;50	10145;8	5868;0;0;53;
$GPXUP;3929;08:31:34;0;50	10154;8	58693;0;0;53;
$GPXUP;3929;08:31:35;0;50	10162;8	5871;0;0;54;
$GPXUP;3929;08:31:36;0;50	1017;8	58728;0;0;54;
$GPXUP;3929;08:31:37;0;50	10175;8	58748;0;0;54;
$GPXUP;3929;08:31:38;0;50	1018;8	58768;0;0;55;
$GPXUP;3929;08:31:39;0;50	10183;8	58789;0;0;55;
$GPXUP;3929;08:31:40;0;50	10186;8	5881;0;0;56;
$GPXUP;3929;08:31:41;0;50	10188;8	58832;0;0;56;
$GPXUP;3929;08:31:42;0;50	10187;8	58855;0;0;58;
$GPXUP;3929;08:31:43;0;50	10185;8	58878;0;0;59;
$GPXUP;3929;08:31:44;0;50	10183;8	58901;0;0;59;
$GPXUP;3929;08:31:45;0;50	10183;8	58924;0;0;59;
$GPXUP;3929;08:31:46;0;50	10184;8	58946;0;0;57;
$GPXUP;3929;08:31:47;0;50	10186;8	58968;0;0;56;
$GPXUP;3929;08:31:48;0;50	1019;8	58988;0;0;56;
$GPXUP;3929;08:31:49;0;50	10198;8	59006;0;0;55;
$GPXUP;3929;08:31:50;0;50	10209;8	59021;0;0;58;
$GPXUP;3929;08:31:51;0;50	10221;8	59033;0;0;56;
$GPXUP;3929;08:31:52;0;50	10232;8	59044;0;0;53;
$GPXUP;3929;08:31:53;0;50	10241;8	59056;0;0;49;
$GPXUP;3929;08:31:54;0;50	10249;8	5907;0;0;48;
$GPXUP;3929;08:31:55;0;50	10256;8	59086;0;0;48;
$GPXUP;3929;08:31:56;0;50	10262;8	59101;0;0;48;
$GPXUP;3929;08:31:57;0;50	10269;8	59117;0;0;48;
$GPXUP;3929;08:31:58;0;50	10276;8	59132;0;0;49;
$GPXUP;3929;08:31:59;0;50	10282;8	59148;0;0;47;
$GPXUP;3929;08:32:00;0;50	10286;8	59166;0;0;48;
$GPXUP;3929;08:32:01;0;50	1029;8	59184;0;0;48;
$GPXUP;3929;08:32:02;0;50	10294;8	59202;0;0;51;
$GPXUP;3929;08:32:03;0;50	10298;8	59222;0;0;54;
$GPXUP;3929;08:32:04;0;50	10302;8	59242;0;0;54;
$GPXUP;3929;08:32:05;0;50	10304;8	59263;0;0;54;
$GPXUP;3929;08:32:06;0;50	10306;8	59284;0;0;52;
$GPXUP;3929;08:32:07;0;50	10308;8	59304;0;0;50;
$GPXUP;3929;08:32:08;0;50	10309;8	59323;0;0;49;
$GPXUP;3929;08:32:09;0;50	10311;8	59342;0;0;50;
$GPXUP;3929;08:32:10;0;50	10316;8	59361;0;0;51;
$GPXUP;3929;08:32:11;0;50	10323;8	59378;0;0;52;
$GPXUP;3929;08:32:12;0;50	10331;8	59394;0;0;51;
$GPXUP;3929;08:32:13;0;50	1034;8	59409;0;0;53;
$GPXUP;3929;08:32:14;0;50	10348;8	59425;0;0;53;
$GPXUP;3929;08:32:15;0;50	10355;8	59442;0;0;50;
$GPXUP;3929;08:32:16;0;50	10364;8	59456;0;0;50;
$GPXUP;3929;08:32:17;0;50	10372;8	59469;0;0;48;
$GPXUP;3929;08:32:18;0;50	10378;8	59484;0;0;48;
$GPXUP;3929;08:32:19;0;50	10383;8	59502;0;0;47;
$GPXUP;3929;08:32:20;0;50	10387;8	5952;0;0;47;
$GPXUP;3929;08:32:21;0;50	10388;8	59537;0;0;46;
$GPXUP;3929;08:32:22;0;50	10386;8	59555;0;0;49;
$GPXUP;3929;08:32:23;0;50	10384;8	59574;0;0;51;
$GPXUP;3929;08:32:24;0;50	10381;8	59595;0;0;54;
$GPXUP;3929;08:32:25;0;50	10379;8	59616;0;0;55;
$GPXUP;3929;08:32:26;0;50	10378;8	59637;0;0;56;
$GPXUP;3929;08:32:27;0;50	10378;8	59659;0;0;55;
$GPXUP;3929;08:32:28;0;50	10382;8	5968;0;0;56;
$GPXUP;3929;08:32:29;0;50	10386;8	59702;0;0;57;
$GPXUP;3929;08:32:30;0;50	10391;8	59724;0;0;59;
$GPXUP;3929;08:32:31;0;50	10394;8	59747;0;0;62;
$GPXUP;3929;08:32:32;0;50	10395;8	59771;0;0;62;
$GPXUP;3929;08:32:33;0;50	10397;8	59796;0;0;61;
$GPXUP;3929;08:32:34;0;50	10402;8	59818;0;0;59;
$GPXUP;3929;08:32:35;0;50	10408;8	59839;0;0;56;
$GPXUP;3929;08:32:36;0;50	10413;8	5986;0;0;57;
$GPXUP;3929;08:32:37;0;50	10419;8	5988;0;0;56;
$GPXUP;3929;08:32:38;0;50	10425;8	59899;0;0;52;
$GPXUP;3929;08:32:39;0;50	10432;8	59916;0;0;51;
$GPXUP;3929;08:32:40;0;50	1044;8	59932;0;0;53;
$GPXUP;3929;08:32:41;0;50	10448;8	59948;0;0;53;
$GPXUP;3929;08:32:42;0;50	10456;8	59963;0;0;51;
$GPXUP;3929;08:32:43;0;50	10465;8	59978;0;0;49;
$GPXUP;3929;08:32:44;0;50	10473;8	59992;0;0;49;
$GPXUP;3929;08:32:45;0;50	10482;8	60006;0;0;50;
$GPXUP;3929;08:32:46;0;50	1049;8	60021;0;0;50;
$GPXUP;3929;08:32:47;0;50	10498;8	60036;0;0;49;
$GPXUP;3929;08:32:48;0;50	10509;8	60048;0;0;52;
$GPXUP;3929;08:32:49;0;50	10521;8	60055;0;0;54;
$GPXUP;3929;08:32:50;0;50	10533;8	60063;0;0;53;
$GPXUP;3929;08:32:51;0;50	10544;8	60073;0;0;51;
$GPXUP;3929;08:32:52;0;50	10554;8	60087;0;0;52;
$GPXUP;3929;08:32:53;0;50	10563;8	60102;0;0;52;
$GPXUP;3929;08:32:54;0;50	10572;8	60116;0;0;53;
$GPXUP;3929;08:32:55;0;50	10581;8	60131;0;0;51;
$GPXUP;3929;08:32:56;0;50	1059;8	60144;0;0;52;
$GPXUP;3929;08:32:57;0;50	10601;8	60155;0;0;53;
$GPXUP;3929;08:32:58;0;50	10613;8	60164;0;0;54;
$GPXUP;3929;08:32:59;0;50	10626;8	60172;0;0;52;
$GPXUP;3929;08:33:00;0;50	10638;8	6018;0;0;54;
$GPXUP;3929;08:33:01;0;50	1065;8	6019;0;0;56;
$GPXUP;3929;08:33:02;0;50	10661;8	60202;0;0;50;
$GPXUP;3929;08:33:03;0;50	1067;8	60216;0;0;51;
$GPXUP;3929;08:33:04;0;50	10679;8	60231;0;0;53;
$GPXUP;3929;08:33:05;0;50	10687;8	60247;0;0;53;
$GPXUP;3929;08:33:06;0;50	10695;8	60263;0;0;52;
$GPXUP;3929;08:33:07;0;50	10706;8	60276;0;0;53;
$GPXUP;3929;08:33:08;0;50	10718;8	60285;0;0;54;
$GPXUP;3929;08:33:09;0;50	1073;8	60294;0;0;52;
$GPXUP;3929;08:33:10;0;50	10742;8	60302;0;0;55;
$GPXUP;3929;08:33:11;0;50	10754;8	60312;0;0;55;
$GPXUP;3929;08:33:12;0;50	10766;8	60324;0;0;56;
$GPXUP;3929;08:33:13;0;50	10777;8	60337;0;0;56;
$GPXUP;3929;08:33:14;0;50	10788;8	6035;0;0;55;
$GPXUP;3929;08:33:15;0;50	10798;8	60366;0;0;55;
$GPXUP;3929;08:33:16;0;50	10805;8	60384;0;0;56;
$GPXUP;3929;08:33:17;0;50	10811;8	60405;0;0;57;
$GPXUP;3929;08:33:18;0;50	10814;8	60426;0;0;57;
$GPXUP;3929;08:33:19;0;50	10818;8	60448;0;0;57;
$GPXUP;3929;08:33:20;0;50	10822;8	60469;0;0;58;
$GPXUP;3929;08:33:21;0;50	10826;8	6049;0;0;58;
$GPXUP;3929;08:33:22;0;50	1083;8	60512;0;0;59;
$GPXUP;3929;08:33:23;0;50	10833;8	60535;0;0;59;
$GPXUP;3929;08:33:24;0;50	10838;8	60558;0;0;60;
$GPXUP;3929;08:33:25;0;50	10846;8	60576;0;0;59;
$GPXUP;3929;08:33:26;0;50	10858;8	60587;0;0;58;
$GPXUP;3929;08:33:27;0;50	10872;8	60589;0;0;58;
$GPXUP;3929;08:33:28;0;50	10886;8	60583;0;0;60;
$GPXUP;3929;08:33:29;0;50	10899;8	60569;0;0;63;
$GPXUP;3929;08:33:30;0;50	1091;8	6055;0;0;65;
$GPXUP;3929;08:33:31;0;50	1092;8	60529;0;0;66;
$GPXUP;3929;08:33:32;0;50	1093;8	60509;0;0;66;
$GPXUP;3929;08:33:33;0;50	1094;8	60486;0;0;68;
$GPXUP;3929;08:33:34;0;50	10946;8	6046;0;0;72;
$GPXUP;3929;08:33:35;0;50	10949;8	60431;0;0;75;
$GPXUP;3929;08:33:36;0;50	10948;8	60401;0;0;75;
$GPXUP;3929;08:33:37;0;50	10946;8	60372;0;0;76;
$GPXUP;3929;08:33:38;0;50	10942;8	60343;0;0;72;
$GPXUP;3929;08:33:39;0;50	1094;8	60316;0;0;69;
$GPXUP;3929;08:33:40;0;50	10942;8	6029;0;0;66;
$GPXUP;3929;08:33:41;0;50	10947;8	60266;0;0;64;
$GPXUP;3929;08:33:42;0;50	10955;8	60244;0;0;62;
$GPXUP;3929;08:33:43;0;50	10966;8	60227;0;0;61;
$GPXUP;3929;08:33:44;0;50	10976;8	6021;0;0;61;
$GPXUP;3929;08:33:45;0;50	10987;8	60193;0;0;60;
$GPXUP;3929;08:33:46;0;50	10997;8	60176;0;0;60;
$GPXUP;3929;08:33:47;0;50	11006;8	60158;0;0;59;
$GPXUP;3929;08:33:48;0;50	11014;8	6014;0;0;59;
$GPXUP;3929;08:33:49;0;50	11023;8	60121;0;0;58;
$GPXUP;3929;08:33:50;0;50	11035;8	60108;0;0;58;
$GPXUP;3929;08:33:51;0;50	11048;8	60098;0;0;58;
$GPXUP;3929;08:33:52;0;50	11061;8	60091;0;0;58;
$GPXUP;3929;08:33:53;0;50	11075;8	60085;0;0;57;
$GPXUP;3929;08:33:54;0;50	11089;8	6008;0;0;56;
$GPXUP;3929;08:33:55;0;50	11103;8	60077;0;0;56;
$GPXUP;3929;08:33:56;0;50	11117;8	60074;0;0;58;
$GPXUP;3929;08:33:57;0;50	11132;8	60069;0;0;61;
$GPXUP;3929;08:33:58;0;50	11147;8	60062;0;0;62;
$GPXUP;3929;08:33:59;0;50	11162;8	60055;0;0;63;
$GPXUP;3929;08:34:00;0;50	11176;8	60046;0;0;62;
$GPXUP;3929;08:34:01;0;50	11191;8	60043;0;0;59;
$GPXUP;3929;08:34:02;0;50	11205;8	60049;0;0;56;
$GPXUP;3929;08:34:03;0;50	11218;8	60057;0;0;56;
$GPXUP;3929;08:34:04;0;50	11231;8	60068;0;0;56;
$GPXUP;3929;08:34:05;0;50	11242;8	6008;0;0;54;
$GPXUP;3929;08:34:06;0;50	11253;8	60093;0;0;54;
$GPXUP;3929;08:34:07;0;50	11263;8	60107;0;0;54;
$GPXUP;3929;08:34:08;0;50	11273;8	60119;0;0;54;
$GPXUP;3929;08:34:09;0;50	11284;8	60133;0;0;54;
$GPXUP;3929;08:34:10;0;50	11295;8	60145;0;0;56;
$GPXUP;3929;08:34:11;0;50	11307;8	60158;0;0;57;
$GPXUP;3929;08:34:12;0;50	1132;8	60169;0;0;60;
$GPXUP;3929;08:34:13;0;50	11334;8	60179;0;0;59;
$GPXUP;3929;08:34:14;0;50	11347;8	60188;0;0;57;
$GPXUP;3929;08:34:15;0;50	11361;8	60194;0;0;56;
$GPXUP;3929;08:34:16;0;50	11375;8	60199;0;0;55;
$GPXUP;3929;08:34:17;0;50	11388;8	60204;0;0;56;
$GPXUP;3929;08:34:18;0;50	11401;8	60209;0;0;54;
$GPXUP;3929;08:34:19;0;50	11414;8	60214;0;0;54;
$GPXUP;3929;08:34:20;0;50	11428;8	60217;0;0;55;
$GPXUP;3929;08:34:21;0;50	11441;8	6022;0;0;53;
$GPXUP;3929;08:34:22;0;50	11454;8	60223;0;0;51;
$GPXUP;3929;08:34:23;0;50	11466;8	60231;0;0;51;
$GPXUP;3929;08:34:24;0;50	11476;8	60244;0;0;50;
$GPXUP;3929;08:34:25;0;50	11482;8	6026;0;0;52;
$GPXUP;3929;08:34:26;0;50	11488;8	60278;0;0;53;
$GPXUP;3929;08:34:27;0;50	11494;8	60298;0;0;54;
$GPXUP;3929;08:34:28;0;50	11501;8	60317;0;0;55;
$GPXUP;3929;08:34:29;0;50	11508;8	60335;0;0;53;
$GPXUP;3929;08:34:30;0;50	11515;8	60352;0;0;52;
$GPXUP;3929;08:34:31;0;50	11524;8	60366;0;0;51;
$GPXUP;3929;08:34:32;0;50	11532;8	60382;0;0;50;
$GPXUP;3929;08:34:33;0;50	11539;8	60398;0;0;51;
$GPXUP;3929;08:34:34;0;50	11543;8	60417;0;0;51;
$GPXUP;3929;08:34:35;0;50	11546;8	60437;0;0;52;
$GPXUP;3929;08:34:36;0;50	1155;8	60456;0;0;52;
$GPXUP;3929;08:34:37;0;50	11554;8	60475;0;0;52;
$GPXUP;3929;08:34:38;0;50	11558;8	60494;0;0;52;
$GPXUP;3929;08:34:39;0;50	1156;8	60514;0;0;52;
$GPXUP;3929;08:34:40;0;50	11562;8	60534;0;0;53;
$GPXUP;3929;08:34:41;0;50	11566;8	60555;0;0;53;
$GPXUP;3929;08:34:42;0;50	11572;8	60574;0;0;52;
$GPXUP;3929;08:34:43;0;50	11579;8	60591;0;0;52;
$GPXUP;3929;08:34:44;0;50	11588;8	60606;0;0;53;
$GPXUP;3929;08:34:45;0;50	11598;8	60619;0;0;54;
$GPXUP;3929;08:34:46;0;50	1161;8	60631;0;0;55;
$GPXUP;3929;08:34:47;0;50	1162;8	60645;0;0;55;
$GPXUP;3929;08:34:48;0;50	11628;8	60663;0;0;55;
$GPXUP;3929;08:34:49;0;50	11635;8	60682;0;0;54;
$GPXUP;3929;08:34:50;0;50	1164;8	60702;0;0;56;
$GPXUP;3929;08:34:51;0;50	11646;8	60723;0;0;55;
$GPXUP;3929;08:34:52;0;50	1165;8	60743;0;0;53;
$GPXUP;3929;08:34:53;0;50	11655;8	60762;0;0;51;
$GPXUP;3929;08:34:54;0;50	1166;8	6078;0;0;49;
$GPXUP;3929;08:34:55;0;50	11667;8	60795;0;0;48;
$GPXUP;3929;08:34:56;0;50	11675;8	60808;0;0;47;
$GPXUP;3929;08:34:57;0;50	11683;8	60821;0;0;44;
$GPXUP;3929;08:34:58;0;50	11689;8	60834;0;0;43;
$GPXUP;3929;08:34:59;0;50	11695;8	60847;0;0;40;
$GPXUP;3929;08:35:00;0;50	11701;8	6086;0;0;43;
$GPXUP;3929;08:35:01;0;50	11707;8	60874;0;0;47;
$GPXUP;3929;08:35:02;0;50	11712;8	60892;0;0;50;
$GPXUP;3929;08:35:03;0;50	11715;8	60911;0;0;51;
$GPXUP;3929;08:35:04;0;50	11716;8	60931;0;0;55;
$GPXUP;3929;08:35:05;0;50	11716;8	60954;0;0;57;
$GPXUP;3929;08:35:06;0;50	11714;8	60976;0;0;56;
$GPXUP;3929;08:35:07;0;50	11712;8	60998;0;0;56;
$GPXUP;3929;08:35:08;0;50	11711;8	61019;0;0;57;
$GPXUP;3929;08:35:09;0;50	1171;8	61042;0;0;60;
$GPXUP;3929;08:35:10;0;50	11708;8	61066;0;0;60;
$GPXUP;3929;08:35:11;0;50	11707;8	61089;0;0;60;
$GPXUP;3929;08:35:12;0;50	11707;8	61113;0;0;59;
$GPXUP;3929;08:35:13;0;50	11707;8	61136;0;0;58;
$GPXUP;3929;08:35:14;0;50	11709;8	61158;0;0;57;
$GPXUP;3929;08:35:15;0;50	1171;8	6118;0;0;58;
$GPXUP;3929;08:35:16;0;50	1171;8	61203;0;0;62;
$GPXUP;3929;08:35:17;0;50	11708;8	61228;0;0;64;
$GPXUP;3929;08:35:18;0;50	11703;8	61252;0;0;67;
$GPXUP;3929;08:35:19;0;50	11698;8	61278;0;0;66;
$GPXUP;3929;08:35:20;0;50	11692;8	61303;0;0;66;
$GPXUP;3929;08:35:21;0;50	11686;8	61326;0;0;63;
$GPXUP;3929;08:35:22;0;50	1168;8	61348;0;0;63;
$GPXUP;3929;08:35:23;0;50	11672;8	6137;0;0;62;
$GPXUP;3929;08:35:24;0;50	11664;8	61392;0;0;63;
$GPXUP;3929;08:35:25;0;50	11658;8	61413;0;0;60;
$GPXUP;3929;08:35:26;0;50	11656;8	61436;0;0;57;
$GPXUP;3929;08:35:27;0;50	11657;8	61458;0;0;57;
$GPXUP;3929;08:35:28;0;50	1166;8	6148;0;0;59;
$GPXUP;3929;08:35:29;0;50	11663;8	61504;0;0;63;
$GPXUP;3929;08:35:30;0;50	11669;8	61526;0;0;57;
$GPXUP;3929;08:35:31;0;50	11675;8	61546;0;0;56;
$GPXUP;3929;08:35:32;0;50	11682;8	61565;0;0;55;
$GPXUP;3929;08:35:33;0;50	11686;8	61585;0;0;57;
$GPXUP;3929;08:35:34;0;50	11689;8	61607;0;0;57;
$GPXUP;3929;08:35:35;0;50	11691;8	61628;0;0;56;
$GPXUP;3929;08:35:36;0;50	11694;8	6165;0;0;57;
$GPXUP;3929;08:35:37;0;50	11699;8	61671;0;0;60;
$GPXUP;3929;08:35:38;0;50	11702;8	61694;0;0;63;
$GPXUP;3929;08:35:39;0;50	11703;8	61718;0;0;63;
$GPXUP;3929;08:35:40;0;50	11704;8	61743;0;0;61;
$GPXUP;3929;08:35:41;0;50	11706;8	61766;0;0;57;
$GPXUP;3929;08:35:42;0;50	11709;8	61786;0;0;53;
$GPXUP;3929;08:35:43;0;50	11714;8	61804;0;0;50;
$GPXUP;3929;08:35:44;0;50	1172;8	61821;0;0;49;
$GPXUP;3929;08:35:45;0;50	11725;8	61839;0;0;53;
$GPXUP;3929;08:35:46;0;50	1173;8	61859;0;0;55;
$GPXUP;3929;08:35:47;0;50	11733;8	6188;0;0;57;
$GPXUP;3929;08:35:48;0;50	11734;8	61903;0;0;58;
$GPXUP;3929;08:35:49;0;50	11732;8	61925;0;0;58;
$GPXUP;3929;08:35:50;0;50	1173;8	61947;0;0;58;
$GPXUP;3929;08:35:51;0;50	11729;8	61969;0;0;55;
$GPXUP;3929;08:35:52;0;50	11728;8	61989;0;0;53;
$GPXUP;3929;08:35:53;0;50	11727;8	62009;0;0;53;
$GPXUP;3929;08:35:54;0;50	11726;8	6203;0;0;55;
$GPXUP;3929;08:35:55;0;50	11724;8	62051;0;0;57;
$GPXUP;3929;08:35:56;0;50	11721;8	62074;0;0;58;
$GPXUP;3929;08:35:57;0;50	1172;8	62097;0;0;58;
$GPXUP;3929;08:35:58;0;50	11721;8	62118;0;0;53;
$GPXUP;3929;08:35:59;0;50	11726;8	62137;0;0;53;
$GPXUP;3929;08:36:00;0;50	11734;8	62153;0;0;50;
$GPXUP;3929;08:36:01;0;50	1174;8	62171;0;0;50;
$GPXUP;3929;08:36:02;0;50	1174;8	62191;0;0;54;
$GPXUP;3929;08:36:03;0;50	11736;8	62212;0;0;57;
$GPXUP;3929;08:36:04;0;50	1173;8	62232;0;0;60;
$GPXUP;3929;08:36:05;0;50	11725;8	62254;0;0;63;
$GPXUP;3929;08:36:06;0;50	1172;8	62278;0;0;63;
$GPXUP;3929;08:36:07;0;50	11714;8	62301;0;0;62;
$GPXUP;3929;08:36:08;0;50	11709;8	62323;0;0;62;
$GPXUP;3929;08:36:09;0;50	11703;8	62346;0;0;63;
$GPXUP;3929;08:36:10;0;50	11695;8	62368;0;0;65;
$GPXUP;3929;08:36:11;0;50	11687;8	6239;0;0;65;
$GPXUP;3929;08:36:12;0;50	11678;8	62412;0;0;66;
$GPXUP;3929;08:36:13;0;50	1167;8	62434;0;0;66;
$GPXUP;3929;08:36:14;0;50	11663;8	62457;0;0;65;
$GPXUP;3929;08:36:15;0;50	11658;8	62481;0;0;64;
$GPXUP;3929;08:36:16;0;50	11654;8	62505;0;0;62;
$GPXUP;3929;08:36:17;0;50	11652;8	62528;0;0;60;
$GPXUP;3929;08:36:18;0;50	11652;8	62551;0;0;59;
$GPXUP;3929;08:36:19;0;50	11653;8	62574;0;0;59;
$GPXUP;3929;08:36:20;0;50	11655;8	62597;0;0;58;
$GPXUP;3929;08:36:21;0;50	1166;8	62617;0;0;54;
$GPXUP;3929;08:36:22;0;50	11666;8	62635;0;0;54;
$GPXUP;3929;08:36:23;0;50	11676;8	6265;0;0;55;
$GPXUP;3929;08:36:24;0;50	11688;8	62662;0;0;55;
$GPXUP;3929;08:36:25;0;50	117;8	62672;0;0;57;
$GPXUP;3929;08:36:26;0;50	11709;8	62687;0;0;54;
$GPXUP;3929;08:36:27;0;50	11716;8	62706;0;0;56;
$GPXUP;3929;08:36:28;0;50	11718;8	62728;0;0;58;
$GPXUP;3929;08:36:29;0;50	11721;8	6275;0;0;61;
$GPXUP;3929;08:36:30;0;50	11728;8	62772;0;0;61;
$GPXUP;3929;08:36:31;0;50	11739;8	6279;0;0;60;
$GPXUP;3929;08:36:32;0;50	11748;8	62806;0;0;53;
$GPXUP;3929;08:36:33;0;50	11758;8	62822;0;0;58;
$GPXUP;3929;08:36:34;0;50	11764;8	62842;0;0;59;
$GPXUP;3929;08:36:35;0;50	11768;8	62864;0;0;60;
$GPXUP;3929;08:36:36;0;50	1177;8	62888;0;0;64;
$GPXUP;3929;08:36:37;0;50	11772;8	62913;0;0;64;
$GPXUP;3929;08:36:38;0;50	11776;8	62938;0;0;63;
$GPXUP;3929;08:36:39;0;50	11781;8	62961;0;0;62;
$GPXUP;3929;08:36:40;0;50	11787;8	62983;0;0;62;
$GPXUP;3929;08:36:41;0;50	11794;8	63004;0;0;59;
$GPXUP;3929;08:36:42;0;50	118;8	63025;0;0;58;
$GPXUP;3929;08:36:43;0;50	11808;8	63043;0;0;55;
$GPXUP;3929;08:36:44;0;50	11818;8	63056;0;0;53;
$GPXUP;3929;08:36:45;0;50	1183;8	63067;0;0;55;
$GPXUP;3929;08:36:46;0;50	11842;8	63076;0;0;56;
$GPXUP;3929;08:36:47;0;50	11854;8	63086;0;0;55;
$GPXUP;3929;08:36:48;0;50	11867;8	63096;0;0;54;
$GPXUP;3929;08:36:49;0;50	11879;8	63106;0;0;53;
$GPXUP;3929;08:36:50;0;50	11889;8	63117;0;0;53;
$GPXUP;3929;08:36:51;0;50	119;8	6313;0;0;53;
$GPXUP;3929;08:36:52;0;50	11909;8	63145;0;0;55;
$GPXUP;3929;08:36:53;0;50	11919;8	6316;0;0;56;
$GPXUP;3929;08:36:54;0;50	1193;8	63174;0;0;56;
$GPXUP;3929;08:36:55;0;50	11942;8	63185;0;0;54;
$GPXUP;3929;08:36:56;0;50	11955;8	63192;0;0;55;
$GPXUP;3929;08:36:57;0;50	11968;8	63198;0;0;54;
$GPXUP;3929;08:36:58;0;50	11981;8	63206;0;0;54;
$GPXUP;3929;08:36:59;0;50	11994;8	63214;0;0;53;
$GPXUP;3929;08:37:00;0;50	12006;8	63222;0;0;52;
$GPXUP;3929;08:37:01;0;50	12017;8	63231;0;0;48;
$GPXUP;3929;08:37:02;0;50	12027;8	63242;0;0;50;
$GPXUP;3929;08:37:03;0;50	12038;8	63252;0;0;52;
$GPXUP;3929;08:37:04;0;50	12049;8	63264;0;0;53;
$GPXUP;3929;08:37:05;0;50	1206;8	63274;0;0;54;
$GPXUP;3929;08:37:06;0;50	12073;8	63282;0;0;55;
$GPXUP;3929;08:37:07;0;50	12085;8	63291;0;0;53;
$GPXUP;3929;08:37:08;0;50	12096;8	63302;0;0;52;
$GPXUP;3929;08:37:09;0;50	12106;8	63314;0;0;53;
$GPXUP;3929;08:37:10;0;50	12115;8	63328;0;0;53;
$GPXUP;3929;08:37:11;0;50	12124;8	63344;0;0;52;
$GPXUP;3929;08:37:12;0;50	12132;8	63359;0;0;50;
$GPXUP;3929;08:37:13;0;50	12139;8	63375;0;0;53;
$GPXUP;3929;08:37:14;0;50	12146;8	63394;0;0;53;
$GPXUP;3929;08:37:15;0;50	12153;8	63411;0;0;53;
$GPXUP;3929;08:37:16;0;50	12162;8	63427;0;0;56;
$GPXUP;3929;08:37:17;0;50	12172;8	6344;0;0;58;
$GPXUP;3929;08:37:18;0;50	12185;8	63453;0;0;60;
$GPXUP;3929;08:37:19;0;50	12198;8	63466;0;0;63;
$GPXUP;3929;08:37:20;0;50	1221;8	63482;0;0;63;
$GPXUP;3929;08:37:21;0;50	12219;8	63502;0;0;65;
$GPXUP;3929;08:37:22;0;50	12227;8	63524;0;0;63;
$GPXUP;3929;08:37:23;0;50	12234;8	63546;0;0;63;
$GPXUP;3929;08:37:24;0;50	1224;8	63568;0;0;62;
$GPXUP;3929;08:37:25;0;50	12249;8	63589;0;0;61;
$GPXUP;3929;08:37:26;0;50	12258;8	63609;0;0;62;
$GPXUP;3929;08:37:27;0;50	12268;8	63628;0;0;61;
$GPXUP;3929;08:37:28;0;50	12278;8	63646;0;0;60;
$GPXUP;3929;08:37:29;0;50	12288;8	63663;0;0;61;
$GPXUP;3929;08:37:30;0;50	12298;8	63681;0;0;60;
$GPXUP;3929;08:37:31;0;50	12307;8	637;0;0;61;
$GPXUP;3929;08:37:32;0;50	12316;8	63719;0;0;60;
$GPXUP;3929;08:37:33;0;50	12327;8	63735;0;0;60;
$GPXUP;3929;08:37:34;0;50	12339;8	63749;0;0;58;
$GPXUP;3929;08:37:35;0;50	1235;8	63762;0;0;57;
$GPXUP;3929;08:37:36;0;50	1236;8	63775;0;0;53;
$GPXUP;3929;08:37:37;0;50	12368;8	63792;0;0;53;
$GPXUP;3929;08:37:38;0;50	12374;8	63811;0;0;55;
$GPXUP;3929;08:37:39;0;50	12378;8	63832;0;0;57;
$GPXUP;3929;08:37:40;0;50	12382;8	63854;0;0;59;
$GPXUP;3929;08:37:41;0;50	12387;8	63875;0;0;58;
$GPXUP;3929;08:37:42;0;50	12392;8	63897;0;0;56;
$GPXUP;3929;08:37:43;0;50	12395;8	63916;0;0;54;
$GPXUP;3929;08:37:44;0;50	12399;8	63936;0;0;49;
$GPXUP;3929;08:37:45;0;50	12404;8	63953;0;0;47;
$GPXUP;3929;08:37:46;0;50	12409;8	63968;0;0;45;
$GPXUP;3929;08:37:47;0;50	12415;8	63984;0;0;47;
$GPXUP;3929;08:37:48;0;50	12419;8	64001;0;0;48;
$GPXUP;3929;08:37:49;0;50	12424;8	64018;0;0;49;
$GPXUP;3929;08:37:50;0;50	1243;8	64035;0;0;49;
$GPXUP;3929;08:37:51;0;50	12436;8	64051;0;0;48;
$GPXUP;3929;08:37:52;0;50	12442;8	64067;0;0;50;
$GPXUP;3929;08:37:53;0;50	12448;8	64084;0;0;51;
$GPXUP;3929;08:37:54;0;50	12455;8	64101;0;0;51;
$GPXUP;3929;08:37:55;0;50	12462;8	64118;0;0;52;
$GPXUP;3929;08:37:56;0;50	1247;8	64135;0;0;51;
$GPXUP;3929;08:37:57;0;50	12478;8	6415;0;0;50;
$GPXUP;3929;08:37:58;0;50	12486;8	64165;0;0;50;
$GPXUP;3929;08:37:59;0;50	12492;8	64182;0;0;48;
$GPXUP;3929;08:38:00;0;50	12496;8	64199;0;0;47;
$GPXUP;3929;08:38:01;0;50	12499;8	64216;0;0;47;
$GPXUP;3929;08:38:02;0;50	12501;8	64234;0;0;47;
$GPXUP;3929;08:38:03;0;50	12503;8	64252;0;0;48;
$GPXUP;3929;08:38:04;0;50	12505;8	64271;0;0;48;
$GPXUP;3929;08:38:05;0;50	12507;8	64289;0;0;47;
$GPXUP;3929;08:38:06;0;50	12509;8	64307;0;0;49;
$GPXUP;3929;08:38:07;0;50	12511;8	64326;0;0;51;
$GPXUP;3929;08:38:08;0;50	12514;8	64346;0;0;52;
$GPXUP;3929;08:38:09;0;50	12516;8	64367;0;0;54;
$GPXUP;3929;08:38:10;0;50	12519;8	64388;0;0;55;
$GPXUP;3929;08:38:11;0;50	12522;8	64409;0;0;55;
$GPXUP;3929;08:38:12;0;50	12527;8	6443;0;0;55;
$GPXUP;3929;08:38:13;0;50	12533;8	64449;0;0;54;
$GPXUP;3929;08:38:14;0;50	12537;8	6447;0;0;53;
$GPXUP;3929;08:38:15;0;50	1254;8	6449;0;0;53;
$GPXUP;3929;08:38:16;0;50	12545;8	64509;0;0;51;
$GPXUP;3929;08:38:17;0;50	12551;8	64526;0;0;52;
$GPXUP;3929;08:38:18;0;50	12558;8	64546;0;0;59;
$GPXUP;3929;08:38:19;0;50	12563;8	64569;0;0;65;
$GPXUP;3929;08:38:20;0;50	12563;8	64594;0;0;66;
$GPXUP;3929;08:38:21;0;50	12561;8	6462;0;0;64;
$GPXUP;3929;08:38:22;0;50	12559;8	64645;0;0;60;
$GPXUP;3929;08:38:23;0;50	12559;8	64667;0;0;55;
$GPXUP;3929;08:38:24;0;50	1256;8	64688;0;0;52;
$GPXUP;3929;08:38:25;0;50	1256;8	64707;0;0;52;
$GPXUP;3929;08:38:26;0;50	12559;8	64728;0;0;54;
$GPXUP;3929;08:38:27;0;50	12556;8	64747;0;0;53;
$GPXUP;3929;08:38:28;0;50	12553;8	64767;0;0;53;
$GPXUP;3929;08:38:29;0;50	12552;8	64787;0;0;53;
$GPXUP;3929;08:38:30;0;50	12554;8	64807;0;0;52;
$GPXUP;3929;08:38:31;0;50	12559;8	64827;0;0;53;
$GPXUP;3929;08:38:32;0;50	12564;8	64846;0;0;53;
$GPXUP;3929;08:38:33;0;50	1257;8	64865;0;0;52;
$GPXUP;3929;08:38:34;0;50	12574;8	64884;0;0;54;
$GPXUP;3929;08:38:35;0;50	12576;8	64904;0;0;53;
$GPXUP;3929;08:38:36;0;50	12577;8	64925;0;0;55;
$GPXUP;3929;08:38:37;0;50	12577;8	64947;0;0;56;
$GPXUP;3929;08:38:38;0;50	12575;8	6497;0;0;58;
$GPXUP;3929;08:38:39;0;50	1257;8	6499;0;0;58;
$GPXUP;3929;08:38:40;0;50	12562;8	65009;0;0;59;
$GPXUP;3929;08:38:41;0;50	12553;8	65027;0;0;59;
$GPXUP;3929;08:38:42;0;50	12543;8	65045;0;0;60;
$GPXUP;3929;08:38:43;0;50	12536;8	65064;0;0;57;
$GPXUP;3929;08:38:44;0;50	1253;8	65084;0;0;55;
$GPXUP;3929;08:38:45;0;50	12525;8	65103;0;0;50;
$GPXUP;3929;08:38:46;0;50	12521;8	65122;0;0;50;
$GPXUP;3929;08:38:47;0;50	12517;8	6514;0;0;49;
$GPXUP;3929;08:38:48;0;50	12512;8	65158;0;0;51;
$GPXUP;3929;08:38:49;0;50	12508;8	65177;0;0;50;
$GPXUP;3929;08:38:50;0;50	12509;8	65196;0;0;49;
$GPXUP;3929;08:38:51;0;50	12514;8	65215;0;0;52;
$GPXUP;3929;08:38:52;0;50	12521;8	65233;0;0;52;
$GPXUP;3929;08:38:53;0;50	12528;8	65249;0;0;50;
$GPXUP;3929;08:38:54;0;50	12533;8	65266;0;0;50;
$GPXUP;3929;08:38:55;0;50	12533;8	65286;0;0;52;
$GPXUP;3929;08:38:56;0;50	12533;8	65305;0;0;52;
$GPXUP;3929;08:38:57;0;50	12533;8	65326;0;0;52;
$GPXUP;3929;08:38:58;0;50	12534;8	65346;0;0;51;
$GPXUP;3929;08:38:59;0;50	12535;8	65365;0;0;51;
$GPXUP;3929;08:39:00;0;50	12536;8	65384;0;0;52;
$GPXUP;3929;08:39:01;0;50	12537;8	65405;0;0;54;
$GPXUP;3929;08:39:02;0;50	1254;8	65427;0;0;56;
$GPXUP;3929;08:39:03;0;50	12542;8	6545;0;0;59;
$GPXUP;3929;08:39:04;0;50	12545;8	65473;0;0;60;
$GPXUP;3929;08:39:05;0;50	12549;8	65496;0;0;62;
$GPXUP;3929;08:39:06;0;50	12554;8	65519;0;0;63;
$GPXUP;3929;08:39:07;0;50	1256;8	65541;0;0;62;
$GPXUP;3929;08:39:08;0;50	12566;8	65563;0;0;59;
$GPXUP;3929;08:39:09;0;50	12571;8	65585;0;0;60;
$GPXUP;3929;08:39:10;0;50	12575;8	65608;0;0;58;
$GPXUP;3929;08:39:11;0;50	12578;8	65629;0;0;56;
$GPXUP;3929;08:39:12;0;50	12581;8	65651;0;0;53;
$GPXUP;3929;08:39:13;0;50	12579;8	65672;0;0;61;
$GPXUP;3929;08:39:14;0;50	12574;8	65695;0;0;64;
$GPXUP;3929;08:39:15;0;50	12568;8	65719;0;0;63;
$GPXUP;3929;08:39:16;0;50	12562;8	65741;0;0;62;
$GPXUP;3929;08:39:17;0;50	12559;8	65763;0;0;56;
$GPXUP;3929;08:39:18;0;50	1256;8	65784;0;0;52;
$GPXUP;3929;08:39:19;0;50	12562;8	65804;0;0;53;
$GPXUP;3929;08:39:20;0;50	12564;8	65825;0;0;54;
$GPXUP;3929;08:39:21;0;50	12564;8	65846;0;0;58;
$GPXUP;3929;08:39:22;0;50	12562;8	65867;0;0;57;
$GPXUP;3929;08:39:23;0;50	12556;8	65888;0;0;57;
$GPXUP;3929;08:39:24;0;50	12551;8	65907;0;0;53;
$GPXUP;3929;08:39:25;0;50	12556;8	65924;0;0;54;
$GPXUP;3929;08:39:26;0;50	12567;8	65932;0;0;52;
$GPXUP;3929;08:39:27;0;50	12579;8	65927;0;0;51;
$GPXUP;3929;08:39:28;0;50	12587;8	65912;0;0;53;
$GPXUP;3929;08:39:29;0;50	12587;8	65891;0;0;52;
$GPXUP;3929;08:39:30;0;50	12581;8	65874;0;0;49;
$GPXUP;3929;08:39:31;0;50	12571;8	65866;0;0;49;
$GPXUP;3929;08:39:32;0;50	12559;8	65867;0;0;45;
$GPXUP;3929;08:39:33;0;50	1255;8	65876;0;0;43;
$GPXUP;3929;08:39:34;0;50	12546;8	6589;0;0;38;
$GPXUP;3929;08:39:35;0;50	1255;8	65902;0;0;32;
$GPXUP;3929;08:39:36;0;50	12554;8	65906;0;0;9;
$GPXUP;3929;08:39:37;0;50	12556;8	65906;0;0;0;
