# Supplementary material for: Pigeon Navigation: Different Routes Lead to Frankfurt
Source: PLoS One. 2014 Nov 12;9(11):e112439. doi: 10.1371/journal.pone.0112439 (PMC4229201; doi:10.1371/journal.pone.0112439)
Supplement: File S4 — Files containing the original track data and a ‘Read me’ explaining the data format. (ZIP) [file pone.0112439.s004.zip › S-KB/100525xup07_382.log]

$GPXUP;3929;08:38:15;0;50	07179;8	53892;0;0;0;
$GPXUP;3929;08:38:16;0;50	07177;8	53897;0;0;17;
$GPXUP;3929;08:38:17;0;50	0717;8	539;0;0;37;
$GPXUP;3929;08:38:18;0;50	0716;8	53903;0;0;46;
$GPXUP;3929;08:38:19;0;50	07147;8	53905;0;0;53;
$GPXUP;3929;08:38:20;0;50	07134;8	5391;0;0;55;
$GPXUP;3929;08:38:21;0;50	0712;8	53916;0;0;57;
$GPXUP;3929;08:38:22;0;50	07106;8	53921;0;0;57;
$GPXUP;3929;08:38:23;0;50	07092;8	53926;0;0;56;
$GPXUP;3929;08:38:24;0;50	07078;8	53928;0;0;56;
$GPXUP;3929;08:38:25;0;50	07064;8	53926;0;0;58;
$GPXUP;3929;08:38:26;0;50	0705;8	53924;0;0;54;
$GPXUP;3929;08:38:27;0;50	07037;8	53929;0;0;53;
$GPXUP;3929;08:38:28;0;50	07025;8	53939;0;0;52;
$GPXUP;3929;08:38:29;0;50	07013;8	53948;0;0;55;
$GPXUP;3929;08:38:30;0;50	06999;8	53958;0;0;62;
$GPXUP;3929;08:38:31;0;50	06985;8	5397;0;0;61;
$GPXUP;3929;08:38:32;0;50	06974;8	53986;0;0;59;
$GPXUP;3929;08:38:33;0;50	06966;8	54004;0;0;54;
$GPXUP;3929;08:38:34;0;50	06964;8	54024;0;0;51;
$GPXUP;3929;08:38:35;0;50	06966;8	54046;0;0;50;
$GPXUP;3929;08:38:36;0;50	06971;8	54066;0;0;50;
$GPXUP;3929;08:38:37;0;50	06974;8	54085;0;0;48;
$GPXUP;3929;08:38:38;0;50	06974;8	54104;0;0;47;
$GPXUP;3929;08:38:39;0;50	0697;8	54122;0;0;47;
$GPXUP;3929;08:38:40;0;50	06963;8	54139;0;0;52;
$GPXUP;3929;08:38:41;0;50	06958;8	54158;0;0;51;
$GPXUP;3929;08:38:42;0;50	06956;8	54178;0;0;50;
$GPXUP;3929;08:38:43;0;50	06959;8	54197;0;0;50;
$GPXUP;3929;08:38:44;0;50	06967;8	54215;0;0;52;
$GPXUP;3929;08:38:45;0;50	06979;8	54228;0;0;56;
$GPXUP;3929;08:38:46;0;50	06991;8	54243;0;0;58;
$GPXUP;3929;08:38:47;0;50	07002;8	54258;0;0;56;
$GPXUP;3929;08:38:48;0;50	07012;8	54274;0;0;57;
$GPXUP;3929;08:38:49;0;50	07021;8	54292;0;0;55;
$GPXUP;3929;08:38:50;0;50	0703;8	54307;0;0;53;
$GPXUP;3929;08:38:51;0;50	07038;8	54323;0;0;52;
$GPXUP;3929;08:38:52;0;50	07043;8	54342;0;0;51;
$GPXUP;3929;08:38:53;0;50	07044;8	54362;0;0;51;
$GPXUP;3929;08:38:54;0;50	07039;8	54383;0;0;53;
$GPXUP;3929;08:38:55;0;50	07032;8	54404;0;0;57;
$GPXUP;3929;08:38:56;0;50	07027;8	54424;0;0;56;
$GPXUP;3929;08:38:57;0;50	07027;8	54445;0;0;54;
$GPXUP;3929;08:38:58;0;50	07033;8	54464;0;0;51;
$GPXUP;3929;08:38:59;0;50	07046;8	54475;0;0;50;
$GPXUP;3929;08:39:00;0;50	07063;8	5448;0;0;54;
$GPXUP;3929;08:39:01;0;50	07079;8	54474;0;0;55;
$GPXUP;3929;08:39:02;0;50	07094;8	54458;0;0;61;
$GPXUP;3929;08:39:03;0;50	07106;8	54435;0;0;69;
$GPXUP;3929;08:39:04;0;50	07118;8	54414;0;0;68;
$GPXUP;3929;08:39:05;0;50	07132;8	54396;0;0;70;
$GPXUP;3929;08:39:06;0;50	07147;8	54382;0;0;70;
$GPXUP;3929;08:39:07;0;50	07164;8	54374;0;0;70;
$GPXUP;3929;08:39:08;0;50	07181;8	5437;0;0;66;
$GPXUP;3929;08:39:09;0;50	07197;8	54371;0;0;61;
$GPXUP;3929;08:39:10;0;50	07212;8	54374;0;0;60;
$GPXUP;3929;08:39:11;0;50	07227;8	54374;0;0;61;
$GPXUP;3929;08:39:12;0;50	07242;8	54368;0;0;62;
$GPXUP;3929;08:39:13;0;50	07257;8	54361;0;0;63;
$GPXUP;3929;08:39:14;0;50	07272;8	54352;0;0;60;
$GPXUP;3929;08:39:15;0;50	07284;8	54335;0;0;64;
$GPXUP;3929;08:39:16;0;50	07291;8	54311;0;0;64;
$GPXUP;3929;08:39:17;0;50	0729;8	54282;0;0;64;
$GPXUP;3929;08:39:18;0;50	07283;8	54254;0;0;63;
$GPXUP;3929;08:39:19;0;50	07269;8	54235;0;0;54;
$GPXUP;3929;08:39:20;0;50	07248;8	54228;0;0;62;
$GPXUP;3929;08:39:21;0;50	07225;8	54231;0;0;73;
$GPXUP;3929;08:39:22;0;50	07208;8	54242;0;0;66;
$GPXUP;3929;08:39:23;0;50	07194;8	54257;0;0;65;
$GPXUP;3929;08:39:24;0;50	07185;8	54276;0;0;57;
$GPXUP;3929;08:39:25;0;50	07182;8	54298;0;0;52;
$GPXUP;3929;08:39:26;0;50	07187;8	5432;0;0;48;
$GPXUP;3929;08:39:27;0;50	07198;8	54337;0;0;45;
$GPXUP;3929;08:39:28;0;50	07213;8	54347;0;0;50;
$GPXUP;3929;08:39:29;0;50	07229;8	54354;0;0;55;
$GPXUP;3929;08:39:30;0;50	07243;8	54362;0;0;57;
$GPXUP;3929;08:39:31;0;50	07258;8	54365;0;0;57;
$GPXUP;3929;08:39:32;0;50	07274;8	54361;0;0;61;
$GPXUP;3929;08:39:33;0;50	07288;8	54343;0;0;65;
$GPXUP;3929;08:39:34;0;50	07296;8	54316;0;0;65;
$GPXUP;3929;08:39:35;0;50	07296;8	54286;0;0;65;
$GPXUP;3929;08:39:36;0;50	07288;8	54256;0;0;66;
$GPXUP;3929;08:39:37;0;50	07275;8	54231;0;0;66;
$GPXUP;3929;08:39:38;0;50	07257;8	54213;0;0;68;
$GPXUP;3929;08:39:39;0;50	07238;8	54199;0;0;72;
$GPXUP;3929;08:39:40;0;50	07221;8	5419;0;0;64;
$GPXUP;3929;08:39:41;0;50	07204;8	54185;0;0;64;
$GPXUP;3929;08:39:42;0;50	07188;8	54179;0;0;65;
$GPXUP;3929;08:39:43;0;50	07172;8	54169;0;0;64;
$GPXUP;3929;08:39:44;0;50	07158;8	54158;0;0;65;
$GPXUP;3929;08:39:45;0;50	07144;8	54143;0;0;69;
$GPXUP;3929;08:39:46;0;50	07133;8	54122;0;0;68;
$GPXUP;3929;08:39:47;0;50	07129;8	54096;0;0;67;
$GPXUP;3929;08:39:48;0;50	07132;8	54066;0;0;71;
$GPXUP;3929;08:39:49;0;50	07138;8	54036;0;0;72;
$GPXUP;3929;08:39:50;0;50	07147;8	54009;0;0;72;
$GPXUP;3929;08:39:51;0;50	07156;8	53984;0;0;70;
$GPXUP;3929;08:39:52;0;50	07166;8	53961;0;0;69;
$GPXUP;3929;08:39:53;0;50	07173;8	53936;0;0;70;
$GPXUP;3929;08:39:54;0;50	07178;8	53909;0;0;72;
$GPXUP;3929;08:39:55;0;50	07183;8	53882;0;0;73;
$GPXUP;3929;08:39:56;0;50	07189;8	53856;0;0;69;
$GPXUP;3929;08:39:57;0;50	07198;8	53835;0;0;63;
$GPXUP;3929;08:39:58;0;50	07211;8	53822;0;0;59;
$GPXUP;3929;08:39:59;0;50	07227;8	53822;0;0;54;
$GPXUP;3929;08:40:00;0;50	07242;8	53831;0;0;54;
$GPXUP;3929;08:40:01;0;50	07255;8	53842;0;0;52;
$GPXUP;3929;08:40:02;0;50	07266;8	53855;0;0;52;
$GPXUP;3929;08:40:03;0;50	07273;8	53875;0;0;53;
$GPXUP;3929;08:40:04;0;50	07273;8	53899;0;0;55;
$GPXUP;3929;08:40:05;0;50	07271;8	53926;0;0;60;
$GPXUP;3929;08:40:06;0;50	07271;8	53951;0;0;61;
$GPXUP;3929;08:40:07;0;50	07272;8	53976;0;0;61;
$GPXUP;3929;08:40:08;0;50	07276;8	53999;0;0;59;
$GPXUP;3929;08:40:09;0;50	07283;8	54019;0;0;58;
$GPXUP;3929;08:40:10;0;50	07289;8	5404;0;0;59;
$GPXUP;3929;08:40:11;0;50	07294;8	54062;0;0;60;
$GPXUP;3929;08:40:12;0;50	07301;8	54083;0;0;57;
$GPXUP;3929;08:40:13;0;50	07311;8	54099;0;0;55;
$GPXUP;3929;08:40:14;0;50	07325;8	54111;0;0;59;
$GPXUP;3929;08:40:15;0;50	0734;8	54121;0;0;60;
$GPXUP;3929;08:40:16;0;50	07354;8	54131;0;0;57;
$GPXUP;3929;08:40:17;0;50	07366;8	54142;0;0;54;
$GPXUP;3929;08:40:18;0;50	07378;8	54151;0;0;54;
$GPXUP;3929;08:40:19;0;50	07391;8	5416;0;0;54;
$GPXUP;3929;08:40:20;0;50	07403;8	54171;0;0;55;
$GPXUP;3929;08:40:21;0;50	07413;8	54185;0;0;56;
$GPXUP;3929;08:40:22;0;50	07422;8	54201;0;0;56;
$GPXUP;3929;08:40:23;0;50	07426;8	54221;0;0;52;
$GPXUP;3929;08:40:24;0;50	07422;8	54244;0;0;53;
$GPXUP;3929;08:40:25;0;50	07411;8	54265;0;0;56;
$GPXUP;3929;08:40:26;0;50	07398;8	54284;0;0;62;
$GPXUP;3929;08:40:27;0;50	07388;8	54304;0;0;63;
$GPXUP;3929;08:40:28;0;50	07382;8	54325;0;0;59;
$GPXUP;3929;08:40:29;0;50	07382;8	54348;0;0;57;
$GPXUP;3929;08:40:30;0;50	07382;8	5437;0;0;57;
$GPXUP;3929;08:40:31;0;50	07382;8	54392;0;0;56;
$GPXUP;3929;08:40:32;0;50	07379;8	54414;0;0;58;
$GPXUP;3929;08:40:33;0;50	07375;8	54436;0;0;60;
$GPXUP;3929;08:40:34;0;50	07371;8	54458;0;0;60;
$GPXUP;3929;08:40:35;0;50	07367;8	54481;0;0;61;
$GPXUP;3929;08:40:36;0;50	07362;8	54503;0;0;62;
$GPXUP;3929;08:40:37;0;50	07353;8	54522;0;0;59;
$GPXUP;3929;08:40:38;0;50	07339;8	54536;0;0;60;
$GPXUP;3929;08:40:39;0;50	07322;8	54542;0;0;61;
$GPXUP;3929;08:40:40;0;50	07304;8	54541;0;0;62;
$GPXUP;3929;08:40:41;0;50	07286;8	54529;0;0;65;
$GPXUP;3929;08:40:42;0;50	07271;8	54506;0;0;72;
$GPXUP;3929;08:40:43;0;50	07263;8	54478;0;0;70;
$GPXUP;3929;08:40:44;0;50	07262;8	54448;0;0;70;
$GPXUP;3929;08:40:45;0;50	07266;8	54416;0;0;72;
$GPXUP;3929;08:40:46;0;50	07274;8	54387;0;0;72;
$GPXUP;3929;08:40:47;0;50	07283;8	5436;0;0;75;
$GPXUP;3929;08:40:48;0;50	07293;8	54335;0;0;74;
$GPXUP;3929;08:40:49;0;50	07306;8	54314;0;0;70;
$GPXUP;3929;08:40:50;0;50	07321;8	54299;0;0;68;
$GPXUP;3929;08:40:51;0;50	07337;8	54293;0;0;62;
$GPXUP;3929;08:40:52;0;50	07353;8	54297;0;0;61;
$GPXUP;3929;08:40:53;0;50	07368;8	54297;0;0;61;
$GPXUP;3929;08:40:54;0;50	07383;8	54292;0;0;61;
$GPXUP;3929;08:40:55;0;50	07398;8	54287;0;0;58;
$GPXUP;3929;08:40:56;0;50	07412;8	54286;0;0;56;
$GPXUP;3929;08:40:57;0;50	07427;8	54287;0;0;59;
$GPXUP;3929;08:40:58;0;50	07442;8	54286;0;0;62;
$GPXUP;3929;08:40:59;0;50	07458;8	54279;0;0;65;
$GPXUP;3929;08:41:00;0;50	07474;8	5427;0;0;66;
$GPXUP;3929;08:41:01;0;50	0749;8	54265;0;0;66;
$GPXUP;3929;08:41:02;0;50	07506;8	54263;0;0;66;
$GPXUP;3929;08:41:03;0;50	07522;8	54266;0;0;63;
$GPXUP;3929;08:41:04;0;50	07536;8	54273;0;0;60;
$GPXUP;3929;08:41:05;0;50	0755;8	54282;0;0;59;
$GPXUP;3929;08:41:06;0;50	07564;8	54287;0;0;58;
$GPXUP;3929;08:41:07;0;50	07578;8	54288;0;0;59;
$GPXUP;3929;08:41:08;0;50	07592;8	54283;0;0;57;
$GPXUP;3929;08:41:09;0;50	07604;8	54272;0;0;57;
$GPXUP;3929;08:41:10;0;50	07614;8	54252;0;0;62;
$GPXUP;3929;08:41:11;0;50	0762;8	54227;0;0;63;
$GPXUP;3929;08:41:12;0;50	07621;8	54199;0;0;66;
$GPXUP;3929;08:41:13;0;50	07617;8	54169;0;0;69;
$GPXUP;3929;08:41:14;0;50	07609;8	54142;0;0;69;
$GPXUP;3929;08:41:15;0;50	07595;8	54121;0;0;64;
$GPXUP;3929;08:41:16;0;50	07575;8	5411;0;0;69;
$GPXUP;3929;08:41:17;0;50	07552;8	54113;0;0;76;
$GPXUP;3929;08:41:18;0;50	07534;8	54129;0;0;74;
$GPXUP;3929;08:41:19;0;50	07524;8	54153;0;0;68;
$GPXUP;3929;08:41:20;0;50	07521;8	5418;0;0;60;
$GPXUP;3929;08:41:21;0;50	07522;8	54205;0;0;55;
$GPXUP;3929;08:41:22;0;50	07527;8	54227;0;0;52;
$GPXUP;3929;08:41:23;0;50	07535;8	54245;0;0;48;
$GPXUP;3929;08:41:24;0;50	07546;8	54258;0;0;48;
$GPXUP;3929;08:41:25;0;50	07558;8	54269;0;0;50;
$GPXUP;3929;08:41:26;0;50	0757;8	54281;0;0;51;
$GPXUP;3929;08:41:27;0;50	07579;8	54295;0;0;54;
$GPXUP;3929;08:41:28;0;50	07588;8	54312;0;0;55;
$GPXUP;3929;08:41:29;0;50	07597;8	54328;0;0;53;
$GPXUP;3929;08:41:30;0;50	07608;8	54342;0;0;53;
$GPXUP;3929;08:41:31;0;50	07618;8	54356;0;0;53;
$GPXUP;3929;08:41:32;0;50	07626;8	54372;0;0;55;
$GPXUP;3929;08:41:33;0;50	07633;8	54391;0;0;55;
$GPXUP;3929;08:41:34;0;50	0764;8	54409;0;0;55;
$GPXUP;3929;08:41:35;0;50	07649;8	54426;0;0;54;
$GPXUP;3929;08:41:36;0;50	0766;8	54439;0;0;53;
$GPXUP;3929;08:41:37;0;50	07672;8	54449;0;0;54;
$GPXUP;3929;08:41:38;0;50	07684;8	54459;0;0;55;
$GPXUP;3929;08:41:39;0;50	07695;8	54471;0;0;57;
$GPXUP;3929;08:41:40;0;50	07704;8	54487;0;0;56;
$GPXUP;3929;08:41:41;0;50	0771;8	54506;0;0;55;
$GPXUP;3929;08:41:42;0;50	07712;8	54528;0;0;55;
$GPXUP;3929;08:41:43;0;50	07712;8	54551;0;0;56;
$GPXUP;3929;08:41:44;0;50	07714;8	54572;0;0;56;
$GPXUP;3929;08:41:45;0;50	07719;8	54593;0;0;56;
$GPXUP;3929;08:41:46;0;50	07727;8	54611;0;0;55;
$GPXUP;3929;08:41:47;0;50	07738;8	54625;0;0;54;
$GPXUP;3929;08:41:48;0;50	07754;8	54632;0;0;57;
$GPXUP;3929;08:41:49;0;50	07769;8	54636;0;0;58;
$GPXUP;3929;08:41:50;0;50	07784;8	54639;0;0;58;
$GPXUP;3929;08:41:51;0;50	07799;8	54641;0;0;56;
$GPXUP;3929;08:41:52;0;50	07813;8	54639;0;0;57;
$GPXUP;3929;08:41:53;0;50	07827;8	54631;0;0;58;
$GPXUP;3929;08:41:54;0;50	07839;8	54616;0;0;60;
$GPXUP;3929;08:41:55;0;50	0785;8	54597;0;0;62;
$GPXUP;3929;08:41:56;0;50	07859;8	54576;0;0;63;
$GPXUP;3929;08:41:57;0;50	07866;8	54553;0;0;64;
$GPXUP;3929;08:41:58;0;50	07872;8	54529;0;0;63;
$GPXUP;3929;08:41:59;0;50	07879;8	54508;0;0;58;
$GPXUP;3929;08:42:00;0;50	07887;8	54491;0;0;53;
$GPXUP;3929;08:42:01;0;50	07898;8	5448;0;0;51;
$GPXUP;3929;08:42:02;0;50	07912;8	54478;0;0;52;
$GPXUP;3929;08:42:03;0;50	07927;8	54482;0;0;59;
$GPXUP;3929;08:42:04;0;50	07943;8	5449;0;0;62;
$GPXUP;3929;08:42:05;0;50	07958;8	54502;0;0;62;
$GPXUP;3929;08:42:06;0;50	07971;8	54515;0;0;60;
$GPXUP;3929;08:42:07;0;50	07983;8	54532;0;0;59;
$GPXUP;3929;08:42:08;0;50	0799;8	54551;0;0;56;
$GPXUP;3929;08:42:09;0;50	07992;8	54574;0;0;54;
$GPXUP;3929;08:42:10;0;50	07989;8	54598;0;0;55;
$GPXUP;3929;08:42:11;0;50	07984;8	5462;0;0;55;
$GPXUP;3929;08:42:12;0;50	0798;8	54641;0;0;55;
$GPXUP;3929;08:42:13;0;50	07976;8	54662;0;0;55;
$GPXUP;3929;08:42:14;0;50	07971;8	54683;0;0;56;
$GPXUP;3929;08:42:15;0;50	07964;8	54702;0;0;56;
$GPXUP;3929;08:42:16;0;50	07952;8	54716;0;0;55;
$GPXUP;3929;08:42:17;0;50	07938;8	54725;0;0;56;
$GPXUP;3929;08:42:18;0;50	07921;8	54722;0;0;58;
$GPXUP;3929;08:42:19;0;50	07904;8	54709;0;0;63;
$GPXUP;3929;08:42:20;0;50	0789;8	54687;0;0;70;
$GPXUP;3929;08:42:21;0;50	07879;8	54661;0;0;70;
$GPXUP;3929;08:42:22;0;50	07875;8	54633;0;0;67;
$GPXUP;3929;08:42:23;0;50	07877;8	54604;0;0;66;
$GPXUP;3929;08:42:24;0;50	07884;8	5458;0;0;62;
$GPXUP;3929;08:42:25;0;50	07896;8	54564;0;0;56;
$GPXUP;3929;08:42:26;0;50	07912;8	54557;0;0;53;
$GPXUP;3929;08:42:27;0;50	0793;8	54559;0;0;58;
$GPXUP;3929;08:42:28;0;50	07947;8	54562;0;0;60;
$GPXUP;3929;08:42:29;0;50	07963;8	54566;0;0;60;
$GPXUP;3929;08:42:30;0;50	07978;8	54574;0;0;61;
$GPXUP;3929;08:42:31;0;50	07993;8	54583;0;0;61;
$GPXUP;3929;08:42:32;0;50	08008;8	54591;0;0;61;
$GPXUP;3929;08:42:33;0;50	08022;8	54599;0;0;60;
$GPXUP;3929;08:42:34;0;50	08035;8	54609;0;0;56;
$GPXUP;3929;08:42:35;0;50	08047;8	54621;0;0;54;
$GPXUP;3929;08:42:36;0;50	08057;8	54635;0;0;54;
$GPXUP;3929;08:42:37;0;50	08067;8	5465;0;0;55;
$GPXUP;3929;08:42:38;0;50	08077;8	54666;0;0;58;
$GPXUP;3929;08:42:39;0;50	08086;8	54684;0;0;59;
$GPXUP;3929;08:42:40;0;50	08094;8	54704;0;0;59;
$GPXUP;3929;08:42:41;0;50	08098;8	54726;0;0;58;
$GPXUP;3929;08:42:42;0;50	08102;8	54748;0;0;57;
$GPXUP;3929;08:42:43;0;50	08105;8	5477;0;0;55;
$GPXUP;3929;08:42:44;0;50	0811;8	5479;0;0;54;
$GPXUP;3929;08:42:45;0;50	08118;8	54808;0;0;56;
$GPXUP;3929;08:42:46;0;50	08126;8	54826;0;0;59;
$GPXUP;3929;08:42:47;0;50	08136;8	54844;0;0;59;
$GPXUP;3929;08:42:48;0;50	08145;8	54861;0;0;57;
$GPXUP;3929;08:42:49;0;50	08155;8	54878;0;0;57;
$GPXUP;3929;08:42:50;0;50	08164;8	54895;0;0;58;
$GPXUP;3929;08:42:51;0;50	08169;8	54915;0;0;57;
$GPXUP;3929;08:42:52;0;50	08175;8	54935;0;0;56;
$GPXUP;3929;08:42:53;0;50	08183;8	54954;0;0;55;
$GPXUP;3929;08:42:54;0;50	08191;8	5497;0;0;54;
$GPXUP;3929;08:42:55;0;50	08198;8	54988;0;0;53;
$GPXUP;3929;08:42:56;0;50	08201;8	55008;0;0;54;
$GPXUP;3929;08:42:57;0;50	08202;8	5503;0;0;56;
$GPXUP;3929;08:42:58;0;50	08203;8	55052;0;0;54;
$GPXUP;3929;08:42:59;0;50	08205;8	55072;0;0;53;
$GPXUP;3929;08:43:00;0;50	08206;8	55093;0;0;54;
$GPXUP;3929;08:43:01;0;50	08206;8	55115;0;0;56;
$GPXUP;3929;08:43:02;0;50	08202;8	55137;0;0;58;
$GPXUP;3929;08:43:03;0;50	082;8	5516;0;0;60;
$GPXUP;3929;08:43:04;0;50	082;8	55184;0;0;59;
$GPXUP;3929;08:43:05;0;50	08204;8	55205;0;0;59;
$GPXUP;3929;08:43:06;0;50	08214;8	55224;0;0;57;
$GPXUP;3929;08:43:07;0;50	08225;8	55239;0;0;59;
$GPXUP;3929;08:43:08;0;50	08236;8	55255;0;0;58;
$GPXUP;3929;08:43:09;0;50	08246;8	55272;0;0;57;
$GPXUP;3929;08:43:10;0;50	08254;8	55292;0;0;57;
$GPXUP;3929;08:43:11;0;50	0826;8	55312;0;0;57;
$GPXUP;3929;08:43:12;0;50	08265;8	55332;0;0;56;
$GPXUP;3929;08:43:13;0;50	08268;8	55354;0;0;56;
$GPXUP;3929;08:43:14;0;50	08272;8	55375;0;0;56;
$GPXUP;3929;08:43:15;0;50	08278;8	55394;0;0;56;
$GPXUP;3929;08:43:16;0;50	08287;8	55411;0;0;55;
$GPXUP;3929;08:43:17;0;50	08297;8	55427;0;0;56;
$GPXUP;3929;08:43:18;0;50	08307;8	55442;0;0;56;
$GPXUP;3929;08:43:19;0;50	08316;8	55458;0;0;57;
$GPXUP;3929;08:43:20;0;50	08324;8	55477;0;0;57;
$GPXUP;3929;08:43:21;0;50	08329;8	55498;0;0;57;
$GPXUP;3929;08:43:22;0;50	08331;8	5552;0;0;57;
$GPXUP;3929;08:43:23;0;50	08335;8	55542;0;0;58;
$GPXUP;3929;08:43:24;0;50	08341;8	55562;0;0;58;
$GPXUP;3929;08:43:25;0;50	0835;8	5558;0;0;59;
$GPXUP;3929;08:43:26;0;50	08362;8	55595;0;0;59;
$GPXUP;3929;08:43:27;0;50	08374;8	5561;0;0;61;
$GPXUP;3929;08:43:28;0;50	08385;8	55626;0;0;60;
$GPXUP;3929;08:43:29;0;50	08394;8	55644;0;0;61;
$GPXUP;3929;08:43:30;0;50	08401;8	55666;0;0;61;
$GPXUP;3929;08:43:31;0;50	08406;8	55688;0;0;62;
$GPXUP;3929;08:43:32;0;50	08413;8	5571;0;0;60;
$GPXUP;3929;08:43:33;0;50	08422;8	55728;0;0;57;
$GPXUP;3929;08:43:34;0;50	08434;8	55742;0;0;58;
$GPXUP;3929;08:43:35;0;50	08445;8	55756;0;0;58;
$GPXUP;3929;08:43:36;0;50	08455;8	55773;0;0;63;
$GPXUP;3929;08:43:37;0;50	08462;8	55794;0;0;62;
$GPXUP;3929;08:43:38;0;50	08465;8	55819;0;0;62;
$GPXUP;3929;08:43:39;0;50	08467;8	55844;0;0;63;
$GPXUP;3929;08:43:40;0;50	0847;8	55868;0;0;63;
$GPXUP;3929;08:43:41;0;50	08475;8	55891;0;0;63;
$GPXUP;3929;08:43:42;0;50	08482;8	55914;0;0;63;
$GPXUP;3929;08:43:43;0;50	0849;8	55934;0;0;63;
$GPXUP;3929;08:43:44;0;50	085;8	55953;0;0;63;
$GPXUP;3929;08:43:45;0;50	08511;8	55972;0;0;64;
$GPXUP;3929;08:43:46;0;50	0852;8	55993;0;0;64;
$GPXUP;3929;08:43:47;0;50	08526;8	56015;0;0;64;
$GPXUP;3929;08:43:48;0;50	08532;8	56039;0;0;64;
$GPXUP;3929;08:43:49;0;50	08538;8	56061;0;0;62;
$GPXUP;3929;08:43:50;0;50	08545;8	56083;0;0;63;
$GPXUP;3929;08:43:51;0;50	08553;8	56104;0;0;64;
$GPXUP;3929;08:43:52;0;50	0856;8	56127;0;0;65;
$GPXUP;3929;08:43:53;0;50	08565;8	5615;0;0;64;
$GPXUP;3929;08:43:54;0;50	08572;8	56173;0;0;63;
$GPXUP;3929;08:43:55;0;50	08579;8	56194;0;0;62;
$GPXUP;3929;08:43:56;0;50	08587;8	56214;0;0;58;
$GPXUP;3929;08:43:57;0;50	08597;8	5623;0;0;57;
$GPXUP;3929;08:43:58;0;50	08609;8	56244;0;0;60;
$GPXUP;3929;08:43:59;0;50	08622;8	56258;0;0;60;
$GPXUP;3929;08:44:00;0;50	08633;8	56274;0;0;62;
$GPXUP;3929;08:44:01;0;50	08643;8	56292;0;0;64;
$GPXUP;3929;08:44:02;0;50	08651;8	56313;0;0;63;
$GPXUP;3929;08:44:03;0;50	08658;8	56335;0;0;62;
$GPXUP;3929;08:44:04;0;50	08664;8	56356;0;0;60;
$GPXUP;3929;08:44:05;0;50	08669;8	56378;0;0;59;
$GPXUP;3929;08:44:06;0;50	08676;8	56398;0;0;60;
$GPXUP;3929;08:44:07;0;50	08682;8	5642;0;0;61;
$GPXUP;3929;08:44:08;0;50	08686;8	56443;0;0;62;
$GPXUP;3929;08:44:09;0;50	0869;8	56466;0;0;63;
$GPXUP;3929;08:44:10;0;50	08696;8	56489;0;0;63;
$GPXUP;3929;08:44:11;0;50	08703;8	56511;0;0;62;
$GPXUP;3929;08:44:12;0;50	08712;8	5653;0;0;61;
$GPXUP;3929;08:44:13;0;50	08722;8	56547;0;0;59;
$GPXUP;3929;08:44:14;0;50	08733;8	56563;0;0;58;
$GPXUP;3929;08:44:15;0;50	08742;8	5658;0;0;57;
$GPXUP;3929;08:44:16;0;50	08751;8	56598;0;0;56;
$GPXUP;3929;08:44:17;0;50	08758;8	56616;0;0;55;
$GPXUP;3929;08:44:18;0;50	08767;8	56632;0;0;56;
$GPXUP;3929;08:44:19;0;50	08776;8	56649;0;0;56;
$GPXUP;3929;08:44:20;0;50	08784;8	56667;0;0;59;
$GPXUP;3929;08:44:21;0;50	08794;8	56684;0;0;60;
$GPXUP;3929;08:44:22;0;50	08808;8	56697;0;0;62;
$GPXUP;3929;08:44:23;0;50	08822;8	56708;0;0;63;
$GPXUP;3929;08:44:24;0;50	08837;8	56717;0;0;63;
$GPXUP;3929;08:44:25;0;50	08852;8	56726;0;0;64;
$GPXUP;3929;08:44:26;0;50	08865;8	5674;0;0;64;
$GPXUP;3929;08:44:27;0;50	08876;8	56758;0;0;65;
$GPXUP;3929;08:44:28;0;50	08888;8	56776;0;0;66;
$GPXUP;3929;08:44:29;0;50	08899;8	56795;0;0;66;
$GPXUP;3929;08:44:30;0;50	0891;8	56812;0;0;66;
$GPXUP;3929;08:44:31;0;50	08923;8	56829;0;0;66;
$GPXUP;3929;08:44:32;0;50	08936;8	56844;0;0;65;
$GPXUP;3929;08:44:33;0;50	08949;8	56859;0;0;65;
$GPXUP;3929;08:44:34;0;50	08963;8	56874;0;0;67;
$GPXUP;3929;08:44:35;0;50	08977;8	56891;0;0;72;
$GPXUP;3929;08:44:36;0;50	08988;8	56912;0;0;71;
$GPXUP;3929;08:44:37;0;50	08994;8	56937;0;0;67;
$GPXUP;3929;08:44:38;0;50	08998;8	56962;0;0;64;
$GPXUP;3929;08:44:39;0;50	09;8	56986;0;0;62;
$GPXUP;3929;08:44:40;0;50	09;8	57011;0;0;63;
$GPXUP;3929;08:44:41;0;50	08999;8	57036;0;0;62;
$GPXUP;3929;08:44:42;0;50	08996;8	5706;0;0;61;
$GPXUP;3929;08:44:43;0;50	08992;8	57083;0;0;61;
$GPXUP;3929;08:44:44;0;50	08988;8	57106;0;0;61;
$GPXUP;3929;08:44:45;0;50	08985;8	57129;0;0;60;
$GPXUP;3929;08:44:46;0;50	08985;8	57152;0;0;59;
$GPXUP;3929;08:44:47;0;50	08989;8	57174;0;0;57;
$GPXUP;3929;08:44:48;0;50	08999;8	57189;0;0;52;
$GPXUP;3929;08:44:49;0;50	09014;8	57198;0;0;53;
$GPXUP;3929;08:44:50;0;50	09031;8	57202;0;0;59;
$GPXUP;3929;08:44:51;0;50	09045;8	57212;0;0;62;
$GPXUP;3929;08:44:52;0;50	09057;8	57228;0;0;66;
$GPXUP;3929;08:44:53;0;50	09066;8	57248;0;0;63;
$GPXUP;3929;08:44:54;0;50	09075;8	57268;0;0;61;
$GPXUP;3929;08:44:55;0;50	09084;8	57286;0;0;59;
$GPXUP;3929;08:44:56;0;50	09095;8	57301;0;0;58;
$GPXUP;3929;08:44:57;0;50	09108;8	57313;0;0;59;
$GPXUP;3929;08:44:58;0;50	09121;8	57323;0;0;59;
$GPXUP;3929;08:44:59;0;50	09135;8	5733;0;0;60;
$GPXUP;3929;08:45:00;0;50	0915;8	57334;0;0;60;
$GPXUP;3929;08:45:01;0;50	09165;8	5734;0;0;61;
$GPXUP;3929;08:45:02;0;50	09178;8	57353;0;0;62;
$GPXUP;3929;08:45:03;0;50	09186;8	5737;0;0;60;
$GPXUP;3929;08:45:04;0;50	09191;8	57391;0;0;57;
$GPXUP;3929;08:45:05;0;50	09193;8	57413;0;0;56;
$GPXUP;3929;08:45:06;0;50	09197;8	57435;0;0;57;
$GPXUP;3929;08:45:07;0;50	09203;8	57455;0;0;57;
$GPXUP;3929;08:45:08;0;50	09212;8	57473;0;0;57;
$GPXUP;3929;08:45:09;0;50	09222;8	57488;0;0;60;
$GPXUP;3929;08:45:10;0;50	09235;8	57502;0;0;61;
$GPXUP;3929;08:45:11;0;50	09249;8	57515;0;0;62;
$GPXUP;3929;08:45:12;0;50	09262;8	57528;0;0;60;
$GPXUP;3929;08:45:13;0;50	09274;8	57539;0;0;57;
$GPXUP;3929;08:45:14;0;50	09287;8	57549;0;0;57;
$GPXUP;3929;08:45:15;0;50	093;8	57557;0;0;56;
$GPXUP;3929;08:45:16;0;50	09314;8	57564;0;0;58;
$GPXUP;3929;08:45:17;0;50	09329;8	57565;0;0;60;
$GPXUP;3929;08:45:18;0;50	09345;8	57566;0;0;62;
$GPXUP;3929;08:45:19;0;50	0936;8	5757;0;0;63;
$GPXUP;3929;08:45:20;0;50	09374;8	5758;0;0;61;
$GPXUP;3929;08:45:21;0;50	09385;8	57595;0;0;59;
$GPXUP;3929;08:45:22;0;50	09396;8	57608;0;0;57;
$GPXUP;3929;08:45:23;0;50	09408;8	5762;0;0;56;
$GPXUP;3929;08:45:24;0;50	09421;8	5763;0;0;56;
$GPXUP;3929;08:45:25;0;50	09434;8	57638;0;0;57;
$GPXUP;3929;08:45:26;0;50	09448;8	57645;0;0;60;
$GPXUP;3929;08:45:27;0;50	09462;8	57654;0;0;63;
$GPXUP;3929;08:45:28;0;50	09475;8	57666;0;0;62;
$GPXUP;3929;08:45:29;0;50	09487;8	57682;0;0;61;
$GPXUP;3929;08:45:30;0;50	09497;8	57698;0;0;58;
$GPXUP;3929;08:45:31;0;50	09502;8	57718;0;0;54;
$GPXUP;3929;08:45:32;0;50	09507;8	57738;0;0;52;
$GPXUP;3929;08:45:33;0;50	09513;8	57755;0;0;51;
$GPXUP;3929;08:45:34;0;50	09521;8	57771;0;0;51;
$GPXUP;3929;08:45:35;0;50	09531;8	57785;0;0;55;
$GPXUP;3929;08:45:36;0;50	09543;8	57798;0;0;60;
$GPXUP;3929;08:45:37;0;50	09554;8	57814;0;0;62;
$GPXUP;3929;08:45:38;0;50	09565;8	57831;0;0;61;
$GPXUP;3929;08:45:39;0;50	09576;8	57846;0;0;57;
$GPXUP;3929;08:45:40;0;50	0959;8	57855;0;0;56;
$GPXUP;3929;08:45:41;0;50	09605;8	57857;0;0;58;
$GPXUP;3929;08:45:42;0;50	0962;8	57859;0;0;58;
$GPXUP;3929;08:45:43;0;50	09634;8	57863;0;0;57;
$GPXUP;3929;08:45:44;0;50	09648;8	5787;0;0;57;
$GPXUP;3929;08:45:45;0;50	0966;8	5788;0;0;55;
$GPXUP;3929;08:45:46;0;50	0967;8	57893;0;0;55;
$GPXUP;3929;08:45:47;0;50	09678;8	57911;0;0;54;
$GPXUP;3929;08:45:48;0;50	09681;8	57931;0;0;53;
$GPXUP;3929;08:45:49;0;50	09686;8	5795;0;0;51;
$GPXUP;3929;08:45:50;0;50	09692;8	57968;0;0;51;
$GPXUP;3929;08:45:51;0;50	097;8	57983;0;0;53;
$GPXUP;3929;08:45:52;0;50	0971;8	57998;0;0;56;
$GPXUP;3929;08:45:53;0;50	0972;8	58014;0;0;58;
$GPXUP;3929;08:45:54;0;50	09728;8	58032;0;0;57;
$GPXUP;3929;08:45:55;0;50	09734;8	58051;0;0;53;
$GPXUP;3929;08:45:56;0;50	09735;8	58072;0;0;53;
$GPXUP;3929;08:45:57;0;50	09733;8	58095;0;0;57;
$GPXUP;3929;08:45:58;0;50	09732;8	58118;0;0;56;
$GPXUP;3929;08:45:59;0;50	09734;8	58139;0;0;55;
$GPXUP;3929;08:46:00;0;50	09739;8	58159;0;0;55;
$GPXUP;3929;08:46:01;0;50	09749;8	58174;0;0;53;
$GPXUP;3929;08:46:02;0;50	09763;8	58184;0;0;54;
$GPXUP;3929;08:46:03;0;50	0978;8	58186;0;0;60;
$GPXUP;3929;08:46:04;0;50	09796;8	5819;0;0;59;
$GPXUP;3929;08:46:05;0;50	09811;8	58196;0;0;60;
$GPXUP;3929;08:46:06;0;50	09825;8	58204;0;0;60;
$GPXUP;3929;08:46:07;0;50	09839;8	58213;0;0;59;
$GPXUP;3929;08:46:08;0;50	09853;8	5822;0;0;56;
$GPXUP;3929;08:46:09;0;50	09868;8	58221;0;0;59;
$GPXUP;3929;08:46:10;0;50	09884;8	58217;0;0;65;
$GPXUP;3929;08:46:11;0;50	099;8	58208;0;0;65;
$GPXUP;3929;08:46:12;0;50	09916;8	58195;0;0;71;
$GPXUP;3929;08:46:13;0;50	09932;8	58179;0;0;75;
$GPXUP;3929;08:46:14;0;50	09949;8	58164;0;0;74;
$GPXUP;3929;08:46:15;0;50	09966;8	58152;0;0;73;
$GPXUP;3929;08:46:16;0;50	09984;8	58146;0;0;72;
$GPXUP;3929;08:46:17;0;50	10001;8	58146;0;0;71;
$GPXUP;3929;08:46:18;0;50	10018;8	58151;0;0;68;
$GPXUP;3929;08:46:19;0;50	10034;8	58158;0;0;68;
$GPXUP;3929;08:46:20;0;50	10051;8	58166;0;0;68;
$GPXUP;3929;08:46:21;0;50	10067;8	58169;0;0;67;
$GPXUP;3929;08:46:22;0;50	10084;8	58171;0;0;69;
$GPXUP;3929;08:46:23;0;50	10102;8	58173;0;0;71;
$GPXUP;3929;08:46:24;0;50	10119;8	58177;0;0;73;
$GPXUP;3929;08:46:25;0;50	10134;8	58188;0;0;68;
$GPXUP;3929;08:46:26;0;50	10143;8	58206;0;0;62;
$GPXUP;3929;08:46:27;0;50	10148;8	58229;0;0;57;
$GPXUP;3929;08:46:28;0;50	1015;8	58252;0;0;58;
$GPXUP;3929;08:46:29;0;50	10152;8	58276;0;0;60;
$GPXUP;3929;08:46:30;0;50	10155;8	58298;0;0;58;
$GPXUP;3929;08:46:31;0;50	1016;8	5832;0;0;56;
$GPXUP;3929;08:46:32;0;50	10166;8	58339;0;0;52;
$GPXUP;3929;08:46:33;0;50	10176;8	58352;0;0;49;
$GPXUP;3929;08:46:34;0;50	1019;8	58351;0;0;48;
$GPXUP;3929;08:46:35;0;50	102;8	58336;0;0;45;
$GPXUP;3929;08:46:36;0;50	10205;8	58316;0;0;45;
$GPXUP;3929;08:46:37;0;50	10207;8	58292;0;0;51;
$GPXUP;3929;08:46:38;0;50	10208;8	58268;0;0;58;
$GPXUP;3929;08:46:39;0;50	10212;8	58246;0;0;54;
$GPXUP;3929;08:46:40;0;50	1022;8	5823;0;0;49;
$GPXUP;3929;08:46:41;0;50	1023;8	58223;0;0;41;
$GPXUP;3929;08:46:42;0;50	10242;8	58229;0;0;40;
$GPXUP;3929;08:46:43;0;50	10255;8	58239;0;0;47;
$GPXUP;3929;08:46:44;0;50	10266;8	58245;0;0;41;
$GPXUP;3929;08:46:45;0;50	10274;8	58251;0;0;37;
$GPXUP;3929;08:46:46;0;50	10278;8	58254;0;0;24;
$GPXUP;3929;08:46:47;0;50	10276;8	58253;0;0;3;
$GPXUP;3929;08:46:48;0;50	10275;8	58253;0;0;0;
$GPXUP;3929;08:46:49;0;50	10274;8	58253;0;0;0;
$GPXUP;3929;08:46:50;0;50	10273;8	58252;0;0;0;
$GPXUP;3929;08:46:51;0;50	10273;8	58252;0;0;0;
$GPXUP;3929;08:46:52;0;50	10273;8	58252;0;0;0;
$GPXUP;3929;08:46:53;0;50	10273;8	58252;0;0;0;
$GPXUP;3929;08:46:54;0;50	10273;8	58252;0;0;0;
$GPXUP;3929;08:46:55;0;50	10273;8	58252;0;0;0;
$GPXUP;3929;08:46:56;0;50	10273;8	58252;0;0;0;
$GPXUP;3929;08:46:57;0;50	10273;8	58252;0;0;0;
$GPXUP;3929;08:46:58;0;50	10273;8	58252;0;0;0;
$GPXUP;3929;08:46:59;0;50	10273;8	58252;0;0;0;
$GPXUP;3929;08:47:00;0;50	10273;8	58252;0;0;0;
$GPXUP;3929;08:47:01;0;50	10273;8	58252;0;0;0;
$GPXUP;3929;08:47:02;0;50	10273;8	58252;0;0;0;
$GPXUP;3929;08:47:03;0;50	10273;8	58252;0;0;0;
$GPXUP;3929;08:47:04;0;50	10273;8	58252;0;0;0;
$GPXUP;3929;08:47:05;0;50	10273;8	58252;0;0;0;
$GPXUP;3929;08:47:06;0;50	10273;8	58252;0;0;0;
$GPXUP;3929;08:47:07;0;50	10273;8	58252;0;0;0;
$GPXUP;3929;08:47:08;0;50	10273;8	58252;0;0;0;
$GPXUP;3929;08:47:09;0;50	10273;8	58252;0;0;0;
$GPXUP;3929;08:47:10;0;50	10273;8	58252;0;0;0;
$GPXUP;3929;08:47:11;0;50	10273;8	58252;0;0;0;
$GPXUP;3929;08:47:12;0;50	10273;8	58252;0;0;0;
$GPXUP;3929;08:47:13;0;50	10273;8	58252;0;0;0;
$GPXUP;3929;08:47:14;0;50	10273;8	58252;0;0;0;
$GPXUP;3929;08:47:15;0;50	10273;8	58252;0;0;0;
$GPXUP;3929;08:47:16;0;50	10273;8	58252;0;0;0;
$GPXUP;3929;08:47:17;0;50	10273;8	58252;0;0;0;
$GPXUP;3929;08:47:18;0;50	10273;8	58252;0;0;0;
$GPXUP;3929;08:47:19;0;50	10273;8	58252;0;0;0;
$GPXUP;3929;08:47:20;0;50	10273;8	58252;0;0;0;
$GPXUP;3929;08:47:21;0;50	10273;8	58252;0;0;0;
$GPXUP;3929;08:47:22;0;50	10273;8	58252;0;0;0;
$GPXUP;3929;08:47:23;0;50	10273;8	58252;0;0;0;
$GPXUP;3929;08:47:24;0;50	10273;8	58252;0;0;0;
$GPXUP;3929;08:47:25;0;50	10273;8	58252;0;0;0;
$GPXUP;3929;08:47:26;0;50	10273;8	58252;0;0;0;
$GPXUP;3929;08:47:27;0;50	10273;8	58252;0;0;0;
$GPXUP;3929;08:47:28;0;50	10273;8	58252;0;0;0;
$GPXUP;3929;08:47:29;0;50	10273;8	58252;0;0;0;
$GPXUP;3929;08:47:30;0;50	10273;8	58252;0;0;0;
$GPXUP;3929;08:47:31;0;50	10273;8	58252;0;0;0;
$GPXUP;3929;08:47:32;0;50	10273;8	58252;0;0;0;
$GPXUP;3929;08:47:33;0;50	10273;8	58252;0;0;0;
$GPXUP;3929;08:47:34;0;50	10273;8	58252;0;0;0;
$GPXUP;3929;08:47:35;0;50	10273;8	58252;0;0;0;
$GPXUP;3929;08:47:36;0;50	10273;8	58252;0;0;0;
$GPXUP;3929;08:47:37;0;50	10273;8	58252;0;0;0;
$GPXUP;3929;08:47:38;0;50	10273;8	58252;0;0;0;
$GPXUP;3929;08:47:39;0;50	10273;8	58252;0;0;0;
$GPXUP;3929;08:47:40;0;50	10273;8	58252;0;0;0;
$GPXUP;3929;08:47:41;0;50	10273;8	58252;0;0;0;
$GPXUP;3929;08:47:42;0;50	10273;8	58252;0;0;0;
$GPXUP;3929;08:47:43;0;50	10273;8	58252;0;0;0;
$GPXUP;3929;08:47:44;0;50	10273;8	58252;0;0;0;
$GPXUP;3929;08:47:45;0;50	10273;8	58252;0;0;0;
$GPXUP;3929;08:47:46;0;50	10273;8	58252;0;0;0;
$GPXUP;3929;08:47:47;0;50	10273;8	58252;0;0;0;
$GPXUP;3929;08:47:48;0;50	10273;8	58252;0;0;0;
$GPXUP;3929;08:47:49;0;50	10273;8	58252;0;0;0;
$GPXUP;3929;08:47:50;0;50	10273;8	58252;0;0;0;
$GPXUP;3929;08:47:51;0;50	10273;8	58252;0;0;0;
$GPXUP;3929;08:47:52;0;50	10273;8	58252;0;0;0;
$GPXUP;3929;08:47:53;0;50	10273;8	58252;0;0;0;
$GPXUP;3929;08:47:54;0;50	10273;8	58252;0;0;0;
$GPXUP;3929;08:47:55;0;50	10273;8	58252;0;0;0;
$GPXUP;3929;08:47:56;0;50	10273;8	58252;0;0;0;
$GPXUP;3929;08:47:57;0;50	10273;8	58252;0;0;0;
$GPXUP;3929;08:47:58;0;50	10273;8	58252;0;0;0;
$GPXUP;3929;08:47:59;0;50	10273;8	58252;0;0;0;
$GPXUP;3929;08:48:00;0;50	10273;8	58252;0;0;0;
$GPXUP;3929;08:48:01;0;50	10273;8	58252;0;0;0;
$GPXUP;3929;08:48:02;0;50	10273;8	58252;0;0;0;
$GPXUP;3929;08:48:03;0;50	10273;8	58252;0;0;0;
$GPXUP;3929;08:48:04;0;50	10273;8	58252;0;0;0;
$GPXUP;3929;08:48:05;0;50	10273;8	58252;0;0;0;
$GPXUP;3929;08:48:06;0;50	10273;8	58252;0;0;0;
$GPXUP;3929;08:48:07;0;50	10273;8	58252;0;0;0;
$GPXUP;3929;08:48:08;0;50	10273;8	58252;0;0;0;
$GPXUP;3929;08:48:09;0;50	10273;8	58252;0;0;0;
$GPXUP;3929;08:48:10;0;50	10273;8	58252;0;0;0;
$GPXUP;3929;08:48:11;0;50	10273;8	58252;0;0;0;
$GPXUP;3929;08:48:12;0;50	10273;8	58252;0;0;0;
$GPXUP;3929;08:48:13;0;50	10273;8	58252;0;0;0;
$GPXUP;3929;08:48:14;0;50	10273;8	58252;0;0;0;
$GPXUP;3929;08:48:15;0;50	10273;8	58252;0;0;0;
$GPXUP;3929;08:48:16;0;50	10273;8	58252;0;0;0;
$GPXUP;3929;08:48:17;0;50	10273;8	58252;0;0;0;
$GPXUP;3929;08:48:18;0;50	10273;8	58252;0;0;0;
$GPXUP;3929;08:48:19;0;50	10273;8	58252;0;0;0;
$GPXUP;3929;08:48:20;0;50	10273;8	58252;0;0;0;
$GPXUP;3929;08:48:21;0;50	10273;8	58252;0;0;0;
$GPXUP;3929;08:48:22;0;50	10273;8	58252;0;0;0;
$GPXUP;3929;08:48:23;0;50	10273;8	58252;0;0;0;
$GPXUP;3929;08:48:24;0;50	10273;8	58252;0;0;0;
$GPXUP;3929;08:48:25;0;50	10273;8	58252;0;0;0;
$GPXUP;3929;08:48:26;0;50	10273;8	58252;0;0;0;
$GPXUP;3929;08:48:27;0;50	10273;8	58252;0;0;0;
$GPXUP;3929;08:48:28;0;50	10273;8	58252;0;0;0;
$GPXUP;3929;08:48:29;0;50	10273;8	58252;0;0;0;
$GPXUP;3929;08:48:30;0;50	10273;8	58252;0;0;0;
$GPXUP;3929;08:48:31;0;50	10273;8	58252;0;0;0;
$GPXUP;3929;08:48:32;0;50	10273;8	58252;0;0;0;
$GPXUP;3929;08:48:33;0;50	10273;8	58252;0;0;0;
$GPXUP;3929;08:48:34;0;50	10273;8	58252;0;0;0;
$GPXUP;3929;08:48:35;0;50	10273;8	58252;0;0;0;
$GPXUP;3929;08:48:36;0;50	10273;8	58252;0;0;0;
$GPXUP;3929;08:48:37;0;50	10273;8	58252;0;0;0;
$GPXUP;3929;08:48:38;0;50	10273;8	58252;0;0;0;
$GPXUP;3929;08:48:39;0;50	10273;8	58252;0;0;0;
$GPXUP;3929;08:48:40;0;50	10273;8	58252;0;0;0;
$GPXUP;3929;08:48:41;0;50	10273;8	58252;0;0;0;
$GPXUP;3929;08:48:42;0;50	10273;8	58252;0;0;0;
$GPXUP;3929;08:48:43;0;50	10273;8	58252;0;0;0;
$GPXUP;3929;08:48:44;0;50	10273;8	58252;0;0;0;
$GPXUP;3929;08:48:45;0;50	10273;8	58252;0;0;0;
$GPXUP;3929;08:48:46;0;50	10273;8	58252;0;0;0;
$GPXUP;3929;08:48:47;0;50	10273;8	58252;0;0;0;
$GPXUP;3929;08:48:48;0;50	10273;8	58252;0;0;0;
$GPXUP;3929;08:48:49;0;50	10273;8	58252;0;0;0;
$GPXUP;3929;08:48:50;0;50	10273;8	58252;0;0;0;
$GPXUP;3929;08:48:51;0;50	10273;8	58252;0;0;0;
$GPXUP;3929;08:48:52;0;50	10273;8	58252;0;0;0;
$GPXUP;3929;08:48:53;0;50	10273;8	58252;0;0;0;
$GPXUP;3929;08:48:54;0;50	10273;8	58252;0;0;0;
$GPXUP;3929;08:48:55;0;50	10273;8	58252;0;0;0;
$GPXUP;3929;08:48:56;0;50	10273;8	58252;0;0;0;
$GPXUP;3929;08:48:57;0;50	10273;8	58252;0;0;0;
$GPXUP;3929;08:48:58;0;50	10273;8	58252;0;0;0;
$GPXUP;3929;08:48:59;0;50	10273;8	58252;0;0;0;
$GPXUP;3929;08:49:00;0;50	10273;8	58252;0;0;0;
$GPXUP;3929;08:49:01;0;50	10273;8	58252;0;0;0;
$GPXUP;3929;08:49:02;0;50	10273;8	58252;0;0;0;
$GPXUP;3929;08:49:03;0;50	10273;8	58252;0;0;0;
$GPXUP;3929;08:49:04;0;50	10273;8	58252;0;0;0;
$GPXUP;3929;08:49:05;0;50	10273;8	58252;0;0;0;
$GPXUP;3929;08:49:06;0;50	10273;8	58252;0;0;0;
$GPXUP;3929;08:49:07;0;50	10273;8	58252;0;0;0;
$GPXUP;3929;08:49:08;0;50	10273;8	58252;0;0;0;
$GPXUP;3929;08:49:09;0;50	10273;8	58252;0;0;0;
$GPXUP;3929;08:49:10;0;50	10273;8	58252;0;0;0;
$GPXUP;3929;08:49:11;0;50	10273;8	58252;0;0;0;
$GPXUP;3929;08:49:12;0;50	10273;8	58252;0;0;0;
$GPXUP;3929;08:49:13;0;50	10273;8	58252;0;0;0;
$GPXUP;3929;08:49:14;0;50	10273;8	58252;0;0;0;
$GPXUP;3929;08:49:15;0;50	10273;8	58252;0;0;0;
$GPXUP;3929;08:49:16;0;50	10273;8	58252;0;0;0;
$GPXUP;3929;08:49:17;0;50	10273;8	58252;0;0;0;
$GPXUP;3929;08:49:18;0;50	10273;8	58252;0;0;0;
$GPXUP;3929;08:49:19;0;50	10273;8	58252;0;0;0;
$GPXUP;3929;08:49:20;0;50	10273;8	58252;0;0;0;
$GPXUP;3929;08:49:21;0;50	10273;8	58252;0;0;0;
$GPXUP;3929;08:49:22;0;50	10273;8	58252;0;0;0;
$GPXUP;3929;08:49:23;0;50	10273;8	58252;0;0;0;
$GPXUP;3929;08:49:24;0;50	10273;8	58252;0;0;0;
$GPXUP;3929;08:49:25;0;50	10273;8	58252;0;0;0;
$GPXUP;3929;08:49:26;0;50	10273;8	58252;0;0;0;
$GPXUP;3929;08:49:27;0;50	10273;8	58252;0;0;0;
$GPXUP;3929;08:49:28;0;50	10273;8	58252;0;0;0;
$GPXUP;3929;08:49:29;0;50	10273;8	58252;0;0;0;
$GPXUP;3929;08:49:30;0;50	10273;8	58252;0;0;0;
$GPXUP;3929;08:49:31;0;50	10273;8	58252;0;0;0;
$GPXUP;3929;08:49:32;0;50	10273;8	58252;0;0;0;
$GPXUP;3929;08:49:33;0;50	10273;8	58252;0;0;0;
$GPXUP;3929;08:49:34;0;50	10273;8	58252;0;0;0;
$GPXUP;3929;08:49:35;0;50	10273;8	58252;0;0;0;
$GPXUP;3929;08:49:36;0;50	10273;8	58252;0;0;0;
$GPXUP;3929;08:49:37;0;50	10273;8	58252;0;0;0;
$GPXUP;3929;08:49:38;0;50	10273;8	58252;0;0;0;
$GPXUP;3929;08:49:39;0;50	10273;8	58252;0;0;0;
$GPXUP;3929;08:49:40;0;50	10273;8	58252;0;0;0;
$GPXUP;3929;08:49:41;0;50	10273;8	58252;0;0;0;
$GPXUP;3929;08:49:42;0;50	10273;8	58252;0;0;0;
$GPXUP;3929;08:49:43;0;50	10273;8	58252;0;0;0;
$GPXUP;3929;08:49:44;0;50	10273;8	58252;0;0;0;
$GPXUP;3929;08:49:45;0;50	10273;8	58252;0;0;0;
$GPXUP;3929;08:49:46;0;50	10273;8	58252;0;0;0;
$GPXUP;3929;08:49:47;0;50	10273;8	58252;0;0;0;
$GPXUP;3929;08:49:48;0;50	10273;8	58252;0;0;0;
$GPXUP;3929;08:49:49;0;50	10273;8	58252;0;0;0;
$GPXUP;3929;08:49:50;0;50	10273;8	58252;0;0;0;
$GPXUP;3929;08:49:51;0;50	10273;8	58252;0;0;0;
$GPXUP;3929;08:49:52;0;50	10273;8	58252;0;0;0;
$GPXUP;3929;08:49:53;0;50	10273;8	58252;0;0;0;
$GPXUP;3929;08:49:54;0;50	10273;8	58252;0;0;0;
$GPXUP;3929;08:49:55;0;50	10273;8	58252;0;0;0;
$GPXUP;3929;08:49:56;0;50	10273;8	58252;0;0;0;
$GPXUP;3929;08:49:57;0;50	10273;8	58252;0;0;0;
$GPXUP;3929;08:49:58;0;50	10273;8	58252;0;0;0;
$GPXUP;3929;08:49:59;0;50	10273;8	58252;0;0;0;
$GPXUP;3929;08:50:00;0;50	10273;8	58252;0;0;0;
$GPXUP;3929;08:50:01;0;50	10273;8	58252;0;0;0;
$GPXUP;3929;08:50:02;0;50	10273;8	58252;0;0;0;
$GPXUP;3929;08:50:03;0;50	10273;8	58252;0;0;0;
$GPXUP;3929;08:50:04;0;50	10273;8	58252;0;0;0;
$GPXUP;3929;08:50:05;0;50	10273;8	58252;0;0;0;
$GPXUP;3929;08:50:06;0;50	10273;8	58252;0;0;0;
$GPXUP;3929;08:50:07;0;50	10273;8	58252;0;0;0;
$GPXUP;3929;08:50:08;0;50	10273;8	58252;0;0;0;
$GPXUP;3929;08:50:09;0;50	10273;8	58252;0;0;0;
$GPXUP;3929;08:50:10;0;50	10273;8	58252;0;0;0;
$GPXUP;3929;08:50:11;0;50	10273;8	58252;0;0;0;
$GPXUP;3929;08:50:12;0;50	10273;8	58252;0;0;0;
$GPXUP;3929;08:50:13;0;50	10273;8	58252;0;0;0;
$GPXUP;3929;08:50:14;0;50	10273;8	58252;0;0;0;
$GPXUP;3929;08:50:15;0;50	10273;8	58252;0;0;0;
$GPXUP;3929;08:50:16;0;50	10273;8	58252;0;0;0;
$GPXUP;3929;08:50:17;0;50	10273;8	58252;0;0;0;
$GPXUP;3929;08:50:18;0;50	10273;8	58252;0;0;0;
$GPXUP;3929;08:50:19;0;50	10273;8	58252;0;0;0;
$GPXUP;3929;08:50:20;0;50	10273;8	58252;0;0;0;
$GPXUP;3929;08:50:21;0;50	10273;8	58252;0;0;0;
$GPXUP;3929;08:50:22;0;50	10273;8	58252;0;0;0;
$GPXUP;3929;08:50:23;0;50	10273;8	58252;0;0;0;
$GPXUP;3929;08:50:24;0;50	10273;8	58252;0;0;0;
$GPXUP;3929;08:50:25;0;50	10273;8	58252;0;0;0;
$GPXUP;3929;08:50:26;0;50	10273;8	58252;0;0;0;
$GPXUP;3929;08:50:27;0;50	10273;8	58252;0;0;0;
$GPXUP;3929;08:50:28;0;50	10273;8	58252;0;0;0;
$GPXUP;3929;08:50:29;0;50	10273;8	58252;0;0;0;
$GPXUP;3929;08:50:30;0;50	10273;8	58252;0;0;0;
$GPXUP;3929;08:50:31;0;50	10273;8	58252;0;0;0;
$GPXUP;3929;08:50:32;0;50	10273;8	58252;0;0;0;
$GPXUP;3929;08:50:33;0;50	10273;8	58252;0;0;0;
$GPXUP;3929;08:50:34;0;50	10273;8	58252;0;0;0;
$GPXUP;3929;08:50:35;0;50	10273;8	58252;0;0;0;
$GPXUP;3929;08:50:36;0;50	10273;8	58252;0;0;0;
$GPXUP;3929;08:50:37;0;50	10273;8	58252;0;0;0;
$GPXUP;3929;08:50:38;0;50	10273;8	58252;0;0;0;
$GPXUP;3929;08:50:39;0;50	10273;8	58252;0;0;0;
$GPXUP;3929;08:50:40;0;50	10273;8	58252;0;0;0;
$GPXUP;3929;08:50:41;0;50	10273;8	58252;0;0;0;
$GPXUP;3929;08:50:42;0;50	10273;8	58252;0;0;0;
$GPXUP;3929;08:50:43;0;50	10273;8	58252;0;0;0;
$GPXUP;3929;08:50:44;0;50	10273;8	58252;0;0;0;
$GPXUP;3929;08:50:45;0;50	10273;8	58252;0;0;0;
$GPXUP;3929;08:50:46;0;50	10273;8	58252;0;0;0;
$GPXUP;3929;08:50:47;0;50	10273;8	58252;0;0;0;
$GPXUP;3929;08:50:48;0;50	10273;8	58252;0;0;0;
$GPXUP;3929;08:50:49;0;50	10273;8	58252;0;0;0;
$GPXUP;3929;08:50:50;0;50	10273;8	58252;0;0;0;
$GPXUP;3929;08:50:51;0;50	10273;8	58252;0;0;0;
$GPXUP;3929;08:50:52;0;50	10273;8	58252;0;0;0;
$GPXUP;3929;08:50:53;0;50	10273;8	58252;0;0;0;
$GPXUP;3929;08:50:54;0;50	10273;8	58252;0;0;0;
$GPXUP;3929;08:50:55;0;50	10273;8	58252;0;0;0;
$GPXUP;3929;08:50:56;0;50	10273;8	58252;0;0;0;
$GPXUP;3929;08:50:57;0;50	10273;8	58252;0;0;0;
$GPXUP;3929;08:50:58;0;50	10273;8	58252;0;0;0;
$GPXUP;3929;08:50:59;0;50	10273;8	58252;0;0;0;
$GPXUP;3929;08:51:00;0;50	10273;8	58252;0;0;0;
$GPXUP;3929;08:51:01;0;50	10273;8	58252;0;0;0;
$GPXUP;3929;08:51:02;0;50	10273;8	58252;0;0;0;
$GPXUP;3929;08:51:03;0;50	10273;8	58252;0;0;0;
$GPXUP;3929;08:51:04;0;50	10273;8	58252;0;0;0;
$GPXUP;3929;08:51:05;0;50	10273;8	58252;0;0;0;
$GPXUP;3929;08:51:06;0;50	10273;8	58252;0;0;0;
$GPXUP;3929;08:51:07;0;50	10273;8	58252;0;0;0;
$GPXUP;3929;08:51:08;0;50	10273;8	58252;0;0;0;
$GPXUP;3929;08:51:09;0;50	10273;8	58252;0;0;0;
$GPXUP;3929;08:51:10;0;50	10273;8	58252;0;0;0;
$GPXUP;3929;08:51:11;0;50	10273;8	58252;0;0;0;
$GPXUP;3929;08:51:12;0;50	10273;8	58252;0;0;0;
$GPXUP;3929;08:51:13;0;50	10273;8	58252;0;0;0;
$GPXUP;3929;08:51:14;0;50	10273;8	58252;0;0;0;
$GPXUP;3929;08:51:15;0;50	10273;8	58252;0;0;0;
$GPXUP;3929;08:51:16;0;50	10273;8	58252;0;0;0;
$GPXUP;3929;08:51:17;0;50	10273;8	58252;0;0;0;
$GPXUP;3929;08:51:18;0;50	10273;8	58252;0;0;0;
$GPXUP;3929;08:51:19;0;50	10273;8	58252;0;0;0;
$GPXUP;3929;08:51:20;0;50	10273;8	58252;0;0;0;
$GPXUP;3929;08:51:21;0;50	10273;8	58252;0;0;0;
$GPXUP;3929;08:51:22;0;50	10273;8	58252;0;0;0;
$GPXUP;3929;08:51:23;0;50	10273;8	58252;0;0;0;
$GPXUP;3929;08:51:24;0;50	10273;8	58252;0;0;0;
$GPXUP;3929;08:51:25;0;50	10273;8	58252;0;0;0;
$GPXUP;3929;08:51:26;0;50	10273;8	58252;0;0;0;
$GPXUP;3929;08:51:27;0;50	10273;8	58252;0;0;0;
$GPXUP;3929;08:51:28;0;50	10273;8	58252;0;0;0;
$GPXUP;3929;08:51:29;0;50	10273;8	58252;0;0;0;
$GPXUP;3929;08:51:30;0;50	10273;8	58252;0;0;0;
$GPXUP;3929;08:51:31;0;50	10273;8	58252;0;0;0;
$GPXUP;3929;08:51:32;0;50	10273;8	58252;0;0;0;
$GPXUP;3929;08:51:33;0;50	10273;8	58252;0;0;0;
$GPXUP;3929;08:51:34;0;50	10273;8	58252;0;0;0;
$GPXUP;3929;08:51:35;0;50	10273;8	58252;0;0;0;
$GPXUP;3929;08:51:36;0;50	10273;8	58252;0;0;0;
$GPXUP;3929;08:51:37;0;50	10273;8	58252;0;0;0;
$GPXUP;3929;08:51:38;0;50	10273;8	58252;0;0;0;
$GPXUP;3929;08:51:39;0;50	10273;8	58252;0;0;0;
$GPXUP;3929;08:51:40;0;50	10273;8	58252;0;0;0;
$GPXUP;3929;08:51:41;0;50	10273;8	58252;0;0;0;
$GPXUP;3929;08:51:42;0;50	10273;8	58252;0;0;0;
$GPXUP;3929;08:51:43;0;50	10273;8	58252;0;0;0;
$GPXUP;3929;08:51:44;0;50	10273;8	58252;0;0;0;
$GPXUP;3929;08:51:45;0;50	10273;8	58252;0;0;0;
$GPXUP;3929;08:51:46;0;50	10273;8	58252;0;0;0;
$GPXUP;3929;08:51:47;0;50	10273;8	58252;0;0;0;
$GPXUP;3929;08:51:48;0;50	10273;8	58252;0;0;0;
$GPXUP;3929;08:51:49;0;50	10273;8	58252;0;0;0;
$GPXUP;3929;08:51:50;0;50	10273;8	58252;0;0;0;
$GPXUP;3929;08:51:51;0;50	10273;8	58252;0;0;0;
$GPXUP;3929;08:51:52;0;50	10273;8	58252;0;0;0;
$GPXUP;3929;08:51:53;0;50	10273;8	58252;0;0;0;
$GPXUP;3929;08:51:54;0;50	10273;8	58252;0;0;0;
$GPXUP;3929;08:51:55;0;50	10273;8	58252;0;0;0;
$GPXUP;3929;08:51:56;0;50	10273;8	58252;0;0;0;
$GPXUP;3929;08:51:57;0;50	10273;8	58252;0;0;0;
$GPXUP;3929;08:51:58;0;50	10273;8	58252;0;0;0;
$GPXUP;3929;08:51:59;0;50	10273;8	58252;0;0;0;
$GPXUP;3929;08:52:00;0;50	10273;8	58252;0;0;0;
$GPXUP;3929;08:52:01;0;50	10273;8	58252;0;0;0;
$GPXUP;3929;08:52:02;0;50	10273;8	58252;0;0;0;
$GPXUP;3929;08:52:03;0;50	10273;8	58252;0;0;0;
$GPXUP;3929;08:52:04;0;50	10273;8	58252;0;0;0;
$GPXUP;3929;08:52:05;0;50	10273;8	58252;0;0;0;
$GPXUP;3929;08:52:06;0;50	10273;8	58252;0;0;0;
$GPXUP;3929;08:52:07;0;50	10273;8	58252;0;0;0;
$GPXUP;3929;08:52:08;0;50	10273;8	58252;0;0;0;
$GPXUP;3929;08:52:09;0;50	10273;8	58252;0;0;0;
$GPXUP;3929;08:52:10;0;50	10273;8	58252;0;0;0;
$GPXUP;3929;08:52:11;0;50	10273;8	58252;0;0;0;
$GPXUP;3929;08:52:12;0;50	10273;8	58252;0;0;0;
$GPXUP;3929;08:52:13;0;50	10273;8	58252;0;0;0;
$GPXUP;3929;08:52:14;0;50	10273;8	58252;0;0;0;
$GPXUP;3929;08:52:15;0;50	10273;8	58252;0;0;0;
$GPXUP;3929;08:52:16;0;50	10273;8	58252;0;0;0;
$GPXUP;3929;08:52:17;0;50	10273;8	58252;0;0;0;
$GPXUP;3929;08:52:18;0;50	10273;8	58252;0;0;0;
$GPXUP;3929;08:52:19;0;50	10273;8	58252;0;0;0;
$GPXUP;3929;08:52:20;0;50	10273;8	58252;0;0;0;
$GPXUP;3929;08:52:21;0;50	10273;8	58252;0;0;0;
$GPXUP;3929;08:52:22;0;50	10273;8	58252;0;0;0;
$GPXUP;3929;08:52:23;0;50	10273;8	58252;0;0;0;
$GPXUP;3929;08:52:24;0;50	10273;8	58252;0;0;0;
$GPXUP;3929;08:52:25;0;50	10273;8	58252;0;0;0;
$GPXUP;3929;08:52:26;0;50	10273;8	58252;0;0;0;
$GPXUP;3929;08:52:27;0;50	10273;8	58252;0;0;0;
$GPXUP;3929;08:52:28;0;50	10273;8	58252;0;0;0;
$GPXUP;3929;08:52:29;0;50	10273;8	58252;0;0;0;
$GPXUP;3929;08:52:30;0;50	10273;8	58252;0;0;0;
$GPXUP;3929;08:52:31;0;50	10273;8	58252;0;0;0;
$GPXUP;3929;08:52:32;0;50	10273;8	58252;0;0;0;
$GPXUP;3929;08:52:33;0;50	10273;8	58252;0;0;0;
$GPXUP;3929;08:52:34;0;50	10273;8	58252;0;0;0;
$GPXUP;3929;08:52:35;0;50	10273;8	58252;0;0;0;
$GPXUP;3929;08:52:36;0;50	10273;8	58252;0;0;0;
$GPXUP;3929;08:52:37;0;50	10273;8	58252;0;0;0;
$GPXUP;3929;08:52:38;0;50	10273;8	58252;0;0;0;
$GPXUP;3929;08:52:39;0;50	10273;8	58252;0;0;0;
$GPXUP;3929;08:52:40;0;50	10273;8	58252;0;0;0;
$GPXUP;3929;08:52:41;0;50	10273;8	58252;0;0;0;
$GPXUP;3929;08:52:42;0;50	10273;8	58252;0;0;0;
$GPXUP;3929;08:52:43;0;50	10273;8	58252;0;0;0;
$GPXUP;3929;08:52:44;0;50	10273;8	58252;0;0;0;
$GPXUP;3929;08:52:45;0;50	10273;8	58252;0;0;0;
$GPXUP;3929;08:52:46;0;50	10273;8	58252;0;0;0;
$GPXUP;3929;08:52:47;0;50	10273;8	58252;0;0;0;
$GPXUP;3929;08:52:48;0;50	10273;8	58252;0;0;0;
$GPXUP;3929;08:52:49;0;50	10273;8	58252;0;0;0;
$GPXUP;3929;08:52:50;0;50	10273;8	58252;0;0;0;
$GPXUP;3929;08:52:51;0;50	10273;8	58252;0;0;0;
$GPXUP;3929;08:52:52;0;50	10273;8	58252;0;0;0;
$GPXUP;3929;08:52:53;0;50	10273;8	58252;0;0;0;
$GPXUP;3929;08:52:54;0;50	10273;8	58252;0;0;0;
$GPXUP;3929;08:52:55;0;50	10273;8	58252;0;0;0;
$GPXUP;3929;08:52:56;0;50	10273;8	58252;0;0;0;
$GPXUP;3929;08:52:57;0;50	10273;8	58252;0;0;0;
$GPXUP;3929;08:52:58;0;50	10273;8	58252;0;0;0;
$GPXUP;3929;08:52:59;0;50	10273;8	58252;0;0;0;
$GPXUP;3929;08:53:00;0;50	10273;8	58252;0;0;0;
$GPXUP;3929;08:53:01;0;50	10273;8	58252;0;0;0;
$GPXUP;3929;08:53:02;0;50	10273;8	58252;0;0;0;
$GPXUP;3929;08:53:03;0;50	10273;8	58252;0;0;0;
$GPXUP;3929;08:53:04;0;50	10273;8	58252;0;0;0;
$GPXUP;3929;08:53:05;0;50	10273;8	58252;0;0;0;
$GPXUP;3929;08:53:06;0;50	10273;8	58252;0;0;0;
$GPXUP;3929;08:53:07;0;50	10273;8	58252;0;0;0;
$GPXUP;3929;08:53:08;0;50	10273;8	58252;0;0;0;
$GPXUP;3929;08:53:09;0;50	10273;8	58252;0;0;0;
$GPXUP;3929;08:53:10;0;50	10273;8	58252;0;0;0;
$GPXUP;3929;08:53:11;0;50	10273;8	58252;0;0;0;
$GPXUP;3929;08:53:12;0;50	10273;8	58252;0;0;0;
$GPXUP;3929;08:53:13;0;50	10273;8	58252;0;0;0;
$GPXUP;3929;08:53:14;0;50	10273;8	58252;0;0;0;
$GPXUP;3929;08:53:15;0;50	10273;8	58252;0;0;0;
$GPXUP;3929;08:53:16;0;50	10273;8	58252;0;0;0;
$GPXUP;3929;08:53:17;0;50	10273;8	58252;0;0;0;
$GPXUP;3929;08:53:18;0;50	10273;8	58252;0;0;0;
$GPXUP;3929;08:53:19;0;50	10273;8	58252;0;0;0;
$GPXUP;3929;08:53:20;0;50	10273;8	58252;0;0;0;
$GPXUP;3929;08:53:21;0;50	10273;8	58252;0;0;0;
$GPXUP;3929;08:53:22;0;50	10273;8	58252;0;0;0;
$GPXUP;3929;08:53:23;0;50	10273;8	58252;0;0;0;
$GPXUP;3929;08:53:24;0;50	10273;8	58252;0;0;0;
$GPXUP;3929;08:53:25;0;50	10273;8	58252;0;0;0;
$GPXUP;3929;08:53:26;0;50	10273;8	58252;0;0;0;
$GPXUP;3929;08:53:27;0;50	10273;8	58252;0;0;0;
$GPXUP;3929;08:53:28;0;50	10273;8	58252;0;0;0;
$GPXUP;3929;08:53:29;0;50	10273;8	58252;0;0;0;
$GPXUP;3929;08:53:30;0;50	10273;8	58252;0;0;0;
$GPXUP;3929;08:53:31;0;50	10273;8	58252;0;0;0;
$GPXUP;3929;08:53:32;0;50	10273;8	58252;0;0;0;
$GPXUP;3929;08:53:33;0;50	10273;8	58252;0;0;0;
$GPXUP;3929;08:53:34;0;50	10273;8	58252;0;0;0;
$GPXUP;3929;08:53:35;0;50	10273;8	58252;0;0;0;
$GPXUP;3929;08:53:36;0;50	10273;8	58252;0;0;0;
$GPXUP;3929;08:53:37;0;50	10273;8	58252;0;0;0;
$GPXUP;3929;08:53:38;0;50	10273;8	58252;0;0;0;
$GPXUP;3929;08:53:39;0;50	10273;8	58252;0;0;0;
$GPXUP;3929;08:53:40;0;50	10273;8	58252;0;0;0;
$GPXUP;3929;08:53:41;0;50	10273;8	58252;0;0;0;
$GPXUP;3929;08:53:42;0;50	10273;8	58252;0;0;0;
$GPXUP;3929;08:53:43;0;50	10273;8	58252;0;0;0;
$GPXUP;3929;08:53:44;0;50	10273;8	58252;0;0;0;
$GPXUP;3929;08:53:45;0;50	10273;8	58252;0;0;0;
$GPXUP;3929;08:53:46;0;50	10273;8	58252;0;0;0;
$GPXUP;3929;08:53:47;0;50	10273;8	58252;0;0;0;
$GPXUP;3929;08:53:48;0;50	10273;8	58252;0;0;0;
$GPXUP;3929;08:53:49;0;50	10273;8	58252;0;0;0;
$GPXUP;3929;08:53:50;0;50	10273;8	58252;0;0;0;
$GPXUP;3929;08:53:51;0;50	10273;8	58252;0;0;0;
$GPXUP;3929;08:53:52;0;50	10273;8	58252;0;0;0;
$GPXUP;3929;08:53:53;0;50	10273;8	58252;0;0;0;
$GPXUP;3929;08:53:54;0;50	10273;8	58252;0;0;0;
$GPXUP;3929;08:53:55;0;50	10273;8	58252;0;0;0;
$GPXUP;3929;08:53:56;0;50	10273;8	58252;0;0;0;
$GPXUP;3929;08:53:57;0;50	10273;8	58252;0;0;0;
$GPXUP;3929;08:53:58;0;50	10273;8	58252;0;0;0;
$GPXUP;3929;08:53:59;0;50	10273;8	58252;0;0;0;
$GPXUP;3929;08:54:00;0;50	10273;8	58252;0;0;0;
$GPXUP;3929;08:54:01;0;50	10273;8	58252;0;0;0;
$GPXUP;3929;08:54:02;0;50	10273;8	58252;0;0;0;
$GPXUP;3929;08:54:03;0;50	10273;8	58252;0;0;0;
$GPXUP;3929;08:54:04;0;50	10273;8	58252;0;0;0;
$GPXUP;3929;08:54:05;0;50	10273;8	58252;0;0;0;
$GPXUP;3929;08:54:06;0;50	10273;8	58252;0;0;0;
$GPXUP;3929;08:54:07;0;50	10273;8	58252;0;0;0;
$GPXUP;3929;08:54:08;0;50	10273;8	58252;0;0;0;
$GPXUP;3929;08:54:09;0;50	10273;8	58252;0;0;0;
$GPXUP;3929;08:54:10;0;50	10273;8	58252;0;0;0;
$GPXUP;3929;08:54:11;0;50	10273;8	58252;0;0;0;
$GPXUP;3929;08:54:12;0;50	10273;8	58252;0;0;0;
$GPXUP;3929;08:54:13;0;50	10273;8	58252;0;0;0;
$GPXUP;3929;08:54:14;0;50	10273;8	58252;0;0;0;
$GPXUP;3929;08:54:15;0;50	10273;8	58252;0;0;0;
$GPXUP;3929;08:54:16;0;50	10273;8	58252;0;0;0;
$GPXUP;3929;08:54:17;0;50	10273;8	58252;0;0;0;
$GPXUP;3929;08:54:18;0;50	10273;8	58252;0;0;0;
$GPXUP;3929;08:54:19;0;50	10273;8	58252;0;0;0;
$GPXUP;3929;08:54:20;0;50	10273;8	58252;0;0;0;
$GPXUP;3929;08:54:21;0;50	10273;8	58252;0;0;0;
$GPXUP;3929;08:54:22;0;50	10273;8	58252;0;0;0;
$GPXUP;3929;08:54:23;0;50	10273;8	58252;0;0;0;
$GPXUP;3929;08:54:24;0;50	10273;8	58252;0;0;0;
$GPXUP;3929;08:54:25;0;50	10273;8	58252;0;0;0;
$GPXUP;3929;08:54:26;0;50	10273;8	58252;0;0;0;
$GPXUP;3929;08:54:27;0;50	10273;8	58252;0;0;0;
$GPXUP;3929;08:54:28;0;50	10273;8	58252;0;0;0;
$GPXUP;3929;08:54:29;0;50	10273;8	58252;0;0;0;
$GPXUP;3929;08:54:30;0;50	10273;8	58252;0;0;0;
$GPXUP;3929;08:54:31;0;50	10273;8	58252;0;0;0;
$GPXUP;3929;08:54:32;0;50	10273;8	58252;0;0;0;
$GPXUP;3929;08:54:33;0;50	10273;8	58252;0;0;0;
$GPXUP;3929;08:54:34;0;50	10273;8	58252;0;0;0;
$GPXUP;3929;08:54:35;0;50	10273;8	58252;0;0;0;
$GPXUP;3929;08:54:36;0;50	10273;8	58252;0;0;0;
$GPXUP;3929;08:54:37;0;50	10273;8	58252;0;0;0;
$GPXUP;3929;08:54:38;0;50	10273;8	58252;0;0;0;
$GPXUP;3929;08:54:39;0;50	10273;8	58252;0;0;0;
$GPXUP;3929;08:54:40;0;50	10273;8	58252;0;0;0;
$GPXUP;3929;08:54:41;0;50	10273;8	58252;0;0;0;
$GPXUP;3929;08:54:42;0;50	10273;8	58252;0;0;0;
$GPXUP;3929;08:54:43;0;50	10273;8	58252;0;0;0;
$GPXUP;3929;08:54:44;0;50	10273;8	58252;0;0;0;
$GPXUP;3929;08:54:45;0;50	10273;8	58252;0;0;0;
$GPXUP;3929;08:54:46;0;50	10273;8	58252;0;0;0;
$GPXUP;3929;08:54:47;0;50	10273;8	58252;0;0;0;
$GPXUP;3929;08:54:48;0;50	10273;8	58252;0;0;0;
$GPXUP;3929;08:54:49;0;50	10273;8	58252;0;0;0;
$GPXUP;3929;08:54:50;0;50	10273;8	58252;0;0;0;
$GPXUP;3929;08:54:51;0;50	10273;8	58252;0;0;0;
$GPXUP;3929;08:54:52;0;50	10273;8	58252;0;0;0;
$GPXUP;3929;08:54:53;0;50	10273;8	58252;0;0;0;
$GPXUP;3929;08:54:54;0;50	10273;8	58252;0;0;0;
$GPXUP;3929;08:54:55;0;50	10273;8	58252;0;0;0;
$GPXUP;3929;08:54:56;0;50	10273;8	58252;0;0;0;
$GPXUP;3929;08:54:57;0;50	10273;8	58252;0;0;0;
$GPXUP;3929;08:54:58;0;50	10273;8	58252;0;0;0;
$GPXUP;3929;08:54:59;0;50	10273;8	58252;0;0;0;
$GPXUP;3929;08:55:00;0;50	10273;8	58252;0;0;0;
$GPXUP;3929;08:55:01;0;50	10273;8	58252;0;0;0;
$GPXUP;3929;08:55:02;0;50	10273;8	58252;0;0;0;
$GPXUP;3929;08:55:03;0;50	10273;8	58252;0;0;0;
$GPXUP;3929;08:55:04;0;50	10273;8	58252;0;0;0;
$GPXUP;3929;08:55:05;0;50	10273;8	58252;0;0;0;
$GPXUP;3929;08:55:06;0;50	10273;8	58252;0;0;0;
$GPXUP;3929;08:55:07;0;50	10273;8	58252;0;0;0;
$GPXUP;3929;08:55:08;0;50	10273;8	58252;0;0;0;
$GPXUP;3929;08:55:09;0;50	10273;8	58252;0;0;0;
$GPXUP;3929;08:55:10;0;50	10273;8	58252;0;0;0;
$GPXUP;3929;08:55:11;0;50	10273;8	58252;0;0;0;
$GPXUP;3929;08:55:12;0;50	10273;8	58252;0;0;0;
$GPXUP;3929;08:55:13;0;50	10273;8	58252;0;0;0;
$GPXUP;3929;08:55:14;0;50	10273;8	58252;0;0;0;
$GPXUP;3929;08:55:15;0;50	10273;8	58252;0;0;0;
$GPXUP;3929;08:55:16;0;50	10273;8	58252;0;0;0;
$GPXUP;3929;08:55:17;0;50	10273;8	58252;0;0;0;
$GPXUP;3929;08:55:18;0;50	10273;8	58252;0;0;0;
$GPXUP;3929;08:55:19;0;50	10273;8	58252;0;0;0;
$GPXUP;3929;08:55:20;0;50	10273;8	58252;0;0;0;
$GPXUP;3929;08:55:21;0;50	10273;8	58252;0;0;0;
$GPXUP;3929;08:55:22;0;50	10273;8	58252;0;0;0;
$GPXUP;3929;08:55:23;0;50	10273;8	58252;0;0;0;
$GPXUP;3929;08:55:24;0;50	10273;8	58252;0;0;0;
$GPXUP;3929;08:55:25;0;50	10273;8	58252;0;0;0;
$GPXUP;3929;08:55:26;0;50	10273;8	58252;0;0;0;
$GPXUP;3929;08:55:27;0;50	10273;8	58252;0;0;0;
$GPXUP;3929;08:55:28;0;50	10273;8	58252;0;0;0;
$GPXUP;3929;08:55:29;0;50	10273;8	58252;0;0;0;
$GPXUP;3929;08:55:30;0;50	10273;8	58252;0;0;0;
$GPXUP;3929;08:55:31;0;50	10273;8	58252;0;0;0;
$GPXUP;3929;08:55:32;0;50	10273;8	58252;0;0;0;
$GPXUP;3929;08:55:33;0;50	10273;8	58252;0;0;0;
$GPXUP;3929;08:55:34;0;50	10273;8	58252;0;0;0;
$GPXUP;3929;08:55:35;0;50	10273;8	58252;0;0;0;
$GPXUP;3929;08:55:36;0;50	10273;8	58252;0;0;0;
$GPXUP;3929;08:55:37;0;50	10273;8	58252;0;0;0;
$GPXUP;3929;08:55:38;0;50	10273;8	58252;0;0;0;
$GPXUP;3929;08:55:39;0;50	10273;8	58252;0;0;0;
$GPXUP;3929;08:55:40;0;50	10273;8	58252;0;0;0;
$GPXUP;3929;08:55:41;0;50	10273;8	58252;0;0;0;
$GPXUP;3929;08:55:42;0;50	10273;8	58252;0;0;0;
$GPXUP;3929;08:55:43;0;50	10273;8	58252;0;0;0;
$GPXUP;3929;08:55:44;0;50	10273;8	58252;0;0;0;
$GPXUP;3929;08:55:45;0;50	10273;8	58252;0;0;0;
$GPXUP;3929;08:55:46;0;50	10273;8	58252;0;0;0;
$GPXUP;3929;08:55:47;0;50	10273;8	58252;0;0;0;
$GPXUP;3929;08:55:48;0;50	10273;8	58252;0;0;0;
$GPXUP;3929;08:55:49;0;50	10273;8	58252;0;0;0;
$GPXUP;3929;08:55:50;0;50	10273;8	58252;0;0;0;
$GPXUP;3929;08:55:51;0;50	10273;8	58252;0;0;0;
$GPXUP;3929;08:55:52;0;50	10273;8	58252;0;0;0;
$GPXUP;3929;08:55:53;0;50	10273;8	58252;0;0;0;
$GPXUP;3929;08:55:54;0;50	10273;8	58252;0;0;0;
$GPXUP;3929;08:55:55;0;50	10273;8	58252;0;0;0;
$GPXUP;3929;08:55:56;0;50	10273;8	58252;0;0;0;
$GPXUP;3929;08:55:57;0;50	10273;8	58252;0;0;0;
$GPXUP;3929;08:55:58;0;50	10273;8	58252;0;0;0;
$GPXUP;3929;08:55:59;0;50	10273;8	58252;0;0;0;
$GPXUP;3929;08:56:00;0;50	10273;8	58252;0;0;0;
$GPXUP;3929;08:56:01;0;50	10273;8	58252;0;0;0;
$GPXUP;3929;08:56:02;0;50	10273;8	58252;0;0;0;
$GPXUP;3929;08:56:03;0;50	10273;8	58252;0;0;0;
$GPXUP;3929;08:56:04;0;50	10273;8	58252;0;0;0;
$GPXUP;3929;08:56:05;0;50	10273;8	58252;0;0;0;
$GPXUP;3929;08:56:06;0;50	10273;8	58252;0;0;0;
$GPXUP;3929;08:56:07;0;50	10273;8	58252;0;0;0;
$GPXUP;3929;08:56:08;0;50	10273;8	58252;0;0;0;
$GPXUP;3929;08:56:09;0;50	10273;8	58252;0;0;0;
$GPXUP;3929;08:56:10;0;50	10273;8	58252;0;0;0;
$GPXUP;3929;08:56:11;0;50	10273;8	58252;0;0;0;
$GPXUP;3929;08:56:12;0;50	10273;8	58252;0;0;0;
$GPXUP;3929;08:56:13;0;50	10273;8	58252;0;0;0;
$GPXUP;3929;08:56:14;0;50	10273;8	58252;0;0;0;
$GPXUP;3929;08:56:15;0;50	10273;8	58252;0;0;0;
$GPXUP;3929;08:56:16;0;50	10273;8	58252;0;0;0;
$GPXUP;3929;08:56:17;0;50	10273;8	58252;0;0;0;
$GPXUP;3929;08:56:18;0;50	10273;8	58252;0;0;0;
$GPXUP;3929;08:56:19;0;50	10273;8	58252;0;0;0;
$GPXUP;3929;08:56:20;0;50	10273;8	58252;0;0;0;
$GPXUP;3929;08:56:21;0;50	10273;8	58252;0;0;0;
$GPXUP;3929;08:56:22;0;50	10273;8	58252;0;0;0;
$GPXUP;3929;08:56:23;0;50	10273;8	58252;0;0;0;
$GPXUP;3929;08:56:24;0;50	10273;8	58252;0;0;0;
$GPXUP;3929;08:56:25;0;50	10273;8	58252;0;0;0;
$GPXUP;3929;08:56:26;0;50	10273;8	58252;0;0;0;
$GPXUP;3929;08:56:27;0;50	10273;8	58252;0;0;0;
$GPXUP;3929;08:56:28;0;50	10273;8	58252;0;0;0;
$GPXUP;3929;08:56:29;0;50	10273;8	58252;0;0;0;
$GPXUP;3929;08:56:30;0;50	10273;8	58252;0;0;0;
$GPXUP;3929;08:56:31;0;50	10273;8	58252;0;0;0;
$GPXUP;3929;08:56:32;0;50	10273;8	58252;0;0;0;
$GPXUP;3929;08:56:33;0;50	10273;8	58252;0;0;0;
$GPXUP;3929;08:56:34;0;50	10273;8	58252;0;0;0;
$GPXUP;3929;08:56:35;0;50	10273;8	58252;0;0;0;
$GPXUP;3929;08:56:36;0;50	10273;8	58252;0;0;0;
$GPXUP;3929;08:56:37;0;50	10273;8	58252;0;0;0;
$GPXUP;3929;08:56:38;0;50	10273;8	58252;0;0;0;
$GPXUP;3929;08:56:39;0;50	10273;8	58252;0;0;0;
$GPXUP;3929;08:56:40;0;50	10273;8	58252;0;0;0;
$GPXUP;3929;08:56:41;0;50	10273;8	58252;0;0;0;
$GPXUP;3929;08:56:42;0;50	10273;8	58252;0;0;0;
$GPXUP;3929;08:56:43;0;50	10273;8	58252;0;0;0;
$GPXUP;3929;08:56:44;0;50	10273;8	58252;0;0;0;
$GPXUP;3929;08:56:45;0;50	10273;8	58252;0;0;0;
$GPXUP;3929;08:56:46;0;50	10273;8	58252;0;0;0;
$GPXUP;3929;08:56:47;0;50	10273;8	58252;0;0;0;
$GPXUP;3929;08:56:48;0;50	10273;8	58252;0;0;0;
$GPXUP;3929;08:56:49;0;50	10273;8	58252;0;0;0;
$GPXUP;3929;08:56:50;0;50	10273;8	58252;0;0;0;
$GPXUP;3929;08:56:51;0;50	10273;8	58252;0;0;0;
$GPXUP;3929;08:56:52;0;50	10273;8	58252;0;0;0;
$GPXUP;3929;08:56:53;0;50	10273;8	58252;0;0;0;
$GPXUP;3929;08:56:54;0;50	10273;8	58252;0;0;0;
$GPXUP;3929;08:56:55;0;50	10273;8	58252;0;0;0;
$GPXUP;3929;08:56:56;0;50	10273;8	58252;0;0;0;
$GPXUP;3929;08:56:57;0;50	10273;8	58252;0;0;0;
$GPXUP;3929;08:56:58;0;50	10273;8	58252;0;0;0;
$GPXUP;3929;08:56:59;0;50	10273;8	58252;0;0;0;
$GPXUP;3929;08:57:00;0;50	10273;8	58252;0;0;0;
$GPXUP;3929;08:57:01;0;50	10273;8	58252;0;0;0;
$GPXUP;3929;08:57:02;0;50	10273;8	58252;0;0;0;
$GPXUP;3929;08:57:03;0;50	10273;8	58252;0;0;0;
$GPXUP;3929;08:57:04;0;50	10273;8	58252;0;0;0;
$GPXUP;3929;08:57:05;0;50	10273;8	58252;0;0;0;
$GPXUP;3929;08:57:06;0;50	10273;8	58252;0;0;0;
$GPXUP;3929;08:57:07;0;50	10273;8	58252;0;0;0;
$GPXUP;3929;08:57:08;0;50	10273;8	58252;0;0;0;
$GPXUP;3929;08:57:09;0;50	10273;8	58252;0;0;0;
$GPXUP;3929;08:57:10;0;50	10273;8	58252;0;0;0;
$GPXUP;3929;08:57:11;0;50	10273;8	58252;0;0;0;
$GPXUP;3929;08:57:12;0;50	10273;8	58252;0;0;0;
$GPXUP;3929;08:57:13;0;50	10273;8	58252;0;0;0;
$GPXUP;3929;08:57:14;0;50	10273;8	58252;0;0;0;
$GPXUP;3929;08:57:15;0;50	10273;8	58252;0;0;0;
$GPXUP;3929;08:57:16;0;50	10273;8	58252;0;0;0;
$GPXUP;3929;08:57:17;0;50	10273;8	58252;0;0;0;
$GPXUP;3929;08:57:18;0;50	10273;8	58252;0;0;0;
$GPXUP;3929;08:57:19;0;50	10273;8	58252;0;0;0;
$GPXUP;3929;08:57:20;0;50	10273;8	58252;0;0;0;
$GPXUP;3929;08:57:21;0;50	10273;8	58252;0;0;0;
$GPXUP;3929;08:57:22;0;50	10273;8	58252;0;0;0;
$GPXUP;3929;08:57:23;0;50	10273;8	58252;0;0;0;
$GPXUP;3929;08:57:24;0;50	10273;8	58252;0;0;0;
$GPXUP;3929;08:57:25;0;50	10273;8	58252;0;0;0;
$GPXUP;3929;08:57:26;0;50	10273;8	58252;0;0;0;
$GPXUP;3929;08:57:27;0;50	10273;8	58252;0;0;0;
$GPXUP;3929;08:57:28;0;50	10273;8	58252;0;0;0;
$GPXUP;3929;08:57:29;0;50	10273;8	58252;0;0;0;
$GPXUP;3929;08:57:30;0;50	10273;8	58252;0;0;0;
$GPXUP;3929;08:57:31;0;50	10273;8	58252;0;0;0;
$GPXUP;3929;08:57:32;0;50	10273;8	58252;0;0;0;
$GPXUP;3929;08:57:33;0;50	10273;8	58252;0;0;0;
$GPXUP;3929;08:57:34;0;50	10273;8	58252;0;0;0;
$GPXUP;3929;08:57:35;0;50	10273;8	58252;0;0;0;
$GPXUP;3929;08:57:36;0;50	10273;8	58252;0;0;0;
$GPXUP;3929;08:57:37;0;50	10273;8	58252;0;0;0;
$GPXUP;3929;08:57:38;0;50	10273;8	58252;0;0;0;
$GPXUP;3929;08:57:39;0;50	10273;8	58252;0;0;0;
$GPXUP;3929;08:57:40;0;50	10273;8	58252;0;0;0;
$GPXUP;3929;08:57:41;0;50	10273;8	58252;0;0;0;
$GPXUP;3929;08:57:42;0;50	10273;8	58252;0;0;0;
$GPXUP;3929;08:57:43;0;50	10273;8	58252;0;0;0;
$GPXUP;3929;08:57:44;0;50	10273;8	58252;0;0;0;
$GPXUP;3929;08:57:45;0;50	10273;8	58252;0;0;0;
$GPXUP;3929;08:57:46;0;50	10273;8	58252;0;0;0;
$GPXUP;3929;08:57:47;0;50	10273;8	58252;0;0;0;
$GPXUP;3929;08:57:48;0;50	10273;8	58252;0;0;0;
$GPXUP;3929;08:57:49;0;50	10273;8	58252;0;0;0;
$GPXUP;3929;08:57:50;0;50	10273;8	58252;0;0;0;
$GPXUP;3929;08:57:51;0;50	10273;8	58252;0;0;0;
$GPXUP;3929;08:57:52;0;50	10273;8	58252;0;0;0;
$GPXUP;3929;08:57:53;0;50	10273;8	58252;0;0;0;
$GPXUP;3929;08:57:54;0;50	10273;8	58252;0;0;0;
$GPXUP;3929;08:57:55;0;50	10273;8	58252;0;0;0;
$GPXUP;3929;08:57:56;0;50	10273;8	58252;0;0;0;
$GPXUP;3929;08:57:57;0;50	10273;8	58252;0;0;0;
$GPXUP;3929;08:57:58;0;50	10273;8	58252;0;0;0;
$GPXUP;3929;08:57:59;0;50	10273;8	58252;0;0;0;
$GPXUP;3929;08:58:00;0;50	10273;8	58252;0;0;0;
$GPXUP;3929;08:58:01;0;50	10273;8	58252;0;0;0;
$GPXUP;3929;08:58:02;0;50	10273;8	58252;0;0;0;
$GPXUP;3929;08:58:03;0;50	10273;8	58252;0;0;0;
$GPXUP;3929;08:58:04;0;50	10273;8	58252;0;0;0;
$GPXUP;3929;08:58:05;0;50	10273;8	58252;0;0;0;
$GPXUP;3929;08:58:06;0;50	10273;8	58252;0;0;0;
$GPXUP;3929;08:58:07;0;50	10273;8	58252;0;0;0;
$GPXUP;3929;08:58:08;0;50	10273;8	58252;0;0;0;
$GPXUP;3929;08:58:09;0;50	10273;8	58252;0;0;0;
$GPXUP;3929;08:58:10;0;50	10273;8	58252;0;0;0;
$GPXUP;3929;08:58:11;0;50	10273;8	58252;0;0;0;
$GPXUP;3929;08:58:12;0;50	10273;8	58252;0;0;0;
$GPXUP;3929;08:58:13;0;50	10273;8	58252;0;0;0;
$GPXUP;3929;08:58:14;0;50	10273;8	58252;0;0;0;
$GPXUP;3929;08:58:15;0;50	10273;8	58252;0;0;0;
$GPXUP;3929;08:58:16;0;50	10273;8	58252;0;0;0;
$GPXUP;3929;08:58:17;0;50	10273;8	58252;0;0;0;
$GPXUP;3929;08:58:18;0;50	10273;8	58252;0;0;0;
$GPXUP;3929;08:58:19;0;50	10273;8	58252;0;0;0;
$GPXUP;3929;08:58:20;0;50	10273;8	58252;0;0;0;
$GPXUP;3929;08:58:21;0;50	10273;8	58252;0;0;0;
$GPXUP;3929;08:58:22;0;50	10273;8	58252;0;0;0;
$GPXUP;3929;08:58:23;0;50	10273;8	58252;0;0;0;
$GPXUP;3929;08:58:24;0;50	10273;8	58252;0;0;0;
$GPXUP;3929;08:58:25;0;50	10273;8	58252;0;0;0;
$GPXUP;3929;08:58:26;0;50	10273;8	58252;0;0;0;
$GPXUP;3929;08:58:27;0;50	10273;8	58252;0;0;0;
$GPXUP;3929;08:58:28;0;50	10273;8	58252;0;0;0;
$GPXUP;3929;08:58:29;0;50	10273;8	58252;0;0;0;
$GPXUP;3929;08:58:30;0;50	10273;8	58252;0;0;0;
$GPXUP;3929;08:58:31;0;50	10273;8	58252;0;0;0;
$GPXUP;3929;08:58:32;0;50	10273;8	58252;0;0;0;
$GPXUP;3929;08:58:33;0;50	10273;8	58252;0;0;0;
$GPXUP;3929;08:58:34;0;50	10273;8	58252;0;0;0;
$GPXUP;3929;08:58:35;0;50	10273;8	58252;0;0;0;
$GPXUP;3929;08:58:36;0;50	10273;8	58252;0;0;0;
$GPXUP;3929;08:58:37;0;50	10273;8	58252;0;0;0;
$GPXUP;3929;08:58:38;0;50	10273;8	58252;0;0;0;
$GPXUP;3929;08:58:39;0;50	10273;8	58252;0;0;0;
$GPXUP;3929;08:58:40;0;50	10273;8	58252;0;0;0;
$GPXUP;3929;08:58:41;0;50	10273;8	58252;0;0;0;
$GPXUP;3929;08:58:42;0;50	10273;8	58252;0;0;0;
$GPXUP;3929;08:58:43;0;50	10273;8	58252;0;0;0;
$GPXUP;3929;08:58:44;0;50	10273;8	58252;0;0;0;
$GPXUP;3929;08:58:45;0;50	10273;8	58252;0;0;0;
$GPXUP;3929;08:58:46;0;50	10273;8	58252;0;0;0;
$GPXUP;3929;08:58:47;0;50	10273;8	58252;0;0;0;
$GPXUP;3929;08:58:48;0;50	10273;8	58252;0;0;0;
$GPXUP;3929;08:58:49;0;50	10273;8	58252;0;0;0;
$GPXUP;3929;08:58:50;0;50	10273;8	58252;0;0;0;
$GPXUP;3929;08:58:51;0;50	10273;8	58252;0;0;0;
$GPXUP;3929;08:58:52;0;50	10273;8	58252;0;0;0;
$GPXUP;3929;08:58:53;0;50	10273;8	58252;0;0;0;
$GPXUP;3929;08:58:54;0;50	10273;8	58252;0;0;0;
$GPXUP;3929;08:58:55;0;50	10273;8	58252;0;0;0;
$GPXUP;3929;08:58:56;0;50	10273;8	58252;0;0;0;
$GPXUP;3929;08:58:57;0;50	10273;8	58252;0;0;0;
$GPXUP;3929;08:58:58;0;50	10273;8	58252;0;0;0;
$GPXUP;3929;08:58:59;0;50	10273;8	58252;0;0;0;
$GPXUP;3929;08:59:00;0;50	10273;8	58252;0;0;0;
$GPXUP;3929;08:59:01;0;50	10273;8	58252;0;0;0;
$GPXUP;3929;08:59:02;0;50	10273;8	58252;0;0;0;
$GPXUP;3929;08:59:03;0;50	10273;8	58252;0;0;0;
$GPXUP;3929;08:59:04;0;50	10273;8	58252;0;0;0;
$GPXUP;3929;08:59:05;0;50	10273;8	58252;0;0;0;
$GPXUP;3929;08:59:06;0;50	10273;8	58252;0;0;0;
$GPXUP;3929;08:59:07;0;50	10273;8	58252;0;0;0;
$GPXUP;3929;08:59:08;0;50	10273;8	58252;0;0;0;
$GPXUP;3929;08:59:09;0;50	10273;8	58252;0;0;0;
$GPXUP;3929;08:59:10;0;50	10273;8	58252;0;0;0;
$GPXUP;3929;08:59:11;0;50	10273;8	58252;0;0;0;
$GPXUP;3929;08:59:12;0;50	10273;8	58252;0;0;0;
$GPXUP;3929;08:59:13;0;50	10273;8	58252;0;0;0;
$GPXUP;3929;08:59:14;0;50	10273;8	58252;0;0;0;
$GPXUP;3929;08:59:15;0;50	10273;8	58252;0;0;0;
$GPXUP;3929;08:59:16;0;50	10273;8	58252;0;0;0;
$GPXUP;3929;08:59:17;0;50	10273;8	58252;0;0;0;
$GPXUP;3929;08:59:18;0;50	10273;8	58252;0;0;0;
$GPXUP;3929;08:59:19;0;50	10273;8	58252;0;0;0;
$GPXUP;3929;08:59:20;0;50	10273;8	58252;0;0;0;
$GPXUP;3929;08:59:21;0;50	10273;8	58252;0;0;0;
$GPXUP;3929;08:59:22;0;50	10273;8	58252;0;0;0;
$GPXUP;3929;08:59:23;0;50	10273;8	58252;0;0;0;
$GPXUP;3929;08:59:24;0;50	10273;8	58252;0;0;0;
$GPXUP;3929;08:59:25;0;50	10273;8	58252;0;0;0;
$GPXUP;3929;08:59:26;0;50	10273;8	58252;0;0;0;
$GPXUP;3929;08:59:27;0;50	10273;8	58252;0;0;0;
$GPXUP;3929;08:59:28;0;50	10273;8	58252;0;0;0;
$GPXUP;3929;08:59:29;0;50	10273;8	58252;0;0;0;
$GPXUP;3929;08:59:30;0;50	10273;8	58252;0;0;0;
$GPXUP;3929;08:59:31;0;50	10273;8	58252;0;0;0;
$GPXUP;3929;08:59:32;0;50	10273;8	58252;0;0;0;
$GPXUP;3929;08:59:33;0;50	10273;8	58252;0;0;0;
$GPXUP;3929;08:59:34;0;50	10273;8	58252;0;0;0;
$GPXUP;3929;08:59:35;0;50	10273;8	58252;0;0;0;
$GPXUP;3929;08:59:36;0;50	10273;8	58252;0;0;0;
$GPXUP;3929;08:59:37;0;50	10273;8	58252;0;0;0;
$GPXUP;3929;08:59:38;0;50	10273;8	58252;0;0;0;
$GPXUP;3929;08:59:39;0;50	10273;8	58252;0;0;0;
$GPXUP;3929;08:59:40;0;50	10273;8	58252;0;0;0;
$GPXUP;3929;08:59:41;0;50	10273;8	58252;0;0;0;
$GPXUP;3929;08:59:42;0;50	10273;8	58252;0;0;0;
$GPXUP;3929;08:59:43;0;50	10273;8	58252;0;0;0;
$GPXUP;3929;08:59:44;0;50	10273;8	58252;0;0;0;
$GPXUP;3929;08:59:45;0;50	10273;8	58252;0;0;0;
$GPXUP;3929;08:59:46;0;50	10273;8	58252;0;0;0;
$GPXUP;3929;08:59:47;0;50	10273;8	58252;0;0;0;
$GPXUP;3929;08:59:48;0;50	10273;8	58252;0;0;0;
$GPXUP;3929;08:59:49;0;50	10273;8	58252;0;0;0;
$GPXUP;3929;08:59:50;0;50	10273;8	58252;0;0;0;
$GPXUP;3929;08:59:51;0;50	10273;8	58252;0;0;0;
$GPXUP;3929;08:59:52;0;50	10273;8	58252;0;0;0;
$GPXUP;3929;08:59:53;0;50	10273;8	58252;0;0;0;
$GPXUP;3929;08:59:54;0;50	10273;8	58252;0;0;0;
$GPXUP;3929;08:59:55;0;50	10273;8	58252;0;0;0;
$GPXUP;3929;08:59:56;0;50	10273;8	58252;0;0;0;
$GPXUP;3929;08:59:57;0;50	10273;8	58252;0;0;0;
$GPXUP;3929;08:59:58;0;50	10273;8	58252;0;0;0;
$GPXUP;3929;08:59:59;0;50	10273;8	58252;0;0;0;
$GPXUP;3929;09:00:00;0;50	10273;8	58252;0;0;0;
$GPXUP;3929;09:00:01;0;50	10273;8	58252;0;0;0;
$GPXUP;3929;09:00:02;0;50	10273;8	58252;0;0;0;
$GPXUP;3929;09:00:03;0;50	10273;8	58252;0;0;0;
$GPXUP;3929;09:00:04;0;50	10273;8	58252;0;0;0;
$GPXUP;3929;09:00:05;0;50	10273;8	58252;0;0;0;
$GPXUP;3929;09:00:06;0;50	10273;8	58252;0;0;0;
$GPXUP;3929;09:00:07;0;50	10273;8	58252;0;0;0;
$GPXUP;3929;09:00:08;0;50	10273;8	58252;0;0;0;
$GPXUP;3929;09:00:09;0;50	10273;8	58252;0;0;0;
$GPXUP;3929;09:00:10;0;50	10273;8	58252;0;0;0;
$GPXUP;3929;09:00:11;0;50	10273;8	58252;0;0;0;
$GPXUP;3929;09:00:12;0;50	10273;8	58252;0;0;0;
$GPXUP;3929;09:00:13;0;50	10273;8	58252;0;0;0;
$GPXUP;3929;09:00:14;0;50	10273;8	58252;0;0;0;
$GPXUP;3929;09:00:15;0;50	10273;8	58252;0;0;0;
$GPXUP;3929;09:00:16;0;50	10273;8	58252;0;0;0;
$GPXUP;3929;09:00:17;0;50	10273;8	58252;0;0;0;
$GPXUP;3929;09:00:18;0;50	10273;8	58252;0;0;0;
$GPXUP;3929;09:00:19;0;50	10273;8	58252;0;0;0;
$GPXUP;3929;09:00:20;0;50	10273;8	58252;0;0;0;
$GPXUP;3929;09:00:21;0;50	10273;8	58252;0;0;0;
$GPXUP;3929;09:00:22;0;50	10273;8	58252;0;0;0;
$GPXUP;3929;09:00:23;0;50	10273;8	58252;0;0;0;
$GPXUP;3929;09:00:24;0;50	10273;8	58252;0;0;0;
$GPXUP;3929;09:00:25;0;50	10273;8	58252;0;0;0;
$GPXUP;3929;09:00:26;0;50	10273;8	58252;0;0;0;
$GPXUP;3929;09:00:27;0;50	10273;8	58252;0;0;0;
$GPXUP;3929;09:00:28;0;50	10273;8	58252;0;0;0;
$GPXUP;3929;09:00:29;0;50	10273;8	58252;0;0;0;
$GPXUP;3929;09:00:30;0;50	10273;8	58252;0;0;0;
$GPXUP;3929;09:00:31;0;50	10273;8	58252;0;0;0;
$GPXUP;3929;09:00:32;0;50	10273;8	58252;0;0;0;
$GPXUP;3929;09:00:33;0;50	10273;8	58252;0;0;0;
$GPXUP;3929;09:00:34;0;50	10273;8	58252;0;0;0;
$GPXUP;3929;09:00:35;0;50	10273;8	58252;0;0;0;
$GPXUP;3929;09:00:36;0;50	10273;8	58252;0;0;0;
$GPXUP;3929;09:00:37;0;50	10273;8	58252;0;0;0;
$GPXUP;3929;09:00:38;0;50	10273;8	58252;0;0;0;
$GPXUP;3929;09:00:39;0;50	10273;8	58252;0;0;0;
$GPXUP;3929;09:00:40;0;50	10273;8	58252;0;0;0;
$GPXUP;3929;09:00:41;0;50	10273;8	58252;0;0;0;
$GPXUP;3929;09:00:42;0;50	10273;8	58252;0;0;0;
$GPXUP;3929;09:00:43;0;50	10273;8	58252;0;0;0;
$GPXUP;3929;09:00:44;0;50	10273;8	58252;0;0;0;
$GPXUP;3929;09:00:45;0;50	10273;8	58252;0;0;0;
$GPXUP;3929;09:00:46;0;50	10273;8	58252;0;0;0;
$GPXUP;3929;09:00:47;0;50	10273;8	58252;0;0;0;
$GPXUP;3929;09:00:48;0;50	10273;8	58252;0;0;0;
$GPXUP;3929;09:00:49;0;50	10273;8	58252;0;0;0;
$GPXUP;3929;09:00:50;0;50	10273;8	58252;0;0;0;
$GPXUP;3929;09:00:51;0;50	10273;8	58252;0;0;0;
$GPXUP;3929;09:00:52;0;50	10273;8	58252;0;0;0;
$GPXUP;3929;09:00:53;0;50	10273;8	58252;0;0;0;
$GPXUP;3929;09:00:54;0;50	10273;8	58252;0;0;0;
$GPXUP;3929;09:00:55;0;50	10273;8	58252;0;0;0;
$GPXUP;3929;09:00:56;0;50	10273;8	58252;0;0;0;
$GPXUP;3929;09:00:57;0;50	10273;8	58252;0;0;0;
$GPXUP;3929;09:00:58;0;50	10273;8	58252;0;0;0;
$GPXUP;3929;09:00:59;0;50	10273;8	58252;0;0;0;
$GPXUP;3929;09:01:00;0;50	10273;8	58252;0;0;0;
$GPXUP;3929;09:01:01;0;50	10273;8	58252;0;0;0;
$GPXUP;3929;09:01:02;0;50	10273;8	58252;0;0;0;
$GPXUP;3929;09:01:03;0;50	10273;8	58252;0;0;0;
$GPXUP;3929;09:01:04;0;50	10273;8	58252;0;0;0;
$GPXUP;3929;09:01:05;0;50	10273;8	58252;0;0;0;
$GPXUP;3929;09:01:06;0;50	10273;8	58252;0;0;0;
$GPXUP;3929;09:01:07;0;50	10273;8	58252;0;0;0;
$GPXUP;3929;09:01:08;0;50	10273;8	58252;0;0;0;
$GPXUP;3929;09:01:09;0;50	10273;8	58252;0;0;0;
$GPXUP;3929;09:01:10;0;50	10273;8	58252;0;0;0;
$GPXUP;3929;09:01:11;0;50	10273;8	58252;0;0;0;
$GPXUP;3929;09:01:12;0;50	10273;8	58252;0;0;0;
$GPXUP;3929;09:01:13;0;50	10273;8	58252;0;0;0;
$GPXUP;3929;09:01:14;0;50	10273;8	58252;0;0;0;
$GPXUP;3929;09:01:15;0;50	10273;8	58252;0;0;0;
$GPXUP;3929;09:01:16;0;50	10273;8	58252;0;0;0;
$GPXUP;3929;09:01:17;0;50	10273;8	58252;0;0;0;
$GPXUP;3929;09:01:18;0;50	10273;8	58252;0;0;0;
$GPXUP;3929;09:01:19;0;50	10273;8	58252;0;0;0;
$GPXUP;3929;09:01:20;0;50	10273;8	58252;0;0;0;
$GPXUP;3929;09:01:21;0;50	10273;8	58252;0;0;0;
$GPXUP;3929;09:01:22;0;50	10273;8	58252;0;0;0;
$GPXUP;3929;09:01:23;0;50	10273;8	58252;0;0;0;
$GPXUP;3929;09:01:24;0;50	10273;8	58252;0;0;0;
$GPXUP;3929;09:01:25;0;50	10273;8	58252;0;0;0;
$GPXUP;3929;09:01:26;0;50	10273;8	58252;0;0;0;
$GPXUP;3929;09:01:27;0;50	10273;8	58252;0;0;0;
$GPXUP;3929;09:01:28;0;50	10273;8	58252;0;0;0;
$GPXUP;3929;09:01:29;0;50	10273;8	58252;0;0;0;
$GPXUP;3929;09:01:30;0;50	10273;8	58252;0;0;0;
$GPXUP;3929;09:01:31;0;50	10273;8	58252;0;0;0;
$GPXUP;3929;09:01:32;0;50	10273;8	58252;0;0;0;
$GPXUP;3929;09:01:33;0;50	10273;8	58252;0;0;0;
$GPXUP;3929;09:01:34;0;50	10273;8	58252;0;0;0;
$GPXUP;3929;09:01:35;0;50	10273;8	58252;0;0;0;
$GPXUP;3929;09:01:36;0;50	10273;8	58252;0;0;0;
$GPXUP;3929;09:01:37;0;50	10273;8	58252;0;0;0;
$GPXUP;3929;09:01:38;0;50	10273;8	58252;0;0;0;
$GPXUP;3929;09:01:39;0;50	10273;8	58252;0;0;0;
$GPXUP;3929;09:01:40;0;50	10273;8	58252;0;0;0;
$GPXUP;3929;09:01:41;0;50	10273;8	58252;0;0;0;
$GPXUP;3929;09:01:42;0;50	10273;8	58252;0;0;0;
$GPXUP;3929;09:01:43;0;50	10273;8	58252;0;0;0;
$GPXUP;3929;09:01:44;0;50	10273;8	58252;0;0;0;
$GPXUP;3929;09:01:45;0;50	10273;8	58252;0;0;0;
$GPXUP;3929;09:01:46;0;50	10273;8	58252;0;0;0;
$GPXUP;3929;09:01:47;0;50	10273;8	58252;0;0;0;
$GPXUP;3929;09:01:48;0;50	10273;8	58252;0;0;0;
$GPXUP;3929;09:01:49;0;50	10273;8	58252;0;0;0;
$GPXUP;3929;09:01:50;0;50	10273;8	58252;0;0;0;
$GPXUP;3929;09:01:51;0;50	10273;8	58252;0;0;0;
$GPXUP;3929;09:01:52;0;50	10273;8	58252;0;0;0;
$GPXUP;3929;09:01:53;0;50	10273;8	58252;0;0;0;
$GPXUP;3929;09:01:54;0;50	10273;8	58252;0;0;0;
$GPXUP;3929;09:01:55;0;50	10273;8	58252;0;0;0;
$GPXUP;3929;09:01:56;0;50	10273;8	58252;0;0;0;
$GPXUP;3929;09:01:57;0;50	10273;8	58252;0;0;0;
$GPXUP;3929;09:01:58;0;50	10273;8	58252;0;0;0;
$GPXUP;3929;09:01:59;0;50	10273;8	58252;0;0;0;
$GPXUP;3929;09:02:00;0;50	10273;8	58252;0;0;0;
$GPXUP;3929;09:02:01;0;50	10273;8	58252;0;0;0;
$GPXUP;3929;09:02:02;0;50	10273;8	58252;0;0;0;
$GPXUP;3929;09:02:03;0;50	10273;8	58252;0;0;0;
$GPXUP;3929;09:02:04;0;50	10273;8	58252;0;0;0;
$GPXUP;3929;09:02:05;0;50	10273;8	58252;0;0;0;
$GPXUP;3929;09:02:06;0;50	10273;8	58252;0;0;0;
$GPXUP;3929;09:02:07;0;50	10273;8	58252;0;0;0;
$GPXUP;3929;09:02:08;0;50	10273;8	58252;0;0;0;
$GPXUP;3929;09:02:09;0;50	10273;8	58252;0;0;0;
$GPXUP;3929;09:02:10;0;50	10273;8	58252;0;0;0;
$GPXUP;3929;09:02:11;0;50	10273;8	58252;0;0;0;
$GPXUP;3929;09:02:12;0;50	10273;8	58252;0;0;0;
$GPXUP;3929;09:02:13;0;50	10273;8	58252;0;0;0;
$GPXUP;3929;09:02:14;0;50	10273;8	58252;0;0;0;
$GPXUP;3929;09:02:15;0;50	10273;8	58252;0;0;0;
$GPXUP;3929;09:02:16;0;50	10273;8	58252;0;0;0;
$GPXUP;3929;09:02:17;0;50	10273;8	58252;0;0;0;
$GPXUP;3929;09:02:18;0;50	10273;8	58252;0;0;0;
$GPXUP;3929;09:02:19;0;50	10273;8	58252;0;0;0;
$GPXUP;3929;09:02:20;0;50	10273;8	58252;0;0;0;
$GPXUP;3929;09:02:21;0;50	10273;8	58252;0;0;0;
$GPXUP;3929;09:02:22;0;50	10273;8	58252;0;0;0;
$GPXUP;3929;09:02:23;0;50	10273;8	58252;0;0;0;
$GPXUP;3929;09:02:24;0;50	10273;8	58252;0;0;0;
$GPXUP;3929;09:02:25;0;50	10273;8	58252;0;0;0;
$GPXUP;3929;09:02:26;0;50	10273;8	58252;0;0;0;
$GPXUP;3929;09:02:27;0;50	10273;8	58252;0;0;0;
$GPXUP;3929;09:02:28;0;50	10273;8	58252;0;0;0;
$GPXUP;3929;09:02:29;0;50	10273;8	58252;0;0;0;
$GPXUP;3929;09:02:30;0;50	10273;8	58252;0;0;0;
$GPXUP;3929;09:02:31;0;50	10273;8	58252;0;0;0;
$GPXUP;3929;09:02:32;0;50	10273;8	58252;0;0;0;
$GPXUP;3929;09:02:33;0;50	10273;8	58252;0;0;0;
$GPXUP;3929;09:02:34;0;50	10273;8	58252;0;0;0;
$GPXUP;3929;09:02:35;0;50	10273;8	58252;0;0;0;
$GPXUP;3929;09:02:36;0;50	10273;8	58252;0;0;0;
$GPXUP;3929;09:02:37;0;50	10273;8	58252;0;0;0;
$GPXUP;3929;09:02:38;0;50	10273;8	58252;0;0;0;
$GPXUP;3929;09:02:39;0;50	10273;8	58252;0;0;0;
$GPXUP;3929;09:02:40;0;50	10273;8	58252;0;0;0;
$GPXUP;3929;09:02:41;0;50	10273;8	58252;0;0;0;
$GPXUP;3929;09:02:42;0;50	10273;8	58252;0;0;0;
$GPXUP;3929;09:02:43;0;50	10273;8	58252;0;0;0;
$GPXUP;3929;09:02:44;0;50	10273;8	58252;0;0;0;
$GPXUP;3929;09:02:45;0;50	10273;8	58252;0;0;0;
$GPXUP;3929;09:02:46;0;50	10273;8	58252;0;0;0;
$GPXUP;3929;09:02:47;0;50	10273;8	58252;0;0;0;
$GPXUP;3929;09:02:48;0;50	10273;8	58252;0;0;0;
$GPXUP;3929;09:02:49;0;50	10273;8	58252;0;0;0;
$GPXUP;3929;09:02:50;0;50	10273;8	58252;0;0;0;
$GPXUP;3929;09:02:51;0;50	10273;8	58252;0;0;0;
$GPXUP;3929;09:02:52;0;50	10273;8	58252;0;0;0;
$GPXUP;3929;09:02:53;0;50	10273;8	58252;0;0;0;
$GPXUP;3929;09:02:54;0;50	10273;8	58252;0;0;0;
$GPXUP;3929;09:02:55;0;50	10273;8	58252;0;0;0;
$GPXUP;3929;09:02:56;0;50	10273;8	58252;0;0;0;
$GPXUP;3929;09:02:57;0;50	10273;8	58252;0;0;0;
$GPXUP;3929;09:02:58;0;50	10273;8	58252;0;0;0;
$GPXUP;3929;09:02:59;0;50	10273;8	58252;0;0;0;
$GPXUP;3929;09:03:00;0;50	10273;8	58252;0;0;0;
$GPXUP;3929;09:03:01;0;50	10273;8	58252;0;0;0;
$GPXUP;3929;09:03:02;0;50	10273;8	58252;0;0;0;
$GPXUP;3929;09:03:03;0;50	10273;8	58252;0;0;0;
$GPXUP;3929;09:03:04;0;50	10273;8	58252;0;0;0;
$GPXUP;3929;09:03:05;0;50	10273;8	58252;0;0;0;
$GPXUP;3929;09:03:06;0;50	10273;8	58252;0;0;0;
$GPXUP;3929;09:03:07;0;50	10273;8	58252;0;0;0;
$GPXUP;3929;09:03:08;0;50	10273;8	58252;0;0;0;
$GPXUP;3929;09:03:09;0;50	10273;8	58252;0;0;0;
$GPXUP;3929;09:03:10;0;50	10273;8	58252;0;0;0;
$GPXUP;3929;09:03:11;0;50	10273;8	58252;0;0;0;
$GPXUP;3929;09:03:12;0;50	10273;8	58252;0;0;0;
$GPXUP;3929;09:03:13;0;50	10273;8	58252;0;0;0;
$GPXUP;3929;09:03:14;0;50	10273;8	58252;0;0;0;
$GPXUP;3929;09:03:15;0;50	10273;8	58252;0;0;0;
$GPXUP;3929;09:03:16;0;50	10273;8	58252;0;0;0;
$GPXUP;3929;09:03:17;0;50	10273;8	58252;0;0;0;
$GPXUP;3929;09:03:18;0;50	10273;8	58252;0;0;0;
$GPXUP;3929;09:03:19;0;50	10273;8	58252;0;0;0;
$GPXUP;3929;09:03:20;0;50	10273;8	58252;0;0;0;
$GPXUP;3929;09:03:21;0;50	10273;8	58252;0;0;0;
$GPXUP;3929;09:03:22;0;50	10273;8	58252;0;0;0;
$GPXUP;3929;09:03:23;0;50	10273;8	58252;0;0;0;
$GPXUP;3929;09:03:24;0;50	10273;8	58252;0;0;0;
$GPXUP;3929;09:03:25;0;50	10273;8	58252;0;0;0;
$GPXUP;3929;09:03:26;0;50	10273;8	58252;0;0;0;
$GPXUP;3929;09:03:27;0;50	10273;8	58252;0;0;0;
$GPXUP;3929;09:03:28;0;50	10273;8	58252;0;0;0;
$GPXUP;3929;09:03:29;0;50	10273;8	58252;0;0;0;
$GPXUP;3929;09:03:30;0;50	10273;8	58252;0;0;0;
$GPXUP;3929;09:03:31;0;50	10273;8	58252;0;0;0;
$GPXUP;3929;09:03:32;0;50	10273;8	58252;0;0;0;
$GPXUP;3929;09:03:33;0;50	10273;8	58252;0;0;0;
$GPXUP;3929;09:03:34;0;50	10273;8	58252;0;0;0;
$GPXUP;3929;09:03:35;0;50	10273;8	58252;0;0;0;
$GPXUP;3929;09:03:36;0;50	10273;8	58252;0;0;0;
$GPXUP;3929;09:03:37;0;50	10273;8	58252;0;0;0;
$GPXUP;3929;09:03:38;0;50	10273;8	58252;0;0;0;
$GPXUP;3929;09:03:39;0;50	10273;8	58252;0;0;0;
$GPXUP;3929;09:03:40;0;50	10273;8	58252;0;0;0;
$GPXUP;3929;09:03:41;0;50	10273;8	58252;0;0;0;
$GPXUP;3929;09:03:42;0;50	10273;8	58252;0;0;0;
$GPXUP;3929;09:03:43;0;50	10273;8	58252;0;0;0;
$GPXUP;3929;09:03:44;0;50	10273;8	58252;0;0;0;
$GPXUP;3929;09:03:45;0;50	10273;8	58252;0;0;0;
$GPXUP;3929;09:03:46;0;50	10273;8	58252;0;0;0;
$GPXUP;3929;09:03:47;0;50	10273;8	58252;0;0;0;
$GPXUP;3929;09:03:48;0;50	10273;8	58252;0;0;0;
$GPXUP;3929;09:03:49;0;50	10273;8	58252;0;0;0;
$GPXUP;3929;09:03:50;0;50	10273;8	58252;0;0;0;
$GPXUP;3929;09:03:51;0;50	10273;8	58252;0;0;0;
$GPXUP;3929;09:03:52;0;50	10273;8	58252;0;0;0;
$GPXUP;3929;09:03:53;0;50	10273;8	58252;0;0;0;
$GPXUP;3929;09:03:54;0;50	10273;8	58252;0;0;0;
$GPXUP;3929;09:03:55;0;50	10273;8	58252;0;0;0;
$GPXUP;3929;09:03:56;0;50	10273;8	58252;0;0;0;
$GPXUP;3929;09:03:57;0;50	10273;8	58252;0;0;0;
$GPXUP;3929;09:03:58;0;50	10273;8	58252;0;0;0;
$GPXUP;3929;09:03:59;0;50	10273;8	58252;0;0;0;
$GPXUP;3929;09:04:00;0;50	10273;8	58252;0;0;0;
$GPXUP;3929;09:04:01;0;50	10273;8	58252;0;0;0;
$GPXUP;3929;09:04:02;0;50	10273;8	58252;0;0;0;
$GPXUP;3929;09:04:03;0;50	10273;8	58252;0;0;0;
$GPXUP;3929;09:04:04;0;50	10273;8	58252;0;0;0;
$GPXUP;3929;09:04:05;0;50	10273;8	58252;0;0;0;
$GPXUP;3929;09:04:06;0;50	10273;8	58252;0;0;0;
$GPXUP;3929;09:04:07;0;50	10273;8	58252;0;0;0;
$GPXUP;3929;09:04:08;0;50	10273;8	58252;0;0;0;
$GPXUP;3929;09:04:09;0;50	10273;8	58252;0;0;0;
$GPXUP;3929;09:04:10;0;50	10273;8	58252;0;0;0;
$GPXUP;3929;09:04:11;0;50	10273;8	58252;0;0;0;
$GPXUP;3929;09:04:12;0;50	10273;8	58252;0;0;0;
$GPXUP;3929;09:04:13;0;50	10273;8	58252;0;0;0;
$GPXUP;3929;09:04:14;0;50	10273;8	58252;0;0;0;
$GPXUP;3929;09:04:15;0;50	10273;8	58252;0;0;0;
$GPXUP;3929;09:04:16;0;50	10273;8	58252;0;0;0;
$GPXUP;3929;09:04:17;0;50	10273;8	58252;0;0;0;
$GPXUP;3929;09:04:18;0;50	10273;8	58252;0;0;0;
$GPXUP;3929;09:04:19;0;50	10273;8	58252;0;0;0;
$GPXUP;3929;09:04:20;0;50	10273;8	58252;0;0;0;
$GPXUP;3929;09:04:21;0;50	10273;8	58252;0;0;0;
$GPXUP;3929;09:04:22;0;50	10273;8	58252;0;0;0;
$GPXUP;3929;09:04:23;0;50	10273;8	58252;0;0;0;
$GPXUP;3929;09:04:24;0;50	10273;8	58252;0;0;0;
$GPXUP;3929;09:04:25;0;50	10273;8	58252;0;0;0;
$GPXUP;3929;09:04:26;0;50	10273;8	58252;0;0;0;
$GPXUP;3929;09:04:27;0;50	10273;8	58252;0;0;0;
$GPXUP;3929;09:04:28;0;50	10273;8	58252;0;0;0;
$GPXUP;3929;09:04:29;0;50	10273;8	58252;0;0;0;
$GPXUP;3929;09:04:30;0;50	10273;8	58252;0;0;0;
$GPXUP;3929;09:04:31;0;50	10273;8	58252;0;0;0;
$GPXUP;3929;09:04:32;0;50	10273;8	58252;0;0;0;
$GPXUP;3929;09:04:33;0;50	10273;8	58252;0;0;0;
$GPXUP;3929;09:04:34;0;50	10273;8	58252;0;0;0;
$GPXUP;3929;09:04:35;0;50	10273;8	58252;0;0;0;
$GPXUP;3929;09:04:36;0;50	10273;8	58252;0;0;0;
$GPXUP;3929;09:04:37;0;50	10273;8	58252;0;0;0;
$GPXUP;3929;09:04:38;0;50	10273;8	58252;0;0;0;
$GPXUP;3929;09:04:39;0;50	10273;8	58252;0;0;0;
$GPXUP;3929;09:04:40;0;50	10273;8	58252;0;0;0;
$GPXUP;3929;09:04:41;0;50	10273;8	58252;0;0;0;
$GPXUP;3929;09:04:42;0;50	10273;8	58252;0;0;0;
$GPXUP;3929;09:04:43;0;50	10273;8	58252;0;0;0;
$GPXUP;3929;09:04:44;0;50	10273;8	58252;0;0;0;
$GPXUP;3929;09:04:45;0;50	10273;8	58252;0;0;0;
$GPXUP;3929;09:04:46;0;50	10273;8	58252;0;0;0;
$GPXUP;3929;09:04:47;0;50	10273;8	58252;0;0;0;
$GPXUP;3929;09:04:48;0;50	10273;8	58252;0;0;0;
$GPXUP;3929;09:04:49;0;50	10273;8	58252;0;0;0;
$GPXUP;3929;09:04:50;0;50	10273;8	58252;0;0;0;
$GPXUP;3929;09:04:51;0;50	10273;8	58252;0;0;0;
$GPXUP;3929;09:04:52;0;50	10273;8	58252;0;0;0;
$GPXUP;3929;09:04:53;0;50	10273;8	58252;0;0;0;
$GPXUP;3929;09:04:54;0;50	10273;8	58252;0;0;0;
$GPXUP;3929;09:04:55;0;50	10273;8	58252;0;0;0;
$GPXUP;3929;09:04:56;0;50	10273;8	58252;0;0;0;
$GPXUP;3929;09:04:57;0;50	10273;8	58252;0;0;0;
$GPXUP;3929;09:04:58;0;50	10273;8	58252;0;0;0;
$GPXUP;3929;09:04:59;0;50	10273;8	58252;0;0;0;
$GPXUP;3929;09:05:00;0;50	10273;8	58252;0;0;0;
$GPXUP;3929;09:05:01;0;50	10273;8	58252;0;0;0;
$GPXUP;3929;09:05:02;0;50	10273;8	58252;0;0;0;
$GPXUP;3929;09:05:03;0;50	10273;8	58252;0;0;0;
$GPXUP;3929;09:05:04;0;50	10273;8	58252;0;0;0;
$GPXUP;3929;09:05:05;0;50	10273;8	58252;0;0;0;
$GPXUP;3929;09:05:06;0;50	10273;8	58252;0;0;0;
$GPXUP;3929;09:05:07;0;50	10273;8	58252;0;0;0;
$GPXUP;3929;09:05:08;0;50	10273;8	58252;0;0;0;
$GPXUP;3929;09:05:09;0;50	10273;8	58252;0;0;0;
$GPXUP;3929;09:05:10;0;50	10273;8	58252;0;0;0;
$GPXUP;3929;09:05:11;0;50	10273;8	58252;0;0;0;
$GPXUP;3929;09:05:12;0;50	10273;8	58252;0;0;0;
$GPXUP;3929;09:05:13;0;50	10273;8	58252;0;0;0;
$GPXUP;3929;09:05:14;0;50	10273;8	58252;0;0;0;
$GPXUP;3929;09:05:15;0;50	10273;8	58252;0;0;0;
$GPXUP;3929;09:05:16;0;50	10273;8	58252;0;0;0;
$GPXUP;3929;09:05:17;0;50	10273;8	58252;0;0;0;
$GPXUP;3929;09:05:18;0;50	10273;8	58252;0;0;0;
$GPXUP;3929;09:05:19;0;50	10273;8	58252;0;0;0;
$GPXUP;3929;09:05:20;0;50	10273;8	58252;0;0;0;
$GPXUP;3929;09:05:21;0;50	10273;8	58252;0;0;0;
$GPXUP;3929;09:05:22;0;50	10273;8	58252;0;0;0;
$GPXUP;3929;09:05:23;0;50	10273;8	58252;0;0;0;
$GPXUP;3929;09:05:24;0;50	10273;8	58252;0;0;0;
$GPXUP;3929;09:05:25;0;50	10273;8	58252;0;0;0;
$GPXUP;3929;09:05:26;0;50	10273;8	58252;0;0;0;
$GPXUP;3929;09:05:27;0;50	10273;8	58252;0;0;0;
$GPXUP;3929;09:05:28;0;50	10273;8	58252;0;0;0;
$GPXUP;3929;09:05:29;0;50	10273;8	58252;0;0;0;
$GPXUP;3929;09:05:30;0;50	10273;8	58252;0;0;0;
$GPXUP;3929;09:05:31;0;50	10273;8	58252;0;0;0;
$GPXUP;3929;09:05:32;0;50	10273;8	58252;0;0;0;
$GPXUP;3929;09:05:33;0;50	10273;8	58252;0;0;0;
$GPXUP;3929;09:05:34;0;50	10273;8	58252;0;0;0;
$GPXUP;3929;09:05:35;0;50	10273;8	58252;0;0;0;
$GPXUP;3929;09:05:36;0;50	10273;8	58252;0;0;0;
$GPXUP;3929;09:05:37;0;50	10273;8	58252;0;0;0;
$GPXUP;3929;09:05:38;0;50	10273;8	58252;0;0;0;
$GPXUP;3929;09:05:39;0;50	10273;8	58252;0;0;0;
$GPXUP;3929;09:05:40;0;50	10273;8	58252;0;0;0;
$GPXUP;3929;09:05:41;0;50	10273;8	58252;0;0;0;
$GPXUP;3929;09:05:42;0;50	10273;8	58252;0;0;0;
$GPXUP;3929;09:05:43;0;50	10273;8	58252;0;0;0;
$GPXUP;3929;09:05:44;0;50	10273;8	58252;0;0;0;
$GPXUP;3929;09:05:45;0;50	10273;8	58252;0;0;0;
$GPXUP;3929;09:05:46;0;50	10273;8	58252;0;0;0;
$GPXUP;3929;09:05:47;0;50	10273;8	58252;0;0;0;
$GPXUP;3929;09:05:48;0;50	10273;8	58252;0;0;0;
$GPXUP;3929;09:05:49;0;50	10273;8	58252;0;0;0;
$GPXUP;3929;09:05:50;0;50	10273;8	58252;0;0;0;
$GPXUP;3929;09:05:51;0;50	10273;8	58252;0;0;0;
$GPXUP;3929;09:05:52;0;50	10273;8	58252;0;0;0;
$GPXUP;3929;09:05:53;0;50	10273;8	58252;0;0;0;
$GPXUP;3929;09:05:54;0;50	10273;8	58252;0;0;0;
$GPXUP;3929;09:05:55;0;50	10273;8	58252;0;0;0;
$GPXUP;3929;09:05:56;0;50	10273;8	58252;0;0;0;
$GPXUP;3929;09:05:57;0;50	10273;8	58252;0;0;0;
$GPXUP;3929;09:05:58;0;50	10273;8	58252;0;0;0;
$GPXUP;3929;09:05:59;0;50	10273;8	58252;0;0;0;
$GPXUP;3929;09:06:00;0;50	10273;8	58252;0;0;0;
$GPXUP;3929;09:06:01;0;50	10273;8	58252;0;0;0;
$GPXUP;3929;09:06:02;0;50	10273;8	58252;0;0;0;
$GPXUP;3929;09:06:03;0;50	10273;8	58252;0;0;0;
$GPXUP;3929;09:06:04;0;50	10273;8	58252;0;0;0;
$GPXUP;3929;09:06:05;0;50	10273;8	58252;0;0;0;
$GPXUP;3929;09:06:06;0;50	10273;8	58252;0;0;0;
$GPXUP;3929;09:06:07;0;50	10273;8	58252;0;0;0;
$GPXUP;3929;09:06:08;0;50	10273;8	58252;0;0;0;
$GPXUP;3929;09:06:09;0;50	10273;8	58252;0;0;0;
$GPXUP;3929;09:06:10;0;50	10273;8	58252;0;0;0;
$GPXUP;3929;09:06:11;0;50	10273;8	58252;0;0;0;
$GPXUP;3929;09:06:12;0;50	10273;8	58252;0;0;0;
$GPXUP;3929;09:06:13;0;50	10273;8	58252;0;0;0;
$GPXUP;3929;09:06:14;0;50	10273;8	58252;0;0;0;
$GPXUP;3929;09:06:15;0;50	10273;8	58252;0;0;0;
$GPXUP;3929;09:06:16;0;50	10273;8	58252;0;0;0;
$GPXUP;3929;09:06:17;0;50	10273;8	58252;0;0;0;
$GPXUP;3929;09:06:18;0;50	10273;8	58252;0;0;0;
$GPXUP;3929;09:06:19;0;50	10273;8	58252;0;0;0;
$GPXUP;3929;09:06:20;0;50	10273;8	58252;0;0;0;
$GPXUP;3929;09:06:21;0;50	10273;8	58252;0;0;0;
$GPXUP;3929;09:06:22;0;50	10273;8	58252;0;0;0;
$GPXUP;3929;09:06:23;0;50	10273;8	58252;0;0;0;
$GPXUP;3929;09:06:24;0;50	10273;8	58252;0;0;0;
$GPXUP;3929;09:06:25;0;50	10273;8	58252;0;0;0;
$GPXUP;3929;09:06:26;0;50	10273;8	58252;0;0;0;
$GPXUP;3929;09:06:27;0;50	10273;8	58252;0;0;0;
$GPXUP;3929;09:06:28;0;50	10273;8	58252;0;0;0;
$GPXUP;3929;09:06:29;0;50	10273;8	58252;0;0;0;
$GPXUP;3929;09:06:30;0;50	10273;8	58252;0;0;0;
$GPXUP;3929;09:06:31;0;50	10273;8	58252;0;0;0;
$GPXUP;3929;09:06:32;0;50	10273;8	58252;0;0;0;
$GPXUP;3929;09:06:33;0;50	10273;8	58252;0;0;0;
$GPXUP;3929;09:06:34;0;50	10273;8	58252;0;0;0;
$GPXUP;3929;09:06:35;0;50	10273;8	58252;0;0;0;
$GPXUP;3929;09:06:36;0;50	10273;8	58252;0;0;0;
$GPXUP;3929;09:06:37;0;50	10273;8	58252;0;0;0;
$GPXUP;3929;09:06:38;0;50	10273;8	58252;0;0;0;
$GPXUP;3929;09:06:39;0;50	10273;8	58252;0;0;0;
$GPXUP;3929;09:06:40;0;50	10273;8	58252;0;0;0;
$GPXUP;3929;09:06:41;0;50	10273;8	58252;0;0;0;
$GPXUP;3929;09:06:42;0;50	10273;8	58252;0;0;0;
$GPXUP;3929;09:06:43;0;50	10273;8	58252;0;0;0;
$GPXUP;3929;09:06:44;0;50	10273;8	58252;0;0;0;
$GPXUP;3929;09:06:45;0;50	10273;8	58252;0;0;0;
$GPXUP;3929;09:06:46;0;50	10273;8	58252;0;0;0;
$GPXUP;3929;09:06:47;0;50	10273;8	58252;0;0;0;
$GPXUP;3929;09:06:48;0;50	10273;8	58252;0;0;0;
$GPXUP;3929;09:06:49;0;50	10273;8	58252;0;0;0;
$GPXUP;3929;09:06:50;0;50	10273;8	58252;0;0;0;
$GPXUP;3929;09:06:51;0;50	10273;8	58252;0;0;0;
$GPXUP;3929;09:06:52;0;50	10273;8	58252;0;0;0;
$GPXUP;3929;09:06:53;0;50	10273;8	58252;0;0;0;
$GPXUP;3929;09:06:54;0;50	10273;8	58252;0;0;0;
$GPXUP;3929;09:06:55;0;50	10273;8	58252;0;0;0;
$GPXUP;3929;09:06:56;0;50	10273;8	58252;0;0;0;
$GPXUP;3929;09:06:57;0;50	10273;8	58252;0;0;0;
$GPXUP;3929;09:06:58;0;50	10273;8	58252;0;0;0;
$GPXUP;3929;09:06:59;0;50	10273;8	58252;0;0;0;
$GPXUP;3929;09:07:00;0;50	10273;8	58252;0;0;0;
$GPXUP;3929;09:07:01;0;50	10273;8	58252;0;0;0;
$GPXUP;3929;09:07:02;0;50	10273;8	58252;0;0;0;
$GPXUP;3929;09:07:03;0;50	10273;8	58252;0;0;0;
$GPXUP;3929;09:07:04;0;50	10273;8	58252;0;0;0;
$GPXUP;3929;09:07:05;0;50	10273;8	58252;0;0;0;
$GPXUP;3929;09:07:06;0;50	10273;8	58252;0;0;0;
$GPXUP;3929;09:07:07;0;50	10273;8	58252;0;0;0;
$GPXUP;3929;09:07:08;0;50	10273;8	58252;0;0;0;
$GPXUP;3929;09:07:09;0;50	10273;8	58252;0;0;0;
$GPXUP;3929;09:07:10;0;50	10273;8	58252;0;0;0;
$GPXUP;3929;09:07:11;0;50	10273;8	58252;0;0;0;
$GPXUP;3929;09:07:12;0;50	10273;8	58252;0;0;0;
$GPXUP;3929;09:07:13;0;50	10273;8	58252;0;0;0;
$GPXUP;3929;09:07:14;0;50	10273;8	58252;0;0;0;
$GPXUP;3929;09:07:15;0;50	10273;8	58252;0;0;0;
$GPXUP;3929;09:07:16;0;50	10273;8	58252;0;0;0;
$GPXUP;3929;09:07:17;0;50	10273;8	58252;0;0;0;
$GPXUP;3929;09:07:18;0;50	10273;8	58252;0;0;0;
$GPXUP;3929;09:07:19;0;50	10273;8	58252;0;0;0;
$GPXUP;3929;09:07:20;0;50	10273;8	58252;0;0;0;
$GPXUP;3929;09:07:21;0;50	10273;8	58252;0;0;0;
$GPXUP;3929;09:07:22;0;50	10273;8	58252;0;0;0;
$GPXUP;3929;09:07:23;0;50	10273;8	58252;0;0;0;
$GPXUP;3929;09:07:24;0;50	10273;8	58252;0;0;0;
$GPXUP;3929;09:07:25;0;50	10273;8	58252;0;0;0;
$GPXUP;3929;09:07:26;0;50	10273;8	58252;0;0;0;
$GPXUP;3929;09:07:27;0;50	10273;8	58252;0;0;0;
$GPXUP;3929;09:07:28;0;50	10273;8	58252;0;0;0;
$GPXUP;3929;09:07:29;0;50	10273;8	58252;0;0;0;
$GPXUP;3929;09:07:30;0;50	10273;8	58252;0;0;0;
$GPXUP;3929;09:07:31;0;50	10273;8	58252;0;0;0;
$GPXUP;3929;09:07:32;0;50	10273;8	58252;0;0;0;
$GPXUP;3929;09:07:33;0;50	10273;8	58252;0;0;0;
$GPXUP;3929;09:07:34;0;50	10273;8	58252;0;0;0;
$GPXUP;3929;09:07:35;0;50	10273;8	58252;0;0;0;
$GPXUP;3929;09:07:36;0;50	10273;8	58252;0;0;0;
$GPXUP;3929;09:07:37;0;50	10273;8	58252;0;0;0;
$GPXUP;3929;09:07:38;0;50	10273;8	58252;0;0;0;
$GPXUP;3929;09:07:39;0;50	10273;8	58252;0;0;0;
$GPXUP;3929;09:07:40;0;50	10273;8	58252;0;0;0;
$GPXUP;3929;09:07:41;0;50	10273;8	58252;0;0;0;
$GPXUP;3929;09:07:42;0;50	10273;8	58252;0;0;0;
$GPXUP;3929;09:07:43;0;50	10273;8	58252;0;0;0;
$GPXUP;3929;09:07:44;0;50	10273;8	58252;0;0;0;
$GPXUP;3929;09:07:45;0;50	10273;8	58252;0;0;0;
$GPXUP;3929;09:07:46;0;50	10273;8	58252;0;0;0;
$GPXUP;3929;09:07:47;0;50	10273;8	58252;0;0;0;
$GPXUP;3929;09:07:48;0;50	10273;8	58252;0;0;0;
$GPXUP;3929;09:07:49;0;50	10273;8	58252;0;0;0;
$GPXUP;3929;09:07:50;0;50	10273;8	58252;0;0;0;
$GPXUP;3929;09:07:51;0;50	10273;8	58252;0;0;0;
$GPXUP;3929;09:07:52;0;50	10273;8	58252;0;0;0;
$GPXUP;3929;09:07:53;0;50	10273;8	58252;0;0;0;
$GPXUP;3929;09:07:54;0;50	10273;8	58252;0;0;0;
$GPXUP;3929;09:07:55;0;50	10273;8	58252;0;0;0;
$GPXUP;3929;09:07:56;0;50	10273;8	58252;0;0;0;
$GPXUP;3929;09:07:57;0;50	10273;8	58252;0;0;0;
$GPXUP;3929;09:07:58;0;50	10273;8	58252;0;0;0;
$GPXUP;3929;09:07:59;0;50	10273;8	58252;0;0;0;
$GPXUP;3929;09:08:00;0;50	10273;8	58252;0;0;0;
$GPXUP;3929;09:08:01;0;50	10273;8	58252;0;0;0;
$GPXUP;3929;09:08:02;0;50	10273;8	58252;0;0;0;
$GPXUP;3929;09:08:03;0;50	10273;8	58252;0;0;0;
$GPXUP;3929;09:08:04;0;50	10273;8	58252;0;0;0;
$GPXUP;3929;09:08:05;0;50	10273;8	58252;0;0;0;
$GPXUP;3929;09:08:06;0;50	10273;8	58252;0;0;0;
$GPXUP;3929;09:08:07;0;50	10273;8	58252;0;0;0;
$GPXUP;3929;09:08:08;0;50	10273;8	58252;0;0;0;
$GPXUP;3929;09:08:09;0;50	10273;8	58252;0;0;0;
$GPXUP;3929;09:08:10;0;50	10273;8	58252;0;0;0;
$GPXUP;3929;09:08:11;0;50	10273;8	58252;0;0;0;
$GPXUP;3929;09:08:12;0;50	10273;8	58252;0;0;0;
$GPXUP;3929;09:08:13;0;50	10273;8	58252;0;0;0;
$GPXUP;3929;09:08:14;0;50	10273;8	58252;0;0;0;
$GPXUP;3929;09:08:15;0;50	10273;8	58252;0;0;0;
$GPXUP;3929;09:08:16;0;50	10273;8	58252;0;0;0;
$GPXUP;3929;09:08:17;0;50	10273;8	58252;0;0;0;
$GPXUP;3929;09:08:18;0;50	10273;8	58252;0;0;0;
$GPXUP;3929;09:08:19;0;50	10273;8	58252;0;0;0;
$GPXUP;3929;09:08:20;0;50	10273;8	58252;0;0;0;
$GPXUP;3929;09:08:21;0;50	10273;8	58252;0;0;0;
$GPXUP;3929;09:08:22;0;50	10273;8	58252;0;0;0;
$GPXUP;3929;09:08:23;0;50	10273;8	58252;0;0;0;
$GPXUP;3929;09:08:24;0;50	10273;8	58252;0;0;0;
$GPXUP;3929;09:08:25;0;50	10273;8	58252;0;0;0;
$GPXUP;3929;09:08:26;0;50	10273;8	58252;0;0;0;
$GPXUP;3929;09:08:27;0;50	10273;8	58252;0;0;0;
$GPXUP;3929;09:08:28;0;50	10273;8	58252;0;0;0;
$GPXUP;3929;09:08:29;0;50	10273;8	58252;0;0;0;
$GPXUP;3929;09:08:30;0;50	10273;8	58252;0;0;0;
$GPXUP;3929;09:08:31;0;50	10273;8	58252;0;0;0;
$GPXUP;3929;09:08:32;0;50	10273;8	58252;0;0;0;
$GPXUP;3929;09:08:33;0;50	10273;8	58252;0;0;0;
$GPXUP;3929;09:08:34;0;50	10273;8	58252;0;0;0;
$GPXUP;3929;09:08:35;0;50	10273;8	58252;0;0;0;
$GPXUP;3929;09:08:36;0;50	10273;8	58252;0;0;0;
$GPXUP;3929;09:08:37;0;50	10273;8	58252;0;0;0;
$GPXUP;3929;09:08:38;0;50	10273;8	58252;0;0;0;
$GPXUP;3929;09:08:39;0;50	10273;8	58252;0;0;0;
$GPXUP;3929;09:08:40;0;50	10273;8	58252;0;0;0;
$GPXUP;3929;09:08:41;0;50	10273;8	58252;0;0;0;
$GPXUP;3929;09:08:42;0;50	10273;8	58252;0;0;0;
$GPXUP;3929;09:08:43;0;50	10273;8	58252;0;0;0;
$GPXUP;3929;09:08:44;0;50	10273;8	58252;0;0;0;
$GPXUP;3929;09:08:45;0;50	10273;8	58252;0;0;0;
$GPXUP;3929;09:08:46;0;50	10273;8	58252;0;0;0;
$GPXUP;3929;09:08:47;0;50	10273;8	58252;0;0;0;
$GPXUP;3929;09:08:48;0;50	10273;8	58252;0;0;0;
$GPXUP;3929;09:08:49;0;50	10273;8	58252;0;0;0;
$GPXUP;3929;09:08:50;0;50	10273;8	58252;0;0;0;
$GPXUP;3929;09:08:51;0;50	10273;8	58252;0;0;0;
$GPXUP;3929;09:08:52;0;50	10273;8	58252;0;0;0;
$GPXUP;3929;09:08:53;0;50	10273;8	58252;0;0;0;
$GPXUP;3929;09:08:54;0;50	10273;8	58252;0;0;0;
$GPXUP;3929;09:08:55;0;50	10273;8	58252;0;0;0;
$GPXUP;3929;09:08:56;0;50	10273;8	58252;0;0;0;
$GPXUP;3929;09:08:57;0;50	10273;8	58252;0;0;0;
$GPXUP;3929;09:08:58;0;50	10273;8	58252;0;0;0;
$GPXUP;3929;09:08:59;0;50	10273;8	58252;0;0;0;
$GPXUP;3929;09:09:00;0;50	10273;8	58252;0;0;0;
$GPXUP;3929;09:09:01;0;50	10273;8	58252;0;0;0;
$GPXUP;3929;09:09:02;0;50	10273;8	58252;0;0;0;
$GPXUP;3929;09:09:03;0;50	10273;8	58252;0;0;0;
$GPXUP;3929;09:09:04;0;50	10273;8	58252;0;0;0;
$GPXUP;3929;09:09:05;0;50	10273;8	58252;0;0;0;
$GPXUP;3929;09:09:06;0;50	10273;8	58252;0;0;0;
$GPXUP;3929;09:09:07;0;50	10273;8	58252;0;0;0;
$GPXUP;3929;09:09:08;0;50	10273;8	58252;0;0;0;
$GPXUP;3929;09:09:09;0;50	10273;8	58252;0;0;0;
$GPXUP;3929;09:09:10;0;50	10273;8	58252;0;0;0;
$GPXUP;3929;09:09:11;0;50	10273;8	58252;0;0;0;
$GPXUP;3929;09:09:12;0;50	10273;8	58252;0;0;0;
$GPXUP;3929;09:09:13;0;50	10273;8	58252;0;0;0;
$GPXUP;3929;09:09:14;0;50	10273;8	58252;0;0;0;
$GPXUP;3929;09:09:15;0;50	10273;8	58252;0;0;0;
$GPXUP;3929;09:09:16;0;50	10273;8	58252;0;0;0;
$GPXUP;3929;09:09:17;0;50	10273;8	58252;0;0;0;
$GPXUP;3929;09:09:18;0;50	10273;8	58252;0;0;0;
$GPXUP;3929;09:09:19;0;50	10273;8	58252;0;0;0;
$GPXUP;3929;09:09:20;0;50	10273;8	58252;0;0;0;
$GPXUP;3929;09:09:21;0;50	10273;8	58252;0;0;0;
$GPXUP;3929;09:09:22;0;50	10273;8	58252;0;0;0;
$GPXUP;3929;09:09:23;0;50	10273;8	58252;0;0;0;
$GPXUP;3929;09:09:24;0;50	10273;8	58252;0;0;0;
$GPXUP;3929;09:09:25;0;50	10273;8	58252;0;0;0;
$GPXUP;3929;09:09:26;0;50	10273;8	58252;0;0;0;
$GPXUP;3929;09:09:27;0;50	10273;8	58252;0;0;0;
$GPXUP;3929;09:09:28;0;50	10273;8	58252;0;0;0;
$GPXUP;3929;09:09:29;0;50	10273;8	58252;0;0;0;
$GPXUP;3929;09:09:30;0;50	10273;8	58252;0;0;0;
$GPXUP;3929;09:09:31;0;50	10273;8	58252;0;0;0;
$GPXUP;3929;09:09:32;0;50	10273;8	58252;0;0;0;
$GPXUP;3929;09:09:33;0;50	10273;8	58252;0;0;0;
$GPXUP;3929;09:09:34;0;50	10273;8	58252;0;0;0;
$GPXUP;3929;09:09:35;0;50	10273;8	58252;0;0;0;
$GPXUP;3929;09:09:36;0;50	10273;8	58252;0;0;0;
$GPXUP;3929;09:09:37;0;50	10273;8	58252;0;0;0;
$GPXUP;3929;09:09:38;0;50	10273;8	58252;0;0;0;
$GPXUP;3929;09:09:39;0;50	10273;8	58252;0;0;0;
$GPXUP;3929;09:09:40;0;50	10273;8	58252;0;0;0;
$GPXUP;3929;09:09:41;0;50	10273;8	58252;0;0;0;
$GPXUP;3929;09:09:42;0;50	10273;8	58252;0;0;0;
$GPXUP;3929;09:09:43;0;50	10273;8	58252;0;0;0;
$GPXUP;3929;09:09:44;0;50	10273;8	58252;0;0;0;
$GPXUP;3929;09:09:45;0;50	10273;8	58252;0;0;0;
$GPXUP;3929;09:09:46;0;50	10273;8	58252;0;0;0;
$GPXUP;3929;09:09:47;0;50	10273;8	58252;0;0;0;
$GPXUP;3929;09:09:48;0;50	10273;8	58252;0;0;0;
$GPXUP;3929;09:09:49;0;50	10273;8	58252;0;0;0;
$GPXUP;3929;09:09:50;0;50	10273;8	58252;0;0;0;
$GPXUP;3929;09:09:51;0;50	10273;8	58252;0;0;0;
$GPXUP;3929;09:09:52;0;50	10273;8	58252;0;0;0;
$GPXUP;3929;09:09:53;0;50	10273;8	58252;0;0;0;
$GPXUP;3929;09:09:54;0;50	10273;8	58252;0;0;0;
$GPXUP;3929;09:09:55;0;50	10273;8	58252;0;0;0;
$GPXUP;3929;09:09:56;0;50	10273;8	58252;0;0;0;
$GPXUP;3929;09:09:57;0;50	10273;8	58252;0;0;0;
$GPXUP;3929;09:09:58;0;50	10273;8	58252;0;0;0;
$GPXUP;3929;09:09:59;0;50	10273;8	58252;0;0;0;
$GPXUP;3929;09:10:00;0;50	10273;8	58252;0;0;0;
$GPXUP;3929;09:10:01;0;50	10273;8	58252;0;0;0;
$GPXUP;3929;09:10:02;0;50	10273;8	58252;0;0;0;
$GPXUP;3929;09:10:03;0;50	10273;8	58252;0;0;0;
$GPXUP;3929;09:10:04;0;50	10273;8	58252;0;0;0;
$GPXUP;3929;09:10:05;0;50	10273;8	58252;0;0;0;
$GPXUP;3929;09:10:06;0;50	10273;8	58252;0;0;0;
$GPXUP;3929;09:10:07;0;50	10273;8	58252;0;0;0;
$GPXUP;3929;09:10:08;0;50	10273;8	58252;0;0;0;
$GPXUP;3929;09:10:09;0;50	10273;8	58252;0;0;0;
$GPXUP;3929;09:10:10;0;50	10273;8	58252;0;0;0;
$GPXUP;3929;09:10:11;0;50	10273;8	58252;0;0;0;
$GPXUP;3929;09:10:12;0;50	10273;8	58252;0;0;0;
$GPXUP;3929;09:10:13;0;50	10273;8	58252;0;0;0;
$GPXUP;3929;09:10:14;0;50	10273;8	58252;0;0;0;
$GPXUP;3929;09:10:15;0;50	10273;8	58252;0;0;0;
$GPXUP;3929;09:10:16;0;50	10273;8	58252;0;0;0;
$GPXUP;3929;09:10:17;0;50	10273;8	58252;0;0;0;
$GPXUP;3929;09:10:18;0;50	10273;8	58252;0;0;0;
$GPXUP;3929;09:10:19;0;50	10273;8	58252;0;0;0;
$GPXUP;3929;09:10:20;0;50	10273;8	58252;0;0;0;
$GPXUP;3929;09:10:21;0;50	10273;8	58252;0;0;0;
$GPXUP;3929;09:10:22;0;50	10273;8	58252;0;0;0;
$GPXUP;3929;09:10:23;0;50	10273;8	58252;0;0;0;
$GPXUP;3929;09:10:24;0;50	10273;8	58252;0;0;0;
$GPXUP;3929;09:10:25;0;50	10273;8	58252;0;0;0;
$GPXUP;3929;09:10:26;0;50	10273;8	58252;0;0;0;
$GPXUP;3929;09:10:27;0;50	10273;8	58252;0;0;0;
$GPXUP;3929;09:10:28;0;50	10273;8	58252;0;0;0;
$GPXUP;3929;09:10:29;0;50	10273;8	58252;0;0;0;
$GPXUP;3929;09:10:30;0;50	10273;8	58252;0;0;0;
$GPXUP;3929;09:10:31;0;50	10273;8	58252;0;0;0;
$GPXUP;3929;09:10:32;0;50	10273;8	58252;0;0;0;
$GPXUP;3929;09:10:33;0;50	10273;8	58252;0;0;0;
$GPXUP;3929;09:10:34;0;50	10273;8	58252;0;0;0;
$GPXUP;3929;09:10:35;0;50	10273;8	58252;0;0;0;
$GPXUP;3929;09:10:36;0;50	10273;8	58252;0;0;0;
$GPXUP;3929;09:10:37;0;50	10273;8	58252;0;0;0;
$GPXUP;3929;09:10:38;0;50	10273;8	58252;0;0;0;
$GPXUP;3929;09:10:39;0;50	10273;8	58252;0;0;0;
$GPXUP;3929;09:10:40;0;50	10273;8	58252;0;0;0;
$GPXUP;3929;09:10:41;0;50	10273;8	58252;0;0;0;
$GPXUP;3929;09:10:42;0;50	10273;8	58252;0;0;0;
$GPXUP;3929;09:10:43;0;50	10273;8	58252;0;0;0;
$GPXUP;3929;09:10:44;0;50	10273;8	58252;0;0;0;
$GPXUP;3929;09:10:45;0;50	10273;8	58252;0;0;0;
$GPXUP;3929;09:10:46;0;50	10273;8	58252;0;0;0;
$GPXUP;3929;09:10:47;0;50	10273;8	58252;0;0;0;
$GPXUP;3929;09:10:48;0;50	10273;8	58252;0;0;0;
$GPXUP;3929;09:10:49;0;50	10273;8	58252;0;0;0;
$GPXUP;3929;09:10:50;0;50	10273;8	58252;0;0;0;
$GPXUP;3929;09:10:51;0;50	10273;8	58252;0;0;0;
$GPXUP;3929;09:10:52;0;50	10273;8	58252;0;0;0;
$GPXUP;3929;09:10:53;0;50	10273;8	58252;0;0;0;
$GPXUP;3929;09:10:54;0;50	10273;8	58252;0;0;0;
$GPXUP;3929;09:10:55;0;50	10273;8	58252;0;0;0;
$GPXUP;3929;09:10:56;0;50	10273;8	58252;0;0;0;
$GPXUP;3929;09:10:57;0;50	10273;8	58252;0;0;0;
$GPXUP;3929;09:10:58;0;50	10273;8	58252;0;0;0;
$GPXUP;3929;09:10:59;0;50	10273;8	58252;0;0;0;
$GPXUP;3929;09:11:00;0;50	10273;8	58252;0;0;0;
$GPXUP;3929;09:11:01;0;50	10273;8	58252;0;0;0;
$GPXUP;3929;09:11:02;0;50	10273;8	58252;0;0;0;
$GPXUP;3929;09:11:03;0;50	10273;8	58252;0;0;0;
$GPXUP;3929;09:11:04;0;50	10273;8	58252;0;0;0;
$GPXUP;3929;09:11:05;0;50	10273;8	58252;0;0;0;
$GPXUP;3929;09:11:06;0;50	10273;8	58252;0;0;0;
$GPXUP;3929;09:11:07;0;50	10273;8	58252;0;0;0;
$GPXUP;3929;09:11:08;0;50	10273;8	58252;0;0;0;
$GPXUP;3929;09:11:09;0;50	10273;8	58252;0;0;0;
$GPXUP;3929;09:11:10;0;50	10273;8	58252;0;0;0;
$GPXUP;3929;09:11:11;0;50	10273;8	58252;0;0;0;
$GPXUP;3929;09:11:12;0;50	10273;8	58252;0;0;0;
$GPXUP;3929;09:11:13;0;50	10273;8	58252;0;0;0;
$GPXUP;3929;09:11:14;0;50	10273;8	58252;0;0;0;
$GPXUP;3929;09:11:15;0;50	10273;8	58252;0;0;0;
$GPXUP;3929;09:11:16;0;50	10273;8	58252;0;0;0;
$GPXUP;3929;09:11:17;0;50	10273;8	58252;0;0;0;
$GPXUP;3929;09:11:18;0;50	10273;8	58252;0;0;0;
$GPXUP;3929;09:11:19;0;50	10273;8	58252;0;0;0;
$GPXUP;3929;09:11:20;0;50	10273;8	58252;0;0;0;
$GPXUP;3929;09:11:21;0;50	10273;8	58252;0;0;0;
$GPXUP;3929;09:11:22;0;50	10273;8	58252;0;0;0;
$GPXUP;3929;09:11:23;0;50	10273;8	58252;0;0;0;
$GPXUP;3929;09:11:24;0;50	10273;8	58252;0;0;0;
$GPXUP;3929;09:11:25;0;50	10273;8	58252;0;0;0;
$GPXUP;3929;09:11:26;0;50	10273;8	58252;0;0;0;
$GPXUP;3929;09:11:27;0;50	10273;8	58252;0;0;0;
$GPXUP;3929;09:11:28;0;50	10273;8	58252;0;0;0;
$GPXUP;3929;09:11:29;0;50	10273;8	58252;0;0;0;
$GPXUP;3929;09:11:30;0;50	10273;8	58252;0;0;0;
$GPXUP;3929;09:11:31;0;50	10273;8	58252;0;0;0;
$GPXUP;3929;09:11:32;0;50	10273;8	58252;0;0;0;
$GPXUP;3929;09:11:33;0;50	10273;8	58252;0;0;0;
$GPXUP;3929;09:11:34;0;50	10273;8	58252;0;0;0;
[truncated: 1,721 more rows]
