# Supplementary material for: Pigeon Navigation: Different Routes Lead to Frankfurt
Source: PLoS One. 2014 Nov 12;9(11):e112439. doi: 10.1371/journal.pone.0112439 (PMC4229201; doi:10.1371/journal.pone.0112439)
Supplement: File S4 — Files containing the original track data and a ‘Read me’ explaining the data format. (ZIP) [file pone.0112439.s004.zip › S-KB/100525xup07_387.log]

$GPXUP;3929;07:54:30;0;50	07182;8	5389;0;0;0;
$GPXUP;3929;07:54:31;0;50	07182;8	53891;0;0;4;
$GPXUP;3929;07:54:32;0;50	07181;8	53893;0;0;5;
$GPXUP;3929;07:54:33;0;50	0718;8	53899;0;0;14;
$GPXUP;3929;07:54:34;0;50	07176;8	53914;0;0;31;
$GPXUP;3929;07:54:35;0;50	0717;8	53929;0;0;40;
$GPXUP;3929;07:54:36;0;50	07161;8	53942;0;0;44;
$GPXUP;3929;07:54:37;0;50	0715;8	53951;0;0;46;
$GPXUP;3929;07:54:38;0;50	07138;8	53956;0;0;47;
$GPXUP;3929;07:54:39;0;50	07126;8	53954;0;0;48;
$GPXUP;3929;07:54:40;0;50	07112;8	53944;0;0;53;
$GPXUP;3929;07:54:41;0;50	07101;8	53926;0;0;55;
$GPXUP;3929;07:54:42;0;50	07097;8	53902;0;0;53;
$GPXUP;3929;07:54:43;0;50	07101;8	53879;0;0;47;
$GPXUP;3929;07:54:44;0;50	07111;8	53857;0;0;51;
$GPXUP;3929;07:54:45;0;50	07123;8	53839;0;0;53;
$GPXUP;3929;07:54:46;0;50	07134;8	53822;0;0;54;
$GPXUP;3929;07:54:47;0;50	07142;8	53804;0;0;54;
$GPXUP;3929;07:54:48;0;50	07147;8	53783;0;0;56;
$GPXUP;3929;07:54:49;0;50	07153;8	53762;0;0;57;
$GPXUP;3929;07:54:50;0;50	0716;8	53743;0;0;57;
$GPXUP;3929;07:54:51;0;50	0717;8	53725;0;0;55;
$GPXUP;3929;07:54:52;0;50	0718;8	5371;0;0;55;
$GPXUP;3929;07:54:53;0;50	07188;8	53693;0;0;55;
$GPXUP;3929;07:54:54;0;50	07195;8	53673;0;0;57;
$GPXUP;3929;07:54:55;0;50	072;8	53652;0;0;57;
$GPXUP;3929;07:54:56;0;50	07203;8	5363;0;0;60;
$GPXUP;3929;07:54:57;0;50	07206;8	53606;0;0;63;
$GPXUP;3929;07:54:58;0;50	07208;8	53581;0;0;65;
$GPXUP;3929;07:54:59;0;50	07208;8	53555;0;0;68;
$GPXUP;3929;07:55:00;0;50	07206;8	53528;0;0;68;
$GPXUP;3929;07:55:01;0;50	07204;8	53502;0;0;67;
$GPXUP;3929;07:55:02;0;50	07201;8	53476;0;0;66;
$GPXUP;3929;07:55:03;0;50	072;8	53451;0;0;65;
$GPXUP;3929;07:55:04;0;50	07198;8	53426;0;0;63;
$GPXUP;3929;07:55:05;0;50	07198;8	53402;0;0;61;
$GPXUP;3929;07:55:06;0;50	07197;8	53378;0;0;62;
$GPXUP;3929;07:55:07;0;50	07198;8	53354;0;0;61;
$GPXUP;3929;07:55:08;0;50	07201;8	53331;0;0;59;
$GPXUP;3929;07:55:09;0;50	07206;8	53311;0;0;56;
$GPXUP;3929;07:55:10;0;50	07215;8	53293;0;0;56;
$GPXUP;3929;07:55:11;0;50	07225;8	53277;0;0;58;
$GPXUP;3929;07:55:12;0;50	07235;8	5326;0;0;61;
$GPXUP;3929;07:55:13;0;50	07243;8	53239;0;0;61;
$GPXUP;3929;07:55:14;0;50	07248;8	53217;0;0;60;
$GPXUP;3929;07:55:15;0;50	07249;8	53193;0;0;61;
$GPXUP;3929;07:55:16;0;50	07247;8	53169;0;0;61;
$GPXUP;3929;07:55:17;0;50	07243;8	53145;0;0;61;
$GPXUP;3929;07:55:18;0;50	07237;8	53123;0;0;61;
$GPXUP;3929;07:55:19;0;50	07229;8	53103;0;0;61;
$GPXUP;3929;07:55:20;0;50	07218;8	53086;0;0;58;
$GPXUP;3929;07:55:21;0;50	07206;8	53072;0;0;56;
$GPXUP;3929;07:55:22;0;50	07194;8	53061;0;0;55;
$GPXUP;3929;07:55:23;0;50	07182;8	5305;0;0;54;
$GPXUP;3929;07:55:24;0;50	0717;8	53041;0;0;51;
$GPXUP;3929;07:55:25;0;50	07158;8	53038;0;0;48;
$GPXUP;3929;07:55:26;0;50	07142;8	53043;0;0;55;
$GPXUP;3929;07:55:27;0;50	0713;8	53056;0;0;50;
$GPXUP;3929;07:55:28;0;50	07124;8	53078;0;0;47;
$GPXUP;3929;07:55:29;0;50	07123;8	53104;0;0;51;
$GPXUP;3929;07:55:30;0;50	07129;8	53126;0;0;49;
$GPXUP;3929;07:55:31;0;50	0714;8	53145;0;0;52;
$GPXUP;3929;07:55:32;0;50	07153;8	53158;0;0;50;
$GPXUP;3929;07:55:33;0;50	07165;8	53169;0;0;49;
$GPXUP;3929;07:55:34;0;50	07177;8	53179;0;0;49;
$GPXUP;3929;07:55:35;0;50	07188;8	53188;0;0;49;
$GPXUP;3929;07:55:36;0;50	072;8	53198;0;0;49;
$GPXUP;3929;07:55:37;0;50	07209;8	53211;0;0;49;
$GPXUP;3929;07:55:38;0;50	07217;8	53226;0;0;49;
$GPXUP;3929;07:55:39;0;50	07223;8	53243;0;0;49;
$GPXUP;3929;07:55:40;0;50	07228;8	5326;0;0;49;
$GPXUP;3929;07:55:41;0;50	0723;8	53279;0;0;49;
$GPXUP;3929;07:55:42;0;50	0723;8	53298;0;0;48;
$GPXUP;3929;07:55:43;0;50	07229;8	53317;0;0;46;
$GPXUP;3929;07:55:44;0;50	07225;8	53333;0;0;45;
$GPXUP;3929;07:55:45;0;50	07218;8	53347;0;0;46;
$GPXUP;3929;07:55:46;0;50	07208;8	53356;0;0;43;
$GPXUP;3929;07:55:47;0;50	07197;8	53358;0;0;41;
$GPXUP;3929;07:55:48;0;50	07182;8	53347;0;0;49;
$GPXUP;3929;07:55:49;0;50	07172;8	53328;0;0;49;
$GPXUP;3929;07:55:50;0;50	07168;8	53299;0;0;57;
$GPXUP;3929;07:55:51;0;50	07172;8	5327;0;0;58;
$GPXUP;3929;07:55:52;0;50	0718;8	53248;0;0;60;
$GPXUP;3929;07:55:53;0;50	07193;8	53234;0;0;53;
$GPXUP;3929;07:55:54;0;50	07211;8	53231;0;0;48;
$GPXUP;3929;07:55:55;0;50	0723;8	53235;0;0;52;
$GPXUP;3929;07:55:56;0;50	07246;8	53232;0;0;56;
$GPXUP;3929;07:55:57;0;50	0726;8	53224;0;0;58;
$GPXUP;3929;07:55:58;0;50	07273;8	53207;0;0;63;
$GPXUP;3929;07:55:59;0;50	07282;8	53183;0;0;66;
$GPXUP;3929;07:56:00;0;50	07287;8	53153;0;0;73;
$GPXUP;3929;07:56:01;0;50	07289;8	53121;0;0;77;
$GPXUP;3929;07:56:02;0;50	07287;8	53089;0;0;79;
$GPXUP;3929;07:56:03;0;50	0728;8	53056;0;0;79;
$GPXUP;3929;07:56:04;0;50	07272;8	53028;0;0;75;
$GPXUP;3929;07:56:05;0;50	07263;8	53002;0;0;72;
$GPXUP;3929;07:56:06;0;50	07251;8	52979;0;0;75;
$GPXUP;3929;07:56:07;0;50	07236;8	5296;0;0;75;
$GPXUP;3929;07:56:08;0;50	07221;8	52942;0;0;77;
$GPXUP;3929;07:56:09;0;50	07207;8	52922;0;0;73;
$GPXUP;3929;07:56:10;0;50	07197;8	529;0;0;71;
$GPXUP;3929;07:56:11;0;50	07192;8	52876;0;0;67;
$GPXUP;3929;07:56:12;0;50	07189;8	52851;0;0;65;
$GPXUP;3929;07:56:13;0;50	07185;8	52828;0;0;61;
$GPXUP;3929;07:56:14;0;50	07179;8	52808;0;0;57;
$GPXUP;3929;07:56:15;0;50	07169;8	52794;0;0;53;
$GPXUP;3929;07:56:16;0;50	07154;8	5279;0;0;49;
$GPXUP;3929;07:56:17;0;50	07137;8	52796;0;0;53;
$GPXUP;3929;07:56:18;0;50	07122;8	52812;0;0;58;
$GPXUP;3929;07:56:19;0;50	0711;8	52832;0;0;58;
$GPXUP;3929;07:56:20;0;50	07103;8	52856;0;0;56;
$GPXUP;3929;07:56:21;0;50	07097;8	52878;0;0;56;
$GPXUP;3929;07:56:22;0;50	07092;8	52899;0;0;55;
$GPXUP;3929;07:56:23;0;50	07087;8	5292;0;0;55;
$GPXUP;3929;07:56:24;0;50	0708;8	5294;0;0;55;
$GPXUP;3929;07:56:25;0;50	07074;8	52959;0;0;54;
$GPXUP;3929;07:56:26;0;50	07072;8	5298;0;0;53;
$GPXUP;3929;07:56:27;0;50	07072;8	53;0;0;50;
$GPXUP;3929;07:56:28;0;50	07078;8	5302;0;0;51;
$GPXUP;3929;07:56:29;0;50	07085;8	53038;0;0;52;
$GPXUP;3929;07:56:30;0;50	07095;8	53053;0;0;55;
$GPXUP;3929;07:56:31;0;50	07105;8	53068;0;0;54;
$GPXUP;3929;07:56:32;0;50	07112;8	53085;0;0;51;
$GPXUP;3929;07:56:33;0;50	07116;8	53104;0;0;52;
$GPXUP;3929;07:56:34;0;50	07116;8	53123;0;0;49;
$GPXUP;3929;07:56:35;0;50	0711;8	53141;0;0;49;
$GPXUP;3929;07:56:36;0;50	071;8	53155;0;0;49;
$GPXUP;3929;07:56:37;0;50	07087;8	53164;0;0;48;
$GPXUP;3929;07:56:38;0;50	07074;8	53173;0;0;53;
$GPXUP;3929;07:56:39;0;50	07062;8	53184;0;0;55;
$GPXUP;3929;07:56:40;0;50	07051;8	532;0;0;55;
$GPXUP;3929;07:56:41;0;50	07042;8	53216;0;0;56;
$GPXUP;3929;07:56:42;0;50	07034;8	53234;0;0;55;
$GPXUP;3929;07:56:43;0;50	07026;8	5325;0;0;53;
$GPXUP;3929;07:56:44;0;50	07017;8	53266;0;0;54;
$GPXUP;3929;07:56:45;0;50	07009;8	53282;0;0;54;
$GPXUP;3929;07:56:46;0;50	07;8	53299;0;0;53;
$GPXUP;3929;07:56:47;0;50	06994;8	53316;0;0;50;
$GPXUP;3929;07:56:48;0;50	06991;8	53334;0;0;48;
$GPXUP;3929;07:56:49;0;50	06992;8	53353;0;0;46;
$GPXUP;3929;07:56:50;0;50	06996;8	5337;0;0;45;
$GPXUP;3929;07:56:51;0;50	07005;8	53384;0;0;47;
$GPXUP;3929;07:56:52;0;50	07017;8	53393;0;0;49;
$GPXUP;3929;07:56:53;0;50	07029;8	53399;0;0;48;
$GPXUP;3929;07:56:54;0;50	07041;8	53405;0;0;49;
$GPXUP;3929;07:56:55;0;50	07052;8	53415;0;0;50;
$GPXUP;3929;07:56:56;0;50	07062;8	53429;0;0;54;
$GPXUP;3929;07:56:57;0;50	07069;8	53447;0;0;53;
$GPXUP;3929;07:56:58;0;50	07073;8	53468;0;0;54;
$GPXUP;3929;07:56:59;0;50	07073;8	53488;0;0;52;
$GPXUP;3929;07:57:00;0;50	07071;8	53509;0;0;52;
$GPXUP;3929;07:57:01;0;50	07068;8	53529;0;0;53;
$GPXUP;3929;07:57:02;0;50	07063;8	53549;0;0;55;
$GPXUP;3929;07:57:03;0;50	07055;8	53567;0;0;56;
$GPXUP;3929;07:57:04;0;50	07044;8	53583;0;0;57;
$GPXUP;3929;07:57:05;0;50	07032;8	53596;0;0;59;
$GPXUP;3929;07:57:06;0;50	0702;8	53611;0;0;60;
$GPXUP;3929;07:57:07;0;50	0701;8	53628;0;0;59;
$GPXUP;3929;07:57:08;0;50	07003;8	5365;0;0;60;
$GPXUP;3929;07:57:09;0;50	06999;8	53673;0;0;60;
$GPXUP;3929;07:57:10;0;50	06998;8	53696;0;0;59;
$GPXUP;3929;07:57:11;0;50	06996;8	53719;0;0;57;
$GPXUP;3929;07:57:12;0;50	06995;8	53741;0;0;55;
$GPXUP;3929;07:57:13;0;50	06994;8	53762;0;0;54;
$GPXUP;3929;07:57:14;0;50	06993;8	53782;0;0;52;
$GPXUP;3929;07:57:15;0;50	06992;8	53802;0;0;50;
$GPXUP;3929;07:57:16;0;50	0699;8	53822;0;0;51;
$GPXUP;3929;07:57:17;0;50	06988;8	53842;0;0;55;
$GPXUP;3929;07:57:18;0;50	06983;8	53863;0;0;58;
$GPXUP;3929;07:57:19;0;50	06975;8	53882;0;0;58;
$GPXUP;3929;07:57:20;0;50	06965;8	53899;0;0;59;
$GPXUP;3929;07:57:21;0;50	06954;8	53914;0;0;61;
$GPXUP;3929;07:57:22;0;50	06941;8	53928;0;0;62;
$GPXUP;3929;07:57:23;0;50	06929;8	53943;0;0;60;
$GPXUP;3929;07:57:24;0;50	0692;8	53961;0;0;57;
$GPXUP;3929;07:57:25;0;50	06915;8	53982;0;0;57;
$GPXUP;3929;07:57:26;0;50	06912;8	54004;0;0;58;
$GPXUP;3929;07:57:27;0;50	06911;8	54027;0;0;57;
$GPXUP;3929;07:57:28;0;50	06911;8	54049;0;0;55;
$GPXUP;3929;07:57:29;0;50	06912;8	5407;0;0;54;
$GPXUP;3929;07:57:30;0;50	06915;8	5409;0;0;51;
$GPXUP;3929;07:57:31;0;50	06921;8	54107;0;0;50;
$GPXUP;3929;07:57:32;0;50	06929;8	54122;0;0;48;
$GPXUP;3929;07:57:33;0;50	06939;8	54134;0;0;47;
$GPXUP;3929;07:57:34;0;50	0695;8	5414;0;0;49;
$GPXUP;3929;07:57:35;0;50	06963;8	54144;0;0;51;
$GPXUP;3929;07:57:36;0;50	06976;8	54149;0;0;53;
$GPXUP;3929;07:57:37;0;50	06988;8	54155;0;0;51;
$GPXUP;3929;07:57:38;0;50	07001;8	5416;0;0;53;
$GPXUP;3929;07:57:39;0;50	07015;8	5416;0;0;56;
$GPXUP;3929;07:57:40;0;50	0703;8	54158;0;0;56;
$GPXUP;3929;07:57:41;0;50	07044;8	54158;0;0;55;
$GPXUP;3929;07:57:42;0;50	07057;8	54163;0;0;54;
$GPXUP;3929;07:57:43;0;50	0707;8	54171;0;0;54;
$GPXUP;3929;07:57:44;0;50	07082;8	54182;0;0;55;
$GPXUP;3929;07:57:45;0;50	07093;8	54195;0;0;55;
$GPXUP;3929;07:57:46;0;50	07103;8	5421;0;0;55;
$GPXUP;3929;07:57:47;0;50	0711;8	54227;0;0;54;
$GPXUP;3929;07:57:48;0;50	07116;8	54247;0;0;54;
$GPXUP;3929;07:57:49;0;50	07119;8	54268;0;0;55;
$GPXUP;3929;07:57:50;0;50	07125;8	54288;0;0;55;
$GPXUP;3929;07:57:51;0;50	07134;8	54305;0;0;56;
$GPXUP;3929;07:57:52;0;50	07145;8	54318;0;0;58;
$GPXUP;3929;07:57:53;0;50	07158;8	5433;0;0;58;
$GPXUP;3929;07:57:54;0;50	0717;8	54341;0;0;58;
$GPXUP;3929;07:57:55;0;50	07182;8	54353;0;0;55;
$GPXUP;3929;07:57:56;0;50	07193;8	54366;0;0;53;
$GPXUP;3929;07:57:57;0;50	07202;8	5438;0;0;52;
$GPXUP;3929;07:57:58;0;50	07212;8	54394;0;0;52;
$GPXUP;3929;07:57:59;0;50	07222;8	54407;0;0;53;
$GPXUP;3929;07:58:00;0;50	07235;8	54417;0;0;56;
$GPXUP;3929;07:58:01;0;50	07249;8	54425;0;0;62;
$GPXUP;3929;07:58:02;0;50	07264;8	54434;0;0;65;
$GPXUP;3929;07:58:03;0;50	07278;8	54446;0;0;65;
$GPXUP;3929;07:58:04;0;50	07291;8	54462;0;0;64;
$GPXUP;3929;07:58:05;0;50	07302;8	5448;0;0;64;
$GPXUP;3929;07:58:06;0;50	07311;8	545;0;0;63;
$GPXUP;3929;07:58:07;0;50	07318;8	54522;0;0;60;
$GPXUP;3929;07:58:08;0;50	07322;8	54543;0;0;56;
$GPXUP;3929;07:58:09;0;50	07323;8	54563;0;0;52;
$GPXUP;3929;07:58:10;0;50	07322;8	54584;0;0;53;
$GPXUP;3929;07:58:11;0;50	07322;8	54604;0;0;53;
$GPXUP;3929;07:58:12;0;50	07322;8	54624;0;0;51;
$GPXUP;3929;07:58:13;0;50	07323;8	54644;0;0;50;
$GPXUP;3929;07:58:14;0;50	07328;8	54662;0;0;50;
$GPXUP;3929;07:58:15;0;50	07334;8	54679;0;0;51;
$GPXUP;3929;07:58:16;0;50	07342;8	54696;0;0;55;
$GPXUP;3929;07:58:17;0;50	07351;8	54713;0;0;58;
$GPXUP;3929;07:58:18;0;50	0736;8	54729;0;0;57;
$GPXUP;3929;07:58:19;0;50	07369;8	54746;0;0;54;
$GPXUP;3929;07:58:20;0;50	07377;8	54762;0;0;54;
$GPXUP;3929;07:58:21;0;50	07386;8	54778;0;0;54;
$GPXUP;3929;07:58:22;0;50	07395;8	54796;0;0;58;
$GPXUP;3929;07:58:23;0;50	07402;8	54816;0;0;57;
$GPXUP;3929;07:58:24;0;50	07407;8	54836;0;0;57;
$GPXUP;3929;07:58:25;0;50	07412;8	54857;0;0;56;
$GPXUP;3929;07:58:26;0;50	07419;8	54876;0;0;58;
$GPXUP;3929;07:58:27;0;50	07429;8	54892;0;0;56;
$GPXUP;3929;07:58:28;0;50	07442;8	54903;0;0;59;
$GPXUP;3929;07:58:29;0;50	07457;8	54913;0;0;66;
$GPXUP;3929;07:58:30;0;50	07472;8	54924;0;0;65;
$GPXUP;3929;07:58:31;0;50	07486;8	54938;0;0;64;
$GPXUP;3929;07:58:32;0;50	07498;8	54954;0;0;63;
$GPXUP;3929;07:58:33;0;50	07509;8	54972;0;0;62;
$GPXUP;3929;07:58:34;0;50	07519;8	5499;0;0;61;
$GPXUP;3929;07:58:35;0;50	07529;8	55009;0;0;61;
$GPXUP;3929;07:58:36;0;50	0754;8	55025;0;0;61;
$GPXUP;3929;07:58:37;0;50	07552;8	5504;0;0;62;
$GPXUP;3929;07:58:38;0;50	07564;8	55055;0;0;61;
$GPXUP;3929;07:58:39;0;50	07574;8	55073;0;0;59;
$GPXUP;3929;07:58:40;0;50	07581;8	55092;0;0;58;
$GPXUP;3929;07:58:41;0;50	07585;8	55113;0;0;55;
$GPXUP;3929;07:58:42;0;50	07587;8	55134;0;0;53;
$GPXUP;3929;07:58:43;0;50	07586;8	55154;0;0;54;
$GPXUP;3929;07:58:44;0;50	07584;8	55175;0;0;53;
$GPXUP;3929;07:58:45;0;50	07586;8	55196;0;0;54;
$GPXUP;3929;07:58:46;0;50	0759;8	55216;0;0;54;
$GPXUP;3929;07:58:47;0;50	07595;8	55235;0;0;54;
$GPXUP;3929;07:58:48;0;50	07601;8	55253;0;0;51;
$GPXUP;3929;07:58:49;0;50	07608;8	5527;0;0;52;
$GPXUP;3929;07:58:50;0;50	07614;8	55287;0;0;52;
$GPXUP;3929;07:58:51;0;50	0762;8	55306;0;0;57;
$GPXUP;3929;07:58:52;0;50	07625;8	55328;0;0;58;
$GPXUP;3929;07:58:53;0;50	07627;8	5535;0;0;58;
$GPXUP;3929;07:58:53;0;50	07626;8	55371;0;0;55;
$GPXUP;3929;07:58:54;0;50	0762;8	55391;0;0;55;
$GPXUP;3929;07:58:55;0;50	07611;8	55409;0;0;58;
$GPXUP;3929;07:58:56;0;50	07601;8	55427;0;0;59;
$GPXUP;3929;07:58:57;0;50	07592;8	55446;0;0;60;
$GPXUP;3929;07:58:58;0;50	07583;8	55466;0;0;63;
$GPXUP;3929;07:58:59;0;50	07574;8	55487;0;0;65;
$GPXUP;3929;07:59:00;0;50	07567;8	55509;0;0;62;
$GPXUP;3929;07:59:01;0;50	07562;8	55531;0;0;59;
$GPXUP;3929;07:59:02;0;50	0756;8	55554;0;0;59;
$GPXUP;3929;07:59:03;0;50	07559;8	55577;0;0;60;
$GPXUP;3929;07:59:04;0;50	07559;8	556;0;0;59;
$GPXUP;3929;07:59:05;0;50	07561;8	55623;0;0;58;
$GPXUP;3929;07:59:06;0;50	07564;8	55646;0;0;59;
$GPXUP;3929;07:59:07;0;50	07569;8	55666;0;0;57;
$GPXUP;3929;07:59:08;0;50	07577;8	55684;0;0;56;
$GPXUP;3929;07:59:09;0;50	07588;8	55699;0;0;56;
$GPXUP;3929;07:59:10;0;50	07597;8	55715;0;0;56;
$GPXUP;3929;07:59:11;0;50	07606;8	55732;0;0;57;
$GPXUP;3929;07:59:12;0;50	07616;8	55749;0;0;57;
$GPXUP;3929;07:59:13;0;50	07627;8	55765;0;0;62;
$GPXUP;3929;07:59:14;0;50	0764;8	55778;0;0;63;
$GPXUP;3929;07:59:15;0;50	07654;8	5579;0;0;64;
$GPXUP;3929;07:59:16;0;50	07668;8	55802;0;0;63;
$GPXUP;3929;07:59:17;0;50	07682;8	55815;0;0;63;
$GPXUP;3929;07:59:18;0;50	07695;8	55828;0;0;61;
$GPXUP;3929;07:59:19;0;50	07708;8	5584;0;0;62;
$GPXUP;3929;07:59:20;0;50	0772;8	55854;0;0;59;
$GPXUP;3929;07:59:21;0;50	07728;8	55872;0;0;56;
$GPXUP;3929;07:59:22;0;50	07736;8	55891;0;0;57;
$GPXUP;3929;07:59:23;0;50	07744;8	55909;0;0;58;
$GPXUP;3929;07:59:24;0;50	07753;8	55927;0;0;59;
$GPXUP;3929;07:59:25;0;50	07761;8	55946;0;0;58;
$GPXUP;3929;07:59:26;0;50	07767;8	55966;0;0;58;
$GPXUP;3929;07:59:27;0;50	07771;8	5599;0;0;62;
$GPXUP;3929;07:59:28;0;50	07775;8	56014;0;0;66;
$GPXUP;3929;07:59:29;0;50	07782;8	56038;0;0;68;
$GPXUP;3929;07:59:30;0;50	07793;8	56058;0;0;67;
$GPXUP;3929;07:59:31;0;50	07806;8	56073;0;0;66;
$GPXUP;3929;07:59:32;0;50	07819;8	5609;0;0;65;
$GPXUP;3929;07:59:33;0;50	0783;8	56108;0;0;65;
$GPXUP;3929;07:59:34;0;50	0784;8	56128;0;0;64;
$GPXUP;3929;07:59:35;0;50	07847;8	5615;0;0;64;
$GPXUP;3929;07:59:36;0;50	07855;8	5617;0;0;63;
$GPXUP;3929;07:59:37;0;50	07866;8	56189;0;0;63;
$GPXUP;3929;07:59:38;0;50	07877;8	56205;0;0;63;
$GPXUP;3929;07:59:39;0;50	07888;8	56222;0;0;63;
$GPXUP;3929;07:59:40;0;50	07898;8	56242;0;0;62;
$GPXUP;3929;07:59:41;0;50	07906;8	56263;0;0;63;
$GPXUP;3929;07:59:42;0;50	07916;8	56282;0;0;66;
$GPXUP;3929;07:59:43;0;50	07927;8	56301;0;0;68;
$GPXUP;3929;07:59:44;0;50	07938;8	56321;0;0;68;
$GPXUP;3929;07:59:45;0;50	07948;8	56343;0;0;68;
$GPXUP;3929;07:59:46;0;50	07956;8	56365;0;0;65;
$GPXUP;3929;07:59:47;0;50	07964;8	56386;0;0;63;
$GPXUP;3929;07:59:48;0;50	07974;8	56407;0;0;65;
$GPXUP;3929;07:59:49;0;50	07982;8	56428;0;0;66;
$GPXUP;3929;07:59:50;0;50	07989;8	56451;0;0;66;
$GPXUP;3929;07:59:51;0;50	07992;8	56475;0;0;63;
$GPXUP;3929;07:59:52;0;50	07995;8	56497;0;0;58;
$GPXUP;3929;07:59:53;0;50	08;8	56518;0;0;58;
$GPXUP;3929;07:59:54;0;50	08006;8	56539;0;0;60;
$GPXUP;3929;07:59:55;0;50	08011;8	56561;0;0;61;
$GPXUP;3929;07:59:56;0;50	08015;8	56584;0;0;61;
$GPXUP;3929;07:59:57;0;50	08022;8	56605;0;0;61;
$GPXUP;3929;07:59:58;0;50	08031;8	56623;0;0;61;
$GPXUP;3929;07:59:59;0;50	08041;8	56641;0;0;61;
$GPXUP;3929;08:00:00;0;50	0805;8	56659;0;0;60;
$GPXUP;3929;08:00:01;0;50	08059;8	56678;0;0;60;
$GPXUP;3929;08:00:02;0;50	08068;8	56696;0;0;60;
$GPXUP;3929;08:00:03;0;50	08078;8	56714;0;0;61;
$GPXUP;3929;08:00:04;0;50	08088;8	56732;0;0;61;
$GPXUP;3929;08:00:05;0;50	08095;8	56752;0;0;61;
$GPXUP;3929;08:00:06;0;50	08103;8	56772;0;0;60;
$GPXUP;3929;08:00:07;0;50	08113;8	5679;0;0;64;
$GPXUP;3929;08:00:08;0;50	08125;8	56808;0;0;65;
$GPXUP;3929;08:00:09;0;50	08137;8	56825;0;0;65;
$GPXUP;3929;08:00:10;0;50	08149;8	56841;0;0;64;
$GPXUP;3929;08:00:11;0;50	08162;8	56856;0;0;64;
$GPXUP;3929;08:00:12;0;50	08173;8	56872;0;0;60;
$GPXUP;3929;08:00:13;0;50	08183;8	5689;0;0;60;
$GPXUP;3929;08:00:14;0;50	08191;8	56909;0;0;59;
$GPXUP;3929;08:00:15;0;50	08199;8	56928;0;0;59;
$GPXUP;3929;08:00:16;0;50	08209;8	56944;0;0;58;
$GPXUP;3929;08:00:17;0;50	08219;8	5696;0;0;58;
$GPXUP;3929;08:00:18;0;50	0823;8	56978;0;0;63;
$GPXUP;3929;08:00:19;0;50	0824;8	56999;0;0;65;
$GPXUP;3929;08:00:20;0;50	08248;8	57022;0;0;67;
$GPXUP;3929;08:00:21;0;50	08254;8	57047;0;0;70;
$GPXUP;3929;08:00:22;0;50	08262;8	57072;0;0;70;
$GPXUP;3929;08:00:23;0;50	08271;8	57095;0;0;70;
$GPXUP;3929;08:00:24;0;50	08281;8	57118;0;0;72;
$GPXUP;3929;08:00:25;0;50	0829;8	57142;0;0;68;
$GPXUP;3929;08:00:26;0;50	08297;8	57166;0;0;69;
$GPXUP;3929;08:00:27;0;50	08303;8	57192;0;0;70;
$GPXUP;3929;08:00:28;0;50	08309;8	57217;0;0;68;
$GPXUP;3929;08:00:29;0;50	08318;8	5724;0;0;70;
$GPXUP;3929;08:00:30;0;50	08328;8	57262;0;0;72;
$GPXUP;3929;08:00:31;0;50	08339;8	57285;0;0;73;
$GPXUP;3929;08:00:32;0;50	08352;8	57305;0;0;72;
$GPXUP;3929;08:00:33;0;50	08366;8	57322;0;0;73;
$GPXUP;3929;08:00:34;0;50	0838;8	57339;0;0;74;
$GPXUP;3929;08:00:35;0;50	08393;8	57359;0;0;70;
$GPXUP;3929;08:00:36;0;50	08402;8	57381;0;0;69;
$GPXUP;3929;08:00:37;0;50	0841;8	57405;0;0;71;
$GPXUP;3929;08:00:38;0;50	08418;8	57429;0;0;68;
$GPXUP;3929;08:00:39;0;50	08427;8	5745;0;0;66;
$GPXUP;3929;08:00:40;0;50	08438;8	57469;0;0;65;
$GPXUP;3929;08:00:41;0;50	08449;8	57487;0;0;66;
$GPXUP;3929;08:00:42;0;50	08459;8	57506;0;0;64;
$GPXUP;3929;08:00:43;0;50	08469;8	57526;0;0;64;
$GPXUP;3929;08:00:44;0;50	08478;8	57546;0;0;67;
$GPXUP;3929;08:00:45;0;50	08489;8	57566;0;0;66;
$GPXUP;3929;08:00:46;0;50	08501;8	57583;0;0;65;
$GPXUP;3929;08:00:47;0;50	08514;8	57598;0;0;65;
$GPXUP;3929;08:00:48;0;50	08526;8	57614;0;0;64;
$GPXUP;3929;08:00:49;0;50	08536;8	57632;0;0;62;
$GPXUP;3929;08:00:50;0;50	08546;8	5765;0;0;61;
$GPXUP;3929;08:00:51;0;50	08556;8	57668;0;0;60;
$GPXUP;3929;08:00:52;0;50	08564;8	57687;0;0;61;
$GPXUP;3929;08:00:53;0;50	0857;8	57709;0;0;60;
$GPXUP;3929;08:00:54;0;50	08573;8	57732;0;0;60;
$GPXUP;3929;08:00:55;0;50	08573;8	57755;0;0;60;
$GPXUP;3929;08:00:56;0;50	08573;8	57778;0;0;60;
$GPXUP;3929;08:00:57;0;50	08572;8	57801;0;0;59;
$GPXUP;3929;08:00:58;0;50	08571;8	57824;0;0;59;
$GPXUP;3929;08:00:59;0;50	08572;8	57847;0;0;60;
$GPXUP;3929;08:01:00;0;50	08576;8	57869;0;0;58;
$GPXUP;3929;08:01:01;0;50	08581;8	57891;0;0;64;
$GPXUP;3929;08:01:02;0;50	08587;8	57916;0;0;69;
$GPXUP;3929;08:01:03;0;50	08593;8	57942;0;0;70;
$GPXUP;3929;08:01:04;0;50	086;8	57966;0;0;66;
$GPXUP;3929;08:01:05;0;50	08606;8	57989;0;0;63;
$GPXUP;3929;08:01:06;0;50	08612;8	58012;0;0;62;
$GPXUP;3929;08:01:07;0;50	08619;8	58033;0;0;59;
$GPXUP;3929;08:01:08;0;50	08628;8	5805;0;0;56;
$GPXUP;3929;08:01:09;0;50	08636;8	58066;0;0;52;
$GPXUP;3929;08:01:10;0;50	08643;8	58083;0;0;50;
$GPXUP;3929;08:01:11;0;50	08647;8	58102;0;0;55;
$GPXUP;3929;08:01:12;0;50	08647;8	58123;0;0;52;
$GPXUP;3929;08:01:13;0;50	08641;8	58142;0;0;51;
$GPXUP;3929;08:01:14;0;50	08626;8	58156;0;0;52;
$GPXUP;3929;08:01:15;0;50	08603;8	58165;0;0;69;
$GPXUP;3929;08:01:16;0;50	08581;8	58175;0;0;77;
$GPXUP;3929;08:01:17;0;50	0856;8	58189;0;0;79;
$GPXUP;3929;08:01:18;0;50	08543;8	58208;0;0;80;
$GPXUP;3929;08:01:19;0;50	08528;8	58231;0;0;78;
$GPXUP;3929;08:01:20;0;50	08519;8	58259;0;0;75;
$GPXUP;3929;08:01:21;0;50	08515;8	5829;0;0;73;
$GPXUP;3929;08:01:22;0;50	08516;8	58326;0;0;81;
$GPXUP;3929;08:01:23;0;50	08512;8	5836;0;0;84;
$GPXUP;3929;08:01:24;0;50	08506;8	58393;0;0;86;
$GPXUP;3929;08:01:25;0;50	08497;8	58424;0;0;87;
$GPXUP;3929;08:01:26;0;50	08485;8	58452;0;0;86;
$GPXUP;3929;08:01:27;0;50	08473;8	5848;0;0;85;
$GPXUP;3929;08:01:28;0;50	08464;8	58508;0;0;81;
$GPXUP;3929;08:01:29;0;50	08459;8	58537;0;0;74;
$GPXUP;3929;08:01:30;0;50	0846;8	58565;0;0;71;
$GPXUP;3929;08:01:31;0;50	08466;8	58593;0;0;75;
$GPXUP;3929;08:01:32;0;50	0847;8	58621;0;0;75;
$GPXUP;3929;08:01:33;0;50	08473;8	5865;0;0;73;
$GPXUP;3929;08:01:34;0;50	08472;8	58677;0;0;70;
$GPXUP;3929;08:01:35;0;50	08468;8	58703;0;0;69;
$GPXUP;3929;08:01:36;0;50	08462;8	58728;0;0;69;
$GPXUP;3929;08:01:37;0;50	08458;8	58754;0;0;70;
$GPXUP;3929;08:01:38;0;50	08456;8	58781;0;0;70;
$GPXUP;3929;08:01:39;0;50	08456;8	58808;0;0;70;
$GPXUP;3929;08:01:40;0;50	08454;8	58834;0;0;68;
$GPXUP;3929;08:01:41;0;50	08448;8	58858;0;0;69;
$GPXUP;3929;08:01:42;0;50	0844;8	58882;0;0;70;
$GPXUP;3929;08:01:43;0;50	08432;8	58906;0;0;70;
$GPXUP;3929;08:01:44;0;50	08426;8	58932;0;0;71;
$GPXUP;3929;08:01:45;0;50	08422;8	58958;0;0;71;
$GPXUP;3929;08:01:46;0;50	08422;8	58986;0;0;72;
$GPXUP;3929;08:01:47;0;50	08422;8	59015;0;0;75;
$GPXUP;3929;08:01:48;0;50	08423;8	59044;0;0;75;
$GPXUP;3929;08:01:49;0;50	08423;8	59072;0;0;74;
$GPXUP;3929;08:01:50;0;50	08423;8	59101;0;0;73;
$GPXUP;3929;08:01:51;0;50	08424;8	59128;0;0;68;
$GPXUP;3929;08:01:52;0;50	08428;8	59153;0;0;65;
$GPXUP;3929;08:01:53;0;50	0843;8	59177;0;0;64;
$GPXUP;3929;08:01:54;0;50	08432;8	59202;0;0;63;
$GPXUP;3929;08:01:55;0;50	08436;8	59226;0;0;63;
$GPXUP;3929;08:01:56;0;50	08442;8	5925;0;0;66;
$GPXUP;3929;08:01:57;0;50	08446;8	59276;0;0;72;
$GPXUP;3929;08:01:58;0;50	08449;8	59304;0;0;73;
$GPXUP;3929;08:01:59;0;50	08448;8	59332;0;0;75;
$GPXUP;3929;08:02:00;0;50	08445;8	59361;0;0;75;
$GPXUP;3929;08:02:01;0;50	08442;8	59389;0;0;74;
$GPXUP;3929;08:02:02;0;50	0844;8	59417;0;0;72;
$GPXUP;3929;08:02:03;0;50	08438;8	59445;0;0;71;
$GPXUP;3929;08:02:04;0;50	08438;8	59472;0;0;71;
$GPXUP;3929;08:02:05;0;50	08438;8	595;0;0;69;
$GPXUP;3929;08:02:06;0;50	08442;8	59526;0;0;67;
$GPXUP;3929;08:02:07;0;50	08445;8	59552;0;0;68;
$GPXUP;3929;08:02:08;0;50	08448;8	59578;0;0;70;
$GPXUP;3929;08:02:09;0;50	08452;8	59604;0;0;70;
$GPXUP;3929;08:02:10;0;50	08454;8	5963;0;0;67;
$GPXUP;3929;08:02:11;0;50	08458;8	59654;0;0;62;
$GPXUP;3929;08:02:12;0;50	08464;8	59676;0;0;60;
$GPXUP;3929;08:02:13;0;50	08469;8	59698;0;0;59;
$GPXUP;3929;08:02:14;0;50	08476;8	59718;0;0;57;
$GPXUP;3929;08:02:15;0;50	08483;8	59739;0;0;63;
$GPXUP;3929;08:02:16;0;50	08491;8	59762;0;0;68;
$GPXUP;3929;08:02:17;0;50	08501;8	59785;0;0;69;
$GPXUP;3929;08:02:18;0;50	08512;8	59805;0;0;66;
$GPXUP;3929;08:02:19;0;50	08525;8	59821;0;0;63;
$GPXUP;3929;08:02:20;0;50	08541;8	59829;0;0;62;
$GPXUP;3929;08:02:21;0;50	08556;8	59836;0;0;58;
$GPXUP;3929;08:02:22;0;50	08569;8	59845;0;0;58;
$GPXUP;3929;08:02:23;0;50	08581;8	59857;0;0;57;
$GPXUP;3929;08:02:24;0;50	08591;8	59874;0;0;58;
$GPXUP;3929;08:02:25;0;50	08597;8	59894;0;0;57;
$GPXUP;3929;08:02:26;0;50	08601;8	59916;0;0;56;
$GPXUP;3929;08:02:27;0;50	08601;8	59937;0;0;56;
$GPXUP;3929;08:02:28;0;50	08599;8	59959;0;0;58;
$GPXUP;3929;08:02:29;0;50	08596;8	5998;0;0;57;
$GPXUP;3929;08:02:30;0;50	08594;8	60003;0;0;57;
$GPXUP;3929;08:02:31;0;50	08595;8	60024;0;0;55;
$GPXUP;3929;08:02:32;0;50	08599;8	60045;0;0;55;
$GPXUP;3929;08:02:33;0;50	08604;8	60066;0;0;58;
$GPXUP;3929;08:02:34;0;50	0861;8	60085;0;0;57;
$GPXUP;3929;08:02:35;0;50	08619;8	60107;0;0;65;
$GPXUP;3929;08:02:36;0;50	08627;8	60129;0;0;66;
$GPXUP;3929;08:02:37;0;50	08636;8	6015;0;0;65;
$GPXUP;3929;08:02:38;0;50	08645;8	60171;0;0;63;
$GPXUP;3929;08:02:39;0;50	08652;8	60192;0;0;60;
$GPXUP;3929;08:02:40;0;50	08656;8	60214;0;0;60;
$GPXUP;3929;08:02:41;0;50	08656;8	60237;0;0;59;
$GPXUP;3929;08:02:42;0;50	08656;8	6026;0;0;59;
$GPXUP;3929;08:02:43;0;50	08659;8	60282;0;0;57;
$GPXUP;3929;08:02:44;0;50	08665;8	60302;0;0;58;
$GPXUP;3929;08:02:45;0;50	08672;8	6032;0;0;56;
$GPXUP;3929;08:02:46;0;50	08679;8	60339;0;0;53;
$GPXUP;3929;08:02:47;0;50	08683;8	60357;0;0;50;
$GPXUP;3929;08:02:48;0;50	08684;8	60376;0;0;49;
$GPXUP;3929;08:02:49;0;50	08679;8	60394;0;0;50;
$GPXUP;3929;08:02:50;0;50	08673;8	60412;0;0;53;
$GPXUP;3929;08:02:51;0;50	08666;8	60431;0;0;56;
$GPXUP;3929;08:02:52;0;50	0866;8	60451;0;0;57;
$GPXUP;3929;08:02:53;0;50	08657;8	60473;0;0;59;
$GPXUP;3929;08:02:54;0;50	08656;8	60495;0;0;58;
$GPXUP;3929;08:02:55;0;50	08655;8	60517;0;0;55;
$GPXUP;3929;08:02:56;0;50	08656;8	60538;0;0;54;
$GPXUP;3929;08:02:57;0;50	0866;8	60558;0;0;53;
$GPXUP;3929;08:02:58;0;50	08664;8	60577;0;0;52;
$GPXUP;3929;08:02:59;0;50	08668;8	60596;0;0;52;
$GPXUP;3929;08:03:00;0;50	08671;8	60615;0;0;50;
$GPXUP;3929;08:03:01;0;50	08674;8	60634;0;0;51;
$GPXUP;3929;08:03:02;0;50	08674;8	60654;0;0;52;
$GPXUP;3929;08:03:03;0;50	08672;8	60674;0;0;55;
$GPXUP;3929;08:03:04;0;50	08667;8	60695;0;0;55;
$GPXUP;3929;08:03:05;0;50	0866;8	60713;0;0;57;
$GPXUP;3929;08:03:06;0;50	08648;8	60728;0;0;57;
$GPXUP;3929;08:03:07;0;50	08635;8	60742;0;0;61;
$GPXUP;3929;08:03:08;0;50	0862;8	60754;0;0;68;
$GPXUP;3929;08:03:09;0;50	08604;8	60764;0;0;67;
$GPXUP;3929;08:03:10;0;50	08589;8	60777;0;0;63;
$GPXUP;3929;08:03:11;0;50	08576;8	60791;0;0;63;
$GPXUP;3929;08:03:12;0;50	08562;8	60806;0;0;65;
$GPXUP;3929;08:03:13;0;50	0855;8	60823;0;0;67;
$GPXUP;3929;08:03:14;0;50	08539;8	60843;0;0;66;
$GPXUP;3929;08:03:15;0;50	08531;8	60866;0;0;65;
$GPXUP;3929;08:03:16;0;50	08524;8	60889;0;0;64;
$GPXUP;3929;08:03:17;0;50	08517;8	6091;0;0;63;
$GPXUP;3929;08:03:18;0;50	08507;8	6093;0;0;63;
$GPXUP;3929;08:03:19;0;50	08497;8	60949;0;0;63;
$GPXUP;3929;08:03:20;0;50	08486;8	60967;0;0;64;
$GPXUP;3929;08:03:21;0;50	08475;8	60986;0;0;65;
$GPXUP;3929;08:03:22;0;50	08464;8	61004;0;0;65;
$GPXUP;3929;08:03:23;0;50	08451;8	61021;0;0;66;
$GPXUP;3929;08:03:24;0;50	08438;8	61037;0;0;66;
$GPXUP;3929;08:03:25;0;50	08426;8	61055;0;0;66;
$GPXUP;3929;08:03:26;0;50	08414;8	61074;0;0;67;
$GPXUP;3929;08:03:27;0;50	08402;8	61092;0;0;69;
$GPXUP;3929;08:03:28;0;50	0839;8	61112;0;0;69;
$GPXUP;3929;08:03:29;0;50	08381;8	61134;0;0;66;
$GPXUP;3929;08:03:30;0;50	08373;8	61157;0;0;66;
$GPXUP;3929;08:03:31;0;50	08366;8	61181;0;0;67;
$GPXUP;3929;08:03:32;0;50	08362;8	61206;0;0;67;
$GPXUP;3929;08:03:33;0;50	08359;8	61231;0;0;66;
$GPXUP;3929;08:03:34;0;50	08356;8	61255;0;0;61;
$GPXUP;3929;08:03:35;0;50	08352;8	61278;0;0;61;
$GPXUP;3929;08:03:36;0;50	08344;8	61298;0;0;62;
$GPXUP;3929;08:03:37;0;50	08338;8	61319;0;0;61;
$GPXUP;3929;08:03:38;0;50	08334;8	61342;0;0;60;
$GPXUP;3929;08:03:39;0;50	08334;8	61365;0;0;59;
$GPXUP;3929;08:03:40;0;50	08332;8	61387;0;0;59;
$GPXUP;3929;08:03:41;0;50	0833;8	61409;0;0;56;
$GPXUP;3929;08:03:42;0;50	0833;8	6143;0;0;55;
$GPXUP;3929;08:03:43;0;50	0833;8	61451;0;0;54;
$GPXUP;3929;08:03:44;0;50	08331;8	61472;0;0;53;
$GPXUP;3929;08:03:45;0;50	08333;8	61493;0;0;55;
$GPXUP;3929;08:03:46;0;50	08337;8	61513;0;0;56;
$GPXUP;3929;08:03:47;0;50	08344;8	61531;0;0;53;
$GPXUP;3929;08:03:48;0;50	08354;8	61545;0;0;51;
$GPXUP;3929;08:03:49;0;50	08365;8	61556;0;0;51;
$GPXUP;3929;08:03:50;0;50	08376;8	61565;0;0;50;
$GPXUP;3929;08:03:51;0;50	08388;8	61575;0;0;50;
$GPXUP;3929;08:03:52;0;50	08398;8	61585;0;0;49;
$GPXUP;3929;08:03:53;0;50	0841;8	61593;0;0;50;
$GPXUP;3929;08:03:54;0;50	08423;8	61598;0;0;55;
$GPXUP;3929;08:03:55;0;50	08438;8	61599;0;0;57;
$GPXUP;3929;08:03:56;0;50	08452;8	61603;0;0;55;
$GPXUP;3929;08:03:57;0;50	08464;8	6161;0;0;52;
$GPXUP;3929;08:03:58;0;50	08474;8	61624;0;0;53;
$GPXUP;3929;08:03:59;0;50	0848;8	61642;0;0;51;
$GPXUP;3929;08:04:00;0;50	08484;8	61662;0;0;54;
$GPXUP;3929;08:04:01;0;50	08489;8	61682;0;0;53;
$GPXUP;3929;08:04:02;0;50	08496;8	61699;0;0;52;
$GPXUP;3929;08:04:03;0;50	08502;8	61717;0;0;51;
$GPXUP;3929;08:04:04;0;50	08509;8	61735;0;0;51;
$GPXUP;3929;08:04:05;0;50	08514;8	61753;0;0;54;
$GPXUP;3929;08:04:06;0;50	0852;8	61773;0;0;58;
$GPXUP;3929;08:04:07;0;50	08526;8	61794;0;0;56;
$GPXUP;3929;08:04:08;0;50	08534;8	61811;0;0;55;
$GPXUP;3929;08:04:09;0;50	08545;8	61825;0;0;55;
$GPXUP;3929;08:04:10;0;50	08558;8	6183;0;0;55;
$GPXUP;3929;08:04:11;0;50	08574;8	61831;0;0;58;
$GPXUP;3929;08:04:12;0;50	08588;8	61836;0;0;58;
$GPXUP;3929;08:04:13;0;50	08602;8	61845;0;0;59;
$GPXUP;3929;08:04:14;0;50	08613;8	6186;0;0;59;
$GPXUP;3929;08:04:15;0;50	08622;8	61878;0;0;61;
$GPXUP;3929;08:04:16;0;50	0863;8	61898;0;0;57;
$GPXUP;3929;08:04:17;0;50	0864;8	61915;0;0;58;
$GPXUP;3929;08:04:18;0;50	0865;8	61929;0;0;58;
$GPXUP;3929;08:04:19;0;50	08662;8	61943;0;0;57;
$GPXUP;3929;08:04:20;0;50	08674;8	61956;0;0;56;
$GPXUP;3929;08:04:21;0;50	08684;8	61971;0;0;58;
$GPXUP;3929;08:04:22;0;50	08694;8	61989;0;0;61;
$GPXUP;3929;08:04:23;0;50	08702;8	62009;0;0;65;
$GPXUP;3929;08:04:24;0;50	0871;8	62033;0;0;68;
$GPXUP;3929;08:04:25;0;50	08719;8	62056;0;0;69;
$GPXUP;3929;08:04:26;0;50	08727;8	62079;0;0;69;
$GPXUP;3929;08:04:27;0;50	08733;8	62104;0;0;69;
$GPXUP;3929;08:04:28;0;50	08734;8	62131;0;0;68;
$GPXUP;3929;08:04:29;0;50	0873;8	62158;0;0;67;
$GPXUP;3929;08:04:30;0;50	08728;8	62184;0;0;66;
$GPXUP;3929;08:04:31;0;50	08729;8	62209;0;0;65;
$GPXUP;3929;08:04:32;0;50	08733;8	62234;0;0;67;
$GPXUP;3929;08:04:33;0;50	0874;8	62258;0;0;65;
$GPXUP;3929;08:04:34;0;50	08748;8	62278;0;0;63;
$GPXUP;3929;08:04:35;0;50	08757;8	62298;0;0;60;
$GPXUP;3929;08:04:36;0;50	08765;8	62317;0;0;59;
$GPXUP;3929;08:04:37;0;50	08771;8	62337;0;0;57;
$GPXUP;3929;08:04:38;0;50	08775;8	62358;0;0;57;
$GPXUP;3929;08:04:39;0;50	0878;8	62379;0;0;58;
$GPXUP;3929;08:04:40;0;50	08785;8	624;0;0;59;
$GPXUP;3929;08:04:41;0;50	08791;8	62421;0;0;58;
$GPXUP;3929;08:04:42;0;50	08798;8	6244;0;0;58;
$GPXUP;3929;08:04:43;0;50	08806;8	6246;0;0;61;
$GPXUP;3929;08:04:44;0;50	08815;8	62477;0;0;57;
$GPXUP;3929;08:04:45;0;50	08825;8	62492;0;0;55;
$GPXUP;3929;08:04:46;0;50	08835;8	62507;0;0;55;
$GPXUP;3929;08:04:47;0;50	08842;8	62524;0;0;56;
$GPXUP;3929;08:04:48;0;50	08848;8	62544;0;0;57;
$GPXUP;3929;08:04:49;0;50	08852;8	62565;0;0;58;
$GPXUP;3929;08:04:50;0;50	08856;8	62587;0;0;56;
$GPXUP;3929;08:04:51;0;50	0886;8	62607;0;0;55;
$GPXUP;3929;08:04:52;0;50	08868;8	62624;0;0;56;
$GPXUP;3929;08:04:53;0;50	08876;8	62641;0;0;53;
$GPXUP;3929;08:04:54;0;50	08884;8	62657;0;0;49;
$GPXUP;3929;08:04:55;0;50	08892;8	62673;0;0;54;
$GPXUP;3929;08:04:56;0;50	08898;8	62692;0;0;56;
$GPXUP;3929;08:04:57;0;50	08905;8	6271;0;0;56;
$GPXUP;3929;08:04:58;0;50	08914;8	62725;0;0;53;
$GPXUP;3929;08:04:59;0;50	08927;8	62735;0;0;55;
$GPXUP;3929;08:05:00;0;50	08939;8	62744;0;0;53;
$GPXUP;3929;08:05:01;0;50	0895;8	62755;0;0;55;
$GPXUP;3929;08:05:02;0;50	08961;8	62769;0;0;57;
$GPXUP;3929;08:05:03;0;50	0897;8	62786;0;0;55;
$GPXUP;3929;08:05:04;0;50	08977;8	62804;0;0;54;
$GPXUP;3929;08:05:05;0;50	08986;8	62819;0;0;53;
$GPXUP;3929;08:05:06;0;50	08996;8	62832;0;0;53;
$GPXUP;3929;08:05:07;0;50	09007;8	62844;0;0;52;
$GPXUP;3929;08:05:08;0;50	09017;8	62857;0;0;55;
$GPXUP;3929;08:05:09;0;50	09025;8	62875;0;0;57;
$GPXUP;3929;08:05:10;0;50	09031;8	62895;0;0;58;
$GPXUP;3929;08:05:11;0;50	09032;8	62918;0;0;58;
$GPXUP;3929;08:05:12;0;50	0903;8	6294;0;0;57;
$GPXUP;3929;08:05:13;0;50	09023;8	62961;0;0;58;
$GPXUP;3929;08:05:14;0;50	09016;8	62983;0;0;60;
$GPXUP;3929;08:05:15;0;50	09012;8	63004;0;0;57;
$GPXUP;3929;08:05:16;0;50	0901;8	63026;0;0;53;
$GPXUP;3929;08:05:17;0;50	09012;8	63045;0;0;50;
$GPXUP;3929;08:05:18;0;50	09013;8	63064;0;0;50;
$GPXUP;3929;08:05:19;0;50	09013;8	63084;0;0;51;
$GPXUP;3929;08:05:20;0;50	09011;8	63104;0;0;53;
$GPXUP;3929;08:05:21;0;50	09009;8	63125;0;0;55;
$GPXUP;3929;08:05:22;0;50	09006;8	63146;0;0;58;
$GPXUP;3929;08:05:23;0;50	09;8	63168;0;0;61;
$GPXUP;3929;08:05:24;0;50	08992;8	63189;0;0;65;
$GPXUP;3929;08:05:25;0;50	08983;8	63212;0;0;70;
$GPXUP;3929;08:05:26;0;50	08974;8	63236;0;0;70;
$GPXUP;3929;08:05:27;0;50	08969;8	63262;0;0;70;
$GPXUP;3929;08:05:28;0;50	08965;8	63288;0;0;68;
$GPXUP;3929;08:05:29;0;50	08963;8	63313;0;0;64;
$GPXUP;3929;08:05:30;0;50	08962;8	63338;0;0;62;
$GPXUP;3929;08:05:31;0;50	08959;8	63361;0;0;61;
$GPXUP;3929;08:05:32;0;50	08955;8	63384;0;0;60;
$GPXUP;3929;08:05:33;0;50	08953;8	63408;0;0;61;
$GPXUP;3929;08:05:34;0;50	08949;8	63431;0;0;63;
$GPXUP;3929;08:05:35;0;50	08945;8	63456;0;0;66;
$GPXUP;3929;08:05:36;0;50	08942;8	63481;0;0;68;
$GPXUP;3929;08:05:37;0;50	08936;8	63506;0;0;67;
$GPXUP;3929;08:05:38;0;50	08929;8	6353;0;0;67;
$GPXUP;3929;08:05:39;0;50	0892;8	63551;0;0;65;
$GPXUP;3929;08:05:40;0;50	08911;8	63572;0;0;64;
$GPXUP;3929;08:05:41;0;50	08904;8	63594;0;0;63;
$GPXUP;3929;08:05:42;0;50	08898;8	63616;0;0;64;
$GPXUP;3929;08:05:43;0;50	08889;8	63637;0;0;65;
$GPXUP;3929;08:05:44;0;50	08879;8	63657;0;0;64;
$GPXUP;3929;08:05:45;0;50	08867;8	63674;0;0;64;
$GPXUP;3929;08:05:46;0;50	08855;8	6369;0;0;65;
$GPXUP;3929;08:05:47;0;50	08842;8	63704;0;0;64;
$GPXUP;3929;08:05:48;0;50	08829;8	6372;0;0;66;
$GPXUP;3929;08:05:49;0;50	08817;8	63739;0;0;67;
$GPXUP;3929;08:05:50;0;50	08806;8	63761;0;0;73;
$GPXUP;3929;08:05:51;0;50	08798;8	63788;0;0;74;
$GPXUP;3929;08:05:52;0;50	08794;8	63817;0;0;72;
$GPXUP;3929;08:05:53;0;50	08796;8	63848;0;0;71;
$GPXUP;3929;08:05:54;0;50	088;8	63876;0;0;67;
$GPXUP;3929;08:05:55;0;50	08809;8	63903;0;0;68;
$GPXUP;3929;08:05:56;0;50	0882;8	63926;0;0;65;
$GPXUP;3929;08:05:57;0;50	08832;8	63944;0;0;63;
$GPXUP;3929;08:05:58;0;50	08844;8	63962;0;0;58;
$GPXUP;3929;08:05:59;0;50	08856;8	63976;0;0;57;
$GPXUP;3929;08:06:00;0;50	08869;8	63987;0;0;56;
$GPXUP;3929;08:06:01;0;50	08883;8	63993;0;0;55;
$GPXUP;3929;08:06:02;0;50	08898;8	63996;0;0;55;
$GPXUP;3929;08:06:03;0;50	08914;8	64001;0;0;61;
$GPXUP;3929;08:06:04;0;50	0893;8	64005;0;0;60;
$GPXUP;3929;08:06:05;0;50	08946;8	64009;0;0;59;
$GPXUP;3929;08:06:06;0;50	08962;8	64018;0;0;66;
$GPXUP;3929;08:06:07;0;50	08974;8	64033;0;0;61;
$GPXUP;3929;08:06:08;0;50	08984;8	64053;0;0;60;
$GPXUP;3929;08:06:09;0;50	08991;8	64075;0;0;58;
$GPXUP;3929;08:06:10;0;50	08999;8	64093;0;0;58;
$GPXUP;3929;08:06:11;0;50	09008;8	64112;0;0;60;
$GPXUP;3929;08:06:12;0;50	09017;8	64132;0;0;62;
$GPXUP;3929;08:06:13;0;50	09025;8	64154;0;0;65;
$GPXUP;3929;08:06:14;0;50	09033;8	64178;0;0;67;
$GPXUP;3929;08:06:15;0;50	0904;8	64203;0;0;67;
$GPXUP;3929;08:06:16;0;50	09048;8	64226;0;0;67;
$GPXUP;3929;08:06:17;0;50	09056;8	64251;0;0;70;
$GPXUP;3929;08:06:18;0;50	0906;8	64278;0;0;72;
$GPXUP;3929;08:06:19;0;50	09064;8	64306;0;0;73;
$GPXUP;3929;08:06:20;0;50	09068;8	64335;0;0;75;
$GPXUP;3929;08:06:21;0;50	09074;8	64364;0;0;73;
$GPXUP;3929;08:06:22;0;50	09084;8	64389;0;0;71;
$GPXUP;3929;08:06:23;0;50	09098;8	64407;0;0;70;
$GPXUP;3929;08:06:24;0;50	09116;8	64418;0;0;71;
$GPXUP;3929;08:06:25;0;50	09134;8	64423;0;0;70;
$GPXUP;3929;08:06:26;0;50	09151;8	64423;0;0;65;
$GPXUP;3929;08:06:27;0;50	09167;8	64423;0;0;61;
$GPXUP;3929;08:06:28;0;50	09182;8	64426;0;0;57;
$GPXUP;3929;08:06:29;0;50	09194;8	64434;0;0;55;
$GPXUP;3929;08:06:30;0;50	09205;8	64445;0;0;53;
$GPXUP;3929;08:06:31;0;50	09213;8	64461;0;0;49;
$GPXUP;3929;08:06:32;0;50	09216;8	6448;0;0;50;
$GPXUP;3929;08:06:33;0;50	09215;8	645;0;0;48;
$GPXUP;3929;08:06:34;0;50	09209;8	64519;0;0;49;
$GPXUP;3929;08:06:35;0;50	09202;8	64537;0;0;51;
$GPXUP;3929;08:06:36;0;50	09195;8	64555;0;0;52;
$GPXUP;3929;08:06:37;0;50	0919;8	64574;0;0;52;
$GPXUP;3929;08:06:38;0;50	09189;8	64594;0;0;51;
$GPXUP;3929;08:06:39;0;50	09192;8	64614;0;0;49;
$GPXUP;3929;08:06:40;0;50	09196;8	64631;0;0;50;
$GPXUP;3929;08:06:41;0;50	09202;8	64649;0;0;49;
$GPXUP;3929;08:06:42;0;50	09205;8	64667;0;0;49;
$GPXUP;3929;08:06:43;0;50	09206;8	64686;0;0;52;
$GPXUP;3929;08:06:44;0;50	09203;8	64706;0;0;53;
$GPXUP;3929;08:06:45;0;50	09199;8	64726;0;0;54;
$GPXUP;3929;08:06:46;0;50	09195;8	64747;0;0;56;
$GPXUP;3929;08:06:47;0;50	09192;8	64769;0;0;59;
$GPXUP;3929;08:06:48;0;50	09193;8	64792;0;0;56;
$GPXUP;3929;08:06:49;0;50	09198;8	64814;0;0;57;
$GPXUP;3929;08:06:50;0;50	09204;8	64834;0;0;55;
$GPXUP;3929;08:06:51;0;50	09209;8	64854;0;0;52;
$GPXUP;3929;08:06:52;0;50	09213;8	64873;0;0;54;
$GPXUP;3929;08:06:53;0;50	09216;8	64894;0;0;56;
$GPXUP;3929;08:06:54;0;50	09219;8	64916;0;0;56;
$GPXUP;3929;08:06:55;0;50	09224;8	64936;0;0;56;
$GPXUP;3929;08:06:56;0;50	09231;8	64955;0;0;55;
$GPXUP;3929;08:06:57;0;50	0924;8	64973;0;0;56;
$GPXUP;3929;08:06:58;0;50	09249;8	64989;0;0;54;
$GPXUP;3929;08:06:59;0;50	0926;8	65001;0;0;53;
$GPXUP;3929;08:07:00;0;50	09271;8	65012;0;0;51;
$GPXUP;3929;08:07:01;0;50	09282;8	65024;0;0;50;
$GPXUP;3929;08:07:02;0;50	09293;8	65034;0;0;52;
$GPXUP;3929;08:07:03;0;50	09306;8	65043;0;0;56;
$GPXUP;3929;08:07:04;0;50	09318;8	65051;0;0;54;
$GPXUP;3929;08:07:05;0;50	09331;8	6506;0;0;53;
$GPXUP;3929;08:07:06;0;50	09343;8	65065;0;0;51;
$GPXUP;3929;08:07:07;0;50	09356;8	65062;0;0;51;
$GPXUP;3929;08:07:08;0;50	09368;8	65056;0;0;51;
$GPXUP;3929;08:07:09;0;50	09382;8	65052;0;0;53;
$GPXUP;3929;08:07:10;0;50	09395;8	65051;0;0;53;
$GPXUP;3929;08:07:11;0;50	09408;8	65053;0;0;50;
$GPXUP;3929;08:07:12;0;50	09419;8	65058;0;0;45;
$GPXUP;3929;08:07:13;0;50	09428;8	65069;0;0;46;
$GPXUP;3929;08:07:14;0;50	09434;8	65084;0;0;42;
$GPXUP;3929;08:07:15;0;50	09434;8	65102;0;0;42;
$GPXUP;3929;08:07:16;0;50	09428;8	65118;0;0;43;
$GPXUP;3929;08:07:17;0;50	09419;8	65133;0;0;46;
$GPXUP;3929;08:07:18;0;50	09408;8	65147;0;0;53;
$GPXUP;3929;08:07:19;0;50	09398;8	65162;0;0;53;
$GPXUP;3929;08:07:20;0;50	09386;8	65176;0;0;56;
$GPXUP;3929;08:07:21;0;50	09372;8	65186;0;0;60;
$GPXUP;3929;08:07:22;0;50	09354;8	6519;0;0;65;
$GPXUP;3929;08:07:23;0;50	09336;8	65189;0;0;67;
$GPXUP;3929;08:07:24;0;50	09319;8	6519;0;0;66;
$GPXUP;3929;08:07:25;0;50	09303;8	65196;0;0;64;
$GPXUP;3929;08:07:26;0;50	09289;8	65207;0;0;60;
$GPXUP;3929;08:07:27;0;50	09278;8	65223;0;0;58;
$GPXUP;3929;08:07:28;0;50	09271;8	65242;0;0;53;
$GPXUP;3929;08:07:29;0;50	09267;8	65262;0;0;55;
$GPXUP;3929;08:07:30;0;50	09264;8	65284;0;0;53;
$GPXUP;3929;08:07:31;0;50	09266;8	65305;0;0;53;
$GPXUP;3929;08:07:32;0;50	0927;8	65326;0;0;53;
$GPXUP;3929;08:07:33;0;50	09275;8	65346;0;0;53;
$GPXUP;3929;08:07:34;0;50	0928;8	65367;0;0;55;
$GPXUP;3929;08:07:35;0;50	09285;8	65387;0;0;57;
$GPXUP;3929;08:07:36;0;50	09292;8	65407;0;0;56;
$GPXUP;3929;08:07:37;0;50	09299;8	65427;0;0;58;
$GPXUP;3929;08:07:38;0;50	09304;8	65448;0;0;59;
$GPXUP;3929;08:07:39;0;50	0931;8	6547;0;0;61;
$GPXUP;3929;08:07:40;0;50	09318;8	6549;0;0;58;
$GPXUP;3929;08:07:41;0;50	09326;8	65507;0;0;55;
$GPXUP;3929;08:07:42;0;50	09335;8	65523;0;0;55;
$GPXUP;3929;08:07:43;0;50	09343;8	65539;0;0;50;
$GPXUP;3929;08:07:44;0;50	09352;8	65553;0;0;50;
$GPXUP;3929;08:07:45;0;50	09361;8	65566;0;0;50;
$GPXUP;3929;08:07:46;0;50	09369;8	6558;0;0;52;
$GPXUP;3929;08:07:47;0;50	09375;8	65599;0;0;53;
$GPXUP;3929;08:07:48;0;50	09379;8	65618;0;0;54;
$GPXUP;3929;08:07:49;0;50	09384;8	65638;0;0;52;
$GPXUP;3929;08:07:50;0;50	09391;8	65655;0;0;53;
$GPXUP;3929;08:07:51;0;50	09397;8	65673;0;0;53;
$GPXUP;3929;08:07:52;0;50	09403;8	65691;0;0;52;
$GPXUP;3929;08:07:53;0;50	0941;8	65708;0;0;52;
$GPXUP;3929;08:07:54;0;50	09418;8	65722;0;0;50;
$GPXUP;3929;08:07:55;0;50	09428;8	65732;0;0;48;
$GPXUP;3929;08:07:56;0;50	09437;8	65744;0;0;48;
$GPXUP;3929;08:07:57;0;50	09444;8	65758;0;0;46;
$GPXUP;3929;08:07:58;0;50	09448;8	65774;0;0;47;
$GPXUP;3929;08:07:59;0;50	09451;8	65793;0;0;49;
$GPXUP;3929;08:08:00;0;50	09453;8	65812;0;0;51;
$GPXUP;3929;08:08:01;0;50	09454;8	65832;0;0;51;
$GPXUP;3929;08:08:02;0;50	09452;8	65851;0;0;49;
$GPXUP;3929;08:08:03;0;50	0945;8	6587;0;0;49;
$GPXUP;3929;08:08:04;0;50	09448;8	65888;0;0;49;
$GPXUP;3929;08:08:05;0;50	09447;8	65907;0;0;50;
$GPXUP;3929;08:08:06;0;50	09449;8	65927;0;0;50;
$GPXUP;3929;08:08:07;0;50	09452;8	65946;0;0;53;
$GPXUP;3929;08:08:08;0;50	09455;8	65966;0;0;53;
$GPXUP;3929;08:08:09;0;50	09454;8	65986;0;0;52;
$GPXUP;3929;08:08:10;0;50	09453;8	66006;0;0;50;
$GPXUP;3929;08:08:11;0;50	09452;8	66025;0;0;48;
$GPXUP;3929;08:08:12;0;50	09454;8	66043;0;0;46;
$GPXUP;3929;08:08:13;0;50	09458;8	6606;0;0;46;
$GPXUP;3929;08:08:14;0;50	09466;8	66075;0;0;50;
$GPXUP;3929;08:08:15;0;50	09472;8	66091;0;0;50;
$GPXUP;3929;08:08:16;0;50	09479;8	66106;0;0;47;
$GPXUP;3929;08:08:17;0;50	09486;8	6612;0;0;45;
$GPXUP;3929;08:08:18;0;50	09494;8	66134;0;0;45;
$GPXUP;3929;08:08:19;0;50	095;8	6615;0;0;49;
$GPXUP;3929;08:08:20;0;50	09509;8	66165;0;0;52;
$GPXUP;3929;08:08:21;0;50	09522;8	66178;0;0;58;
$GPXUP;3929;08:08:22;0;50	09533;8	66192;0;0;56;
$GPXUP;3929;08:08:23;0;50	09543;8	66207;0;0;55;
$GPXUP;3929;08:08:24;0;50	09552;8	66223;0;0;54;
$GPXUP;3929;08:08:25;0;50	09556;8	66244;0;0;57;
$GPXUP;3929;08:08:26;0;50	09552;8	66273;0;0;66;
$GPXUP;3929;08:08:27;0;50	09536;8	66307;0;0;85;
$GPXUP;3929;08:08:28;0;50	09523;8	66336;0;0;82;
$GPXUP;3929;08:08:29;0;50	09511;8	66364;0;0;79;
$GPXUP;3929;08:08:30;0;50	09495;8	66386;0;0;80;
$GPXUP;3929;08:08:31;0;50	09488;8	66406;0;0;71;
$GPXUP;3929;08:08:32;0;50	09489;8	66424;0;0;58;
$GPXUP;3929;08:08:33;0;50	09498;8	66442;0;0;54;
$GPXUP;3929;08:08:34;0;50	09505;8	66462;0;0;59;
$GPXUP;3929;08:08:35;0;50	09512;8	66482;0;0;62;
$GPXUP;3929;08:08:36;0;50	09522;8	66501;0;0;59;
$GPXUP;3929;08:08:37;0;50	09532;8	66517;0;0;56;
$GPXUP;3929;08:08:38;0;50	0954;8	66532;0;0;50;
$GPXUP;3929;08:08:39;0;50	09548;8	66548;0;0;51;
$GPXUP;3929;08:08:40;0;50	09555;8	66564;0;0;51;
$GPXUP;3929;08:08:41;0;50	09564;8	6658;0;0;55;
$GPXUP;3929;08:08:42;0;50	09577;8	66592;0;0;61;
$GPXUP;3929;08:08:43;0;50	09592;8	66604;0;0;67;
$GPXUP;3929;08:08:44;0;50	09606;8	66618;0;0;68;
$GPXUP;3929;08:08:45;0;50	09618;8	66635;0;0;61;
$GPXUP;3929;08:08:46;0;50	09625;8	66654;0;0;58;
$GPXUP;3929;08:08:47;0;50	09634;8	66674;0;0;60;
$GPXUP;3929;08:08:48;0;50	09644;8	66691;0;0;60;
$GPXUP;3929;08:08:49;0;50	09656;8	66706;0;0;66;
$GPXUP;3929;08:08:50;0;50	09669;8	66722;0;0;66;
$GPXUP;3929;08:08:51;0;50	09682;8	66736;0;0;64;
$GPXUP;3929;08:08:52;0;50	09694;8	66752;0;0;62;
$GPXUP;3929;08:08:53;0;50	09706;8	66766;0;0;61;
$GPXUP;3929;08:08:54;0;50	0972;8	66777;0;0;60;
$GPXUP;3929;08:08:55;0;50	09733;8	66787;0;0;61;
$GPXUP;3929;08:08:56;0;50	09746;8	66794;0;0;56;
$GPXUP;3929;08:08:57;0;50	09759;8	66802;0;0;55;
$GPXUP;3929;08:08:58;0;50	0977;8	66814;0;0;52;
$GPXUP;3929;08:08:59;0;50	09778;8	6683;0;0;55;
$GPXUP;3929;08:09:00;0;50	09785;8	66849;0;0;58;
$GPXUP;3929;08:09:01;0;50	09791;8	6687;0;0;58;
$GPXUP;3929;08:09:02;0;50	09796;8	6689;0;0;57;
$GPXUP;3929;08:09:03;0;50	09803;8	66909;0;0;55;
$GPXUP;3929;08:09:04;0;50	09812;8	66923;0;0;51;
$GPXUP;3929;08:09:05;0;50	0982;8	66938;0;0;51;
$GPXUP;3929;08:09:06;0;50	09827;8	66955;0;0;51;
$GPXUP;3929;08:09:07;0;50	09833;8	66972;0;0;50;
$GPXUP;3929;08:09:08;0;50	09836;8	66992;0;0;54;
$GPXUP;3929;08:09:09;0;50	09836;8	67012;0;0;53;
$GPXUP;3929;08:09:10;0;50	09835;8	67033;0;0;52;
$GPXUP;3929;08:09:11;0;50	09836;8	67053;0;0;52;
$GPXUP;3929;08:09:12;0;50	09841;8	67072;0;0;49;
$GPXUP;3929;08:09:13;0;50	09849;8	67089;0;0;55;
$GPXUP;3929;08:09:14;0;50	0986;8	67106;0;0;60;
$GPXUP;3929;08:09:15;0;50	09872;8	67122;0;0;61;
$GPXUP;3929;08:09:16;0;50	09883;8	67137;0;0;60;
$GPXUP;3929;08:09:17;0;50	09895;8	67152;0;0;58;
$GPXUP;3929;08:09:18;0;50	09908;8	67163;0;0;59;
$GPXUP;3929;08:09:19;0;50	09924;8	67169;0;0;61;
$GPXUP;3929;08:09:20;0;50	09939;8	67175;0;0;63;
$GPXUP;3929;08:09:21;0;50	09954;8	67183;0;0;62;
$GPXUP;3929;08:09:22;0;50	09969;8	67191;0;0;64;
$GPXUP;3929;08:09:23;0;50	09985;8	67197;0;0;67;
$GPXUP;3929;08:09:24;0;50	10001;8	67204;0;0;65;
$GPXUP;3929;08:09:25;0;50	10015;8	67217;0;0;65;
$GPXUP;3929;08:09:26;0;50	10024;8	67232;0;0;55;
$GPXUP;3929;08:09:27;0;50	1003;8	6725;0;0;51;
$GPXUP;3929;08:09:28;0;50	10035;8	67268;0;0;53;
$GPXUP;3929;08:09:29;0;50	1004;8	67288;0;0;54;
$GPXUP;3929;08:09:30;0;50	10041;8	67308;0;0;54;
$GPXUP;3929;08:09:31;0;50	10041;8	67329;0;0;52;
$GPXUP;3929;08:09:32;0;50	10042;8	67349;0;0;51;
$GPXUP;3929;08:09:33;0;50	10045;8	67368;0;0;51;
$GPXUP;3929;08:09:34;0;50	10047;8	67387;0;0;51;
$GPXUP;3929;08:09:35;0;50	10048;8	67407;0;0;50;
$GPXUP;3929;08:09:36;0;50	10048;8	67427;0;0;53;
$GPXUP;3929;08:09:37;0;50	1005;8	67448;0;0;52;
$GPXUP;3929;08:09:38;0;50	10053;8	67466;0;0;49;
$GPXUP;3929;08:09:39;0;50	10058;8	67484;0;0;48;
$GPXUP;3929;08:09:40;0;50	10064;8	67499;0;0;46;
$GPXUP;3929;08:09:41;0;50	10073;8	6751;0;0;44;
$GPXUP;3929;08:09:42;0;50	10082;8	6752;0;0;44;
$GPXUP;3929;08:09:43;0;50	10091;8	67531;0;0;48;
$GPXUP;3929;08:09:44;0;50	101;8	67545;0;0;49;
$GPXUP;3929;08:09:45;0;50	10106;8	6756;0;0;48;
$GPXUP;3929;08:09:46;0;50	10111;8	67577;0;0;47;
$GPXUP;3929;08:09:47;0;50	10115;8	67593;0;0;46;
$GPXUP;3929;08:09:48;0;50	1012;8	6761;0;0;47;
$GPXUP;3929;08:09:49;0;50	10126;8	67626;0;0;48;
$GPXUP;3929;08:09:50;0;50	1013;8	67643;0;0;47;
$GPXUP;3929;08:09:51;0;50	10135;8	6766;0;0;47;
$GPXUP;3929;08:09:52;0;50	10139;8	67677;0;0;47;
$GPXUP;3929;08:09:53;0;50	1014;8	67695;0;0;48;
$GPXUP;3929;08:09:54;0;50	10143;8	67713;0;0;46;
$GPXUP;3929;08:09:55;0;50	10149;8	67728;0;0;48;
$GPXUP;3929;08:09:56;0;50	10158;8	67742;0;0;49;
$GPXUP;3929;08:09:57;0;50	10166;8	67755;0;0;48;
$GPXUP;3929;08:09:58;0;50	10174;8	6777;0;0;48;
$GPXUP;3929;08:09:59;0;50	10179;8	67787;0;0;49;
$GPXUP;3929;08:10:00;0;50	10182;8	67805;0;0;49;
$GPXUP;3929;08:10:01;0;50	10188;8	67822;0;0;47;
$GPXUP;3929;08:10:02;0;50	10196;8	67837;0;0;49;
$GPXUP;3929;08:10:03;0;50	10206;8	6785;0;0;54;
$GPXUP;3929;08:10:04;0;50	10217;8	67865;0;0;52;
$GPXUP;3929;08:10:05;0;50	10226;8	6788;0;0;55;
$GPXUP;3929;08:10:06;0;50	10236;8	67896;0;0;56;
$GPXUP;3929;08:10:07;0;50	10247;8	6791;0;0;56;
$GPXUP;3929;08:10:08;0;50	10258;8	67922;0;0;55;
$GPXUP;3929;08:10:09;0;50	10268;8	67934;0;0;49;
$GPXUP;3929;08:10:10;0;50	10279;8	67944;0;0;48;
$GPXUP;3929;08:10:11;0;50	10289;8	67954;0;0;48;
$GPXUP;3929;08:10:12;0;50	10299;8	67966;0;0;49;
$GPXUP;3929;08:10:13;0;50	10307;8	6798;0;0;51;
$GPXUP;3929;08:10:14;0;50	10316;8	67994;0;0;52;
$GPXUP;3929;08:10:15;0;50	10327;8	68006;0;0;51;
$GPXUP;3929;08:10:16;0;50	10338;8	68016;0;0;50;
$GPXUP;3929;08:10:17;0;50	10348;8	68027;0;0;49;
$GPXUP;3929;08:10:18;0;50	10358;8	68038;0;0;50;
$GPXUP;3929;08:10:19;0;50	10367;8	68051;0;0;48;
$GPXUP;3929;08:10:20;0;50	10376;8	68063;0;0;46;
$GPXUP;3929;08:10:21;0;50	10386;8	68074;0;0;49;
$GPXUP;3929;08:10:22;0;50	10396;8	68085;0;0;53;
$GPXUP;3929;08:10:23;0;50	10407;8	68096;0;0;51;
$GPXUP;3929;08:10:24;0;50	1042;8	68102;0;0;54;
$GPXUP;3929;08:10:25;0;50	10432;8	68105;0;0;52;
$GPXUP;3929;08:10:26;0;50	10445;8	68108;0;0;50;
$GPXUP;3929;08:10:27;0;50	10457;8	68114;0;0;51;
$GPXUP;3929;08:10:28;0;50	10469;8	68121;0;0;50;
$GPXUP;3929;08:10:29;0;50	1048;8	6813;0;0;50;
$GPXUP;3929;08:10:30;0;50	10489;8	68143;0;0;47;
$GPXUP;3929;08:10:31;0;50	10494;8	6816;0;0;50;
$GPXUP;3929;08:10:32;0;50	10498;8	68182;0;0;55;
$GPXUP;3929;08:10:33;0;50	10502;8	68201;0;0;51;
$GPXUP;3929;08:10:34;0;50	10508;8	68218;0;0;49;
$GPXUP;3929;08:10:35;0;50	10517;8	6823;0;0;50;
$GPXUP;3929;08:10:36;0;50	10528;8	68239;0;0;49;
$GPXUP;3929;08:10:37;0;50	1054;8	68244;0;0;50;
$GPXUP;3929;08:10:38;0;50	10553;8	68246;0;0;51;
$GPXUP;3929;08:10:39;0;50	10566;8	68246;0;0;48;
$GPXUP;3929;08:10:40;0;50	10578;8	68248;0;0;47;
$GPXUP;3929;08:10:41;0;50	10589;8	68254;0;0;47;
$GPXUP;3929;08:10:42;0;50	106;8	68264;0;0;51;
$GPXUP;3929;08:10:43;0;50	10611;8	68274;0;0;50;
$GPXUP;3929;08:10:44;0;50	10623;8	68279;0;0;51;
$GPXUP;3929;08:10:45;0;50	10635;8	68284;0;0;48;
$GPXUP;3929;08:10:46;0;50	10647;8	6829;0;0;50;
$GPXUP;3929;08:10:47;0;50	10659;8	68298;0;0;50;
$GPXUP;3929;08:10:48;0;50	1067;8	6831;0;0;52;
$GPXUP;3929;08:10:49;0;50	10679;8	68324;0;0;51;
$GPXUP;3929;08:10:50;0;50	10686;8	6834;0;0;45;
$GPXUP;3929;08:10:51;0;50	1069;8	68356;0;0;45;
$GPXUP;3929;08:10:52;0;50	10692;8	68374;0;0;44;
$GPXUP;3929;08:10:53;0;50	10693;8	68397;0;0;55;
$GPXUP;3929;08:10:54;0;50	10695;8	68423;0;0;64;
$GPXUP;3929;08:10:55;0;50	10697;8	68448;0;0;58;
$GPXUP;3929;08:10:56;0;50	107;8	6847;0;0;54;
$GPXUP;3929;08:10:57;0;50	10705;8	68488;0;0;51;
$GPXUP;3929;08:10:58;0;50	10713;8	68502;0;0;47;
$GPXUP;3929;08:10:59;0;50	10721;8	68516;0;0;45;
$GPXUP;3929;08:11:00;0;50	10726;8	68531;0;0;46;
$GPXUP;3929;08:11:01;0;50	10727;8	6855;0;0;47;
$GPXUP;3929;08:11:02;0;50	10721;8	68572;0;0;53;
$GPXUP;3929;08:11:03;0;50	1071;8	68589;0;0;53;
$GPXUP;3929;08:11:04;0;50	10694;8	68601;0;0;55;
$GPXUP;3929;08:11:05;0;50	10678;8	68603;0;0;55;
$GPXUP;3929;08:11:06;0;50	10659;8	68592;0;0;59;
$GPXUP;3929;08:11:07;0;50	1064;8	68574;0;0;70;
$GPXUP;3929;08:11:08;0;50	10624;8	68568;0;0;68;
$GPXUP;3929;08:11:09;0;50	10611;8	68574;0;0;61;
$GPXUP;3929;08:11:10;0;50	10604;8	68581;0;0;50;
$GPXUP;3929;08:11:11;0;50	10596;8	68584;0;0;42;
$GPXUP;3929;08:11:12;0;50	106;8	68588;0;0;24;
$GPXUP;3929;08:11:13;0;50	10612;8	6859;0;0;3;
$GPXUP;3929;08:11:14;0;50	1062;8	6859;0;0;3;
$GPXUP;3929;08:11:15;0;50	10623;8	68589;0;0;2;
$GPXUP;3929;08:11:16;0;50	10625;8	68589;0;0;2;
$GPXUP;3929;08:11:17;0;50	10626;8	6859;0;0;2;
$GPXUP;3929;08:11:18;0;50	10627;8	6859;0;0;1;
$GPXUP;3929;08:11:19;0;50	10628;8	6859;0;0;0;
$GPXUP;3929;08:11:20;0;50	10628;8	6859;0;0;0;
$GPXUP;3929;08:11:21;0;50	10628;8	6859;0;0;0;
$GPXUP;3929;08:11:22;0;50	10628;8	6859;0;0;0;
$GPXUP;3929;08:11:23;0;50	10628;8	6859;0;0;0;
$GPXUP;3929;08:11:24;0;50	10628;8	6859;0;0;0;
$GPXUP;3929;08:11:25;0;50	10628;8	6859;0;0;0;
$GPXUP;3929;08:11:26;0;50	10628;8	6859;0;0;0;
$GPXUP;3929;08:11:27;0;50	10628;8	6859;0;0;0;
$GPXUP;3929;08:11:28;0;50	10628;8	6859;0;0;0;
$GPXUP;3929;08:11:29;0;50	10628;8	6859;0;0;0;
$GPXUP;3929;08:11:30;0;50	10628;8	6859;0;0;0;
$GPXUP;3929;08:11:31;0;50	10628;8	6859;0;0;0;
$GPXUP;3929;08:11:32;0;50	10628;8	6859;0;0;0;
$GPXUP;3929;08:11:33;0;50	10628;8	6859;0;0;0;
$GPXUP;3929;08:11:34;0;50	10628;8	6859;0;0;0;
$GPXUP;3929;08:11:35;0;50	10628;8	6859;0;0;0;
$GPXUP;3929;08:11:36;0;50	10628;8	6859;0;0;0;
$GPXUP;3929;08:11:37;0;50	10628;8	6859;0;0;0;
$GPXUP;3929;08:11:38;0;50	10628;8	6859;0;0;0;
$GPXUP;3929;08:11:39;0;50	10628;8	6859;0;0;0;
$GPXUP;3929;08:11:40;0;50	10628;8	6859;0;0;0;
$GPXUP;3929;08:11:41;0;50	10637;8	6859;0;0;0;
$GPXUP;3929;08:11:42;0;50	10638;8	6859;0;0;0;
$GPXUP;3929;08:11:43;0;50	10638;8	68591;0;0;0;
$GPXUP;3929;08:11:44;0;50	10638;8	68591;0;0;0;
$GPXUP;3929;08:11:45;0;50	10638;8	68591;0;0;0;
$GPXUP;3929;08:11:46;0;50	10638;8	68591;0;0;0;
$GPXUP;3929;08:11:47;0;50	10638;8	68591;0;0;0;
$GPXUP;3929;08:11:48;0;50	10638;8	68591;0;0;0;
$GPXUP;3929;08:11:49;0;50	10638;8	68591;0;0;0;
$GPXUP;3929;08:11:50;0;50	10638;8	68591;0;0;0;
$GPXUP;3929;08:11:51;0;50	10638;8	68591;0;0;0;
$GPXUP;3929;08:11:52;0;50	10638;8	68591;0;0;0;
$GPXUP;3929;08:11:53;0;50	10638;8	68591;0;0;0;
$GPXUP;3929;08:11:54;0;50	10638;8	68591;0;0;0;
$GPXUP;3929;08:11:55;0;50	10638;8	68591;0;0;0;
$GPXUP;3929;08:11:56;0;50	10638;8	68591;0;0;0;
$GPXUP;3929;08:11:57;0;50	10638;8	68591;0;0;0;
$GPXUP;3929;08:11:58;0;50	10638;8	68591;0;0;0;
$GPXUP;3929;08:11:59;0;50	10638;8	68591;0;0;0;
$GPXUP;3929;08:12:00;0;50	10638;8	68591;0;0;0;
$GPXUP;3929;08:12:01;0;50	10638;8	68591;0;0;0;
$GPXUP;3929;08:12:02;0;50	10638;8	68591;0;0;0;
$GPXUP;3929;08:12:03;0;50	10638;8	68591;0;0;0;
$GPXUP;3929;08:12:04;0;50	10638;8	68591;0;0;0;
$GPXUP;3929;08:12:05;0;50	10638;8	68591;0;0;0;
$GPXUP;3929;08:12:06;0;50	10638;8	68591;0;0;0;
$GPXUP;3929;08:12:07;0;50	10638;8	68591;0;0;0;
$GPXUP;3929;08:12:08;0;50	10638;8	68591;0;0;0;
$GPXUP;3929;08:12:09;0;50	10638;8	68591;0;0;0;
$GPXUP;3929;08:12:10;0;50	10638;8	68591;0;0;0;
$GPXUP;3929;08:12:11;0;50	10638;8	68591;0;0;0;
$GPXUP;3929;08:12:12;0;50	10638;8	68591;0;0;0;
$GPXUP;3929;08:12:13;0;50	10638;8	68591;0;0;0;
$GPXUP;3929;08:12:14;0;50	10638;8	68591;0;0;0;
$GPXUP;3929;08:12:15;0;50	10638;8	68591;0;0;0;
$GPXUP;3929;08:12:16;0;50	10638;8	68591;0;0;0;
$GPXUP;3929;08:12:17;0;50	10638;8	68591;0;0;0;
$GPXUP;3929;08:12:18;0;50	10638;8	68591;0;0;0;
$GPXUP;3929;08:12:19;0;50	10638;8	68591;0;0;0;
$GPXUP;3929;08:12:20;0;50	10638;8	68591;0;0;0;
$GPXUP;3929;08:12:21;0;50	10638;8	68591;0;0;0;
$GPXUP;3929;08:12:22;0;50	10638;8	68591;0;0;0;
$GPXUP;3929;08:12:23;0;50	10638;8	68591;0;0;0;
$GPXUP;3929;08:12:24;0;50	10638;8	68591;0;0;0;
$GPXUP;3929;08:12:25;0;50	10638;8	68591;0;0;0;
$GPXUP;3929;08:12:26;0;50	10638;8	68591;0;0;0;
$GPXUP;3929;08:12:27;0;50	10638;8	68591;0;0;0;
$GPXUP;3929;08:12:28;0;50	10638;8	68591;0;0;0;
$GPXUP;3929;08:12:29;0;50	10638;8	68591;0;0;0;
$GPXUP;3929;08:12:30;0;50	10638;8	68591;0;0;0;
$GPXUP;3929;08:12:31;0;50	10638;8	68591;0;0;0;
$GPXUP;3929;08:12:32;0;50	10638;8	68591;0;0;0;
$GPXUP;3929;08:12:33;0;50	10638;8	68591;0;0;0;
$GPXUP;3929;08:12:34;0;50	10638;8	68591;0;0;0;
$GPXUP;3929;08:12:35;0;50	10638;8	68591;0;0;0;
$GPXUP;3929;08:12:36;0;50	10638;8	68591;0;0;0;
$GPXUP;3929;08:12:37;0;50	10638;8	68591;0;0;0;
$GPXUP;3929;08:12:38;0;50	10638;8	68591;0;0;0;
$GPXUP;3929;08:12:39;0;50	10638;8	68591;0;0;0;
$GPXUP;3929;08:12:40;0;50	10638;8	68591;0;0;0;
$GPXUP;3929;08:12:41;0;50	10638;8	68591;0;0;0;
$GPXUP;3929;08:12:42;0;50	10638;8	68591;0;0;0;
$GPXUP;3929;08:12:43;0;50	10638;8	68591;0;0;0;
$GPXUP;3929;08:12:44;0;50	10638;8	68591;0;0;0;
$GPXUP;3929;08:12:45;0;50	10638;8	68591;0;0;0;
$GPXUP;3929;08:12:46;0;50	10638;8	68591;0;0;0;
$GPXUP;3929;08:12:47;0;50	10638;8	68591;0;0;0;
$GPXUP;3929;08:12:48;0;50	10638;8	68591;0;0;0;
$GPXUP;3929;08:12:49;0;50	10638;8	68591;0;0;0;
$GPXUP;3929;08:12:50;0;50	10638;8	68591;0;0;0;
$GPXUP;3929;08:12:51;0;50	10638;8	68591;0;0;0;
$GPXUP;3929;08:12:52;0;50	10638;8	68591;0;0;0;
$GPXUP;3929;08:12:53;0;50	10638;8	68591;0;0;0;
$GPXUP;3929;08:12:54;0;50	10638;8	68591;0;0;0;
$GPXUP;3929;08:12:55;0;50	10638;8	68591;0;0;0;
$GPXUP;3929;08:12:56;0;50	10638;8	68591;0;0;0;
$GPXUP;3929;08:12:57;0;50	10638;8	68591;0;0;0;
$GPXUP;3929;08:12:58;0;50	10638;8	68591;0;0;0;
$GPXUP;3929;08:12:59;0;50	10638;8	68591;0;0;0;
$GPXUP;3929;08:13:00;0;50	10638;8	68591;0;0;0;
$GPXUP;3929;08:13:01;0;50	10638;8	68591;0;0;0;
$GPXUP;3929;08:13:02;0;50	10638;8	68591;0;0;0;
$GPXUP;3929;08:13:03;0;50	10638;8	68591;0;0;0;
$GPXUP;3929;08:13:04;0;50	10638;8	68591;0;0;0;
$GPXUP;3929;08:13:05;0;50	10638;8	68591;0;0;0;
$GPXUP;3929;08:13:06;0;50	10638;8	68591;0;0;0;
$GPXUP;3929;08:13:07;0;50	10638;8	68591;0;0;0;
$GPXUP;3929;08:13:08;0;50	10638;8	68591;0;0;0;
$GPXUP;3929;08:13:09;0;50	10638;8	68591;0;0;0;
$GPXUP;3929;08:13:10;0;50	10638;8	68591;0;0;0;
$GPXUP;3929;08:13:11;0;50	10638;8	68591;0;0;0;
$GPXUP;3929;08:13:12;0;50	10638;8	68591;0;0;0;
$GPXUP;3929;08:13:13;0;50	10638;8	68591;0;0;0;
$GPXUP;3929;08:13:14;0;50	10638;8	68591;0;0;0;
$GPXUP;3929;08:13:15;0;50	10638;8	68591;0;0;0;
$GPXUP;3929;08:13:16;0;50	10638;8	68591;0;0;0;
$GPXUP;3929;08:13:17;0;50	10638;8	68591;0;0;0;
$GPXUP;3929;08:13:18;0;50	10638;8	68591;0;0;0;
$GPXUP;3929;08:13:19;0;50	10638;8	68591;0;0;0;
$GPXUP;3929;08:13:20;0;50	10638;8	68591;0;0;0;
$GPXUP;3929;08:13:21;0;50	10638;8	68591;0;0;0;
$GPXUP;3929;08:13:22;0;50	10638;8	68591;0;0;0;
$GPXUP;3929;08:13:23;0;50	10638;8	68591;0;0;0;
$GPXUP;3929;08:13:24;0;50	10638;8	68591;0;0;0;
$GPXUP;3929;08:13:25;0;50	10638;8	68591;0;0;0;
$GPXUP;3929;08:13:26;0;50	10638;8	68591;0;0;0;
$GPXUP;3929;08:13:27;0;50	10638;8	68591;0;0;0;
$GPXUP;3929;08:13:28;0;50	10638;8	68591;0;0;0;
$GPXUP;3929;08:13:29;0;50	10638;8	68591;0;0;0;
$GPXUP;3929;08:13:30;0;50	10638;8	68591;0;0;0;
$GPXUP;3929;08:13:31;0;50	10638;8	68591;0;0;0;
$GPXUP;3929;08:13:32;0;50	10638;8	68591;0;0;0;
$GPXUP;3929;08:13:33;0;50	10638;8	68591;0;0;0;
$GPXUP;3929;08:13:34;0;50	10638;8	68591;0;0;0;
$GPXUP;3929;08:13:35;0;50	10638;8	68591;0;0;0;
$GPXUP;3929;08:13:36;0;50	10638;8	68591;0;0;0;
$GPXUP;3929;08:13:37;0;50	10638;8	68591;0;0;0;
$GPXUP;3929;08:13:38;0;50	10638;8	68591;0;0;0;
$GPXUP;3929;08:13:39;0;50	10638;8	68591;0;0;0;
$GPXUP;3929;08:13:40;0;50	10638;8	68591;0;0;0;
$GPXUP;3929;08:13:41;0;50	10638;8	68591;0;0;0;
$GPXUP;3929;08:13:42;0;50	10638;8	68591;0;0;0;
$GPXUP;3929;08:13:43;0;50	10638;8	68591;0;0;0;
$GPXUP;3929;08:13:44;0;50	10638;8	68591;0;0;0;
$GPXUP;3929;08:13:45;0;50	10638;8	68591;0;0;0;
$GPXUP;3929;08:13:46;0;50	10638;8	68591;0;0;0;
$GPXUP;3929;08:13:47;0;50	10638;8	68591;0;0;0;
$GPXUP;3929;08:13:48;0;50	10638;8	68591;0;0;0;
$GPXUP;3929;08:13:49;0;50	10638;8	68591;0;0;0;
$GPXUP;3929;08:13:50;0;50	10638;8	68591;0;0;0;
$GPXUP;3929;08:13:51;0;50	10638;8	68591;0;0;0;
$GPXUP;3929;08:13:52;0;50	10638;8	68591;0;0;0;
$GPXUP;3929;08:13:53;0;50	10638;8	68591;0;0;0;
$GPXUP;3929;08:13:54;0;50	10638;8	68591;0;0;0;
$GPXUP;3929;08:13:55;0;50	10638;8	68591;0;0;0;
$GPXUP;3929;08:13:56;0;50	10638;8	68591;0;0;0;
$GPXUP;3929;08:13:57;0;50	10638;8	68591;0;0;0;
$GPXUP;3929;08:13:58;0;50	10638;8	68591;0;0;0;
$GPXUP;3929;08:13:59;0;50	10638;8	68591;0;0;0;
$GPXUP;3929;08:14:00;0;50	10638;8	68591;0;0;0;
$GPXUP;3929;08:14:01;0;50	10638;8	68591;0;0;0;
$GPXUP;3929;08:14:02;0;50	10638;8	68591;0;0;0;
$GPXUP;3929;08:14:03;0;50	10638;8	68591;0;0;0;
$GPXUP;3929;08:14:04;0;50	10638;8	68591;0;0;0;
$GPXUP;3929;08:14:05;0;50	10638;8	68591;0;0;0;
$GPXUP;3929;08:14:06;0;50	10638;8	68591;0;0;0;
$GPXUP;3929;08:14:07;0;50	10638;8	68591;0;0;0;
$GPXUP;3929;08:14:08;0;50	10638;8	68591;0;0;0;
$GPXUP;3929;08:14:09;0;50	10638;8	68591;0;0;0;
$GPXUP;3929;08:14:10;0;50	10638;8	68591;0;0;0;
$GPXUP;3929;08:14:11;0;50	10638;8	68591;0;0;0;
$GPXUP;3929;08:14:12;0;50	10638;8	68591;0;0;0;
$GPXUP;3929;08:14:13;0;50	10638;8	68591;0;0;0;
$GPXUP;3929;08:14:14;0;50	10638;8	68591;0;0;0;
$GPXUP;3929;08:14:15;0;50	10638;8	68591;0;0;0;
$GPXUP;3929;08:14:16;0;50	10638;8	68591;0;0;0;
$GPXUP;3929;08:14:17;0;50	10638;8	68591;0;0;0;
$GPXUP;3929;08:14:18;0;50	10638;8	68591;0;0;0;
$GPXUP;3929;08:14:19;0;50	10638;8	68591;0;0;0;
$GPXUP;3929;08:14:20;0;50	10638;8	68591;0;0;0;
$GPXUP;3929;08:14:21;0;50	10638;8	68591;0;0;0;
$GPXUP;3929;08:14:22;0;50	10638;8	68591;0;0;0;
$GPXUP;3929;08:14:23;0;50	10638;8	68591;0;0;0;
$GPXUP;3929;08:14:24;0;50	10638;8	68591;0;0;0;
$GPXUP;3929;08:14:25;0;50	10638;8	68591;0;0;0;
$GPXUP;3929;08:14:26;0;50	10638;8	68591;0;0;0;
$GPXUP;3929;08:14:27;0;50	10638;8	68591;0;0;0;
$GPXUP;3929;08:14:28;0;50	10638;8	68591;0;0;0;
$GPXUP;3929;08:14:29;0;50	10638;8	68591;0;0;0;
$GPXUP;3929;08:14:30;0;50	10638;8	68591;0;0;0;
$GPXUP;3929;08:14:31;0;50	10638;8	68591;0;0;0;
$GPXUP;3929;08:14:32;0;50	10638;8	68591;0;0;0;
$GPXUP;3929;08:14:33;0;50	10638;8	68591;0;0;0;
$GPXUP;3929;08:14:34;0;50	10638;8	68591;0;0;0;
$GPXUP;3929;08:14:35;0;50	10638;8	68591;0;0;0;
$GPXUP;3929;08:14:36;0;50	10638;8	68591;0;0;0;
$GPXUP;3929;08:14:37;0;50	10638;8	68591;0;0;0;
$GPXUP;3929;08:14:38;0;50	10638;8	68591;0;0;0;
$GPXUP;3929;08:14:39;0;50	10638;8	68591;0;0;0;
$GPXUP;3929;08:14:40;0;50	10638;8	68591;0;0;0;
$GPXUP;3929;08:14:41;0;50	10638;8	68591;0;0;0;
$GPXUP;3929;08:14:42;0;50	10638;8	68591;0;0;0;
$GPXUP;3929;08:14:43;0;50	10638;8	68591;0;0;0;
$GPXUP;3929;08:14:44;0;50	10638;8	68591;0;0;0;
$GPXUP;3929;08:14:45;0;50	10638;8	68591;0;0;0;
$GPXUP;3929;08:14:46;0;50	10638;8	68591;0;0;0;
$GPXUP;3929;08:14:47;0;50	10638;8	68591;0;0;0;
$GPXUP;3929;08:14:48;0;50	10638;8	68591;0;0;0;
$GPXUP;3929;08:14:49;0;50	10638;8	68591;0;0;0;
$GPXUP;3929;08:14:50;0;50	10638;8	68591;0;0;0;
$GPXUP;3929;08:14:51;0;50	10638;8	68591;0;0;0;
$GPXUP;3929;08:14:52;0;50	10638;8	68591;0;0;0;
$GPXUP;3929;08:14:53;0;50	10638;8	68591;0;0;0;
$GPXUP;3929;08:14:54;0;50	10638;8	68591;0;0;0;
$GPXUP;3929;08:14:55;0;50	10638;8	68591;0;0;0;
$GPXUP;3929;08:14:56;0;50	10638;8	68591;0;0;0;
$GPXUP;3929;08:14:57;0;50	10638;8	68591;0;0;0;
$GPXUP;3929;08:14:58;0;50	10638;8	68591;0;0;0;
$GPXUP;3929;08:14:59;0;50	10638;8	68591;0;0;0;
$GPXUP;3929;08:15:00;0;50	10638;8	68591;0;0;0;
$GPXUP;3929;08:15:01;0;50	10638;8	68591;0;0;0;
$GPXUP;3929;08:15:02;0;50	10638;8	68591;0;0;0;
$GPXUP;3929;08:15:03;0;50	10638;8	68591;0;0;0;
$GPXUP;3929;08:15:04;0;50	10638;8	68591;0;0;0;
$GPXUP;3929;08:15:05;0;50	10638;8	68591;0;0;0;
$GPXUP;3929;08:15:06;0;50	10638;8	68591;0;0;0;
$GPXUP;3929;08:15:07;0;50	10638;8	68591;0;0;0;
$GPXUP;3929;08:15:08;0;50	10638;8	68591;0;0;0;
$GPXUP;3929;08:15:09;0;50	10638;8	68591;0;0;0;
$GPXUP;3929;08:15:10;0;50	10638;8	68591;0;0;0;
$GPXUP;3929;08:15:11;0;50	10638;8	68591;0;0;0;
$GPXUP;3929;08:15:12;0;50	10638;8	68591;0;0;0;
$GPXUP;3929;08:15:13;0;50	10638;8	68591;0;0;0;
$GPXUP;3929;08:15:14;0;50	10638;8	68591;0;0;0;
$GPXUP;3929;08:15:15;0;50	10638;8	68591;0;0;0;
$GPXUP;3929;08:15:16;0;50	10638;8	68591;0;0;0;
$GPXUP;3929;08:15:17;0;50	10638;8	68591;0;0;0;
$GPXUP;3929;08:15:18;0;50	10638;8	68591;0;0;0;
$GPXUP;3929;08:15:19;0;50	10638;8	68591;0;0;0;
$GPXUP;3929;08:15:20;0;50	10638;8	68591;0;0;0;
$GPXUP;3929;08:15:21;0;50	10638;8	68591;0;0;0;
$GPXUP;3929;08:15:22;0;50	10638;8	68591;0;0;0;
$GPXUP;3929;08:15:23;0;50	10638;8	68591;0;0;0;
$GPXUP;3929;08:15:24;0;50	10638;8	68591;0;0;0;
$GPXUP;3929;08:15:25;0;50	10638;8	68591;0;0;0;
$GPXUP;3929;08:15:26;0;50	10638;8	68591;0;0;0;
$GPXUP;3929;08:15:27;0;50	10638;8	68591;0;0;0;
$GPXUP;3929;08:15:28;0;50	10638;8	68591;0;0;0;
$GPXUP;3929;08:15:29;0;50	10638;8	68591;0;0;0;
$GPXUP;3929;08:15:30;0;50	10638;8	68591;0;0;0;
$GPXUP;3929;08:15:31;0;50	10638;8	68591;0;0;0;
$GPXUP;3929;08:15:32;0;50	10638;8	68591;0;0;0;
$GPXUP;3929;08:15:33;0;50	10638;8	68591;0;0;0;
$GPXUP;3929;08:15:34;0;50	10638;8	68591;0;0;0;
$GPXUP;3929;08:15:35;0;50	10638;8	68591;0;0;0;
$GPXUP;3929;08:15:36;0;50	10638;8	68591;0;0;0;
$GPXUP;3929;08:15:37;0;50	10638;8	68591;0;0;0;
$GPXUP;3929;08:15:38;0;50	10638;8	68591;0;0;0;
$GPXUP;3929;08:15:39;0;50	10638;8	68591;0;0;0;
$GPXUP;3929;08:15:40;0;50	10638;8	68591;0;0;0;
$GPXUP;3929;08:15:41;0;50	10638;8	68591;0;0;0;
$GPXUP;3929;08:15:42;0;50	10638;8	68591;0;0;0;
$GPXUP;3929;08:15:43;0;50	10638;8	68591;0;0;0;
$GPXUP;3929;08:15:44;0;50	10638;8	68591;0;0;0;
$GPXUP;3929;08:15:45;0;50	10638;8	68591;0;0;0;
$GPXUP;3929;08:15:46;0;50	10638;8	68591;0;0;0;
$GPXUP;3929;08:15:47;0;50	10638;8	68591;0;0;0;
$GPXUP;3929;08:15:48;0;50	10638;8	68591;0;0;0;
$GPXUP;3929;08:15:49;0;50	10638;8	68591;0;0;0;
$GPXUP;3929;08:15:50;0;50	10638;8	68591;0;0;0;
$GPXUP;3929;08:15:51;0;50	10638;8	68591;0;0;0;
$GPXUP;3929;08:15:52;0;50	10638;8	68591;0;0;0;
$GPXUP;3929;08:15:53;0;50	10638;8	68591;0;0;0;
$GPXUP;3929;08:15:54;0;50	10638;8	68591;0;0;0;
$GPXUP;3929;08:15:55;0;50	10638;8	68591;0;0;0;
$GPXUP;3929;08:15:56;0;50	10638;8	68591;0;0;0;
$GPXUP;3929;08:15:57;0;50	10638;8	68591;0;0;0;
$GPXUP;3929;08:15:58;0;50	10638;8	68591;0;0;0;
$GPXUP;3929;08:15:59;0;50	10638;8	68591;0;0;0;
$GPXUP;3929;08:16:00;0;50	10638;8	68591;0;0;0;
$GPXUP;3929;08:16:01;0;50	10638;8	68591;0;0;0;
$GPXUP;3929;08:16:02;0;50	10638;8	68591;0;0;0;
$GPXUP;3929;08:16:03;0;50	10638;8	68591;0;0;0;
$GPXUP;3929;08:16:04;0;50	10638;8	68591;0;0;0;
$GPXUP;3929;08:16:05;0;50	10638;8	68591;0;0;0;
$GPXUP;3929;08:16:06;0;50	10638;8	68591;0;0;0;
$GPXUP;3929;08:16:07;0;50	10638;8	68591;0;0;0;
$GPXUP;3929;08:16:08;0;50	10638;8	68591;0;0;0;
$GPXUP;3929;08:16:09;0;50	10638;8	68591;0;0;0;
$GPXUP;3929;08:16:10;0;50	10638;8	68591;0;0;0;
$GPXUP;3929;08:16:11;0;50	10638;8	68591;0;0;0;
$GPXUP;3929;08:16:12;0;50	10638;8	68591;0;0;0;
$GPXUP;3929;08:16:13;0;50	10638;8	68591;0;0;0;
$GPXUP;3929;08:16:14;0;50	10638;8	68591;0;0;0;
$GPXUP;3929;08:16:15;0;50	10638;8	68591;0;0;0;
$GPXUP;3929;08:16:16;0;50	10638;8	68591;0;0;0;
$GPXUP;3929;08:16:17;0;50	10638;8	68591;0;0;0;
$GPXUP;3929;08:16:18;0;50	10638;8	68591;0;0;0;
$GPXUP;3929;08:16:19;0;50	10638;8	68591;0;0;0;
$GPXUP;3929;08:16:20;0;50	10638;8	68591;0;0;0;
$GPXUP;3929;08:16:21;0;50	10638;8	68591;0;0;0;
$GPXUP;3929;08:16:22;0;50	10638;8	68591;0;0;0;
$GPXUP;3929;08:16:23;0;50	10638;8	68591;0;0;0;
$GPXUP;3929;08:16:24;0;50	10638;8	68591;0;0;0;
$GPXUP;3929;08:16:25;0;50	10638;8	68591;0;0;0;
$GPXUP;3929;08:16:26;0;50	10638;8	68591;0;0;0;
$GPXUP;3929;08:16:27;0;50	10638;8	68591;0;0;0;
$GPXUP;3929;08:16:28;0;50	10638;8	68591;0;0;0;
$GPXUP;3929;08:16:29;0;50	10638;8	68591;0;0;0;
$GPXUP;3929;08:16:30;0;50	10638;8	68591;0;0;0;
$GPXUP;3929;08:16:31;0;50	10638;8	68591;0;0;0;
$GPXUP;3929;08:16:32;0;50	10638;8	68591;0;0;0;
$GPXUP;3929;08:16:33;0;50	10638;8	68591;0;0;0;
$GPXUP;3929;08:16:34;0;50	10638;8	68591;0;0;0;
$GPXUP;3929;08:16:35;0;50	10638;8	68591;0;0;0;
$GPXUP;3929;08:16:36;0;50	10638;8	68591;0;0;0;
$GPXUP;3929;08:16:37;0;50	10638;8	68591;0;0;0;
$GPXUP;3929;08:16:38;0;50	10638;8	68591;0;0;0;
$GPXUP;3929;08:16:39;0;50	10638;8	68591;0;0;0;
$GPXUP;3929;08:16:40;0;50	10638;8	68591;0;0;0;
$GPXUP;3929;08:16:41;0;50	10638;8	68591;0;0;0;
$GPXUP;3929;08:16:42;0;50	10638;8	68591;0;0;0;
$GPXUP;3929;08:16:43;0;50	10639;8	68589;0;0;0;
$GPXUP;3929;08:16:44;0;50	10639;8	68589;0;0;0;
$GPXUP;3929;08:16:45;0;50	1064;8	68589;0;0;0;
$GPXUP;3929;08:16:46;0;50	1064;8	68589;0;0;0;
$GPXUP;3929;08:16:47;0;50	1064;8	68589;0;0;0;
$GPXUP;3929;08:16:48;0;50	1064;8	68589;0;0;0;
$GPXUP;3929;08:16:49;0;50	1064;8	68589;0;0;0;
$GPXUP;3929;08:16:50;0;50	1064;8	68589;0;0;0;
$GPXUP;3929;08:16:51;0;50	1064;8	68589;0;0;0;
$GPXUP;3929;08:16:52;0;50	1064;8	68589;0;0;0;
$GPXUP;3929;08:16:53;0;50	1064;8	68589;0;0;0;
$GPXUP;3929;08:16:54;0;50	1064;8	68589;0;0;0;
$GPXUP;3929;08:16:55;0;50	1064;8	68589;0;0;0;
$GPXUP;3929;08:16:56;0;50	1064;8	68589;0;0;0;
$GPXUP;3929;08:16:57;0;50	1064;8	68589;0;0;0;
$GPXUP;3929;08:16:58;0;50	1064;8	68589;0;0;0;
$GPXUP;3929;08:16:59;0;50	1064;8	68589;0;0;0;
$GPXUP;3929;08:17:00;0;50	1064;8	68589;0;0;0;
$GPXUP;3929;08:17:01;0;50	1064;8	68589;0;0;0;
$GPXUP;3929;08:17:02;0;50	1064;8	68589;0;0;0;
$GPXUP;3929;08:17:03;0;50	1064;8	68589;0;0;0;
$GPXUP;3929;08:17:04;0;50	1064;8	68589;0;0;0;
$GPXUP;3929;08:17:05;0;50	1064;8	68589;0;0;0;
$GPXUP;3929;08:17:06;0;50	1064;8	68589;0;0;0;
$GPXUP;3929;08:17:07;0;50	1064;8	68589;0;0;0;
$GPXUP;3929;08:17:08;0;50	1064;8	68589;0;0;0;
$GPXUP;3929;08:17:09;0;50	1064;8	68589;0;0;0;
$GPXUP;3929;08:17:10;0;50	1064;8	68589;0;0;0;
$GPXUP;3929;08:17:11;0;50	1064;8	68589;0;0;0;
$GPXUP;3929;08:17:12;0;50	1064;8	68589;0;0;0;
$GPXUP;3929;08:17:13;0;50	10636;8	68591;0;0;0;
$GPXUP;3929;08:17:14;0;50	10636;8	68592;0;0;0;
$GPXUP;3929;08:17:15;0;50	10635;8	68592;0;0;0;
$GPXUP;3929;08:17:16;0;50	10635;8	68592;0;0;0;
$GPXUP;3929;08:17:17;0;50	10635;8	68592;0;0;0;
$GPXUP;3929;08:17:18;0;50	10635;8	68592;0;0;0;
$GPXUP;3929;08:17:19;0;50	10635;8	68592;0;0;0;
$GPXUP;3929;08:17:20;0;50	10635;8	68592;0;0;0;
$GPXUP;3929;08:17:21;0;50	10635;8	68592;0;0;0;
$GPXUP;3929;08:17:22;0;50	10635;8	68592;0;0;0;
$GPXUP;3929;08:17:23;0;50	10635;8	68592;0;0;0;
$GPXUP;3929;08:17:24;0;50	10635;8	68592;0;0;0;
$GPXUP;3929;08:17:25;0;50	10635;8	68592;0;0;0;
$GPXUP;3929;08:17:26;0;50	10635;8	68592;0;0;0;
$GPXUP;3929;08:17:27;0;50	10635;8	68592;0;0;0;
$GPXUP;3929;08:17:28;0;50	10635;8	68592;0;0;0;
$GPXUP;3929;08:17:29;0;50	10635;8	68592;0;0;0;
$GPXUP;3929;08:17:30;0;50	10635;8	68592;0;0;0;
$GPXUP;3929;08:17:31;0;50	10635;8	68592;0;0;0;
$GPXUP;3929;08:17:32;0;50	10635;8	68592;0;0;0;
$GPXUP;3929;08:17:33;0;50	10635;8	68592;0;0;0;
$GPXUP;3929;08:17:34;0;50	10635;8	68592;0;0;0;
$GPXUP;3929;08:17:35;0;50	10635;8	68592;0;0;0;
$GPXUP;3929;08:17:36;0;50	10635;8	68592;0;0;0;
$GPXUP;3929;08:17:37;0;50	10635;8	68592;0;0;0;
$GPXUP;3929;08:17:38;0;50	10635;8	68592;0;0;0;
$GPXUP;3929;08:17:39;0;50	10635;8	68592;0;0;0;
$GPXUP;3929;08:17:40;0;50	10635;8	68592;0;0;0;
$GPXUP;3929;08:17:41;0;50	10635;8	68592;0;0;0;
$GPXUP;3929;08:17:42;0;50	10635;8	68592;0;0;0;
$GPXUP;3929;08:17:43;0;50	10635;8	68592;0;0;0;
$GPXUP;3929;08:17:44;0;50	10635;8	68592;0;0;0;
$GPXUP;3929;08:17:45;0;50	10635;8	68592;0;0;0;
$GPXUP;3929;08:17:46;0;50	10635;8	68592;0;0;0;
$GPXUP;3929;08:17:47;0;50	10635;8	68592;0;0;0;
$GPXUP;3929;08:17:48;0;50	10635;8	68592;0;0;0;
$GPXUP;3929;08:17:49;0;50	10635;8	68592;0;0;0;
$GPXUP;3929;08:17:50;0;50	10635;8	68592;0;0;0;
$GPXUP;3929;08:17:51;0;50	10635;8	68592;0;0;0;
$GPXUP;3929;08:17:52;0;50	10635;8	68592;0;0;0;
$GPXUP;3929;08:17:53;0;50	10635;8	68592;0;0;0;
$GPXUP;3929;08:17:54;0;50	10635;8	68592;0;0;0;
$GPXUP;3929;08:17:55;0;50	10635;8	68592;0;0;0;
$GPXUP;3929;08:17:56;0;50	10635;8	68592;0;0;0;
$GPXUP;3929;08:17:57;0;50	10635;8	68592;0;0;0;
$GPXUP;3929;08:17:58;0;50	10635;8	68592;0;0;0;
$GPXUP;3929;08:17:59;0;50	10635;8	68592;0;0;0;
$GPXUP;3929;08:18:00;0;50	10635;8	68592;0;0;0;
$GPXUP;3929;08:18:01;0;50	10635;8	68592;0;0;0;
$GPXUP;3929;08:18:02;0;50	10635;8	68592;0;0;0;
$GPXUP;3929;08:18:03;0;50	10635;8	68592;0;0;0;
$GPXUP;3929;08:18:04;0;50	10635;8	68592;0;0;0;
$GPXUP;3929;08:18:05;0;50	10635;8	68592;0;0;0;
$GPXUP;3929;08:18:06;0;50	10635;8	68592;0;0;0;
$GPXUP;3929;08:18:07;0;50	10635;8	68592;0;0;0;
$GPXUP;3929;08:18:08;0;50	10635;8	68592;0;0;0;
$GPXUP;3929;08:18:09;0;50	10635;8	68592;0;0;0;
$GPXUP;3929;08:18:10;0;50	10635;8	68592;0;0;0;
$GPXUP;3929;08:18:11;0;50	10635;8	68592;0;0;0;
$GPXUP;3929;08:18:12;0;50	10635;8	68592;0;0;0;
$GPXUP;3929;08:18:13;0;50	10635;8	68592;0;0;0;
$GPXUP;3929;08:18:14;0;50	10635;8	68592;0;0;0;
$GPXUP;3929;08:18:15;0;50	10635;8	68592;0;0;0;
$GPXUP;3929;08:18:16;0;50	10635;8	68592;0;0;0;
$GPXUP;3929;08:18:17;0;50	10635;8	68592;0;0;0;
$GPXUP;3929;08:18:18;0;50	10635;8	68592;0;0;0;
$GPXUP;3929;08:18:19;0;50	10635;8	68592;0;0;0;
$GPXUP;3929;08:18:20;0;50	10635;8	68592;0;0;0;
$GPXUP;3929;08:18:21;0;50	10635;8	68592;0;0;0;
$GPXUP;3929;08:18:22;0;50	10635;8	68592;0;0;0;
$GPXUP;3929;08:18:23;0;50	10635;8	68592;0;0;0;
$GPXUP;3929;08:18:24;0;50	10635;8	68592;0;0;0;
$GPXUP;3929;08:18:25;0;50	10635;8	68592;0;0;0;
$GPXUP;3929;08:18:26;0;50	10635;8	68592;0;0;0;
$GPXUP;3929;08:18:27;0;50	10635;8	68592;0;0;0;
$GPXUP;3929;08:18:28;0;50	10635;8	68592;0;0;0;
$GPXUP;3929;08:18:29;0;50	10635;8	68592;0;0;0;
$GPXUP;3929;08:18:30;0;50	10635;8	68592;0;0;0;
$GPXUP;3929;08:18:31;0;50	10635;8	68592;0;0;0;
$GPXUP;3929;08:18:32;0;50	10635;8	68592;0;0;0;
$GPXUP;3929;08:18:33;0;50	10635;8	68592;0;0;0;
$GPXUP;3929;08:18:34;0;50	10635;8	68592;0;0;0;
$GPXUP;3929;08:18:35;0;50	10635;8	68592;0;0;0;
$GPXUP;3929;08:18:36;0;50	10635;8	68592;0;0;0;
$GPXUP;3929;08:18:37;0;50	10635;8	68592;0;0;0;
$GPXUP;3929;08:18:38;0;50	10635;8	68592;0;0;0;
$GPXUP;3929;08:18:39;0;50	10635;8	68592;0;0;0;
$GPXUP;3929;08:18:40;0;50	10635;8	68592;0;0;0;
$GPXUP;3929;08:18:41;0;50	10635;8	68592;0;0;0;
$GPXUP;3929;08:18:42;0;50	10635;8	68592;0;0;0;
$GPXUP;3929;08:18:43;0;50	10635;8	68592;0;0;0;
$GPXUP;3929;08:18:44;0;50	10635;8	68592;0;0;0;
$GPXUP;3929;08:18:45;0;50	10635;8	68592;0;0;0;
$GPXUP;3929;08:18:46;0;50	10635;8	68592;0;0;0;
$GPXUP;3929;08:18:47;0;50	10635;8	68592;0;0;0;
$GPXUP;3929;08:18:48;0;50	10635;8	68592;0;0;0;
$GPXUP;3929;08:18:49;0;50	10635;8	68592;0;0;0;
$GPXUP;3929;08:18:50;0;50	10635;8	68592;0;0;0;
$GPXUP;3929;08:18:51;0;50	10635;8	68592;0;0;0;
$GPXUP;3929;08:18:52;0;50	10635;8	68592;0;0;0;
$GPXUP;3929;08:18:53;0;50	10635;8	68592;0;0;0;
$GPXUP;3929;08:18:54;0;50	10635;8	68592;0;0;0;
$GPXUP;3929;08:18:55;0;50	10635;8	68592;0;0;0;
$GPXUP;3929;08:18:56;0;50	10635;8	68592;0;0;0;
$GPXUP;3929;08:18:57;0;50	10635;8	68592;0;0;0;
$GPXUP;3929;08:18:58;0;50	10635;8	68592;0;0;0;
$GPXUP;3929;08:18:59;0;50	10635;8	68592;0;0;0;
$GPXUP;3929;08:19:00;0;50	10635;8	68592;0;0;0;
$GPXUP;3929;08:19:01;0;50	10635;8	68592;0;0;0;
$GPXUP;3929;08:19:02;0;50	10635;8	68592;0;0;0;
$GPXUP;3929;08:19:03;0;50	10635;8	68592;0;0;0;
$GPXUP;3929;08:19:04;0;50	10635;8	68592;0;0;0;
$GPXUP;3929;08:19:05;0;50	10635;8	68592;0;0;0;
$GPXUP;3929;08:19:06;0;50	10635;8	68592;0;0;0;
$GPXUP;3929;08:19:07;0;50	10635;8	68592;0;0;0;
$GPXUP;3929;08:19:08;0;50	10635;8	68592;0;0;0;
$GPXUP;3929;08:19:09;0;50	10635;8	68592;0;0;0;
$GPXUP;3929;08:19:10;0;50	10635;8	68592;0;0;0;
$GPXUP;3929;08:19:11;0;50	10635;8	68592;0;0;0;
$GPXUP;3929;08:19:12;0;50	10635;8	68592;0;0;0;
$GPXUP;3929;08:19:13;0;50	10635;8	68592;0;0;0;
$GPXUP;3929;08:19:14;0;50	10635;8	68592;0;0;0;
$GPXUP;3929;08:19:15;0;50	10635;8	68592;0;0;0;
$GPXUP;3929;08:19:16;0;50	10635;8	68592;0;0;0;
$GPXUP;3929;08:19:17;0;50	10635;8	68592;0;0;0;
$GPXUP;3929;08:19:18;0;50	10635;8	68592;0;0;0;
$GPXUP;3929;08:19:19;0;50	10635;8	68592;0;0;0;
$GPXUP;3929;08:19:20;0;50	10635;8	68592;0;0;0;
$GPXUP;3929;08:19:21;0;50	10635;8	68592;0;0;0;
$GPXUP;3929;08:19:22;0;50	10635;8	68592;0;0;0;
$GPXUP;3929;08:19:23;0;50	10635;8	68592;0;0;0;
$GPXUP;3929;08:19:24;0;50	10635;8	68592;0;0;0;
$GPXUP;3929;08:19:25;0;50	10635;8	68592;0;0;0;
$GPXUP;3929;08:19:26;0;50	10635;8	68592;0;0;0;
$GPXUP;3929;08:19:27;0;50	10635;8	68592;0;0;0;
$GPXUP;3929;08:19:28;0;50	10635;8	68592;0;0;0;
$GPXUP;3929;08:19:29;0;50	10635;8	68592;0;0;0;
$GPXUP;3929;08:19:30;0;50	10635;8	68592;0;0;0;
$GPXUP;3929;08:19:31;0;50	10635;8	68592;0;0;0;
$GPXUP;3929;08:19:32;0;50	10635;8	68592;0;0;0;
$GPXUP;3929;08:19:33;0;50	10635;8	68592;0;0;0;
$GPXUP;3929;08:19:34;0;50	10635;8	68592;0;0;0;
$GPXUP;3929;08:19:35;0;50	10635;8	68592;0;0;0;
$GPXUP;3929;08:19:36;0;50	10635;8	68592;0;0;0;
$GPXUP;3929;08:19:37;0;50	10635;8	68592;0;0;0;
$GPXUP;3929;08:19:38;0;50	10635;8	68592;0;0;0;
$GPXUP;3929;08:19:39;0;50	10635;8	68592;0;0;0;
$GPXUP;3929;08:19:40;0;50	10635;8	68592;0;0;0;
$GPXUP;3929;08:19:41;0;50	10635;8	68592;0;0;0;
$GPXUP;3929;08:19:42;0;50	10635;8	68592;0;0;0;
$GPXUP;3929;08:19:43;0;50	10635;8	68592;0;0;0;
$GPXUP;3929;08:19:44;0;50	10635;8	68592;0;0;0;
$GPXUP;3929;08:19:45;0;50	10635;8	68592;0;0;0;
$GPXUP;3929;08:19:46;0;50	10635;8	68592;0;0;0;
$GPXUP;3929;08:19:47;0;50	10635;8	68592;0;0;0;
$GPXUP;3929;08:19:48;0;50	10635;8	68592;0;0;0;
$GPXUP;3929;08:19:49;0;50	10635;8	68592;0;0;0;
$GPXUP;3929;08:19:50;0;50	10635;8	68592;0;0;0;
$GPXUP;3929;08:19:51;0;50	10635;8	68592;0;0;0;
$GPXUP;3929;08:19:52;0;50	10635;8	68592;0;0;0;
$GPXUP;3929;08:19:53;0;50	10635;8	68592;0;0;0;
$GPXUP;3929;08:19:54;0;50	10635;8	68592;0;0;0;
$GPXUP;3929;08:19:55;0;50	10635;8	68592;0;0;0;
$GPXUP;3929;08:19:56;0;50	10635;8	68592;0;0;0;
$GPXUP;3929;08:19:57;0;50	10635;8	68592;0;0;0;
$GPXUP;3929;08:19:58;0;50	10635;8	68592;0;0;0;
$GPXUP;3929;08:19:59;0;50	10635;8	68592;0;0;0;
$GPXUP;3929;08:20:00;0;50	10635;8	68592;0;0;0;
$GPXUP;3929;08:20:01;0;50	10635;8	68592;0;0;0;
$GPXUP;3929;08:20:02;0;50	10635;8	68592;0;0;0;
$GPXUP;3929;08:20:03;0;50	10635;8	68592;0;0;0;
$GPXUP;3929;08:20:04;0;50	10635;8	68592;0;0;0;
$GPXUP;3929;08:20:05;0;50	10635;8	68592;0;0;0;
$GPXUP;3929;08:20:06;0;50	10635;8	68592;0;0;0;
$GPXUP;3929;08:20:07;0;50	10635;8	68592;0;0;0;
$GPXUP;3929;08:20:08;0;50	10635;8	68592;0;0;0;
$GPXUP;3929;08:20:09;0;50	10635;8	68592;0;0;0;
$GPXUP;3929;08:20:10;0;50	10635;8	68592;0;0;0;
$GPXUP;3929;08:20:11;0;50	10635;8	68592;0;0;0;
$GPXUP;3929;08:20:12;0;50	10635;8	68592;0;0;0;
$GPXUP;3929;08:20:13;0;50	10635;8	68592;0;0;0;
$GPXUP;3929;08:20:14;0;50	10635;8	68592;0;0;0;
$GPXUP;3929;08:20:15;0;50	10635;8	68592;0;0;0;
$GPXUP;3929;08:20:16;0;50	10635;8	68592;0;0;0;
$GPXUP;3929;08:20:17;0;50	10635;8	68592;0;0;0;
$GPXUP;3929;08:20:18;0;50	10635;8	68592;0;0;0;
$GPXUP;3929;08:20:19;0;50	10635;8	68592;0;0;0;
$GPXUP;3929;08:20:20;0;50	10635;8	68592;0;0;0;
$GPXUP;3929;08:20:21;0;50	10635;8	68592;0;0;0;
$GPXUP;3929;08:20:22;0;50	10635;8	68592;0;0;0;
$GPXUP;3929;08:20:23;0;50	10635;8	68592;0;0;0;
$GPXUP;3929;08:20:24;0;50	10635;8	68592;0;0;0;
$GPXUP;3929;08:20:25;0;50	10635;8	68592;0;0;0;
$GPXUP;3929;08:20:26;0;50	10635;8	68592;0;0;0;
$GPXUP;3929;08:20:27;0;50	10635;8	68592;0;0;0;
$GPXUP;3929;08:20:28;0;50	10635;8	68592;0;0;0;
$GPXUP;3929;08:20:29;0;50	10635;8	68592;0;0;0;
$GPXUP;3929;08:20:30;0;50	10635;8	68592;0;0;0;
$GPXUP;3929;08:20:31;0;50	10635;8	68592;0;0;0;
$GPXUP;3929;08:20:32;0;50	10635;8	68592;0;0;0;
$GPXUP;3929;08:20:33;0;50	10635;8	68592;0;0;0;
$GPXUP;3929;08:20:34;0;50	10635;8	68592;0;0;0;
$GPXUP;3929;08:20:35;0;50	10635;8	68592;0;0;0;
$GPXUP;3929;08:20:36;0;50	10635;8	68592;0;0;0;
$GPXUP;3929;08:20:37;0;50	10635;8	68592;0;0;0;
$GPXUP;3929;08:20:38;0;50	10635;8	68592;0;0;0;
$GPXUP;3929;08:20:39;0;50	10635;8	68592;0;0;0;
$GPXUP;3929;08:20:40;0;50	10635;8	68592;0;0;0;
$GPXUP;3929;08:20:41;0;50	10635;8	68592;0;0;0;
$GPXUP;3929;08:20:42;0;50	10635;8	68592;0;0;0;
$GPXUP;3929;08:20:43;0;50	10635;8	68592;0;0;0;
$GPXUP;3929;08:20:44;0;50	10635;8	68592;0;0;0;
$GPXUP;3929;08:20:45;0;50	10635;8	68592;0;0;0;
$GPXUP;3929;08:20:46;0;50	10635;8	68592;0;0;0;
$GPXUP;3929;08:20:47;0;50	10635;8	68592;0;0;0;
$GPXUP;3929;08:20:48;0;50	10635;8	68592;0;0;0;
$GPXUP;3929;08:20:49;0;50	10635;8	68592;0;0;0;
$GPXUP;3929;08:20:50;0;50	10635;8	68592;0;0;0;
$GPXUP;3929;08:20:51;0;50	10635;8	68592;0;0;0;
$GPXUP;3929;08:20:52;0;50	10635;8	68592;0;0;0;
$GPXUP;3929;08:20:53;0;50	10635;8	68592;0;0;0;
$GPXUP;3929;08:20:54;0;50	10635;8	68592;0;0;0;
$GPXUP;3929;08:20:55;0;50	10635;8	68592;0;0;0;
$GPXUP;3929;08:20:56;0;50	10635;8	68592;0;0;0;
$GPXUP;3929;08:20:57;0;50	10635;8	68592;0;0;0;
$GPXUP;3929;08:20:58;0;50	10635;8	68592;0;0;0;
$GPXUP;3929;08:20:59;0;50	10635;8	68592;0;0;0;
$GPXUP;3929;08:21:00;0;50	10635;8	68592;0;0;0;
$GPXUP;3929;08:21:01;0;50	10635;8	68592;0;0;0;
$GPXUP;3929;08:21:02;0;50	10635;8	68592;0;0;0;
$GPXUP;3929;08:21:03;0;50	10635;8	68592;0;0;0;
$GPXUP;3929;08:21:04;0;50	10635;8	68592;0;0;0;
$GPXUP;3929;08:21:05;0;50	10635;8	68592;0;0;0;
$GPXUP;3929;08:21:06;0;50	10635;8	68592;0;0;0;
$GPXUP;3929;08:21:07;0;50	10635;8	68592;0;0;0;
$GPXUP;3929;08:21:08;0;50	10635;8	68592;0;0;0;
$GPXUP;3929;08:21:09;0;50	10635;8	68592;0;0;0;
$GPXUP;3929;08:21:10;0;50	10635;8	68592;0;0;0;
$GPXUP;3929;08:21:11;0;50	10635;8	68592;0;0;0;
$GPXUP;3929;08:21:12;0;50	10635;8	68592;0;0;0;
$GPXUP;3929;08:21:13;0;50	10635;8	68592;0;0;0;
$GPXUP;3929;08:21:14;0;50	10635;8	68592;0;0;0;
$GPXUP;3929;08:21:15;0;50	10635;8	68592;0;0;0;
$GPXUP;3929;08:21:16;0;50	10635;8	68592;0;0;0;
$GPXUP;3929;08:21:17;0;50	10635;8	68592;0;0;0;
$GPXUP;3929;08:21:18;0;50	10635;8	68592;0;0;0;
$GPXUP;3929;08:21:19;0;50	10635;8	68592;0;0;0;
$GPXUP;3929;08:21:20;0;50	10635;8	68592;0;0;0;
$GPXUP;3929;08:21:21;0;50	10635;8	68592;0;0;0;
$GPXUP;3929;08:21:22;0;50	10635;8	68592;0;0;0;
$GPXUP;3929;08:21:23;0;50	10635;8	68592;0;0;0;
$GPXUP;3929;08:21:24;0;50	10635;8	68592;0;0;0;
$GPXUP;3929;08:21:25;0;50	10635;8	68592;0;0;0;
$GPXUP;3929;08:21:26;0;50	10635;8	68592;0;0;0;
$GPXUP;3929;08:21:27;0;50	10635;8	68592;0;0;0;
$GPXUP;3929;08:21:28;0;50	10635;8	68592;0;0;0;
$GPXUP;3929;08:21:29;0;50	10635;8	68592;0;0;0;
$GPXUP;3929;08:21:30;0;50	10635;8	68592;0;0;0;
$GPXUP;3929;08:21:31;0;50	10635;8	68592;0;0;0;
$GPXUP;3929;08:21:32;0;50	10635;8	68592;0;0;0;
$GPXUP;3929;08:21:33;0;50	10635;8	68592;0;0;0;
$GPXUP;3929;08:21:34;0;50	10635;8	68592;0;0;0;
$GPXUP;3929;08:21:35;0;50	10635;8	68592;0;0;0;
$GPXUP;3929;08:21:36;0;50	10635;8	68592;0;0;0;
$GPXUP;3929;08:21:37;0;50	10635;8	68592;0;0;0;
$GPXUP;3929;08:21:38;0;50	10635;8	68592;0;0;0;
$GPXUP;3929;08:21:39;0;50	10635;8	68592;0;0;0;
$GPXUP;3929;08:21:40;0;50	10635;8	68592;0;0;0;
$GPXUP;3929;08:21:41;0;50	10635;8	68592;0;0;0;
$GPXUP;3929;08:21:42;0;50	10635;8	68592;0;0;0;
$GPXUP;3929;08:21:43;0;50	10635;8	68592;0;0;0;
$GPXUP;3929;08:21:44;0;50	10635;8	68592;0;0;0;
$GPXUP;3929;08:21:45;0;50	10635;8	68592;0;0;0;
$GPXUP;3929;08:21:46;0;50	10635;8	68592;0;0;0;
$GPXUP;3929;08:21:47;0;50	10635;8	68592;0;0;0;
$GPXUP;3929;08:21:48;0;50	10635;8	68592;0;0;0;
$GPXUP;3929;08:21:49;0;50	10635;8	68592;0;0;0;
$GPXUP;3929;08:21:50;0;50	10635;8	68592;0;0;0;
$GPXUP;3929;08:21:51;0;50	10635;8	68592;0;0;0;
$GPXUP;3929;08:21:52;0;50	10635;8	68592;0;0;0;
$GPXUP;3929;08:21:53;0;50	10635;8	68592;0;0;0;
$GPXUP;3929;08:21:54;0;50	10635;8	68592;0;0;0;
$GPXUP;3929;08:21:55;0;50	10635;8	68592;0;0;0;
$GPXUP;3929;08:21:56;0;50	10635;8	68592;0;0;0;
$GPXUP;3929;08:21:57;0;50	10635;8	68592;0;0;0;
$GPXUP;3929;08:21:58;0;50	10635;8	68592;0;0;0;
$GPXUP;3929;08:21:59;0;50	10635;8	68592;0;0;0;
$GPXUP;3929;08:22:00;0;50	10635;8	68592;0;0;0;
$GPXUP;3929;08:22:01;0;50	10635;8	68592;0;0;0;
$GPXUP;3929;08:22:02;0;50	10635;8	68592;0;0;0;
$GPXUP;3929;08:22:03;0;50	10635;8	68592;0;0;0;
$GPXUP;3929;08:22:04;0;50	10635;8	68592;0;0;0;
$GPXUP;3929;08:22:05;0;50	10635;8	68592;0;0;0;
$GPXUP;3929;08:22:06;0;50	10635;8	68592;0;0;0;
$GPXUP;3929;08:22:07;0;50	10635;8	68592;0;0;0;
$GPXUP;3929;08:22:08;0;50	10635;8	68592;0;0;0;
$GPXUP;3929;08:22:09;0;50	10635;8	68592;0;0;0;
$GPXUP;3929;08:22:10;0;50	10635;8	68592;0;0;0;
$GPXUP;3929;08:22:11;0;50	10635;8	68592;0;0;0;
$GPXUP;3929;08:22:12;0;50	10635;8	68592;0;0;0;
$GPXUP;3929;08:22:13;0;50	10635;8	68592;0;0;0;
$GPXUP;3929;08:22:14;0;50	10635;8	68592;0;0;0;
$GPXUP;3929;08:22:15;0;50	10635;8	68592;0;0;0;
$GPXUP;3929;08:22:16;0;50	10635;8	68592;0;0;0;
$GPXUP;3929;08:22:17;0;50	10635;8	68592;0;0;0;
$GPXUP;3929;08:22:18;0;50	10635;8	68592;0;0;0;
$GPXUP;3929;08:22:19;0;50	10635;8	68592;0;0;0;
$GPXUP;3929;08:22:20;0;50	10635;8	68592;0;0;0;
$GPXUP;3929;08:22:21;0;50	10635;8	68592;0;0;0;
$GPXUP;3929;08:22:22;0;50	10635;8	68592;0;0;0;
$GPXUP;3929;08:22:23;0;50	10635;8	68592;0;0;0;
$GPXUP;3929;08:22:24;0;50	10635;8	68592;0;0;0;
$GPXUP;3929;08:22:25;0;50	10635;8	68592;0;0;0;
$GPXUP;3929;08:22:26;0;50	10635;8	68592;0;0;0;
$GPXUP;3929;08:22:27;0;50	10635;8	68592;0;0;0;
$GPXUP;3929;08:22:28;0;50	10635;8	68592;0;0;0;
$GPXUP;3929;08:22:29;0;50	10635;8	68592;0;0;0;
$GPXUP;3929;08:22:30;0;50	10635;8	68592;0;0;0;
$GPXUP;3929;08:22:31;0;50	10635;8	68592;0;0;0;
$GPXUP;3929;08:22:32;0;50	10635;8	68592;0;0;0;
$GPXUP;3929;08:22:33;0;50	10635;8	68592;0;0;0;
$GPXUP;3929;08:22:34;0;50	10635;8	68592;0;0;0;
$GPXUP;3929;08:22:35;0;50	10635;8	68592;0;0;0;
$GPXUP;3929;08:22:36;0;50	10635;8	68592;0;0;0;
$GPXUP;3929;08:22:37;0;50	10635;8	68592;0;0;0;
$GPXUP;3929;08:22:38;0;50	10635;8	68592;0;0;0;
$GPXUP;3929;08:22:39;0;50	10635;8	68592;0;0;0;
$GPXUP;3929;08:22:40;0;50	10635;8	68592;0;0;0;
$GPXUP;3929;08:22:41;0;50	10635;8	68592;0;0;0;
$GPXUP;3929;08:22:42;0;50	10635;8	68592;0;0;0;
$GPXUP;3929;08:22:43;0;50	10635;8	68592;0;0;0;
$GPXUP;3929;08:22:44;0;50	10635;8	68592;0;0;0;
$GPXUP;3929;08:22:45;0;50	10635;8	68592;0;0;0;
$GPXUP;3929;08:22:46;0;50	10635;8	68592;0;0;0;
$GPXUP;3929;08:22:47;0;50	10635;8	68592;0;0;0;
$GPXUP;3929;08:22:48;0;50	10635;8	68592;0;0;0;
$GPXUP;3929;08:22:49;0;50	10635;8	68592;0;0;0;
$GPXUP;3929;08:22:50;0;50	10635;8	68592;0;0;0;
$GPXUP;3929;08:22:51;0;50	10635;8	68592;0;0;0;
$GPXUP;3929;08:22:52;0;50	10635;8	68592;0;0;0;
$GPXUP;3929;08:22:53;0;50	10635;8	68592;0;0;0;
$GPXUP;3929;08:22:54;0;50	10635;8	68592;0;0;0;
$GPXUP;3929;08:22:55;0;50	10635;8	68592;0;0;0;
$GPXUP;3929;08:22:56;0;50	10635;8	68592;0;0;0;
$GPXUP;3929;08:22:57;0;50	10635;8	68592;0;0;0;
$GPXUP;3929;08:22:58;0;50	10635;8	68592;0;0;0;
$GPXUP;3929;08:22:59;0;50	10635;8	68592;0;0;0;
$GPXUP;3929;08:23:00;0;50	10635;8	68592;0;0;0;
$GPXUP;3929;08:23:01;0;50	10635;8	68592;0;0;0;
$GPXUP;3929;08:23:02;0;50	10635;8	68592;0;0;0;
$GPXUP;3929;08:23:03;0;50	10635;8	68592;0;0;0;
$GPXUP;3929;08:23:04;0;50	10635;8	68592;0;0;0;
$GPXUP;3929;08:23:05;0;50	10635;8	68592;0;0;0;
$GPXUP;3929;08:23:06;0;50	10635;8	68592;0;0;0;
$GPXUP;3929;08:23:07;0;50	10635;8	68592;0;0;0;
$GPXUP;3929;08:23:08;0;50	10635;8	68592;0;0;0;
$GPXUP;3929;08:23:09;0;50	10635;8	68592;0;0;0;
$GPXUP;3929;08:23:10;0;50	10635;8	68592;0;0;0;
$GPXUP;3929;08:23:11;0;50	10635;8	68592;0;0;0;
$GPXUP;3929;08:23:12;0;50	10635;8	68592;0;0;0;
$GPXUP;3929;08:23:13;0;50	10635;8	68592;0;0;0;
$GPXUP;3929;08:23:14;0;50	10635;8	68592;0;0;0;
$GPXUP;3929;08:23:15;0;50	10635;8	68592;0;0;0;
$GPXUP;3929;08:23:16;0;50	10635;8	68592;0;0;0;
$GPXUP;3929;08:23:17;0;50	10635;8	68592;0;0;0;
$GPXUP;3929;08:23:18;0;50	10635;8	68592;0;0;0;
$GPXUP;3929;08:23:19;0;50	10635;8	68592;0;0;0;
$GPXUP;3929;08:23:20;0;50	10635;8	68592;0;0;0;
$GPXUP;3929;08:23:21;0;50	10635;8	68592;0;0;0;
$GPXUP;3929;08:23:22;0;50	10635;8	68592;0;0;0;
$GPXUP;3929;08:23:23;0;50	10635;8	68592;0;0;0;
$GPXUP;3929;08:23:24;0;50	10635;8	68592;0;0;0;
$GPXUP;3929;08:23:25;0;50	10635;8	68592;0;0;0;
$GPXUP;3929;08:23:26;0;50	10635;8	68592;0;0;0;
$GPXUP;3929;08:23:27;0;50	10635;8	68592;0;0;0;
$GPXUP;3929;08:23:28;0;50	10635;8	68592;0;0;0;
$GPXUP;3929;08:23:29;0;50	10635;8	68592;0;0;0;
$GPXUP;3929;08:23:30;0;50	10635;8	68592;0;0;0;
$GPXUP;3929;08:23:31;0;50	10635;8	68592;0;0;0;
$GPXUP;3929;08:23:32;0;50	10635;8	68592;0;0;0;
$GPXUP;3929;08:23:33;0;50	10635;8	68592;0;0;0;
$GPXUP;3929;08:23:34;0;50	10635;8	68592;0;0;0;
$GPXUP;3929;08:23:35;0;50	10635;8	68592;0;0;0;
$GPXUP;3929;08:23:36;0;50	10635;8	68592;0;0;0;
$GPXUP;3929;08:23:37;0;50	10635;8	68592;0;0;0;
$GPXUP;3929;08:23:38;0;50	10635;8	68592;0;0;0;
$GPXUP;3929;08:23:39;0;50	10635;8	68592;0;0;0;
$GPXUP;3929;08:23:40;0;50	10635;8	68592;0;0;0;
$GPXUP;3929;08:23:41;0;50	10635;8	68592;0;0;0;
$GPXUP;3929;08:23:42;0;50	10635;8	68592;0;0;0;
$GPXUP;3929;08:23:43;0;50	10635;8	68592;0;0;0;
$GPXUP;3929;08:23:44;0;50	10635;8	68592;0;0;0;
$GPXUP;3929;08:23:45;0;50	10635;8	68592;0;0;0;
$GPXUP;3929;08:23:46;0;50	10635;8	68592;0;0;0;
$GPXUP;3929;08:23:47;0;50	10635;8	68592;0;0;0;
$GPXUP;3929;08:23:48;0;50	10635;8	68592;0;0;0;
$GPXUP;3929;08:23:49;0;50	10635;8	68592;0;0;0;
$GPXUP;3929;08:23:50;0;50	10635;8	68592;0;0;0;
$GPXUP;3929;08:23:51;0;50	10635;8	68592;0;0;0;
$GPXUP;3929;08:23:52;0;50	10635;8	68592;0;0;0;
$GPXUP;3929;08:23:53;0;50	10635;8	68592;0;0;0;
$GPXUP;3929;08:23:54;0;50	10635;8	68592;0;0;0;
$GPXUP;3929;08:23:55;0;50	10635;8	68592;0;0;0;
$GPXUP;3929;08:23:56;0;50	10635;8	68592;0;0;0;
$GPXUP;3929;08:23:57;0;50	10635;8	68592;0;0;0;
$GPXUP;3929;08:23:58;0;50	10635;8	68592;0;0;0;
$GPXUP;3929;08:23:59;0;50	10635;8	68592;0;0;0;
$GPXUP;3929;08:24:00;0;50	10635;8	68592;0;0;0;
$GPXUP;3929;08:24:01;0;50	10635;8	68592;0;0;0;
$GPXUP;3929;08:24:02;0;50	10635;8	68592;0;0;0;
$GPXUP;3929;08:24:03;0;50	10635;8	68592;0;0;0;
$GPXUP;3929;08:24:04;0;50	10635;8	68592;0;0;0;
$GPXUP;3929;08:24:05;0;50	10635;8	68592;0;0;0;
$GPXUP;3929;08:24:06;0;50	10635;8	68592;0;0;0;
$GPXUP;3929;08:24:07;0;50	10635;8	68592;0;0;0;
$GPXUP;3929;08:24:08;0;50	10635;8	68592;0;0;0;
$GPXUP;3929;08:24:09;0;50	10635;8	68592;0;0;0;
$GPXUP;3929;08:24:10;0;50	10635;8	68592;0;0;0;
$GPXUP;3929;08:24:11;0;50	10635;8	68592;0;0;0;
$GPXUP;3929;08:24:12;0;50	10635;8	68592;0;0;0;
$GPXUP;3929;08:24:13;0;50	10635;8	68592;0;0;0;
$GPXUP;3929;08:24:14;0;50	10635;8	68592;0;0;0;
$GPXUP;3929;08:24:15;0;50	10635;8	68592;0;0;0;
$GPXUP;3929;08:24:16;0;50	10635;8	68592;0;0;0;
$GPXUP;3929;08:24:17;0;50	10635;8	68592;0;0;0;
$GPXUP;3929;08:24:18;0;50	10635;8	68592;0;0;0;
$GPXUP;3929;08:24:19;0;50	10635;8	68592;0;0;0;
$GPXUP;3929;08:24:20;0;50	10635;8	68592;0;0;0;
$GPXUP;3929;08:24:21;0;50	10635;8	68592;0;0;0;
$GPXUP;3929;08:24:22;0;50	10635;8	68592;0;0;0;
$GPXUP;3929;08:24:23;0;50	10635;8	68592;0;0;0;
$GPXUP;3929;08:24:24;0;50	10635;8	68592;0;0;0;
$GPXUP;3929;08:24:25;0;50	10635;8	68592;0;0;0;
$GPXUP;3929;08:24:26;0;50	10635;8	68592;0;0;0;
$GPXUP;3929;08:24:27;0;50	10635;8	68592;0;0;0;
$GPXUP;3929;08:24:28;0;50	10635;8	68592;0;0;0;
$GPXUP;3929;08:24:29;0;50	10635;8	68592;0;0;0;
$GPXUP;3929;08:24:30;0;50	10635;8	68592;0;0;0;
$GPXUP;3929;08:24:31;0;50	10635;8	68592;0;0;0;
$GPXUP;3929;08:24:32;0;50	10635;8	68592;0;0;0;
$GPXUP;3929;08:24:33;0;50	10635;8	68592;0;0;0;
$GPXUP;3929;08:24:34;0;50	10635;8	68592;0;0;0;
$GPXUP;3929;08:24:35;0;50	10635;8	68592;0;0;0;
$GPXUP;3929;08:24:36;0;50	10635;8	68592;0;0;0;
$GPXUP;3929;08:24:37;0;50	10635;8	68592;0;0;0;
$GPXUP;3929;08:24:38;0;50	10635;8	68592;0;0;0;
$GPXUP;3929;08:24:39;0;50	10635;8	68592;0;0;0;
$GPXUP;3929;08:24:40;0;50	10635;8	68592;0;0;0;
$GPXUP;3929;08:24:41;0;50	10635;8	68592;0;0;0;
$GPXUP;3929;08:24:42;0;50	10635;8	68592;0;0;0;
$GPXUP;3929;08:24:43;0;50	10635;8	68592;0;0;0;
$GPXUP;3929;08:24:44;0;50	10635;8	68592;0;0;0;
$GPXUP;3929;08:24:45;0;50	10635;8	68592;0;0;0;
$GPXUP;3929;08:24:46;0;50	10635;8	68592;0;0;0;
$GPXUP;3929;08:24:47;0;50	10635;8	68592;0;0;0;
$GPXUP;3929;08:24:48;0;50	10635;8	68592;0;0;0;
$GPXUP;3929;08:24:49;0;50	10635;8	68592;0;0;0;
$GPXUP;3929;08:24:50;0;50	10635;8	68592;0;0;0;
$GPXUP;3929;08:24:51;0;50	10635;8	68592;0;0;0;
$GPXUP;3929;08:24:52;0;50	10635;8	68592;0;0;0;
$GPXUP;3929;08:24:53;0;50	10635;8	68592;0;0;0;
$GPXUP;3929;08:24:54;0;50	10635;8	68592;0;0;0;
$GPXUP;3929;08:24:55;0;50	10635;8	68592;0;0;0;
$GPXUP;3929;08:24:56;0;50	10635;8	68592;0;0;0;
$GPXUP;3929;08:24:57;0;50	10635;8	68592;0;0;0;
$GPXUP;3929;08:24:58;0;50	10635;8	68592;0;0;0;
$GPXUP;3929;08:24:59;0;50	10635;8	68592;0;0;0;
$GPXUP;3929;08:25:00;0;50	10635;8	68592;0;0;0;
$GPXUP;3929;08:25:01;0;50	10635;8	68592;0;0;0;
$GPXUP;3929;08:25:02;0;50	10635;8	68592;0;0;0;
$GPXUP;3929;08:25:03;0;50	10635;8	68592;0;0;0;
$GPXUP;3929;08:25:04;0;50	10635;8	68592;0;0;0;
$GPXUP;3929;08:25:05;0;50	10635;8	68592;0;0;0;
$GPXUP;3929;08:25:06;0;50	10635;8	68592;0;0;0;
$GPXUP;3929;08:25:07;0;50	10635;8	68592;0;0;0;
$GPXUP;3929;08:25:08;0;50	10635;8	68592;0;0;0;
$GPXUP;3929;08:25:09;0;50	10635;8	68592;0;0;0;
$GPXUP;3929;08:25:10;0;50	10635;8	68592;0;0;0;
$GPXUP;3929;08:25:11;0;50	10635;8	68592;0;0;0;
$GPXUP;3929;08:25:12;0;50	10635;8	68592;0;0;0;
$GPXUP;3929;08:25:13;0;50	10635;8	68592;0;0;0;
$GPXUP;3929;08:25:14;0;50	10635;8	68592;0;0;0;
$GPXUP;3929;08:25:15;0;50	10635;8	68592;0;0;0;
$GPXUP;3929;08:25:16;0;50	10635;8	68592;0;0;0;
$GPXUP;3929;08:25:17;0;50	10635;8	68592;0;0;0;
$GPXUP;3929;08:25:18;0;50	10635;8	68592;0;0;0;
$GPXUP;3929;08:25:19;0;50	10635;8	68592;0;0;0;
$GPXUP;3929;08:25:20;0;50	10635;8	68592;0;0;0;
$GPXUP;3929;08:25:21;0;50	10635;8	68592;0;0;0;
$GPXUP;3929;08:25:22;0;50	10635;8	68592;0;0;0;
$GPXUP;3929;08:25:23;0;50	10635;8	68592;0;0;0;
$GPXUP;3929;08:25:24;0;50	10635;8	68592;0;0;0;
$GPXUP;3929;08:25:25;0;50	10635;8	68592;0;0;0;
$GPXUP;3929;08:25:26;0;50	10635;8	68592;0;0;0;
$GPXUP;3929;08:25:27;0;50	10635;8	68592;0;0;0;
$GPXUP;3929;08:25:28;0;50	10635;8	68592;0;0;0;
$GPXUP;3929;08:25:29;0;50	10635;8	68592;0;0;0;
$GPXUP;3929;08:25:30;0;50	10635;8	68592;0;0;0;
$GPXUP;3929;08:25:31;0;50	10635;8	68592;0;0;0;
$GPXUP;3929;08:25:32;0;50	10635;8	68592;0;0;0;
$GPXUP;3929;08:25:33;0;50	10635;8	68592;0;0;0;
$GPXUP;3929;08:25:34;0;50	10635;8	68592;0;0;0;
$GPXUP;3929;08:25:35;0;50	10635;8	68592;0;0;0;
$GPXUP;3929;08:25:36;0;50	10635;8	68592;0;0;0;
$GPXUP;3929;08:25:37;0;50	10635;8	68592;0;0;0;
$GPXUP;3929;08:25:38;0;50	10635;8	68592;0;0;0;
$GPXUP;3929;08:25:39;0;50	10635;8	68592;0;0;0;
$GPXUP;3929;08:25:40;0;50	10635;8	68592;0;0;0;
$GPXUP;3929;08:25:41;0;50	10635;8	68592;0;0;0;
$GPXUP;3929;08:25:42;0;50	10635;8	68592;0;0;0;
$GPXUP;3929;08:25:43;0;50	10635;8	68592;0;0;0;
$GPXUP;3929;08:25:44;0;50	10635;8	68592;0;0;0;
$GPXUP;3929;08:25:45;0;50	10635;8	68592;0;0;0;
$GPXUP;3929;08:25:46;0;50	10635;8	68592;0;0;0;
$GPXUP;3929;08:25:47;0;50	10635;8	68592;0;0;0;
$GPXUP;3929;08:25:48;0;50	10635;8	68592;0;0;0;
$GPXUP;3929;08:25:49;0;50	10635;8	68592;0;0;0;
$GPXUP;3929;08:25:50;0;50	10635;8	68592;0;0;0;
$GPXUP;3929;08:25:51;0;50	10635;8	68592;0;0;0;
$GPXUP;3929;08:25:52;0;50	10635;8	68592;0;0;0;
$GPXUP;3929;08:25:53;0;50	10635;8	68592;0;0;0;
$GPXUP;3929;08:25:54;0;50	10635;8	68592;0;0;0;
$GPXUP;3929;08:25:55;0;50	10635;8	68592;0;0;0;
$GPXUP;3929;08:25:56;0;50	10635;8	68592;0;0;0;
$GPXUP;3929;08:25:57;0;50	10635;8	68592;0;0;0;
$GPXUP;3929;08:25:58;0;50	10635;8	68592;0;0;0;
$GPXUP;3929;08:25:59;0;50	10635;8	68592;0;0;0;
$GPXUP;3929;08:26:00;0;50	10635;8	68592;0;0;0;
$GPXUP;3929;08:26:01;0;50	10635;8	68592;0;0;0;
$GPXUP;3929;08:26:02;0;50	10635;8	68592;0;0;0;
$GPXUP;3929;08:26:03;0;50	10635;8	68592;0;0;0;
$GPXUP;3929;08:26:04;0;50	10635;8	68592;0;0;0;
$GPXUP;3929;08:26:05;0;50	10635;8	68592;0;0;0;
$GPXUP;3929;08:26:06;0;50	10635;8	68592;0;0;0;
$GPXUP;3929;08:26:07;0;50	10635;8	68592;0;0;0;
$GPXUP;3929;08:26:08;0;50	10635;8	68592;0;0;0;
$GPXUP;3929;08:26:09;0;50	10635;8	68592;0;0;0;
$GPXUP;3929;08:26:10;0;50	10635;8	68592;0;0;0;
$GPXUP;3929;08:26:11;0;50	10635;8	68592;0;0;0;
$GPXUP;3929;08:26:12;0;50	10635;8	68592;0;0;0;
$GPXUP;3929;08:26:13;0;50	10635;8	68592;0;0;0;
$GPXUP;3929;08:26:14;0;50	10635;8	68592;0;0;0;
$GPXUP;3929;08:26:15;0;50	10635;8	68592;0;0;0;
$GPXUP;3929;08:26:16;0;50	10635;8	68592;0;0;0;
$GPXUP;3929;08:26:17;0;50	10635;8	68592;0;0;0;
$GPXUP;3929;08:26:18;0;50	10635;8	68592;0;0;0;
$GPXUP;3929;08:26:19;0;50	10635;8	68592;0;0;0;
$GPXUP;3929;08:26:20;0;50	10635;8	68592;0;0;0;
$GPXUP;3929;08:26:21;0;50	10635;8	68592;0;0;0;
$GPXUP;3929;08:26:22;0;50	10635;8	68592;0;0;0;
$GPXUP;3929;08:26:23;0;50	10635;8	68592;0;0;0;
$GPXUP;3929;08:26:24;0;50	10635;8	68592;0;0;0;
$GPXUP;3929;08:26:25;0;50	10635;8	68592;0;0;0;
$GPXUP;3929;08:26:26;0;50	10635;8	68592;0;0;0;
$GPXUP;3929;08:26:27;0;50	10635;8	68592;0;0;0;
$GPXUP;3929;08:26:28;0;50	10635;8	68592;0;0;0;
$GPXUP;3929;08:26:29;0;50	10635;8	68592;0;0;0;
$GPXUP;3929;08:26:30;0;50	10635;8	68592;0;0;0;
$GPXUP;3929;08:26:31;0;50	10635;8	68592;0;0;0;
$GPXUP;3929;08:26:32;0;50	10635;8	68592;0;0;0;
$GPXUP;3929;08:26:33;0;50	10635;8	68592;0;0;0;
$GPXUP;3929;08:26:34;0;50	10635;8	68592;0;0;0;
$GPXUP;3929;08:26:35;0;50	10635;8	68592;0;0;0;
$GPXUP;3929;08:26:36;0;50	10635;8	68592;0;0;0;
$GPXUP;3929;08:26:37;0;50	10635;8	68592;0;0;0;
$GPXUP;3929;08:26:38;0;50	10635;8	68592;0;0;0;
$GPXUP;3929;08:26:39;0;50	10635;8	68592;0;0;0;
$GPXUP;3929;08:26:40;0;50	10635;8	68592;0;0;0;
$GPXUP;3929;08:26:41;0;50	10635;8	68592;0;0;0;
$GPXUP;3929;08:26:42;0;50	10635;8	68592;0;0;0;
$GPXUP;3929;08:26:43;0;50	10635;8	68592;0;0;0;
$GPXUP;3929;08:26:44;0;50	10635;8	68592;0;0;0;
$GPXUP;3929;08:26:45;0;50	10635;8	68592;0;0;0;
$GPXUP;3929;08:26:46;0;50	10635;8	68592;0;0;0;
$GPXUP;3929;08:26:47;0;50	10635;8	68592;0;0;0;
$GPXUP;3929;08:26:48;0;50	10635;8	68592;0;0;0;
$GPXUP;3929;08:26:49;0;50	10635;8	68592;0;0;0;
$GPXUP;3929;08:26:50;0;50	10635;8	68592;0;0;0;
$GPXUP;3929;08:26:51;0;50	10635;8	68592;0;0;0;
$GPXUP;3929;08:26:52;0;50	10635;8	68592;0;0;0;
$GPXUP;3929;08:26:53;0;50	10635;8	68592;0;0;0;
$GPXUP;3929;08:26:54;0;50	10635;8	68592;0;0;0;
$GPXUP;3929;08:26:55;0;50	10635;8	68592;0;0;0;
$GPXUP;3929;08:26:56;0;50	10635;8	68592;0;0;0;
$GPXUP;3929;08:26:57;0;50	10635;8	68592;0;0;0;
$GPXUP;3929;08:26:58;0;50	10635;8	68592;0;0;0;
$GPXUP;3929;08:26:59;0;50	10635;8	68592;0;0;0;
$GPXUP;3929;08:27:00;0;50	10635;8	68592;0;0;0;
$GPXUP;3929;08:27:01;0;50	10635;8	68592;0;0;0;
$GPXUP;3929;08:27:02;0;50	10635;8	68592;0;0;0;
$GPXUP;3929;08:27:03;0;50	10635;8	68592;0;0;0;
$GPXUP;3929;08:27:04;0;50	10635;8	68592;0;0;0;
$GPXUP;3929;08:27:05;0;50	10635;8	68592;0;0;0;
$GPXUP;3929;08:27:06;0;50	10635;8	68592;0;0;0;
$GPXUP;3929;08:27:07;0;50	10635;8	68592;0;0;0;
$GPXUP;3929;08:27:08;0;50	10635;8	68592;0;0;0;
$GPXUP;3929;08:27:09;0;50	10635;8	68592;0;0;0;
$GPXUP;3929;08:27:10;0;50	10635;8	68592;0;0;0;
$GPXUP;3929;08:27:11;0;50	10635;8	68592;0;0;0;
$GPXUP;3929;08:27:12;0;50	10635;8	68592;0;0;0;
$GPXUP;3929;08:27:13;0;50	10635;8	68592;0;0;0;
$GPXUP;3929;08:27:14;0;50	10635;8	68592;0;0;0;
$GPXUP;3929;08:27:15;0;50	10635;8	68592;0;0;0;
$GPXUP;3929;08:27:16;0;50	10635;8	68592;0;0;0;
$GPXUP;3929;08:27:17;0;50	10635;8	68592;0;0;0;
$GPXUP;3929;08:27:18;0;50	10635;8	68592;0;0;0;
$GPXUP;3929;08:27:19;0;50	10635;8	68592;0;0;0;
$GPXUP;3929;08:27:20;0;50	10635;8	68592;0;0;0;
$GPXUP;3929;08:27:21;0;50	10635;8	68592;0;0;0;
$GPXUP;3929;08:27:22;0;50	10635;8	68592;0;0;0;
$GPXUP;3929;08:27:23;0;50	10635;8	68592;0;0;0;
$GPXUP;3929;08:27:24;0;50	10635;8	68592;0;0;0;
$GPXUP;3929;08:27:25;0;50	10635;8	68592;0;0;0;
$GPXUP;3929;08:27:26;0;50	10635;8	68592;0;0;0;
$GPXUP;3929;08:27:27;0;50	10635;8	68592;0;0;0;
$GPXUP;3929;08:27:28;0;50	10635;8	68592;0;0;0;
$GPXUP;3929;08:27:29;0;50	10635;8	68592;0;0;0;
$GPXUP;3929;08:27:30;0;50	10635;8	68592;0;0;0;
$GPXUP;3929;08:27:31;0;50	10635;8	68592;0;0;0;
$GPXUP;3929;08:27:32;0;50	10635;8	68592;0;0;0;
$GPXUP;3929;08:27:33;0;50	10635;8	68592;0;0;0;
$GPXUP;3929;08:27:34;0;50	10635;8	68592;0;0;0;
$GPXUP;3929;08:27:35;0;50	10635;8	68592;0;0;0;
$GPXUP;3929;08:27:36;0;50	10635;8	68592;0;0;0;
$GPXUP;3929;08:27:37;0;50	10635;8	68592;0;0;0;
$GPXUP;3929;08:27:38;0;50	10635;8	68592;0;0;0;
$GPXUP;3929;08:27:39;0;50	10635;8	68592;0;0;0;
$GPXUP;3929;08:27:40;0;50	10635;8	68592;0;0;0;
$GPXUP;3929;08:27:41;0;50	10635;8	68592;0;0;0;
$GPXUP;3929;08:27:42;0;50	10635;8	68592;0;0;0;
$GPXUP;3929;08:27:43;0;50	10635;8	68592;0;0;0;
$GPXUP;3929;08:27:44;0;50	10635;8	68592;0;0;0;
$GPXUP;3929;08:27:45;0;50	10635;8	68592;0;0;0;
$GPXUP;3929;08:27:46;0;50	10635;8	68592;0;0;0;
$GPXUP;3929;08:27:47;0;50	10635;8	68592;0;0;0;
$GPXUP;3929;08:27:48;0;50	10635;8	68592;0;0;0;
[truncated: 2,947 more rows]
