# Supplementary material for: Pigeon Navigation: Different Routes Lead to Frankfurt
Source: PLoS One. 2014 Nov 12;9(11):e112439. doi: 10.1371/journal.pone.0112439 (PMC4229201; doi:10.1371/journal.pone.0112439)
Supplement: File S4 — Files containing the original track data and a ‘Read me’ explaining the data format. (ZIP) [file pone.0112439.s004.zip › S-KB/100525xup07_389.log]

$GPXUP;3929;08:51:15;0;50	0718;8	53895;0;0;0;
$GPXUP;3929;08:51:16;0;50	07181;8	53893;0;0;3;
$GPXUP;3929;08:51:17;0;50	07179;8	53892;0;0;9;
$GPXUP;3929;08:51:18;0;50	07177;8	53889;0;0;12;
$GPXUP;3929;08:51:19;0;50	07171;8	53884;0;0;21;
$GPXUP;3929;08:51:20;0;50	0716;8	53884;0;0;36;
$GPXUP;3929;08:51:21;0;50	07144;8	53891;0;0;53;
$GPXUP;3929;08:51:22;0;50	0713;8	53904;0;0;58;
$GPXUP;3929;08:51:23;0;50	07124;8	53921;0;0;47;
$GPXUP;3929;08:51:24;0;50	07128;8	5394;0;0;40;
$GPXUP;3929;08:51:25;0;50	07137;8	53954;0;0;33;
$GPXUP;3929;08:51:26;0;50	07151;8	53956;0;0;34;
$GPXUP;3929;08:51:27;0;50	07167;8	53948;0;0;48;
$GPXUP;3929;08:51:28;0;50	07179;8	53931;0;0;54;
$GPXUP;3929;08:51:29;0;50	07185;8	5391;0;0;51;
$GPXUP;3929;08:51:30;0;50	07184;8	53886;0;0;49;
$GPXUP;3929;08:51:31;0;50	07176;8	53862;0;0;54;
$GPXUP;3929;08:51:32;0;50	07162;8	53845;0;0;52;
$GPXUP;3929;08:51:33;0;50	07145;8	53837;0;0;55;
$GPXUP;3929;08:51:34;0;50	07125;8	53838;0;0;65;
$GPXUP;3929;08:51:35;0;50	07108;8	53848;0;0;62;
$GPXUP;3929;08:51:36;0;50	07094;8	53862;0;0;60;
$GPXUP;3929;08:51:37;0;50	07083;8	53879;0;0;60;
$GPXUP;3929;08:51:38;0;50	07078;8	53899;0;0;52;
$GPXUP;3929;08:51:39;0;50	07082;8	53919;0;0;43;
$GPXUP;3929;08:51:40;0;50	07089;8	53933;0;0;32;
$GPXUP;3929;08:51:41;0;50	07104;8	53934;0;0;33;
$GPXUP;3929;08:51:42;0;50	07119;8	53928;0;0;46;
$GPXUP;3929;08:51:43;0;50	07132;8	53922;0;0;46;
$GPXUP;3929;08:51:44;0;50	07144;8	53919;0;0;45;
$GPXUP;3929;08:51:45;0;50	07154;8	53921;0;0;44;
$GPXUP;3929;08:51:46;0;50	07163;8	53929;0;0;39;
$GPXUP;3929;08:51:47;0;50	07162;8	53946;0;0;32;
$GPXUP;3929;08:51:48;0;50	07155;8	53964;0;0;34;
$GPXUP;3929;08:51:49;0;50	07145;8	53981;0;0;45;
$GPXUP;3929;08:51:50;0;50	07132;8	53994;0;0;53;
$GPXUP;3929;08:51:51;0;50	07122;8	54009;0;0;52;
$GPXUP;3929;08:51:52;0;50	07113;8	54024;0;0;49;
$GPXUP;3929;08:51:53;0;50	0711;8	54041;0;0;45;
$GPXUP;3929;08:51:54;0;50	07111;8	54058;0;0;42;
$GPXUP;3929;08:51:55;0;50	07119;8	54071;0;0;37;
$GPXUP;3929;08:51:56;0;50	07129;8	54079;0;0;38;
$GPXUP;3929;08:51:57;0;50	07138;8	54087;0;0;38;
$GPXUP;3929;08:51:58;0;50	07147;8	54096;0;0;40;
$GPXUP;3929;08:51:59;0;50	07154;8	54107;0;0;41;
$GPXUP;3929;08:52:00;0;50	0716;8	5412;0;0;39;
$GPXUP;3929;08:52:01;0;50	07161;8	54137;0;0;41;
$GPXUP;3929;08:52:02;0;50	07158;8	54156;0;0;46;
$GPXUP;3929;08:52:03;0;50	07154;8	54174;0;0;47;
$GPXUP;3929;08:52:04;0;50	07146;8	54188;0;0;46;
$GPXUP;3929;08:52:05;0;50	07134;8	54198;0;0;47;
$GPXUP;3929;08:52:06;0;50	07119;8	54202;0;0;51;
$GPXUP;3929;08:52:07;0;50	07104;8	54194;0;0;53;
$GPXUP;3929;08:52:08;0;50	07089;8	54177;0;0;60;
$GPXUP;3929;08:52:09;0;50	07083;8	54155;0;0;53;
$GPXUP;3929;08:52:10;0;50	07085;8	54131;0;0;51;
$GPXUP;3929;08:52:11;0;50	0709;8	54115;0;0;43;
$GPXUP;3929;08:52:12;0;50	07102;8	54108;0;0;35;
$GPXUP;3929;08:52:13;0;50	07119;8	5411;0;0;43;
$GPXUP;3929;08:52:14;0;50	07134;8	54121;0;0;48;
$GPXUP;3929;08:52:15;0;50	07145;8	54134;0;0;46;
$GPXUP;3929;08:52:16;0;50	07155;8	54147;0;0;46;
$GPXUP;3929;08:52:17;0;50	07164;8	54161;0;0;47;
$GPXUP;3929;08:52:18;0;50	07172;8	54175;0;0;48;
$GPXUP;3929;08:52:19;0;50	07182;8	54188;0;0;48;
$GPXUP;3929;08:52:20;0;50	07189;8	54204;0;0;48;
$GPXUP;3929;08:52:21;0;50	07192;8	54222;0;0;47;
$GPXUP;3929;08:52:22;0;50	0719;8	54244;0;0;51;
$GPXUP;3929;08:52:23;0;50	07187;8	54266;0;0;54;
$GPXUP;3929;08:52:24;0;50	07186;8	54287;0;0;52;
$GPXUP;3929;08:52:25;0;50	07188;8	54307;0;0;50;
$GPXUP;3929;08:52:26;0;50	07189;8	54326;0;0;48;
$GPXUP;3929;08:52:27;0;50	07188;8	54345;0;0;49;
$GPXUP;3929;08:52:28;0;50	07184;8	54364;0;0;52;
$GPXUP;3929;08:52:29;0;50	07175;8	54381;0;0;53;
$GPXUP;3929;08:52:30;0;50	07163;8	54393;0;0;56;
$GPXUP;3929;08:52:31;0;50	07147;8	54398;0;0;56;
$GPXUP;3929;08:52:32;0;50	07129;8	54389;0;0;58;
$GPXUP;3929;08:52:33;0;50	07114;8	5437;0;0;62;
$GPXUP;3929;08:52:34;0;50	071;8	54353;0;0;63;
$GPXUP;3929;08:52:35;0;50	07087;8	54336;0;0;62;
$GPXUP;3929;08:52:36;0;50	07076;8	54317;0;0;62;
$GPXUP;3929;08:52:37;0;50	07069;8	54296;0;0;55;
$GPXUP;3929;08:52:38;0;50	07073;8	54271;0;0;56;
$GPXUP;3929;08:52:39;0;50	07083;8	54254;0;0;52;
$GPXUP;3929;08:52:40;0;50	071;8	54246;0;0;52;
$GPXUP;3929;08:52:41;0;50	07118;8	5425;0;0;52;
$GPXUP;3929;08:52:42;0;50	07133;8	54256;0;0;51;
$GPXUP;3929;08:52:43;0;50	07145;8	54265;0;0;47;
$GPXUP;3929;08:52:44;0;50	07154;8	54277;0;0;43;
$GPXUP;3929;08:52:45;0;50	07161;8	54293;0;0;44;
$GPXUP;3929;08:52:46;0;50	07165;8	54311;0;0;44;
$GPXUP;3929;08:52:47;0;50	07164;8	54331;0;0;46;
$GPXUP;3929;08:52:48;0;50	07158;8	54349;0;0;49;
$GPXUP;3929;08:52:49;0;50	07146;8	54362;0;0;47;
$GPXUP;3929;08:52:50;0;50	07128;8	54366;0;0;56;
$GPXUP;3929;08:52:51;0;50	07113;8	54374;0;0;59;
$GPXUP;3929;08:52:52;0;50	071;8	54387;0;0;58;
$GPXUP;3929;08:52:53;0;50	07093;8	54403;0;0;50;
$GPXUP;3929;08:52:54;0;50	07094;8	54422;0;0;43;
$GPXUP;3929;08:52:55;0;50	07103;8	5444;0;0;46;
$GPXUP;3929;08:52:56;0;50	07116;8	5445;0;0;42;
$GPXUP;3929;08:52:57;0;50	0713;8	54453;0;0;45;
$GPXUP;3929;08:52:58;0;50	07143;8	5445;0;0;46;
$GPXUP;3929;08:52:59;0;50	07156;8	54442;0;0;50;
$GPXUP;3929;08:53:00;0;50	07168;8	54431;0;0;51;
$GPXUP;3929;08:53:01;0;50	07177;8	54415;0;0;52;
$GPXUP;3929;08:53:02;0;50	07184;8	54394;0;0;56;
$GPXUP;3929;08:53:03;0;50	07189;8	54373;0;0;58;
$GPXUP;3929;08:53:04;0;50	07195;8	54352;0;0;56;
$GPXUP;3929;08:53:05;0;50	07202;8	54334;0;0;54;
$GPXUP;3929;08:53:06;0;50	07209;8	54314;0;0;56;
$GPXUP;3929;08:53:07;0;50	07214;8	54293;0;0;59;
$GPXUP;3929;08:53:08;0;50	07216;8	54269;0;0;62;
$GPXUP;3929;08:53:09;0;50	07219;8	54245;0;0;61;
$GPXUP;3929;08:53:10;0;50	07222;8	54221;0;0;64;
$GPXUP;3929;08:53:11;0;50	07224;8	54195;0;0;67;
$GPXUP;3929;08:53:12;0;50	07223;8	54169;0;0;69;
$GPXUP;3929;08:53:13;0;50	07217;8	54143;0;0;71;
$GPXUP;3929;08:53:14;0;50	07206;8	5412;0;0;70;
$GPXUP;3929;08:53:15;0;50	07193;8	541;0;0;70;
$GPXUP;3929;08:53:16;0;50	07178;8	54084;0;0;69;
$GPXUP;3929;08:53:17;0;50	07162;8	5407;0;0;69;
$GPXUP;3929;08:53:18;0;50	07145;8	54063;0;0;69;
$GPXUP;3929;08:53:19;0;50	07127;8	54066;0;0;67;
$GPXUP;3929;08:53:20;0;50	07113;8	5408;0;0;60;
$GPXUP;3929;08:53:21;0;50	07107;8	54103;0;0;52;
$GPXUP;3929;08:53:22;0;50	07111;8	54129;0;0;50;
$GPXUP;3929;08:53:23;0;50	07118;8	54151;0;0;47;
$GPXUP;3929;08:53:24;0;50	07126;8	54169;0;0;48;
$GPXUP;3929;08:53:25;0;50	07135;8	54188;0;0;53;
$GPXUP;3929;08:53:26;0;50	0715;8	54199;0;0;52;
$GPXUP;3929;08:53:27;0;50	07166;8	54199;0;0;54;
$GPXUP;3929;08:53:28;0;50	07182;8	54182;0;0;61;
$GPXUP;3929;08:53:29;0;50	07195;8	54152;0;0;64;
$GPXUP;3929;08:53:30;0;50	07202;8	54118;0;0;69;
$GPXUP;3929;08:53:31;0;50	07211;8	54093;0;0;65;
$GPXUP;3929;08:53:32;0;50	07221;8	54071;0;0;64;
$GPXUP;3929;08:53:33;0;50	07232;8	54054;0;0;60;
$GPXUP;3929;08:53:34;0;50	07245;8	54043;0;0;56;
$GPXUP;3929;08:53:35;0;50	07259;8	54039;0;0;54;
$GPXUP;3929;08:53:36;0;50	07272;8	54042;0;0;51;
$GPXUP;3929;08:53:37;0;50	07284;8	54044;0;0;50;
$GPXUP;3929;08:53:38;0;50	07297;8	54045;0;0;50;
$GPXUP;3929;08:53:39;0;50	07308;8	54048;0;0;48;
$GPXUP;3929;08:53:40;0;50	07321;8	5405;0;0;48;
$GPXUP;3929;08:53:41;0;50	07332;8	54053;0;0;47;
$GPXUP;3929;08:53:42;0;50	07343;8	5406;0;0;45;
$GPXUP;3929;08:53:43;0;50	07352;8	54069;0;0;44;
$GPXUP;3929;08:53:44;0;50	07362;8	54077;0;0;45;
$GPXUP;3929;08:53:45;0;50	07373;8	54081;0;0;46;
$GPXUP;3929;08:53:46;0;50	07384;8	54086;0;0;47;
$GPXUP;3929;08:53:47;0;50	07395;8	54093;0;0;47;
$GPXUP;3929;08:53:48;0;50	07405;8	54104;0;0;48;
$GPXUP;3929;08:53:49;0;50	07412;8	54119;0;0;48;
$GPXUP;3929;08:53:50;0;50	07416;8	54137;0;0;45;
$GPXUP;3929;08:53:51;0;50	07414;8	54156;0;0;47;
$GPXUP;3929;08:53:52;0;50	07409;8	54177;0;0;49;
$GPXUP;3929;08:53:53;0;50	07403;8	54195;0;0;48;
$GPXUP;3929;08:53:54;0;50	07394;8	54211;0;0;51;
$GPXUP;3929;08:53:55;0;50	07384;8	54226;0;0;53;
$GPXUP;3929;08:53:56;0;50	07372;8	54238;0;0;57;
$GPXUP;3929;08:53:57;0;50	07359;8	54249;0;0;60;
$GPXUP;3929;08:53:58;0;50	07345;8	5426;0;0;61;
$GPXUP;3929;08:53:59;0;50	07332;8	54273;0;0;58;
$GPXUP;3929;08:54:00;0;50	07322;8	54288;0;0;54;
$GPXUP;3929;08:54:01;0;50	07316;8	54306;0;0;50;
$GPXUP;3929;08:54:02;0;50	07317;8	54326;0;0;47;
$GPXUP;3929;08:54:03;0;50	07323;8	54344;0;0;48;
$GPXUP;3929;08:54:04;0;50	0733;8	54361;0;0;47;
$GPXUP;3929;08:54:05;0;50	07336;8	54378;0;0;46;
$GPXUP;3929;08:54:06;0;50	0734;8	54395;0;0;46;
$GPXUP;3929;08:54:07;0;50	07345;8	54412;0;0;46;
$GPXUP;3929;08:54:08;0;50	0735;8	54428;0;0;46;
$GPXUP;3929;08:54:09;0;50	07354;8	54446;0;0;48;
$GPXUP;3929;08:54:10;0;50	07355;8	54465;0;0;50;
$GPXUP;3929;08:54:11;0;50	07355;8	54484;0;0;52;
$GPXUP;3929;08:54:12;0;50	07354;8	54505;0;0;54;
$GPXUP;3929;08:54:13;0;50	07351;8	54526;0;0;56;
$GPXUP;3929;08:54:14;0;50	07347;8	54547;0;0;57;
$GPXUP;3929;08:54:15;0;50	07341;8	54567;0;0;56;
$GPXUP;3929;08:54:16;0;50	07333;8	54585;0;0;58;
$GPXUP;3929;08:54:17;0;50	07321;8	54599;0;0;57;
$GPXUP;3929;08:54:18;0;50	07305;8	54603;0;0;60;
$GPXUP;3929;08:54:19;0;50	07286;8	54593;0;0;64;
$GPXUP;3929;08:54:20;0;50	07268;8	54571;0;0;71;
$GPXUP;3929;08:54:21;0;50	07254;8	54544;0;0;75;
$GPXUP;3929;08:54:22;0;50	07241;8	54519;0;0;74;
$GPXUP;3929;08:54:23;0;50	07228;8	54497;0;0;73;
$GPXUP;3929;08:54:24;0;50	07214;8	54479;0;0;70;
$GPXUP;3929;08:54:25;0;50	07197;8	54468;0;0;70;
$GPXUP;3929;08:54:26;0;50	07178;8	54464;0;0;70;
$GPXUP;3929;08:54:27;0;50	0716;8	54468;0;0;67;
$GPXUP;3929;08:54:28;0;50	07143;8	5448;0;0;67;
$GPXUP;3929;08:54:29;0;50	0713;8	54496;0;0;61;
$GPXUP;3929;08:54:30;0;50	07122;8	54515;0;0;55;
$GPXUP;3929;08:54:31;0;50	07124;8	54538;0;0;49;
$GPXUP;3929;08:54:32;0;50	07133;8	54556;0;0;46;
$GPXUP;3929;08:54:33;0;50	07148;8	54565;0;0;43;
$GPXUP;3929;08:54:34;0;50	07165;8	54562;0;0;48;
$GPXUP;3929;08:54:35;0;50	0718;8	54548;0;0;55;
$GPXUP;3929;08:54:36;0;50	07191;8	54527;0;0;61;
$GPXUP;3929;08:54:37;0;50	07203;8	54509;0;0;60;
$GPXUP;3929;08:54:38;0;50	07214;8	54492;0;0;59;
$GPXUP;3929;08:54:39;0;50	07225;8	54475;0;0;60;
$GPXUP;3929;08:54:40;0;50	07234;8	54455;0;0;63;
$GPXUP;3929;08:54:41;0;50	0724;8	54431;0;0;67;
$GPXUP;3929;08:54:42;0;50	07242;8	54403;0;0;69;
$GPXUP;3929;08:54:43;0;50	07239;8	54374;0;0;72;
$GPXUP;3929;08:54:44;0;50	07231;8	54344;0;0;75;
$GPXUP;3929;08:54:45;0;50	07223;8	54317;0;0;75;
$GPXUP;3929;08:54:46;0;50	07213;8	54291;0;0;75;
$GPXUP;3929;08:54:47;0;50	07199;8	5427;0;0;73;
$GPXUP;3929;08:54:48;0;50	07182;8	54255;0;0;71;
$GPXUP;3929;08:54:49;0;50	07162;8	54249;0;0;70;
$GPXUP;3929;08:54:50;0;50	07143;8	5425;0;0;69;
$GPXUP;3929;08:54:51;0;50	07125;8	54249;0;0;68;
$GPXUP;3929;08:54:52;0;50	07108;8	54246;0;0;70;
$GPXUP;3929;08:54:53;0;50	07091;8	54236;0;0;75;
$GPXUP;3929;08:54:54;0;50	07075;8	54217;0;0;77;
$GPXUP;3929;08:54:55;0;50	07065;8	54192;0;0;70;
$GPXUP;3929;08:54:56;0;50	07066;8	5416;0;0;68;
$GPXUP;3929;08:54:57;0;50	07075;8	54127;0;0;68;
$GPXUP;3929;08:54:58;0;50	07087;8	54108;0;0;57;
$GPXUP;3929;08:54:59;0;50	07104;8	54098;0;0;56;
$GPXUP;3929;08:55:00;0;50	0712;8	54095;0;0;54;
$GPXUP;3929;08:55:01;0;50	07137;8	54101;0;0;55;
$GPXUP;3929;08:55:02;0;50	07149;8	54113;0;0;50;
$GPXUP;3929;08:55:03;0;50	07155;8	54133;0;0;45;
$GPXUP;3929;08:55:04;0;50	07158;8	54155;0;0;45;
$GPXUP;3929;08:55:05;0;50	07158;8	54175;0;0;46;
$GPXUP;3929;08:55:06;0;50	07154;8	54196;0;0;50;
$GPXUP;3929;08:55:07;0;50	07148;8	54215;0;0;53;
$GPXUP;3929;08:55:08;0;50	07138;8	54231;0;0;54;
$GPXUP;3929;08:55:09;0;50	07125;8	54244;0;0;59;
$GPXUP;3929;08:55:10;0;50	0711;8	54252;0;0;61;
$GPXUP;3929;08:55:11;0;50	07093;8	54255;0;0;61;
$GPXUP;3929;08:55:12;0;50	07077;8	54248;0;0;62;
$GPXUP;3929;08:55:13;0;50	0706;8	5423;0;0;70;
$GPXUP;3929;08:55:14;0;50	07051;8	54205;0;0;64;
$GPXUP;3929;08:55:15;0;50	07054;8	54176;0;0;63;
$GPXUP;3929;08:55:16;0;50	07058;8	54154;0;0;55;
$GPXUP;3929;08:55:17;0;50	07071;8	54142;0;0;44;
$GPXUP;3929;08:55:18;0;50	07085;8	54142;0;0;37;
$GPXUP;3929;08:55:19;0;50	071;8	54158;0;0;44;
$GPXUP;3929;08:55:20;0;50	0711;8	54179;0;0;46;
$GPXUP;3929;08:55:21;0;50	07116;8	54199;0;0;44;
$GPXUP;3929;08:55:22;0;50	0712;8	54218;0;0;44;
$GPXUP;3929;08:55:23;0;50	07122;8	54238;0;0;49;
$GPXUP;3929;08:55:24;0;50	07116;8	54263;0;0;59;
$GPXUP;3929;08:55:25;0;50	07103;8	54281;0;0;56;
$GPXUP;3929;08:55:26;0;50	07084;8	54292;0;0;62;
$GPXUP;3929;08:55:27;0;50	07068;8	54305;0;0;63;
$GPXUP;3929;08:55:28;0;50	07052;8	54315;0;0;60;
$GPXUP;3929;08:55:29;0;50	07036;8	54321;0;0;60;
$GPXUP;3929;08:55:30;0;50	0702;8	54316;0;0;62;
$GPXUP;3929;08:55:31;0;50	07004;8	54297;0;0;67;
$GPXUP;3929;08:55:32;0;50	06994;8	5427;0;0;66;
$GPXUP;3929;08:55:33;0;50	0699;8	54243;0;0;62;
$GPXUP;3929;08:55:34;0;50	06997;8	54212;0;0;67;
$GPXUP;3929;08:55:35;0;50	07007;8	54186;0;0;68;
$GPXUP;3929;08:55:36;0;50	07022;8	5417;0;0;62;
$GPXUP;3929;08:55:37;0;50	0704;8	54162;0;0;64;
$GPXUP;3929;08:55:38;0;50	07058;8	54164;0;0;64;
$GPXUP;3929;08:55:39;0;50	07074;8	54169;0;0;61;
$GPXUP;3929;08:55:40;0;50	0709;8	54171;0;0;60;
$GPXUP;3929;08:55:41;0;50	07105;8	5417;0;0;59;
$GPXUP;3929;08:55:42;0;50	0712;8	5417;0;0;57;
$GPXUP;3929;08:55:43;0;50	07134;8	54173;0;0;57;
$GPXUP;3929;08:55:44;0;50	07148;8	5418;0;0;58;
$GPXUP;3929;08:55:45;0;50	07162;8	54186;0;0;57;
$GPXUP;3929;08:55:46;0;50	07177;8	54191;0;0;59;
$GPXUP;3929;08:55:47;0;50	07192;8	54194;0;0;59;
$GPXUP;3929;08:55:48;0;50	07207;8	54193;0;0;62;
$GPXUP;3929;08:55:49;0;50	07224;8	5419;0;0;65;
$GPXUP;3929;08:55:50;0;50	0724;8	54187;0;0;69;
$GPXUP;3929;08:55:51;0;50	07258;8	54187;0;0;69;
$GPXUP;3929;08:55:52;0;50	07274;8	54189;0;0;67;
$GPXUP;3929;08:55:53;0;50	07291;8	54193;0;0;64;
$GPXUP;3929;08:55:54;0;50	07306;8	54198;0;0;62;
$GPXUP;3929;08:55:55;0;50	07321;8	54203;0;0;61;
$GPXUP;3929;08:55:56;0;50	07337;8	54204;0;0;62;
$GPXUP;3929;08:55:57;0;50	07353;8	54204;0;0;65;
$GPXUP;3929;08:55:58;0;50	07368;8	54204;0;0;63;
$GPXUP;3929;08:55:59;0;50	07384;8	54204;0;0;60;
$GPXUP;3929;08:56:00;0;50	07398;8	54204;0;0;59;
$GPXUP;3929;08:56:01;0;50	07413;8	54197;0;0;58;
$GPXUP;3929;08:56:02;0;50	07425;8	54185;0;0;59;
$GPXUP;3929;08:56:03;0;50	07436;8	5417;0;0;60;
$GPXUP;3929;08:56:04;0;50	07447;8	54151;0;0;62;
$GPXUP;3929;08:56:05;0;50	07456;8	54131;0;0;64;
$GPXUP;3929;08:56:06;0;50	07465;8	54109;0;0;66;
$GPXUP;3929;08:56:07;0;50	07474;8	54087;0;0;67;
$GPXUP;3929;08:56:08;0;50	07484;8	54065;0;0;68;
$GPXUP;3929;08:56:09;0;50	07495;8	54044;0;0;70;
$GPXUP;3929;08:56:10;0;50	07507;8	54023;0;0;71;
$GPXUP;3929;08:56:11;0;50	07518;8	54001;0;0;71;
$GPXUP;3929;08:56:12;0;50	07529;8	5398;0;0;70;
$GPXUP;3929;08:56:13;0;50	0754;8	53958;0;0;70;
$GPXUP;3929;08:56:14;0;50	07551;8	53938;0;0;68;
$GPXUP;3929;08:56:15;0;50	07563;8	53922;0;0;63;
$GPXUP;3929;08:56:16;0;50	07576;8	53909;0;0;62;
$GPXUP;3929;08:56:17;0;50	07589;8	53895;0;0;61;
$GPXUP;3929;08:56:18;0;50	07599;8	53877;0;0;63;
$GPXUP;3929;08:56:19;0;50	07606;8	53854;0;0;66;
$GPXUP;3929;08:56:20;0;50	0761;8	53827;0;0;71;
$GPXUP;3929;08:56:21;0;50	0761;8	53797;0;0;74;
$GPXUP;3929;08:56:22;0;50	07606;8	53766;0;0;77;
$GPXUP;3929;08:56:23;0;50	07599;8	53737;0;0;77;
$GPXUP;3929;08:56:24;0;50	07592;8	53709;0;0;75;
$GPXUP;3929;08:56:25;0;50	07585;8	53682;0;0;73;
$GPXUP;3929;08:56:26;0;50	0758;8	53655;0;0;72;
$GPXUP;3929;08:56:27;0;50	07575;8	53627;0;0;70;
$GPXUP;3929;08:56:28;0;50	0757;8	53601;0;0;70;
$GPXUP;3929;08:56:29;0;50	07564;8	53575;0;0;73;
$GPXUP;3929;08:56:30;0;50	07558;8	53548;0;0;75;
$GPXUP;3929;08:56:31;0;50	07554;8	53519;0;0;75;
$GPXUP;3929;08:56:32;0;50	07554;8	5349;0;0;74;
$GPXUP;3929;08:56:33;0;50	07557;8	53462;0;0;71;
$GPXUP;3929;08:56:34;0;50	07561;8	53435;0;0;70;
$GPXUP;3929;08:56:35;0;50	07566;8	53409;0;0;68;
$GPXUP;3929;08:56:36;0;50	07573;8	53385;0;0;66;
$GPXUP;3929;08:56:37;0;50	07581;8	53363;0;0;63;
$GPXUP;3929;08:56:38;0;50	07592;8	53345;0;0;64;
$GPXUP;3929;08:56:39;0;50	07606;8	53333;0;0;63;
$GPXUP;3929;08:56:40;0;50	07621;8	53324;0;0;63;
$GPXUP;3929;08:56:41;0;50	07636;8	53313;0;0;63;
$GPXUP;3929;08:56:42;0;50	0765;8	533;0;0;65;
$GPXUP;3929;08:56:43;0;50	07662;8	53284;0;0;64;
$GPXUP;3929;08:56:44;0;50	07674;8	53268;0;0;64;
$GPXUP;3929;08:56:45;0;50	07686;8	5325;0;0;65;
$GPXUP;3929;08:56:46;0;50	07697;8	53232;0;0;64;
$GPXUP;3929;08:56:47;0;50	07708;8	53214;0;0;64;
$GPXUP;3929;08:56:48;0;50	0772;8	53198;0;0;64;
$GPXUP;3929;08:56:49;0;50	07733;8	53183;0;0;62;
$GPXUP;3929;08:56:50;0;50	07745;8	53168;0;0;62;
$GPXUP;3929;08:56:51;0;50	07757;8	53153;0;0;59;
$GPXUP;3929;08:56:52;0;50	07768;8	53138;0;0;62;
$GPXUP;3929;08:56:53;0;50	0778;8	53121;0;0;63;
$GPXUP;3929;08:56:54;0;50	07792;8	53106;0;0;64;
$GPXUP;3929;08:56:55;0;50	07806;8	53093;0;0;64;
$GPXUP;3929;08:56:56;0;50	0782;8	53083;0;0;64;
$GPXUP;3929;08:56:57;0;50	07836;8	53076;0;0;65;
$GPXUP;3929;08:56:58;0;50	07852;8	53072;0;0;64;
$GPXUP;3929;08:56:59;0;50	07867;8	53067;0;0;63;
$GPXUP;3929;08:57:00;0;50	07882;8	5306;0;0;63;
$GPXUP;3929;08:57:01;0;50	07897;8	53051;0;0;64;
$GPXUP;3929;08:57:02;0;50	07911;8	53038;0;0;66;
$GPXUP;3929;08:57:03;0;50	07924;8	53022;0;0;70;
$GPXUP;3929;08:57:04;0;50	07937;8	53001;0;0;73;
$GPXUP;3929;08:57:05;0;50	07947;8	52976;0;0;77;
$GPXUP;3929;08:57:06;0;50	07958;8	52953;0;0;73;
$GPXUP;3929;08:57:07;0;50	07971;8	52934;0;0;66;
$GPXUP;3929;08:57:08;0;50	07985;8	52924;0;0;62;
$GPXUP;3929;08:57:09;0;50	07999;8	52918;0;0;61;
$GPXUP;3929;08:57:10;0;50	08014;8	52911;0;0;62;
$GPXUP;3929;08:57:11;0;50	08029;8	52906;0;0;61;
$GPXUP;3929;08:57:12;0;50	08044;8	52905;0;0;58;
$GPXUP;3929;08:57:13;0;50	08057;8	52911;0;0;53;
$GPXUP;3929;08:57:14;0;50	08062;8	52928;0;0;44;
$GPXUP;3929;08:57:15;0;50	08058;8	52948;0;0;41;
$GPXUP;3929;08:57:16;0;50	08043;8	52969;0;0;41;
$GPXUP;3929;08:57:17;0;50	0802;8	52978;0;0;50;
$GPXUP;3929;08:57:18;0;50	08001;8	52977;0;0;54;
$GPXUP;3929;08:57:19;0;50	07984;8	52967;0;0;56;
$GPXUP;3929;08:57:20;0;50	07971;8	52947;0;0;62;
$GPXUP;3929;08:57:21;0;50	07964;8	52921;0;0;58;
$GPXUP;3929;08:57:22;0;50	07969;8	5289;0;0;63;
$GPXUP;3929;08:57:23;0;50	07974;8	52868;0;0;56;
$GPXUP;3929;08:57:24;0;50	07987;8	52855;0;0;51;
$GPXUP;3929;08:57:25;0;50	08;8	52854;0;0;41;
$GPXUP;3929;08:57:26;0;50	08008;8	52871;0;0;36;
$GPXUP;3929;08:57:27;0;50	08009;8	5289;0;0;30;
$GPXUP;3929;08:57:28;0;50	08004;8	52909;0;0;39;
$GPXUP;3929;08:57:29;0;50	07996;8	52925;0;0;44;
$GPXUP;3929;08:57:30;0;50	07984;8	52937;0;0;49;
$GPXUP;3929;08:57:31;0;50	07971;8	52945;0;0;52;
$GPXUP;3929;08:57:32;0;50	07958;8	52949;0;0;54;
$GPXUP;3929;08:57:33;0;50	07943;8	5295;0;0;56;
$GPXUP;3929;08:57:34;0;50	07929;8	52948;0;0;55;
$GPXUP;3929;08:57:35;0;50	07915;8	52943;0;0;56;
$GPXUP;3929;08:57:36;0;50	07901;8	52932;0;0;62;
$GPXUP;3929;08:57:37;0;50	0789;8	52914;0;0;61;
$GPXUP;3929;08:57:38;0;50	07891;8	52885;0;0;60;
$GPXUP;3929;08:57:39;0;50	07898;8	52852;0;0;69;
$GPXUP;3929;08:57:40;0;50	07904;8	52825;0;0;62;
$GPXUP;3929;08:57:41;0;50	07914;8	52807;0;0;57;
$GPXUP;3929;08:57:42;0;50	07927;8	528;0;0;48;
$GPXUP;3929;08:57:43;0;50	07932;8	52818;0;0;31;
$GPXUP;3929;08:57:44;0;50	07931;8	52842;0;0;30;
$GPXUP;3929;08:57:45;0;50	07924;8	52864;0;0;42;
$GPXUP;3929;08:57:46;0;50	07915;8	52879;0;0;45;
$GPXUP;3929;08:57:47;0;50	07904;8	52886;0;0;44;
$GPXUP;3929;08:57:48;0;50	0789;8	52878;0;0;47;
$GPXUP;3929;08:57:49;0;50	07878;8	52852;0;0;59;
$GPXUP;3929;08:57:50;0;50	07878;8	52825;0;0;57;
$GPXUP;3929;08:57:51;0;50	07885;8	52793;0;0;64;
$GPXUP;3929;08:57:52;0;50	07891;8	52765;0;0;65;
$GPXUP;3929;08:57:53;0;50	07893;8	52739;0;0;63;
$GPXUP;3929;08:57:54;0;50	0789;8	52713;0;0;65;
$GPXUP;3929;08:57:55;0;50	07883;8	52689;0;0;66;
$GPXUP;3929;08:57:56;0;50	07872;8	52669;0;0;63;
$GPXUP;3929;08:57:57;0;50	07856;8	52657;0;0;60;
$GPXUP;3929;08:57:58;0;50	07838;8	52653;0;0;66;
$GPXUP;3929;08:57:59;0;50	07818;8	52654;0;0;72;
$GPXUP;3929;08:58:00;0;50	07799;8	52656;0;0;72;
$GPXUP;3929;08:58:01;0;50	07781;8	52663;0;0;70;
$GPXUP;3929;08:58:02;0;50	07766;8	52676;0;0;68;
$GPXUP;3929;08:58:03;0;50	07753;8	52693;0;0;64;
$GPXUP;3929;08:58:04;0;50	0774;8	5271;0;0;65;
$GPXUP;3929;08:58:05;0;50	07726;8	52722;0;0;67;
$GPXUP;3929;08:58:06;0;50	0771;8	52731;0;0;67;
$GPXUP;3929;08:58:07;0;50	07694;8	52739;0;0;66;
$GPXUP;3929;08:58:08;0;50	0768;8	5275;0;0;63;
$GPXUP;3929;08:58:09;0;50	07666;8	52762;0;0;64;
$GPXUP;3929;08:58:10;0;50	07652;8	52776;0;0;64;
$GPXUP;3929;08:58:11;0;50	07639;8	52791;0;0;67;
$GPXUP;3929;08:58:12;0;50	07625;8	52807;0;0;70;
$GPXUP;3929;08:58:13;0;50	07611;8	52824;0;0;73;
$GPXUP;3929;08:58:14;0;50	07595;8	5284;0;0;74;
$GPXUP;3929;08:58:15;0;50	07579;8	52854;0;0;74;
$GPXUP;3929;08:58:16;0;50	07562;8	52864;0;0;72;
$GPXUP;3929;08:58:17;0;50	07545;8	5287;0;0;70;
$GPXUP;3929;08:58:18;0;50	07527;8	52871;0;0;69;
$GPXUP;3929;08:58:19;0;50	07509;8	5287;0;0;70;
$GPXUP;3929;08:58:20;0;50	07492;8	52864;0;0;71;
$GPXUP;3929;08:58:21;0;50	07475;8	52848;0;0;76;
$GPXUP;3929;08:58:22;0;50	07472;8	5282;0;0;63;
$GPXUP;3929;08:58:23;0;50	07475;8	52796;0;0;58;
$GPXUP;3929;08:58:24;0;50	07488;8	52781;0;0;46;
$GPXUP;3929;08:58:25;0;50	07512;8	52771;0;0;56;
$GPXUP;3929;08:58:26;0;50	07536;8	52774;0;0;58;
$GPXUP;3929;08:58:27;0;50	07552;8	52784;0;0;55;
$GPXUP;3929;08:58:28;0;50	07568;8	52788;0;0;57;
$GPXUP;3929;08:58:29;0;50	07584;8	52788;0;0;57;
$GPXUP;3929;08:58:30;0;50	07599;8	52785;0;0;62;
$GPXUP;3929;08:58:31;0;50	07615;8	52784;0;0;62;
$GPXUP;3929;08:58:32;0;50	0763;8	52788;0;0;60;
$GPXUP;3929;08:58:33;0;50	07643;8	52799;0;0;56;
$GPXUP;3929;08:58:34;0;50	07656;8	52808;0;0;57;
$GPXUP;3929;08:58:35;0;50	07671;8	52814;0;0;59;
$GPXUP;3929;08:58:36;0;50	07685;8	52818;0;0;60;
$GPXUP;3929;08:58:37;0;50	077;8	52821;0;0;61;
$GPXUP;3929;08:58:38;0;50	07716;8	52822;0;0;62;
$GPXUP;3929;08:58:39;0;50	07731;8	52816;0;0;63;
$GPXUP;3929;08:58:40;0;50	07747;8	52808;0;0;65;
$GPXUP;3929;08:58:41;0;50	07762;8	52799;0;0;65;
$GPXUP;3929;08:58:42;0;50	07777;8	5279;0;0;64;
$GPXUP;3929;08:58:43;0;50	07792;8	5278;0;0;63;
$GPXUP;3929;08:58:44;0;50	07804;8	52764;0;0;65;
$GPXUP;3929;08:58:45;0;50	07814;8	52742;0;0;66;
$GPXUP;3929;08:58:46;0;50	07817;8	52714;0;0;64;
$GPXUP;3929;08:58:47;0;50	0781;8	5268;0;0;72;
$GPXUP;3929;08:58:48;0;50	07801;8	52648;0;0;78;
$GPXUP;3929;08:58:49;0;50	07792;8	52618;0;0;73;
$GPXUP;3929;08:58:50;0;50	07782;8	52594;0;0;71;
$GPXUP;3929;08:58:51;0;50	07765;8	5258;0;0;67;
$GPXUP;3929;08:58:52;0;50	07745;8	52582;0;0;67;
$GPXUP;3929;08:58:53;0;50	07725;8	52596;0;0;70;
$GPXUP;3929;08:58:54;0;50	0771;8	52614;0;0;64;
$GPXUP;3929;08:58:55;0;50	07698;8	52631;0;0;59;
$GPXUP;3929;08:58:56;0;50	07686;8	52646;0;0;56;
$GPXUP;3929;08:58:57;0;50	07675;8	52662;0;0;54;
$GPXUP;3929;08:58:58;0;50	07667;8	52678;0;0;53;
$GPXUP;3929;08:58:59;0;50	07661;8	52697;0;0;52;
$GPXUP;3929;08:59:00;0;50	07654;8	52716;0;0;56;
$GPXUP;3929;08:59:01;0;50	07647;8	52736;0;0;55;
$GPXUP;3929;08:59:02;0;50	07642;8	52756;0;0;55;
$GPXUP;3929;08:59:03;0;50	07637;8	52776;0;0;56;
$GPXUP;3929;08:59:04;0;50	07631;8	52796;0;0;57;
$GPXUP;3929;08:59:05;0;50	07622;8	52813;0;0;55;
$GPXUP;3929;08:59:06;0;50	0761;8	52826;0;0;60;
$GPXUP;3929;08:59:07;0;50	07597;8	52839;0;0;59;
$GPXUP;3929;08:59:08;0;50	07586;8	52854;0;0;59;
$GPXUP;3929;08:59:09;0;50	07576;8	52872;0;0;59;
$GPXUP;3929;08:59:10;0;50	07567;8	5289;0;0;59;
$GPXUP;3929;08:59:11;0;50	07559;8	52909;0;0;58;
$GPXUP;3929;08:59:12;0;50	07552;8	52928;0;0;57;
$GPXUP;3929;08:59:13;0;50	07545;8	52947;0;0;56;
$GPXUP;3929;08:59:14;0;50	07537;8	52965;0;0;56;
$GPXUP;3929;08:59:15;0;50	07527;8	52981;0;0;57;
$GPXUP;3929;08:59:16;0;50	07516;8	52996;0;0;58;
$GPXUP;3929;08:59:17;0;50	07506;8	53012;0;0;59;
$GPXUP;3929;08:59:18;0;50	07496;8	5303;0;0;61;
$GPXUP;3929;08:59:19;0;50	07485;8	53046;0;0;62;
$GPXUP;3929;08:59:20;0;50	07472;8	53059;0;0;64;
$GPXUP;3929;08:59:21;0;50	07456;8	53068;0;0;66;
$GPXUP;3929;08:59:22;0;50	0744;8	53072;0;0;67;
$GPXUP;3929;08:59:23;0;50	07422;8	53073;0;0;68;
$GPXUP;3929;08:59:24;0;50	07405;8	5307;0;0;70;
$GPXUP;3929;08:59:25;0;50	07387;8	53063;0;0;74;
$GPXUP;3929;08:59:26;0;50	07368;8	53055;0;0;76;
$GPXUP;3929;08:59:27;0;50	0735;8	53051;0;0;73;
$GPXUP;3929;08:59:28;0;50	07333;8	53054;0;0;67;
$GPXUP;3929;08:59:29;0;50	07317;8	53059;0;0;66;
$GPXUP;3929;08:59:30;0;50	07301;8	53066;0;0;65;
$GPXUP;3929;08:59:31;0;50	07287;8	53077;0;0;60;
$GPXUP;3929;08:59:32;0;50	07277;8	53092;0;0;56;
$GPXUP;3929;08:59:33;0;50	07271;8	53112;0;0;52;
$GPXUP;3929;08:59:34;0;50	07271;8	53132;0;0;48;
$GPXUP;3929;08:59:35;0;50	07276;8	53154;0;0;52;
$GPXUP;3929;08:59:36;0;50	07284;8	53171;0;0;50;
$GPXUP;3929;08:59:37;0;50	07297;8	53182;0;0;47;
$GPXUP;3929;08:59:38;0;50	07311;8	53188;0;0;50;
$GPXUP;3929;08:59:39;0;50	07324;8	53193;0;0;49;
$GPXUP;3929;08:59:40;0;50	07337;8	53194;0;0;47;
$GPXUP;3929;08:59:41;0;50	0735;8	53186;0;0;52;
$GPXUP;3929;08:59:42;0;50	07361;8	53167;0;0;58;
$GPXUP;3929;08:59:43;0;50	07366;8	5314;0;0;61;
$GPXUP;3929;08:59:44;0;50	07365;8	5311;0;0;61;
$GPXUP;3929;08:59:45;0;50	0736;8	53082;0;0;65;
$GPXUP;3929;08:59:46;0;50	0735;8	53054;0;0;71;
$GPXUP;3929;08:59:47;0;50	07342;8	53026;0;0;74;
$GPXUP;3929;08:59:48;0;50	07338;8	52998;0;0;72;
$GPXUP;3929;08:59:49;0;50	0734;8	52973;0;0;65;
$GPXUP;3929;08:59:50;0;50	07349;8	52955;0;0;52;
$GPXUP;3929;08:59:51;0;50	07363;8	52945;0;0;48;
$GPXUP;3929;08:59:52;0;50	07378;8	52941;0;0;49;
$GPXUP;3929;08:59:53;0;50	07392;8	52945;0;0;46;
$GPXUP;3929;08:59:54;0;50	07401;8	52964;0;0;47;
$GPXUP;3929;08:59:55;0;50	07405;8	52987;0;0;46;
$GPXUP;3929;08:59:56;0;50	07405;8	53008;0;0;45;
$GPXUP;3929;08:59:57;0;50	07401;8	53029;0;0;50;
$GPXUP;3929;08:59:58;0;50	07392;8	53049;0;0;54;
$GPXUP;3929;08:59:59;0;50	0738;8	53064;0;0;55;
$GPXUP;3929;09:00:00;0;50	0737;8	5308;0;0;54;
$GPXUP;3929;09:00:01;0;50	07362;8	53097;0;0;53;
$GPXUP;3929;09:00:02;0;50	07358;8	53116;0;0;51;
$GPXUP;3929;09:00:03;0;50	07359;8	53136;0;0;50;
$GPXUP;3929;09:00:04;0;50	07362;8	53155;0;0;48;
$GPXUP;3929;09:00:05;0;50	0737;8	53171;0;0;47;
$GPXUP;3929;09:00:06;0;50	0738;8	53182;0;0;47;
$GPXUP;3929;09:00:07;0;50	07391;8	53189;0;0;48;
$GPXUP;3929;09:00:08;0;50	07404;8	53195;0;0;49;
$GPXUP;3929;09:00:09;0;50	07415;8	532;0;0;46;
$GPXUP;3929;09:00:10;0;50	07426;8	53207;0;0;44;
$GPXUP;3929;09:00:11;0;50	07434;8	53217;0;0;42;
$GPXUP;3929;09:00:12;0;50	0744;8	53232;0;0;43;
$GPXUP;3929;09:00:13;0;50	07443;8	53249;0;0;46;
$GPXUP;3929;09:00:14;0;50	07443;8	53268;0;0;47;
$GPXUP;3929;09:00:15;0;50	07442;8	53286;0;0;49;
$GPXUP;3929;09:00:16;0;50	07438;8	53305;0;0;52;
$GPXUP;3929;09:00:17;0;50	0743;8	53322;0;0;51;
$GPXUP;3929;09:00:18;0;50	07418;8	53334;0;0;53;
$GPXUP;3929;09:00:19;0;50	07401;8	53337;0;0;56;
$GPXUP;3929;09:00:20;0;50	07385;8	53333;0;0;55;
$GPXUP;3929;09:00:21;0;50	0737;8	53326;0;0;57;
$GPXUP;3929;09:00:22;0;50	07355;8	53314;0;0;60;
$GPXUP;3929;09:00:23;0;50	07342;8	53299;0;0;63;
$GPXUP;3929;09:00:24;0;50	07331;8	53279;0;0;65;
$GPXUP;3929;09:00:25;0;50	07324;8	53254;0;0;66;
$GPXUP;3929;09:00:26;0;50	07323;8	53224;0;0;68;
$GPXUP;3929;09:00:27;0;50	07324;8	53194;0;0;66;
$GPXUP;3929;09:00:28;0;50	07326;8	53168;0;0;63;
$GPXUP;3929;09:00:29;0;50	07328;8	53143;0;0;59;
$GPXUP;3929;09:00:30;0;50	07329;8	5312;0;0;59;
$GPXUP;3929;09:00:31;0;50	07327;8	53096;0;0;60;
$GPXUP;3929;09:00:32;0;50	07319;8	53075;0;0;63;
$GPXUP;3929;09:00:33;0;50	07305;8	5306;0;0;64;
$GPXUP;3929;09:00:34;0;50	07286;8	53051;0;0;68;
$GPXUP;3929;09:00:35;0;50	07268;8	53045;0;0;67;
$GPXUP;3929;09:00:36;0;50	07251;8	53041;0;0;63;
$GPXUP;3929;09:00:37;0;50	07235;8	5304;0;0;60;
$GPXUP;3929;09:00:38;0;50	07219;8	53046;0;0;58;
$GPXUP;3929;09:00:39;0;50	07208;8	53058;0;0;54;
$GPXUP;3929;09:00:40;0;50	07202;8	53078;0;0;46;
$GPXUP;3929;09:00:41;0;50	07204;8	53099;0;0;44;
$GPXUP;3929;09:00:42;0;50	07204;8	53119;0;0;48;
$GPXUP;3929;09:00:43;0;50	072;8	53139;0;0;54;
$GPXUP;3929;09:00:44;0;50	07194;8	53157;0;0;50;
$GPXUP;3929;09:00:45;0;50	0718;8	53165;0;0;49;
$GPXUP;3929;09:00:46;0;50	07163;8	53163;0;0;52;
$GPXUP;3929;09:00:47;0;50	07144;8	53144;0;0;65;
$GPXUP;3929;09:00:48;0;50	07128;8	53119;0;0;73;
$GPXUP;3929;09:00:49;0;50	07115;8	53095;0;0;71;
$GPXUP;3929;09:00:50;0;50	07104;8	53072;0;0;69;
$GPXUP;3929;09:00:51;0;50	07095;8	53047;0;0;68;
$GPXUP;3929;09:00:52;0;50	07091;8	53022;0;0;64;
$GPXUP;3929;09:00:53;0;50	07093;8	52995;0;0;65;
$GPXUP;3929;09:00:54;0;50	07099;8	52972;0;0;61;
$GPXUP;3929;09:00:55;0;50	07112;8	52958;0;0;55;
$GPXUP;3929;09:00:56;0;50	07127;8	52954;0;0;50;
$GPXUP;3929;09:00:57;0;50	07141;8	52959;0;0;45;
$GPXUP;3929;09:00:58;0;50	07152;8	52974;0;0;48;
$GPXUP;3929;09:00:59;0;50	07162;8	52989;0;0;47;
$GPXUP;3929;09:01:00;0;50	07171;8	53002;0;0;45;
$GPXUP;3929;09:01:01;0;50	07179;8	53014;0;0;42;
$GPXUP;3929;09:01:02;0;50	07188;8	53024;0;0;43;
$GPXUP;3929;09:01:03;0;50	07198;8	53033;0;0;45;
$GPXUP;3929;09:01:04;0;50	07208;8	53041;0;0;44;
$GPXUP;3929;09:01:05;0;50	07218;8	5305;0;0;44;
$GPXUP;3929;09:01:06;0;50	07228;8	53055;0;0;44;
$GPXUP;3929;09:01:07;0;50	0724;8	53052;0;0;47;
$GPXUP;3929;09:01:08;0;50	07253;8	53042;0;0;52;
$GPXUP;3929;09:01:09;0;50	07265;8	53035;0;0;49;
$GPXUP;3929;09:01:10;0;50	07277;8	53032;0;0;46;
$GPXUP;3929;09:01:11;0;50	07288;8	53034;0;0;44;
$GPXUP;3929;09:01:12;0;50	07298;8	5304;0;0;44;
$GPXUP;3929;09:01:13;0;50	07307;8	5305;0;0;42;
$GPXUP;3929;09:01:14;0;50	07313;8	53066;0;0;44;
$GPXUP;3929;09:01:15;0;50	07317;8	53081;0;0;42;
$GPXUP;3929;09:01:16;0;50	07319;8	53098;0;0;42;
$GPXUP;3929;09:01:17;0;50	0732;8	53115;0;0;45;
$GPXUP;3929;09:01:18;0;50	07319;8	53133;0;0;46;
$GPXUP;3929;09:01:19;0;50	07317;8	53151;0;0;47;
$GPXUP;3929;09:01:20;0;50	07315;8	5317;0;0;47;
$GPXUP;3929;09:01:21;0;50	07315;8	53188;0;0;47;
$GPXUP;3929;09:01:22;0;50	07319;8	53205;0;0;48;
$GPXUP;3929;09:01:23;0;50	07326;8	5322;0;0;47;
$GPXUP;3929;09:01:24;0;50	07336;8	53231;0;0;49;
$GPXUP;3929;09:01:25;0;50	07347;8	5324;0;0;50;
$GPXUP;3929;09:01:26;0;50	07358;8	53248;0;0;49;
$GPXUP;3929;09:01:27;0;50	07369;8	53258;0;0;47;
$GPXUP;3929;09:01:28;0;50	07377;8	5327;0;0;48;
$GPXUP;3929;09:01:29;0;50	07386;8	53283;0;0;49;
$GPXUP;3929;09:01:30;0;50	07396;8	53294;0;0;49;
$GPXUP;3929;09:01:31;0;50	07407;8	53303;0;0;47;
$GPXUP;3929;09:01:32;0;50	07416;8	53315;0;0;47;
$GPXUP;3929;09:01:33;0;50	07423;8	5333;0;0;50;
$GPXUP;3929;09:01:34;0;50	07431;8	53346;0;0;51;
$GPXUP;3929;09:01:35;0;50	0744;8	5336;0;0;50;
$GPXUP;3929;09:01:36;0;50	07448;8	53375;0;0;51;
$GPXUP;3929;09:01:37;0;50	07455;8	53391;0;0;50;
$GPXUP;3929;09:01:38;0;50	07464;8	53404;0;0;50;
$GPXUP;3929;09:01:39;0;50	07476;8	53413;0;0;53;
$GPXUP;3929;09:01:40;0;50	07488;8	5342;0;0;53;
$GPXUP;3929;09:01:41;0;50	075;8	53427;0;0;50;
$GPXUP;3929;09:01:42;0;50	07511;8	53436;0;0;49;
$GPXUP;3929;09:01:43;0;50	07521;8	53447;0;0;48;
$GPXUP;3929;09:01:44;0;50	0753;8	53459;0;0;46;
$GPXUP;3929;09:01:45;0;50	07536;8	53473;0;0;46;
$GPXUP;3929;09:01:46;0;50	07542;8	53489;0;0;47;
$GPXUP;3929;09:01:47;0;50	07547;8	53506;0;0;48;
$GPXUP;3929;09:01:48;0;50	07552;8	53523;0;0;48;
$GPXUP;3929;09:01:49;0;50	07554;8	53541;0;0;48;
$GPXUP;3929;09:01:50;0;50	07556;8	5356;0;0;49;
$GPXUP;3929;09:01:51;0;50	0756;8	53578;0;0;50;
$GPXUP;3929;09:01:52;0;50	07566;8	53594;0;0;51;
$GPXUP;3929;09:01:53;0;50	07577;8	53607;0;0;53;
$GPXUP;3929;09:01:54;0;50	0759;8	53615;0;0;55;
$GPXUP;3929;09:01:55;0;50	07604;8	53618;0;0;55;
$GPXUP;3929;09:01:56;0;50	07617;8	53623;0;0;54;
$GPXUP;3929;09:01:57;0;50	07629;8	53631;0;0;49;
$GPXUP;3929;09:01:58;0;50	07637;8	53645;0;0;46;
$GPXUP;3929;09:01:59;0;50	07641;8	53662;0;0;48;
$GPXUP;3929;09:02:00;0;50	07646;8	5368;0;0;47;
$GPXUP;3929;09:02:01;0;50	07651;8	53697;0;0;47;
$GPXUP;3929;09:02:02;0;50	07657;8	53713;0;0;47;
$GPXUP;3929;09:02:03;0;50	07663;8	53728;0;0;48;
$GPXUP;3929;09:02:04;0;50	07672;8	53742;0;0;49;
$GPXUP;3929;09:02:05;0;50	07681;8	53754;0;0;50;
$GPXUP;3929;09:02:06;0;50	07692;8	53763;0;0;51;
$GPXUP;3929;09:02:07;0;50	07705;8	53769;0;0;54;
$GPXUP;3929;09:02:08;0;50	07717;8	53775;0;0;52;
$GPXUP;3929;09:02:09;0;50	07728;8	53785;0;0;50;
$GPXUP;3929;09:02:10;0;50	07735;8	538;0;0;48;
$GPXUP;3929;09:02:11;0;50	07739;8	53818;0;0;47;
$GPXUP;3929;09:02:12;0;50	07737;8	53839;0;0;49;
$GPXUP;3929;09:02:13;0;50	0773;8	53858;0;0;52;
$GPXUP;3929;09:02:14;0;50	07718;8	53871;0;0;53;
$GPXUP;3929;09:02:15;0;50	07702;8	53877;0;0;53;
$GPXUP;3929;09:02:16;0;50	07685;8	53877;0;0;54;
$GPXUP;3929;09:02:17;0;50	0767;8	53869;0;0;56;
$GPXUP;3929;09:02:18;0;50	07656;8	53856;0;0;59;
$GPXUP;3929;09:02:19;0;50	07644;8	53838;0;0;60;
$GPXUP;3929;09:02:20;0;50	07642;8	53813;0;0;55;
$GPXUP;3929;09:02:21;0;50	07645;8	53789;0;0;57;
$GPXUP;3929;09:02:22;0;50	07654;8	53771;0;0;52;
$GPXUP;3929;09:02:23;0;50	07669;8	53764;0;0;45;
$GPXUP;3929;09:02:24;0;50	07684;8	53771;0;0;45;
$GPXUP;3929;09:02:25;0;50	07698;8	53786;0;0;47;
$GPXUP;3929;09:02:26;0;50	07707;8	53801;0;0;45;
$GPXUP;3929;09:02:27;0;50	07716;8	53815;0;0;45;
$GPXUP;3929;09:02:28;0;50	07726;8	53826;0;0;47;
$GPXUP;3929;09:02:29;0;50	07738;8	53834;0;0;50;
$GPXUP;3929;09:02:30;0;50	0775;8	53844;0;0;50;
$GPXUP;3929;09:02:31;0;50	0776;8	53855;0;0;49;
$GPXUP;3929;09:02:32;0;50	07768;8	5387;0;0;48;
$GPXUP;3929;09:02:33;0;50	07773;8	53887;0;0;48;
$GPXUP;3929;09:02:34;0;50	07775;8	53906;0;0;49;
$GPXUP;3929;09:02:35;0;50	07774;8	53927;0;0;51;
$GPXUP;3929;09:02:36;0;50	07776;8	53946;0;0;48;
$GPXUP;3929;09:02:37;0;50	07779;8	53964;0;0;47;
$GPXUP;3929;09:02:38;0;50	07784;8	53981;0;0;46;
$GPXUP;3929;09:02:39;0;50	0779;8	53996;0;0;46;
$GPXUP;3929;09:02:40;0;50	07796;8	54011;0;0;47;
$GPXUP;3929;09:02:41;0;50	07799;8	54029;0;0;47;
$GPXUP;3929;09:02:42;0;50	07798;8	54048;0;0;49;
$GPXUP;3929;09:02:43;0;50	07793;8	54067;0;0;52;
$GPXUP;3929;09:02:44;0;50	07786;8	54085;0;0;55;
$GPXUP;3929;09:02:45;0;50	07776;8	54102;0;0;56;
$GPXUP;3929;09:02:46;0;50	07767;8	54118;0;0;54;
$GPXUP;3929;09:02:47;0;50	07759;8	54135;0;0;53;
$GPXUP;3929;09:02:48;0;50	07754;8	54153;0;0;50;
$GPXUP;3929;09:02:49;0;50	07753;8	54172;0;0;46;
$GPXUP;3929;09:02:50;0;50	07757;8	5419;0;0;46;
$GPXUP;3929;09:02:51;0;50	07765;8	54203;0;0;41;
$GPXUP;3929;09:02:52;0;50	07778;8	5421;0;0;45;
$GPXUP;3929;09:02:53;0;50	07792;8	54214;0;0;50;
$GPXUP;3929;09:02:54;0;50	07804;8	54221;0;0;51;
$GPXUP;3929;09:02:55;0;50	07816;8	54232;0;0;54;
$GPXUP;3929;09:02:56;0;50	07826;8	54248;0;0;58;
$GPXUP;3929;09:02:57;0;50	07834;8	54268;0;0;57;
$GPXUP;3929;09:02:58;0;50	07838;8	54288;0;0;53;
$GPXUP;3929;09:02:59;0;50	07841;8	54309;0;0;52;
$GPXUP;3929;09:03:00;0;50	07842;8	54329;0;0;51;
$GPXUP;3929;09:03:01;0;50	07842;8	54349;0;0;49;
$GPXUP;3929;09:03:02;0;50	07844;8	54368;0;0;49;
$GPXUP;3929;09:03:03;0;50	0785;8	54385;0;0;51;
$GPXUP;3929;09:03:04;0;50	07857;8	54402;0;0;51;
$GPXUP;3929;09:03:05;0;50	07863;8	5442;0;0;52;
$GPXUP;3929;09:03:06;0;50	07869;8	54438;0;0;53;
$GPXUP;3929;09:03:07;0;50	07877;8	54455;0;0;54;
$GPXUP;3929;09:03:08;0;50	07887;8	54468;0;0;55;
$GPXUP;3929;09:03:09;0;50	07899;8	5448;0;0;56;
$GPXUP;3929;09:03:10;0;50	07912;8	5449;0;0;55;
$GPXUP;3929;09:03:11;0;50	07924;8	545;0;0;56;
$GPXUP;3929;09:03:12;0;50	07938;8	54507;0;0;56;
$GPXUP;3929;09:03:13;0;50	07951;8	54512;0;0;55;
$GPXUP;3929;09:03:14;0;50	07965;8	54515;0;0;54;
$GPXUP;3929;09:03:15;0;50	07978;8	54519;0;0;55;
$GPXUP;3929;09:03:16;0;50	07991;8	54526;0;0;54;
$GPXUP;3929;09:03:17;0;50	08003;8	54537;0;0;54;
$GPXUP;3929;09:03:18;0;50	08014;8	54548;0;0;52;
$GPXUP;3929;09:03:19;0;50	08024;8	5456;0;0;50;
$GPXUP;3929;09:03:20;0;50	08032;8	54574;0;0;49;
$GPXUP;3929;09:03:21;0;50	0804;8	54589;0;0;49;
$GPXUP;3929;09:03:22;0;50	08048;8	54604;0;0;50;
$GPXUP;3929;09:03:23;0;50	08057;8	54617;0;0;52;
$GPXUP;3929;09:03:24;0;50	08069;8	54629;0;0;55;
$GPXUP;3929;09:03:25;0;50	0808;8	54641;0;0;54;
$GPXUP;3929;09:03:26;0;50	0809;8	54654;0;0;51;
$GPXUP;3929;09:03:27;0;50	08101;8	54664;0;0;50;
$GPXUP;3929;09:03:28;0;50	08112;8	54671;0;0;51;
$GPXUP;3929;09:03:29;0;50	08124;8	5468;0;0;51;
$GPXUP;3929;09:03:30;0;50	08134;8	54693;0;0;53;
$GPXUP;3929;09:03:31;0;50	08142;8	54709;0;0;53;
$GPXUP;3929;09:03:32;0;50	0815;8	54726;0;0;56;
$GPXUP;3929;09:03:33;0;50	08158;8	54746;0;0;59;
$GPXUP;3929;09:03:34;0;50	08165;8	54766;0;0;62;
$GPXUP;3929;09:03:35;0;50	08172;8	54788;0;0;60;
$GPXUP;3929;09:03:36;0;50	08179;8	54807;0;0;54;
$GPXUP;3929;09:03:37;0;50	08189;8	5482;0;0;51;
$GPXUP;3929;09:03:38;0;50	08202;8	54827;0;0;53;
$GPXUP;3929;09:03:39;0;50	08216;8	5483;0;0;56;
$GPXUP;3929;09:03:40;0;50	0823;8	54833;0;0;54;
$GPXUP;3929;09:03:41;0;50	08243;8	54838;0;0;54;
$GPXUP;3929;09:03:42;0;50	08255;8	54847;0;0;50;
$GPXUP;3929;09:03:43;0;50	08265;8	54857;0;0;48;
$GPXUP;3929;09:03:44;0;50	08273;8	5487;0;0;48;
$GPXUP;3929;09:03:45;0;50	08281;8	54885;0;0;48;
$GPXUP;3929;09:03:46;0;50	08288;8	549;0;0;50;
$GPXUP;3929;09:03:47;0;50	08296;8	54915;0;0;49;
$GPXUP;3929;09:03:48;0;50	08304;8	54929;0;0;49;
$GPXUP;3929;09:03:49;0;50	08315;8	54938;0;0;50;
$GPXUP;3929;09:03:50;0;50	08328;8	54942;0;0;54;
$GPXUP;3929;09:03:51;0;50	08342;8	54946;0;0;53;
$GPXUP;3929;09:03:52;0;50	08353;8	54954;0;0;51;
$GPXUP;3929;09:03:53;0;50	08363;8	54966;0;0;48;
$GPXUP;3929;09:03:54;0;50	08368;8	54982;0;0;45;
$GPXUP;3929;09:03:55;0;50	08369;8	55;0;0;46;
$GPXUP;3929;09:03:56;0;50	08369;8	55018;0;0;45;
$GPXUP;3929;09:03:57;0;50	0837;8	55036;0;0;44;
$GPXUP;3929;09:03:58;0;50	08373;8	55052;0;0;42;
$GPXUP;3929;09:03:59;0;50	0838;8	55064;0;0;40;
$GPXUP;3929;09:04:00;0;50	08391;8	55069;0;0;41;
$GPXUP;3929;09:04:01;0;50	08404;8	55064;0;0;46;
$GPXUP;3929;09:04:02;0;50	08418;8	55052;0;0;55;
$GPXUP;3929;09:04:03;0;50	08432;8	55041;0;0;55;
$GPXUP;3929;09:04:04;0;50	08444;8	55033;0;0;53;
$GPXUP;3929;09:04:05;0;50	08457;8	55031;0;0;48;
$GPXUP;3929;09:04:06;0;50	08468;8	55034;0;0;45;
$GPXUP;3929;09:04:07;0;50	08476;8	55046;0;0;41;
$GPXUP;3929;09:04:08;0;50	08477;8	55062;0;0;35;
$GPXUP;3929;09:04:09;0;50	08474;8	55081;0;0;40;
$GPXUP;3929;09:04:10;0;50	08467;8	55097;0;0;41;
$GPXUP;3929;09:04:11;0;50	08458;8	55109;0;0;44;
$GPXUP;3929;09:04:12;0;50	08446;8	55115;0;0;43;
$GPXUP;3929;09:04:13;0;50	08433;8	55109;0;0;47;
$GPXUP;3929;09:04:14;0;50	08418;8	55087;0;0;62;
$GPXUP;3929;09:04:15;0;50	08412;8	55059;0;0;63;
$GPXUP;3929;09:04:16;0;50	08414;8	55029;0;0;64;
$GPXUP;3929;09:04:17;0;50	08422;8	55006;0;0;54;
$GPXUP;3929;09:04:18;0;50	08434;8	54994;0;0;48;
$GPXUP;3929;09:04:19;0;50	08449;8	54991;0;0;44;
$GPXUP;3929;09:04:20;0;50	0846;8	55003;0;0;40;
$GPXUP;3929;09:04:21;0;50	08468;8	5502;0;0;41;
$GPXUP;3929;09:04:22;0;50	08476;8	55033;0;0;43;
$GPXUP;3929;09:04:23;0;50	08486;8	55044;0;0;46;
$GPXUP;3929;09:04:24;0;50	08498;8	55052;0;0;50;
$GPXUP;3929;09:04:25;0;50	0851;8	55058;0;0;52;
$GPXUP;3929;09:04:26;0;50	08523;8	55064;0;0;51;
$GPXUP;3929;09:04:27;0;50	08534;8	55071;0;0;48;
$GPXUP;3929;09:04:28;0;50	08545;8	55079;0;0;45;
$GPXUP;3929;09:04:29;0;50	08554;8	55089;0;0;44;
$GPXUP;3929;09:04:30;0;50	08561;8	55102;0;0;42;
$GPXUP;3929;09:04:31;0;50	08564;8	55117;0;0;40;
$GPXUP;3929;09:04:32;0;50	0856;8	55136;0;0;46;
$GPXUP;3929;09:04:33;0;50	0855;8	55151;0;0;43;
$GPXUP;3929;09:04:34;0;50	08534;8	55157;0;0;49;
$GPXUP;3929;09:04:35;0;50	08518;8	55155;0;0;52;
$GPXUP;3929;09:04:36;0;50	08501;8	5514;0;0;61;
$GPXUP;3929;09:04:37;0;50	08489;8	5512;0;0;57;
$GPXUP;3929;09:04:38;0;50	08493;8	55091;0;0;55;
$GPXUP;3929;09:04:39;0;50	08504;8	55063;0;0;55;
$GPXUP;3929;09:04:40;0;50	08516;8	55048;0;0;55;
$GPXUP;3929;09:04:41;0;50	08532;8	55042;0;0;50;
$GPXUP;3929;09:04:42;0;50	08548;8	5505;0;0;51;
$GPXUP;3929;09:04:43;0;50	08558;8	55067;0;0;45;
$GPXUP;3929;09:04:44;0;50	08562;8	55086;0;0;41;
$GPXUP;3929;09:04:45;0;50	08564;8	55104;0;0;41;
$GPXUP;3929;09:04:46;0;50	08565;8	55122;0;0;40;
$GPXUP;3929;09:04:47;0;50	08567;8	55138;0;0;41;
$GPXUP;3929;09:04:48;0;50	08572;8	55153;0;0;43;
$GPXUP;3929;09:04:49;0;50	08582;8	55163;0;0;44;
$GPXUP;3929;09:04:50;0;50	08594;8	55171;0;0;50;
$GPXUP;3929;09:04:51;0;50	08606;8	55181;0;0;54;
$GPXUP;3929;09:04:52;0;50	08618;8	55192;0;0;53;
$GPXUP;3929;09:04:53;0;50	08628;8	55206;0;0;52;
$GPXUP;3929;09:04:54;0;50	08638;8	5522;0;0;50;
$GPXUP;3929;09:04:55;0;50	08646;8	55234;0;0;49;
$GPXUP;3929;09:04:56;0;50	08653;8	5525;0;0;48;
$GPXUP;3929;09:04:57;0;50	0866;8	55266;0;0;49;
$GPXUP;3929;09:04:58;0;50	08669;8	5528;0;0;51;
$GPXUP;3929;09:04:59;0;50	08679;8	55293;0;0;53;
$GPXUP;3929;09:05:00;0;50	0869;8	55307;0;0;53;
$GPXUP;3929;09:05:01;0;50	087;8	5532;0;0;53;
$GPXUP;3929;09:05:02;0;50	08708;8	55336;0;0;53;
$GPXUP;3929;09:05:03;0;50	08716;8	55353;0;0;54;
$GPXUP;3929;09:05:04;0;50	08725;8	55368;0;0;53;
$GPXUP;3929;09:05:05;0;50	08736;8	5538;0;0;54;
$GPXUP;3929;09:05:06;0;50	08749;8	55387;0;0;56;
$GPXUP;3929;09:05:07;0;50	08763;8	55393;0;0;58;
$GPXUP;3929;09:05:08;0;50	08777;8	55399;0;0;58;
$GPXUP;3929;09:05:09;0;50	08791;8	55406;0;0;56;
$GPXUP;3929;09:05:10;0;50	08803;8	55416;0;0;54;
$GPXUP;3929;09:05:11;0;50	08813;8	55429;0;0;52;
$GPXUP;3929;09:05:12;0;50	08822;8	55444;0;0;52;
$GPXUP;3929;09:05:13;0;50	08831;8	5546;0;0;53;
$GPXUP;3929;09:05:14;0;50	08839;8	55476;0;0;53;
$GPXUP;3929;09:05:15;0;50	08847;8	55493;0;0;54;
$GPXUP;3929;09:05:16;0;50	08855;8	5551;0;0;54;
$GPXUP;3929;09:05:17;0;50	08864;8	55525;0;0;56;
$GPXUP;3929;09:05:18;0;50	08876;8	55537;0;0;57;
$GPXUP;3929;09:05:19;0;50	0889;8	55546;0;0;59;
$GPXUP;3929;09:05:20;0;50	08904;8	55553;0;0;60;
$GPXUP;3929;09:05:21;0;50	08919;8	55558;0;0;61;
$GPXUP;3929;09:05:22;0;50	08934;8	55566;0;0;61;
$GPXUP;3929;09:05:23;0;50	08947;8	55578;0;0;60;
$GPXUP;3929;09:05:24;0;50	08959;8	55592;0;0;60;
$GPXUP;3929;09:05:25;0;50	0897;8	55607;0;0;57;
$GPXUP;3929;09:05:26;0;50	08982;8	55619;0;0;57;
$GPXUP;3929;09:05:27;0;50	08994;8	5563;0;0;59;
$GPXUP;3929;09:05:28;0;50	09006;8	55643;0;0;59;
$GPXUP;3929;09:05:29;0;50	09017;8	55658;0;0;58;
$GPXUP;3929;09:05:30;0;50	09027;8	55676;0;0;58;
$GPXUP;3929;09:05:31;0;50	09037;8	55692;0;0;57;
$GPXUP;3929;09:05:32;0;50	09048;8	55706;0;0;56;
$GPXUP;3929;09:05:33;0;50	09059;8	55719;0;0;56;
$GPXUP;3929;09:05:34;0;50	0907;8	55733;0;0;57;
$GPXUP;3929;09:05:35;0;50	0908;8	55748;0;0;58;
$GPXUP;3929;09:05:36;0;50	09091;8	55763;0;0;59;
$GPXUP;3929;09:05:37;0;50	09104;8	55776;0;0;61;
$GPXUP;3929;09:05:38;0;50	09116;8	5579;0;0;62;
$GPXUP;3929;09:05:39;0;50	09129;8	55803;0;0;63;
$GPXUP;3929;09:05:40;0;50	09143;8	55815;0;0;62;
$GPXUP;3929;09:05:41;0;50	09157;8	55825;0;0;61;
$GPXUP;3929;09:05:42;0;50	09171;8	55834;0;0;59;
$GPXUP;3929;09:05:43;0;50	09183;8	55844;0;0;56;
$GPXUP;3929;09:05:44;0;50	09194;8	55859;0;0;58;
$GPXUP;3929;09:05:45;0;50	09205;8	55876;0;0;60;
$GPXUP;3929;09:05:46;0;50	09214;8	55893;0;0;59;
$GPXUP;3929;09:05:47;0;50	09222;8	55912;0;0;58;
$GPXUP;3929;09:05:48;0;50	09229;8	55932;0;0;57;
$GPXUP;3929;09:05:49;0;50	09234;8	55953;0;0;57;
$GPXUP;3929;09:05:50;0;50	09237;8	55974;0;0;57;
$GPXUP;3929;09:05:51;0;50	09241;8	55995;0;0;56;
$GPXUP;3929;09:05:52;0;50	09245;8	56016;0;0;55;
$GPXUP;3929;09:05:53;0;50	0925;8	56036;0;0;54;
$GPXUP;3929;09:05:54;0;50	09256;8	56055;0;0;53;
$GPXUP;3929;09:05:55;0;50	09262;8	56072;0;0;52;
$GPXUP;3929;09:05:56;0;50	0927;8	56088;0;0;53;
$GPXUP;3929;09:05:57;0;50	0928;8	56103;0;0;53;
$GPXUP;3929;09:05:58;0;50	09289;8	56118;0;0;54;
$GPXUP;3929;09:05:59;0;50	09298;8	56134;0;0;54;
$GPXUP;3929;09:06:00;0;50	09305;8	56151;0;0;55;
$GPXUP;3929;09:06:01;0;50	0931;8	56171;0;0;56;
$GPXUP;3929;09:06:02;0;50	09312;8	56192;0;0;54;
$GPXUP;3929;09:06:03;0;50	09313;8	56213;0;0;53;
$GPXUP;3929;09:06:04;0;50	09314;8	56234;0;0;53;
$GPXUP;3929;09:06:05;0;50	09316;8	56254;0;0;51;
$GPXUP;3929;09:06:06;0;50	0932;8	56273;0;0;51;
$GPXUP;3929;09:06:07;0;50	09326;8	5629;0;0;52;
$GPXUP;3929;09:06:08;0;50	09335;8	56304;0;0;52;
$GPXUP;3929;09:06:09;0;50	09345;8	56317;0;0;52;
$GPXUP;3929;09:06:10;0;50	09356;8	56327;0;0;52;
$GPXUP;3929;09:06:11;0;50	09368;8	56338;0;0;52;
$GPXUP;3929;09:06:12;0;50	09379;8	56349;0;0;54;
$GPXUP;3929;09:06:13;0;50	09389;8	56363;0;0;55;
$GPXUP;3929;09:06:14;0;50	09398;8	56379;0;0;55;
$GPXUP;3929;09:06:15;0;50	09406;8	56397;0;0;55;
$GPXUP;3929;09:06:16;0;50	09412;8	56415;0;0;54;
$GPXUP;3929;09:06:17;0;50	09419;8	56434;0;0;56;
$GPXUP;3929;09:06:18;0;50	09426;8	56453;0;0;57;
$GPXUP;3929;09:06:19;0;50	09436;8	56469;0;0;57;
$GPXUP;3929;09:06:20;0;50	09447;8	56483;0;0;58;
$GPXUP;3929;09:06:21;0;50	0946;8	56494;0;0;60;
$GPXUP;3929;09:06:22;0;50	09474;8	56505;0;0;61;
$GPXUP;3929;09:06:23;0;50	09487;8	56516;0;0;61;
$GPXUP;3929;09:06:24;0;50	09499;8	56531;0;0;61;
$GPXUP;3929;09:06:25;0;50	09509;8	56548;0;0;60;
$GPXUP;3929;09:06:26;0;50	09518;8	56567;0;0;60;
$GPXUP;3929;09:06:27;0;50	09527;8	56586;0;0;61;
$GPXUP;3929;09:06:28;0;50	09536;8	56605;0;0;62;
$GPXUP;3929;09:06:29;0;50	09548;8	56622;0;0;63;
$GPXUP;3929;09:06:30;0;50	09561;8	56635;0;0;64;
$GPXUP;3929;09:06:31;0;50	09576;8	56646;0;0;65;
$GPXUP;3929;09:06:32;0;50	09591;8	56654;0;0;64;
$GPXUP;3929;09:06:33;0;50	09606;8	5666;0;0;61;
$GPXUP;3929;09:06:34;0;50	0962;8	56667;0;0;60;
$GPXUP;3929;09:06:35;0;50	09633;8	56679;0;0;58;
$GPXUP;3929;09:06:36;0;50	09644;8	56694;0;0;59;
$GPXUP;3929;09:06:37;0;50	09654;8	5671;0;0;59;
$GPXUP;3929;09:06:38;0;50	09663;8	56728;0;0;58;
$GPXUP;3929;09:06:39;0;50	0967;8	56748;0;0;59;
$GPXUP;3929;09:06:40;0;50	09674;8	5677;0;0;58;
$GPXUP;3929;09:06:41;0;50	09678;8	56792;0;0;58;
$GPXUP;3929;09:06:42;0;50	09681;8	56814;0;0;58;
$GPXUP;3929;09:06:43;0;50	09685;8	56836;0;0;59;
$GPXUP;3929;09:06:44;0;50	09691;8	56857;0;0;60;
$GPXUP;3929;09:06:45;0;50	09697;8	56879;0;0;61;
$GPXUP;3929;09:06:46;0;50	09704;8	569;0;0;62;
$GPXUP;3929;09:06:47;0;50	09713;8	5692;0;0;61;
$GPXUP;3929;09:06:48;0;50	09724;8	56935;0;0;60;
$GPXUP;3929;09:06:49;0;50	09737;8	56948;0;0;60;
$GPXUP;3929;09:06:50;0;50	0975;8	56957;0;0;58;
$GPXUP;3929;09:06:51;0;50	09764;8	56966;0;0;56;
$GPXUP;3929;09:06:52;0;50	09776;8	56976;0;0;54;
$GPXUP;3929;09:06:53;0;50	09786;8	56988;0;0;54;
$GPXUP;3929;09:06:54;0;50	09796;8	57003;0;0;54;
$GPXUP;3929;09:06:55;0;50	09805;8	57018;0;0;54;
$GPXUP;3929;09:06:56;0;50	09815;8	57032;0;0;55;
$GPXUP;3929;09:06:57;0;50	09824;8	57048;0;0;54;
$GPXUP;3929;09:06:58;0;50	0983;8	57066;0;0;54;
$GPXUP;3929;09:06:59;0;50	09833;8	57086;0;0;54;
$GPXUP;3929;09:07:00;0;50	09834;8	57108;0;0;54;
$GPXUP;3929;09:07:01;0;50	09831;8	57129;0;0;54;
$GPXUP;3929;09:07:02;0;50	09829;8	57149;0;0;54;
$GPXUP;3929;09:07:03;0;50	09828;8	5717;0;0;53;
$GPXUP;3929;09:07:04;0;50	0983;8	5719;0;0;53;
$GPXUP;3929;09:07:05;0;50	09834;8	5721;0;0;54;
$GPXUP;3929;09:07:06;0;50	09838;8	5723;0;0;54;
$GPXUP;3929;09:07:07;0;50	09843;8	57249;0;0;54;
$GPXUP;3929;09:07:08;0;50	09846;8	5727;0;0;55;
$GPXUP;3929;09:07:09;0;50	09848;8	57291;0;0;57;
$GPXUP;3929;09:07:10;0;50	0985;8	57314;0;0;59;
$GPXUP;3929;09:07:11;0;50	09852;8	57336;0;0;58;
$GPXUP;3929;09:07:12;0;50	09855;8	57358;0;0;56;
$GPXUP;3929;09:07:13;0;50	09859;8	57379;0;0;55;
$GPXUP;3929;09:07:14;0;50	09865;8	57398;0;0;54;
$GPXUP;3929;09:07:15;0;50	09871;8	57416;0;0;53;
$GPXUP;3929;09:07:16;0;50	09874;8	57436;0;0;54;
$GPXUP;3929;09:07:17;0;50	09874;8	57458;0;0;56;
$GPXUP;3929;09:07:18;0;50	09873;8	5748;0;0;57;
$GPXUP;3929;09:07:19;0;50	09872;8	57502;0;0;57;
$GPXUP;3929;09:07:20;0;50	09869;8	57524;0;0;58;
$GPXUP;3929;09:07:21;0;50	09867;8	57547;0;0;58;
$GPXUP;3929;09:07:22;0;50	09866;8	57569;0;0;59;
$GPXUP;3929;09:07:23;0;50	09868;8	57592;0;0;62;
$GPXUP;3929;09:07:24;0;50	09876;8	57612;0;0;58;
$GPXUP;3929;09:07:25;0;50	09884;8	5763;0;0;56;
$GPXUP;3929;09:07:26;0;50	09892;8	57649;0;0;56;
$GPXUP;3929;09:07:27;0;50	09899;8	57667;0;0;56;
$GPXUP;3929;09:07:28;0;50	09908;8	57684;0;0;57;
$GPXUP;3929;09:07:29;0;50	09918;8	577;0;0;58;
$GPXUP;3929;09:07:30;0;50	09928;8	57718;0;0;59;
$GPXUP;3929;09:07:31;0;50	09936;8	57736;0;0;58;
$GPXUP;3929;09:07:32;0;50	09945;8	57753;0;0;55;
$GPXUP;3929;09:07:33;0;50	09956;8	57767;0;0;55;
$GPXUP;3929;09:07:34;0;50	09968;8	57778;0;0;56;
$GPXUP;3929;09:07:35;0;50	0998;8	57788;0;0;57;
$GPXUP;3929;09:07:36;0;50	09992;8	578;0;0;55;
$GPXUP;3929;09:07:37;0;50	10002;8	57815;0;0;52;
$GPXUP;3929;09:07:38;0;50	1001;8	57829;0;0;51;
$GPXUP;3929;09:07:39;0;50	10018;8	57844;0;0;50;
$GPXUP;3929;09:07:40;0;50	10026;8	5786;0;0;51;
$GPXUP;3929;09:07:41;0;50	10034;8	57876;0;0;51;
$GPXUP;3929;09:07:42;0;50	10042;8	57892;0;0;53;
$GPXUP;3929;09:07:43;0;50	10048;8	5791;0;0;53;
$GPXUP;3929;09:07:44;0;50	10054;8	57929;0;0;53;
$GPXUP;3929;09:07:45;0;50	10058;8	57948;0;0;54;
$GPXUP;3929;09:07:46;0;50	10064;8	57968;0;0;54;
$GPXUP;3929;09:07:47;0;50	10069;8	57987;0;0;53;
$GPXUP;3929;09:07:48;0;50	10074;8	58005;0;0;50;
$GPXUP;3929;09:07:49;0;50	10077;8	58023;0;0;48;
$GPXUP;3929;09:07:50;0;50	10081;8	58041;0;0;49;
$GPXUP;3929;09:07:51;0;50	10086;8	5806;0;0;52;
$GPXUP;3929;09:07:52;0;50	1009;8	58079;0;0;53;
$GPXUP;3929;09:07:53;0;50	10091;8	581;0;0;55;
$GPXUP;3929;09:07:54;0;50	10091;8	58122;0;0;55;
$GPXUP;3929;09:07:55;0;50	10091;8	58143;0;0;54;
$GPXUP;3929;09:07:56;0;50	10091;8	58164;0;0;53;
$GPXUP;3929;09:07:57;0;50	10092;8	58185;0;0;54;
$GPXUP;3929;09:07:58;0;50	10092;8	58206;0;0;54;
$GPXUP;3929;09:07:59;0;50	10093;8	58227;0;0;55;
$GPXUP;3929;09:08:00;0;50	10096;8	58248;0;0;55;
$GPXUP;3929;09:08:01;0;50	10099;8	58268;0;0;55;
$GPXUP;3929;09:08:02;0;50	10101;8	58289;0;0;54;
$GPXUP;3929;09:08:03;0;50	10104;8	5831;0;0;54;
$GPXUP;3929;09:08:04;0;50	1011;8	58329;0;0;55;
$GPXUP;3929;09:08:05;0;50	10119;8	58345;0;0;55;
$GPXUP;3929;09:08:06;0;50	10128;8	58361;0;0;55;
$GPXUP;3929;09:08:07;0;50	10138;8	58376;0;0;55;
$GPXUP;3929;09:08:08;0;50	10148;8	58391;0;0;55;
$GPXUP;3929;09:08:09;0;50	10156;8	58407;0;0;54;
$GPXUP;3929;09:08:10;0;50	10162;8	58426;0;0;53;
$GPXUP;3929;09:08:11;0;50	10166;8	58445;0;0;51;
$GPXUP;3929;09:08:12;0;50	10169;8	58465;0;0;52;
$GPXUP;3929;09:08:13;0;50	1017;8	58485;0;0;52;
$GPXUP;3929;09:08:14;0;50	10173;8	58504;0;0;51;
$GPXUP;3929;09:08:15;0;50	10177;8	58523;0;0;50;
$GPXUP;3929;09:08:16;0;50	10181;8	5854;0;0;47;
$GPXUP;3929;09:08:17;0;50	10184;8	58558;0;0;47;
$GPXUP;3929;09:08:18;0;50	10184;8	58576;0;0;48;
$GPXUP;3929;09:08:19;0;50	10181;8	58595;0;0;50;
$GPXUP;3929;09:08:20;0;50	10175;8	58613;0;0;52;
$GPXUP;3929;09:08:21;0;50	10169;8	58631;0;0;51;
$GPXUP;3929;09:08:22;0;50	10163;8	58649;0;0;54;
$GPXUP;3929;09:08:23;0;50	10154;8	58667;0;0;55;
$GPXUP;3929;09:08:24;0;50	10146;8	58684;0;0;54;
$GPXUP;3929;09:08:25;0;50	10141;8	58703;0;0;53;
$GPXUP;3929;09:08:26;0;50	10138;8	58723;0;0;53;
$GPXUP;3929;09:08:27;0;50	10137;8	58744;0;0;53;
$GPXUP;3929;09:08:28;0;50	1014;8	58765;0;0;54;
$GPXUP;3929;09:08:29;0;50	10146;8	58785;0;0;57;
$GPXUP;3929;09:08:30;0;50	10152;8	58805;0;0;57;
$GPXUP;3929;09:08:31;0;50	10157;8	58825;0;0;55;
$GPXUP;3929;09:08:32;0;50	10162;8	58845;0;0;53;
$GPXUP;3929;09:08:33;0;50	10166;8	58864;0;0;53;
$GPXUP;3929;09:08:34;0;50	10172;8	58883;0;0;52;
$GPXUP;3929;09:08:35;0;50	10176;8	58902;0;0;50;
$GPXUP;3929;09:08:36;0;50	10178;8	58921;0;0;51;
$GPXUP;3929;09:08:37;0;50	10176;8	58942;0;0;55;
$GPXUP;3929;09:08:38;0;50	1017;8	58961;0;0;54;
$GPXUP;3929;09:08:39;0;50	10164;8	5898;0;0;54;
$GPXUP;3929;09:08:40;0;50	10159;8	59;0;0;55;
$GPXUP;3929;09:08:41;0;50	10158;8	59022;0;0;56;
$GPXUP;3929;09:08:42;0;50	10159;8	59044;0;0;58;
$GPXUP;3929;09:08:43;0;50	10163;8	59066;0;0;58;
$GPXUP;3929;09:08:44;0;50	10166;8	59088;0;0;58;
$GPXUP;3929;09:08:45;0;50	10166;8	5911;0;0;55;
$GPXUP;3929;09:08:46;0;50	10164;8	5913;0;0;54;
$GPXUP;3929;09:08:47;0;50	10161;8	5915;0;0;52;
$GPXUP;3929;09:08:48;0;50	10157;8	59168;0;0;51;
$GPXUP;3929;09:08:49;0;50	10154;8	59188;0;0;52;
$GPXUP;3929;09:08:50;0;50	10154;8	59208;0;0;54;
$GPXUP;3929;09:08:51;0;50	10153;8	59229;0;0;55;
$GPXUP;3929;09:08:52;0;50	1015;8	5925;0;0;55;
$GPXUP;3929;09:08:53;0;50	10145;8	5927;0;0;56;
$GPXUP;3929;09:08:54;0;50	10138;8	59288;0;0;58;
$GPXUP;3929;09:08:55;0;50	10128;8	59306;0;0;59;
$GPXUP;3929;09:08:56;0;50	10119;8	59322;0;0;57;
$GPXUP;3929;09:08:57;0;50	1011;8	59339;0;0;53;
$GPXUP;3929;09:08:58;0;50	10104;8	59356;0;0;50;
$GPXUP;3929;09:08:59;0;50	10102;8	59374;0;0;45;
$GPXUP;3929;09:09:00;0;50	10105;8	59392;0;0;46;
$GPXUP;3929;09:09:01;0;50	10112;8	59408;0;0;48;
$GPXUP;3929;09:09:02;0;50	1012;8	59423;0;0;48;
$GPXUP;3929;09:09:03;0;50	10128;8	59437;0;0;46;
$GPXUP;3929;09:09:04;0;50	10136;8	59449;0;0;43;
$GPXUP;3929;09:09:05;0;50	10145;8	59459;0;0;44;
$GPXUP;3929;09:09:06;0;50	10155;8	59468;0;0;46;
$GPXUP;3929;09:09:07;0;50	10164;8	59479;0;0;48;
$GPXUP;3929;09:09:08;0;50	10172;8	59494;0;0;49;
$GPXUP;3929;09:09:09;0;50	10176;8	59512;0;0;49;
$GPXUP;3929;09:09:10;0;50	10178;8	59531;0;0;50;
$GPXUP;3929;09:09:11;0;50	10179;8	5955;0;0;51;
$GPXUP;3929;09:09:12;0;50	10178;8	59571;0;0;51;
$GPXUP;3929;09:09:13;0;50	10177;8	5959;0;0;49;
$GPXUP;3929;09:09:14;0;50	10176;8	59608;0;0;47;
$GPXUP;3929;09:09:15;0;50	10176;8	59627;0;0;46;
$GPXUP;3929;09:09:16;0;50	10177;8	59644;0;0;44;
$GPXUP;3929;09:09:17;0;50	1018;8	5966;0;0;45;
$GPXUP;3929;09:09:18;0;50	10186;8	59676;0;0;47;
$GPXUP;3929;09:09:19;0;50	10193;8	59691;0;0;49;
$GPXUP;3929;09:09:20;0;50	102;8	59706;0;0;50;
$GPXUP;3929;09:09:21;0;50	10207;8	59722;0;0;50;
$GPXUP;3929;09:09:22;0;50	10213;8	5974;0;0;50;
$GPXUP;3929;09:09:23;0;50	1022;8	59756;0;0;50;
$GPXUP;3929;09:09:24;0;50	10228;8	59772;0;0;51;
$GPXUP;3929;09:09:25;0;50	10236;8	59786;0;0;51;
$GPXUP;3929;09:09:26;0;50	10245;8	59801;0;0;52;
$GPXUP;3929;09:09:27;0;50	10251;8	59819;0;0;53;
$GPXUP;3929;09:09:28;0;50	10256;8	59838;0;0;53;
$GPXUP;3929;09:09:29;0;50	10259;8	59858;0;0;53;
$GPXUP;3929;09:09:30;0;50	10262;8	59878;0;0;52;
$GPXUP;3929;09:09:31;0;50	10264;8	59898;0;0;51;
$GPXUP;3929;09:09:32;0;50	10266;8	59917;0;0;51;
$GPXUP;3929;09:09:33;0;50	10269;8	59937;0;0;51;
$GPXUP;3929;09:09:34;0;50	10274;8	59955;0;0;53;
$GPXUP;3929;09:09:35;0;50	10282;8	59972;0;0;53;
$GPXUP;3929;09:09:36;0;50	1029;8	59988;0;0;53;
$GPXUP;3929;09:09:37;0;50	103;8	60002;0;0;53;
$GPXUP;3929;09:09:38;0;50	10308;8	60018;0;0;53;
$GPXUP;3929;09:09:39;0;50	10314;8	60038;0;0;54;
$GPXUP;3929;09:09:40;0;50	10318;8	60058;0;0;54;
$GPXUP;3929;09:09:41;0;50	10322;8	60077;0;0;53;
$GPXUP;3929;09:09:42;0;50	10325;8	60097;0;0;50;
$GPXUP;3929;09:09:43;0;50	10326;8	60116;0;0;50;
$GPXUP;3929;09:09:44;0;50	10326;8	60135;0;0;47;
$GPXUP;3929;09:09:45;0;50	10323;8	60153;0;0;49;
$GPXUP;3929;09:09:46;0;50	10318;8	60171;0;0;52;
$GPXUP;3929;09:09:47;0;50	10311;8	60189;0;0;55;
$GPXUP;3929;09:09:48;0;50	10302;8	60207;0;0;60;
$GPXUP;3929;09:09:49;0;50	10291;8	60224;0;0;61;
$GPXUP;3929;09:09:50;0;50	10281;8	60242;0;0;58;
$GPXUP;3929;09:09:51;0;50	10273;8	60259;0;0;54;
$GPXUP;3929;09:09:52;0;50	10269;8	60278;0;0;47;
$GPXUP;3929;09:09:53;0;50	10272;8	60296;0;0;45;
$GPXUP;3929;09:09:54;0;50	10282;8	6031;0;0;46;
$GPXUP;3929;09:09:55;0;50	10296;8	60319;0;0;51;
$GPXUP;3929;09:09:56;0;50	1031;8	60325;0;0;54;
$GPXUP;3929;09:09:57;0;50	10324;8	60328;0;0;54;
$GPXUP;3929;09:09:58;0;50	10338;8	60329;0;0;54;
$GPXUP;3929;09:09:59;0;50	10352;8	6033;0;0;52;
$GPXUP;3929;09:10:00;0;50	10365;8	60332;0;0;53;
$GPXUP;3929;09:10:01;0;50	10377;8	60339;0;0;52;
$GPXUP;3929;09:10:02;0;50	10385;8	60352;0;0;46;
$GPXUP;3929;09:10:03;0;50	10389;8	6037;0;0;43;
$GPXUP;3929;09:10:04;0;50	10389;8	60389;0;0;45;
$GPXUP;3929;09:10:05;0;50	10385;8	60408;0;0;50;
$GPXUP;3929;09:10:06;0;50	10375;8	60423;0;0;46;
$GPXUP;3929;09:10:07;0;50	10357;8	60428;0;0;54;
$GPXUP;3929;09:10:08;0;50	10338;8	60425;0;0;61;
$GPXUP;3929;09:10:09;0;50	10319;8	60416;0;0;66;
$GPXUP;3929;09:10:10;0;50	10303;8	60405;0;0;67;
$GPXUP;3929;09:10:11;0;50	10288;8	60388;0;0;68;
$GPXUP;3929;09:10:12;0;50	10277;8	60367;0;0;64;
$GPXUP;3929;09:10:13;0;50	10275;8	6034;0;0;64;
$GPXUP;3929;09:10:14;0;50	10285;8	60319;0;0;51;
$GPXUP;3929;09:10:15;0;50	10302;8	60308;0;0;51;
$GPXUP;3929;09:10:16;0;50	10323;8	60306;0;0;58;
$GPXUP;3929;09:10:17;0;50	1034;8	60309;0;0;56;
$GPXUP;3929;09:10:18;0;50	10354;8	60316;0;0;51;
$GPXUP;3929;09:10:19;0;50	10364;8	6033;0;0;50;
$GPXUP;3929;09:10:20;0;50	10372;8	60348;0;0;48;
$GPXUP;3929;09:10:21;0;50	1038;8	60363;0;0;46;
$GPXUP;3929;09:10:22;0;50	1039;8	60373;0;0;44;
$GPXUP;3929;09:10:23;0;50	10401;8	60378;0;0;47;
$GPXUP;3929;09:10:24;0;50	10414;8	60378;0;0;49;
$GPXUP;3929;09:10:25;0;50	10428;8	60376;0;0;55;
$GPXUP;3929;09:10:26;0;50	10443;8	60376;0;0;56;
$GPXUP;3929;09:10:27;0;50	10456;8	60382;0;0;55;
$GPXUP;3929;09:10:28;0;50	10469;8	60393;0;0;54;
$GPXUP;3929;09:10:29;0;50	10481;8	60402;0;0;54;
$GPXUP;3929;09:10:30;0;50	10494;8	60409;0;0;54;
$GPXUP;3929;09:10:31;0;50	10507;8	60417;0;0;53;
$GPXUP;3929;09:10:32;0;50	10517;8	60429;0;0;51;
$GPXUP;3929;09:10:33;0;50	10525;8	60444;0;0;48;
$GPXUP;3929;09:10:34;0;50	10533;8	60458;0;0;47;
$GPXUP;3929;09:10:35;0;50	10542;8	60471;0;0;49;
$GPXUP;3929;09:10:36;0;50	10552;8	60483;0;0;50;
$GPXUP;3929;09:10:37;0;50	1056;8	60498;0;0;50;
$GPXUP;3929;09:10:38;0;50	10566;8	60514;0;0;49;
$GPXUP;3929;09:10:39;0;50	10572;8	60531;0;0;49;
$GPXUP;3929;09:10:40;0;50	10578;8	60548;0;0;48;
$GPXUP;3929;09:10:41;0;50	10585;8	60562;0;0;46;
$GPXUP;3929;09:10:42;0;50	10594;8	60574;0;0;47;
$GPXUP;3929;09:10:43;0;50	10603;8	60586;0;0;47;
$GPXUP;3929;09:10:44;0;50	10612;8	60598;0;0;49;
$GPXUP;3929;09:10:45;0;50	10623;8	60608;0;0;51;
$GPXUP;3929;09:10:46;0;50	10634;8	60616;0;0;52;
$GPXUP;3929;09:10:47;0;50	10648;8	60619;0;0;54;
$GPXUP;3929;09:10:48;0;50	10661;8	60622;0;0;53;
$GPXUP;3929;09:10:49;0;50	10674;8	6063;0;0;52;
$GPXUP;3929;09:10:50;0;50	10684;8	60642;0;0;53;
$GPXUP;3929;09:10:51;0;50	10694;8	60658;0;0;55;
$GPXUP;3929;09:10:52;0;50	10703;8	60675;0;0;56;
$GPXUP;3929;09:10:53;0;50	10713;8	60689;0;0;56;
$GPXUP;3929;09:10:54;0;50	10726;8	60699;0;0;57;
$GPXUP;3929;09:10:55;0;50	10739;8	60708;0;0;56;
$GPXUP;3929;09:10:56;0;50	10752;8	60718;0;0;56;
$GPXUP;3929;09:10:57;0;50	10763;8	6073;0;0;55;
$GPXUP;3929;09:10:58;0;50	10773;8	60745;0;0;55;
$GPXUP;3929;09:10:59;0;50	10782;8	60761;0;0;54;
$GPXUP;3929;09:11:00;0;50	10789;8	60779;0;0;53;
$GPXUP;3929;09:11:01;0;50	10796;8	60797;0;0;53;
$GPXUP;3929;09:11:02;0;50	10801;8	60816;0;0;53;
$GPXUP;3929;09:11:03;0;50	10807;8	60834;0;0;53;
$GPXUP;3929;09:11:04;0;50	10816;8	6085;0;0;53;
$GPXUP;3929;09:11:05;0;50	10827;8	60862;0;0;56;
$GPXUP;3929;09:11:06;0;50	10838;8	60875;0;0;56;
$GPXUP;3929;09:11:07;0;50	10849;8	60888;0;0;53;
$GPXUP;3929;09:11:08;0;50	10859;8	60902;0;0;51;
$GPXUP;3929;09:11:09;0;50	10866;8	60918;0;0;50;
$GPXUP;3929;09:11:10;0;50	10872;8	60935;0;0;51;
$GPXUP;3929;09:11:11;0;50	10877;8	60953;0;0;51;
$GPXUP;3929;09:11:12;0;50	10881;8	60972;0;0;51;
$GPXUP;3929;09:11:13;0;50	10886;8	6099;0;0;51;
$GPXUP;3929;09:11:14;0;50	10893;8	61007;0;0;53;
$GPXUP;3929;09:11:15;0;50	10902;8	61024;0;0;56;
$GPXUP;3929;09:11:16;0;50	10911;8	6104;0;0;57;
$GPXUP;3929;09:11:17;0;50	10918;8	6106;0;0;57;
$GPXUP;3929;09:11:18;0;50	10921;8	61082;0;0;59;
$GPXUP;3929;09:11:19;0;50	10923;8	61105;0;0;59;
$GPXUP;3929;09:11:20;0;50	10926;8	61127;0;0;57;
$GPXUP;3929;09:11:21;0;50	10932;8	61147;0;0;57;
$GPXUP;3929;09:11:22;0;50	10938;8	61167;0;0;57;
$GPXUP;3929;09:11:23;0;50	10944;8	61187;0;0;56;
$GPXUP;3929;09:11:24;0;50	1095;8	61207;0;0;56;
$GPXUP;3929;09:11:25;0;50	10954;8	61227;0;0;56;
$GPXUP;3929;09:11:26;0;50	10958;8	61249;0;0;56;
$GPXUP;3929;09:11:27;0;50	1096;8	6127;0;0;55;
$GPXUP;3929;09:11:28;0;50	10962;8	61291;0;0;55;
$GPXUP;3929;09:11:29;0;50	10963;8	61312;0;0;55;
$GPXUP;3929;09:11:30;0;50	10965;8	61333;0;0;54;
$GPXUP;3929;09:11:31;0;50	10969;8	61353;0;0;53;
$GPXUP;3929;09:11:32;0;50	10976;8	61372;0;0;54;
$GPXUP;3929;09:11:33;0;50	10982;8	6139;0;0;55;
$GPXUP;3929;09:11:34;0;50	1099;8	61407;0;0;56;
$GPXUP;3929;09:11:35;0;50	10998;8	61426;0;0;58;
$GPXUP;3929;09:11:36;0;50	11005;8	61445;0;0;59;
$GPXUP;3929;09:11:37;0;50	11011;8	61466;0;0;58;
$GPXUP;3929;09:11:38;0;50	11017;8	61486;0;0;56;
$GPXUP;3929;09:11:39;0;50	11024;8	61504;0;0;53;
$GPXUP;3929;09:11:40;0;50	11034;8	61518;0;0;54;
$GPXUP;3929;09:11:41;0;50	11046;8	6153;0;0;55;
$GPXUP;3929;09:11:42;0;50	11058;8	6154;0;0;56;
$GPXUP;3929;09:11:43;0;50	11069;8	61554;0;0;58;
$GPXUP;3929;09:11:44;0;50	11077;8	61572;0;0;56;
$GPXUP;3929;09:11:45;0;50	11079;8	61596;0;0;57;
$GPXUP;3929;09:11:46;0;50	11082;8	61618;0;0;58;
$GPXUP;3929;09:11:47;0;50	11086;8	6164;0;0;57;
$GPXUP;3929;09:11:48;0;50	11092;8	6166;0;0;57;
$GPXUP;3929;09:11:49;0;50	11102;8	61676;0;0;56;
$GPXUP;3929;09:11:50;0;50	11112;8	61691;0;0;57;
$GPXUP;3929;09:11:51;0;50	11122;8	61706;0;0;57;
$GPXUP;3929;09:11:52;0;50	11132;8	61722;0;0;59;
$GPXUP;3929;09:11:53;0;50	11143;8	61738;0;0;60;
$GPXUP;3929;09:11:54;0;50	11156;8	6175;0;0;60;
$GPXUP;3929;09:11:55;0;50	11171;8	61758;0;0;63;
$GPXUP;3929;09:11:56;0;50	11186;8	61762;0;0;62;
$GPXUP;3929;09:11:57;0;50	11201;8	61767;0;0;60;
$GPXUP;3929;09:11:58;0;50	11216;8	61772;0;0;59;
$GPXUP;3929;09:11:59;0;50	1123;8	61777;0;0;59;
$GPXUP;3929;09:12:00;0;50	11244;8	61787;0;0;58;
$GPXUP;3929;09:12:01;0;50	11255;8	61801;0;0;59;
$GPXUP;3929;09:12:02;0;50	11264;8	61818;0;0;58;
$GPXUP;3929;09:12:03;0;50	11272;8	61837;0;0;56;
$GPXUP;3929;09:12:04;0;50	11281;8	61853;0;0;55;
$GPXUP;3929;09:12:05;0;50	11292;8	61867;0;0;57;
$GPXUP;3929;09:12:06;0;50	11304;8	61879;0;0;58;
$GPXUP;3929;09:12:07;0;50	11318;8	61888;0;0;62;
$GPXUP;3929;09:12:08;0;50	11333;8	61895;0;0;62;
$GPXUP;3929;09:12:09;0;50	11349;8	61899;0;0;68;
$GPXUP;3929;09:12:10;0;50	11366;8	61901;0;0;69;
$GPXUP;3929;09:12:11;0;50	11384;8	61904;0;0;66;
$GPXUP;3929;09:12:12;0;50	114;8	6191;0;0;67;
$GPXUP;3929;09:12:13;0;50	11414;8	6192;0;0;63;
$GPXUP;3929;09:12:14;0;50	11428;8	61933;0;0;62;
$GPXUP;3929;09:12:15;0;50	11441;8	61945;0;0;62;
$GPXUP;3929;09:12:16;0;50	11456;8	61954;0;0;63;
$GPXUP;3929;09:12:17;0;50	11473;8	61956;0;0;68;
$GPXUP;3929;09:12:18;0;50	1149;8	61956;0;0;70;
$GPXUP;3929;09:12:19;0;50	11507;8	61956;0;0;67;
$GPXUP;3929;09:12:20;0;50	11524;8	61956;0;0;64;
$GPXUP;3929;09:12:21;0;50	1154;8	61958;0;0;62;
$GPXUP;3929;09:12:22;0;50	11555;8	61962;0;0;60;
$GPXUP;3929;09:12:23;0;50	11569;8	6197;0;0;59;
$GPXUP;3929;09:12:24;0;50	11582;8	61981;0;0;58;
$GPXUP;3929;09:12:25;0;50	11593;8	61995;0;0;57;
$GPXUP;3929;09:12:26;0;50	11602;8	62011;0;0;57;
$GPXUP;3929;09:12:27;0;50	11611;8	62029;0;0;57;
$GPXUP;3929;09:12:28;0;50	1162;8	62046;0;0;57;
$GPXUP;3929;09:12:29;0;50	1163;8	62062;0;0;57;
$GPXUP;3929;09:12:30;0;50	11642;8	62075;0;0;56;
$GPXUP;3929;09:12:31;0;50	11653;8	62086;0;0;56;
$GPXUP;3929;09:12:32;0;50	11665;8	62098;0;0;56;
$GPXUP;3929;09:12:33;0;50	11674;8	62114;0;0;56;
$GPXUP;3929;09:12:34;0;50	1168;8	62133;0;0;51;
$GPXUP;3929;09:12:35;0;50	11679;8	62156;0;0;57;
$GPXUP;3929;09:12:36;0;50	11674;8	62181;0;0;60;
$GPXUP;3929;09:12:37;0;50	11668;8	62205;0;0;61;
$GPXUP;3929;09:12:38;0;50	11665;8	62228;0;0;59;
$GPXUP;3929;09:12:39;0;50	11665;8	6225;0;0;56;
$GPXUP;3929;09:12:40;0;50	11668;8	62272;0;0;57;
$GPXUP;3929;09:12:41;0;50	11674;8	62293;0;0;59;
$GPXUP;3929;09:12:42;0;50	11681;8	62313;0;0;58;
$GPXUP;3929;09:12:43;0;50	11688;8	62333;0;0;59;
$GPXUP;3929;09:12:44;0;50	11692;8	62356;0;0;61;
$GPXUP;3929;09:12:45;0;50	11697;8	62377;0;0;58;
$GPXUP;3929;09:12:46;0;50	11704;8	62396;0;0;56;
$GPXUP;3929;09:12:47;0;50	11715;8	6241;0;0;55;
$GPXUP;3929;09:12:48;0;50	11726;8	62423;0;0;54;
$GPXUP;3929;09:12:49;0;50	11737;8	62436;0;0;54;
$GPXUP;3929;09:12:50;0;50	11747;8	6245;0;0;55;
$GPXUP;3929;09:12:51;0;50	11756;8	62466;0;0;55;
$GPXUP;3929;09:12:52;0;50	11765;8	62484;0;0;58;
$GPXUP;3929;09:12:53;0;50	11774;8	62502;0;0;60;
$GPXUP;3929;09:12:54;0;50	11784;8	62517;0;0;59;
$GPXUP;3929;09:12:55;0;50	11798;8	62529;0;0;58;
$GPXUP;3929;09:12:56;0;50	1181;8	6254;0;0;55;
$GPXUP;3929;09:12:57;0;50	1182;8	62553;0;0;52;
$GPXUP;3929;09:12:58;0;50	11826;8	62571;0;0;51;
$GPXUP;3929;09:12:59;0;50	11833;8	62588;0;0;55;
$GPXUP;3929;09:13:00;0;50	11842;8	62605;0;0;57;
$GPXUP;3929;09:13:01;0;50	11852;8	6262;0;0;57;
$GPXUP;3929;09:13:02;0;50	11863;8	62634;0;0;54;
$GPXUP;3929;09:13:03;0;50	11872;8	62648;0;0;51;
$GPXUP;3929;09:13:04;0;50	11879;8	62664;0;0;50;
$GPXUP;3929;09:13:05;0;50	11886;8	62681;0;0;51;
$GPXUP;3929;09:13:06;0;50	11894;8	62697;0;0;55;
$GPXUP;3929;09:13:07;0;50	11904;8	62713;0;0;57;
$GPXUP;3929;09:13:08;0;50	11915;8	62725;0;0;54;
$GPXUP;3929;09:13:09;0;50	11926;8	62735;0;0;51;
$GPXUP;3929;09:13:10;0;50	11938;8	62744;0;0;49;
$GPXUP;3929;09:13:11;0;50	11948;8	62754;0;0;49;
$GPXUP;3929;09:13:12;0;50	11958;8	62766;0;0;50;
$GPXUP;3929;09:13:13;0;50	11968;8	62778;0;0;51;
$GPXUP;3929;09:13:14;0;50	11979;8	62788;0;0;53;
$GPXUP;3929;09:13:15;0;50	1199;8	62797;0;0;52;
$GPXUP;3929;09:13:16;0;50	12001;8	62808;0;0;50;
$GPXUP;3929;09:13:17;0;50	1201;8	62821;0;0;51;
$GPXUP;3929;09:13:18;0;50	12016;8	62839;0;0;52;
$GPXUP;3929;09:13:19;0;50	12017;8	62861;0;0;57;
$GPXUP;3929;09:13:20;0;50	12014;8	62886;0;0;60;
$GPXUP;3929;09:13:21;0;50	12009;8	62908;0;0;56;
$GPXUP;3929;09:13:22;0;50	12005;8	62928;0;0;52;
$GPXUP;3929;09:13:23;0;50	12004;8	62949;0;0;52;
$GPXUP;3929;09:13:24;0;50	12004;8	6297;0;0;53;
$GPXUP;3929;09:13:25;0;50	12004;8	62991;0;0;56;
$GPXUP;3929;09:13:26;0;50	12001;8	63014;0;0;59;
$GPXUP;3929;09:13:27;0;50	11996;8	63036;0;0;61;
$GPXUP;3929;09:13:28;0;50	11991;8	63059;0;0;60;
$GPXUP;3929;09:13:29;0;50	11989;8	63082;0;0;59;
$GPXUP;3929;09:13:30;0;50	11991;8	63104;0;0;58;
$GPXUP;3929;09:13:31;0;50	11997;8	63126;0;0;60;
$GPXUP;3929;09:13:32;0;50	12002;8	63147;0;0;58;
$GPXUP;3929;09:13:33;0;50	12009;8	63166;0;0;55;
$GPXUP;3929;09:13:34;0;50	12018;8	63183;0;0;54;
$GPXUP;3929;09:13:35;0;50	12026;8	63199;0;0;53;
$GPXUP;3929;09:13:36;0;50	12034;8	63216;0;0;54;
$GPXUP;3929;09:13:37;0;50	1204;8	63235;0;0;56;
$GPXUP;3929;09:13:38;0;50	12045;8	63256;0;0;58;
$GPXUP;3929;09:13:39;0;50	12047;8	63279;0;0;59;
$GPXUP;3929;09:13:40;0;50	1205;8	63302;0;0;60;
$GPXUP;3929;09:13:41;0;50	12054;8	63324;0;0;61;
$GPXUP;3929;09:13:42;0;50	12062;8	63344;0;0;61;
$GPXUP;3929;09:13:43;0;50	12073;8	63362;0;0;61;
$GPXUP;3929;09:13:44;0;50	12084;8	63378;0;0;61;
$GPXUP;3929;09:13:45;0;50	12096;8	63392;0;0;63;
$GPXUP;3929;09:13:46;0;50	1211;8	63406;0;0;66;
$GPXUP;3929;09:13:47;0;50	12124;8	63419;0;0;65;
$GPXUP;3929;09:13:48;0;50	12138;8	63432;0;0;63;
$GPXUP;3929;09:13:49;0;50	12152;8	63442;0;0;61;
$GPXUP;3929;09:13:50;0;50	12167;8	63451;0;0;61;
$GPXUP;3929;09:13:51;0;50	12182;8	63458;0;0;61;
$GPXUP;3929;09:13:52;0;50	12196;8	63464;0;0;62;
$GPXUP;3929;09:13:53;0;50	12211;8	63473;0;0;63;
$GPXUP;3929;09:13:54;0;50	12225;8	63484;0;0;64;
$GPXUP;3929;09:13:55;0;50	12238;8	63498;0;0;63;
$GPXUP;3929;09:13:56;0;50	12251;8	63513;0;0;61;
$GPXUP;3929;09:13:57;0;50	12262;8	63528;0;0;58;
$GPXUP;3929;09:13:58;0;50	12271;8	63545;0;0;57;
$GPXUP;3929;09:13:59;0;50	12279;8	63563;0;0;57;
$GPXUP;3929;09:14:00;0;50	12288;8	63581;0;0;58;
$GPXUP;3929;09:14:01;0;50	12298;8	63598;0;0;60;
$GPXUP;3929;09:14:02;0;50	12309;8	63614;0;0;61;
$GPXUP;3929;09:14:03;0;50	12322;8	63628;0;0;62;
$GPXUP;3929;09:14:04;0;50	12335;8	63639;0;0;61;
$GPXUP;3929;09:14:05;0;50	12348;8	6365;0;0;61;
$GPXUP;3929;09:14:06;0;50	12361;8	63662;0;0;61;
$GPXUP;3929;09:14:07;0;50	12373;8	63676;0;0;59;
$GPXUP;3929;09:14:08;0;50	12384;8	63692;0;0;58;
$GPXUP;3929;09:14:09;0;50	12394;8	63708;0;0;59;
$GPXUP;3929;09:14:10;0;50	12403;8	63726;0;0;57;
$GPXUP;3929;09:14:11;0;50	1241;8	63745;0;0;55;
$GPXUP;3929;09:14:12;0;50	12416;8	63764;0;0;56;
$GPXUP;3929;09:14:13;0;50	12424;8	63782;0;0;57;
$GPXUP;3929;09:14:14;0;50	12433;8	63801;0;0;61;
$GPXUP;3929;09:14:15;0;50	12443;8	63818;0;0;63;
$GPXUP;3929;09:14:16;0;50	12454;8	63837;0;0;63;
$GPXUP;3929;09:14:17;0;50	12462;8	63857;0;0;61;
$GPXUP;3929;09:14:18;0;50	12467;8	63879;0;0;60;
$GPXUP;3929;09:14:19;0;50	12469;8	63902;0;0;59;
$GPXUP;3929;09:14:20;0;50	12472;8	63925;0;0;59;
$GPXUP;3929;09:14:21;0;50	12476;8	63947;0;0;60;
$GPXUP;3929;09:14:22;0;50	12481;8	6397;0;0;60;
$GPXUP;3929;09:14:23;0;50	12486;8	63991;0;0;58;
$GPXUP;3929;09:14:24;0;50	12491;8	64012;0;0;56;
$GPXUP;3929;09:14:25;0;50	12499;8	6403;0;0;57;
$GPXUP;3929;09:14:26;0;50	12507;8	64048;0;0;57;
$GPXUP;3929;09:14:27;0;50	12515;8	64066;0;0;57;
$GPXUP;3929;09:14:28;0;50	12525;8	64083;0;0;57;
$GPXUP;3929;09:14:29;0;50	12533;8	64101;0;0;57;
$GPXUP;3929;09:14:30;0;50	12538;8	64122;0;0;58;
$GPXUP;3929;09:14:31;0;50	12542;8	64144;0;0;59;
$GPXUP;3929;09:14:32;0;50	12546;8	64165;0;0;59;
$GPXUP;3929;09:14:33;0;50	12552;8	64185;0;0;57;
$GPXUP;3929;09:14:34;0;50	12558;8	64206;0;0;56;
$GPXUP;3929;09:14:35;0;50	12564;8	64225;0;0;54;
$GPXUP;3929;09:14:36;0;50	12572;8	64242;0;0;54;
$GPXUP;3929;09:14:37;0;50	12582;8	64255;0;0;53;
$GPXUP;3929;09:14:38;0;50	12593;8	64267;0;0;52;
$GPXUP;3929;09:14:39;0;50	12602;8	6428;0;0;51;
$GPXUP;3929;09:14:40;0;50	1261;8	64296;0;0;51;
$GPXUP;3929;09:14:41;0;50	12618;8	64311;0;0;53;
$GPXUP;3929;09:14:42;0;50	12628;8	64327;0;0;55;
$GPXUP;3929;09:14:43;0;50	12635;8	64345;0;0;55;
$GPXUP;3929;09:14:44;0;50	1264;8	64365;0;0;55;
$GPXUP;3929;09:14:45;0;50	12644;8	64385;0;0;55;
$GPXUP;3929;09:14:46;0;50	12648;8	64406;0;0;55;
$GPXUP;3929;09:14:47;0;50	12654;8	64424;0;0;54;
$GPXUP;3929;09:14:48;0;50	12663;8	6444;0;0;54;
$GPXUP;3929;09:14:49;0;50	12673;8	64454;0;0;55;
$GPXUP;3929;09:14:50;0;50	12682;8	64471;0;0;55;
$GPXUP;3929;09:14:51;0;50	12688;8	6449;0;0;55;
$GPXUP;3929;09:14:52;0;50	1269;8	64513;0;0;58;
$GPXUP;3929;09:14:53;0;50	1269;8	64536;0;0;59;
$GPXUP;3929;09:14:54;0;50	1269;8	64559;0;0;59;
$GPXUP;3929;09:14:55;0;50	12691;8	64582;0;0;59;
$GPXUP;3929;09:14:56;0;50	12692;8	64605;0;0;59;
$GPXUP;3929;09:14:57;0;50	12693;8	64627;0;0;58;
$GPXUP;3929;09:14:58;0;50	12699;8	64648;0;0;58;
$GPXUP;3929;09:14:59;0;50	12707;8	64667;0;0;58;
$GPXUP;3929;09:15:00;0;50	12713;8	64687;0;0;56;
$GPXUP;3929;09:15:01;0;50	12716;8	64708;0;0;55;
$GPXUP;3929;09:15:02;0;50	12716;8	6473;0;0;57;
$GPXUP;3929;09:15:03;0;50	12712;8	6475;0;0;55;
$GPXUP;3929;09:15:04;0;50	12706;8	6477;0;0;54;
$GPXUP;3929;09:15:05;0;50	12699;8	64788;0;0;53;
$GPXUP;3929;09:15:06;0;50	12691;8	64804;0;0;53;
$GPXUP;3929;09:15:07;0;50	12683;8	6482;0;0;52;
$GPXUP;3929;09:15:08;0;50	12676;8	64838;0;0;53;
$GPXUP;3929;09:15:09;0;50	12672;8	64858;0;0;52;
$GPXUP;3929;09:15:10;0;50	12673;8	64878;0;0;51;
$GPXUP;3929;09:15:11;0;50	12679;8	64899;0;0;54;
$GPXUP;3929;09:15:12;0;50	12687;8	64919;0;0;60;
$GPXUP;3929;09:15:13;0;50	12693;8	64941;0;0;61;
$GPXUP;3929;09:15:14;0;50	12698;8	64964;0;0;61;
$GPXUP;3929;09:15:15;0;50	127;8	64988;0;0;61;
$GPXUP;3929;09:15:16;0;50	127;8	65012;0;0;61;
$GPXUP;3929;09:15:17;0;50	12701;8	65036;0;0;63;
$GPXUP;3929;09:15:18;0;50	12704;8	6506;0;0;62;
$GPXUP;3929;09:15:19;0;50	12706;8	65084;0;0;62;
$GPXUP;3929;09:15:20;0;50	12706;8	65108;0;0;61;
$GPXUP;3929;09:15:21;0;50	12704;8	65131;0;0;61;
$GPXUP;3929;09:15:22;0;50	127;8	65155;0;0;61;
$GPXUP;3929;09:15:23;0;50	12696;8	65178;0;0;61;
$GPXUP;3929;09:15:24;0;50	12694;8	65201;0;0;61;
$GPXUP;3929;09:15:25;0;50	12694;8	65225;0;0;63;
$GPXUP;3929;09:15:26;0;50	12694;8	6525;0;0;62;
$GPXUP;3929;09:15:27;0;50	12693;8	65273;0;0;60;
$GPXUP;3929;09:15:28;0;50	1269;8	65296;0;0;59;
$GPXUP;3929;09:15:29;0;50	12686;8	65318;0;0;58;
$GPXUP;3929;09:15:30;0;50	12684;8	6534;0;0;58;
$GPXUP;3929;09:15:31;0;50	12684;8	65362;0;0;58;
$GPXUP;3929;09:15:32;0;50	12684;8	65384;0;0;57;
$GPXUP;3929;09:15:33;0;50	12682;8	65406;0;0;57;
$GPXUP;3929;09:15:34;0;50	12678;8	65428;0;0;58;
$GPXUP;3929;09:15:35;0;50	1267;8	65446;0;0;56;
$GPXUP;3929;09:15:36;0;50	12661;8	65462;0;0;56;
$GPXUP;3929;09:15:37;0;50	12651;8	65479;0;0;57;
$GPXUP;3929;09:15:38;0;50	12644;8	65498;0;0;60;
$GPXUP;3929;09:15:39;0;50	12636;8	6552;0;0;64;
$GPXUP;3929;09:15:40;0;50	12628;8	65542;0;0;66;
$GPXUP;3929;09:15:41;0;50	12618;8	65562;0;0;67;
$GPXUP;3929;09:15:42;0;50	12607;8	65581;0;0;67;
$GPXUP;3929;09:15:43;0;50	12596;8	65602;0;0;65;
$GPXUP;3929;09:15:44;0;50	12589;8	65625;0;0;67;
$GPXUP;3929;09:15:45;0;50	12581;8	65648;0;0;68;
$GPXUP;3929;09:15:46;0;50	12571;8	6567;0;0;66;
$GPXUP;3929;09:15:47;0;50	12559;8	65689;0;0;70;
$GPXUP;3929;09:15:48;0;50	12549;8	65709;0;0;65;
$GPXUP;3929;09:15:49;0;50	1254;8	65731;0;0;64;
$GPXUP;3929;09:15:50;0;50	12533;8	65754;0;0;65;
$GPXUP;3929;09:15:51;0;50	12526;8	65778;0;0;67;
$GPXUP;3929;09:15:52;0;50	12518;8	65801;0;0;65;
$GPXUP;3929;09:15:53;0;50	12513;8	65824;0;0;60;
$GPXUP;3929;09:15:54;0;50	12514;8	65848;0;0;59;
$GPXUP;3929;09:15:55;0;50	12523;8	65871;0;0;59;
$GPXUP;3929;09:15:56;0;50	12537;8	65888;0;0;61;
$GPXUP;3929;09:15:57;0;50	12551;8	65902;0;0;60;
$GPXUP;3929;09:15:58;0;50	12565;8	65914;0;0;57;
$GPXUP;3929;09:15:59;0;50	12579;8	65914;0;0;52;
$GPXUP;3929;09:16:00;0;50	12591;8	65902;0;0;49;
$GPXUP;3929;09:16:01;0;50	12592;8	65881;0;0;39;
$GPXUP;3929;09:16:02;0;50	12581;8	65865;0;0;32;
$GPXUP;3929;09:16:03;0;50	12567;8	65863;0;0;35;
$GPXUP;3929;09:16:04;0;50	12554;8	6587;0;0;36;
$GPXUP;3929;09:16:05;0;50	12547;8	65883;0;0;34;
$GPXUP;3929;09:16:06;0;50	12546;8	65895;0;0;30;
$GPXUP;3929;09:16:07;0;50	12545;8	65904;0;0;24;
$GPXUP;3929;09:16:08;0;50	12547;8	65904;0;0;3;
$GPXUP;3929;09:16:09;0;50	12549;8	65903;0;0;0;
