# Supplementary material for: Pigeon Navigation: Different Routes Lead to Frankfurt
Source: PLoS One. 2014 Nov 12;9(11):e112439. doi: 10.1371/journal.pone.0112439 (PMC4229201; doi:10.1371/journal.pone.0112439)
Supplement: File S4 — Files containing the original track data and a ‘Read me’ explaining the data format. (ZIP) [file pone.0112439.s004.zip › S-KB/100525xup07_393.log]

$GPXUP;3929;09:40:18;0;50	07182;8	53883;0;0;0;
$GPXUP;3929;09:40:19;0;50	07183;8	53883;0;0;29;
$GPXUP;3929;09:40:20;0;50	07187;8	5387;0;0;40;
$GPXUP;3929;09:40:21;0;50	07195;8	5386;0;0;41;
$GPXUP;3929;09:40:22;0;50	07206;8	53857;0;0;43;
$GPXUP;3929;09:40:23;0;50	07217;8	53859;0;0;45;
$GPXUP;3929;09:40:24;0;50	07227;8	53867;0;0;48;
$GPXUP;3929;09:40:25;0;50	07236;8	53878;0;0;47;
$GPXUP;3929;09:40:26;0;50	07246;8	53888;0;0;45;
$GPXUP;3929;09:40:27;0;50	07257;8	53893;0;0;48;
$GPXUP;3929;09:40:28;0;50	07269;8	53892;0;0;48;
$GPXUP;3929;09:40:29;0;50	07281;8	53889;0;0;47;
$GPXUP;3929;09:40:30;0;50	07292;8	53892;0;0;48;
$GPXUP;3929;09:40:31;0;50	07302;8	53901;0;0;48;
$GPXUP;3929;09:40:32;0;50	07312;8	53913;0;0;48;
$GPXUP;3929;09:40:33;0;50	07321;8	53926;0;0;48;
$GPXUP;3929;09:40:34;0;50	0733;8	53937;0;0;47;
$GPXUP;3929;09:40:35;0;50	07341;8	53946;0;0;47;
$GPXUP;3929;09:40:36;0;50	07351;8	53954;0;0;47;
$GPXUP;3929;09:40:37;0;50	07361;8	53964;0;0;47;
$GPXUP;3929;09:40:38;0;50	07366;8	5398;0;0;46;
$GPXUP;3929;09:40:39;0;50	07366;8	53998;0;0;48;
$GPXUP;3929;09:40:40;0;50	07362;8	54015;0;0;49;
$GPXUP;3929;09:40:41;0;50	07354;8	54031;0;0;50;
$GPXUP;3929;09:40:42;0;50	07346;8	54046;0;0;50;
$GPXUP;3929;09:40:43;0;50	0734;8	54062;0;0;50;
$GPXUP;3929;09:40:44;0;50	07337;8	54081;0;0;48;
$GPXUP;3929;09:40:45;0;50	07337;8	54099;0;0;46;
$GPXUP;3929;09:40:46;0;50	07341;8	54115;0;0;44;
$GPXUP;3929;09:40:47;0;50	07347;8	54129;0;0;43;
$GPXUP;3929;09:40:48;0;50	07355;8	54141;0;0;44;
$GPXUP;3929;09:40:49;0;50	07363;8	54152;0;0;45;
$GPXUP;3929;09:40:50;0;50	07371;8	54164;0;0;45;
$GPXUP;3929;09:40:51;0;50	07376;8	5418;0;0;49;
$GPXUP;3929;09:40:52;0;50	07377;8	54199;0;0;51;
$GPXUP;3929;09:40:53;0;50	07377;8	54219;0;0;51;
$GPXUP;3929;09:40:54;0;50	07378;8	54239;0;0;50;
$GPXUP;3929;09:40:55;0;50	07381;8	54258;0;0;50;
$GPXUP;3929;09:40:56;0;50	07385;8	54278;0;0;51;
$GPXUP;3929;09:40:57;0;50	07391;8	54294;0;0;48;
$GPXUP;3929;09:40:58;0;50	07399;8	54307;0;0;48;
$GPXUP;3929;09:40:59;0;50	07407;8	54321;0;0;47;
$GPXUP;3929;09:41:00;0;50	07417;8	54327;0;0;48;
$GPXUP;3929;09:41:01;0;50	07429;8	5432;0;0;50;
$GPXUP;3929;09:41:02;0;50	07439;8	54308;0;0;52;
$GPXUP;3929;09:41:03;0;50	07448;8	54293;0;0;53;
$GPXUP;3929;09:41:04;0;50	07459;8	5428;0;0;52;
$GPXUP;3929;09:41:05;0;50	07471;8	54274;0;0;51;
$GPXUP;3929;09:41:06;0;50	07483;8	54277;0;0;48;
$GPXUP;3929;09:41:07;0;50	07493;8	54288;0;0;47;
$GPXUP;3929;09:41:08;0;50	075;8	54302;0;0;45;
$GPXUP;3929;09:41:09;0;50	07505;8	54318;0;0;43;
$GPXUP;3929;09:41:10;0;50	07507;8	54335;0;0;43;
$GPXUP;3929;09:41:11;0;50	07507;8	54352;0;0;44;
$GPXUP;3929;09:41:12;0;50	07503;8	54368;0;0;45;
$GPXUP;3929;09:41:13;0;50	07499;8	54384;0;0;43;
$GPXUP;3929;09:41:14;0;50	07499;8	54401;0;0;44;
$GPXUP;3929;09:41:15;0;50	07506;8	54412;0;0;44;
$GPXUP;3929;09:41:16;0;50	07517;8	54414;0;0;47;
$GPXUP;3929;09:41:17;0;50	07527;8	54404;0;0;49;
$GPXUP;3929;09:41:18;0;50	07536;8	5439;0;0;49;
$GPXUP;3929;09:41:19;0;50	07544;8	54374;0;0;49;
$GPXUP;3929;09:41:20;0;50	07549;8	54356;0;0;51;
$GPXUP;3929;09:41:21;0;50	07549;8	54336;0;0;54;
$GPXUP;3929;09:41:22;0;50	07544;8	54316;0;0;57;
$GPXUP;3929;09:41:23;0;50	07534;8	54299;0;0;60;
$GPXUP;3929;09:41:24;0;50	07522;8	54285;0;0;59;
$GPXUP;3929;09:41:25;0;50	07508;8	54274;0;0;58;
$GPXUP;3929;09:41:26;0;50	07495;8	54267;0;0;55;
$GPXUP;3929;09:41:27;0;50	07482;8	54262;0;0;51;
$GPXUP;3929;09:41:28;0;50	07469;8	54261;0;0;48;
$GPXUP;3929;09:41:29;0;50	07458;8	54268;0;0;45;
$GPXUP;3929;09:41:30;0;50	0745;8	54283;0;0;47;
$GPXUP;3929;09:41:31;0;50	07444;8	543;0;0;48;
$GPXUP;3929;09:41:32;0;50	0744;8	54319;0;0;48;
$GPXUP;3929;09:41:33;0;50	07438;8	54338;0;0;48;
$GPXUP;3929;09:41:34;0;50	07439;8	54355;0;0;46;
$GPXUP;3929;09:41:35;0;50	07446;8	5437;0;0;47;
$GPXUP;3929;09:41:36;0;50	07456;8	54379;0;0;49;
$GPXUP;3929;09:41:37;0;50	07468;8	54381;0;0;51;
$GPXUP;3929;09:41:38;0;50	07481;8	54376;0;0;53;
$GPXUP;3929;09:41:39;0;50	07494;8	54367;0;0;55;
$GPXUP;3929;09:41:40;0;50	07506;8	54358;0;0;53;
$GPXUP;3929;09:41:41;0;50	07518;8	54352;0;0;51;
$GPXUP;3929;09:41:42;0;50	07531;8	54348;0;0;51;
$GPXUP;3929;09:41:43;0;50	07544;8	54344;0;0;52;
$GPXUP;3929;09:41:44;0;50	07557;8	54339;0;0;52;
$GPXUP;3929;09:41:45;0;50	07569;8	54334;0;0;52;
$GPXUP;3929;09:41:46;0;50	07582;8	54331;0;0;51;
$GPXUP;3929;09:41:47;0;50	07594;8	54329;0;0;51;
$GPXUP;3929;09:41:48;0;50	07607;8	5433;0;0;48;
$GPXUP;3929;09:41:49;0;50	07619;8	54335;0;0;49;
$GPXUP;3929;09:41:50;0;50	0763;8	54342;0;0;49;
$GPXUP;3929;09:41:51;0;50	07642;8	54349;0;0;49;
$GPXUP;3929;09:41:52;0;50	07654;8	54354;0;0;50;
$GPXUP;3929;09:41:53;0;50	07666;8	54356;0;0;49;
$GPXUP;3929;09:41:54;0;50	07678;8	54359;0;0;49;
$GPXUP;3929;09:41:55;0;50	07688;8	5437;0;0;50;
$GPXUP;3929;09:41:56;0;50	07697;8	54386;0;0;50;
$GPXUP;3929;09:41:57;0;50	07706;8	54399;0;0;50;
$GPXUP;3929;09:41:58;0;50	07716;8	5441;0;0;50;
$GPXUP;3929;09:41:59;0;50	07728;8	54415;0;0;49;
$GPXUP;3929;09:42:00;0;50	0774;8	54422;0;0;51;
$GPXUP;3929;09:42:01;0;50	07752;8	54431;0;0;52;
$GPXUP;3929;09:42:02;0;50	07762;8	54444;0;0;53;
$GPXUP;3929;09:42:03;0;50	07774;8	54454;0;0;53;
$GPXUP;3929;09:42:04;0;50	07786;8	54462;0;0;53;
$GPXUP;3929;09:42:05;0;50	07798;8	54471;0;0;53;
$GPXUP;3929;09:42:06;0;50	07808;8	54485;0;0;54;
$GPXUP;3929;09:42:07;0;50	07819;8	54497;0;0;54;
$GPXUP;3929;09:42:08;0;50	07831;8	54506;0;0;55;
$GPXUP;3929;09:42:09;0;50	07844;8	54514;0;0;56;
$GPXUP;3929;09:42:10;0;50	07856;8	54524;0;0;56;
$GPXUP;3929;09:42:11;0;50	07867;8	54538;0;0;57;
$GPXUP;3929;09:42:12;0;50	07877;8	54554;0;0;58;
$GPXUP;3929;09:42:13;0;50	07888;8	5457;0;0;61;
$GPXUP;3929;09:42:14;0;50	07901;8	54579;0;0;60;
$GPXUP;3929;09:42:15;0;50	07916;8	54584;0;0;60;
$GPXUP;3929;09:42:16;0;50	07932;8	54589;0;0;61;
$GPXUP;3929;09:42:17;0;50	07946;8	54596;0;0;60;
$GPXUP;3929;09:42:18;0;50	0796;8	54607;0;0;61;
$GPXUP;3929;09:42:19;0;50	07971;8	54623;0;0;61;
$GPXUP;3929;09:42:20;0;50	07981;8	54642;0;0;61;
$GPXUP;3929;09:42:21;0;50	0799;8	54659;0;0;60;
$GPXUP;3929;09:42:22;0;50	08002;8	54675;0;0;60;
$GPXUP;3929;09:42:23;0;50	08013;8	5469;0;0;58;
$GPXUP;3929;09:42:24;0;50	08024;8	54704;0;0;58;
$GPXUP;3929;09:42:25;0;50	08033;8	54722;0;0;57;
$GPXUP;3929;09:42:26;0;50	08041;8	54739;0;0;56;
$GPXUP;3929;09:42:27;0;50	08052;8	54753;0;0;55;
$GPXUP;3929;09:42:28;0;50	08063;8	54764;0;0;55;
$GPXUP;3929;09:42:29;0;50	08075;8	54775;0;0;54;
$GPXUP;3929;09:42:30;0;50	08084;8	54789;0;0;52;
$GPXUP;3929;09:42:31;0;50	08089;8	54807;0;0;54;
$GPXUP;3929;09:42:32;0;50	08088;8	54828;0;0;55;
$GPXUP;3929;09:42:33;0;50	08086;8	54848;0;0;53;
$GPXUP;3929;09:42:34;0;50	08088;8	54867;0;0;48;
$GPXUP;3929;09:42:35;0;50	08095;8	54881;0;0;49;
$GPXUP;3929;09:42:36;0;50	08105;8	54891;0;0;48;
$GPXUP;3929;09:42:37;0;50	08115;8	54902;0;0;48;
$GPXUP;3929;09:42:38;0;50	08124;8	54914;0;0;50;
$GPXUP;3929;09:42:39;0;50	08134;8	54926;0;0;50;
$GPXUP;3929;09:42:40;0;50	08145;8	54937;0;0;50;
$GPXUP;3929;09:42:41;0;50	08155;8	54947;0;0;47;
$GPXUP;3929;09:42:42;0;50	08162;8	54961;0;0;47;
$GPXUP;3929;09:42:43;0;50	08168;8	54977;0;0;47;
$GPXUP;3929;09:42:44;0;50	08175;8	5499;0;0;47;
$GPXUP;3929;09:42:45;0;50	08186;8	54999;0;0;48;
$GPXUP;3929;09:42:46;0;50	08197;8	55005;0;0;48;
$GPXUP;3929;09:42:47;0;50	08208;8	55009;0;0;48;
$GPXUP;3929;09:42:48;0;50	0822;8	55014;0;0;46;
$GPXUP;3929;09:42:49;0;50	08231;8	55019;0;0;46;
$GPXUP;3929;09:42:50;0;50	08242;8	55021;0;0;47;
$GPXUP;3929;09:42:51;0;50	08254;8	55023;0;0;47;
$GPXUP;3929;09:42:52;0;50	08265;8	55026;0;0;47;
$GPXUP;3929;09:42:53;0;50	08275;8	55033;0;0;44;
$GPXUP;3929;09:42:54;0;50	08285;8	5504;0;0;44;
$GPXUP;3929;09:42:55;0;50	08295;8	55046;0;0;43;
$GPXUP;3929;09:42:56;0;50	08306;8	55049;0;0;43;
$GPXUP;3929;09:42:57;0;50	08317;8	55048;0;0;42;
$GPXUP;3929;09:42:58;0;50	08327;8	55046;0;0;44;
$GPXUP;3929;09:42:59;0;50	08338;8	55044;0;0;43;
$GPXUP;3929;09:43:00;0;50	08348;8	55044;0;0;46;
$GPXUP;3929;09:43:01;0;50	0836;8	55046;0;0;47;
$GPXUP;3929;09:43:02;0;50	08371;8	55049;0;0;48;
$GPXUP;3929;09:43:03;0;50	08383;8	55054;0;0;49;
$GPXUP;3929;09:43:04;0;50	08394;8	55062;0;0;45;
$GPXUP;3929;09:43:05;0;50	08404;8	55068;0;0;45;
$GPXUP;3929;09:43:06;0;50	08416;8	55072;0;0;48;
$GPXUP;3929;09:43:07;0;50	08428;8	55074;0;0;50;
$GPXUP;3929;09:43:08;0;50	0844;8	5508;0;0;48;
$GPXUP;3929;09:43:09;0;50	08451;8	55088;0;0;48;
$GPXUP;3929;09:43:10;0;50	08463;8	55094;0;0;49;
$GPXUP;3929;09:43:11;0;50	08475;8	55096;0;0;47;
$GPXUP;3929;09:43:12;0;50	08487;8	55096;0;0;50;
$GPXUP;3929;09:43:13;0;50	085;8	55096;0;0;52;
$GPXUP;3929;09:43:14;0;50	08512;8	551;0;0;51;
$GPXUP;3929;09:43:15;0;50	08524;8	55108;0;0;52;
$GPXUP;3929;09:43:16;0;50	08537;8	55113;0;0;52;
$GPXUP;3929;09:43:17;0;50	0855;8	55114;0;0;53;
$GPXUP;3929;09:43:18;0;50	08563;8	55113;0;0;54;
$GPXUP;3929;09:43:19;0;50	08576;8	55112;0;0;54;
$GPXUP;3929;09:43:20;0;50	0859;8	55113;0;0;53;
$GPXUP;3929;09:43:21;0;50	08603;8	55116;0;0;54;
$GPXUP;3929;09:43:22;0;50	08617;8	55118;0;0;54;
$GPXUP;3929;09:43:23;0;50	0863;8	55122;0;0;55;
$GPXUP;3929;09:43:24;0;50	08643;8	55129;0;0;54;
$GPXUP;3929;09:43:25;0;50	08654;8	5514;0;0;53;
$GPXUP;3929;09:43:26;0;50	08665;8	55154;0;0;52;
$GPXUP;3929;09:43:27;0;50	08676;8	55165;0;0;52;
$GPXUP;3929;09:43:28;0;50	08686;8	55176;0;0;51;
$GPXUP;3929;09:43:29;0;50	08695;8	5519;0;0;51;
$GPXUP;3929;09:43:30;0;50	08702;8	55206;0;0;52;
$GPXUP;3929;09:43:31;0;50	08711;8	55221;0;0;52;
$GPXUP;3929;09:43:32;0;50	08721;8	55233;0;0;53;
$GPXUP;3929;09:43:33;0;50	08732;8	55245;0;0;54;
$GPXUP;3929;09:43:34;0;50	08744;8	55256;0;0;53;
$GPXUP;3929;09:43:35;0;50	08754;8	55268;0;0;53;
$GPXUP;3929;09:43:36;0;50	08762;8	55285;0;0;54;
$GPXUP;3929;09:43:37;0;50	08768;8	55304;0;0;54;
$GPXUP;3929;09:43:38;0;50	08773;8	55324;0;0;55;
$GPXUP;3929;09:43:39;0;50	08778;8	55345;0;0;56;
$GPXUP;3929;09:43:40;0;50	08785;8	55363;0;0;57;
$GPXUP;3929;09:43:41;0;50	08794;8	5538;0;0;58;
$GPXUP;3929;09:43:42;0;50	08803;8	55398;0;0;57;
$GPXUP;3929;09:43:43;0;50	08811;8	55417;0;0;56;
$GPXUP;3929;09:43:44;0;50	08817;8	55436;0;0;55;
$GPXUP;3929;09:43:45;0;50	08825;8	55452;0;0;52;
$GPXUP;3929;09:43:46;0;50	08834;8	55467;0;0;52;
$GPXUP;3929;09:43:47;0;50	08842;8	55484;0;0;52;
$GPXUP;3929;09:43:48;0;50	08848;8	55502;0;0;53;
$GPXUP;3929;09:43:49;0;50	08854;8	55519;0;0;51;
$GPXUP;3929;09:43:50;0;50	08864;8	55531;0;0;52;
$GPXUP;3929;09:43:51;0;50	08875;8	5554;0;0;52;
$GPXUP;3929;09:43:52;0;50	08886;8	55549;0;0;53;
$GPXUP;3929;09:43:53;0;50	08899;8	55558;0;0;53;
$GPXUP;3929;09:43:54;0;50	08911;8	55565;0;0;54;
$GPXUP;3929;09:43:55;0;50	08924;8	55572;0;0;53;
$GPXUP;3929;09:43:56;0;50	08936;8	5558;0;0;53;
$GPXUP;3929;09:43:57;0;50	08948;8	5559;0;0;54;
$GPXUP;3929;09:43:58;0;50	08959;8	556;0;0;55;
$GPXUP;3929;09:43:59;0;50	0897;8	55613;0;0;54;
$GPXUP;3929;09:44:00;0;50	08979;8	55628;0;0;55;
$GPXUP;3929;09:44:01;0;50	08988;8	55645;0;0;56;
$GPXUP;3929;09:44:02;0;50	08997;8	55664;0;0;58;
$GPXUP;3929;09:44:03;0;50	09006;8	5568;0;0;56;
$GPXUP;3929;09:44:04;0;50	09016;8	55697;0;0;57;
$GPXUP;3929;09:44:05;0;50	09025;8	55713;0;0;54;
$GPXUP;3929;09:44:06;0;50	09032;8	5573;0;0;53;
$GPXUP;3929;09:44:07;0;50	09039;8	55747;0;0;53;
$GPXUP;3929;09:44:08;0;50	09047;8	55763;0;0;51;
$GPXUP;3929;09:44:09;0;50	09056;8	55777;0;0;50;
$GPXUP;3929;09:44:10;0;50	09061;8	55794;0;0;51;
$GPXUP;3929;09:44:11;0;50	09066;8	55812;0;0;51;
$GPXUP;3929;09:44:12;0;50	09074;8	55828;0;0;53;
$GPXUP;3929;09:44:13;0;50	09082;8	55844;0;0;53;
$GPXUP;3929;09:44:14;0;50	09088;8	55861;0;0;54;
$GPXUP;3929;09:44:15;0;50	09092;8	55881;0;0;53;
$GPXUP;3929;09:44:16;0;50	09097;8	55901;0;0;53;
$GPXUP;3929;09:44:17;0;50	09102;8	5592;0;0;53;
$GPXUP;3929;09:44:18;0;50	09107;8	55939;0;0;53;
$GPXUP;3929;09:44:19;0;50	09108;8	55959;0;0;53;
$GPXUP;3929;09:44:20;0;50	09106;8	55979;0;0;50;
$GPXUP;3929;09:44:21;0;50	09105;8	55998;0;0;49;
$GPXUP;3929;09:44:22;0;50	09105;8	56018;0;0;48;
$GPXUP;3929;09:44:23;0;50	09107;8	56037;0;0;50;
$GPXUP;3929;09:44:24;0;50	0911;8	56057;0;0;53;
$GPXUP;3929;09:44:25;0;50	09115;8	56077;0;0;55;
$GPXUP;3929;09:44:26;0;50	0912;8	56097;0;0;57;
$GPXUP;3929;09:44:27;0;50	09125;8	56119;0;0;58;
$GPXUP;3929;09:44:28;0;50	09126;8	56141;0;0;59;
$GPXUP;3929;09:44:29;0;50	09125;8	56165;0;0;60;
$GPXUP;3929;09:44:30;0;50	09124;8	56189;0;0;62;
$GPXUP;3929;09:44:31;0;50	09123;8	56214;0;0;62;
$GPXUP;3929;09:44:32;0;50	09122;8	56238;0;0;62;
$GPXUP;3929;09:44:33;0;50	09122;8	56262;0;0;60;
$GPXUP;3929;09:44:34;0;50	09122;8	56285;0;0;58;
$GPXUP;3929;09:44:35;0;50	09119;8	56308;0;0;59;
$GPXUP;3929;09:44:36;0;50	09119;8	5633;0;0;58;
$GPXUP;3929;09:44:37;0;50	09123;8	56353;0;0;58;
$GPXUP;3929;09:44:38;0;50	09127;8	56374;0;0;58;
$GPXUP;3929;09:44:39;0;50	09128;8	56397;0;0;63;
$GPXUP;3929;09:44:40;0;50	09128;8	56423;0;0;64;
$GPXUP;3929;09:44:41;0;50	09128;8	56447;0;0;65;
$GPXUP;3929;09:44:42;0;50	09126;8	56473;0;0;66;
$GPXUP;3929;09:44:43;0;50	09124;8	56499;0;0;66;
$GPXUP;3929;09:44:44;0;50	09122;8	56525;0;0;66;
$GPXUP;3929;09:44:45;0;50	0912;8	5655;0;0;67;
$GPXUP;3929;09:44:46;0;50	09119;8	56577;0;0;67;
$GPXUP;3929;09:44:47;0;50	09117;8	56602;0;0;68;
$GPXUP;3929;09:44:48;0;50	09114;8	56628;0;0;68;
$GPXUP;3929;09:44:49;0;50	09112;8	56654;0;0;67;
$GPXUP;3929;09:44:50;0;50	09111;8	5668;0;0;67;
$GPXUP;3929;09:44:51;0;50	09107;8	56706;0;0;68;
$GPXUP;3929;09:44:52;0;50	09102;8	56731;0;0;66;
$GPXUP;3929;09:44:53;0;50	09099;8	56757;0;0;67;
$GPXUP;3929;09:44:54;0;50	09096;8	56783;0;0;67;
$GPXUP;3929;09:44:55;0;50	09092;8	56808;0;0;68;
$GPXUP;3929;09:44:56;0;50	09089;8	56834;0;0;67;
$GPXUP;3929;09:44:57;0;50	09086;8	5686;0;0;68;
$GPXUP;3929;09:44:58;0;50	09083;8	56886;0;0;67;
$GPXUP;3929;09:44:59;0;50	09081;8	56911;0;0;66;
$GPXUP;3929;09:45:00;0;50	09081;8	56938;0;0;66;
$GPXUP;3929;09:45:01;0;50	09083;8	56962;0;0;65;
$GPXUP;3929;09:45:02;0;50	09085;8	56987;0;0;64;
$GPXUP;3929;09:45:03;0;50	09088;8	57012;0;0;63;
$GPXUP;3929;09:45:04;0;50	09092;8	57035;0;0;62;
$GPXUP;3929;09:45:05;0;50	09097;8	57058;0;0;61;
$GPXUP;3929;09:45:06;0;50	09103;8	5708;0;0;61;
$GPXUP;3929;09:45:07;0;50	09108;8	57102;0;0;63;
$GPXUP;3929;09:45:08;0;50	0911;8	57126;0;0;65;
$GPXUP;3929;09:45:09;0;50	09111;8	57152;0;0;66;
$GPXUP;3929;09:45:10;0;50	09112;8	57178;0;0;67;
$GPXUP;3929;09:45:11;0;50	09117;8	57202;0;0;67;
$GPXUP;3929;09:45:12;0;50	09124;8	57225;0;0;60;
$GPXUP;3929;09:45:13;0;50	0913;8	57245;0;0;56;
$GPXUP;3929;09:45:14;0;50	09132;8	57267;0;0;56;
$GPXUP;3929;09:45:15;0;50	09132;8	57288;0;0;56;
$GPXUP;3929;09:45:16;0;50	0913;8	57309;0;0;56;
$GPXUP;3929;09:45:17;0;50	0913;8	57329;0;0;54;
$GPXUP;3929;09:45:18;0;50	09129;8	57351;0;0;53;
$GPXUP;3929;09:45:19;0;50	0913;8	57371;0;0;52;
$GPXUP;3929;09:45:20;0;50	09128;8	57391;0;0;55;
$GPXUP;3929;09:45:21;0;50	09124;8	57412;0;0;55;
$GPXUP;3929;09:45:22;0;50	09122;8	57433;0;0;55;
$GPXUP;3929;09:45:23;0;50	0912;8	57454;0;0;54;
$GPXUP;3929;09:45:24;0;50	09119;8	57476;0;0;57;
$GPXUP;3929;09:45:25;0;50	09115;8	57497;0;0;58;
$GPXUP;3929;09:45:26;0;50	09112;8	5752;0;0;60;
$GPXUP;3929;09:45:27;0;50	09106;8	57542;0;0;66;
$GPXUP;3929;09:45:28;0;50	09098;8	57565;0;0;67;
$GPXUP;3929;09:45:29;0;50	09092;8	57589;0;0;65;
$GPXUP;3929;09:45:30;0;50	09086;8	57614;0;0;66;
$GPXUP;3929;09:45:31;0;50	09082;8	57638;0;0;65;
$GPXUP;3929;09:45:32;0;50	09076;8	57661;0;0;65;
$GPXUP;3929;09:45:33;0;50	09073;8	57686;0;0;61;
$GPXUP;3929;09:45:34;0;50	09073;8	57708;0;0;58;
$GPXUP;3929;09:45:35;0;50	09075;8	5773;0;0;57;
$GPXUP;3929;09:45:36;0;50	09078;8	57751;0;0;55;
$GPXUP;3929;09:45:37;0;50	09082;8	57771;0;0;54;
$GPXUP;3929;09:45:38;0;50	09085;8	57791;0;0;53;
$GPXUP;3929;09:45:39;0;50	09084;8	57811;0;0;54;
$GPXUP;3929;09:45:40;0;50	09082;8	57831;0;0;53;
$GPXUP;3929;09:45:41;0;50	09083;8	57852;0;0;52;
$GPXUP;3929;09:45:42;0;50	09086;8	57872;0;0;52;
$GPXUP;3929;09:45:43;0;50	09087;8	57892;0;0;52;
$GPXUP;3929;09:45:44;0;50	0909;8	57912;0;0;53;
$GPXUP;3929;09:45:45;0;50	09094;8	57931;0;0;54;
$GPXUP;3929;09:45:46;0;50	09096;8	57952;0;0;58;
$GPXUP;3929;09:45:47;0;50	09095;8	57975;0;0;60;
$GPXUP;3929;09:45:48;0;50	09095;8	57999;0;0;58;
$GPXUP;3929;09:45:49;0;50	09098;8	58021;0;0;58;
$GPXUP;3929;09:45:50;0;50	09102;8	58042;0;0;58;
$GPXUP;3929;09:45:51;0;50	09106;8	58064;0;0;58;
$GPXUP;3929;09:45:52;0;50	09109;8	58087;0;0;58;
$GPXUP;3929;09:45:53;0;50	09113;8	58107;0;0;56;
$GPXUP;3929;09:45:54;0;50	09121;8	58126;0;0;55;
$GPXUP;3929;09:45:55;0;50	09129;8	58142;0;0;53;
$GPXUP;3929;09:45:56;0;50	09136;8	58159;0;0;49;
$GPXUP;3929;09:45:57;0;50	0914;8	58177;0;0;51;
$GPXUP;3929;09:45:58;0;50	09142;8	58196;0;0;51;
$GPXUP;3929;09:45:59;0;50	09142;8	58217;0;0;50;
$GPXUP;3929;09:46:00;0;50	09146;8	58234;0;0;48;
$GPXUP;3929;09:46:01;0;50	09154;8	58248;0;0;50;
$GPXUP;3929;09:46:02;0;50	09164;8	5826;0;0;50;
$GPXUP;3929;09:46:03;0;50	09174;8	58269;0;0;51;
$GPXUP;3929;09:46:04;0;50	09186;8	58274;0;0;53;
$GPXUP;3929;09:46:05;0;50	092;8	58276;0;0;56;
$GPXUP;3929;09:46:06;0;50	09213;8	58283;0;0;54;
$GPXUP;3929;09:46:07;0;50	09222;8	58296;0;0;53;
$GPXUP;3929;09:46:08;0;50	09229;8	58313;0;0;51;
$GPXUP;3929;09:46:09;0;50	09234;8	58329;0;0;51;
$GPXUP;3929;09:46:10;0;50	09239;8	58347;0;0;51;
$GPXUP;3929;09:46:11;0;50	09249;8	58362;0;0;54;
$GPXUP;3929;09:46:12;0;50	09261;8	58374;0;0;58;
$GPXUP;3929;09:46:13;0;50	09274;8	58387;0;0;58;
$GPXUP;3929;09:46:14;0;50	09288;8	58396;0;0;64;
$GPXUP;3929;09:46:15;0;50	09304;8	584;0;0;65;
$GPXUP;3929;09:46:16;0;50	0932;8	58404;0;0;66;
$GPXUP;3929;09:46:17;0;50	09336;8	58412;0;0;66;
$GPXUP;3929;09:46:18;0;50	09352;8	5842;0;0;66;
$GPXUP;3929;09:46:19;0;50	09366;8	58432;0;0;63;
$GPXUP;3929;09:46:20;0;50	09378;8	58449;0;0;63;
$GPXUP;3929;09:46:21;0;50	09389;8	58467;0;0;61;
$GPXUP;3929;09:46:22;0;50	094;8	58482;0;0;59;
$GPXUP;3929;09:46:23;0;50	09414;8	58493;0;0;60;
$GPXUP;3929;09:46:24;0;50	09426;8	58505;0;0;59;
$GPXUP;3929;09:46:25;0;50	09436;8	5852;0;0;59;
$GPXUP;3929;09:46:26;0;50	09448;8	58536;0;0;60;
$GPXUP;3929;09:46:27;0;50	09458;8	58552;0;0;60;
$GPXUP;3929;09:46:28;0;50	0947;8	58566;0;0;60;
$GPXUP;3929;09:46:29;0;50	09484;8	58578;0;0;60;
$GPXUP;3929;09:46:30;0;50	09496;8	5859;0;0;61;
$GPXUP;3929;09:46:31;0;50	09508;8	58604;0;0;61;
$GPXUP;3929;09:46:32;0;50	09519;8	58622;0;0;60;
$GPXUP;3929;09:46:33;0;50	09529;8	58639;0;0;61;
$GPXUP;3929;09:46:34;0;50	09541;8	58654;0;0;61;
$GPXUP;3929;09:46:35;0;50	09552;8	58668;0;0;57;
$GPXUP;3929;09:46:36;0;50	09563;8	58683;0;0;57;
$GPXUP;3929;09:46:37;0;50	09574;8	58697;0;0;57;
$GPXUP;3929;09:46:38;0;50	09584;8	5871;0;0;56;
$GPXUP;3929;09:46:39;0;50	09594;8	58726;0;0;55;
$GPXUP;3929;09:46:40;0;50	09602;8	58744;0;0;56;
$GPXUP;3929;09:46:41;0;50	09613;8	58757;0;0;57;
$GPXUP;3929;09:46:42;0;50	09626;8	58767;0;0;60;
$GPXUP;3929;09:46:43;0;50	0964;8	58776;0;0;60;
$GPXUP;3929;09:46:44;0;50	09653;8	58786;0;0;59;
$GPXUP;3929;09:46:45;0;50	09666;8	58797;0;0;58;
$GPXUP;3929;09:46:46;0;50	09676;8	58811;0;0;53;
$GPXUP;3929;09:46:47;0;50	09685;8	58827;0;0;53;
$GPXUP;3929;09:46:48;0;50	09693;8	58843;0;0;53;
$GPXUP;3929;09:46:49;0;50	097;8	58861;0;0;53;
$GPXUP;3929;09:46:50;0;50	09707;8	58878;0;0;54;
$GPXUP;3929;09:46:51;0;50	09714;8	58896;0;0;53;
$GPXUP;3929;09:46:52;0;50	09722;8	58912;0;0;53;
$GPXUP;3929;09:46:53;0;50	09731;8	58927;0;0;53;
$GPXUP;3929;09:46:54;0;50	0974;8	58941;0;0;53;
$GPXUP;3929;09:46:55;0;50	09746;8	58961;0;0;56;
$GPXUP;3929;09:46:56;0;50	09749;8	58982;0;0;56;
$GPXUP;3929;09:46:57;0;50	09753;8	59002;0;0;54;
$GPXUP;3929;09:46:58;0;50	0976;8	5902;0;0;53;
$GPXUP;3929;09:46:59;0;50	09769;8	59036;0;0;56;
$GPXUP;3929;09:47:00;0;50	09779;8	5905;0;0;57;
$GPXUP;3929;09:47:01;0;50	0979;8	59066;0;0;58;
$GPXUP;3929;09:47:02;0;50	09799;8	59083;0;0;56;
$GPXUP;3929;09:47:03;0;50	09807;8	591;0;0;55;
$GPXUP;3929;09:47:04;0;50	09813;8	5912;0;0;55;
$GPXUP;3929;09:47:05;0;50	09819;8	59139;0;0;55;
$GPXUP;3929;09:47:06;0;50	09827;8	59155;0;0;55;
$GPXUP;3929;09:47:07;0;50	09838;8	59169;0;0;55;
$GPXUP;3929;09:47:08;0;50	09848;8	59183;0;0;55;
$GPXUP;3929;09:47:09;0;50	09858;8	59199;0;0;55;
$GPXUP;3929;09:47:10;0;50	09867;8	59216;0;0;56;
$GPXUP;3929;09:47:11;0;50	09876;8	59234;0;0;58;
$GPXUP;3929;09:47:12;0;50	09884;8	59253;0;0;60;
$GPXUP;3929;09:47:13;0;50	09891;8	59274;0;0;61;
$GPXUP;3929;09:47:14;0;50	09899;8	59294;0;0;60;
$GPXUP;3929;09:47:15;0;50	09907;8	59313;0;0;59;
$GPXUP;3929;09:47:16;0;50	09918;8	59331;0;0;59;
$GPXUP;3929;09:47:17;0;50	09929;8	59346;0;0;59;
$GPXUP;3929;09:47:18;0;50	0994;8	59361;0;0;57;
$GPXUP;3929;09:47:19;0;50	0995;8	59375;0;0;56;
$GPXUP;3929;09:47:20;0;50	0996;8	59391;0;0;54;
$GPXUP;3929;09:47:21;0;50	09968;8	59406;0;0;53;
$GPXUP;3929;09:47:22;0;50	09976;8	59422;0;0;52;
$GPXUP;3929;09:47:23;0;50	09981;8	59441;0;0;54;
$GPXUP;3929;09:47:24;0;50	09984;8	59461;0;0;56;
$GPXUP;3929;09:47:25;0;50	09989;8	59481;0;0;53;
$GPXUP;3929;09:47:26;0;50	09996;8	59498;0;0;52;
$GPXUP;3929;09:47:27;0;50	10005;8	59512;0;0;51;
$GPXUP;3929;09:47:28;0;50	10014;8	59527;0;0;51;
$GPXUP;3929;09:47:29;0;50	10021;8	59542;0;0;50;
$GPXUP;3929;09:47:30;0;50	10028;8	59558;0;0;49;
$GPXUP;3929;09:47:31;0;50	10035;8	59574;0;0;48;
$GPXUP;3929;09:47:32;0;50	10043;8	59588;0;0;46;
$GPXUP;3929;09:47:33;0;50	1005;8	59603;0;0;48;
$GPXUP;3929;09:47:34;0;50	10054;8	59618;0;0;49;
$GPXUP;3929;09:47:35;0;50	1006;8	59636;0;0;50;
$GPXUP;3929;09:47:36;0;50	10066;8	59653;0;0;51;
$GPXUP;3929;09:47:37;0;50	10073;8	59671;0;0;52;
$GPXUP;3929;09:47:38;0;50	1008;8	59688;0;0;54;
$GPXUP;3929;09:47:39;0;50	10087;8	59706;0;0;55;
$GPXUP;3929;09:47:40;0;50	10094;8	59725;0;0;56;
$GPXUP;3929;09:47:41;0;50	10103;8	59743;0;0;59;
$GPXUP;3929;09:47:42;0;50	10112;8	59762;0;0;59;
$GPXUP;3929;09:47:43;0;50	10122;8	59781;0;0;60;
$GPXUP;3929;09:47:44;0;50	10131;8	598;0;0;61;
$GPXUP;3929;09:47:45;0;50	1014;8	59818;0;0;61;
$GPXUP;3929;09:47:46;0;50	10149;8	59837;0;0;61;
$GPXUP;3929;09:47:47;0;50	10159;8	59854;0;0;60;
$GPXUP;3929;09:47:48;0;50	10171;8	59869;0;0;56;
$GPXUP;3929;09:47:49;0;50	10181;8	59883;0;0;55;
$GPXUP;3929;09:47:50;0;50	10189;8	59899;0;0;54;
$GPXUP;3929;09:47:51;0;50	10193;8	59919;0;0;54;
$GPXUP;3929;09:47:52;0;50	10197;8	59939;0;0;54;
$GPXUP;3929;09:47:53;0;50	10202;8	59958;0;0;54;
$GPXUP;3929;09:47:54;0;50	10208;8	59977;0;0;54;
$GPXUP;3929;09:47:55;0;50	10214;8	59997;0;0;56;
$GPXUP;3929;09:47:56;0;50	1022;8	60016;0;0;56;
$GPXUP;3929;09:47:57;0;50	10226;8	60037;0;0;57;
$GPXUP;3929;09:47:58;0;50	10232;8	60058;0;0;59;
$GPXUP;3929;09:47:59;0;50	10234;8	6008;0;0;60;
$GPXUP;3929;09:48:00;0;50	10238;8	60103;0;0;62;
$GPXUP;3929;09:48:01;0;50	10244;8	60125;0;0;60;
$GPXUP;3929;09:48:02;0;50	10252;8	60145;0;0;61;
$GPXUP;3929;09:48:03;0;50	10259;8	60165;0;0;58;
$GPXUP;3929;09:48:04;0;50	10263;8	60186;0;0;57;
$GPXUP;3929;09:48:05;0;50	10265;8	60208;0;0;56;
$GPXUP;3929;09:48:06;0;50	10266;8	60229;0;0;54;
$GPXUP;3929;09:48:07;0;50	10267;8	60249;0;0;52;
$GPXUP;3929;09:48:08;0;50	1027;8	60269;0;0;52;
$GPXUP;3929;09:48:09;0;50	10273;8	60288;0;0;52;
$GPXUP;3929;09:48:10;0;50	10278;8	60306;0;0;51;
$GPXUP;3929;09:48:11;0;50	10282;8	60324;0;0;51;
$GPXUP;3929;09:48:12;0;50	10286;8	60343;0;0;50;
$GPXUP;3929;09:48:13;0;50	10288;8	60362;0;0;51;
$GPXUP;3929;09:48:14;0;50	10294;8	6038;0;0;51;
$GPXUP;3929;09:48:15;0;50	103;8	60397;0;0;53;
$GPXUP;3929;09:48:16;0;50	10303;8	60418;0;0;60;
$GPXUP;3929;09:48:17;0;50	10302;8	60442;0;0;63;
$GPXUP;3929;09:48:18;0;50	10301;8	60466;0;0;62;
$GPXUP;3929;09:48:19;0;50	10302;8	60488;0;0;58;
$GPXUP;3929;09:48:20;0;50	10308;8	60509;0;0;56;
$GPXUP;3929;09:48:21;0;50	10314;8	60528;0;0;55;
$GPXUP;3929;09:48:22;0;50	10321;8	60546;0;0;54;
$GPXUP;3929;09:48:23;0;50	10329;8	60564;0;0;54;
$GPXUP;3929;09:48:24;0;50	10335;8	60582;0;0;53;
$GPXUP;3929;09:48:25;0;50	1034;8	60602;0;0;55;
$GPXUP;3929;09:48:26;0;50	10345;8	60621;0;0;56;
$GPXUP;3929;09:48:27;0;50	1035;8	60642;0;0;58;
$GPXUP;3929;09:48:28;0;50	10356;8	60663;0;0;57;
$GPXUP;3929;09:48:29;0;50	10363;8	60683;0;0;58;
$GPXUP;3929;09:48:30;0;50	1037;8	60703;0;0;59;
$GPXUP;3929;09:48:31;0;50	10376;8	60724;0;0;59;
$GPXUP;3929;09:48:32;0;50	10379;8	60746;0;0;59;
$GPXUP;3929;09:48:33;0;50	10383;8	60768;0;0;60;
$GPXUP;3929;09:48:34;0;50	10388;8	6079;0;0;58;
$GPXUP;3929;09:48:35;0;50	10395;8	60808;0;0;53;
$GPXUP;3929;09:48:36;0;50	10404;8	60822;0;0;52;
$GPXUP;3929;09:48:37;0;50	10413;8	60837;0;0;52;
$GPXUP;3929;09:48:38;0;50	1042;8	60853;0;0;52;
$GPXUP;3929;09:48:39;0;50	10427;8	60871;0;0;53;
$GPXUP;3929;09:48:40;0;50	10434;8	60888;0;0;52;
$GPXUP;3929;09:48:41;0;50	10442;8	60902;0;0;51;
$GPXUP;3929;09:48:42;0;50	10451;8	60917;0;0;52;
$GPXUP;3929;09:48:43;0;50	1046;8	60931;0;0;53;
$GPXUP;3929;09:48:44;0;50	1047;8	60945;0;0;53;
$GPXUP;3929;09:48:45;0;50	1048;8	60959;0;0;52;
$GPXUP;3929;09:48:46;0;50	10488;8	60974;0;0;54;
$GPXUP;3929;09:48:47;0;50	10494;8	60993;0;0;56;
$GPXUP;3929;09:48:48;0;50	10502;8	61011;0;0;54;
$GPXUP;3929;09:48:49;0;50	1051;8	61027;0;0;54;
$GPXUP;3929;09:48:50;0;50	10519;8	61043;0;0;54;
$GPXUP;3929;09:48:51;0;50	10526;8	6106;0;0;55;
$GPXUP;3929;09:48:52;0;50	10533;8	61078;0;0;55;
$GPXUP;3929;09:48:53;0;50	10542;8	61095;0;0;55;
$GPXUP;3929;09:48:54;0;50	10552;8	61111;0;0;56;
$GPXUP;3929;09:48:55;0;50	10561;8	61127;0;0;56;
$GPXUP;3929;09:48:56;0;50	10569;8	61145;0;0;57;
$GPXUP;3929;09:48:57;0;50	10576;8	61164;0;0;56;
$GPXUP;3929;09:48:58;0;50	10583;8	61183;0;0;56;
$GPXUP;3929;09:48:59;0;50	1059;8	61202;0;0;56;
$GPXUP;3929;09:49:00;0;50	10597;8	61221;0;0;57;
$GPXUP;3929;09:49:01;0;50	10604;8	6124;0;0;56;
$GPXUP;3929;09:49:02;0;50	1061;8	61258;0;0;53;
$GPXUP;3929;09:49:03;0;50	1062;8	61273;0;0;54;
$GPXUP;3929;09:49:04;0;50	10631;8	61285;0;0;56;
$GPXUP;3929;09:49:05;0;50	10641;8	61301;0;0;61;
$GPXUP;3929;09:49:06;0;50	1065;8	61321;0;0;62;
$GPXUP;3929;09:49:07;0;50	10658;8	61342;0;0;61;
$GPXUP;3929;09:49:08;0;50	10667;8	61361;0;0;58;
$GPXUP;3929;09:49:09;0;50	10676;8	61379;0;0;56;
$GPXUP;3929;09:49:10;0;50	10685;8	61395;0;0;56;
$GPXUP;3929;09:49:11;0;50	10696;8	6141;0;0;56;
$GPXUP;3929;09:49:12;0;50	10706;8	61423;0;0;55;
$GPXUP;3929;09:49:13;0;50	10716;8	61438;0;0;56;
$GPXUP;3929;09:49:14;0;50	10726;8	61455;0;0;58;
$GPXUP;3929;09:49:15;0;50	10736;8	61471;0;0;58;
$GPXUP;3929;09:49:16;0;50	10746;8	61488;0;0;57;
$GPXUP;3929;09:49:17;0;50	10756;8	61504;0;0;56;
$GPXUP;3929;09:49:18;0;50	10765;8	6152;0;0;58;
$GPXUP;3929;09:49:19;0;50	10776;8	61536;0;0;59;
$GPXUP;3929;09:49:20;0;50	10787;8	61552;0;0;61;
$GPXUP;3929;09:49:21;0;50	10799;8	61567;0;0;61;
$GPXUP;3929;09:49:22;0;50	10811;8	61581;0;0;61;
$GPXUP;3929;09:49:23;0;50	10822;8	61598;0;0;62;
$GPXUP;3929;09:49:24;0;50	10833;8	61615;0;0;61;
$GPXUP;3929;09:49:25;0;50	10844;8	6163;0;0;61;
$GPXUP;3929;09:49:26;0;50	10855;8	61646;0;0;58;
$GPXUP;3929;09:49:27;0;50	10863;8	61665;0;0;59;
$GPXUP;3929;09:49:28;0;50	10871;8	61684;0;0;58;
$GPXUP;3929;09:49:29;0;50	1088;8	61702;0;0;57;
$GPXUP;3929;09:49:30;0;50	10887;8	6172;0;0;57;
$GPXUP;3929;09:49:31;0;50	10895;8	61739;0;0;57;
$GPXUP;3929;09:49:32;0;50	10902;8	61757;0;0;55;
$GPXUP;3929;09:49:33;0;50	10908;8	61776;0;0;56;
$GPXUP;3929;09:49:34;0;50	10915;8	61795;0;0;57;
$GPXUP;3929;09:49:35;0;50	10923;8	61816;0;0;59;
$GPXUP;3929;09:49:36;0;50	10932;8	61834;0;0;60;
$GPXUP;3929;09:49:37;0;50	10941;8	61852;0;0;59;
$GPXUP;3929;09:49:38;0;50	1095;8	6187;0;0;59;
$GPXUP;3929;09:49:39;0;50	10959;8	6189;0;0;60;
$GPXUP;3929;09:49:40;0;50	10967;8	61909;0;0;59;
$GPXUP;3929;09:49:41;0;50	10975;8	61928;0;0;56;
$GPXUP;3929;09:49:42;0;50	10983;8	61945;0;0;56;
$GPXUP;3929;09:49:43;0;50	1099;8	61964;0;0;55;
$GPXUP;3929;09:49:44;0;50	10996;8	61983;0;0;56;
$GPXUP;3929;09:49:45;0;50	11002;8	62003;0;0;55;
$GPXUP;3929;09:49:46;0;50	11009;8	6202;0;0;50;
$GPXUP;3929;09:49:47;0;50	11016;8	62035;0;0;50;
$GPXUP;3929;09:49:48;0;50	11024;8	6205;0;0;51;
$GPXUP;3929;09:49:49;0;50	11032;8	62064;0;0;52;
$GPXUP;3929;09:49:50;0;50	11041;8	62078;0;0;53;
$GPXUP;3929;09:49:51;0;50	1105;8	62093;0;0;53;
$GPXUP;3929;09:49:52;0;50	11058;8	6211;0;0;55;
$GPXUP;3929;09:49:53;0;50	11066;8	62128;0;0;57;
$GPXUP;3929;09:49:54;0;50	11075;8	62145;0;0;58;
$GPXUP;3929;09:49:55;0;50	11086;8	6216;0;0;59;
$GPXUP;3929;09:49:56;0;50	11097;8	62175;0;0;58;
$GPXUP;3929;09:49:57;0;50	11107;8	62191;0;0;59;
$GPXUP;3929;09:49:58;0;50	11116;8	6221;0;0;60;
$GPXUP;3929;09:49:59;0;50	11124;8	6223;0;0;61;
$GPXUP;3929;09:50:00;0;50	11134;8	62248;0;0;59;
$GPXUP;3929;09:50:01;0;50	11145;8	62264;0;0;59;
$GPXUP;3929;09:50:02;0;50	11156;8	62279;0;0;57;
$GPXUP;3929;09:50:03;0;50	11164;8	62296;0;0;58;
$GPXUP;3929;09:50:04;0;50	1117;8	62317;0;0;58;
$GPXUP;3929;09:50:05;0;50	11176;8	62337;0;0;56;
$GPXUP;3929;09:50:06;0;50	11183;8	62355;0;0;55;
$GPXUP;3929;09:50:07;0;50	1119;8	62372;0;0;53;
$GPXUP;3929;09:50:08;0;50	11199;8	62388;0;0;52;
$GPXUP;3929;09:50:09;0;50	11206;8	62405;0;0;53;
$GPXUP;3929;09:50:10;0;50	11212;8	62424;0;0;56;
$GPXUP;3929;09:50:11;0;50	11219;8	62443;0;0;54;
$GPXUP;3929;09:50:12;0;50	11228;8	62458;0;0;53;
$GPXUP;3929;09:50:13;0;50	11239;8	62469;0;0;53;
$GPXUP;3929;09:50:14;0;50	11251;8	62478;0;0;52;
$GPXUP;3929;09:50:15;0;50	11261;8	62491;0;0;52;
$GPXUP;3929;09:50:16;0;50	11272;8	62504;0;0;51;
$GPXUP;3929;09:50:17;0;50	11282;8	62514;0;0;53;
$GPXUP;3929;09:50:18;0;50	11294;8	62523;0;0;54;
$GPXUP;3929;09:50:19;0;50	11304;8	62537;0;0;59;
$GPXUP;3929;09:50:20;0;50	11311;8	62557;0;0;60;
$GPXUP;3929;09:50:21;0;50	11318;8	62578;0;0;59;
$GPXUP;3929;09:50:22;0;50	11326;8	62596;0;0;57;
$GPXUP;3929;09:50:23;0;50	11338;8	62609;0;0;57;
$GPXUP;3929;09:50:24;0;50	1135;8	6262;0;0;57;
$GPXUP;3929;09:50:25;0;50	11362;8	62632;0;0;57;
$GPXUP;3929;09:50:26;0;50	11374;8	62644;0;0;56;
$GPXUP;3929;09:50:27;0;50	11385;8	62659;0;0;58;
$GPXUP;3929;09:50:28;0;50	11395;8	62675;0;0;58;
$GPXUP;3929;09:50:29;0;50	11406;8	6269;0;0;58;
$GPXUP;3929;09:50:30;0;50	11418;8	62702;0;0;57;
$GPXUP;3929;09:50:31;0;50	1143;8	62716;0;0;57;
$GPXUP;3929;09:50:32;0;50	1144;8	62732;0;0;57;
$GPXUP;3929;09:50:33;0;50	1145;8	62746;0;0;55;
$GPXUP;3929;09:50:34;0;50	11461;8	62759;0;0;54;
$GPXUP;3929;09:50:35;0;50	1147;8	62774;0;0;54;
$GPXUP;3929;09:50:36;0;50	11477;8	62791;0;0;54;
$GPXUP;3929;09:50:37;0;50	11482;8	62812;0;0;54;
$GPXUP;3929;09:50:38;0;50	11487;8	62831;0;0;52;
$GPXUP;3929;09:50:39;0;50	11494;8	62845;0;0;48;
$GPXUP;3929;09:50:40;0;50	11504;8	62856;0;0;47;
$GPXUP;3929;09:50:41;0;50	11515;8	62865;0;0;46;
$GPXUP;3929;09:50:42;0;50	11525;8	62871;0;0;42;
$GPXUP;3929;09:50:43;0;50	11534;8	62875;0;0;41;
$GPXUP;3929;09:50:44;0;50	11544;8	6288;0;0;46;
$GPXUP;3929;09:50:45;0;50	11555;8	62884;0;0;49;
$GPXUP;3929;09:50:46;0;50	11566;8	62895;0;0;53;
$GPXUP;3929;09:50:47;0;50	11576;8	6291;0;0;59;
$GPXUP;3929;09:50:48;0;50	11588;8	62924;0;0;60;
$GPXUP;3929;09:50:49;0;50	11602;8	62937;0;0;61;
$GPXUP;3929;09:50:50;0;50	11615;8	62949;0;0;60;
$GPXUP;3929;09:50:51;0;50	11627;8	62962;0;0;56;
$GPXUP;3929;09:50:52;0;50	11638;8	62973;0;0;55;
$GPXUP;3929;09:50:53;0;50	11646;8	6299;0;0;52;
$GPXUP;3929;09:50:54;0;50	1165;8	63008;0;0;48;
$GPXUP;3929;09:50:55;0;50	11653;8	63026;0;0;46;
$GPXUP;3929;09:50:56;0;50	11656;8	63042;0;0;43;
$GPXUP;3929;09:50:57;0;50	11659;8	63058;0;0;44;
$GPXUP;3929;09:50:58;0;50	11662;8	63074;0;0;44;
$GPXUP;3929;09:50:59;0;50	11668;8	63088;0;0;42;
$GPXUP;3929;09:51:00;0;50	11675;8	63101;0;0;42;
$GPXUP;3929;09:51:01;0;50	11682;8	63112;0;0;41;
$GPXUP;3929;09:51:02;0;50	11688;8	63124;0;0;41;
$GPXUP;3929;09:51:03;0;50	11693;8	63138;0;0;44;
$GPXUP;3929;09:51:04;0;50	11695;8	63156;0;0;47;
$GPXUP;3929;09:51:05;0;50	11698;8	63174;0;0;48;
$GPXUP;3929;09:51:06;0;50	117;8	63193;0;0;51;
$GPXUP;3929;09:51:07;0;50	11702;8	63213;0;0;55;
$GPXUP;3929;09:51:08;0;50	11705;8	63234;0;0;53;
$GPXUP;3929;09:51:09;0;50	11708;8	63253;0;0;50;
$GPXUP;3929;09:51:10;0;50	11714;8	63271;0;0;49;
$GPXUP;3929;09:51:11;0;50	1172;8	63287;0;0;50;
$GPXUP;3929;09:51:12;0;50	11727;8	63304;0;0;51;
$GPXUP;3929;09:51:13;0;50	11733;8	63322;0;0;52;
$GPXUP;3929;09:51:14;0;50	11739;8	63341;0;0;55;
$GPXUP;3929;09:51:15;0;50	11746;8	6336;0;0;56;
$GPXUP;3929;09:51:16;0;50	11753;8	6338;0;0;58;
$GPXUP;3929;09:51:17;0;50	1176;8	634;0;0;58;
$GPXUP;3929;09:51:18;0;50	11768;8	63419;0;0;57;
$GPXUP;3929;09:51:19;0;50	11774;8	63437;0;0;55;
$GPXUP;3929;09:51:20;0;50	11779;8	63456;0;0;54;
$GPXUP;3929;09:51:21;0;50	11786;8	63474;0;0;53;
$GPXUP;3929;09:51:22;0;50	11792;8	63493;0;0;53;
$GPXUP;3929;09:51:23;0;50	11798;8	63511;0;0;51;
$GPXUP;3929;09:51:24;0;50	11803;8	63529;0;0;52;
$GPXUP;3929;09:51:25;0;50	11808;8	63549;0;0;55;
$GPXUP;3929;09:51:26;0;50	11811;8	6357;0;0;57;
$GPXUP;3929;09:51:27;0;50	11815;8	63591;0;0;54;
$GPXUP;3929;09:51:28;0;50	1182;8	6361;0;0;53;
$GPXUP;3929;09:51:29;0;50	11825;8	63629;0;0;56;
$GPXUP;3929;09:51:30;0;50	11829;8	63651;0;0;58;
$GPXUP;3929;09:51:31;0;50	11832;8	63673;0;0;61;
$GPXUP;3929;09:51:32;0;50	11834;8	63697;0;0;62;
$GPXUP;3929;09:51:33;0;50	11836;8	63722;0;0;63;
$GPXUP;3929;09:51:34;0;50	1184;8	63746;0;0;64;
$GPXUP;3929;09:51:35;0;50	11845;8	6377;0;0;64;
$GPXUP;3929;09:51:36;0;50	11851;8	63793;0;0;64;
$GPXUP;3929;09:51:37;0;50	11858;8	63815;0;0;63;
$GPXUP;3929;09:51:38;0;50	11864;8	63838;0;0;64;
$GPXUP;3929;09:51:39;0;50	11871;8	6386;0;0;61;
$GPXUP;3929;09:51:40;0;50	11878;8	6388;0;0;60;
$GPXUP;3929;09:51:41;0;50	11888;8	63898;0;0;59;
$GPXUP;3929;09:51:42;0;50	11897;8	63915;0;0;59;
$GPXUP;3929;09:51:43;0;50	11907;8	63932;0;0;59;
$GPXUP;3929;09:51:44;0;50	11916;8	6395;0;0;61;
$GPXUP;3929;09:51:45;0;50	11926;8	63969;0;0;63;
$GPXUP;3929;09:51:46;0;50	11936;8	63989;0;0;63;
$GPXUP;3929;09:51:47;0;50	11946;8	64008;0;0;63;
$GPXUP;3929;09:51:48;0;50	11955;8	64028;0;0;62;
$GPXUP;3929;09:51:49;0;50	11964;8	64049;0;0;62;
$GPXUP;3929;09:51:50;0;50	11972;8	64068;0;0;62;
$GPXUP;3929;09:51:51;0;50	11981;8	64088;0;0;61;
$GPXUP;3929;09:51:52;0;50	11988;8	6411;0;0;63;
$GPXUP;3929;09:51:53;0;50	11994;8	64132;0;0;61;
$GPXUP;3929;09:51:54;0;50	11999;8	64155;0;0;61;
$GPXUP;3929;09:51:55;0;50	12006;8	64176;0;0;59;
$GPXUP;3929;09:51:56;0;50	12015;8	64194;0;0;57;
$GPXUP;3929;09:51:57;0;50	12023;8	64212;0;0;55;
$GPXUP;3929;09:51:58;0;50	12031;8	64229;0;0;55;
$GPXUP;3929;09:51:59;0;50	12039;8	64246;0;0;54;
$GPXUP;3929;09:52:00;0;50	12048;8	64262;0;0;56;
$GPXUP;3929;09:52:01;0;50	12058;8	64279;0;0;59;
$GPXUP;3929;09:52:02;0;50	12067;8	64297;0;0;60;
$GPXUP;3929;09:52:03;0;50	12075;8	64317;0;0;61;
$GPXUP;3929;09:52:04;0;50	12086;8	64334;0;0;64;
$GPXUP;3929;09:52:05;0;50	12101;8	64344;0;0;64;
$GPXUP;3929;09:52:06;0;50	12116;8	64354;0;0;62;
$GPXUP;3929;09:52:07;0;50	12128;8	64367;0;0;60;
$GPXUP;3929;09:52:08;0;50	12139;8	64383;0;0;60;
$GPXUP;3929;09:52:09;0;50	12149;8	64401;0;0;61;
$GPXUP;3929;09:52:10;0;50	12158;8	6442;0;0;60;
$GPXUP;3929;09:52:11;0;50	12167;8	6444;0;0;62;
$GPXUP;3929;09:52:12;0;50	12177;8	64458;0;0;62;
$GPXUP;3929;09:52:13;0;50	12188;8	64475;0;0;62;
$GPXUP;3929;09:52:14;0;50	12198;8	64494;0;0;64;
$GPXUP;3929;09:52:15;0;50	12209;8	64512;0;0;65;
$GPXUP;3929;09:52:16;0;50	12222;8	64528;0;0;65;
$GPXUP;3929;09:52:17;0;50	12235;8	64542;0;0;64;
$GPXUP;3929;09:52:18;0;50	12248;8	64557;0;0;62;
$GPXUP;3929;09:52:19;0;50	12258;8	64572;0;0;60;
$GPXUP;3929;09:52:20;0;50	12267;8	6459;0;0;59;
$GPXUP;3929;09:52:21;0;50	12276;8	64608;0;0;58;
$GPXUP;3929;09:52:22;0;50	12285;8	64626;0;0;58;
$GPXUP;3929;09:52:23;0;50	12294;8	64644;0;0;58;
$GPXUP;3929;09:52:24;0;50	12302;8	64662;0;0;58;
$GPXUP;3929;09:52:25;0;50	1231;8	64681;0;0;58;
$GPXUP;3929;09:52:26;0;50	12318;8	64699;0;0;57;
$GPXUP;3929;09:52:27;0;50	12325;8	64718;0;0;58;
$GPXUP;3929;09:52:28;0;50	12332;8	64738;0;0;59;
$GPXUP;3929;09:52:29;0;50	12341;8	64758;0;0;63;
$GPXUP;3929;09:52:30;0;50	12353;8	64773;0;0;65;
$GPXUP;3929;09:52:31;0;50	12367;8	64788;0;0;65;
$GPXUP;3929;09:52:32;0;50	1238;8	64804;0;0;64;
$GPXUP;3929;09:52:33;0;50	12391;8	64822;0;0;64;
$GPXUP;3929;09:52:34;0;50	12399;8	64842;0;0;62;
$GPXUP;3929;09:52:35;0;50	12406;8	64864;0;0;62;
$GPXUP;3929;09:52:36;0;50	12412;8	64886;0;0;62;
$GPXUP;3929;09:52:37;0;50	12417;8	64909;0;0;63;
$GPXUP;3929;09:52:38;0;50	12421;8	64933;0;0;65;
$GPXUP;3929;09:52:39;0;50	12426;8	64957;0;0;63;
$GPXUP;3929;09:52:40;0;50	12432;8	64979;0;0;62;
$GPXUP;3929;09:52:41;0;50	1244;8	64999;0;0;61;
$GPXUP;3929;09:52:42;0;50	12446;8	6502;0;0;59;
$GPXUP;3929;09:52:43;0;50	1245;8	65043;0;0;58;
$GPXUP;3929;09:52:44;0;50	12452;8	65065;0;0;57;
$GPXUP;3929;09:52:45;0;50	12452;8	65088;0;0;58;
$GPXUP;3929;09:52:46;0;50	12453;8	65111;0;0;58;
$GPXUP;3929;09:52:47;0;50	12455;8	65133;0;0;58;
$GPXUP;3929;09:52:48;0;50	12456;8	65156;0;0;57;
$GPXUP;3929;09:52:49;0;50	12454;8	65178;0;0;58;
$GPXUP;3929;09:52:50;0;50	12451;8	65201;0;0;60;
$GPXUP;3929;09:52:51;0;50	12448;8	65224;0;0;60;
$GPXUP;3929;09:52:52;0;50	12444;8	65247;0;0;58;
$GPXUP;3929;09:52:53;0;50	12443;8	65269;0;0;59;
$GPXUP;3929;09:52:54;0;50	12441;8	65291;0;0;58;
$GPXUP;3929;09:52:55;0;50	12438;8	65313;0;0;59;
$GPXUP;3929;09:52:56;0;50	12433;8	65334;0;0;58;
$GPXUP;3929;09:52:57;0;50	12427;8	65355;0;0;57;
$GPXUP;3929;09:52:58;0;50	1242;8	65375;0;0;56;
$GPXUP;3929;09:52:59;0;50	12418;8	65397;0;0;58;
$GPXUP;3929;09:53:00;0;50	1242;8	65419;0;0;58;
$GPXUP;3929;09:53:01;0;50	12426;8	6544;0;0;60;
$GPXUP;3929;09:53:02;0;50	12435;8	65459;0;0;61;
$GPXUP;3929;09:53:03;0;50	12444;8	65479;0;0;63;
$GPXUP;3929;09:53:04;0;50	12454;8	655;0;0;66;
$GPXUP;3929;09:53:05;0;50	12463;8	65521;0;0;65;
$GPXUP;3929;09:53:06;0;50	12473;8	65541;0;0;64;
$GPXUP;3929;09:53:07;0;50	12483;8	6556;0;0;61;
$GPXUP;3929;09:53:08;0;50	12492;8	65578;0;0;61;
$GPXUP;3929;09:53:09;0;50	12501;8	65598;0;0;62;
$GPXUP;3929;09:53:10;0;50	12507;8	6562;0;0;64;
$GPXUP;3929;09:53:11;0;50	1251;8	65645;0;0;65;
$GPXUP;3929;09:53:12;0;50	12512;8	6567;0;0;66;
$GPXUP;3929;09:53:13;0;50	12513;8	65697;0;0;69;
$GPXUP;3929;09:53:14;0;50	12514;8	65724;0;0;68;
$GPXUP;3929;09:53:15;0;50	12518;8	65749;0;0;65;
$GPXUP;3929;09:53:16;0;50	12524;8	65773;0;0;63;
$GPXUP;3929;09:53:17;0;50	12529;8	65796;0;0;62;
$GPXUP;3929;09:53:18;0;50	12533;8	65819;0;0;58;
$GPXUP;3929;09:53:19;0;50	12537;8	65839;0;0;55;
$GPXUP;3929;09:53:20;0;50	12542;8	65859;0;0;55;
$GPXUP;3929;09:53:21;0;50	12547;8	65879;0;0;55;
$GPXUP;3929;09:53:22;0;50	12553;8	65897;0;0;52;
$GPXUP;3929;09:53:23;0;50	1256;8	65914;0;0;50;
$GPXUP;3929;09:53:24;0;50	12566;8	65929;0;0;45;
$GPXUP;3929;09:53:25;0;50	12568;8	65944;0;0;41;
$GPXUP;3929;09:53:26;0;50	12564;8	65957;0;0;39;
$GPXUP;3929;09:53:27;0;50	12554;8	6596;0;0;43;
$GPXUP;3929;09:53:28;0;50	12547;8	65949;0;0;44;
$GPXUP;3929;09:53:29;0;50	12549;8	65934;0;0;47;
$GPXUP;3929;09:53:30;0;50	12555;8	65919;0;0;52;
$GPXUP;3929;09:53:31;0;50	12557;8	65904;0;0;29;
$GPXUP;3929;09:53:32;0;50	12559;8	65896;0;0;14;
$GPXUP;3929;09:53:33;0;50	1256;8	65894;0;0;0;
