# Supplementary material for: Pigeon Navigation: Different Routes Lead to Frankfurt
Source: PLoS One. 2014 Nov 12;9(11):e112439. doi: 10.1371/journal.pone.0112439 (PMC4229201; doi:10.1371/journal.pone.0112439)
Supplement: File S4 — Files containing the original track data and a ‘Read me’ explaining the data format. (ZIP) [file pone.0112439.s004.zip › S-KB/100525xup07_402.log]

$GPXUP;3929;09:49:32;0;50	07178;8	53882;0;0;0;
$GPXUP;3929;09:49:33;0;50	07182;8	53879;0;0;4;
$GPXUP;3929;09:49:34;0;50	07182;8	53878;0;0;1;
$GPXUP;3929;09:49:35;0;50	07182;8	53876;0;0;4;
$GPXUP;3929;09:49:36;0;50	07184;8	53867;0;0;15;
$GPXUP;3929;09:49:37;0;50	07187;8	53848;0;0;36;
$GPXUP;3929;09:49:38;0;50	07192;8	53824;0;0;51;
$GPXUP;3929;09:49:39;0;50	07197;8	53802;0;0;52;
$GPXUP;3929;09:49:40;0;50	07203;8	53782;0;0;53;
$GPXUP;3929;09:49:41;0;50	07209;8	53762;0;0;56;
$GPXUP;3929;09:49:42;0;50	07218;8	53745;0;0;54;
$GPXUP;3929;09:49:43;0;50	07228;8	53731;0;0;55;
$GPXUP;3929;09:49:44;0;50	0724;8	53722;0;0;53;
$GPXUP;3929;09:49:45;0;50	07253;8	53714;0;0;51;
$GPXUP;3929;09:49:46;0;50	07264;8	53704;0;0;53;
$GPXUP;3929;09:49:47;0;50	07274;8	53692;0;0;51;
$GPXUP;3929;09:49:48;0;50	07282;8	53675;0;0;50;
$GPXUP;3929;09:49:49;0;50	07286;8	53653;0;0;53;
$GPXUP;3929;09:49:50;0;50	07291;8	53629;0;0;62;
$GPXUP;3929;09:49:51;0;50	07299;8	53607;0;0;64;
$GPXUP;3929;09:49:52;0;50	07309;8	5359;0;0;61;
$GPXUP;3929;09:49:53;0;50	07321;8	53579;0;0;54;
$GPXUP;3929;09:49:54;0;50	07333;8	53579;0;0;46;
$GPXUP;3929;09:49:55;0;50	07348;8	53586;0;0;50;
$GPXUP;3929;09:49:56;0;50	07361;8	53586;0;0;53;
$GPXUP;3929;09:49:57;0;50	07375;8	53587;0;0;52;
$GPXUP;3929;09:49:58;0;50	07388;8	53592;0;0;48;
$GPXUP;3929;09:49:59;0;50	07399;8	53603;0;0;46;
$GPXUP;3929;09:50:00;0;50	07407;8	53619;0;0;47;
$GPXUP;3929;09:50:01;0;50	07412;8	5364;0;0;48;
$GPXUP;3929;09:50:02;0;50	07414;8	53662;0;0;50;
$GPXUP;3929;09:50:03;0;50	07417;8	53682;0;0;49;
$GPXUP;3929;09:50:04;0;50	07423;8	537;0;0;51;
$GPXUP;3929;09:50:05;0;50	07432;8	53716;0;0;52;
$GPXUP;3929;09:50:06;0;50	07444;8	53725;0;0;51;
$GPXUP;3929;09:50:07;0;50	07459;8	53725;0;0;55;
$GPXUP;3929;09:50:08;0;50	07474;8	53718;0;0;57;
$GPXUP;3929;09:50:09;0;50	07487;8	53708;0;0;56;
$GPXUP;3929;09:50:10;0;50	075;8	53702;0;0;52;
$GPXUP;3929;09:50:11;0;50	07513;8	53702;0;0;50;
$GPXUP;3929;09:50:12;0;50	07525;8	5371;0;0;48;
$GPXUP;3929;09:50:13;0;50	07532;8	53727;0;0;43;
$GPXUP;3929;09:50:14;0;50	07534;8	53749;0;0;45;
$GPXUP;3929;09:50:15;0;50	07534;8	53772;0;0;51;
$GPXUP;3929;09:50:16;0;50	07537;8	53793;0;0;51;
$GPXUP;3929;09:50:17;0;50	07543;8	53812;0;0;54;
$GPXUP;3929;09:50:18;0;50	07552;8	53827;0;0;58;
$GPXUP;3929;09:50:19;0;50	07566;8	53836;0;0;56;
$GPXUP;3929;09:50:20;0;50	07583;8	53833;0;0;59;
$GPXUP;3929;09:50:21;0;50	07599;8	53823;0;0;59;
$GPXUP;3929;09:50:22;0;50	07614;8	53807;0;0;61;
$GPXUP;3929;09:50:23;0;50	07626;8	53785;0;0;64;
$GPXUP;3929;09:50:24;0;50	07637;8	53764;0;0;63;
$GPXUP;3929;09:50:25;0;50	07648;8	53747;0;0;62;
$GPXUP;3929;09:50:26;0;50	07661;8	53733;0;0;58;
$GPXUP;3929;09:50:27;0;50	07674;8	53724;0;0;56;
$GPXUP;3929;09:50:28;0;50	07686;8	53721;0;0;49;
$GPXUP;3929;09:50:29;0;50	07695;8	53727;0;0;35;
$GPXUP;3929;09:50:30;0;50	07698;8	53745;0;0;31;
$GPXUP;3929;09:50:31;0;50	07696;8	53772;0;0;45;
$GPXUP;3929;09:50:32;0;50	07687;8	53795;0;0;53;
$GPXUP;3929;09:50:33;0;50	07678;8	5382;0;0;61;
$GPXUP;3929;09:50:34;0;50	07665;8	53838;0;0;63;
$GPXUP;3929;09:50:35;0;50	07652;8	53854;0;0;63;
$GPXUP;3929;09:50:36;0;50	0764;8	53871;0;0;63;
$GPXUP;3929;09:50:37;0;50	0763;8	53892;0;0;63;
$GPXUP;3929;09:50:38;0;50	07623;8	53917;0;0;66;
$GPXUP;3929;09:50:39;0;50	0762;8	53943;0;0;65;
$GPXUP;3929;09:50:40;0;50	07616;8	53967;0;0;62;
$GPXUP;3929;09:50:41;0;50	07611;8	53989;0;0;60;
$GPXUP;3929;09:50:42;0;50	07604;8	54008;0;0;56;
$GPXUP;3929;09:50:43;0;50	07596;8	54026;0;0;57;
$GPXUP;3929;09:50:44;0;50	07586;8	54044;0;0;60;
$GPXUP;3929;09:50:45;0;50	07577;8	54062;0;0;60;
$GPXUP;3929;09:50:46;0;50	0757;8	54085;0;0;62;
$GPXUP;3929;09:50:47;0;50	07568;8	5411;0;0;63;
$GPXUP;3929;09:50:48;0;50	07569;8	54136;0;0;63;
$GPXUP;3929;09:50:49;0;50	0757;8	5416;0;0;61;
$GPXUP;3929;09:50:50;0;50	0757;8	54183;0;0;58;
$GPXUP;3929;09:50:51;0;50	0757;8	54206;0;0;57;
$GPXUP;3929;09:50:52;0;50	07572;8	54228;0;0;58;
$GPXUP;3929;09:50:53;0;50	07573;8	54252;0;0;63;
$GPXUP;3929;09:50:54;0;50	07572;8	54278;0;0;66;
$GPXUP;3929;09:50:55;0;50	07571;8	54304;0;0;67;
$GPXUP;3929;09:50:56;0;50	07572;8	54331;0;0;64;
$GPXUP;3929;09:50:57;0;50	07578;8	54355;0;0;64;
$GPXUP;3929;09:50:58;0;50	07586;8	54377;0;0;63;
$GPXUP;3929;09:50:59;0;50	07593;8	54398;0;0;59;
$GPXUP;3929;09:51:00;0;50	07598;8	54418;0;0;54;
$GPXUP;3929;09:51:01;0;50	07603;8	54437;0;0;52;
$GPXUP;3929;09:51:02;0;50	07609;8	54455;0;0;52;
$GPXUP;3929;09:51:03;0;50	07618;8	5447;0;0;52;
$GPXUP;3929;09:51:04;0;50	07627;8	54486;0;0;55;
$GPXUP;3929;09:51:05;0;50	07637;8	54501;0;0;56;
$GPXUP;3929;09:51:06;0;50	07648;8	54514;0;0;56;
$GPXUP;3929;09:51:07;0;50	0766;8	54524;0;0;56;
$GPXUP;3929;09:51:08;0;50	07673;8	54534;0;0;55;
$GPXUP;3929;09:51:09;0;50	07685;8	54546;0;0;55;
$GPXUP;3929;09:51:10;0;50	07696;8	54559;0;0;56;
$GPXUP;3929;09:51:11;0;50	07706;8	54574;0;0;57;
$GPXUP;3929;09:51:12;0;50	07716;8	5459;0;0;58;
$GPXUP;3929;09:51:13;0;50	07725;8	54607;0;0;54;
$GPXUP;3929;09:51:14;0;50	07735;8	54621;0;0;55;
$GPXUP;3929;09:51:15;0;50	07747;8	54632;0;0;56;
$GPXUP;3929;09:51:16;0;50	0776;8	54643;0;0;57;
$GPXUP;3929;09:51:17;0;50	07772;8	54655;0;0;57;
$GPXUP;3929;09:51:18;0;50	0778;8	54671;0;0;54;
$GPXUP;3929;09:51:19;0;50	07786;8	5469;0;0;52;
$GPXUP;3929;09:51:20;0;50	07792;8	54707;0;0;49;
$GPXUP;3929;09:51:21;0;50	07802;8	5472;0;0;50;
$GPXUP;3929;09:51:22;0;50	07815;8	54726;0;0;52;
$GPXUP;3929;09:51:23;0;50	07831;8	54723;0;0;59;
$GPXUP;3929;09:51:23;0;50	07847;8	54718;0;0;60;
$GPXUP;3929;09:51:24;0;50	07862;8	54716;0;0;60;
$GPXUP;3929;09:51:25;0;50	07877;8	54718;0;0;58;
$GPXUP;3929;09:51:26;0;50	07891;8	54726;0;0;57;
$GPXUP;3929;09:51:27;0;50	07903;8	54738;0;0;56;
$GPXUP;3929;09:51:28;0;50	07914;8	54752;0;0;55;
$GPXUP;3929;09:51:29;0;50	07925;8	54763;0;0;55;
$GPXUP;3929;09:51:30;0;50	07937;8	54774;0;0;55;
$GPXUP;3929;09:51:31;0;50	07948;8	54785;0;0;54;
$GPXUP;3929;09:51:32;0;50	0796;8	54794;0;0;53;
$GPXUP;3929;09:51:33;0;50	07974;8	54798;0;0;55;
$GPXUP;3929;09:51:34;0;50	07988;8	54797;0;0;58;
$GPXUP;3929;09:51:35;0;50	08001;8	54788;0;0;59;
$GPXUP;3929;09:51:36;0;50	08012;8	54772;0;0;58;
$GPXUP;3929;09:51:37;0;50	08021;8	54752;0;0;60;
$GPXUP;3929;09:51:38;0;50	08026;8	54727;0;0;64;
$GPXUP;3929;09:51:39;0;50	08026;8	54699;0;0;69;
$GPXUP;3929;09:51:40;0;50	08023;8	54669;0;0;73;
$GPXUP;3929;09:51:41;0;50	08013;8	54642;0;0;71;
$GPXUP;3929;09:51:42;0;50	07997;8	54621;0;0;74;
$GPXUP;3929;09:51:43;0;50	07977;8	54615;0;0;67;
$GPXUP;3929;09:51:44;0;50	07958;8	54629;0;0;68;
$GPXUP;3929;09:51:45;0;50	07946;8	54654;0;0;60;
$GPXUP;3929;09:51:46;0;50	07942;8	54684;0;0;60;
$GPXUP;3929;09:51:47;0;50	0794;8	5471;0;0;56;
$GPXUP;3929;09:51:48;0;50	0794;8	54734;0;0;52;
$GPXUP;3929;09:51:49;0;50	07942;8	54755;0;0;51;
$GPXUP;3929;09:51:50;0;50	07947;8	54773;0;0;47;
$GPXUP;3929;09:51:51;0;50	07957;8	54788;0;0;52;
$GPXUP;3929;09:51:52;0;50	0797;8	54798;0;0;54;
$GPXUP;3929;09:51:53;0;50	07983;8	54808;0;0;54;
$GPXUP;3929;09:51:54;0;50	07996;8	54817;0;0;56;
$GPXUP;3929;09:51:55;0;50	0801;8	54826;0;0;57;
$GPXUP;3929;09:51:56;0;50	08023;8	54835;0;0;57;
$GPXUP;3929;09:51:57;0;50	08036;8	54847;0;0;58;
$GPXUP;3929;09:51:58;0;50	08046;8	54864;0;0;59;
$GPXUP;3929;09:51:59;0;50	08056;8	54882;0;0;61;
$GPXUP;3929;09:52:00;0;50	08066;8	549;0;0;60;
$GPXUP;3929;09:52:01;0;50	08077;8	54915;0;0;59;
$GPXUP;3929;09:52:02;0;50	0809;8	54926;0;0;59;
$GPXUP;3929;09:52:03;0;50	08104;8	54937;0;0;62;
$GPXUP;3929;09:52:04;0;50	08118;8	5495;0;0;65;
$GPXUP;3929;09:52:05;0;50	0813;8	54965;0;0;64;
$GPXUP;3929;09:52:06;0;50	08142;8	54982;0;0;65;
$GPXUP;3929;09:52:07;0;50	08154;8	55;0;0;66;
$GPXUP;3929;09:52:08;0;50	08167;8	55014;0;0;66;
$GPXUP;3929;09:52:09;0;50	08182;8	55025;0;0;65;
$GPXUP;3929;09:52:10;0;50	08197;8	55034;0;0;64;
$GPXUP;3929;09:52:11;0;50	08211;8	55046;0;0;62;
$GPXUP;3929;09:52:12;0;50	08223;8	55061;0;0;60;
$GPXUP;3929;09:52:13;0;50	08234;8	55076;0;0;60;
$GPXUP;3929;09:52:14;0;50	08245;8	55092;0;0;60;
$GPXUP;3929;09:52:15;0;50	08256;8	55107;0;0;60;
$GPXUP;3929;09:52:16;0;50	08267;8	55124;0;0;59;
$GPXUP;3929;09:52:17;0;50	08277;8	5514;0;0;60;
$GPXUP;3929;09:52:18;0;50	08286;8	55159;0;0;61;
$GPXUP;3929;09:52:19;0;50	08296;8	55177;0;0;62;
$GPXUP;3929;09:52:20;0;50	08307;8	55195;0;0;63;
$GPXUP;3929;09:52:21;0;50	08318;8	55212;0;0;64;
$GPXUP;3929;09:52:22;0;50	08332;8	55227;0;0;65;
$GPXUP;3929;09:52:23;0;50	08346;8	55238;0;0;67;
$GPXUP;3929;09:52:24;0;50	08362;8	55249;0;0;67;
$GPXUP;3929;09:52:25;0;50	08377;8	55258;0;0;67;
$GPXUP;3929;09:52:26;0;50	08393;8	55266;0;0;67;
$GPXUP;3929;09:52:27;0;50	08409;8	55273;0;0;66;
$GPXUP;3929;09:52:28;0;50	08425;8	55278;0;0;65;
$GPXUP;3929;09:52:29;0;50	08441;8	55282;0;0;63;
$GPXUP;3929;09:52:30;0;50	08456;8	55291;0;0;63;
$GPXUP;3929;09:52:31;0;50	08468;8	55306;0;0;63;
$GPXUP;3929;09:52:32;0;50	08479;8	55324;0;0;62;
$GPXUP;3929;09:52:33;0;50	08489;8	55342;0;0;61;
$GPXUP;3929;09:52:34;0;50	08498;8	5536;0;0;61;
$GPXUP;3929;09:52:35;0;50	08507;8	5538;0;0;63;
$GPXUP;3929;09:52:36;0;50	08516;8	554;0;0;64;
$GPXUP;3929;09:52:37;0;50	08528;8	55419;0;0;66;
$GPXUP;3929;09:52:38;0;50	08541;8	55434;0;0;66;
$GPXUP;3929;09:52:39;0;50	08555;8	55447;0;0;67;
$GPXUP;3929;09:52:40;0;50	0857;8	5546;0;0;66;
$GPXUP;3929;09:52:41;0;50	08582;8	55476;0;0;65;
$GPXUP;3929;09:52:42;0;50	08594;8	55494;0;0;63;
$GPXUP;3929;09:52:43;0;50	08605;8	5551;0;0;62;
$GPXUP;3929;09:52:44;0;50	08617;8	55524;0;0;61;
$GPXUP;3929;09:52:45;0;50	08631;8	55532;0;0;59;
$GPXUP;3929;09:52:46;0;50	08646;8	55537;0;0;60;
$GPXUP;3929;09:52:47;0;50	08661;8	55542;0;0;62;
$GPXUP;3929;09:52:48;0;50	08676;8	55548;0;0;64;
$GPXUP;3929;09:52:49;0;50	08691;8	55557;0;0;64;
$GPXUP;3929;09:52:50;0;50	08706;8	55568;0;0;64;
$GPXUP;3929;09:52:51;0;50	0872;8	55578;0;0;62;
$GPXUP;3929;09:52:52;0;50	08734;8	55586;0;0;58;
$GPXUP;3929;09:52:53;0;50	08747;8	55591;0;0;51;
$GPXUP;3929;09:52:54;0;50	08758;8	556;0;0;50;
$GPXUP;3929;09:52:55;0;50	08768;8	55611;0;0;52;
$GPXUP;3929;09:52:56;0;50	0878;8	55619;0;0;54;
$GPXUP;3929;09:52:57;0;50	08793;8	55622;0;0;54;
$GPXUP;3929;09:52:58;0;50	08808;8	55618;0;0;57;
$GPXUP;3929;09:52:59;0;50	08821;8	55608;0;0;60;
$GPXUP;3929;09:53:00;0;50	08836;8	55599;0;0;62;
$GPXUP;3929;09:53:01;0;50	08851;8	55591;0;0;63;
$GPXUP;3929;09:53:02;0;50	08866;8	55582;0;0;65;
$GPXUP;3929;09:53:03;0;50	08882;8	55572;0;0;67;
$GPXUP;3929;09:53:04;0;50	08897;8	55566;0;0;64;
$GPXUP;3929;09:53:05;0;50	08913;8	55567;0;0;63;
$GPXUP;3929;09:53:06;0;50	08927;8	55576;0;0;57;
$GPXUP;3929;09:53:07;0;50	08938;8	5559;0;0;55;
$GPXUP;3929;09:53:08;0;50	08948;8	55605;0;0;52;
$GPXUP;3929;09:53:09;0;50	08956;8	5562;0;0;50;
$GPXUP;3929;09:53:10;0;50	08963;8	55636;0;0;46;
$GPXUP;3929;09:53:11;0;50	08972;8	55648;0;0;48;
$GPXUP;3929;09:53:12;0;50	08981;8	5566;0;0;48;
$GPXUP;3929;09:53:13;0;50	0899;8	55674;0;0;49;
$GPXUP;3929;09:53:14;0;50	08998;8	55689;0;0;51;
$GPXUP;3929;09:53:15;0;50	09007;8	55702;0;0;52;
$GPXUP;3929;09:53:16;0;50	09018;8	55715;0;0;55;
$GPXUP;3929;09:53:17;0;50	09027;8	55731;0;0;55;
$GPXUP;3929;09:53:18;0;50	09036;8	55748;0;0;56;
$GPXUP;3929;09:53:19;0;50	09044;8	55765;0;0;56;
$GPXUP;3929;09:53:20;0;50	09052;8	55783;0;0;56;
$GPXUP;3929;09:53:21;0;50	09059;8	55802;0;0;56;
$GPXUP;3929;09:53:22;0;50	09064;8	55822;0;0;56;
$GPXUP;3929;09:53:23;0;50	0907;8	55841;0;0;55;
$GPXUP;3929;09:53:24;0;50	09077;8	5586;0;0;55;
$GPXUP;3929;09:53:25;0;50	09084;8	55878;0;0;52;
$GPXUP;3929;09:53:26;0;50	0909;8	55896;0;0;53;
$GPXUP;3929;09:53:27;0;50	09096;8	55914;0;0;55;
$GPXUP;3929;09:53:28;0;50	09104;8	55933;0;0;57;
$GPXUP;3929;09:53:29;0;50	09111;8	55953;0;0;60;
$GPXUP;3929;09:53:30;0;50	09118;8	55973;0;0;59;
$GPXUP;3929;09:53:31;0;50	09124;8	55993;0;0;56;
$GPXUP;3929;09:53:32;0;50	09128;8	56014;0;0;56;
$GPXUP;3929;09:53:33;0;50	09132;8	56035;0;0;54;
$GPXUP;3929;09:53:34;0;50	09137;8	56054;0;0;54;
$GPXUP;3929;09:53:35;0;50	09144;8	56072;0;0;53;
$GPXUP;3929;09:53:36;0;50	0915;8	5609;0;0;53;
$GPXUP;3929;09:53:37;0;50	09156;8	5611;0;0;56;
$GPXUP;3929;09:53:38;0;50	09159;8	56132;0;0;59;
$GPXUP;3929;09:53:39;0;50	09161;8	56155;0;0;59;
$GPXUP;3929;09:53:40;0;50	09164;8	56178;0;0;59;
$GPXUP;3929;09:53:41;0;50	09171;8	56198;0;0;58;
$GPXUP;3929;09:53:42;0;50	09179;8	56217;0;0;57;
$GPXUP;3929;09:53:43;0;50	09186;8	56236;0;0;57;
$GPXUP;3929;09:53:44;0;50	0919;8	56258;0;0;58;
$GPXUP;3929;09:53:45;0;50	09191;8	56281;0;0;60;
$GPXUP;3929;09:53:46;0;50	09193;8	56304;0;0;60;
$GPXUP;3929;09:53:47;0;50	09198;8	56326;0;0;59;
$GPXUP;3929;09:53:48;0;50	09204;8	56346;0;0;59;
$GPXUP;3929;09:53:49;0;50	09209;8	56368;0;0;59;
$GPXUP;3929;09:53:50;0;50	09215;8	56388;0;0;58;
$GPXUP;3929;09:53:51;0;50	09221;8	56408;0;0;58;
$GPXUP;3929;09:53:52;0;50	09227;8	56429;0;0;57;
$GPXUP;3929;09:53:53;0;50	09232;8	5645;0;0;57;
$GPXUP;3929;09:53:54;0;50	09236;8	56471;0;0;57;
$GPXUP;3929;09:53:55;0;50	0924;8	56493;0;0;58;
$GPXUP;3929;09:53:56;0;50	09244;8	56514;0;0;58;
$GPXUP;3929;09:53:57;0;50	09249;8	56537;0;0;62;
$GPXUP;3929;09:53:58;0;50	09255;8	56561;0;0;65;
$GPXUP;3929;09:53:59;0;50	09263;8	56584;0;0;67;
$GPXUP;3929;09:54:00;0;50	09273;8	56604;0;0;65;
$GPXUP;3929;09:54:01;0;50	09284;8	56622;0;0;62;
$GPXUP;3929;09:54:02;0;50	09296;8	56638;0;0;60;
$GPXUP;3929;09:54:03;0;50	09308;8	56651;0;0;60;
$GPXUP;3929;09:54:04;0;50	09322;8	56663;0;0;61;
$GPXUP;3929;09:54:05;0;50	09335;8	56674;0;0;62;
$GPXUP;3929;09:54:06;0;50	09349;8	56686;0;0;64;
$GPXUP;3929;09:54:07;0;50	09363;8	56699;0;0;64;
$GPXUP;3929;09:54:08;0;50	09376;8	56713;0;0;61;
$GPXUP;3929;09:54:09;0;50	09388;8	56726;0;0;59;
$GPXUP;3929;09:54:10;0;50	09401;8	5674;0;0;60;
$GPXUP;3929;09:54:11;0;50	09413;8	56754;0;0;60;
$GPXUP;3929;09:54:12;0;50	09424;8	56768;0;0;59;
$GPXUP;3929;09:54:13;0;50	09434;8	56785;0;0;57;
$GPXUP;3929;09:54:14;0;50	09442;8	56803;0;0;56;
$GPXUP;3929;09:54:15;0;50	09449;8	56823;0;0;58;
$GPXUP;3929;09:54:16;0;50	09456;8	56842;0;0;57;
$GPXUP;3929;09:54:17;0;50	09467;8	56859;0;0;61;
$GPXUP;3929;09:54:18;0;50	09479;8	56873;0;0;59;
$GPXUP;3929;09:54:19;0;50	09492;8	56884;0;0;58;
$GPXUP;3929;09:54:20;0;50	09505;8	56893;0;0;53;
$GPXUP;3929;09:54:21;0;50	09518;8	56898;0;0;51;
$GPXUP;3929;09:54:22;0;50	0953;8	56904;0;0;49;
$GPXUP;3929;09:54:23;0;50	0954;8	56915;0;0;49;
$GPXUP;3929;09:54:24;0;50	0955;8	56928;0;0;50;
$GPXUP;3929;09:54:25;0;50	09558;8	56943;0;0;55;
$GPXUP;3929;09:54:26;0;50	09568;8	5696;0;0;59;
$GPXUP;3929;09:54:27;0;50	09579;8	56977;0;0;62;
$GPXUP;3929;09:54:28;0;50	0959;8	56994;0;0;61;
$GPXUP;3929;09:54:29;0;50	09602;8	57009;0;0;60;
$GPXUP;3929;09:54:30;0;50	09616;8	57021;0;0;62;
$GPXUP;3929;09:54:31;0;50	09629;8	57034;0;0;62;
$GPXUP;3929;09:54:32;0;50	0964;8	57051;0;0;61;
$GPXUP;3929;09:54:33;0;50	09649;8	57069;0;0;60;
$GPXUP;3929;09:54:34;0;50	0966;8	57086;0;0;60;
$GPXUP;3929;09:54:35;0;50	09671;8	57101;0;0;60;
$GPXUP;3929;09:54:36;0;50	09684;8	57115;0;0;64;
$GPXUP;3929;09:54:37;0;50	09696;8	57132;0;0;68;
$GPXUP;3929;09:54:38;0;50	0971;8	57148;0;0;69;
$GPXUP;3929;09:54:39;0;50	09725;8	57161;0;0;71;
$GPXUP;3929;09:54:40;0;50	0974;8	57176;0;0;69;
$GPXUP;3929;09:54:41;0;50	09752;8	57194;0;0;67;
$GPXUP;3929;09:54:42;0;50	0976;8	57216;0;0;64;
$GPXUP;3929;09:54:43;0;50	0977;8	57235;0;0;62;
$GPXUP;3929;09:54:44;0;50	0978;8	57252;0;0;60;
$GPXUP;3929;09:54:45;0;50	0979;8	57269;0;0;58;
$GPXUP;3929;09:54:46;0;50	09799;8	57287;0;0;58;
$GPXUP;3929;09:54:47;0;50	09805;8	57308;0;0;60;
$GPXUP;3929;09:54:48;0;50	0981;8	5733;0;0;61;
$GPXUP;3929;09:54:49;0;50	09814;8	57353;0;0;61;
$GPXUP;3929;09:54:50;0;50	09816;8	57376;0;0;60;
$GPXUP;3929;09:54:51;0;50	09821;8	57398;0;0;60;
$GPXUP;3929;09:54:52;0;50	0983;8	57418;0;0;61;
$GPXUP;3929;09:54:53;0;50	09843;8	57434;0;0;66;
$GPXUP;3929;09:54:54;0;50	09855;8	57452;0;0;66;
$GPXUP;3929;09:54:55;0;50	09864;8	57472;0;0;61;
$GPXUP;3929;09:54:56;0;50	09874;8	57489;0;0;59;
$GPXUP;3929;09:54:57;0;50	09886;8	57503;0;0;57;
$GPXUP;3929;09:54:58;0;50	09896;8	57517;0;0;55;
$GPXUP;3929;09:54:59;0;50	09904;8	57534;0;0;54;
$GPXUP;3929;09:55:00;0;50	09909;8	57553;0;0;54;
$GPXUP;3929;09:55:01;0;50	09912;8	57573;0;0;52;
$GPXUP;3929;09:55:02;0;50	09916;8	57592;0;0;51;
$GPXUP;3929;09:55:03;0;50	09922;8	57609;0;0;48;
$GPXUP;3929;09:55:04;0;50	0993;8	57625;0;0;52;
$GPXUP;3929;09:55:05;0;50	09936;8	57642;0;0;51;
$GPXUP;3929;09:55:06;0;50	09939;8	57662;0;0;53;
$GPXUP;3929;09:55:07;0;50	09938;8	57684;0;0;58;
$GPXUP;3929;09:55:08;0;50	09935;8	57708;0;0;60;
$GPXUP;3929;09:55:09;0;50	09931;8	57731;0;0;59;
$GPXUP;3929;09:55:10;0;50	0993;8	57754;0;0;59;
$GPXUP;3929;09:55:11;0;50	09928;8	57778;0;0;61;
$GPXUP;3929;09:55:12;0;50	09925;8	57801;0;0;63;
$GPXUP;3929;09:55:13;0;50	0992;8	57825;0;0;65;
$GPXUP;3929;09:55:14;0;50	09915;8	5785;0;0;67;
$GPXUP;3929;09:55:15;0;50	09911;8	57876;0;0;70;
$GPXUP;3929;09:55:16;0;50	09907;8	57902;0;0;68;
$GPXUP;3929;09:55:17;0;50	09906;8	57928;0;0;66;
$GPXUP;3929;09:55:18;0;50	09908;8	57952;0;0;60;
$GPXUP;3929;09:55:19;0;50	09913;8	57973;0;0;55;
$GPXUP;3929;09:55:20;0;50	0992;8	57991;0;0;53;
$GPXUP;3929;09:55:21;0;50	09926;8	58009;0;0;51;
$GPXUP;3929;09:55:22;0;50	09928;8	58028;0;0;52;
$GPXUP;3929;09:55:23;0;50	09927;8	58049;0;0;54;
$GPXUP;3929;09:55:24;0;50	09926;8	5807;0;0;54;
$GPXUP;3929;09:55:25;0;50	09929;8	58091;0;0;56;
$GPXUP;3929;09:55:26;0;50	09935;8	58111;0;0;59;
$GPXUP;3929;09:55:27;0;50	09944;8	58131;0;0;62;
$GPXUP;3929;09:55:28;0;50	09953;8	58151;0;0;61;
$GPXUP;3929;09:55:29;0;50	0996;8	58172;0;0;60;
$GPXUP;3929;09:55:30;0;50	09963;8	58194;0;0;59;
$GPXUP;3929;09:55:31;0;50	09965;8	58217;0;0;59;
$GPXUP;3929;09:55:32;0;50	09969;8	58239;0;0;60;
$GPXUP;3929;09:55:33;0;50	09975;8	58261;0;0;61;
$GPXUP;3929;09:55:34;0;50	0998;8	58284;0;0;61;
$GPXUP;3929;09:55:35;0;50	09985;8	58305;0;0;59;
$GPXUP;3929;09:55:36;0;50	09991;8	58326;0;0;58;
$GPXUP;3929;09:55:37;0;50	09998;8	58345;0;0;55;
$GPXUP;3929;09:55:38;0;50	10004;8	58363;0;0;51;
$GPXUP;3929;09:55:39;0;50	10009;8	58381;0;0;50;
$GPXUP;3929;09:55:40;0;50	10012;8	584;0;0;51;
$GPXUP;3929;09:55:41;0;50	10017;8	58418;0;0;52;
$GPXUP;3929;09:55:42;0;50	10026;8	58435;0;0;56;
$GPXUP;3929;09:55:43;0;50	10037;8	58452;0;0;61;
$GPXUP;3929;09:55:44;0;50	10046;8	58471;0;0;64;
$GPXUP;3929;09:55:45;0;50	10054;8	58493;0;0;62;
$GPXUP;3929;09:55:46;0;50	10058;8	58516;0;0;60;
$GPXUP;3929;09:55:47;0;50	10061;8	58538;0;0;57;
$GPXUP;3929;09:55:48;0;50	10065;8	58559;0;0;56;
$GPXUP;3929;09:55:49;0;50	10071;8	58578;0;0;54;
$GPXUP;3929;09:55:50;0;50	10079;8	58594;0;0;52;
$GPXUP;3929;09:55:51;0;50	10087;8	58611;0;0;52;
$GPXUP;3929;09:55:52;0;50	10091;8	5863;0;0;55;
$GPXUP;3929;09:55:53;0;50	10093;8	58653;0;0;59;
$GPXUP;3929;09:55:54;0;50	10096;8	58675;0;0;59;
$GPXUP;3929;09:55:55;0;50	10102;8	58696;0;0;57;
$GPXUP;3929;09:55:56;0;50	1011;8	58714;0;0;57;
$GPXUP;3929;09:55:57;0;50	10116;8	58734;0;0;59;
$GPXUP;3929;09:55:58;0;50	10119;8	58757;0;0;62;
$GPXUP;3929;09:55:59;0;50	1012;8	58782;0;0;63;
$GPXUP;3929;09:56:00;0;50	10121;8	58806;0;0;62;
$GPXUP;3929;09:56:01;0;50	10124;8	58828;0;0;56;
$GPXUP;3929;09:56:02;0;50	10132;8	58845;0;0;52;
$GPXUP;3929;09:56:03;0;50	10142;8	58858;0;0;52;
$GPXUP;3929;09:56:04;0;50	10151;8	58873;0;0;51;
$GPXUP;3929;09:56:05;0;50	10158;8	58889;0;0;51;
$GPXUP;3929;09:56:06;0;50	10163;8	58908;0;0;54;
$GPXUP;3929;09:56:07;0;50	10166;8	58928;0;0;57;
$GPXUP;3929;09:56:08;0;50	10169;8	5895;0;0;55;
$GPXUP;3929;09:56:09;0;50	10173;8	58969;0;0;53;
$GPXUP;3929;09:56:10;0;50	10178;8	58988;0;0;50;
$GPXUP;3929;09:56:11;0;50	10182;8	59007;0;0;53;
$GPXUP;3929;09:56:12;0;50	10184;8	59028;0;0;56;
$GPXUP;3929;09:56:13;0;50	10184;8	5905;0;0;59;
$GPXUP;3929;09:56:14;0;50	10184;8	59074;0;0;60;
$GPXUP;3929;09:56:15;0;50	10183;8	59098;0;0;61;
$GPXUP;3929;09:56:16;0;50	10183;8	59122;0;0;61;
$GPXUP;3929;09:56:17;0;50	10184;8	59145;0;0;62;
$GPXUP;3929;09:56:18;0;50	10184;8	5917;0;0;64;
$GPXUP;3929;09:56:19;0;50	10182;8	59195;0;0;65;
$GPXUP;3929;09:56:20;0;50	10179;8	5922;0;0;67;
$GPXUP;3929;09:56:21;0;50	10174;8	59246;0;0;72;
$GPXUP;3929;09:56:22;0;50	10169;8	59272;0;0;68;
$GPXUP;3929;09:56:23;0;50	10168;8	59298;0;0;64;
$GPXUP;3929;09:56:24;0;50	10172;8	5932;0;0;55;
$GPXUP;3929;09:56:25;0;50	10182;8	59338;0;0;56;
$GPXUP;3929;09:56:26;0;50	10192;8	59355;0;0;56;
$GPXUP;3929;09:56:27;0;50	10202;8	59371;0;0;54;
$GPXUP;3929;09:56:28;0;50	1021;8	59388;0;0;52;
$GPXUP;3929;09:56:29;0;50	10216;8	59405;0;0;52;
$GPXUP;3929;09:56:30;0;50	1022;8	59424;0;0;51;
$GPXUP;3929;09:56:31;0;50	10222;8	59444;0;0;51;
$GPXUP;3929;09:56:32;0;50	10223;8	59463;0;0;50;
$GPXUP;3929;09:56:33;0;50	10225;8	59483;0;0;52;
$GPXUP;3929;09:56:34;0;50	10227;8	59504;0;0;57;
$GPXUP;3929;09:56:35;0;50	10228;8	59528;0;0;63;
$GPXUP;3929;09:56:36;0;50	1023;8	59553;0;0;62;
$GPXUP;3929;09:56:37;0;50	1023;8	59577;0;0;63;
$GPXUP;3929;09:56:38;0;50	10229;8	596;0;0;59;
$GPXUP;3929;09:56:39;0;50	1023;8	59623;0;0;57;
$GPXUP;3929;09:56:40;0;50	10232;8	59644;0;0;56;
$GPXUP;3929;09:56:41;0;50	10236;8	59666;0;0;58;
$GPXUP;3929;09:56:42;0;50	10239;8	59689;0;0;60;
$GPXUP;3929;09:56:43;0;50	10242;8	59712;0;0;61;
$GPXUP;3929;09:56:44;0;50	10246;8	59734;0;0;61;
$GPXUP;3929;09:56:45;0;50	10255;8	59754;0;0;58;
$GPXUP;3929;09:56:46;0;50	10265;8	59772;0;0;61;
$GPXUP;3929;09:56:47;0;50	10274;8	5979;0;0;57;
$GPXUP;3929;09:56:48;0;50	10281;8	59809;0;0;57;
$GPXUP;3929;09:56:49;0;50	10286;8	59829;0;0;55;
$GPXUP;3929;09:56:50;0;50	10291;8	59849;0;0;53;
$GPXUP;3929;09:56:51;0;50	10297;8	59867;0;0;54;
$GPXUP;3929;09:56:52;0;50	10304;8	59886;0;0;56;
$GPXUP;3929;09:56:53;0;50	10308;8	59906;0;0;58;
$GPXUP;3929;09:56:54;0;50	10312;8	59928;0;0;58;
$GPXUP;3929;09:56:55;0;50	10317;8	59949;0;0;56;
$GPXUP;3929;09:56:56;0;50	10324;8	59967;0;0;54;
$GPXUP;3929;09:56:57;0;50	10333;8	59983;0;0;53;
$GPXUP;3929;09:56:58;0;50	10341;8	59998;0;0;54;
$GPXUP;3929;09:56:59;0;50	1035;8	60015;0;0;54;
$GPXUP;3929;09:57:00;0;50	1036;8	6003;0;0;56;
$GPXUP;3929;09:57:01;0;50	10369;8	60045;0;0;57;
$GPXUP;3929;09:57:02;0;50	10376;8	60065;0;0;57;
$GPXUP;3929;09:57:03;0;50	1038;8	60086;0;0;58;
$GPXUP;3929;09:57:04;0;50	10383;8	60109;0;0;60;
$GPXUP;3929;09:57:05;0;50	10386;8	60132;0;0;60;
$GPXUP;3929;09:57:06;0;50	1039;8	60154;0;0;61;
$GPXUP;3929;09:57:07;0;50	104;8	60174;0;0;61;
$GPXUP;3929;09:57:08;0;50	10413;8	60189;0;0;63;
$GPXUP;3929;09:57:09;0;50	10426;8	60204;0;0;61;
$GPXUP;3929;09:57:10;0;50	10436;8	6022;0;0;58;
$GPXUP;3929;09:57:11;0;50	10445;8	60238;0;0;56;
$GPXUP;3929;09:57:12;0;50	1045;8	60258;0;0;56;
$GPXUP;3929;09:57:13;0;50	10454;8	60279;0;0;56;
$GPXUP;3929;09:57:14;0;50	1046;8	60298;0;0;54;
$GPXUP;3929;09:57:15;0;50	10469;8	60314;0;0;55;
$GPXUP;3929;09:57:16;0;50	10481;8	60326;0;0;55;
$GPXUP;3929;09:57:17;0;50	10493;8	60338;0;0;54;
$GPXUP;3929;09:57:18;0;50	10504;8	60349;0;0;54;
$GPXUP;3929;09:57:19;0;50	10517;8	60358;0;0;55;
$GPXUP;3929;09:57:20;0;50	1053;8	60367;0;0;57;
$GPXUP;3929;09:57:21;0;50	10542;8	60379;0;0;57;
$GPXUP;3929;09:57:22;0;50	10551;8	60396;0;0;55;
$GPXUP;3929;09:57:23;0;50	10556;8	60416;0;0;57;
$GPXUP;3929;09:57:24;0;50	10561;8	60437;0;0;56;
$GPXUP;3929;09:57:25;0;50	10566;8	60458;0;0;56;
$GPXUP;3929;09:57:26;0;50	10573;8	60476;0;0;53;
$GPXUP;3929;09:57:27;0;50	10582;8	60491;0;0;53;
$GPXUP;3929;09:57:28;0;50	10593;8	60502;0;0;52;
$GPXUP;3929;09:57:29;0;50	10603;8	60514;0;0;52;
$GPXUP;3929;09:57:30;0;50	10613;8	60528;0;0;51;
$GPXUP;3929;09:57:31;0;50	10621;8	60542;0;0;49;
$GPXUP;3929;09:57:32;0;50	10628;8	60558;0;0;53;
$GPXUP;3929;09:57:33;0;50	10636;8	60574;0;0;55;
$GPXUP;3929;09:57:34;0;50	10646;8	60591;0;0;59;
$GPXUP;3929;09:57:35;0;50	10656;8	60609;0;0;63;
$GPXUP;3929;09:57:36;0;50	10665;8	60628;0;0;61;
$GPXUP;3929;09:57:37;0;50	10672;8	60649;0;0;59;
$GPXUP;3929;09:57:38;0;50	10678;8	6067;0;0;58;
$GPXUP;3929;09:57:39;0;50	10685;8	6069;0;0;57;
$GPXUP;3929;09:57:40;0;50	10692;8	60709;0;0;59;
$GPXUP;3929;09:57:41;0;50	10703;8	60726;0;0;60;
$GPXUP;3929;09:57:42;0;50	10714;8	60741;0;0;57;
$GPXUP;3929;09:57:43;0;50	10724;8	60756;0;0;54;
$GPXUP;3929;09:57:44;0;50	10732;8	60772;0;0;55;
$GPXUP;3929;09:57:45;0;50	10739;8	60791;0;0;56;
$GPXUP;3929;09:57:46;0;50	10746;8	6081;0;0;58;
$GPXUP;3929;09:57:47;0;50	10753;8	6083;0;0;58;
$GPXUP;3929;09:57:48;0;50	10763;8	60846;0;0;58;
$GPXUP;3929;09:57:49;0;50	10775;8	6086;0;0;57;
$GPXUP;3929;09:57:50;0;50	10787;8	60871;0;0;56;
$GPXUP;3929;09:57:51;0;50	10798;8	60883;0;0;55;
$GPXUP;3929;09:57:52;0;50	10808;8	60898;0;0;55;
$GPXUP;3929;09:57:53;0;50	10814;8	60918;0;0;58;
$GPXUP;3929;09:57:54;0;50	10819;8	60939;0;0;57;
$GPXUP;3929;09:57:55;0;50	10826;8	60959;0;0;57;
$GPXUP;3929;09:57:56;0;50	10833;8	60978;0;0;59;
$GPXUP;3929;09:57:57;0;50	1084;8	60998;0;0;59;
$GPXUP;3929;09:57:58;0;50	10847;8	61019;0;0;62;
$GPXUP;3929;09:57:59;0;50	10853;8	61042;0;0;63;
$GPXUP;3929;09:58:00;0;50	1086;8	61063;0;0;59;
$GPXUP;3929;09:58:01;0;50	10869;8	6108;0;0;56;
$GPXUP;3929;09:58:02;0;50	10878;8	61096;0;0;57;
$GPXUP;3929;09:58:03;0;50	10886;8	61114;0;0;55;
$GPXUP;3929;09:58:04;0;50	10894;8	61132;0;0;54;
$GPXUP;3929;09:58:05;0;50	10902;8	61148;0;0;51;
$GPXUP;3929;09:58:06;0;50	1091;8	61162;0;0;50;
$GPXUP;3929;09:58:07;0;50	10919;8	61176;0;0;50;
$GPXUP;3929;09:58:08;0;50	10926;8	61193;0;0;53;
$GPXUP;3929;09:58:09;0;50	10932;8	61211;0;0;53;
$GPXUP;3929;09:58:10;0;50	10938;8	6123;0;0;56;
$GPXUP;3929;09:58:11;0;50	10945;8	6125;0;0;61;
$GPXUP;3929;09:58:12;0;50	10952;8	61271;0;0;59;
$GPXUP;3929;09:58:13;0;50	10956;8	61292;0;0;55;
$GPXUP;3929;09:58:14;0;50	10959;8	61313;0;0;54;
$GPXUP;3929;09:58:15;0;50	10963;8	61333;0;0;54;
$GPXUP;3929;09:58:16;0;50	10969;8	61352;0;0;55;
$GPXUP;3929;09:58:17;0;50	10976;8	61372;0;0;59;
$GPXUP;3929;09:58:18;0;50	10982;8	61393;0;0;58;
$GPXUP;3929;09:58:19;0;50	10988;8	61413;0;0;58;
$GPXUP;3929;09:58:20;0;50	10993;8	61435;0;0;59;
$GPXUP;3929;09:58:21;0;50	10998;8	61456;0;0;59;
$GPXUP;3929;09:58:22;0;50	11004;8	61477;0;0;58;
$GPXUP;3929;09:58:23;0;50	11011;8	61497;0;0;58;
$GPXUP;3929;09:58:24;0;50	11018;8	61517;0;0;58;
$GPXUP;3929;09:58:25;0;50	11023;8	61538;0;0;58;
$GPXUP;3929;09:58:26;0;50	11026;8	6156;0;0;59;
$GPXUP;3929;09:58:27;0;50	1103;8	61582;0;0;58;
$GPXUP;3929;09:58:28;0;50	11035;8	61605;0;0;63;
$GPXUP;3929;09:58:29;0;50	1104;8	61629;0;0;66;
$GPXUP;3929;09:58:30;0;50	11044;8	61654;0;0;65;
$GPXUP;3929;09:58:31;0;50	1105;8	61677;0;0;63;
$GPXUP;3929;09:58:32;0;50	11057;8	61699;0;0;64;
$GPXUP;3929;09:58:33;0;50	11063;8	61722;0;0;64;
$GPXUP;3929;09:58:34;0;50	11065;8	61747;0;0;63;
$GPXUP;3929;09:58:35;0;50	11064;8	61771;0;0;63;
$GPXUP;3929;09:58:36;0;50	11065;8	61795;0;0;60;
$GPXUP;3929;09:58:37;0;50	1107;8	61816;0;0;57;
$GPXUP;3929;09:58:38;0;50	11077;8	61835;0;0;54;
$GPXUP;3929;09:58:39;0;50	11087;8	61851;0;0;56;
$GPXUP;3929;09:58:40;0;50	11096;8	61867;0;0;56;
$GPXUP;3929;09:58:41;0;50	11106;8	61883;0;0;56;
$GPXUP;3929;09:58:42;0;50	11115;8	61899;0;0;57;
$GPXUP;3929;09:58:43;0;50	11125;8	61916;0;0;58;
$GPXUP;3929;09:58:44;0;50	11135;8	61932;0;0;57;
$GPXUP;3929;09:58:45;0;50	11144;8	61948;0;0;55;
$GPXUP;3929;09:58:46;0;50	11153;8	61964;0;0;53;
$GPXUP;3929;09:58:47;0;50	11162;8	61981;0;0;57;
$GPXUP;3929;09:58:48;0;50	11168;8	62001;0;0;60;
$GPXUP;3929;09:58:49;0;50	11174;8	62021;0;0;56;
$GPXUP;3929;09:58:50;0;50	1118;8	6204;0;0;53;
$GPXUP;3929;09:58:51;0;50	1119;8	62052;0;0;50;
$GPXUP;3929;09:58:52;0;50	11202;8	6206;0;0;50;
$GPXUP;3929;09:58:53;0;50	11213;8	62069;0;0;50;
$GPXUP;3929;09:58:54;0;50	11223;8	6208;0;0;48;
$GPXUP;3929;09:58:55;0;50	11231;8	62094;0;0;49;
$GPXUP;3929;09:58:56;0;50	11238;8	62109;0;0;49;
$GPXUP;3929;09:58:57;0;50	11246;8	62125;0;0;50;
$GPXUP;3929;09:58:58;0;50	11255;8	62138;0;0;50;
$GPXUP;3929;09:58:59;0;50	11265;8	62148;0;0;50;
$GPXUP;3929;09:59:00;0;50	11276;8	62158;0;0;50;
$GPXUP;3929;09:59:01;0;50	11286;8	62169;0;0;50;
$GPXUP;3929;09:59:02;0;50	11294;8	62185;0;0;51;
$GPXUP;3929;09:59:03;0;50	113;8	62202;0;0;53;
$GPXUP;3929;09:59:04;0;50	11308;8	6222;0;0;55;
$GPXUP;3929;09:59:05;0;50	11316;8	62238;0;0;56;
$GPXUP;3929;09:59:06;0;50	11324;8	62255;0;0;55;
$GPXUP;3929;09:59:07;0;50	11332;8	62274;0;0;58;
$GPXUP;3929;09:59:08;0;50	11338;8	62293;0;0;57;
$GPXUP;3929;09:59:09;0;50	11347;8	62311;0;0;57;
$GPXUP;3929;09:59:10;0;50	11356;8	62328;0;0;58;
$GPXUP;3929;09:59:11;0;50	11366;8	62345;0;0;59;
$GPXUP;3929;09:59:12;0;50	11375;8	62363;0;0;59;
$GPXUP;3929;09:59:13;0;50	11384;8	6238;0;0;58;
$GPXUP;3929;09:59:14;0;50	11396;8	62394;0;0;57;
$GPXUP;3929;09:59:15;0;50	11406;8	62408;0;0;56;
$GPXUP;3929;09:59:16;0;50	11416;8	62423;0;0;55;
$GPXUP;3929;09:59:17;0;50	11421;8	62443;0;0;54;
$GPXUP;3929;09:59:18;0;50	11418;8	62468;0;0;60;
$GPXUP;3929;09:59:19;0;50	11409;8	62494;0;0;64;
$GPXUP;3929;09:59:20;0;50	11401;8	62518;0;0;66;
$GPXUP;3929;09:59:21;0;50	11394;8	62542;0;0;63;
$GPXUP;3929;09:59:22;0;50	11388;8	62565;0;0;60;
$GPXUP;3929;09:59:23;0;50	11383;8	62586;0;0;55;
$GPXUP;3929;09:59:24;0;50	1138;8	62606;0;0;52;
$GPXUP;3929;09:59:25;0;50	1138;8	62624;0;0;48;
$GPXUP;3929;09:59:26;0;50	11388;8	62639;0;0;47;
$GPXUP;3929;09:59:27;0;50	11403;8	6265;0;0;55;
$GPXUP;3929;09:59:28;0;50	11415;8	62662;0;0;55;
$GPXUP;3929;09:59:29;0;50	11426;8	62676;0;0;53;
$GPXUP;3929;09:59:30;0;50	11437;8	62689;0;0;54;
$GPXUP;3929;09:59:31;0;50	11446;8	62704;0;0;54;
$GPXUP;3929;09:59:32;0;50	11453;8	62721;0;0;49;
$GPXUP;3929;09:59:33;0;50	1146;8	62735;0;0;46;
$GPXUP;3929;09:59:34;0;50	11468;8	62748;0;0;47;
$GPXUP;3929;09:59:35;0;50	11474;8	62765;0;0;50;
$GPXUP;3929;09:59:36;0;50	11478;8	62787;0;0;60;
$GPXUP;3929;09:59:37;0;50	11477;8	62812;0;0;62;
$GPXUP;3929;09:59:38;0;50	11478;8	62836;0;0;58;
$GPXUP;3929;09:59:39;0;50	11481;8	62857;0;0;55;
$GPXUP;3929;09:59:40;0;50	11488;8	62873;0;0;51;
$GPXUP;3929;09:59:41;0;50	11499;8	62883;0;0;49;
$GPXUP;3929;09:59:42;0;50	1151;8	62891;0;0;51;
$GPXUP;3929;09:59:43;0;50	11521;8	62901;0;0;47;
$GPXUP;3929;09:59:44;0;50	11528;8	62914;0;0;47;
$GPXUP;3929;09:59:45;0;50	11535;8	62928;0;0;46;
$GPXUP;3929;09:59:46;0;50	11545;8	62939;0;0;48;
$GPXUP;3929;09:59:47;0;50	11558;8	62946;0;0;54;
$GPXUP;3929;09:59:48;0;50	11574;8	6295;0;0;60;
$GPXUP;3929;09:59:49;0;50	11592;8	62954;0;0;69;
$GPXUP;3929;09:59:50;0;50	11609;8	62957;0;0;66;
$GPXUP;3929;09:59:51;0;50	11627;8	62957;0;0;66;
$GPXUP;3929;09:59:52;0;50	11644;8	62956;0;0;66;
$GPXUP;3929;09:59:53;0;50	1166;8	62956;0;0;67;
$GPXUP;3929;09:59:54;0;50	11676;8	62958;0;0;69;
$GPXUP;3929;09:59:55;0;50	11693;8	62964;0;0;70;
$GPXUP;3929;09:59:56;0;50	1171;8	62982;0;0;74;
$GPXUP;3929;09:59:57;0;50	11726;8	63004;0;0;77;
$GPXUP;3929;09:59:58;0;50	1174;8	63029;0;0;74;
$GPXUP;3929;09:59:59;0;50	11751;8	63052;0;0;69;
$GPXUP;3929;10:00:00;0;50	11763;8	63071;0;0;65;
$GPXUP;3929;10:00:01;0;50	11777;8	63083;0;0;62;
$GPXUP;3929;10:00:02;0;50	11791;8	63092;0;0;62;
$GPXUP;3929;10:00:03;0;50	11804;8	63104;0;0;60;
$GPXUP;3929;10:00:04;0;50	11815;8	63121;0;0;59;
$GPXUP;3929;10:00:05;0;50	11824;8	63139;0;0;59;
$GPXUP;3929;10:00:06;0;50	11832;8	63158;0;0;59;
$GPXUP;3929;10:00:07;0;50	11841;8	63176;0;0;58;
$GPXUP;3929;10:00:08;0;50	11851;8	63193;0;0;56;
$GPXUP;3929;10:00:09;0;50	1186;8	6321;0;0;57;
$GPXUP;3929;10:00:10;0;50	11868;8	63228;0;0;58;
$GPXUP;3929;10:00:11;0;50	11876;8	63247;0;0;59;
$GPXUP;3929;10:00:12;0;50	11882;8	63268;0;0;59;
$GPXUP;3929;10:00:13;0;50	11889;8	63288;0;0;58;
$GPXUP;3929;10:00:14;0;50	11896;8	63308;0;0;57;
$GPXUP;3929;10:00:15;0;50	11901;8	63328;0;0;58;
$GPXUP;3929;10:00:16;0;50	11904;8	6335;0;0;57;
$GPXUP;3929;10:00:17;0;50	11908;8	63372;0;0;55;
$GPXUP;3929;10:00:18;0;50	11911;8	63392;0;0;54;
$GPXUP;3929;10:00:19;0;50	11915;8	63413;0;0;57;
$GPXUP;3929;10:00:20;0;50	11917;8	63435;0;0;58;
$GPXUP;3929;10:00:21;0;50	11916;8	63458;0;0;59;
$GPXUP;3929;10:00:22;0;50	11916;8	63481;0;0;58;
$GPXUP;3929;10:00:23;0;50	1192;8	63504;0;0;62;
$GPXUP;3929;10:00:24;0;50	11927;8	63527;0;0;64;
$GPXUP;3929;10:00:25;0;50	11935;8	63548;0;0;63;
$GPXUP;3929;10:00:26;0;50	11944;8	63569;0;0;63;
$GPXUP;3929;10:00:27;0;50	11952;8	63589;0;0;61;
$GPXUP;3929;10:00:28;0;50	11962;8	63607;0;0;59;
$GPXUP;3929;10:00:29;0;50	11973;8	63622;0;0;56;
$GPXUP;3929;10:00:30;0;50	11982;8	63636;0;0;53;
$GPXUP;3929;10:00:31;0;50	1199;8	63651;0;0;49;
$GPXUP;3929;10:00:32;0;50	11994;8	6367;0;0;52;
$GPXUP;3929;10:00:33;0;50	11996;8	63693;0;0;61;
$GPXUP;3929;10:00:34;0;50	12001;8	63716;0;0;62;
$GPXUP;3929;10:00:35;0;50	1201;8	63737;0;0;63;
$GPXUP;3929;10:00:36;0;50	12022;8	63754;0;0;62;
$GPXUP;3929;10:00:37;0;50	12032;8	63772;0;0;60;
$GPXUP;3929;10:00:38;0;50	12038;8	63792;0;0;59;
$GPXUP;3929;10:00:39;0;50	1204;8	63815;0;0;60;
$GPXUP;3929;10:00:40;0;50	12038;8	6384;0;0;62;
$GPXUP;3929;10:00:41;0;50	12037;8	63864;0;0;63;
$GPXUP;3929;10:00:42;0;50	1204;8	63888;0;0;61;
$GPXUP;3929;10:00:43;0;50	12047;8	63909;0;0;60;
$GPXUP;3929;10:00:44;0;50	12056;8	63926;0;0;57;
$GPXUP;3929;10:00:45;0;50	12064;8	63943;0;0;51;
$GPXUP;3929;10:00:46;0;50	12069;8	63961;0;0;53;
$GPXUP;3929;10:00:47;0;50	12072;8	63981;0;0;56;
$GPXUP;3929;10:00:48;0;50	12074;8	64005;0;0;64;
$GPXUP;3929;10:00:49;0;50	12077;8	64029;0;0;65;
$GPXUP;3929;10:00:50;0;50	12082;8	64052;0;0;63;
$GPXUP;3929;10:00:51;0;50	12092;8	64071;0;0;60;
$GPXUP;3929;10:00:52;0;50	12103;8	64086;0;0;60;
$GPXUP;3929;10:00:53;0;50	12113;8	64102;0;0;55;
$GPXUP;3929;10:00:54;0;50	1212;8	64119;0;0;53;
$GPXUP;3929;10:00:55;0;50	12127;8	64136;0;0;53;
$GPXUP;3929;10:00:56;0;50	12136;8	6415;0;0;55;
$GPXUP;3929;10:00:57;0;50	12146;8	64167;0;0;57;
$GPXUP;3929;10:00:58;0;50	12153;8	64185;0;0;58;
$GPXUP;3929;10:00:59;0;50	12161;8	64204;0;0;55;
$GPXUP;3929;10:01:00;0;50	12171;8	64219;0;0;56;
$GPXUP;3929;10:01:01;0;50	12179;8	64236;0;0;53;
$GPXUP;3929;10:01:02;0;50	12187;8	64252;0;0;52;
$GPXUP;3929;10:01:03;0;50	12193;8	64269;0;0;51;
$GPXUP;3929;10:01:04;0;50	12197;8	64288;0;0;51;
$GPXUP;3929;10:01:05;0;50	12199;8	64306;0;0;49;
$GPXUP;3929;10:01:06;0;50	12202;8	64325;0;0;47;
$GPXUP;3929;10:01:07;0;50	12206;8	64343;0;0;52;
$GPXUP;3929;10:01:08;0;50	12211;8	64362;0;0;56;
$GPXUP;3929;10:01:09;0;50	12217;8	64382;0;0;55;
$GPXUP;3929;10:01:10;0;50	12223;8	644;0;0;53;
$GPXUP;3929;10:01:11;0;50	1223;8	64417;0;0;51;
$GPXUP;3929;10:01:12;0;50	12238;8	64433;0;0;51;
$GPXUP;3929;10:01:13;0;50	12246;8	64449;0;0;53;
$GPXUP;3929;10:01:14;0;50	12253;8	64467;0;0;52;
$GPXUP;3929;10:01:15;0;50	1226;8	64483;0;0;52;
$GPXUP;3929;10:01:16;0;50	12268;8	64499;0;0;53;
$GPXUP;3929;10:01:17;0;50	12274;8	64518;0;0;53;
$GPXUP;3929;10:01:18;0;50	1228;8	64536;0;0;52;
$GPXUP;3929;10:01:19;0;50	12288;8	64551;0;0;53;
$GPXUP;3929;10:01:20;0;50	12299;8	64563;0;0;53;
$GPXUP;3929;10:01:21;0;50	1231;8	64576;0;0;54;
$GPXUP;3929;10:01:22;0;50	12319;8	6459;0;0;52;
$GPXUP;3929;10:01:23;0;50	12326;8	64608;0;0;54;
$GPXUP;3929;10:01:24;0;50	12331;8	64628;0;0;56;
$GPXUP;3929;10:01:25;0;50	12335;8	64648;0;0;57;
$GPXUP;3929;10:01:26;0;50	1234;8	6467;0;0;59;
$GPXUP;3929;10:01:27;0;50	12347;8	64691;0;0;59;
$GPXUP;3929;10:01:28;0;50	12352;8	64712;0;0;57;
$GPXUP;3929;10:01:29;0;50	12352;8	64734;0;0;57;
$GPXUP;3929;10:01:30;0;50	12352;8	64757;0;0;57;
$GPXUP;3929;10:01:31;0;50	12353;8	64779;0;0;57;
$GPXUP;3929;10:01:32;0;50	12357;8	64801;0;0;60;
$GPXUP;3929;10:01:33;0;50	12362;8	64824;0;0;64;
$GPXUP;3929;10:01:34;0;50	12367;8	64848;0;0;64;
$GPXUP;3929;10:01:35;0;50	12371;8	64872;0;0;64;
$GPXUP;3929;10:01:36;0;50	12374;8	64896;0;0;63;
$GPXUP;3929;10:01:37;0;50	12378;8	64919;0;0;60;
$GPXUP;3929;10:01:38;0;50	12379;8	64942;0;0;57;
$GPXUP;3929;10:01:39;0;50	12379;8	64964;0;0;57;
$GPXUP;3929;10:01:40;0;50	12379;8	64986;0;0;57;
$GPXUP;3929;10:01:41;0;50	12383;8	65008;0;0;60;
$GPXUP;3929;10:01:42;0;50	12388;8	6503;0;0;62;
$GPXUP;3929;10:01:43;0;50	12393;8	65053;0;0;61;
$GPXUP;3929;10:01:44;0;50	12396;8	65075;0;0;58;
$GPXUP;3929;10:01:45;0;50	12399;8	65098;0;0;59;
$GPXUP;3929;10:01:46;0;50	124;8	6512;0;0;59;
$GPXUP;3929;10:01:47;0;50	12402;8	65144;0;0;59;
$GPXUP;3929;10:01:48;0;50	12407;8	65167;0;0;63;
$GPXUP;3929;10:01:49;0;50	12412;8	65189;0;0;61;
$GPXUP;3929;10:01:50;0;50	12416;8	65211;0;0;57;
$GPXUP;3929;10:01:51;0;50	12417;8	65234;0;0;58;
$GPXUP;3929;10:01:52;0;50	12416;8	65257;0;0;59;
$GPXUP;3929;10:01:53;0;50	12414;8	65282;0;0;68;
$GPXUP;3929;10:01:54;0;50	12413;8	65308;0;0;68;
$GPXUP;3929;10:01:55;0;50	12414;8	65335;0;0;66;
$GPXUP;3929;10:01:56;0;50	12417;8	65359;0;0;63;
$GPXUP;3929;10:01:57;0;50	12424;8	65379;0;0;59;
$GPXUP;3929;10:01:58;0;50	12432;8	65399;0;0;59;
$GPXUP;3929;10:01:59;0;50	12439;8	65419;0;0;61;
$GPXUP;3929;10:02:00;0;50	12446;8	6544;0;0;62;
$GPXUP;3929;10:02:01;0;50	12454;8	6546;0;0;61;
$GPXUP;3929;10:02:02;0;50	1246;8	65482;0;0;61;
$GPXUP;3929;10:02:03;0;50	12463;8	65506;0;0;62;
$GPXUP;3929;10:02:04;0;50	12465;8	6553;0;0;62;
$GPXUP;3929;10:02:05;0;50	12467;8	65554;0;0;64;
$GPXUP;3929;10:02:06;0;50	12472;8	6558;0;0;69;
$GPXUP;3929;10:02:07;0;50	12479;8	65605;0;0;71;
$GPXUP;3929;10:02:08;0;50	12488;8	65629;0;0;70;
$GPXUP;3929;10:02:09;0;50	12494;8	65654;0;0;69;
$GPXUP;3929;10:02:10;0;50	125;8	65679;0;0;67;
$GPXUP;3929;10:02:11;0;50	12506;8	65704;0;0;69;
$GPXUP;3929;10:02:12;0;50	12511;8	6573;0;0;70;
$GPXUP;3929;10:02:13;0;50	12518;8	65756;0;0;69;
$GPXUP;3929;10:02:14;0;50	12526;8	6578;0;0;68;
$GPXUP;3929;10:02:15;0;50	12534;8	65802;0;0;64;
$GPXUP;3929;10:02:16;0;50	12542;8	65823;0;0;62;
$GPXUP;3929;10:02:17;0;50	12549;8	65845;0;0;61;
$GPXUP;3929;10:02:18;0;50	12554;8	65867;0;0;61;
$GPXUP;3929;10:02:19;0;50	12558;8	6589;0;0;61;
$GPXUP;3929;10:02:20;0;50	12561;8	65913;0;0;62;
$GPXUP;3929;10:02:21;0;50	12565;8	65935;0;0;57;
$GPXUP;3929;10:02:22;0;50	12574;8	65948;0;0;46;
$GPXUP;3929;10:02:23;0;50	12587;8	65944;0;0;41;
$GPXUP;3929;10:02:24;0;50	12599;8	65922;0;0;50;
$GPXUP;3929;10:02:25;0;50	126;8	65894;0;0;55;
$GPXUP;3929;10:02:26;0;50	12594;8	65872;0;0;50;
$GPXUP;3929;10:02:27;0;50	12581;8	65859;0;0;49;
$GPXUP;3929;10:02:28;0;50	12566;8	65858;0;0;43;
$GPXUP;3929;10:02:29;0;50	12551;8	65868;0;0;50;
$GPXUP;3929;10:02:30;0;50	12542;8	65883;0;0;41;
$GPXUP;3929;10:02:31;0;50	12542;8	65896;0;0;34;
$GPXUP;3929;10:02:32;0;50	12548;8	65902;0;0;18;
$GPXUP;3929;10:02:33;0;50	12556;8	65893;0;0;17;
$GPXUP;3929;10:02:34;0;50	12558;8	6588;0;0;16;
$GPXUP;3929;10:02:35;0;50	12555;8	65874;0;0;13;
$GPXUP;3929;10:02:36;0;50	12551;8	65876;0;0;11;
$GPXUP;3929;10:02:37;0;50	12549;8	65884;0;0;15;
$GPXUP;3929;10:02:38;0;50	12549;8	65892;0;0;14;
$GPXUP;3929;10:02:39;0;50	1255;8	65896;0;0;6;
$GPXUP;3929;10:02:40;0;50	12551;8	65896;0;0;1;
$GPXUP;3929;10:02:41;0;50	12551;8	65897;0;0;1;
$GPXUP;3929;10:02:42;0;50	12551;8	65898;0;0;0;
