# Supplementary material for: Pigeon Navigation: Different Routes Lead to Frankfurt
Source: PLoS One. 2014 Nov 12;9(11):e112439. doi: 10.1371/journal.pone.0112439 (PMC4229201; doi:10.1371/journal.pone.0112439)
Supplement: File S4 — Files containing the original track data and a ‘Read me’ explaining the data format. (ZIP) [file pone.0112439.s004.zip › S-KB/100525xup07_405.log]

$GPXUP;3929;09:25:21;0;50	07178;8	53879;0;0;0;
$GPXUP;3929;09:25:22;0;50	0718;8	53878;0;0;6;
$GPXUP;3929;09:25:23;0;50	07182;8	53875;0;0;16;
$GPXUP;3929;09:25:24;0;50	0719;8	53871;0;0;30;
$GPXUP;3929;09:25:25;0;50	07197;8	5387;0;0;28;
$GPXUP;3929;09:25:26;0;50	07204;8	53876;0;0;27;
$GPXUP;3929;09:25:27;0;50	07206;8	53891;0;0;32;
$GPXUP;3929;09:25:28;0;50	07203;8	53909;0;0;37;
$GPXUP;3929;09:25:29;0;50	07202;8	53925;0;0;39;
$GPXUP;3929;09:25:30;0;50	07203;8	53941;0;0;40;
$GPXUP;3929;09:25:31;0;50	07208;8	53952;0;0;33;
$GPXUP;3929;09:25:32;0;50	07218;8	53956;0;0;32;
$GPXUP;3929;09:25:33;0;50	07229;8	53951;0;0;38;
$GPXUP;3929;09:25:34;0;50	0724;8	53949;0;0;40;
$GPXUP;3929;09:25:35;0;50	07249;8	53952;0;0;37;
$GPXUP;3929;09:25:36;0;50	07255;8	53962;0;0;35;
$GPXUP;3929;09:25:37;0;50	07254;8	53979;0;0;35;
$GPXUP;3929;09:25:38;0;50	07249;8	53997;0;0;44;
$GPXUP;3929;09:25:39;0;50	07246;8	54014;0;0;41;
$GPXUP;3929;09:25:40;0;50	07248;8	5403;0;0;41;
$GPXUP;3929;09:25:41;0;50	07253;8	54044;0;0;41;
$GPXUP;3929;09:25:42;0;50	07261;8	54054;0;0;38;
$GPXUP;3929;09:25:43;0;50	07271;8	54058;0;0;41;
$GPXUP;3929;09:25:44;0;50	0728;8	54065;0;0;40;
$GPXUP;3929;09:25:45;0;50	07289;8	54072;0;0;42;
$GPXUP;3929;09:25:46;0;50	07299;8	54077;0;0;40;
$GPXUP;3929;09:25:47;0;50	0731;8	54073;0;0;43;
$GPXUP;3929;09:25:48;0;50	07321;8	54066;0;0;44;
$GPXUP;3929;09:25:49;0;50	07332;8	54063;0;0;44;
$GPXUP;3929;09:25:50;0;50	07342;8	54065;0;0;40;
$GPXUP;3929;09:25:51;0;50	0735;8	54074;0;0;39;
$GPXUP;3929;09:25:52;0;50	07354;8	54088;0;0;39;
$GPXUP;3929;09:25:53;0;50	07352;8	54107;0;0;41;
$GPXUP;3929;09:25:54;0;50	07343;8	54123;0;0;46;
$GPXUP;3929;09:25:55;0;50	0733;8	54132;0;0;44;
$GPXUP;3929;09:25:56;0;50	07315;8	54131;0;0;46;
$GPXUP;3929;09:25:57;0;50	07299;8	54119;0;0;55;
$GPXUP;3929;09:25:58;0;50	07286;8	54099;0;0;59;
$GPXUP;3929;09:25:59;0;50	07275;8	5408;0;0;59;
$GPXUP;3929;09:26:00;0;50	07264;8	54064;0;0;57;
$GPXUP;3929;09:26:01;0;50	07253;8	54048;0;0;57;
$GPXUP;3929;09:26:02;0;50	07246;8	54029;0;0;56;
$GPXUP;3929;09:26:03;0;50	07245;8	54008;0;0;53;
$GPXUP;3929;09:26:04;0;50	07253;8	53989;0;0;47;
$GPXUP;3929;09:26:05;0;50	07266;8	53977;0;0;48;
$GPXUP;3929;09:26:06;0;50	07277;8	53964;0;0;51;
$GPXUP;3929;09:26:07;0;50	07286;8	53948;0;0;53;
$GPXUP;3929;09:26:08;0;50	07291;8	53928;0;0;52;
$GPXUP;3929;09:26:09;0;50	07291;8	53906;0;0;50;
$GPXUP;3929;09:26:10;0;50	07285;8	53885;0;0;54;
$GPXUP;3929;09:26:11;0;50	07274;8	53868;0;0;54;
$GPXUP;3929;09:26:12;0;50	0726;8	53858;0;0;53;
$GPXUP;3929;09:26:13;0;50	07243;8	53858;0;0;57;
$GPXUP;3929;09:26:14;0;50	07228;8	53868;0;0;58;
$GPXUP;3929;09:26:15;0;50	07215;8	5388;0;0;55;
$GPXUP;3929;09:26:16;0;50	07203;8	53892;0;0;55;
$GPXUP;3929;09:26:17;0;50	0719;8	53899;0;0;54;
$GPXUP;3929;09:26:18;0;50	07176;8	539;0;0;55;
$GPXUP;3929;09:26:19;0;50	07162;8	53896;0;0;58;
$GPXUP;3929;09:26:20;0;50	07148;8	5389;0;0;59;
$GPXUP;3929;09:26:21;0;50	07133;8	53888;0;0;59;
$GPXUP;3929;09:26:22;0;50	07118;8	5389;0;0;60;
$GPXUP;3929;09:26:23;0;50	07103;8	53897;0;0;60;
$GPXUP;3929;09:26:23;0;50	07091;8	5391;0;0;58;
$GPXUP;3929;09:26:24;0;50	07083;8	53927;0;0;51;
$GPXUP;3929;09:26:25;0;50	07081;8	53948;0;0;49;
$GPXUP;3929;09:26:26;0;50	07085;8	53968;0;0;46;
$GPXUP;3929;09:26:27;0;50	07092;8	53985;0;0;46;
$GPXUP;3929;09:26:28;0;50	07103;8	53997;0;0;48;
$GPXUP;3929;09:26:29;0;50	07114;8	5401;0;0;49;
$GPXUP;3929;09:26:30;0;50	07124;8	54022;0;0;50;
$GPXUP;3929;09:26:31;0;50	07135;8	54034;0;0;51;
$GPXUP;3929;09:26:32;0;50	07146;8	54045;0;0;52;
$GPXUP;3929;09:26:33;0;50	07158;8	54054;0;0;53;
$GPXUP;3929;09:26:34;0;50	07171;8	54061;0;0;53;
$GPXUP;3929;09:26:35;0;50	07183;8	5407;0;0;52;
$GPXUP;3929;09:26:36;0;50	07193;8	54083;0;0;51;
$GPXUP;3929;09:26:37;0;50	07202;8	54097;0;0;51;
$GPXUP;3929;09:26:38;0;50	07213;8	54108;0;0;51;
$GPXUP;3929;09:26:39;0;50	07225;8	54113;0;0;51;
$GPXUP;3929;09:26:40;0;50	07237;8	5412;0;0;50;
$GPXUP;3929;09:26:41;0;50	07247;8	54131;0;0;49;
$GPXUP;3929;09:26:42;0;50	07255;8	54145;0;0;46;
$GPXUP;3929;09:26:43;0;50	0726;8	5416;0;0;44;
$GPXUP;3929;09:26:44;0;50	07262;8	54178;0;0;48;
$GPXUP;3929;09:26:45;0;50	07264;8	54197;0;0;49;
$GPXUP;3929;09:26:46;0;50	0727;8	54215;0;0;52;
$GPXUP;3929;09:26:47;0;50	07278;8	54229;0;0;49;
$GPXUP;3929;09:26:48;0;50	07291;8	54236;0;0;51;
$GPXUP;3929;09:26:49;0;50	07305;8	54241;0;0;54;
$GPXUP;3929;09:26:50;0;50	07318;8	54247;0;0;51;
$GPXUP;3929;09:26:51;0;50	07329;8	54257;0;0;51;
$GPXUP;3929;09:26:52;0;50	07341;8	54266;0;0;52;
$GPXUP;3929;09:26:53;0;50	07354;8	5427;0;0;53;
$GPXUP;3929;09:26:54;0;50	07368;8	5427;0;0;54;
$GPXUP;3929;09:26:55;0;50	07381;8	54271;0;0;53;
$GPXUP;3929;09:26:56;0;50	07393;8	54278;0;0;52;
$GPXUP;3929;09:26:57;0;50	07402;8	54292;0;0;52;
$GPXUP;3929;09:26:58;0;50	07408;8	54311;0;0;53;
$GPXUP;3929;09:26:59;0;50	07414;8	5433;0;0;53;
$GPXUP;3929;09:27:00;0;50	07422;8	54348;0;0;53;
$GPXUP;3929;09:27:01;0;50	0743;8	54363;0;0;52;
$GPXUP;3929;09:27:02;0;50	07441;8	54373;0;0;47;
$GPXUP;3929;09:27:03;0;50	07453;8	54374;0;0;43;
$GPXUP;3929;09:27:04;0;50	07465;8	54362;0;0;49;
$GPXUP;3929;09:27:05;0;50	07476;8	54345;0;0;53;
$GPXUP;3929;09:27:06;0;50	07487;8	54331;0;0;50;
$GPXUP;3929;09:27:07;0;50	07498;8	5432;0;0;49;
$GPXUP;3929;09:27:08;0;50	07509;8	54313;0;0;49;
$GPXUP;3929;09:27:09;0;50	07522;8	5431;0;0;51;
$GPXUP;3929;09:27:10;0;50	07534;8	54313;0;0;50;
$GPXUP;3929;09:27:11;0;50	07546;8	54323;0;0;54;
$GPXUP;3929;09:27:12;0;50	07554;8	54339;0;0;53;
$GPXUP;3929;09:27:13;0;50	0756;8	5436;0;0;55;
$GPXUP;3929;09:27:14;0;50	07566;8	54379;0;0;53;
$GPXUP;3929;09:27:15;0;50	07573;8	54396;0;0;52;
$GPXUP;3929;09:27:16;0;50	07582;8	5441;0;0;51;
$GPXUP;3929;09:27:17;0;50	07592;8	54423;0;0;51;
$GPXUP;3929;09:27:18;0;50	07603;8	54434;0;0;50;
$GPXUP;3929;09:27:19;0;50	07614;8	54442;0;0;50;
$GPXUP;3929;09:27:20;0;50	07626;8	54445;0;0;47;
$GPXUP;3929;09:27:21;0;50	07638;8	54441;0;0;52;
$GPXUP;3929;09:27:22;0;50	07651;8	54434;0;0;54;
$GPXUP;3929;09:27:23;0;50	07665;8	54431;0;0;53;
$GPXUP;3929;09:27:24;0;50	07677;8	54433;0;0;51;
$GPXUP;3929;09:27:25;0;50	07688;8	54442;0;0;48;
$GPXUP;3929;09:27:26;0;50	07694;8	54459;0;0;47;
$GPXUP;3929;09:27:27;0;50	07695;8	54479;0;0;46;
$GPXUP;3929;09:27:28;0;50	07691;8	545;0;0;49;
$GPXUP;3929;09:27:29;0;50	07684;8	5452;0;0;52;
$GPXUP;3929;09:27:30;0;50	07679;8	54539;0;0;52;
$GPXUP;3929;09:27:31;0;50	07674;8	54558;0;0;53;
$GPXUP;3929;09:27:32;0;50	07668;8	54578;0;0;54;
$GPXUP;3929;09:27:33;0;50	07661;8	54597;0;0;54;
$GPXUP;3929;09:27:34;0;50	07656;8	54616;0;0;54;
$GPXUP;3929;09:27:35;0;50	07652;8	54637;0;0;54;
$GPXUP;3929;09:27:36;0;50	0765;8	54657;0;0;51;
$GPXUP;3929;09:27:37;0;50	07651;8	54676;0;0;48;
$GPXUP;3929;09:27:38;0;50	07656;8	54693;0;0;45;
$GPXUP;3929;09:27:39;0;50	07664;8	54702;0;0;38;
$GPXUP;3929;09:27:40;0;50	07677;8	54701;0;0;44;
$GPXUP;3929;09:27:41;0;50	07691;8	54698;0;0;52;
$GPXUP;3929;09:27:42;0;50	07705;8	54698;0;0;52;
$GPXUP;3929;09:27:43;0;50	07718;8	54705;0;0;55;
$GPXUP;3929;09:27:44;0;50	07729;8	54719;0;0;55;
$GPXUP;3929;09:27:45;0;50	07737;8	54738;0;0;58;
$GPXUP;3929;09:27:46;0;50	07745;8	54756;0;0;58;
$GPXUP;3929;09:27:47;0;50	07756;8	54771;0;0;54;
$GPXUP;3929;09:27:48;0;50	07768;8	54779;0;0;53;
$GPXUP;3929;09:27:49;0;50	07782;8	54781;0;0;54;
$GPXUP;3929;09:27:50;0;50	07795;8	54785;0;0;52;
$GPXUP;3929;09:27:51;0;50	07807;8	54793;0;0;51;
$GPXUP;3929;09:27:52;0;50	07818;8	54803;0;0;50;
$GPXUP;3929;09:27:53;0;50	0783;8	5481;0;0;51;
$GPXUP;3929;09:27:54;0;50	07843;8	54812;0;0;51;
$GPXUP;3929;09:27:55;0;50	07857;8	54809;0;0;55;
$GPXUP;3929;09:27:56;0;50	0787;8	54809;0;0;54;
$GPXUP;3929;09:27:57;0;50	07883;8	54815;0;0;54;
$GPXUP;3929;09:27:58;0;50	07893;8	54828;0;0;50;
$GPXUP;3929;09:27:59;0;50	07898;8	54846;0;0;45;
$GPXUP;3929;09:28:00;0;50	07898;8	54866;0;0;46;
$GPXUP;3929;09:28:01;0;50	07892;8	54887;0;0;51;
$GPXUP;3929;09:28:02;0;50	07884;8	54904;0;0;54;
$GPXUP;3929;09:28:03;0;50	07875;8	54922;0;0;56;
$GPXUP;3929;09:28:04;0;50	07868;8	54941;0;0;55;
$GPXUP;3929;09:28:05;0;50	07865;8	54962;0;0;54;
$GPXUP;3929;09:28:06;0;50	07866;8	54984;0;0;54;
$GPXUP;3929;09:28:07;0;50	07871;8	55003;0;0;52;
$GPXUP;3929;09:28:08;0;50	07881;8	55019;0;0;54;
$GPXUP;3929;09:28:09;0;50	07893;8	55032;0;0;55;
$GPXUP;3929;09:28:10;0;50	07904;8	55045;0;0;55;
$GPXUP;3929;09:28:11;0;50	07914;8	5506;0;0;55;
$GPXUP;3929;09:28:12;0;50	07923;8	55077;0;0;55;
$GPXUP;3929;09:28:13;0;50	07928;8	55097;0;0;56;
$GPXUP;3929;09:28:14;0;50	07933;8	55118;0;0;56;
$GPXUP;3929;09:28:15;0;50	0794;8	55136;0;0;54;
$GPXUP;3929;09:28:16;0;50	0795;8	55148;0;0;51;
$GPXUP;3929;09:28:17;0;50	07965;8	5515;0;0;52;
$GPXUP;3929;09:28:18;0;50	0798;8	55151;0;0;55;
$GPXUP;3929;09:28:19;0;50	07993;8	55157;0;0;54;
$GPXUP;3929;09:28:20;0;50	08004;8	55168;0;0;53;
$GPXUP;3929;09:28:21;0;50	08011;8	55185;0;0;52;
$GPXUP;3929;09:28:22;0;50	08016;8	55205;0;0;54;
$GPXUP;3929;09:28:23;0;50	08021;8	55224;0;0;52;
$GPXUP;3929;09:28:24;0;50	08028;8	55241;0;0;51;
$GPXUP;3929;09:28:25;0;50	08035;8	55256;0;0;50;
$GPXUP;3929;09:28:26;0;50	08045;8	55269;0;0;51;
$GPXUP;3929;09:28:27;0;50	08055;8	55281;0;0;53;
$GPXUP;3929;09:28:28;0;50	08066;8	55294;0;0;55;
$GPXUP;3929;09:28:29;0;50	08076;8	55309;0;0;55;
$GPXUP;3929;09:28:30;0;50	08084;8	55326;0;0;55;
$GPXUP;3929;09:28:31;0;50	08089;8	55346;0;0;55;
$GPXUP;3929;09:28:32;0;50	08091;8	55367;0;0;54;
$GPXUP;3929;09:28:33;0;50	08089;8	55388;0;0;54;
$GPXUP;3929;09:28:34;0;50	08089;8	55409;0;0;53;
$GPXUP;3929;09:28:35;0;50	08091;8	55428;0;0;50;
$GPXUP;3929;09:28:36;0;50	08097;8	55445;0;0;49;
$GPXUP;3929;09:28:37;0;50	08106;8	55458;0;0;48;
$GPXUP;3929;09:28:38;0;50	08114;8	55471;0;0;49;
$GPXUP;3929;09:28:39;0;50	0812;8	55487;0;0;50;
$GPXUP;3929;09:28:40;0;50	08123;8	55506;0;0;51;
$GPXUP;3929;09:28:41;0;50	08124;8	55526;0;0;50;
$GPXUP;3929;09:28:42;0;50	08124;8	55545;0;0;51;
$GPXUP;3929;09:28:43;0;50	08123;8	55565;0;0;50;
$GPXUP;3929;09:28:44;0;50	08124;8	55584;0;0;48;
$GPXUP;3929;09:28:45;0;50	08128;8	55602;0;0;50;
$GPXUP;3929;09:28:46;0;50	08131;8	55621;0;0;52;
$GPXUP;3929;09:28:47;0;50	08132;8	55641;0;0;53;
$GPXUP;3929;09:28:48;0;50	08128;8	55662;0;0;55;
$GPXUP;3929;09:28:49;0;50	08124;8	55682;0;0;56;
$GPXUP;3929;09:28:50;0;50	08119;8	55703;0;0;57;
$GPXUP;3929;09:28:51;0;50	08115;8	55724;0;0;58;
$GPXUP;3929;09:28:52;0;50	08113;8	55747;0;0;57;
$GPXUP;3929;09:28:53;0;50	0811;8	55768;0;0;56;
$GPXUP;3929;09:28:54;0;50	08109;8	55789;0;0;53;
$GPXUP;3929;09:28:55;0;50	08111;8	55809;0;0;50;
$GPXUP;3929;09:28:56;0;50	08118;8	55825;0;0;51;
$GPXUP;3929;09:28:57;0;50	08129;8	55838;0;0;51;
$GPXUP;3929;09:28:58;0;50	08139;8	5585;0;0;50;
$GPXUP;3929;09:28:59;0;50	08147;8	55865;0;0;51;
$GPXUP;3929;09:29:00;0;50	08151;8	55884;0;0;54;
$GPXUP;3929;09:29:01;0;50	08153;8	55906;0;0;57;
$GPXUP;3929;09:29:02;0;50	08154;8	55928;0;0;58;
$GPXUP;3929;09:29:03;0;50	08158;8	5595;0;0;58;
$GPXUP;3929;09:29:04;0;50	08161;8	55972;0;0;59;
$GPXUP;3929;09:29:05;0;50	08163;8	55995;0;0;60;
$GPXUP;3929;09:29:06;0;50	08164;8	56018;0;0;58;
$GPXUP;3929;09:29:07;0;50	08167;8	56039;0;0;55;
$GPXUP;3929;09:29:08;0;50	08173;8	56058;0;0;54;
$GPXUP;3929;09:29:09;0;50	0818;8	56076;0;0;54;
$GPXUP;3929;09:29:10;0;50	08185;8	56095;0;0;54;
$GPXUP;3929;09:29:11;0;50	08187;8	56116;0;0;54;
$GPXUP;3929;09:29:12;0;50	08189;8	56137;0;0;54;
$GPXUP;3929;09:29:13;0;50	08192;8	56158;0;0;54;
$GPXUP;3929;09:29:14;0;50	08194;8	56178;0;0;56;
$GPXUP;3929;09:29:15;0;50	08198;8	562;0;0;56;
$GPXUP;3929;09:29:16;0;50	08203;8	5622;0;0;56;
$GPXUP;3929;09:29:17;0;50	08208;8	5624;0;0;58;
$GPXUP;3929;09:29:18;0;50	08211;8	56262;0;0;59;
$GPXUP;3929;09:29:19;0;50	08213;8	56285;0;0;60;
$GPXUP;3929;09:29:20;0;50	08219;8	56307;0;0;61;
$GPXUP;3929;09:29:21;0;50	08228;8	56326;0;0;61;
$GPXUP;3929;09:29:22;0;50	08235;8	56346;0;0;59;
$GPXUP;3929;09:29:23;0;50	08241;8	56367;0;0;58;
$GPXUP;3929;09:29:24;0;50	08246;8	56388;0;0;60;
$GPXUP;3929;09:29:25;0;50	08252;8	56409;0;0;60;
$GPXUP;3929;09:29:26;0;50	0826;8	5643;0;0;63;
$GPXUP;3929;09:29:27;0;50	08268;8	56452;0;0;65;
$GPXUP;3929;09:29:28;0;50	08275;8	56475;0;0;66;
$GPXUP;3929;09:29:29;0;50	08283;8	56497;0;0;66;
$GPXUP;3929;09:29:30;0;50	0829;8	5652;0;0;66;
$GPXUP;3929;09:29:31;0;50	08296;8	56544;0;0;66;
$GPXUP;3929;09:29:32;0;50	08302;8	56568;0;0;66;
$GPXUP;3929;09:29:33;0;50	08311;8	56589;0;0;67;
$GPXUP;3929;09:29:34;0;50	08322;8	56609;0;0;66;
$GPXUP;3929;09:29:35;0;50	08332;8	56629;0;0;65;
$GPXUP;3929;09:29:36;0;50	08339;8	56652;0;0;67;
$GPXUP;3929;09:29:37;0;50	08345;8	56676;0;0;67;
$GPXUP;3929;09:29:38;0;50	08351;8	567;0;0;64;
$GPXUP;3929;09:29:39;0;50	08359;8	56721;0;0;61;
$GPXUP;3929;09:29:40;0;50	08366;8	56741;0;0;58;
$GPXUP;3929;09:29:41;0;50	08371;8	56762;0;0;57;
$GPXUP;3929;09:29:42;0;50	08371;8	56785;0;0;61;
$GPXUP;3929;09:29:43;0;50	08368;8	56809;0;0;64;
$GPXUP;3929;09:29:44;0;50	08366;8	56834;0;0;64;
$GPXUP;3929;09:29:45;0;50	08366;8	56858;0;0;64;
$GPXUP;3929;09:29:46;0;50	08369;8	56883;0;0;65;
$GPXUP;3929;09:29:47;0;50	08375;8	56906;0;0;62;
$GPXUP;3929;09:29:48;0;50	08379;8	56929;0;0;63;
$GPXUP;3929;09:29:49;0;50	0838;8	56953;0;0;62;
$GPXUP;3929;09:29:50;0;50	08374;8	56976;0;0;60;
$GPXUP;3929;09:29:51;0;50	08363;8	56995;0;0;63;
$GPXUP;3929;09:29:52;0;50	08348;8	5701;0;0;66;
$GPXUP;3929;09:29:53;0;50	08335;8	57026;0;0;66;
$GPXUP;3929;09:29:54;0;50	08323;8	57044;0;0;63;
$GPXUP;3929;09:29:55;0;50	08315;8	57064;0;0;57;
$GPXUP;3929;09:29:56;0;50	08312;8	57084;0;0;54;
$GPXUP;3929;09:29:57;0;50	08313;8	57104;0;0;48;
$GPXUP;3929;09:29:58;0;50	08321;8	57121;0;0;49;
$GPXUP;3929;09:29:59;0;50	08326;8	57139;0;0;52;
$GPXUP;3929;09:30:00;0;50	08328;8	57159;0;0;53;
$GPXUP;3929;09:30:01;0;50	08325;8	57181;0;0;58;
$GPXUP;3929;09:30:02;0;50	08319;8	57205;0;0;66;
$GPXUP;3929;09:30:03;0;50	08316;8	57229;0;0;60;
$GPXUP;3929;09:30:04;0;50	08317;8	5725;0;0;53;
$GPXUP;3929;09:30:05;0;50	08326;8	57266;0;0;50;
$GPXUP;3929;09:30:06;0;50	08341;8	57272;0;0;47;
$GPXUP;3929;09:30:07;0;50	08358;8	57266;0;0;55;
$GPXUP;3929;09:30:08;0;50	08374;8	57253;0;0;57;
$GPXUP;3929;09:30:09;0;50	08388;8	57246;0;0;54;
$GPXUP;3929;09:30:10;0;50	084;8	57246;0;0;52;
$GPXUP;3929;09:30:11;0;50	08411;8	57254;0;0;49;
$GPXUP;3929;09:30:12;0;50	0842;8	5727;0;0;50;
$GPXUP;3929;09:30:13;0;50	08426;8	57287;0;0;51;
$GPXUP;3929;09:30:14;0;50	08432;8	57306;0;0;52;
$GPXUP;3929;09:30:15;0;50	0844;8	57322;0;0;52;
$GPXUP;3929;09:30:16;0;50	08447;8	57339;0;0;53;
$GPXUP;3929;09:30:17;0;50	08453;8	57358;0;0;50;
$GPXUP;3929;09:30:18;0;50	08454;8	57378;0;0;50;
$GPXUP;3929;09:30:19;0;50	08454;8	57397;0;0;49;
$GPXUP;3929;09:30:20;0;50	08456;8	57415;0;0;44;
$GPXUP;3929;09:30:21;0;50	08464;8	57429;0;0;45;
$GPXUP;3929;09:30:22;0;50	08472;8	57442;0;0;50;
$GPXUP;3929;09:30:23;0;50	0848;8	57458;0;0;51;
$GPXUP;3929;09:30:24;0;50	08485;8	57477;0;0;53;
$GPXUP;3929;09:30:25;0;50	0849;8	57496;0;0;55;
$GPXUP;3929;09:30:26;0;50	08498;8	57514;0;0;56;
$GPXUP;3929;09:30:27;0;50	08506;8	57532;0;0;54;
$GPXUP;3929;09:30:28;0;50	08514;8	57549;0;0;54;
$GPXUP;3929;09:30:29;0;50	08521;8	57567;0;0;55;
$GPXUP;3929;09:30:30;0;50	08525;8	57588;0;0;53;
$GPXUP;3929;09:30:31;0;50	08524;8	57608;0;0;52;
$GPXUP;3929;09:30:32;0;50	08517;8	57628;0;0;55;
$GPXUP;3929;09:30:33;0;50	08508;8	57646;0;0;57;
$GPXUP;3929;09:30:34;0;50	08501;8	57666;0;0;57;
$GPXUP;3929;09:30:35;0;50	08496;8	57686;0;0;55;
$GPXUP;3929;09:30:36;0;50	08496;8	57706;0;0;49;
$GPXUP;3929;09:30:37;0;50	08499;8	57724;0;0;45;
$GPXUP;3929;09:30:38;0;50	08504;8	5774;0;0;47;
$GPXUP;3929;09:30:39;0;50	08507;8	57758;0;0;47;
$GPXUP;3929;09:30:40;0;50	08506;8	57777;0;0;51;
$GPXUP;3929;09:30:41;0;50	08507;8	57796;0;0;51;
$GPXUP;3929;09:30:42;0;50	0851;8	57816;0;0;54;
$GPXUP;3929;09:30:43;0;50	0851;8	57837;0;0;55;
$GPXUP;3929;09:30:44;0;50	08511;8	57858;0;0;55;
$GPXUP;3929;09:30:45;0;50	08513;8	57879;0;0;53;
$GPXUP;3929;09:30:46;0;50	08519;8	57898;0;0;55;
$GPXUP;3929;09:30:47;0;50	08525;8	57917;0;0;54;
$GPXUP;3929;09:30:48;0;50	08527;8	57938;0;0;54;
$GPXUP;3929;09:30:49;0;50	08526;8	57959;0;0;55;
$GPXUP;3929;09:30:50;0;50	08524;8	5798;0;0;55;
$GPXUP;3929;09:30:51;0;50	08524;8	58001;0;0;56;
$GPXUP;3929;09:30:52;0;50	08527;8	58023;0;0;56;
$GPXUP;3929;09:30:53;0;50	08532;8	58043;0;0;55;
$GPXUP;3929;09:30:54;0;50	08538;8	58062;0;0;57;
$GPXUP;3929;09:30:55;0;50	08543;8	58084;0;0;57;
$GPXUP;3929;09:30:56;0;50	08543;8	58106;0;0;58;
$GPXUP;3929;09:30:57;0;50	08539;8	58129;0;0;61;
$GPXUP;3929;09:30:58;0;50	08531;8	58151;0;0;61;
$GPXUP;3929;09:30:59;0;50	08518;8	58168;0;0;63;
$GPXUP;3929;09:31:00;0;50	08504;8	58179;0;0;61;
$GPXUP;3929;09:31:01;0;50	0849;8	58191;0;0;58;
$GPXUP;3929;09:31:02;0;50	08479;8	58205;0;0;55;
$GPXUP;3929;09:31:03;0;50	0847;8	58219;0;0;53;
$GPXUP;3929;09:31:04;0;50	08462;8	58236;0;0;52;
$GPXUP;3929;09:31:05;0;50	08454;8	58252;0;0;53;
$GPXUP;3929;09:31:06;0;50	08446;8	58269;0;0;57;
$GPXUP;3929;09:31:07;0;50	08438;8	58288;0;0;60;
$GPXUP;3929;09:31:08;0;50	08434;8	58312;0;0;64;
$GPXUP;3929;09:31:09;0;50	08431;8	58336;0;0;65;
$GPXUP;3929;09:31:10;0;50	08427;8	5836;0;0;62;
$GPXUP;3929;09:31:11;0;50	08424;8	58383;0;0;58;
$GPXUP;3929;09:31:12;0;50	08424;8	58404;0;0;53;
$GPXUP;3929;09:31:13;0;50	08429;8	58424;0;0;51;
$GPXUP;3929;09:31:14;0;50	08433;8	58443;0;0;51;
$GPXUP;3929;09:31:15;0;50	08437;8	58461;0;0;50;
$GPXUP;3929;09:31:16;0;50	08443;8	5848;0;0;53;
$GPXUP;3929;09:31:17;0;50	08447;8	585;0;0;56;
$GPXUP;3929;09:31:18;0;50	08448;8	58522;0;0;61;
$GPXUP;3929;09:31:19;0;50	08444;8	58547;0;0;64;
$GPXUP;3929;09:31:20;0;50	08438;8	5857;0;0;65;
$GPXUP;3929;09:31:21;0;50	08432;8	58593;0;0;62;
$GPXUP;3929;09:31:22;0;50	08426;8	58615;0;0;59;
$GPXUP;3929;09:31:23;0;50	08424;8	58637;0;0;58;
$GPXUP;3929;09:31:24;0;50	08425;8	5866;0;0;59;
$GPXUP;3929;09:31:25;0;50	08428;8	58682;0;0;58;
$GPXUP;3929;09:31:26;0;50	08433;8	58703;0;0;57;
$GPXUP;3929;09:31:27;0;50	08437;8	58724;0;0;58;
$GPXUP;3929;09:31:28;0;50	08437;8	58747;0;0;58;
$GPXUP;3929;09:31:29;0;50	08435;8	58769;0;0;58;
$GPXUP;3929;09:31:30;0;50	08434;8	58792;0;0;57;
$GPXUP;3929;09:31:31;0;50	08431;8	58814;0;0;58;
$GPXUP;3929;09:31:32;0;50	08428;8	58836;0;0;62;
$GPXUP;3929;09:31:33;0;50	08424;8	58859;0;0;61;
$GPXUP;3929;09:31:34;0;50	08422;8	58883;0;0;61;
$GPXUP;3929;09:31:35;0;50	08425;8	58907;0;0;63;
$GPXUP;3929;09:31:36;0;50	0843;8	5893;0;0;60;
$GPXUP;3929;09:31:37;0;50	08439;8	58949;0;0;58;
$GPXUP;3929;09:31:38;0;50	08451;8	58963;0;0;59;
$GPXUP;3929;09:31:39;0;50	08462;8	58976;0;0;54;
$GPXUP;3929;09:31:40;0;50	08474;8	58988;0;0;53;
$GPXUP;3929;09:31:41;0;50	08486;8	58999;0;0;55;
$GPXUP;3929;09:31:42;0;50	08497;8	59011;0;0;55;
$GPXUP;3929;09:31:43;0;50	08507;8	59026;0;0;55;
$GPXUP;3929;09:31:44;0;50	08515;8	59043;0;0;54;
$GPXUP;3929;09:31:45;0;50	0852;8	59063;0;0;55;
$GPXUP;3929;09:31:46;0;50	08521;8	59084;0;0;54;
$GPXUP;3929;09:31:47;0;50	08516;8	59105;0;0;56;
$GPXUP;3929;09:31:48;0;50	08512;8	59126;0;0;55;
$GPXUP;3929;09:31:49;0;50	0851;8	59146;0;0;54;
$GPXUP;3929;09:31:50;0;50	08512;8	59166;0;0;51;
$GPXUP;3929;09:31:51;0;50	08518;8	59185;0;0;53;
$GPXUP;3929;09:31:52;0;50	08524;8	59203;0;0;54;
$GPXUP;3929;09:31:53;0;50	08527;8	59224;0;0;56;
$GPXUP;3929;09:31:54;0;50	08525;8	59245;0;0;54;
$GPXUP;3929;09:31:55;0;50	08517;8	59265;0;0;58;
$GPXUP;3929;09:31:56;0;50	08509;8	59285;0;0;61;
$GPXUP;3929;09:31:57;0;50	08502;8	59307;0;0;61;
$GPXUP;3929;09:31:58;0;50	085;8	5933;0;0;62;
$GPXUP;3929;09:31:59;0;50	08499;8	59355;0;0;66;
$GPXUP;3929;09:32:00;0;50	08501;8	5938;0;0;64;
$GPXUP;3929;09:32:01;0;50	08503;8	59405;0;0;63;
$GPXUP;3929;09:32:02;0;50	08505;8	59429;0;0;62;
$GPXUP;3929;09:32:03;0;50	08508;8	59452;0;0;59;
$GPXUP;3929;09:32:04;0;50	08513;8	59474;0;0;59;
$GPXUP;3929;09:32:05;0;50	08516;8	59497;0;0;62;
$GPXUP;3929;09:32:06;0;50	08518;8	59522;0;0;65;
$GPXUP;3929;09:32:07;0;50	08522;8	59545;0;0;63;
$GPXUP;3929;09:32:08;0;50	08528;8	59568;0;0;62;
$GPXUP;3929;09:32:09;0;50	08534;8	5959;0;0;60;
$GPXUP;3929;09:32:10;0;50	08536;8	59612;0;0;60;
$GPXUP;3929;09:32:11;0;50	08536;8	59635;0;0;59;
$GPXUP;3929;09:32:12;0;50	0853;8	59657;0;0;61;
$GPXUP;3929;09:32:13;0;50	08518;8	59675;0;0;64;
$GPXUP;3929;09:32:14;0;50	08504;8	5969;0;0;68;
$GPXUP;3929;09:32:15;0;50	0849;8	59708;0;0;70;
$GPXUP;3929;09:32:16;0;50	08478;8	59729;0;0;69;
$GPXUP;3929;09:32:17;0;50	08468;8	59751;0;0;68;
$GPXUP;3929;09:32:18;0;50	08459;8	59774;0;0;69;
$GPXUP;3929;09:32:19;0;50	08448;8	59796;0;0;70;
$GPXUP;3929;09:32:20;0;50	08437;8	59817;0;0;71;
$GPXUP;3929;09:32:21;0;50	08424;8	59836;0;0;72;
$GPXUP;3929;09:32:22;0;50	08412;8	59856;0;0;69;
$GPXUP;3929;09:32:23;0;50	08403;8	59878;0;0;65;
$GPXUP;3929;09:32:24;0;50	08397;8	599;0;0;62;
$GPXUP;3929;09:32:25;0;50	08394;8	59923;0;0;57;
$GPXUP;3929;09:32:26;0;50	08394;8	59944;0;0;52;
$GPXUP;3929;09:32:27;0;50	08401;8	59963;0;0;53;
$GPXUP;3929;09:32:28;0;50	08407;8	59982;0;0;53;
$GPXUP;3929;09:32:29;0;50	0841;8	60002;0;0;53;
$GPXUP;3929;09:32:30;0;50	0841;8	60022;0;0;53;
$GPXUP;3929;09:32:31;0;50	0841;8	60043;0;0;54;
$GPXUP;3929;09:32:32;0;50	08412;8	60064;0;0;55;
$GPXUP;3929;09:32:33;0;50	08417;8	60084;0;0;57;
$GPXUP;3929;09:32:34;0;50	08424;8	60103;0;0;57;
$GPXUP;3929;09:32:35;0;50	0843;8	60124;0;0;57;
$GPXUP;3929;09:32:36;0;50	08432;8	60145;0;0;58;
$GPXUP;3929;09:32:37;0;50	08434;8	60168;0;0;59;
$GPXUP;3929;09:32:38;0;50	08438;8	60189;0;0;60;
$GPXUP;3929;09:32:39;0;50	08446;8	6021;0;0;58;
$GPXUP;3929;09:32:40;0;50	08455;8	60226;0;0;56;
$GPXUP;3929;09:32:41;0;50	08466;8	60238;0;0;55;
$GPXUP;3929;09:32:42;0;50	08477;8	60251;0;0;51;
$GPXUP;3929;09:32:43;0;50	08485;8	60266;0;0;49;
$GPXUP;3929;09:32:44;0;50	08489;8	60283;0;0;48;
$GPXUP;3929;09:32:45;0;50	08488;8	60304;0;0;53;
$GPXUP;3929;09:32:46;0;50	08487;8	60325;0;0;56;
$GPXUP;3929;09:32:47;0;50	08488;8	60347;0;0;57;
$GPXUP;3929;09:32:48;0;50	08494;8	60368;0;0;59;
$GPXUP;3929;09:32:49;0;50	08501;8	60388;0;0;59;
$GPXUP;3929;09:32:50;0;50	08506;8	60409;0;0;58;
$GPXUP;3929;09:32:51;0;50	08508;8	60431;0;0;57;
$GPXUP;3929;09:32:52;0;50	08506;8	60454;0;0;58;
$GPXUP;3929;09:32:53;0;50	08503;8	60476;0;0;59;
$GPXUP;3929;09:32:54;0;50	08502;8	60499;0;0;59;
$GPXUP;3929;09:32:55;0;50	08505;8	6052;0;0;54;
$GPXUP;3929;09:32:56;0;50	08512;8	60538;0;0;52;
$GPXUP;3929;09:32:57;0;50	08522;8	60552;0;0;53;
$GPXUP;3929;09:32:58;0;50	08532;8	60565;0;0;51;
$GPXUP;3929;09:32:59;0;50	08539;8	60582;0;0;52;
$GPXUP;3929;09:33:00;0;50	08543;8	60601;0;0;54;
$GPXUP;3929;09:33:01;0;50	08545;8	60622;0;0;55;
$GPXUP;3929;09:33:02;0;50	08544;8	60643;0;0;55;
$GPXUP;3929;09:33:03;0;50	08541;8	60664;0;0;55;
$GPXUP;3929;09:33:04;0;50	08532;8	60683;0;0;58;
$GPXUP;3929;09:33:05;0;50	08525;8	60702;0;0;57;
$GPXUP;3929;09:33:06;0;50	0852;8	60722;0;0;56;
$GPXUP;3929;09:33:07;0;50	08522;8	60743;0;0;52;
$GPXUP;3929;09:33:08;0;50	08529;8	6076;0;0;49;
$GPXUP;3929;09:33:09;0;50	08542;8	6077;0;0;50;
$GPXUP;3929;09:33:10;0;50	08558;8	60774;0;0;54;
$GPXUP;3929;09:33:11;0;50	08571;8	60778;0;0;52;
$GPXUP;3929;09:33:12;0;50	08584;8	60785;0;0;50;
$GPXUP;3929;09:33:13;0;50	08593;8	60796;0;0;46;
$GPXUP;3929;09:33:14;0;50	08598;8	60811;0;0;43;
$GPXUP;3929;09:33:15;0;50	08599;8	60829;0;0;46;
$GPXUP;3929;09:33:16;0;50	08599;8	60848;0;0;48;
$GPXUP;3929;09:33:17;0;50	08598;8	60867;0;0;51;
$GPXUP;3929;09:33:18;0;50	08598;8	60887;0;0;51;
$GPXUP;3929;09:33:19;0;50	08602;8	60906;0;0;53;
$GPXUP;3929;09:33:20;0;50	0861;8	60923;0;0;53;
$GPXUP;3929;09:33:21;0;50	08622;8	60933;0;0;49;
$GPXUP;3929;09:33:22;0;50	08635;8	60938;0;0;50;
$GPXUP;3929;09:33:23;0;50	08647;8	60945;0;0;47;
$GPXUP;3929;09:33:24;0;50	08656;8	60955;0;0;45;
$GPXUP;3929;09:33:25;0;50	08663;8	60969;0;0;44;
$GPXUP;3929;09:33:26;0;50	08667;8	60985;0;0;45;
$GPXUP;3929;09:33:27;0;50	08672;8	61;0;0;45;
$GPXUP;3929;09:33:28;0;50	0868;8	61014;0;0;47;
$GPXUP;3929;09:33:29;0;50	0869;8	61024;0;0;47;
$GPXUP;3929;09:33:30;0;50	08702;8	61028;0;0;48;
$GPXUP;3929;09:33:31;0;50	08715;8	61027;0;0;50;
$GPXUP;3929;09:33:32;0;50	08728;8	61021;0;0;53;
$GPXUP;3929;09:33:33;0;50	08742;8	61015;0;0;54;
$GPXUP;3929;09:33:34;0;50	08755;8	6101;0;0;56;
$GPXUP;3929;09:33:35;0;50	08769;8	61001;0;0;60;
$GPXUP;3929;09:33:36;0;50	08783;8	60991;0;0;60;
$GPXUP;3929;09:33:37;0;50	08797;8	60984;0;0;59;
$GPXUP;3929;09:33:38;0;50	08812;8	60983;0;0;58;
$GPXUP;3929;09:33:39;0;50	08827;8	60984;0;0;62;
$GPXUP;3929;09:33:40;0;50	08843;8	60986;0;0;62;
$GPXUP;3929;09:33:41;0;50	08858;8	60991;0;0;61;
$GPXUP;3929;09:33:42;0;50	08871;8	61001;0;0;59;
$GPXUP;3929;09:33:43;0;50	08883;8	61013;0;0;54;
$GPXUP;3929;09:33:44;0;50	08894;8	61024;0;0;51;
$GPXUP;3929;09:33:45;0;50	08906;8	61032;0;0;50;
$GPXUP;3929;09:33:46;0;50	08919;8	61032;0;0;54;
$GPXUP;3929;09:33:47;0;50	08934;8	61029;0;0;59;
$GPXUP;3929;09:33:48;0;50	08949;8	61026;0;0;62;
$GPXUP;3929;09:33:49;0;50	08965;8	61022;0;0;63;
$GPXUP;3929;09:33:50;0;50	08981;8	61017;0;0;64;
$GPXUP;3929;09:33:51;0;50	08997;8	61013;0;0;65;
$GPXUP;3929;09:33:52;0;50	09013;8	61011;0;0;64;
$GPXUP;3929;09:33:53;0;50	09028;8	61016;0;0;63;
$GPXUP;3929;09:33:54;0;50	09042;8	61025;0;0;61;
$GPXUP;3929;09:33:55;0;50	09055;8	61035;0;0;59;
$GPXUP;3929;09:33:56;0;50	09069;8	61041;0;0;59;
$GPXUP;3929;09:33:57;0;50	09084;8	61045;0;0;58;
$GPXUP;3929;09:33:58;0;50	09098;8	61049;0;0;59;
$GPXUP;3929;09:33:59;0;50	09113;8	61049;0;0;60;
$GPXUP;3929;09:34:00;0;50	09128;8	6105;0;0;61;
$GPXUP;3929;09:34:01;0;50	09142;8	61055;0;0;60;
$GPXUP;3929;09:34:02;0;50	09156;8	61064;0;0;60;
$GPXUP;3929;09:34:03;0;50	0917;8	61073;0;0;58;
$GPXUP;3929;09:34:04;0;50	09184;8	61076;0;0;56;
$GPXUP;3929;09:34:05;0;50	09197;8	61077;0;0;55;
$GPXUP;3929;09:34:06;0;50	0921;8	6108;0;0;53;
$GPXUP;3929;09:34:07;0;50	09223;8	61085;0;0;53;
$GPXUP;3929;09:34:08;0;50	09236;8	6109;0;0;56;
$GPXUP;3929;09:34:09;0;50	0925;8	61094;0;0;58;
$GPXUP;3929;09:34:10;0;50	09265;8	61094;0;0;58;
$GPXUP;3929;09:34:11;0;50	09279;8	61088;0;0;60;
$GPXUP;3929;09:34:12;0;50	09292;8	61078;0;0;58;
$GPXUP;3929;09:34:13;0;50	09306;8	61072;0;0;57;
$GPXUP;3929;09:34:14;0;50	09319;8	61072;0;0;52;
$GPXUP;3929;09:34:15;0;50	09331;8	6108;0;0;54;
$GPXUP;3929;09:34:16;0;50	09343;8	61089;0;0;54;
$GPXUP;3929;09:34:17;0;50	09355;8	61099;0;0;54;
$GPXUP;3929;09:34:18;0;50	09366;8	61111;0;0;55;
$GPXUP;3929;09:34:19;0;50	09378;8	61121;0;0;56;
$GPXUP;3929;09:34:20;0;50	09392;8	61129;0;0;56;
$GPXUP;3929;09:34:21;0;50	09405;8	61132;0;0;57;
$GPXUP;3929;09:34:22;0;50	09419;8	61137;0;0;55;
$GPXUP;3929;09:34:23;0;50	09431;8	61146;0;0;55;
$GPXUP;3929;09:34:24;0;50	0944;8	61161;0;0;54;
$GPXUP;3929;09:34:25;0;50	09446;8	61181;0;0;53;
$GPXUP;3929;09:34:26;0;50	09448;8	61204;0;0;55;
$GPXUP;3929;09:34:27;0;50	09449;8	61228;0;0;61;
$GPXUP;3929;09:34:28;0;50	09453;8	61251;0;0;61;
$GPXUP;3929;09:34:29;0;50	09462;8	6127;0;0;59;
$GPXUP;3929;09:34:30;0;50	09475;8	61282;0;0;58;
$GPXUP;3929;09:34:31;0;50	0949;8	61291;0;0;61;
$GPXUP;3929;09:34:32;0;50	09504;8	61301;0;0;61;
$GPXUP;3929;09:34:33;0;50	09518;8	61312;0;0;60;
$GPXUP;3929;09:34:34;0;50	09532;8	61321;0;0;58;
$GPXUP;3929;09:34:35;0;50	09546;8	61325;0;0;57;
$GPXUP;3929;09:34:36;0;50	09561;8	61325;0;0;60;
$GPXUP;3929;09:34:37;0;50	09576;8	61326;0;0;60;
$GPXUP;3929;09:34:38;0;50	09591;8	61332;0;0;61;
$GPXUP;3929;09:34:39;0;50	09603;8	61346;0;0;61;
$GPXUP;3929;09:34:40;0;50	09613;8	61364;0;0;59;
$GPXUP;3929;09:34:41;0;50	09622;8	61381;0;0;57;
$GPXUP;3929;09:34:42;0;50	09631;8	61398;0;0;55;
$GPXUP;3929;09:34:43;0;50	0964;8	61413;0;0;52;
$GPXUP;3929;09:34:44;0;50	0965;8	61426;0;0;49;
$GPXUP;3929;09:34:45;0;50	0966;8	61437;0;0;49;
$GPXUP;3929;09:34:46;0;50	0967;8	61448;0;0;49;
$GPXUP;3929;09:34:47;0;50	09678;8	61461;0;0;50;
$GPXUP;3929;09:34:48;0;50	09684;8	6148;0;0;53;
$GPXUP;3929;09:34:49;0;50	09688;8	61499;0;0;52;
$GPXUP;3929;09:34:50;0;50	0969;8	6152;0;0;52;
$GPXUP;3929;09:34:51;0;50	09692;8	61539;0;0;51;
$GPXUP;3929;09:34:52;0;50	09696;8	61558;0;0;51;
$GPXUP;3929;09:34:53;0;50	09701;8	61577;0;0;51;
$GPXUP;3929;09:34:54;0;50	09708;8	61593;0;0;49;
$GPXUP;3929;09:34:55;0;50	09717;8	61606;0;0;48;
$GPXUP;3929;09:34:56;0;50	09724;8	6162;0;0;48;
$GPXUP;3929;09:34:57;0;50	09729;8	61637;0;0;48;
$GPXUP;3929;09:34:58;0;50	09728;8	61657;0;0;51;
$GPXUP;3929;09:34:59;0;50	09724;8	6168;0;0;60;
$GPXUP;3929;09:35:00;0;50	0972;8	61704;0;0;60;
$GPXUP;3929;09:35:01;0;50	09719;8	61726;0;0;57;
$GPXUP;3929;09:35:02;0;50	09722;8	61748;0;0;54;
$GPXUP;3929;09:35:03;0;50	09726;8	61768;0;0;55;
$GPXUP;3929;09:35:04;0;50	09727;8	6179;0;0;58;
$GPXUP;3929;09:35:05;0;50	09728;8	61812;0;0;56;
$GPXUP;3929;09:35:06;0;50	0973;8	61833;0;0;53;
$GPXUP;3929;09:35:07;0;50	09734;8	61851;0;0;49;
$GPXUP;3929;09:35:08;0;50	09742;8	61865;0;0;47;
$GPXUP;3929;09:35:09;0;50	09754;8	6187;0;0;47;
$GPXUP;3929;09:35:10;0;50	09768;8	61872;0;0;48;
$GPXUP;3929;09:35:11;0;50	0978;8	61875;0;0;47;
$GPXUP;3929;09:35:12;0;50	09791;8	61881;0;0;48;
$GPXUP;3929;09:35:13;0;50	09802;8	6189;0;0;48;
$GPXUP;3929;09:35:14;0;50	0981;8	61903;0;0;48;
$GPXUP;3929;09:35:15;0;50	09817;8	61919;0;0;48;
$GPXUP;3929;09:35:16;0;50	09822;8	61936;0;0;46;
$GPXUP;3929;09:35:17;0;50	09821;8	61954;0;0;48;
$GPXUP;3929;09:35:18;0;50	09816;8	61974;0;0;52;
$GPXUP;3929;09:35:19;0;50	09813;8	61994;0;0;53;
$GPXUP;3929;09:35:20;0;50	09813;8	62014;0;0;50;
$GPXUP;3929;09:35:21;0;50	09818;8	62031;0;0;49;
$GPXUP;3929;09:35:22;0;50	0983;8	62042;0;0;47;
$GPXUP;3929;09:35:23;0;50	09844;8	62047;0;0;52;
$GPXUP;3929;09:35:24;0;50	09858;8	62053;0;0;50;
$GPXUP;3929;09:35:25;0;50	09868;8	62062;0;0;49;
$GPXUP;3929;09:35:26;0;50	09876;8	62077;0;0;49;
$GPXUP;3929;09:35:27;0;50	09882;8	62093;0;0;48;
$GPXUP;3929;09:35:28;0;50	09889;8	62108;0;0;46;
$GPXUP;3929;09:35:29;0;50	09898;8	62118;0;0;46;
$GPXUP;3929;09:35:30;0;50	0991;8	62126;0;0;48;
$GPXUP;3929;09:35:31;0;50	09922;8	62133;0;0;51;
$GPXUP;3929;09:35:32;0;50	09932;8	62144;0;0;53;
$GPXUP;3929;09:35:33;0;50	09943;8	62158;0;0;54;
$GPXUP;3929;09:35:34;0;50	09954;8	62169;0;0;53;
$GPXUP;3929;09:35:35;0;50	09967;8	62175;0;0;54;
$GPXUP;3929;09:35:36;0;50	0998;8	62182;0;0;54;
$GPXUP;3929;09:35:37;0;50	09992;8	62192;0;0;53;
$GPXUP;3929;09:35:38;0;50	10002;8	62204;0;0;52;
$GPXUP;3929;09:35:39;0;50	10014;8	62212;0;0;53;
$GPXUP;3929;09:35:40;0;50	10028;8	62219;0;0;55;
$GPXUP;3929;09:35:41;0;50	1004;8	62228;0;0;55;
$GPXUP;3929;09:35:42;0;50	1005;8	62242;0;0;55;
$GPXUP;3929;09:35:43;0;50	10059;8	62258;0;0;54;
$GPXUP;3929;09:35:44;0;50	10067;8	62274;0;0;53;
$GPXUP;3929;09:35:45;0;50	10076;8	62288;0;0;51;
$GPXUP;3929;09:35:46;0;50	10088;8	62296;0;0;51;
$GPXUP;3929;09:35:47;0;50	10102;8	62299;0;0;54;
$GPXUP;3929;09:35:48;0;50	10115;8	62301;0;0;52;
$GPXUP;3929;09:35:49;0;50	10128;8	62301;0;0;53;
$GPXUP;3929;09:35:50;0;50	10141;8	62293;0;0;54;
$GPXUP;3929;09:35:51;0;50	10151;8	62278;0;0;55;
$GPXUP;3929;09:35:52;0;50	10162;8	62265;0;0;52;
$GPXUP;3929;09:35:53;0;50	10174;8	62258;0;0;50;
$GPXUP;3929;09:35:54;0;50	10186;8	62259;0;0;51;
$GPXUP;3929;09:35:55;0;50	10196;8	6227;0;0;46;
$GPXUP;3929;09:35:56;0;50	10203;8	62286;0;0;49;
$GPXUP;3929;09:35:57;0;50	10211;8	62302;0;0;52;
$GPXUP;3929;09:35:58;0;50	10219;8	62319;0;0;56;
$GPXUP;3929;09:35:59;0;50	10228;8	62337;0;0;58;
$GPXUP;3929;09:36:00;0;50	10238;8	6235;0;0;51;
$GPXUP;3929;09:36:01;0;50	1025;8	62355;0;0;48;
$GPXUP;3929;09:36:02;0;50	10264;8	62352;0;0;51;
$GPXUP;3929;09:36:03;0;50	10276;8	62352;0;0;49;
$GPXUP;3929;09:36:04;0;50	10288;8	62355;0;0;49;
$GPXUP;3929;09:36:05;0;50	103;8	62364;0;0;50;
$GPXUP;3929;09:36:06;0;50	1031;8	62373;0;0;51;
$GPXUP;3929;09:36:07;0;50	1032;8	62385;0;0;50;
$GPXUP;3929;09:36:08;0;50	10328;8	624;0;0;50;
$GPXUP;3929;09:36:09;0;50	10333;8	62418;0;0;52;
$GPXUP;3929;09:36:10;0;50	10339;8	62436;0;0;53;
$GPXUP;3929;09:36:11;0;50	10347;8	62453;0;0;52;
$GPXUP;3929;09:36:12;0;50	10356;8	62468;0;0;53;
$GPXUP;3929;09:36:13;0;50	10365;8	62483;0;0;53;
$GPXUP;3929;09:36:14;0;50	1037;8	62502;0;0;52;
$GPXUP;3929;09:36:15;0;50	10371;8	62523;0;0;54;
$GPXUP;3929;09:36:16;0;50	10371;8	62544;0;0;52;
$GPXUP;3929;09:36:17;0;50	10373;8	62564;0;0;49;
$GPXUP;3929;09:36:18;0;50	10378;8	6258;0;0;46;
$GPXUP;3929;09:36:19;0;50	10386;8	62594;0;0;46;
$GPXUP;3929;09:36:20;0;50	10393;8	62608;0;0;47;
$GPXUP;3929;09:36:21;0;50	10398;8	62626;0;0;51;
$GPXUP;3929;09:36:22;0;50	10404;8	62643;0;0;52;
$GPXUP;3929;09:36:23;0;50	10412;8	6266;0;0;52;
$GPXUP;3929;09:36:24;0;50	10419;8	62677;0;0;52;
$GPXUP;3929;09:36:25;0;50	10425;8	62695;0;0;52;
$GPXUP;3929;09:36:26;0;50	10426;8	62715;0;0;51;
$GPXUP;3929;09:36:27;0;50	10422;8	62735;0;0;52;
$GPXUP;3929;09:36:28;0;50	1042;8	62755;0;0;51;
$GPXUP;3929;09:36:29;0;50	10419;8	62775;0;0;51;
$GPXUP;3929;09:36:30;0;50	10423;8	62795;0;0;53;
$GPXUP;3929;09:36:31;0;50	10429;8	62814;0;0;56;
$GPXUP;3929;09:36:32;0;50	10434;8	62834;0;0;58;
$GPXUP;3929;09:36:33;0;50	10438;8	62856;0;0;59;
$GPXUP;3929;09:36:34;0;50	10441;8	62879;0;0;58;
$GPXUP;3929;09:36:35;0;50	10441;8	62901;0;0;56;
$GPXUP;3929;09:36:36;0;50	10444;8	62922;0;0;52;
$GPXUP;3929;09:36:37;0;50	10448;8	62941;0;0;53;
$GPXUP;3929;09:36:38;0;50	1045;8	62962;0;0;54;
$GPXUP;3929;09:36:39;0;50	10449;8	62983;0;0;54;
$GPXUP;3929;09:36:40;0;50	10444;8	63004;0;0;59;
$GPXUP;3929;09:36:41;0;50	10437;8	63026;0;0;62;
$GPXUP;3929;09:36:42;0;50	10431;8	63048;0;0;62;
$GPXUP;3929;09:36:43;0;50	1043;8	63072;0;0;61;
$GPXUP;3929;09:36:44;0;50	1043;8	63096;0;0;60;
$GPXUP;3929;09:36:45;0;50	1043;8	63119;0;0;59;
$GPXUP;3929;09:36:46;0;50	10426;8	63141;0;0;57;
$GPXUP;3929;09:36:47;0;50	10424;8	63163;0;0;54;
$GPXUP;3929;09:36:48;0;50	10425;8	63183;0;0;49;
$GPXUP;3929;09:36:49;0;50	10428;8	63201;0;0;49;
$GPXUP;3929;09:36:50;0;50	10431;8	6322;0;0;50;
$GPXUP;3929;09:36:51;0;50	1043;8	6324;0;0;52;
$GPXUP;3929;09:36:52;0;50	10425;8	63259;0;0;53;
$GPXUP;3929;09:36:53;0;50	10419;8	63277;0;0;52;
$GPXUP;3929;09:36:54;0;50	10415;8	63296;0;0;51;
$GPXUP;3929;09:36:55;0;50	1041;8	63314;0;0;51;
$GPXUP;3929;09:36:56;0;50	10402;8	6333;0;0;52;
$GPXUP;3929;09:36:57;0;50	10391;8	63344;0;0;55;
$GPXUP;3929;09:36:58;0;50	10379;8	63357;0;0;61;
$GPXUP;3929;09:36:59;0;50	10367;8	63372;0;0;59;
$GPXUP;3929;09:37:00;0;50	10359;8	63391;0;0;57;
$GPXUP;3929;09:37:01;0;50	10356;8	63412;0;0;51;
$GPXUP;3929;09:37:02;0;50	1036;8	63434;0;0;52;
$GPXUP;3929;09:37:03;0;50	10369;8	63452;0;0;54;
$GPXUP;3929;09:37:04;0;50	10376;8	63471;0;0;52;
$GPXUP;3929;09:37:05;0;50	1038;8	6349;0;0;54;
$GPXUP;3929;09:37:06;0;50	1038;8	63511;0;0;55;
$GPXUP;3929;09:37:07;0;50	10378;8	63533;0;0;56;
$GPXUP;3929;09:37:08;0;50	10378;8	63554;0;0;56;
$GPXUP;3929;09:37:09;0;50	10381;8	63575;0;0;53;
$GPXUP;3929;09:37:10;0;50	10385;8	63595;0;0;52;
$GPXUP;3929;09:37:11;0;50	1039;8	63613;0;0;52;
$GPXUP;3929;09:37:12;0;50	10398;8	6363;0;0;51;
$GPXUP;3929;09:37:13;0;50	10409;8	6364;0;0;50;
$GPXUP;3929;09:37:14;0;50	10421;8	63648;0;0;52;
$GPXUP;3929;09:37:15;0;50	10432;8	63658;0;0;50;
$GPXUP;3929;09:37:16;0;50	10441;8	63671;0;0;49;
$GPXUP;3929;09:37:17;0;50	10448;8	63687;0;0;49;
$GPXUP;3929;09:37:18;0;50	10456;8	63701;0;0;49;
$GPXUP;3929;09:37:19;0;50	10466;8	63712;0;0;48;
$GPXUP;3929;09:37:20;0;50	10476;8	63723;0;0;48;
$GPXUP;3929;09:37:21;0;50	10484;8	63737;0;0;50;
$GPXUP;3929;09:37:22;0;50	10492;8	63752;0;0;51;
$GPXUP;3929;09:37:23;0;50	105;8	63769;0;0;55;
$GPXUP;3929;09:37:24;0;50	10505;8	63789;0;0;56;
$GPXUP;3929;09:37:25;0;50	1051;8	63809;0;0;55;
$GPXUP;3929;09:37:26;0;50	10516;8	63828;0;0;52;
$GPXUP;3929;09:37:27;0;50	10522;8	63845;0;0;50;
$GPXUP;3929;09:37:28;0;50	10531;8	63858;0;0;49;
$GPXUP;3929;09:37:29;0;50	10542;8	63868;0;0;50;
$GPXUP;3929;09:37:30;0;50	10553;8	63878;0;0;51;
$GPXUP;3929;09:37:31;0;50	10562;8	6389;0;0;48;
$GPXUP;3929;09:37:32;0;50	10569;8	63904;0;0;45;
$GPXUP;3929;09:37:33;0;50	10574;8	63919;0;0;46;
$GPXUP;3929;09:37:34;0;50	10581;8	63935;0;0;47;
$GPXUP;3929;09:37:35;0;50	10589;8	63946;0;0;43;
$GPXUP;3929;09:37:36;0;50	10601;8	63949;0;0;45;
$GPXUP;3929;09:37:37;0;50	10616;8	63947;0;0;55;
$GPXUP;3929;09:37:38;0;50	10631;8	63946;0;0;58;
$GPXUP;3929;09:37:39;0;50	10646;8	63948;0;0;60;
$GPXUP;3929;09:37:40;0;50	10661;8	63954;0;0;57;
$GPXUP;3929;09:37:41;0;50	10674;8	63961;0;0;55;
$GPXUP;3929;09:37:42;0;50	10688;8	63966;0;0;54;
$GPXUP;3929;09:37:43;0;50	10702;8	63964;0;0;55;
$GPXUP;3929;09:37:44;0;50	10716;8	63955;0;0;58;
$GPXUP;3929;09:37:45;0;50	1073;8	63946;0;0;59;
$GPXUP;3929;09:37:46;0;50	10747;8	63939;0;0;70;
$GPXUP;3929;09:37:47;0;50	10767;8	63938;0;0;75;
$GPXUP;3929;09:37:48;0;50	10785;8	63945;0;0;73;
$GPXUP;3929;09:37:49;0;50	10802;8	63957;0;0;67;
$GPXUP;3929;09:37:50;0;50	10812;8	63974;0;0;57;
$GPXUP;3929;09:37:51;0;50	10818;8	63992;0;0;48;
$GPXUP;3929;09:37:52;0;50	10824;8	64007;0;0;46;
$GPXUP;3929;09:37:53;0;50	10832;8	64019;0;0;46;
$GPXUP;3929;09:37:54;0;50	10842;8	64029;0;0;48;
$GPXUP;3929;09:37:55;0;50	10853;8	64037;0;0;48;
$GPXUP;3929;09:37:56;0;50	10863;8	64045;0;0;45;
$GPXUP;3929;09:37:57;0;50	10872;8	64055;0;0;44;
$GPXUP;3929;09:37:58;0;50	10882;8	64063;0;0;44;
$GPXUP;3929;09:37:59;0;50	10893;8	64068;0;0;47;
$GPXUP;3929;09:38:00;0;50	10904;8	64074;0;0;50;
$GPXUP;3929;09:38:01;0;50	10916;8	64083;0;0;51;
$GPXUP;3929;09:38:02;0;50	10926;8	64096;0;0;52;
$GPXUP;3929;09:38:03;0;50	10936;8	64109;0;0;57;
$GPXUP;3929;09:38:04;0;50	10948;8	64119;0;0;54;
$GPXUP;3929;09:38:05;0;50	10961;8	64122;0;0;49;
$GPXUP;3929;09:38:06;0;50	10976;8	64117;0;0;57;
$GPXUP;3929;09:38:07;0;50	1099;8	64117;0;0;59;
$GPXUP;3929;09:38:08;0;50	11003;8	64124;0;0;56;
$GPXUP;3929;09:38:09;0;50	11014;8	64134;0;0;53;
$GPXUP;3929;09:38:10;0;50	11026;8	64146;0;0;53;
$GPXUP;3929;09:38:11;0;50	11037;8	64157;0;0;53;
$GPXUP;3929;09:38:12;0;50	11049;8	64163;0;0;53;
$GPXUP;3929;09:38:13;0;50	11062;8	6417;0;0;56;
$GPXUP;3929;09:38:14;0;50	11074;8	64183;0;0;58;
$GPXUP;3929;09:38:15;0;50	11084;8	64198;0;0;56;
$GPXUP;3929;09:38:16;0;50	11095;8	6421;0;0;53;
$GPXUP;3929;09:38:17;0;50	11107;8	64218;0;0;52;
$GPXUP;3929;09:38:18;0;50	11118;8	64229;0;0;52;
$GPXUP;3929;09:38:19;0;50	11127;8	64244;0;0;54;
$GPXUP;3929;09:38:20;0;50	11134;8	64262;0;0;57;
$GPXUP;3929;09:38:21;0;50	11138;8	64286;0;0;63;
$GPXUP;3929;09:38:22;0;50	11143;8	6431;0;0;63;
$GPXUP;3929;09:38:23;0;50	1115;8	64332;0;0;61;
$GPXUP;3929;09:38:24;0;50	11159;8	6435;0;0;56;
$GPXUP;3929;09:38:25;0;50	11172;8	64362;0;0;55;
$GPXUP;3929;09:38:26;0;50	11186;8	64368;0;0;52;
$GPXUP;3929;09:38:27;0;50	11205;8	64358;0;0;55;
$GPXUP;3929;09:38:28;0;50	11221;8	6435;0;0;62;
$GPXUP;3929;09:38:29;0;50	11237;8	64346;0;0;61;
$GPXUP;3929;09:38:30;0;50	11251;8	64349;0;0;58;
$GPXUP;3929;09:38:31;0;50	11263;8	64362;0;0;56;
$GPXUP;3929;09:38:32;0;50	11274;8	64384;0;0;65;
$GPXUP;3929;09:38:33;0;50	11287;8	64398;0;0;63;
$GPXUP;3929;09:38:34;0;50	113;8	64413;0;0;59;
$GPXUP;3929;09:38:35;0;50	11309;8	6443;0;0;57;
$GPXUP;3929;09:38:36;0;50	11319;8	64448;0;0;57;
$GPXUP;3929;09:38:37;0;50	11329;8	64461;0;0;52;
$GPXUP;3929;09:38:38;0;50	11342;8	64467;0;0;52;
$GPXUP;3929;09:38:39;0;50	11356;8	64467;0;0;55;
$GPXUP;3929;09:38:40;0;50	1137;8	64463;0;0;56;
$GPXUP;3929;09:38:41;0;50	11384;8	64461;0;0;58;
$GPXUP;3929;09:38:42;0;50	114;8	64464;0;0;63;
$GPXUP;3929;09:38:43;0;50	11415;8	64468;0;0;63;
$GPXUP;3929;09:38:44;0;50	11431;8	64466;0;0;61;
$GPXUP;3929;09:38:45;0;50	11444;8	6446;0;0;56;
$GPXUP;3929;09:38:46;0;50	11458;8	64456;0;0;55;
$GPXUP;3929;09:38:47;0;50	11471;8	64458;0;0;55;
$GPXUP;3929;09:38:48;0;50	11482;8	64468;0;0;54;
$GPXUP;3929;09:38:49;0;50	11491;8	64485;0;0;54;
$GPXUP;3929;09:38:50;0;50	115;8	64501;0;0;52;
$GPXUP;3929;09:38:51;0;50	1151;8	64511;0;0;46;
$GPXUP;3929;09:38:52;0;50	11521;8	64512;0;0;46;
$GPXUP;3929;09:38:53;0;50	11534;8	64503;0;0;52;
$GPXUP;3929;09:38:54;0;50	11547;8	64498;0;0;51;
$GPXUP;3929;09:38:55;0;50	1156;8	64499;0;0;51;
$GPXUP;3929;09:38:56;0;50	11571;8	64505;0;0;49;
$GPXUP;3929;09:38:57;0;50	11581;8	64515;0;0;49;
$GPXUP;3929;09:38:58;0;50	11592;8	64523;0;0;48;
$GPXUP;3929;09:38:59;0;50	11604;8	64525;0;0;49;
$GPXUP;3929;09:39:00;0;50	11616;8	64524;0;0;48;
$GPXUP;3929;09:39:01;0;50	11628;8	64522;0;0;48;
$GPXUP;3929;09:39:02;0;50	1164;8	64521;0;0;47;
$GPXUP;3929;09:39:03;0;50	11652;8	6452;0;0;51;
$GPXUP;3929;09:39:04;0;50	11666;8	64523;0;0;56;
$GPXUP;3929;09:39:05;0;50	11679;8	64528;0;0;53;
$GPXUP;3929;09:39:06;0;50	1169;8	64538;0;0;50;
$GPXUP;3929;09:39:07;0;50	11698;8	64552;0;0;47;
$GPXUP;3929;09:39:08;0;50	11702;8	6457;0;0;46;
$GPXUP;3929;09:39:09;0;50	11707;8	64585;0;0;43;
$GPXUP;3929;09:39:10;0;50	11716;8	64597;0;0;47;
$GPXUP;3929;09:39:11;0;50	11726;8	64606;0;0;47;
$GPXUP;3929;09:39:12;0;50	11736;8	64615;0;0;47;
$GPXUP;3929;09:39:13;0;50	11746;8	64625;0;0;47;
$GPXUP;3929;09:39:14;0;50	11753;8	64638;0;0;46;
$GPXUP;3929;09:39:15;0;50	1176;8	64652;0;0;46;
$GPXUP;3929;09:39:16;0;50	11769;8	64664;0;0;46;
$GPXUP;3929;09:39:17;0;50	1178;8	64669;0;0;44;
$GPXUP;3929;09:39:18;0;50	11792;8	64668;0;0;49;
$GPXUP;3929;09:39:19;0;50	11804;8	64667;0;0;48;
$GPXUP;3929;09:39:20;0;50	11816;8	64669;0;0;48;
$GPXUP;3929;09:39:21;0;50	11826;8	64677;0;0;47;
$GPXUP;3929;09:39:22;0;50	11835;8	64689;0;0;48;
$GPXUP;3929;09:39:23;0;50	11845;8	64701;0;0;50;
$GPXUP;3929;09:39:24;0;50	11855;8	64713;0;0;50;
$GPXUP;3929;09:39:25;0;50	11863;8	64727;0;0;49;
$GPXUP;3929;09:39:26;0;50	1187;8	64742;0;0;48;
$GPXUP;3929;09:39:27;0;50	11878;8	64755;0;0;46;
$GPXUP;3929;09:39:28;0;50	11887;8	64766;0;0;45;
$GPXUP;3929;09:39:29;0;50	11895;8	64778;0;0;45;
$GPXUP;3929;09:39:30;0;50	119;8	64794;0;0;45;
$GPXUP;3929;09:39:31;0;50	11904;8	6481;0;0;46;
$GPXUP;3929;09:39:32;0;50	11911;8	64824;0;0;45;
$GPXUP;3929;09:39:33;0;50	11919;8	64836;0;0;46;
$GPXUP;3929;09:39:34;0;50	11927;8	64849;0;0;45;
$GPXUP;3929;09:39:35;0;50	11932;8	64865;0;0;46;
$GPXUP;3929;09:39:36;0;50	11937;8	64882;0;0;49;
$GPXUP;3929;09:39:37;0;50	11941;8	64901;0;0;52;
$GPXUP;3929;09:39:38;0;50	11946;8	6492;0;0;51;
$GPXUP;3929;09:39:39;0;50	11953;8	64936;0;0;49;
$GPXUP;3929;09:39:40;0;50	11959;8	64952;0;0;48;
$GPXUP;3929;09:39:41;0;50	11963;8	64968;0;0;44;
$GPXUP;3929;09:39:42;0;50	11966;8	64984;0;0;41;
$GPXUP;3929;09:39:43;0;50	1197;8	64999;0;0;39;
$GPXUP;3929;09:39:44;0;50	11974;8	65013;0;0;39;
$GPXUP;3929;09:39:45;0;50	1198;8	65024;0;0;39;
$GPXUP;3929;09:39:46;0;50	11988;8	6503;0;0;38;
$GPXUP;3929;09:39:47;0;50	11999;8	65031;0;0;43;
$GPXUP;3929;09:39:48;0;50	1201;8	65032;0;0;46;
$GPXUP;3929;09:39:49;0;50	12022;8	65037;0;0;49;
$GPXUP;3929;09:39:50;0;50	12031;8	65049;0;0;46;
$GPXUP;3929;09:39:51;0;50	12036;8	65065;0;0;47;
$GPXUP;3929;09:39:52;0;50	12041;8	65082;0;0;46;
$GPXUP;3929;09:39:53;0;50	12044;8	65101;0;0;48;
$GPXUP;3929;09:39:54;0;50	12045;8	6512;0;0;50;
$GPXUP;3929;09:39:55;0;50	12047;8	65139;0;0;50;
$GPXUP;3929;09:39:56;0;50	12053;8	65156;0;0;48;
$GPXUP;3929;09:39:57;0;50	12062;8	65169;0;0;49;
$GPXUP;3929;09:39:58;0;50	1207;8	65184;0;0;49;
$GPXUP;3929;09:39:59;0;50	12076;8	65201;0;0;51;
$GPXUP;3929;09:40:00;0;50	12081;8	65219;0;0;49;
$GPXUP;3929;09:40:01;0;50	12089;8	65234;0;0;49;
$GPXUP;3929;09:40:02;0;50	12097;8	65248;0;0;49;
$GPXUP;3929;09:40:03;0;50	12106;8	65261;0;0;50;
$GPXUP;3929;09:40:04;0;50	12116;8	65273;0;0;48;
$GPXUP;3929;09:40:05;0;50	12126;8	65284;0;0;49;
$GPXUP;3929;09:40:06;0;50	12134;8	65299;0;0;50;
$GPXUP;3929;09:40:07;0;50	1214;8	65316;0;0;51;
$GPXUP;3929;09:40:08;0;50	12144;8	65335;0;0;52;
$GPXUP;3929;09:40:09;0;50	12148;8	65355;0;0;53;
$GPXUP;3929;09:40:10;0;50	12152;8	65375;0;0;54;
$GPXUP;3929;09:40:11;0;50	12154;8	65396;0;0;56;
$GPXUP;3929;09:40:12;0;50	12156;8	65418;0;0;58;
$GPXUP;3929;09:40:13;0;50	1216;8	65439;0;0;56;
$GPXUP;3929;09:40:14;0;50	12168;8	65458;0;0;56;
$GPXUP;3929;09:40:15;0;50	12178;8	65474;0;0;57;
$GPXUP;3929;09:40:16;0;50	12189;8	65488;0;0;56;
$GPXUP;3929;09:40:17;0;50	12199;8	65503;0;0;55;
$GPXUP;3929;09:40:18;0;50	12207;8	6552;0;0;51;
$GPXUP;3929;09:40:19;0;50	12214;8	65536;0;0;50;
$GPXUP;3929;09:40:20;0;50	12223;8	65549;0;0;49;
$GPXUP;3929;09:40:21;0;50	12235;8	65556;0;0;48;
$GPXUP;3929;09:40:22;0;50	12249;8	65558;0;0;54;
$GPXUP;3929;09:40:23;0;50	12262;8	65562;0;0;54;
$GPXUP;3929;09:40:24;0;50	12276;8	65568;0;0;52;
$GPXUP;3929;09:40:25;0;50	12288;8	65576;0;0;52;
$GPXUP;3929;09:40:26;0;50	12298;8	65589;0;0;53;
$GPXUP;3929;09:40:27;0;50	12308;8	65604;0;0;56;
$GPXUP;3929;09:40:28;0;50	12318;8	6562;0;0;59;
$GPXUP;3929;09:40:29;0;50	12328;8	65638;0;0;61;
$GPXUP;3929;09:40:30;0;50	12338;8	65656;0;0;61;
$GPXUP;3929;09:40:31;0;50	12349;8	65671;0;0;62;
$GPXUP;3929;09:40:32;0;50	12362;8	65684;0;0;63;
$GPXUP;3929;09:40:33;0;50	12376;8	65698;0;0;63;
$GPXUP;3929;09:40:34;0;50	12388;8	65713;0;0;62;
$GPXUP;3929;09:40:35;0;50	124;8	65727;0;0;62;
$GPXUP;3929;09:40:36;0;50	12415;8	65738;0;0;64;
$GPXUP;3929;09:40:37;0;50	12428;8	65751;0;0;62;
$GPXUP;3929;09:40:38;0;50	12441;8	65764;0;0;60;
$GPXUP;3929;09:40:39;0;50	12454;8	65776;0;0;60;
$GPXUP;3929;09:40:40;0;50	12468;8	65784;0;0;61;
$GPXUP;3929;09:40:41;0;50	12482;8	65794;0;0;61;
$GPXUP;3929;09:40:42;0;50	12496;8	65802;0;0;60;
$GPXUP;3929;09:40:43;0;50	12512;8	65807;0;0;65;
$GPXUP;3929;09:40:44;0;50	12527;8	65815;0;0;64;
$GPXUP;3929;09:40:45;0;50	12541;8	65829;0;0;66;
$GPXUP;3929;09:40:46;0;50	12552;8	65846;0;0;64;
$GPXUP;3929;09:40:47;0;50	12562;8	65866;0;0;62;
$GPXUP;3929;09:40:48;0;50	1257;8	65887;0;0;64;
$GPXUP;3929;09:40:49;0;50	12571;8	6591;0;0;55;
$GPXUP;3929;09:40:50;0;50	12562;8	6593;0;0;50;
$GPXUP;3929;09:40:51;0;50	12549;8	65938;0;0;39;
$GPXUP;3929;09:40:52;0;50	12533;8	6593;0;0;44;
$GPXUP;3929;09:40:53;0;50	12521;8	65912;0;0;41;
$GPXUP;3929;09:40:54;0;50	12517;8	65893;0;0;40;
$GPXUP;3929;09:40:55;0;50	12521;8	65877;0;0;32;
$GPXUP;3929;09:40:56;0;50	12531;8	65868;0;0;31;
$GPXUP;3929;09:40:57;0;50	12547;8	65873;0;0;41;
$GPXUP;3929;09:40:58;0;50	1256;8	65886;0;0;44;
$GPXUP;3929;09:40:59;0;50	12572;8	65891;0;0;43;
$GPXUP;3929;09:41:00;0;50	12582;8	65886;0;0;43;
$GPXUP;3929;09:41:01;0;50	12585;8	65873;0;0;29;
$GPXUP;3929;09:41:02;0;50	12579;8	65858;0;0;22;
$GPXUP;3929;09:41:03;0;50	12571;8	65853;0;0;20;
$GPXUP;3929;09:41:04;0;50	12558;8	65864;0;0;44;
$GPXUP;3929;09:41:05;0;50	1255;8	6588;0;0;42;
$GPXUP;3929;09:41:06;0;50	12546;8	65894;0;0;39;
$GPXUP;3929;09:41:07;0;50	12545;8	65904;0;0;29;
$GPXUP;3929;09:41:08;0;50	12547;8	65904;0;0;8;
$GPXUP;3929;09:41:09;0;50	12548;8	65904;0;0;1;
$GPXUP;3929;09:41:10;0;50	12549;8	65903;0;0;0;
