# Supplementary material for: Pigeon Navigation: Different Routes Lead to Frankfurt
Source: PLoS One. 2014 Nov 12;9(11):e112439. doi: 10.1371/journal.pone.0112439 (PMC4229201; doi:10.1371/journal.pone.0112439)
Supplement: File S4 — Files containing the original track data and a ‘Read me’ explaining the data format. (ZIP) [file pone.0112439.s004.zip › S-KB/100525xup08_755.log]

$GPXUP;3929;07:46:15;0;50	07186;8	5389;0;0;0;
$GPXUP;3929;07:46:16;0;50	07186;8	5389;0;0;1;
$GPXUP;3929;07:46:17;0;50	07186;8	53889;0;0;36;
$GPXUP;3929;07:46:18;0;50	07181;8	53874;0;0;48;
$GPXUP;3929;07:46:19;0;50	07173;8	53858;0;0;51;
$GPXUP;3929;07:46:20;0;50	07162;8	53846;0;0;53;
$GPXUP;3929;07:46:21;0;50	0715;8	53837;0;0;53;
$GPXUP;3929;07:46:22;0;50	07137;8	53829;0;0;53;
$GPXUP;3929;07:46:23;0;50	07126;8	53817;0;0;56;
$GPXUP;3929;07:46:24;0;50	07117;8	538;0;0;57;
$GPXUP;3929;07:46:24;0;50	07109;8	53778;0;0;57;
$GPXUP;3929;07:46:25;0;50	07104;8	53756;0;0;57;
$GPXUP;3929;07:46:26;0;50	07096;8	53736;0;0;56;
$GPXUP;3929;07:46:27;0;50	07087;8	53718;0;0;55;
$GPXUP;3929;07:46:28;0;50	07077;8	53702;0;0;55;
$GPXUP;3929;07:46:29;0;50	07067;8	53685;0;0;57;
$GPXUP;3929;07:46:30;0;50	07059;8	53667;0;0;57;
$GPXUP;3929;07:46:31;0;50	07052;8	53647;0;0;55;
$GPXUP;3929;07:46:32;0;50	07046;8	53628;0;0;55;
$GPXUP;3929;07:46:33;0;50	07037;8	5361;0;0;58;
$GPXUP;3929;07:46:34;0;50	07032;8	53588;0;0;59;
$GPXUP;3929;07:46:35;0;50	0703;8	53565;0;0;59;
$GPXUP;3929;07:46:36;0;50	07029;8	53541;0;0;60;
$GPXUP;3929;07:46:37;0;50	07028;8	53517;0;0;59;
$GPXUP;3929;07:46:38;0;50	07025;8	53494;0;0;61;
$GPXUP;3929;07:46:39;0;50	0702;8	53472;0;0;61;
$GPXUP;3929;07:46:40;0;50	0702;8	53448;0;0;60;
$GPXUP;3929;07:46:41;0;50	07025;8	53427;0;0;59;
$GPXUP;3929;07:46:42;0;50	07032;8	53407;0;0;58;
$GPXUP;3929;07:46:43;0;50	0704;8	53388;0;0;58;
$GPXUP;3929;07:46:44;0;50	07046;8	53368;0;0;59;
$GPXUP;3929;07:46:45;0;50	07053;8	53347;0;0;60;
$GPXUP;3929;07:46:46;0;50	07057;8	53325;0;0;58;
$GPXUP;3929;07:46:47;0;50	07059;8	53303;0;0;57;
$GPXUP;3929;07:46:48;0;50	0706;8	53279;0;0;65;
$GPXUP;3929;07:46:49;0;50	07063;8	53255;0;0;65;
$GPXUP;3929;07:46:50;0;50	07068;8	5323;0;0;68;
$GPXUP;3929;07:46:51;0;50	07072;8	53203;0;0;74;
$GPXUP;3929;07:46:52;0;50	07078;8	53177;0;0;69;
$GPXUP;3929;07:46:53;0;50	07088;8	53157;0;0;61;
$GPXUP;3929;07:46:54;0;50	071;8	53142;0;0;60;
$GPXUP;3929;07:46:55;0;50	0711;8	53126;0;0;60;
$GPXUP;3929;07:46:56;0;50	07117;8	53106;0;0;57;
$GPXUP;3929;07:46:57;0;50	07116;8	53085;0;0;56;
$GPXUP;3929;07:46:58;0;50	07109;8	53067;0;0;54;
$GPXUP;3929;07:46:59;0;50	07099;8	53054;0;0;54;
$GPXUP;3929;07:47:00;0;50	07086;8	53048;0;0;53;
$GPXUP;3929;07:47:01;0;50	07074;8	53055;0;0;53;
$GPXUP;3929;07:47:02;0;50	07063;8	53069;0;0;53;
$GPXUP;3929;07:47:03;0;50	07055;8	53086;0;0;54;
$GPXUP;3929;07:47:04;0;50	0705;8	53106;0;0;52;
$GPXUP;3929;07:47:05;0;50	0705;8	53124;0;0;46;
$GPXUP;3929;07:47:06;0;50	07056;8	5314;0;0;47;
$GPXUP;3929;07:47:07;0;50	07066;8	5315;0;0;50;
$GPXUP;3929;07:47:08;0;50	0708;8	53153;0;0;54;
$GPXUP;3929;07:47:09;0;50	07094;8	53151;0;0;57;
$GPXUP;3929;07:47:10;0;50	07108;8	53148;0;0;57;
$GPXUP;3929;07:47:11;0;50	0712;8	5315;0;0;48;
$GPXUP;3929;07:47:12;0;50	0713;8	53161;0;0;44;
$GPXUP;3929;07:47:13;0;50	07138;8	53174;0;0;42;
$GPXUP;3929;07:47:14;0;50	07144;8	53188;0;0;41;
$GPXUP;3929;07:47:15;0;50	07149;8	53202;0;0;40;
$GPXUP;3929;07:47:16;0;50	07153;8	53217;0;0;42;
$GPXUP;3929;07:47:17;0;50	07155;8	53233;0;0;43;
$GPXUP;3929;07:47:18;0;50	07152;8	53249;0;0;47;
$GPXUP;3929;07:47:19;0;50	07143;8	53263;0;0;51;
$GPXUP;3929;07:47:20;0;50	0713;8	53271;0;0;55;
$GPXUP;3929;07:47:21;0;50	07116;8	53272;0;0;56;
$GPXUP;3929;07:47:22;0;50	07103;8	53264;0;0;59;
$GPXUP;3929;07:47:23;0;50	07092;8	53249;0;0;59;
$GPXUP;3929;07:47:24;0;50	07085;8	53228;0;0;59;
$GPXUP;3929;07:47:25;0;50	0708;8	53206;0;0;60;
$GPXUP;3929;07:47:26;0;50	07072;8	53187;0;0;58;
$GPXUP;3929;07:47:27;0;50	0706;8	53177;0;0;56;
$GPXUP;3929;07:47:28;0;50	07046;8	53174;0;0;56;
$GPXUP;3929;07:47:29;0;50	07032;8	5318;0;0;55;
$GPXUP;3929;07:47:30;0;50	07021;8	53191;0;0;53;
$GPXUP;3929;07:47:31;0;50	07013;8	53207;0;0;52;
$GPXUP;3929;07:47:32;0;50	07007;8	53225;0;0;52;
$GPXUP;3929;07:47:33;0;50	07002;8	53244;0;0;52;
$GPXUP;3929;07:47:34;0;50	06998;8	53263;0;0;52;
$GPXUP;3929;07:47:35;0;50	06997;8	53283;0;0;52;
$GPXUP;3929;07:47:36;0;50	06998;8	53304;0;0;52;
$GPXUP;3929;07:47:37;0;50	06998;8	53325;0;0;51;
$GPXUP;3929;07:47:38;0;50	06994;8	53344;0;0;50;
$GPXUP;3929;07:47:39;0;50	06986;8	5336;0;0;49;
$GPXUP;3929;07:47:40;0;50	06978;8	53373;0;0;51;
$GPXUP;3929;07:47:41;0;50	06968;8	53388;0;0;51;
$GPXUP;3929;07:47:42;0;50	06959;8	53401;0;0;51;
$GPXUP;3929;07:47:43;0;50	06949;8	53414;0;0;55;
$GPXUP;3929;07:47:44;0;50	06936;8	53424;0;0;56;
$GPXUP;3929;07:47:45;0;50	06922;8	53428;0;0;57;
$GPXUP;3929;07:47:46;0;50	0691;8	53439;0;0;57;
$GPXUP;3929;07:47:47;0;50	06901;8	53458;0;0;63;
$GPXUP;3929;07:47:48;0;50	06893;8	53478;0;0;61;
$GPXUP;3929;07:47:49;0;50	06886;8	53498;0;0;57;
$GPXUP;3929;07:47:50;0;50	06881;8	53518;0;0;55;
$GPXUP;3929;07:47:51;0;50	06879;8	53539;0;0;55;
$GPXUP;3929;07:47:52;0;50	06879;8	5356;0;0;53;
$GPXUP;3929;07:47:53;0;50	06875;8	5358;0;0;55;
$GPXUP;3929;07:47:54;0;50	06866;8	53596;0;0;57;
$GPXUP;3929;07:47:55;0;50	06854;8	5361;0;0;59;
$GPXUP;3929;07:47:56;0;50	06841;8	53617;0;0;59;
$GPXUP;3929;07:47:57;0;50	06826;8	53616;0;0;60;
$GPXUP;3929;07:47:58;0;50	06814;8	53604;0;0;61;
$GPXUP;3929;07:47:59;0;50	06806;8	53582;0;0;63;
$GPXUP;3929;07:48:00;0;50	06803;8	53557;0;0;66;
$GPXUP;3929;07:48:01;0;50	06808;8	53532;0;0;65;
$GPXUP;3929;07:48:02;0;50	06819;8	53514;0;0;63;
$GPXUP;3929;07:48:03;0;50	06834;8	53508;0;0;61;
$GPXUP;3929;07:48:04;0;50	06849;8	53512;0;0;58;
$GPXUP;3929;07:48:05;0;50	06862;8	53522;0;0;57;
$GPXUP;3929;07:48:06;0;50	06874;8	53532;0;0;56;
$GPXUP;3929;07:48:07;0;50	06887;8	53543;0;0;57;
$GPXUP;3929;07:48:08;0;50	06899;8	53556;0;0;60;
$GPXUP;3929;07:48:09;0;50	0691;8	53574;0;0;62;
$GPXUP;3929;07:48:10;0;50	0692;8	53594;0;0;67;
$GPXUP;3929;07:48:11;0;50	0693;8	53616;0;0;69;
$GPXUP;3929;07:48:12;0;50	06939;8	53638;0;0;68;
$GPXUP;3929;07:48:13;0;50	06948;8	53661;0;0;68;
$GPXUP;3929;07:48:14;0;50	06955;8	53685;0;0;63;
$GPXUP;3929;07:48:15;0;50	06959;8	53709;0;0;62;
$GPXUP;3929;07:48:16;0;50	06961;8	53733;0;0;61;
$GPXUP;3929;07:48:17;0;50	06963;8	53756;0;0;61;
$GPXUP;3929;07:48:18;0;50	06964;8	5378;0;0;62;
$GPXUP;3929;07:48:19;0;50	06964;8	53804;0;0;63;
$GPXUP;3929;07:48:20;0;50	06961;8	53828;0;0;62;
$GPXUP;3929;07:48:21;0;50	06957;8	53852;0;0;62;
$GPXUP;3929;07:48:22;0;50	06953;8	53875;0;0;60;
$GPXUP;3929;07:48:23;0;50	06946;8	53897;0;0;66;
$GPXUP;3929;07:48:24;0;50	06932;8	5391;0;0;72;
$GPXUP;3929;07:48:25;0;50	06913;8	53912;0;0;74;
$GPXUP;3929;07:48:26;0;50	06897;8	53902;0;0;69;
$GPXUP;3929;07:48:27;0;50	06886;8	53882;0;0;67;
$GPXUP;3929;07:48:28;0;50	06883;8	53855;0;0;74;
$GPXUP;3929;07:48:29;0;50	06886;8	53826;0;0;70;
$GPXUP;3929;07:48:30;0;50	06895;8	53804;0;0;67;
$GPXUP;3929;07:48:31;0;50	06908;8	53789;0;0;62;
$GPXUP;3929;07:48:32;0;50	06923;8	53783;0;0;57;
$GPXUP;3929;07:48:33;0;50	06936;8	53783;0;0;53;
$GPXUP;3929;07:48:34;0;50	06949;8	5379;0;0;50;
$GPXUP;3929;07:48:35;0;50	06957;8	53804;0;0;47;
$GPXUP;3929;07:48:36;0;50	0696;8	53823;0;0;49;
$GPXUP;3929;07:48:37;0;50	06959;8	53842;0;0;50;
$GPXUP;3929;07:48:38;0;50	06956;8	53862;0;0;51;
$GPXUP;3929;07:48:39;0;50	06951;8	53881;0;0;52;
$GPXUP;3929;07:48:40;0;50	06945;8	539;0;0;55;
$GPXUP;3929;07:48:41;0;50	06939;8	53919;0;0;56;
$GPXUP;3929;07:48:42;0;50	06934;8	5394;0;0;55;
$GPXUP;3929;07:48:43;0;50	0693;8	5396;0;0;55;
$GPXUP;3929;07:48:44;0;50	06926;8	5398;0;0;53;
$GPXUP;3929;07:48:45;0;50	06922;8	54;0;0;51;
$GPXUP;3929;07:48:46;0;50	06921;8	54019;0;0;50;
$GPXUP;3929;07:48:47;0;50	06919;8	54038;0;0;50;
$GPXUP;3929;07:48:48;0;50	06915;8	54056;0;0;49;
$GPXUP;3929;07:48:49;0;50	06908;8	5407;0;0;48;
$GPXUP;3929;07:48:50;0;50	06897;8	54077;0;0;50;
$GPXUP;3929;07:48:51;0;50	06885;8	54072;0;0;52;
$GPXUP;3929;07:48:52;0;50	06876;8	54056;0;0;58;
$GPXUP;3929;07:48:53;0;50	0687;8	54034;0;0;61;
$GPXUP;3929;07:48:54;0;50	06866;8	5401;0;0;64;
$GPXUP;3929;07:48:55;0;50	06864;8	53984;0;0;63;
$GPXUP;3929;07:48:56;0;50	06863;8	5396;0;0;61;
$GPXUP;3929;07:48:57;0;50	06864;8	53935;0;0;61;
$GPXUP;3929;07:48:58;0;50	06862;8	53911;0;0;63;
$GPXUP;3929;07:48:59;0;50	06858;8	53886;0;0;65;
$GPXUP;3929;07:49:00;0;50	06853;8	53862;0;0;64;
$GPXUP;3929;07:49:01;0;50	06849;8	53837;0;0;64;
$GPXUP;3929;07:49:02;0;50	06846;8	53813;0;0;64;
$GPXUP;3929;07:49:03;0;50	06846;8	53789;0;0;63;
$GPXUP;3929;07:49:04;0;50	06853;8	53766;0;0;67;
$GPXUP;3929;07:49:05;0;50	06864;8	53748;0;0;63;
$GPXUP;3929;07:49:06;0;50	06878;8	53736;0;0;58;
$GPXUP;3929;07:49:07;0;50	06892;8	53729;0;0;54;
$GPXUP;3929;07:49:08;0;50	06905;8	53726;0;0;52;
$GPXUP;3929;07:49:09;0;50	06918;8	53731;0;0;52;
$GPXUP;3929;07:49:10;0;50	06928;8	53743;0;0;52;
$GPXUP;3929;07:49:11;0;50	06933;8	53762;0;0;54;
$GPXUP;3929;07:49:12;0;50	06935;8	53784;0;0;55;
$GPXUP;3929;07:49:13;0;50	06931;8	53804;0;0;53;
$GPXUP;3929;07:49:14;0;50	06925;8	53823;0;0;52;
$GPXUP;3929;07:49:15;0;50	06917;8	53839;0;0;53;
$GPXUP;3929;07:49:16;0;50	06907;8	53854;0;0;54;
$GPXUP;3929;07:49:17;0;50	06896;8	53867;0;0;54;
$GPXUP;3929;07:49:18;0;50	06888;8	53883;0;0;52;
$GPXUP;3929;07:49:19;0;50	06883;8	53902;0;0;54;
$GPXUP;3929;07:49:20;0;50	0688;8	53923;0;0;55;
$GPXUP;3929;07:49:21;0;50	06877;8	53944;0;0;53;
$GPXUP;3929;07:49:22;0;50	06874;8	53964;0;0;52;
$GPXUP;3929;07:49:23;0;50	06874;8	53984;0;0;52;
$GPXUP;3929;07:49:24;0;50	06876;8	54003;0;0;50;
$GPXUP;3929;07:49:25;0;50	06877;8	54023;0;0;49;
$GPXUP;3929;07:49:26;0;50	06874;8	5404;0;0;47;
$GPXUP;3929;07:49:27;0;50	06869;8	54056;0;0;45;
$GPXUP;3929;07:49:28;0;50	06862;8	5407;0;0;47;
$GPXUP;3929;07:49:29;0;50	06854;8	54083;0;0;47;
$GPXUP;3929;07:49:30;0;50	06844;8	54092;0;0;47;
$GPXUP;3929;07:49:31;0;50	06832;8	54095;0;0;49;
$GPXUP;3929;07:49:32;0;50	06819;8	5409;0;0;54;
$GPXUP;3929;07:49:33;0;50	06808;8	54079;0;0;56;
$GPXUP;3929;07:49:34;0;50	06799;8	5406;0;0;59;
$GPXUP;3929;07:49:35;0;50	06795;8	54036;0;0;62;
$GPXUP;3929;07:49:36;0;50	06793;8	54011;0;0;64;
$GPXUP;3929;07:49:37;0;50	06792;8	53984;0;0;62;
$GPXUP;3929;07:49:38;0;50	06786;8	53962;0;0;59;
$GPXUP;3929;07:49:39;0;50	06777;8	53944;0;0;59;
$GPXUP;3929;07:49:40;0;50	06766;8	53928;0;0;60;
$GPXUP;3929;07:49:41;0;50	06753;8	53916;0;0;60;
$GPXUP;3929;07:49:42;0;50	06739;8	53909;0;0;59;
$GPXUP;3929;07:49:43;0;50	06725;8	5391;0;0;55;
$GPXUP;3929;07:49:44;0;50	06713;8	53921;0;0;57;
$GPXUP;3929;07:49:45;0;50	06705;8	53939;0;0;56;
$GPXUP;3929;07:49:46;0;50	06699;8	53959;0;0;55;
$GPXUP;3929;07:49:47;0;50	06696;8	5398;0;0;51;
$GPXUP;3929;07:49:48;0;50	067;8	53998;0;0;48;
$GPXUP;3929;07:49:49;0;50	06708;8	54012;0;0;49;
$GPXUP;3929;07:49:50;0;50	06719;8	54021;0;0;52;
$GPXUP;3929;07:49:51;0;50	06732;8	54027;0;0;56;
$GPXUP;3929;07:49:52;0;50	06747;8	54026;0;0;60;
$GPXUP;3929;07:49:53;0;50	06761;8	54019;0;0;60;
$GPXUP;3929;07:49:54;0;50	06776;8	54011;0;0;60;
$GPXUP;3929;07:49:55;0;50	0679;8	5401;0;0;57;
$GPXUP;3929;07:49:56;0;50	06803;8	54018;0;0;57;
$GPXUP;3929;07:49:57;0;50	06812;8	54035;0;0;56;
$GPXUP;3929;07:49:58;0;50	06818;8	54055;0;0;56;
$GPXUP;3929;07:49:59;0;50	06822;8	54076;0;0;54;
$GPXUP;3929;07:50:00;0;50	06822;8	54096;0;0;52;
$GPXUP;3929;07:50:01;0;50	06821;8	54116;0;0;52;
$GPXUP;3929;07:50:02;0;50	06818;8	54136;0;0;50;
$GPXUP;3929;07:50:03;0;50	06814;8	54155;0;0;49;
$GPXUP;3929;07:50:04;0;50	06813;8	54175;0;0;55;
$GPXUP;3929;07:50:05;0;50	06813;8	54196;0;0;53;
$GPXUP;3929;07:50:06;0;50	06809;8	54214;0;0;49;
$GPXUP;3929;07:50:07;0;50	06801;8	54227;0;0;46;
$GPXUP;3929;07:50:08;0;50	0679;8	54231;0;0;47;
$GPXUP;3929;07:50:09;0;50	06778;8	54225;0;0;51;
$GPXUP;3929;07:50:10;0;50	06768;8	54213;0;0;52;
$GPXUP;3929;07:50:11;0;50	0676;8	54194;0;0;57;
$GPXUP;3929;07:50:12;0;50	06754;8	54173;0;0;60;
$GPXUP;3929;07:50:13;0;50	06751;8	54149;0;0;59;
$GPXUP;3929;07:50:14;0;50	06754;8	54127;0;0;62;
$GPXUP;3929;07:50:15;0;50	06764;8	54109;0;0;60;
$GPXUP;3929;07:50:16;0;50	06778;8	541;0;0;60;
$GPXUP;3929;07:50:17;0;50	06792;8	54101;0;0;58;
$GPXUP;3929;07:50:18;0;50	06804;8	54111;0;0;55;
$GPXUP;3929;07:50:19;0;50	06815;8	54126;0;0;55;
$GPXUP;3929;07:50:20;0;50	06824;8	54141;0;0;54;
$GPXUP;3929;07:50:21;0;50	06833;8	54158;0;0;55;
$GPXUP;3929;07:50:22;0;50	06839;8	54178;0;0;56;
$GPXUP;3929;07:50:23;0;50	06843;8	54199;0;0;56;
$GPXUP;3929;07:50:24;0;50	06846;8	54221;0;0;55;
$GPXUP;3929;07:50:25;0;50	06847;8	54242;0;0;53;
$GPXUP;3929;07:50:26;0;50	06847;8	54263;0;0;52;
$GPXUP;3929;07:50:27;0;50	06846;8	54283;0;0;51;
$GPXUP;3929;07:50:28;0;50	06845;8	54302;0;0;49;
$GPXUP;3929;07:50:29;0;50	06844;8	54322;0;0;48;
$GPXUP;3929;07:50:30;0;50	06843;8	54341;0;0;51;
$GPXUP;3929;07:50:31;0;50	06845;8	54361;0;0;52;
$GPXUP;3929;07:50:32;0;50	06849;8	54381;0;0;54;
$GPXUP;3929;07:50:33;0;50	06855;8	544;0;0;55;
$GPXUP;3929;07:50:34;0;50	06862;8	54419;0;0;57;
$GPXUP;3929;07:50:35;0;50	06871;8	54437;0;0;58;
$GPXUP;3929;07:50:36;0;50	06881;8	54454;0;0;59;
$GPXUP;3929;07:50:37;0;50	06894;8	54468;0;0;65;
$GPXUP;3929;07:50:38;0;50	0691;8	5448;0;0;65;
$GPXUP;3929;07:50:39;0;50	06923;8	54492;0;0;62;
$GPXUP;3929;07:50:40;0;50	06935;8	54508;0;0;61;
$GPXUP;3929;07:50:41;0;50	06944;8	54526;0;0;57;
$GPXUP;3929;07:50:42;0;50	06949;8	54546;0;0;57;
$GPXUP;3929;07:50:43;0;50	06954;8	54567;0;0;57;
$GPXUP;3929;07:50:44;0;50	06959;8	54588;0;0;57;
$GPXUP;3929;07:50:45;0;50	06966;8	54608;0;0;59;
$GPXUP;3929;07:50:46;0;50	06974;8	54626;0;0;58;
$GPXUP;3929;07:50:47;0;50	06983;8	54644;0;0;58;
$GPXUP;3929;07:50:48;0;50	06994;8	54659;0;0;57;
$GPXUP;3929;07:50:49;0;50	07004;8	54675;0;0;56;
$GPXUP;3929;07:50:50;0;50	07011;8	54694;0;0;56;
$GPXUP;3929;07:50:51;0;50	07015;8	54715;0;0;56;
$GPXUP;3929;07:50:52;0;50	07017;8	54736;0;0;56;
$GPXUP;3929;07:50:53;0;50	07019;8	54757;0;0;55;
$GPXUP;3929;07:50:54;0;50	07019;8	54778;0;0;53;
$GPXUP;3929;07:50:55;0;50	07018;8	54799;0;0;53;
$GPXUP;3929;07:50:56;0;50	07015;8	54819;0;0;52;
$GPXUP;3929;07:50:57;0;50	07011;8	54838;0;0;51;
$GPXUP;3929;07:50:58;0;50	0701;8	54857;0;0;49;
$GPXUP;3929;07:50:59;0;50	07014;8	54875;0;0;51;
$GPXUP;3929;07:51:00;0;50	0702;8	54894;0;0;51;
$GPXUP;3929;07:51:01;0;50	07026;8	54912;0;0;51;
$GPXUP;3929;07:51:02;0;50	07029;8	54931;0;0;53;
$GPXUP;3929;07:51:03;0;50	07029;8	54953;0;0;56;
$GPXUP;3929;07:51:04;0;50	07028;8	54974;0;0;56;
$GPXUP;3929;07:51:05;0;50	07028;8	54996;0;0;57;
$GPXUP;3929;07:51:06;0;50	07028;8	55018;0;0;56;
$GPXUP;3929;07:51:07;0;50	07027;8	55038;0;0;51;
$GPXUP;3929;07:51:08;0;50	07024;8	55057;0;0;49;
$GPXUP;3929;07:51:09;0;50	07019;8	55074;0;0;48;
$GPXUP;3929;07:51:10;0;50	07011;8	55087;0;0;49;
$GPXUP;3929;07:51:11;0;50	07;8	55094;0;0;50;
$GPXUP;3929;07:51:12;0;50	06987;8	5509;0;0;53;
$GPXUP;3929;07:51:13;0;50	06977;8	55074;0;0;60;
$GPXUP;3929;07:51:14;0;50	06973;8	5505;0;0;64;
$GPXUP;3929;07:51:15;0;50	06974;8	55025;0;0;63;
$GPXUP;3929;07:51:16;0;50	0698;8	55002;0;0;64;
$GPXUP;3929;07:51:17;0;50	06988;8	5498;0;0;64;
$GPXUP;3929;07:51:18;0;50	06996;8	54957;0;0;69;
$GPXUP;3929;07:51:19;0;50	07003;8	54933;0;0;66;
$GPXUP;3929;07:51:20;0;50	07012;8	54911;0;0;63;
$GPXUP;3929;07:51:21;0;50	07022;8	54893;0;0;57;
$GPXUP;3929;07:51:22;0;50	07035;8	54881;0;0;56;
$GPXUP;3929;07:51:23;0;50	07048;8	54874;0;0;54;
$GPXUP;3929;07:51:24;0;50	07062;8	54875;0;0;50;
$GPXUP;3929;07:51:25;0;50	07074;8	5488;0;0;50;
$GPXUP;3929;07:51:26;0;50	07086;8	54884;0;0;51;
$GPXUP;3929;07:51:27;0;50	071;8	54885;0;0;53;
$GPXUP;3929;07:51:28;0;50	07113;8	54885;0;0;54;
$GPXUP;3929;07:51:29;0;50	07127;8	54885;0;0;56;
$GPXUP;3929;07:51:30;0;50	07141;8	54885;0;0;55;
$GPXUP;3929;07:51:31;0;50	07154;8	5489;0;0;56;
$GPXUP;3929;07:51:32;0;50	07166;8	54904;0;0;56;
$GPXUP;3929;07:51:33;0;50	07176;8	54921;0;0;57;
$GPXUP;3929;07:51:34;0;50	07182;8	5494;0;0;54;
$GPXUP;3929;07:51:35;0;50	07187;8	5496;0;0;53;
$GPXUP;3929;07:51:36;0;50	0719;8	54979;0;0;51;
$GPXUP;3929;07:51:37;0;50	07191;8	54999;0;0;50;
$GPXUP;3929;07:51:38;0;50	07192;8	55018;0;0;49;
$GPXUP;3929;07:51:39;0;50	07192;8	55037;0;0;48;
$GPXUP;3929;07:51:40;0;50	07191;8	55056;0;0;47;
$GPXUP;3929;07:51:41;0;50	07193;8	55074;0;0;49;
$GPXUP;3929;07:51:42;0;50	07199;8	5509;0;0;49;
$GPXUP;3929;07:51:43;0;50	07209;8	55102;0;0;54;
$GPXUP;3929;07:51:44;0;50	07222;8	55109;0;0;57;
$GPXUP;3929;07:51:45;0;50	07237;8	55114;0;0;58;
$GPXUP;3929;07:51:46;0;50	07251;8	55118;0;0;60;
$GPXUP;3929;07:51:47;0;50	07266;8	55118;0;0;59;
$GPXUP;3929;07:51:48;0;50	07281;8	55117;0;0;59;
$GPXUP;3929;07:51:49;0;50	07295;8	55114;0;0;60;
$GPXUP;3929;07:51:50;0;50	07311;8	55113;0;0;60;
$GPXUP;3929;07:51:51;0;50	07325;8	55118;0;0;59;
$GPXUP;3929;07:51:52;0;50	07338;8	55128;0;0;61;
$GPXUP;3929;07:51:53;0;50	0735;8	55143;0;0;58;
$GPXUP;3929;07:51:54;0;50	0736;8	55158;0;0;56;
$GPXUP;3929;07:51:55;0;50	07368;8	55175;0;0;52;
$GPXUP;3929;07:51:56;0;50	07376;8	55188;0;0;49;
$GPXUP;3929;07:51:57;0;50	07387;8	55199;0;0;52;
$GPXUP;3929;07:51:58;0;50	074;8	55204;0;0;54;
$GPXUP;3929;07:51:59;0;50	07414;8	55206;0;0;55;
$GPXUP;3929;07:52:00;0;50	07427;8	55208;0;0;57;
$GPXUP;3929;07:52:01;0;50	07442;8	5521;0;0;60;
$GPXUP;3929;07:52:02;0;50	07458;8	55212;0;0;63;
$GPXUP;3929;07:52:03;0;50	07473;8	55212;0;0;63;
$GPXUP;3929;07:52:04;0;50	07489;8	55209;0;0;63;
$GPXUP;3929;07:52:05;0;50	07505;8	55205;0;0;64;
$GPXUP;3929;07:52:06;0;50	07521;8	55199;0;0;63;
$GPXUP;3929;07:52:07;0;50	07536;8	55195;0;0;59;
$GPXUP;3929;07:52:08;0;50	0755;8	55194;0;0;60;
$GPXUP;3929;07:52:09;0;50	07565;8	55197;0;0;58;
$GPXUP;3929;07:52:10;0;50	0758;8	55203;0;0;58;
$GPXUP;3929;07:52:11;0;50	07593;8	5521;0;0;60;
$GPXUP;3929;07:52:12;0;50	07607;8	5522;0;0;59;
$GPXUP;3929;07:52:13;0;50	07619;8	55232;0;0;57;
$GPXUP;3929;07:52:14;0;50	07631;8	55245;0;0;58;
$GPXUP;3929;07:52:15;0;50	07644;8	55257;0;0;57;
$GPXUP;3929;07:52:16;0;50	07657;8	55267;0;0;58;
$GPXUP;3929;07:52:17;0;50	0767;8	55275;0;0;58;
$GPXUP;3929;07:52:18;0;50	07684;8	55282;0;0;60;
$GPXUP;3929;07:52:19;0;50	07698;8	55289;0;0;61;
$GPXUP;3929;07:52:20;0;50	07712;8	553;0;0;63;
$GPXUP;3929;07:52:21;0;50	07724;8	55315;0;0;64;
$GPXUP;3929;07:52:22;0;50	07733;8	55336;0;0;62;
$GPXUP;3929;07:52:23;0;50	07738;8	55359;0;0;62;
$GPXUP;3929;07:52:24;0;50	07744;8	5538;0;0;59;
$GPXUP;3929;07:52:25;0;50	07752;8	55399;0;0;56;
$GPXUP;3929;07:52:26;0;50	07761;8	55414;0;0;54;
$GPXUP;3929;07:52:27;0;50	07772;8	55427;0;0;53;
$GPXUP;3929;07:52:28;0;50	07781;8	5544;0;0;51;
$GPXUP;3929;07:52:29;0;50	07788;8	55456;0;0;50;
$GPXUP;3929;07:52:30;0;50	07791;8	55476;0;0;53;
$GPXUP;3929;07:52:31;0;50	0779;8	55498;0;0;56;
$GPXUP;3929;07:52:32;0;50	07788;8	55519;0;0;55;
$GPXUP;3929;07:52:33;0;50	07788;8	5554;0;0;53;
$GPXUP;3929;07:52:34;0;50	07791;8	55559;0;0;52;
$GPXUP;3929;07:52:35;0;50	07798;8	55576;0;0;53;
$GPXUP;3929;07:52:36;0;50	07806;8	55593;0;0;52;
$GPXUP;3929;07:52:37;0;50	0781;8	55612;0;0;53;
$GPXUP;3929;07:52:38;0;50	07813;8	55631;0;0;50;
$GPXUP;3929;07:52:39;0;50	07818;8	55648;0;0;45;
$GPXUP;3929;07:52:40;0;50	07827;8	55659;0;0;47;
$GPXUP;3929;07:52:41;0;50	07838;8	55668;0;0;51;
$GPXUP;3929;07:52:42;0;50	0785;8	55674;0;0;54;
$GPXUP;3929;07:52:43;0;50	07864;8	55678;0;0;54;
$GPXUP;3929;07:52:44;0;50	07877;8	55683;0;0;53;
$GPXUP;3929;07:52:45;0;50	07889;8	55688;0;0;54;
$GPXUP;3929;07:52:46;0;50	07904;8	5569;0;0;60;
$GPXUP;3929;07:52:47;0;50	0792;8	55691;0;0;61;
$GPXUP;3929;07:52:48;0;50	07935;8	55686;0;0;60;
$GPXUP;3929;07:52:49;0;50	0795;8	5568;0;0;60;
$GPXUP;3929;07:52:50;0;50	07964;8	55675;0;0;58;
$GPXUP;3929;07:52:51;0;50	07977;8	55677;0;0;59;
$GPXUP;3929;07:52:52;0;50	0799;8	55685;0;0;55;
$GPXUP;3929;07:52:53;0;50	08002;8	55695;0;0;54;
$GPXUP;3929;07:52:54;0;50	08014;8	55705;0;0;53;
$GPXUP;3929;07:52:55;0;50	08026;8	55714;0;0;53;
$GPXUP;3929;07:52:56;0;50	08037;8	55725;0;0;53;
$GPXUP;3929;07:52:57;0;50	08047;8	55737;0;0;55;
$GPXUP;3929;07:52:58;0;50	0806;8	55746;0;0;56;
$GPXUP;3929;07:52:59;0;50	08074;8	5575;0;0;58;
$GPXUP;3929;07:53:00;0;50	08088;8	55754;0;0;59;
$GPXUP;3929;07:53:01;0;50	08103;8	55759;0;0;61;
$GPXUP;3929;07:53:02;0;50	08118;8	55762;0;0;62;
$GPXUP;3929;07:53:03;0;50	08133;8	55764;0;0;63;
$GPXUP;3929;07:53:04;0;50	08148;8	55769;0;0;60;
$GPXUP;3929;07:53:05;0;50	08162;8	55775;0;0;57;
$GPXUP;3929;07:53:06;0;50	08175;8	55785;0;0;57;
$GPXUP;3929;07:53:07;0;50	08186;8	55802;0;0;59;
$GPXUP;3929;07:53:08;0;50	08193;8	55822;0;0;63;
$GPXUP;3929;07:53:09;0;50	08199;8	55846;0;0;65;
$GPXUP;3929;07:53:10;0;50	08203;8	55871;0;0;65;
$GPXUP;3929;07:53:11;0;50	08204;8	55897;0;0;65;
$GPXUP;3929;07:53:12;0;50	08205;8	55922;0;0;65;
$GPXUP;3929;07:53:13;0;50	08206;8	55948;0;0;65;
$GPXUP;3929;07:53:14;0;50	08205;8	55972;0;0;61;
$GPXUP;3929;07:53:15;0;50	08202;8	55996;0;0;63;
$GPXUP;3929;07:53:16;0;50	08197;8	5602;0;0;63;
$GPXUP;3929;07:53:17;0;50	08191;8	56044;0;0;63;
$GPXUP;3929;07:53:18;0;50	08186;8	56067;0;0;62;
$GPXUP;3929;07:53:19;0;50	0818;8	56089;0;0;60;
$GPXUP;3929;07:53:20;0;50	08174;8	56111;0;0;59;
$GPXUP;3929;07:53:21;0;50	08168;8	56133;0;0;60;
$GPXUP;3929;07:53:22;0;50	08164;8	56155;0;0;59;
$GPXUP;3929;07:53:23;0;50	0816;8	56177;0;0;59;
$GPXUP;3929;07:53:24;0;50	08153;8	56198;0;0;62;
$GPXUP;3929;07:53:25;0;50	08142;8	56214;0;0;60;
$GPXUP;3929;07:53:26;0;50	0813;8	56228;0;0;56;
$GPXUP;3929;07:53:27;0;50	08124;8	56246;0;0;53;
$GPXUP;3929;07:53:28;0;50	08125;8	56259;0;0;29;
$GPXUP;3929;07:53:29;0;50	08128;8	56261;0;0;6;
$GPXUP;3929;07:53:30;0;50	08128;8	5626;0;0;0;
$GPXUP;3929;07:53:31;0;50	08128;8	56259;0;0;0;
$GPXUP;3929;07:53:32;0;50	08128;8	56259;0;0;0;
$GPXUP;3929;07:53:33;0;50	08128;8	56258;0;0;0;
$GPXUP;3929;07:53:34;0;50	08128;8	56258;0;0;0;
$GPXUP;3929;07:53:35;0;50	08128;8	56258;0;0;0;
$GPXUP;3929;07:53:36;0;50	08128;8	56258;0;0;0;
$GPXUP;3929;07:53:37;0;50	08128;8	56258;0;0;0;
$GPXUP;3929;07:53:38;0;50	08128;8	56258;0;0;0;
$GPXUP;3929;07:53:39;0;50	08128;8	56258;0;0;0;
$GPXUP;3929;07:53:40;0;50	08128;8	56258;0;0;0;
$GPXUP;3929;07:53:41;0;50	08128;8	56258;0;0;0;
$GPXUP;3929;07:53:42;0;50	08128;8	56258;0;0;0;
$GPXUP;3929;07:53:43;0;50	08128;8	56258;0;0;0;
$GPXUP;3929;07:53:44;0;50	08128;8	56258;0;0;0;
$GPXUP;3929;07:53:45;0;50	08128;8	56258;0;0;0;
$GPXUP;3929;07:53:46;0;50	08128;8	56258;0;0;0;
$GPXUP;3929;07:53:47;0;50	08128;8	56258;0;0;0;
$GPXUP;3929;07:53:48;0;50	08128;8	56258;0;0;0;
$GPXUP;3929;07:53:49;0;50	08128;8	56258;0;0;0;
$GPXUP;3929;07:53:50;0;50	08128;8	56258;0;0;0;
$GPXUP;3929;07:53:51;0;50	08128;8	56258;0;0;0;
$GPXUP;3929;07:53:52;0;50	08128;8	56258;0;0;0;
$GPXUP;3929;07:53:53;0;50	08128;8	56258;0;0;0;
$GPXUP;3929;07:53:54;0;50	08128;8	56258;0;0;0;
$GPXUP;3929;07:53:55;0;50	08128;8	56258;0;0;0;
$GPXUP;3929;07:53:56;0;50	08128;8	56258;0;0;0;
$GPXUP;3929;07:53:57;0;50	08128;8	56258;0;0;0;
$GPXUP;3929;07:53:58;0;50	08128;8	56258;0;0;0;
$GPXUP;3929;07:53:59;0;50	08128;8	56258;0;0;0;
$GPXUP;3929;07:54:00;0;50	08128;8	56258;0;0;0;
$GPXUP;3929;07:54:01;0;50	08128;8	56257;0;0;0;
$GPXUP;3929;07:54:02;0;50	08128;8	56257;0;0;0;
$GPXUP;3929;07:54:03;0;50	08128;8	56257;0;0;0;
$GPXUP;3929;07:54:04;0;50	08128;8	56257;0;0;0;
$GPXUP;3929;07:54:05;0;50	08127;8	56257;0;0;0;
$GPXUP;3929;07:54:06;0;50	08127;8	56257;0;0;0;
$GPXUP;3929;07:54:07;0;50	08127;8	56257;0;0;0;
$GPXUP;3929;07:54:08;0;50	08127;8	56257;0;0;0;
$GPXUP;3929;07:54:09;0;50	08127;8	56257;0;0;0;
$GPXUP;3929;07:54:10;0;50	08127;8	56257;0;0;0;
$GPXUP;3929;07:54:11;0;50	08127;8	56257;0;0;0;
$GPXUP;3929;07:54:12;0;50	08127;8	56257;0;0;0;
$GPXUP;3929;07:54:13;0;50	08127;8	56257;0;0;0;
$GPXUP;3929;07:54:14;0;50	08127;8	56257;0;0;0;
$GPXUP;3929;07:54:15;0;50	08127;8	56257;0;0;0;
$GPXUP;3929;07:54:16;0;50	08127;8	56257;0;0;0;
$GPXUP;3929;07:54:17;0;50	08127;8	56257;0;0;0;
$GPXUP;3929;07:54:18;0;50	08127;8	56257;0;0;0;
$GPXUP;3929;07:54:19;0;50	08127;8	56257;0;0;0;
$GPXUP;3929;07:54:20;0;50	08127;8	56257;0;0;0;
$GPXUP;3929;07:54:21;0;50	08127;8	56257;0;0;0;
$GPXUP;3929;07:54:22;0;50	08127;8	56257;0;0;0;
$GPXUP;3929;07:54:23;0;50	08127;8	56257;0;0;0;
$GPXUP;3929;07:54:24;0;50	08127;8	56257;0;0;0;
$GPXUP;3929;07:54:25;0;50	08127;8	56257;0;0;0;
$GPXUP;3929;07:54:26;0;50	08127;8	56257;0;0;0;
$GPXUP;3929;07:54:27;0;50	08127;8	56257;0;0;0;
$GPXUP;3929;07:54:28;0;50	08127;8	56257;0;0;0;
$GPXUP;3929;07:54:29;0;50	08127;8	56257;0;0;0;
$GPXUP;3929;07:54:30;0;50	08127;8	56256;0;0;0;
$GPXUP;3929;07:54:31;0;50	08127;8	56256;0;0;0;
$GPXUP;3929;07:54:32;0;50	08127;8	56256;0;0;0;
$GPXUP;3929;07:54:33;0;50	08127;8	56256;0;0;0;
$GPXUP;3929;07:54:34;0;50	08127;8	56256;0;0;0;
$GPXUP;3929;07:54:35;0;50	08127;8	56256;0;0;0;
$GPXUP;3929;07:54:36;0;50	08127;8	56256;0;0;0;
$GPXUP;3929;07:54:37;0;50	08127;8	56256;0;0;0;
$GPXUP;3929;07:54:38;0;50	08127;8	56256;0;0;0;
$GPXUP;3929;07:54:39;0;50	08127;8	56256;0;0;0;
$GPXUP;3929;07:54:40;0;50	08127;8	56256;0;0;0;
$GPXUP;3929;07:54:41;0;50	08127;8	56256;0;0;0;
$GPXUP;3929;07:54:42;0;50	08127;8	56256;0;0;0;
$GPXUP;3929;07:54:43;0;50	08127;8	56256;0;0;0;
$GPXUP;3929;07:54:44;0;50	08127;8	56256;0;0;0;
$GPXUP;3929;07:54:45;0;50	08127;8	56256;0;0;0;
$GPXUP;3929;07:54:46;0;50	08127;8	56256;0;0;0;
$GPXUP;3929;07:54:47;0;50	08127;8	56256;0;0;0;
$GPXUP;3929;07:54:48;0;50	08127;8	56256;0;0;0;
$GPXUP;3929;07:54:49;0;50	08127;8	56256;0;0;0;
$GPXUP;3929;07:54:50;0;50	08127;8	56256;0;0;0;
$GPXUP;3929;07:54:51;0;50	08127;8	56256;0;0;0;
$GPXUP;3929;07:54:52;0;50	08127;8	56256;0;0;0;
$GPXUP;3929;07:54:53;0;50	08127;8	56256;0;0;0;
$GPXUP;3929;07:54:54;0;50	08127;8	56256;0;0;0;
$GPXUP;3929;07:54:55;0;50	08127;8	56256;0;0;0;
$GPXUP;3929;07:54:56;0;50	08127;8	56256;0;0;0;
$GPXUP;3929;07:54:57;0;50	08127;8	56256;0;0;0;
$GPXUP;3929;07:54:58;0;50	08127;8	56256;0;0;0;
$GPXUP;3929;07:54:59;0;50	08127;8	56256;0;0;0;
$GPXUP;3929;07:55:00;0;50	08127;8	56256;0;0;0;
$GPXUP;3929;07:55:01;0;50	08127;8	56256;0;0;0;
$GPXUP;3929;07:55:02;0;50	08127;8	56256;0;0;0;
$GPXUP;3929;07:55:03;0;50	08127;8	56256;0;0;0;
$GPXUP;3929;07:55:04;0;50	08127;8	56256;0;0;0;
$GPXUP;3929;07:55:05;0;50	08127;8	56256;0;0;0;
$GPXUP;3929;07:55:06;0;50	08127;8	56256;0;0;0;
$GPXUP;3929;07:55:07;0;50	08127;8	56256;0;0;0;
$GPXUP;3929;07:55:08;0;50	08127;8	56256;0;0;0;
$GPXUP;3929;07:55:09;0;50	08127;8	56256;0;0;0;
$GPXUP;3929;07:55:10;0;50	08127;8	56256;0;0;0;
$GPXUP;3929;07:55:11;0;50	08127;8	56256;0;0;0;
$GPXUP;3929;07:55:12;0;50	08127;8	56256;0;0;0;
$GPXUP;3929;07:55:13;0;50	08127;8	56256;0;0;0;
$GPXUP;3929;07:55:14;0;50	08127;8	56256;0;0;0;
$GPXUP;3929;07:55:15;0;50	08127;8	56256;0;0;0;
$GPXUP;3929;07:55:16;0;50	08127;8	56256;0;0;0;
$GPXUP;3929;07:55:17;0;50	08127;8	56256;0;0;0;
$GPXUP;3929;07:55:18;0;50	08127;8	56256;0;0;0;
$GPXUP;3929;07:55:19;0;50	08127;8	56256;0;0;0;
$GPXUP;3929;07:55:20;0;50	08127;8	56256;0;0;0;
$GPXUP;3929;07:55:21;0;50	08127;8	56256;0;0;0;
$GPXUP;3929;07:55:22;0;50	08127;8	56256;0;0;0;
$GPXUP;3929;07:55:23;0;50	08127;8	56256;0;0;0;
$GPXUP;3929;07:55:24;0;50	08127;8	56256;0;0;0;
$GPXUP;3929;07:55:25;0;50	08127;8	56256;0;0;0;
$GPXUP;3929;07:55:26;0;50	08127;8	56256;0;0;0;
$GPXUP;3929;07:55:27;0;50	08127;8	56256;0;0;0;
$GPXUP;3929;07:55:28;0;50	08127;8	56256;0;0;0;
$GPXUP;3929;07:55:29;0;50	08127;8	56256;0;0;0;
$GPXUP;3929;07:55:30;0;50	08127;8	56256;0;0;0;
$GPXUP;3929;07:55:31;0;50	08127;8	56256;0;0;0;
$GPXUP;3929;07:55:32;0;50	08127;8	56256;0;0;0;
$GPXUP;3929;07:55:33;0;50	08127;8	56256;0;0;0;
$GPXUP;3929;07:55:34;0;50	08127;8	56256;0;0;0;
$GPXUP;3929;07:55:35;0;50	08127;8	56256;0;0;0;
$GPXUP;3929;07:55:36;0;50	08127;8	56256;0;0;0;
$GPXUP;3929;07:55:37;0;50	08127;8	56256;0;0;0;
$GPXUP;3929;07:55:38;0;50	08127;8	56256;0;0;0;
$GPXUP;3929;07:55:39;0;50	08127;8	56256;0;0;0;
$GPXUP;3929;07:55:40;0;50	08127;8	56256;0;0;0;
$GPXUP;3929;07:55:41;0;50	08127;8	56256;0;0;0;
$GPXUP;3929;07:55:42;0;50	08127;8	56256;0;0;0;
$GPXUP;3929;07:55:43;0;50	08127;8	56256;0;0;0;
$GPXUP;3929;07:55:44;0;50	08127;8	56256;0;0;0;
$GPXUP;3929;07:55:45;0;50	08127;8	56256;0;0;0;
$GPXUP;3929;07:55:46;0;50	08127;8	56256;0;0;0;
$GPXUP;3929;07:55:47;0;50	08127;8	56256;0;0;0;
$GPXUP;3929;07:55:48;0;50	08127;8	56256;0;0;0;
$GPXUP;3929;07:55:49;0;50	08127;8	56256;0;0;0;
$GPXUP;3929;07:55:50;0;50	08127;8	56256;0;0;0;
$GPXUP;3929;07:55:51;0;50	08127;8	56256;0;0;0;
$GPXUP;3929;07:55:52;0;50	08127;8	56256;0;0;0;
$GPXUP;3929;07:55:53;0;50	08127;8	56256;0;0;0;
$GPXUP;3929;07:55:54;0;50	08127;8	56256;0;0;0;
$GPXUP;3929;07:55:55;0;50	08127;8	56256;0;0;0;
$GPXUP;3929;07:55:56;0;50	08127;8	56256;0;0;0;
$GPXUP;3929;07:55:57;0;50	08127;8	56256;0;0;0;
$GPXUP;3929;07:55:58;0;50	08127;8	56256;0;0;0;
$GPXUP;3929;07:55:59;0;50	08127;8	56256;0;0;0;
$GPXUP;3929;07:56:00;0;50	08127;8	56256;0;0;0;
$GPXUP;3929;07:56:01;0;50	08127;8	56256;0;0;0;
$GPXUP;3929;07:56:02;0;50	08127;8	56256;0;0;0;
$GPXUP;3929;07:56:03;0;50	08127;8	56256;0;0;0;
$GPXUP;3929;07:56:04;0;50	08127;8	56256;0;0;0;
$GPXUP;3929;07:56:05;0;50	08127;8	56256;0;0;0;
$GPXUP;3929;07:56:06;0;50	08127;8	56256;0;0;0;
$GPXUP;3929;07:56:07;0;50	08127;8	56256;0;0;0;
$GPXUP;3929;07:56:08;0;50	08127;8	56256;0;0;0;
$GPXUP;3929;07:56:09;0;50	08127;8	56256;0;0;0;
$GPXUP;3929;07:56:10;0;50	08127;8	56256;0;0;0;
$GPXUP;3929;07:56:11;0;50	08127;8	56256;0;0;0;
$GPXUP;3929;07:56:12;0;50	08127;8	56256;0;0;0;
$GPXUP;3929;07:56:13;0;50	08127;8	56256;0;0;0;
$GPXUP;3929;07:56:14;0;50	08127;8	56256;0;0;0;
$GPXUP;3929;07:56:15;0;50	08127;8	56256;0;0;0;
$GPXUP;3929;07:56:16;0;50	08127;8	56256;0;0;0;
$GPXUP;3929;07:56:17;0;50	08127;8	56256;0;0;0;
$GPXUP;3929;07:56:18;0;50	08127;8	56256;0;0;0;
$GPXUP;3929;07:56:19;0;50	08127;8	56256;0;0;0;
$GPXUP;3929;07:56:20;0;50	08127;8	56256;0;0;0;
$GPXUP;3929;07:56:21;0;50	08127;8	56256;0;0;0;
$GPXUP;3929;07:56:22;0;50	08127;8	56256;0;0;0;
$GPXUP;3929;07:56:23;0;50	08127;8	56256;0;0;0;
$GPXUP;3929;07:56:24;0;50	08127;8	56256;0;0;0;
$GPXUP;3929;07:56:25;0;50	08127;8	56256;0;0;0;
$GPXUP;3929;07:56:26;0;50	08127;8	56256;0;0;0;
$GPXUP;3929;07:56:27;0;50	08127;8	56256;0;0;0;
$GPXUP;3929;07:56:28;0;50	08127;8	56256;0;0;0;
$GPXUP;3929;07:56:29;0;50	08127;8	56256;0;0;0;
$GPXUP;3929;07:56:30;0;50	08127;8	56256;0;0;0;
$GPXUP;3929;07:56:31;0;50	08127;8	56256;0;0;0;
$GPXUP;3929;07:56:32;0;50	08127;8	56256;0;0;0;
$GPXUP;3929;07:56:33;0;50	08127;8	56256;0;0;0;
$GPXUP;3929;07:56:34;0;50	08127;8	56256;0;0;0;
$GPXUP;3929;07:56:35;0;50	08127;8	56256;0;0;0;
$GPXUP;3929;07:56:36;0;50	08127;8	56256;0;0;0;
$GPXUP;3929;07:56:37;0;50	08127;8	56256;0;0;0;
$GPXUP;3929;07:56:38;0;50	08127;8	56256;0;0;0;
$GPXUP;3929;07:56:39;0;50	08127;8	56256;0;0;0;
$GPXUP;3929;07:56:40;0;50	08127;8	56256;0;0;0;
$GPXUP;3929;07:56:41;0;50	08127;8	56256;0;0;0;
$GPXUP;3929;07:56:42;0;50	08127;8	56256;0;0;0;
$GPXUP;3929;07:56:43;0;50	08127;8	56256;0;0;0;
$GPXUP;3929;07:56:44;0;50	08127;8	56256;0;0;0;
$GPXUP;3929;07:56:45;0;50	08127;8	56256;0;0;0;
$GPXUP;3929;07:56:46;0;50	08127;8	56256;0;0;0;
$GPXUP;3929;07:56:47;0;50	08127;8	56256;0;0;0;
$GPXUP;3929;07:56:48;0;50	08127;8	56256;0;0;0;
$GPXUP;3929;07:56:49;0;50	08127;8	56256;0;0;0;
$GPXUP;3929;07:56:50;0;50	08127;8	56256;0;0;0;
$GPXUP;3929;07:56:51;0;50	08127;8	56256;0;0;0;
$GPXUP;3929;07:56:52;0;50	08127;8	56256;0;0;0;
$GPXUP;3929;07:56:53;0;50	08127;8	56256;0;0;0;
$GPXUP;3929;07:56:54;0;50	08127;8	56256;0;0;0;
$GPXUP;3929;07:56:55;0;50	08127;8	56256;0;0;0;
$GPXUP;3929;07:56:56;0;50	08127;8	56256;0;0;0;
$GPXUP;3929;07:56:57;0;50	08128;8	56256;0;0;0;
$GPXUP;3929;07:56:58;0;50	08128;8	56256;0;0;0;
$GPXUP;3929;07:56:59;0;50	08128;8	56256;0;0;0;
$GPXUP;3929;07:57:00;0;50	08128;8	56256;0;0;0;
$GPXUP;3929;07:57:01;0;50	08127;8	56256;0;0;0;
$GPXUP;3929;07:57:02;0;50	08127;8	56256;0;0;0;
$GPXUP;3929;07:57:03;0;50	08127;8	56256;0;0;0;
$GPXUP;3929;07:57:04;0;50	08127;8	56256;0;0;0;
$GPXUP;3929;07:57:05;0;50	08128;8	56256;0;0;0;
$GPXUP;3929;07:57:06;0;50	08127;8	56256;0;0;0;
$GPXUP;3929;07:57:07;0;50	08128;8	56256;0;0;0;
$GPXUP;3929;07:57:08;0;50	08128;8	56256;0;0;0;
$GPXUP;3929;07:57:09;0;50	08128;8	56256;0;0;0;
$GPXUP;3929;07:57:10;0;50	08128;8	56256;0;0;0;
$GPXUP;3929;07:57:11;0;50	08128;8	56256;0;0;0;
$GPXUP;3929;07:57:12;0;50	08128;8	56256;0;0;0;
$GPXUP;3929;07:57:13;0;50	08128;8	56256;0;0;0;
$GPXUP;3929;07:57:14;0;50	08128;8	56256;0;0;0;
$GPXUP;3929;07:57:15;0;50	08128;8	56256;0;0;0;
$GPXUP;3929;07:57:16;0;50	08128;8	56256;0;0;0;
$GPXUP;3929;07:57:17;0;50	08128;8	56256;0;0;0;
$GPXUP;3929;07:57:18;0;50	08128;8	56256;0;0;0;
$GPXUP;3929;07:57:19;0;50	08128;8	56256;0;0;0;
$GPXUP;3929;07:57:20;0;50	08128;8	56256;0;0;0;
$GPXUP;3929;07:57:21;0;50	08128;8	56256;0;0;0;
$GPXUP;3929;07:57:22;0;50	08128;8	56256;0;0;0;
$GPXUP;3929;07:57:23;0;50	08128;8	56256;0;0;0;
$GPXUP;3929;07:57:24;0;50	08128;8	56256;0;0;0;
$GPXUP;3929;07:57:25;0;50	08128;8	56256;0;0;0;
$GPXUP;3929;07:57:26;0;50	08128;8	56256;0;0;0;
$GPXUP;3929;07:57:27;0;50	08128;8	56256;0;0;0;
$GPXUP;3929;07:57:28;0;50	08128;8	56256;0;0;0;
$GPXUP;3929;07:57:29;0;50	08128;8	56256;0;0;0;
$GPXUP;3929;07:57:30;0;50	08128;8	56256;0;0;0;
$GPXUP;3929;07:57:31;0;50	08127;8	56256;0;0;0;
$GPXUP;3929;07:57:32;0;50	08127;8	56256;0;0;0;
$GPXUP;3929;07:57:33;0;50	08127;8	56256;0;0;0;
$GPXUP;3929;07:57:34;0;50	08127;8	56256;0;0;0;
$GPXUP;3929;07:57:35;0;50	08127;8	56256;0;0;0;
$GPXUP;3929;07:57:36;0;50	08127;8	56256;0;0;0;
$GPXUP;3929;07:57:37;0;50	08127;8	56256;0;0;0;
$GPXUP;3929;07:57:38;0;50	08127;8	56256;0;0;0;
$GPXUP;3929;07:57:39;0;50	08127;8	56256;0;0;0;
$GPXUP;3929;07:57:40;0;50	08128;8	56256;0;0;0;
$GPXUP;3929;07:57:41;0;50	08128;8	56256;0;0;0;
$GPXUP;3929;07:57:42;0;50	08128;8	56256;0;0;0;
$GPXUP;3929;07:57:43;0;50	08128;8	56256;0;0;0;
$GPXUP;3929;07:57:44;0;50	08128;8	56256;0;0;0;
$GPXUP;3929;07:57:45;0;50	08128;8	56256;0;0;0;
$GPXUP;3929;07:57:46;0;50	08128;8	56256;0;0;0;
$GPXUP;3929;07:57:47;0;50	08128;8	56256;0;0;0;
$GPXUP;3929;07:57:48;0;50	08128;8	56256;0;0;0;
$GPXUP;3929;07:57:49;0;50	08128;8	56256;0;0;0;
$GPXUP;3929;07:57:50;0;50	08128;8	56256;0;0;0;
$GPXUP;3929;07:57:51;0;50	08128;8	56256;0;0;0;
$GPXUP;3929;07:57:52;0;50	08128;8	56256;0;0;0;
$GPXUP;3929;07:57:53;0;50	08128;8	56256;0;0;0;
$GPXUP;3929;07:57:54;0;50	08128;8	56256;0;0;0;
$GPXUP;3929;07:57:55;0;50	08128;8	56256;0;0;0;
$GPXUP;3929;07:57:56;0;50	08128;8	56256;0;0;0;
$GPXUP;3929;07:57:57;0;50	08128;8	56256;0;0;0;
$GPXUP;3929;07:57:58;0;50	08128;8	56256;0;0;0;
$GPXUP;3929;07:57:59;0;50	08128;8	56256;0;0;0;
$GPXUP;3929;07:58:00;0;50	08128;8	56256;0;0;0;
$GPXUP;3929;07:58:01;0;50	08128;8	56256;0;0;0;
$GPXUP;3929;07:58:02;0;50	08128;8	56256;0;0;0;
$GPXUP;3929;07:58:03;0;50	08128;8	56256;0;0;0;
$GPXUP;3929;07:58:04;0;50	08128;8	56256;0;0;0;
$GPXUP;3929;07:58:05;0;50	08128;8	56256;0;0;0;
$GPXUP;3929;07:58:06;0;50	08128;8	56256;0;0;0;
$GPXUP;3929;07:58:07;0;50	08128;8	56256;0;0;0;
$GPXUP;3929;07:58:08;0;50	08128;8	56256;0;0;0;
$GPXUP;3929;07:58:09;0;50	08128;8	56256;0;0;0;
$GPXUP;3929;07:58:10;0;50	08128;8	56256;0;0;0;
$GPXUP;3929;07:58:11;0;50	08128;8	56256;0;0;0;
$GPXUP;3929;07:58:12;0;50	08128;8	56256;0;0;0;
$GPXUP;3929;07:58:13;0;50	08128;8	56256;0;0;0;
$GPXUP;3929;07:58:14;0;50	08128;8	56256;0;0;0;
$GPXUP;3929;07:58:15;0;50	08128;8	56256;0;0;0;
$GPXUP;3929;07:58:16;0;50	08128;8	56256;0;0;0;
$GPXUP;3929;07:58:17;0;50	08128;8	56256;0;0;0;
$GPXUP;3929;07:58:18;0;50	08128;8	56256;0;0;0;
$GPXUP;3929;07:58:19;0;50	08128;8	56256;0;0;0;
$GPXUP;3929;07:58:20;0;50	08128;8	56256;0;0;0;
$GPXUP;3929;07:58:21;0;50	08128;8	56256;0;0;0;
$GPXUP;3929;07:58:22;0;50	08128;8	56256;0;0;0;
$GPXUP;3929;07:58:23;0;50	08128;8	56256;0;0;0;
$GPXUP;3929;07:58:24;0;50	08128;8	56256;0;0;0;
$GPXUP;3929;07:58:25;0;50	08128;8	56256;0;0;0;
$GPXUP;3929;07:58:26;0;50	08128;8	56256;0;0;0;
$GPXUP;3929;07:58:27;0;50	08128;8	56256;0;0;0;
$GPXUP;3929;07:58:28;0;50	08128;8	56256;0;0;0;
$GPXUP;3929;07:58:29;0;50	08128;8	56256;0;0;0;
$GPXUP;3929;07:58:30;0;50	08128;8	56256;0;0;0;
$GPXUP;3929;07:58:31;0;50	08128;8	56256;0;0;0;
$GPXUP;3929;07:58:32;0;50	08128;8	56256;0;0;0;
$GPXUP;3929;07:58:33;0;50	08128;8	56256;0;0;0;
$GPXUP;3929;07:58:34;0;50	08128;8	56256;0;0;0;
$GPXUP;3929;07:58:35;0;50	08128;8	56256;0;0;0;
$GPXUP;3929;07:58:36;0;50	08128;8	56256;0;0;0;
$GPXUP;3929;07:58:37;0;50	08128;8	56256;0;0;0;
$GPXUP;3929;07:58:38;0;50	08128;8	56256;0;0;0;
$GPXUP;3929;07:58:39;0;50	08128;8	56256;0;0;0;
$GPXUP;3929;07:58:40;0;50	08128;8	56256;0;0;0;
$GPXUP;3929;07:58:41;0;50	08128;8	56256;0;0;0;
$GPXUP;3929;07:58:42;0;50	08128;8	56256;0;0;0;
$GPXUP;3929;07:58:43;0;50	08128;8	56256;0;0;0;
$GPXUP;3929;07:58:44;0;50	08128;8	56256;0;0;0;
$GPXUP;3929;07:58:45;0;50	08128;8	56256;0;0;0;
$GPXUP;3929;07:58:46;0;50	08128;8	56256;0;0;0;
$GPXUP;3929;07:58:47;0;50	08128;8	56256;0;0;0;
$GPXUP;3929;07:58:48;0;50	08128;8	56256;0;0;0;
$GPXUP;3929;07:58:49;0;50	08128;8	56256;0;0;0;
$GPXUP;3929;07:58:50;0;50	08128;8	56256;0;0;0;
$GPXUP;3929;07:58:51;0;50	08128;8	56256;0;0;0;
$GPXUP;3929;07:58:52;0;50	08128;8	56256;0;0;0;
$GPXUP;3929;07:58:53;0;50	08128;8	56256;0;0;0;
$GPXUP;3929;07:58:54;0;50	08128;8	56256;0;0;0;
$GPXUP;3929;07:58:55;0;50	08128;8	56256;0;0;0;
$GPXUP;3929;07:58:56;0;50	08128;8	56256;0;0;0;
$GPXUP;3929;07:58:57;0;50	08128;8	56256;0;0;0;
$GPXUP;3929;07:58:58;0;50	08128;8	56256;0;0;0;
$GPXUP;3929;07:58:59;0;50	08128;8	56256;0;0;0;
$GPXUP;3929;07:59:00;0;50	08128;8	56256;0;0;0;
$GPXUP;3929;07:59:01;0;50	08128;8	56256;0;0;0;
$GPXUP;3929;07:59:02;0;50	08128;8	56256;0;0;0;
$GPXUP;3929;07:59:03;0;50	08128;8	56256;0;0;0;
$GPXUP;3929;07:59:04;0;50	08128;8	56256;0;0;0;
$GPXUP;3929;07:59:05;0;50	08128;8	56256;0;0;0;
$GPXUP;3929;07:59:06;0;50	08128;8	56256;0;0;0;
$GPXUP;3929;07:59:07;0;50	08128;8	56256;0;0;0;
$GPXUP;3929;07:59:08;0;50	08128;8	56256;0;0;0;
$GPXUP;3929;07:59:09;0;50	08128;8	56256;0;0;0;
$GPXUP;3929;07:59:10;0;50	08128;8	56256;0;0;0;
$GPXUP;3929;07:59:11;0;50	08128;8	56256;0;0;0;
$GPXUP;3929;07:59:12;0;50	08128;8	56256;0;0;0;
$GPXUP;3929;07:59:13;0;50	08128;8	56256;0;0;0;
$GPXUP;3929;07:59:14;0;50	08128;8	56256;0;0;0;
$GPXUP;3929;07:59:15;0;50	08128;8	56256;0;0;0;
$GPXUP;3929;07:59:16;0;50	08128;8	56256;0;0;0;
$GPXUP;3929;07:59:17;0;50	08128;8	56256;0;0;0;
$GPXUP;3929;07:59:18;0;50	08128;8	56256;0;0;0;
$GPXUP;3929;07:59:19;0;50	08128;8	56256;0;0;0;
$GPXUP;3929;07:59:20;0;50	08128;8	56256;0;0;0;
$GPXUP;3929;07:59:21;0;50	08128;8	56256;0;0;0;
$GPXUP;3929;07:59:22;0;50	08128;8	56256;0;0;0;
$GPXUP;3929;07:59:23;0;50	08128;8	56256;0;0;0;
$GPXUP;3929;07:59:24;0;50	08128;8	56256;0;0;0;
$GPXUP;3929;07:59:25;0;50	08128;8	56256;0;0;0;
$GPXUP;3929;07:59:26;0;50	08128;8	56256;0;0;0;
$GPXUP;3929;07:59:27;0;50	08128;8	56256;0;0;0;
$GPXUP;3929;07:59:28;0;50	08128;8	56256;0;0;0;
$GPXUP;3929;07:59:29;0;50	08128;8	56256;0;0;0;
$GPXUP;3929;07:59:30;0;50	08128;8	56256;0;0;0;
$GPXUP;3929;07:59:31;0;50	08128;8	56256;0;0;0;
$GPXUP;3929;07:59:32;0;50	08128;8	56256;0;0;0;
$GPXUP;3929;07:59:33;0;50	08128;8	56256;0;0;0;
$GPXUP;3929;07:59:34;0;50	08128;8	56256;0;0;0;
$GPXUP;3929;07:59:35;0;50	08128;8	56256;0;0;0;
$GPXUP;3929;07:59:36;0;50	08128;8	56256;0;0;0;
$GPXUP;3929;07:59:37;0;50	08128;8	56256;0;0;0;
$GPXUP;3929;07:59:38;0;50	08128;8	56256;0;0;0;
$GPXUP;3929;07:59:39;0;50	08128;8	56256;0;0;0;
$GPXUP;3929;07:59:40;0;50	08128;8	56256;0;0;0;
$GPXUP;3929;07:59:41;0;50	08128;8	56256;0;0;0;
$GPXUP;3929;07:59:42;0;50	08128;8	56256;0;0;0;
$GPXUP;3929;07:59:43;0;50	08128;8	56256;0;0;0;
$GPXUP;3929;07:59:44;0;50	08128;8	56256;0;0;0;
$GPXUP;3929;07:59:45;0;50	08128;8	56256;0;0;0;
$GPXUP;3929;07:59:46;0;50	08128;8	56256;0;0;0;
$GPXUP;3929;07:59:47;0;50	08128;8	56256;0;0;0;
$GPXUP;3929;07:59:48;0;50	08128;8	56256;0;0;0;
$GPXUP;3929;07:59:49;0;50	08128;8	56256;0;0;0;
$GPXUP;3929;07:59:50;0;50	08128;8	56256;0;0;0;
$GPXUP;3929;07:59:51;0;50	08128;8	56256;0;0;0;
$GPXUP;3929;07:59:52;0;50	08128;8	56256;0;0;0;
$GPXUP;3929;07:59:53;0;50	08128;8	56256;0;0;0;
$GPXUP;3929;07:59:54;0;50	08128;8	56256;0;0;0;
$GPXUP;3929;07:59:55;0;50	08128;8	56256;0;0;0;
$GPXUP;3929;07:59:56;0;50	08128;8	56256;0;0;0;
$GPXUP;3929;07:59:57;0;50	08128;8	56256;0;0;0;
$GPXUP;3929;07:59:58;0;50	08128;8	56256;0;0;0;
$GPXUP;3929;07:59:59;0;50	08128;8	56256;0;0;0;
$GPXUP;3929;08:00:00;0;50	08128;8	56256;0;0;0;
$GPXUP;3929;08:00:01;0;50	08128;8	56256;0;0;0;
$GPXUP;3929;08:00:02;0;50	08128;8	56256;0;0;0;
$GPXUP;3929;08:00:03;0;50	08128;8	56256;0;0;0;
$GPXUP;3929;08:00:04;0;50	08128;8	56256;0;0;0;
$GPXUP;3929;08:00:05;0;50	08128;8	56256;0;0;0;
$GPXUP;3929;08:00:06;0;50	08128;8	56256;0;0;0;
$GPXUP;3929;08:00:07;0;50	08128;8	56256;0;0;0;
$GPXUP;3929;08:00:08;0;50	08128;8	56256;0;0;0;
$GPXUP;3929;08:00:09;0;50	08128;8	56256;0;0;0;
$GPXUP;3929;08:00:10;0;50	08128;8	56256;0;0;0;
$GPXUP;3929;08:00:11;0;50	08128;8	56256;0;0;0;
$GPXUP;3929;08:00:12;0;50	08128;8	56256;0;0;0;
$GPXUP;3929;08:00:13;0;50	08128;8	56256;0;0;0;
$GPXUP;3929;08:00:14;0;50	08128;8	56256;0;0;0;
$GPXUP;3929;08:00:15;0;50	08128;8	56256;0;0;0;
$GPXUP;3929;08:00:16;0;50	08128;8	56256;0;0;0;
$GPXUP;3929;08:00:17;0;50	08128;8	56256;0;0;0;
$GPXUP;3929;08:00:18;0;50	08128;8	56256;0;0;0;
$GPXUP;3929;08:00:19;0;50	08128;8	56256;0;0;0;
$GPXUP;3929;08:00:20;0;50	08128;8	56256;0;0;0;
$GPXUP;3929;08:00:21;0;50	08128;8	56256;0;0;0;
$GPXUP;3929;08:00:22;0;50	08128;8	56256;0;0;0;
$GPXUP;3929;08:00:23;0;50	08128;8	56256;0;0;0;
$GPXUP;3929;08:00:24;0;50	08128;8	56256;0;0;0;
$GPXUP;3929;08:00:25;0;50	08128;8	56256;0;0;0;
$GPXUP;3929;08:00:26;0;50	08128;8	56256;0;0;0;
$GPXUP;3929;08:00:27;0;50	08128;8	56256;0;0;0;
$GPXUP;3929;08:00:28;0;50	08128;8	56256;0;0;0;
$GPXUP;3929;08:00:29;0;50	08128;8	56256;0;0;0;
$GPXUP;3929;08:00:30;0;50	08128;8	56256;0;0;0;
$GPXUP;3929;08:00:31;0;50	08128;8	56256;0;0;0;
$GPXUP;3929;08:00:32;0;50	08128;8	56256;0;0;0;
$GPXUP;3929;08:00:33;0;50	08128;8	56256;0;0;0;
$GPXUP;3929;08:00:34;0;50	08128;8	56256;0;0;0;
$GPXUP;3929;08:00:35;0;50	08128;8	56256;0;0;0;
$GPXUP;3929;08:00:36;0;50	08128;8	56256;0;0;0;
$GPXUP;3929;08:00:37;0;50	08128;8	56256;0;0;0;
$GPXUP;3929;08:00:38;0;50	08128;8	56256;0;0;0;
$GPXUP;3929;08:00:39;0;50	08128;8	56256;0;0;0;
$GPXUP;3929;08:00:40;0;50	08128;8	56256;0;0;0;
$GPXUP;3929;08:00:41;0;50	08128;8	56256;0;0;0;
$GPXUP;3929;08:00:42;0;50	08128;8	56256;0;0;0;
$GPXUP;3929;08:00:43;0;50	08128;8	56256;0;0;0;
$GPXUP;3929;08:00:44;0;50	08128;8	56256;0;0;0;
$GPXUP;3929;08:00:45;0;50	08128;8	56256;0;0;0;
$GPXUP;3929;08:00:46;0;50	08128;8	56256;0;0;0;
$GPXUP;3929;08:00:47;0;50	08128;8	56256;0;0;0;
$GPXUP;3929;08:00:48;0;50	08128;8	56256;0;0;0;
$GPXUP;3929;08:00:49;0;50	08128;8	56256;0;0;0;
$GPXUP;3929;08:00:50;0;50	08128;8	56256;0;0;0;
$GPXUP;3929;08:00:51;0;50	08128;8	56256;0;0;0;
$GPXUP;3929;08:00:52;0;50	08128;8	56256;0;0;0;
$GPXUP;3929;08:00:53;0;50	08128;8	56256;0;0;0;
$GPXUP;3929;08:00:54;0;50	08128;8	56256;0;0;0;
$GPXUP;3929;08:00:55;0;50	08128;8	56256;0;0;0;
$GPXUP;3929;08:00:56;0;50	08128;8	56256;0;0;0;
$GPXUP;3929;08:00:57;0;50	08128;8	56256;0;0;0;
$GPXUP;3929;08:00:58;0;50	08128;8	56256;0;0;0;
$GPXUP;3929;08:00:59;0;50	08128;8	56256;0;0;0;
$GPXUP;3929;08:01:00;0;50	08128;8	56256;0;0;0;
$GPXUP;3929;08:01:01;0;50	08128;8	56256;0;0;0;
$GPXUP;3929;08:01:02;0;50	08128;8	56256;0;0;0;
$GPXUP;3929;08:01:03;0;50	08128;8	56256;0;0;0;
$GPXUP;3929;08:01:04;0;50	08128;8	56256;0;0;0;
$GPXUP;3929;08:01:05;0;50	08128;8	56256;0;0;0;
$GPXUP;3929;08:01:06;0;50	08128;8	56256;0;0;0;
$GPXUP;3929;08:01:07;0;50	08128;8	56256;0;0;0;
$GPXUP;3929;08:01:08;0;50	08128;8	56256;0;0;0;
$GPXUP;3929;08:01:09;0;50	08128;8	56256;0;0;0;
$GPXUP;3929;08:01:10;0;50	08128;8	56256;0;0;0;
$GPXUP;3929;08:01:11;0;50	08128;8	56256;0;0;0;
$GPXUP;3929;08:01:12;0;50	08128;8	56256;0;0;0;
$GPXUP;3929;08:01:13;0;50	08128;8	56256;0;0;0;
$GPXUP;3929;08:01:14;0;50	08128;8	56256;0;0;0;
$GPXUP;3929;08:01:15;0;50	08128;8	56256;0;0;0;
$GPXUP;3929;08:01:16;0;50	08128;8	56256;0;0;0;
$GPXUP;3929;08:01:17;0;50	08128;8	56256;0;0;0;
$GPXUP;3929;08:01:18;0;50	08128;8	56256;0;0;0;
$GPXUP;3929;08:01:19;0;50	08128;8	56256;0;0;0;
$GPXUP;3929;08:01:20;0;50	08128;8	56256;0;0;0;
$GPXUP;3929;08:01:21;0;50	08128;8	56256;0;0;0;
$GPXUP;3929;08:01:22;0;50	08128;8	56256;0;0;0;
$GPXUP;3929;08:01:23;0;50	08128;8	56256;0;0;0;
$GPXUP;3929;08:01:24;0;50	08128;8	56256;0;0;0;
$GPXUP;3929;08:01:25;0;50	08128;8	56256;0;0;0;
$GPXUP;3929;08:01:26;0;50	08128;8	56256;0;0;0;
$GPXUP;3929;08:01:27;0;50	08128;8	56256;0;0;0;
$GPXUP;3929;08:01:28;0;50	08128;8	56256;0;0;0;
$GPXUP;3929;08:01:29;0;50	08128;8	56256;0;0;0;
$GPXUP;3929;08:01:30;0;50	08128;8	56256;0;0;0;
$GPXUP;3929;08:01:31;0;50	08128;8	56256;0;0;0;
$GPXUP;3929;08:01:32;0;50	08128;8	56256;0;0;0;
$GPXUP;3929;08:01:33;0;50	08128;8	56256;0;0;0;
$GPXUP;3929;08:01:34;0;50	08128;8	56256;0;0;0;
$GPXUP;3929;08:01:35;0;50	08128;8	56256;0;0;0;
$GPXUP;3929;08:01:36;0;50	08128;8	56256;0;0;0;
$GPXUP;3929;08:01:37;0;50	08128;8	56256;0;0;0;
$GPXUP;3929;08:01:38;0;50	08128;8	56256;0;0;0;
$GPXUP;3929;08:01:39;0;50	08128;8	56256;0;0;0;
$GPXUP;3929;08:01:40;0;50	08128;8	56256;0;0;0;
$GPXUP;3929;08:01:41;0;50	08128;8	56256;0;0;0;
$GPXUP;3929;08:01:42;0;50	08128;8	56256;0;0;0;
$GPXUP;3929;08:01:43;0;50	08128;8	56257;0;0;0;
$GPXUP;3929;08:01:44;0;50	08128;8	56257;0;0;0;
$GPXUP;3929;08:01:45;0;50	08128;8	56257;0;0;0;
$GPXUP;3929;08:01:46;0;50	08128;8	56257;0;0;0;
$GPXUP;3929;08:01:47;0;50	08128;8	56257;0;0;0;
$GPXUP;3929;08:01:48;0;50	08128;8	56257;0;0;0;
$GPXUP;3929;08:01:49;0;50	08128;8	56257;0;0;0;
$GPXUP;3929;08:01:50;0;50	08128;8	56257;0;0;0;
$GPXUP;3929;08:01:51;0;50	08128;8	56257;0;0;0;
$GPXUP;3929;08:01:52;0;50	08128;8	56257;0;0;0;
$GPXUP;3929;08:01:53;0;50	08128;8	56257;0;0;0;
$GPXUP;3929;08:01:54;0;50	08128;8	56257;0;0;0;
$GPXUP;3929;08:01:55;0;50	08128;8	56257;0;0;0;
$GPXUP;3929;08:01:56;0;50	08128;8	56257;0;0;0;
$GPXUP;3929;08:01:57;0;50	08128;8	56257;0;0;0;
$GPXUP;3929;08:01:58;0;50	08128;8	56257;0;0;0;
$GPXUP;3929;08:01:59;0;50	08128;8	56257;0;0;0;
$GPXUP;3929;08:02:00;0;50	08128;8	56257;0;0;0;
$GPXUP;3929;08:02:01;0;50	08128;8	56257;0;0;0;
$GPXUP;3929;08:02:02;0;50	08128;8	56257;0;0;0;
$GPXUP;3929;08:02:03;0;50	08128;8	56257;0;0;0;
$GPXUP;3929;08:02:04;0;50	08128;8	56257;0;0;0;
$GPXUP;3929;08:02:05;0;50	08128;8	56257;0;0;0;
$GPXUP;3929;08:02:06;0;50	08128;8	56257;0;0;0;
$GPXUP;3929;08:02:07;0;50	08128;8	56257;0;0;0;
$GPXUP;3929;08:02:08;0;50	08128;8	56257;0;0;0;
$GPXUP;3929;08:02:09;0;50	08128;8	56257;0;0;0;
$GPXUP;3929;08:02:10;0;50	08128;8	56257;0;0;0;
$GPXUP;3929;08:02:11;0;50	08128;8	56257;0;0;0;
$GPXUP;3929;08:02:12;0;50	08128;8	56257;0;0;0;
$GPXUP;3929;08:02:13;0;50	08128;8	56257;0;0;0;
$GPXUP;3929;08:02:14;0;50	08128;8	56257;0;0;0;
$GPXUP;3929;08:02:15;0;50	08128;8	56257;0;0;0;
$GPXUP;3929;08:02:16;0;50	08128;8	56257;0;0;0;
$GPXUP;3929;08:02:17;0;50	08128;8	56257;0;0;0;
$GPXUP;3929;08:02:18;0;50	08128;8	56257;0;0;0;
$GPXUP;3929;08:02:19;0;50	08128;8	56257;0;0;0;
$GPXUP;3929;08:02:20;0;50	08128;8	56257;0;0;0;
$GPXUP;3929;08:02:21;0;50	08128;8	56257;0;0;0;
$GPXUP;3929;08:02:22;0;50	08128;8	56257;0;0;0;
$GPXUP;3929;08:02:23;0;50	08128;8	56257;0;0;0;
$GPXUP;3929;08:02:24;0;50	08128;8	56257;0;0;0;
$GPXUP;3929;08:02:25;0;50	08128;8	56257;0;0;0;
$GPXUP;3929;08:02:26;0;50	08128;8	56257;0;0;0;
$GPXUP;3929;08:02:27;0;50	08128;8	56257;0;0;0;
$GPXUP;3929;08:02:28;0;50	08128;8	56257;0;0;0;
$GPXUP;3929;08:02:29;0;50	08128;8	56257;0;0;0;
$GPXUP;3929;08:02:30;0;50	08128;8	56257;0;0;0;
$GPXUP;3929;08:02:31;0;50	08128;8	56257;0;0;0;
$GPXUP;3929;08:02:32;0;50	08128;8	56257;0;0;0;
$GPXUP;3929;08:02:33;0;50	08128;8	56257;0;0;0;
$GPXUP;3929;08:02:34;0;50	08128;8	56257;0;0;0;
$GPXUP;3929;08:02:35;0;50	08128;8	56257;0;0;0;
$GPXUP;3929;08:02:36;0;50	08128;8	56257;0;0;0;
$GPXUP;3929;08:02:37;0;50	08128;8	56257;0;0;0;
$GPXUP;3929;08:02:38;0;50	08128;8	56257;0;0;0;
$GPXUP;3929;08:02:39;0;50	08128;8	56257;0;0;0;
$GPXUP;3929;08:02:40;0;50	08128;8	56257;0;0;0;
$GPXUP;3929;08:02:41;0;50	08128;8	56257;0;0;0;
$GPXUP;3929;08:02:42;0;50	08128;8	56257;0;0;0;
$GPXUP;3929;08:02:43;0;50	08128;8	56257;0;0;0;
$GPXUP;3929;08:02:44;0;50	08128;8	56257;0;0;0;
$GPXUP;3929;08:02:45;0;50	08128;8	56257;0;0;0;
$GPXUP;3929;08:02:46;0;50	08128;8	56257;0;0;0;
$GPXUP;3929;08:02:47;0;50	08128;8	56257;0;0;0;
$GPXUP;3929;08:02:48;0;50	08128;8	56257;0;0;0;
$GPXUP;3929;08:02:49;0;50	08128;8	56257;0;0;0;
$GPXUP;3929;08:02:50;0;50	08128;8	56257;0;0;0;
$GPXUP;3929;08:02:51;0;50	08128;8	56257;0;0;0;
$GPXUP;3929;08:02:52;0;50	08128;8	56257;0;0;0;
$GPXUP;3929;08:02:53;0;50	08128;8	56257;0;0;0;
$GPXUP;3929;08:02:54;0;50	08128;8	56257;0;0;0;
$GPXUP;3929;08:02:55;0;50	08128;8	56257;0;0;0;
$GPXUP;3929;08:02:56;0;50	08128;8	56257;0;0;0;
$GPXUP;3929;08:02:57;0;50	08128;8	56257;0;0;0;
$GPXUP;3929;08:02:58;0;50	08128;8	56257;0;0;0;
$GPXUP;3929;08:02:59;0;50	08128;8	56257;0;0;0;
$GPXUP;3929;08:03:00;0;50	08128;8	56257;0;0;0;
$GPXUP;3929;08:03:01;0;50	08128;8	56257;0;0;0;
$GPXUP;3929;08:03:02;0;50	08128;8	56257;0;0;0;
$GPXUP;3929;08:03:03;0;50	08128;8	56257;0;0;0;
$GPXUP;3929;08:03:04;0;50	08128;8	56257;0;0;0;
$GPXUP;3929;08:03:05;0;50	08128;8	56257;0;0;0;
$GPXUP;3929;08:03:06;0;50	08128;8	56257;0;0;0;
$GPXUP;3929;08:03:07;0;50	08128;8	56257;0;0;0;
$GPXUP;3929;08:03:08;0;50	08128;8	56257;0;0;0;
$GPXUP;3929;08:03:09;0;50	08128;8	56257;0;0;0;
$GPXUP;3929;08:03:10;0;50	08128;8	56257;0;0;0;
$GPXUP;3929;08:03:11;0;50	08128;8	56257;0;0;0;
$GPXUP;3929;08:03:12;0;50	08128;8	56257;0;0;0;
$GPXUP;3929;08:03:13;0;50	08128;8	56257;0;0;0;
$GPXUP;3929;08:03:14;0;50	08128;8	56257;0;0;0;
$GPXUP;3929;08:03:15;0;50	08128;8	56257;0;0;0;
$GPXUP;3929;08:03:16;0;50	08128;8	56257;0;0;0;
$GPXUP;3929;08:03:17;0;50	08128;8	56257;0;0;0;
$GPXUP;3929;08:03:18;0;50	08128;8	56257;0;0;0;
$GPXUP;3929;08:03:19;0;50	08128;8	56257;0;0;0;
$GPXUP;3929;08:03:20;0;50	08128;8	56257;0;0;0;
$GPXUP;3929;08:03:21;0;50	08128;8	56257;0;0;0;
$GPXUP;3929;08:03:22;0;50	08128;8	56257;0;0;0;
$GPXUP;3929;08:03:23;0;50	08128;8	56257;0;0;0;
$GPXUP;3929;08:03:24;0;50	08128;8	56257;0;0;0;
$GPXUP;3929;08:03:25;0;50	08128;8	56257;0;0;0;
$GPXUP;3929;08:03:26;0;50	08128;8	56257;0;0;0;
$GPXUP;3929;08:03:27;0;50	08128;8	56257;0;0;0;
$GPXUP;3929;08:03:28;0;50	08128;8	56257;0;0;0;
$GPXUP;3929;08:03:29;0;50	08128;8	56257;0;0;0;
$GPXUP;3929;08:03:30;0;50	08128;8	56257;0;0;0;
$GPXUP;3929;08:03:31;0;50	08128;8	56257;0;0;0;
$GPXUP;3929;08:03:32;0;50	08128;8	56257;0;0;0;
$GPXUP;3929;08:03:33;0;50	08128;8	56257;0;0;0;
$GPXUP;3929;08:03:34;0;50	08128;8	56257;0;0;0;
$GPXUP;3929;08:03:35;0;50	08128;8	56257;0;0;0;
$GPXUP;3929;08:03:36;0;50	08128;8	56257;0;0;0;
$GPXUP;3929;08:03:37;0;50	08128;8	56257;0;0;0;
$GPXUP;3929;08:03:38;0;50	08128;8	56257;0;0;0;
$GPXUP;3929;08:03:39;0;50	08128;8	56257;0;0;0;
$GPXUP;3929;08:03:40;0;50	08128;8	56257;0;0;0;
$GPXUP;3929;08:03:41;0;50	08128;8	56257;0;0;0;
$GPXUP;3929;08:03:42;0;50	08128;8	56257;0;0;0;
$GPXUP;3929;08:03:43;0;50	08128;8	56257;0;0;0;
$GPXUP;3929;08:03:44;0;50	08128;8	56257;0;0;0;
$GPXUP;3929;08:03:45;0;50	08128;8	56257;0;0;0;
$GPXUP;3929;08:03:46;0;50	08128;8	56257;0;0;0;
$GPXUP;3929;08:03:47;0;50	08128;8	56257;0;0;0;
$GPXUP;3929;08:03:48;0;50	08128;8	56257;0;0;0;
$GPXUP;3929;08:03:49;0;50	08128;8	56257;0;0;0;
$GPXUP;3929;08:03:50;0;50	08128;8	56257;0;0;0;
$GPXUP;3929;08:03:51;0;50	08128;8	56257;0;0;0;
$GPXUP;3929;08:03:52;0;50	08128;8	56257;0;0;0;
$GPXUP;3929;08:03:53;0;50	08128;8	56257;0;0;0;
$GPXUP;3929;08:03:54;0;50	08128;8	56257;0;0;0;
$GPXUP;3929;08:03:55;0;50	08128;8	56257;0;0;0;
$GPXUP;3929;08:03:56;0;50	08128;8	56257;0;0;0;
$GPXUP;3929;08:03:57;0;50	08128;8	56257;0;0;0;
$GPXUP;3929;08:03:58;0;50	08128;8	56257;0;0;0;
$GPXUP;3929;08:03:59;0;50	08128;8	56257;0;0;0;
$GPXUP;3929;08:04:00;0;50	08128;8	56257;0;0;0;
$GPXUP;3929;08:04:01;0;50	08128;8	56256;0;0;0;
$GPXUP;3929;08:04:02;0;50	08128;8	56256;0;0;0;
$GPXUP;3929;08:04:03;0;50	08128;8	56256;0;0;0;
$GPXUP;3929;08:04:04;0;50	08128;8	56256;0;0;0;
$GPXUP;3929;08:04:05;0;50	08128;8	56256;0;0;0;
$GPXUP;3929;08:04:06;0;50	08128;8	56256;0;0;0;
$GPXUP;3929;08:04:07;0;50	08128;8	56256;0;0;0;
$GPXUP;3929;08:04:08;0;50	08128;8	56256;0;0;0;
$GPXUP;3929;08:04:09;0;50	08128;8	56256;0;0;0;
$GPXUP;3929;08:04:10;0;50	08128;8	56256;0;0;0;
$GPXUP;3929;08:04:11;0;50	08128;8	56256;0;0;0;
$GPXUP;3929;08:04:12;0;50	08128;8	56256;0;0;0;
$GPXUP;3929;08:04:13;0;50	08128;8	56256;0;0;0;
$GPXUP;3929;08:04:14;0;50	08128;8	56256;0;0;0;
$GPXUP;3929;08:04:15;0;50	08128;8	56256;0;0;0;
$GPXUP;3929;08:04:16;0;50	08128;8	56256;0;0;0;
$GPXUP;3929;08:04:17;0;50	08128;8	56256;0;0;0;
$GPXUP;3929;08:04:18;0;50	08128;8	56256;0;0;0;
$GPXUP;3929;08:04:19;0;50	08128;8	56256;0;0;0;
$GPXUP;3929;08:04:20;0;50	08128;8	56256;0;0;0;
$GPXUP;3929;08:04:21;0;50	08128;8	56256;0;0;0;
$GPXUP;3929;08:04:22;0;50	08128;8	56256;0;0;0;
$GPXUP;3929;08:04:23;0;50	08128;8	56256;0;0;0;
$GPXUP;3929;08:04:24;0;50	08128;8	56256;0;0;0;
$GPXUP;3929;08:04:25;0;50	08128;8	56256;0;0;0;
$GPXUP;3929;08:04:26;0;50	08128;8	56256;0;0;0;
$GPXUP;3929;08:04:27;0;50	08128;8	56256;0;0;0;
$GPXUP;3929;08:04:28;0;50	08128;8	56256;0;0;0;
$GPXUP;3929;08:04:29;0;50	08128;8	56256;0;0;0;
$GPXUP;3929;08:04:30;0;50	08128;8	56256;0;0;0;
$GPXUP;3929;08:04:31;0;50	08128;8	56256;0;0;0;
$GPXUP;3929;08:04:32;0;50	08128;8	56256;0;0;0;
$GPXUP;3929;08:04:33;0;50	08128;8	56256;0;0;0;
$GPXUP;3929;08:04:34;0;50	08128;8	56256;0;0;0;
$GPXUP;3929;08:04:35;0;50	08128;8	56256;0;0;0;
$GPXUP;3929;08:04:36;0;50	08128;8	56256;0;0;0;
$GPXUP;3929;08:04:37;0;50	08128;8	56256;0;0;0;
$GPXUP;3929;08:04:38;0;50	08128;8	56256;0;0;0;
$GPXUP;3929;08:04:39;0;50	08128;8	56256;0;0;0;
$GPXUP;3929;08:04:40;0;50	08128;8	56256;0;0;0;
$GPXUP;3929;08:04:41;0;50	08128;8	56256;0;0;0;
$GPXUP;3929;08:04:42;0;50	08128;8	56256;0;0;0;
$GPXUP;3929;08:04:43;0;50	08128;8	56256;0;0;0;
$GPXUP;3929;08:04:44;0;50	08128;8	56256;0;0;0;
$GPXUP;3929;08:04:45;0;50	08128;8	56256;0;0;0;
$GPXUP;3929;08:04:46;0;50	08128;8	56256;0;0;0;
$GPXUP;3929;08:04:47;0;50	08128;8	56256;0;0;0;
$GPXUP;3929;08:04:48;0;50	08128;8	56256;0;0;0;
$GPXUP;3929;08:04:49;0;50	08128;8	56256;0;0;0;
$GPXUP;3929;08:04:50;0;50	08128;8	56256;0;0;0;
$GPXUP;3929;08:04:51;0;50	08128;8	56256;0;0;0;
$GPXUP;3929;08:04:52;0;50	08128;8	56256;0;0;0;
$GPXUP;3929;08:04:53;0;50	08128;8	56256;0;0;0;
$GPXUP;3929;08:04:54;0;50	08128;8	56256;0;0;0;
$GPXUP;3929;08:04:55;0;50	08128;8	56256;0;0;0;
$GPXUP;3929;08:04:56;0;50	08128;8	56256;0;0;0;
$GPXUP;3929;08:04:57;0;50	08128;8	56256;0;0;0;
$GPXUP;3929;08:04:58;0;50	08128;8	56256;0;0;0;
$GPXUP;3929;08:04:59;0;50	08128;8	56256;0;0;0;
$GPXUP;3929;08:05:00;0;50	08128;8	56256;0;0;0;
$GPXUP;3929;08:05:01;0;50	08128;8	56256;0;0;0;
$GPXUP;3929;08:05:02;0;50	08128;8	56256;0;0;0;
$GPXUP;3929;08:05:03;0;50	08128;8	56256;0;0;0;
$GPXUP;3929;08:05:04;0;50	08128;8	56256;0;0;0;
$GPXUP;3929;08:05:05;0;50	08128;8	56256;0;0;0;
$GPXUP;3929;08:05:06;0;50	08128;8	56256;0;0;0;
$GPXUP;3929;08:05:07;0;50	08128;8	56256;0;0;0;
$GPXUP;3929;08:05:08;0;50	08128;8	56256;0;0;0;
$GPXUP;3929;08:05:09;0;50	08128;8	56256;0;0;0;
$GPXUP;3929;08:05:10;0;50	08128;8	56256;0;0;0;
$GPXUP;3929;08:05:11;0;50	08128;8	56256;0;0;0;
$GPXUP;3929;08:05:12;0;50	08128;8	56256;0;0;0;
$GPXUP;3929;08:05:13;0;50	08128;8	56256;0;0;0;
$GPXUP;3929;08:05:14;0;50	08128;8	56256;0;0;0;
$GPXUP;3929;08:05:15;0;50	08128;8	56256;0;0;0;
$GPXUP;3929;08:05:16;0;50	08128;8	56256;0;0;0;
$GPXUP;3929;08:05:17;0;50	08128;8	56256;0;0;0;
$GPXUP;3929;08:05:18;0;50	08128;8	56256;0;0;0;
$GPXUP;3929;08:05:19;0;50	08128;8	56256;0;0;0;
$GPXUP;3929;08:05:20;0;50	08128;8	56256;0;0;0;
$GPXUP;3929;08:05:21;0;50	08128;8	56256;0;0;0;
$GPXUP;3929;08:05:22;0;50	08128;8	56256;0;0;0;
$GPXUP;3929;08:05:23;0;50	08128;8	56256;0;0;0;
$GPXUP;3929;08:05:24;0;50	08128;8	56256;0;0;0;
$GPXUP;3929;08:05:25;0;50	08128;8	56256;0;0;0;
$GPXUP;3929;08:05:26;0;50	08128;8	56256;0;0;0;
$GPXUP;3929;08:05:27;0;50	08128;8	56256;0;0;0;
$GPXUP;3929;08:05:28;0;50	08128;8	56256;0;0;0;
$GPXUP;3929;08:05:29;0;50	08128;8	56256;0;0;0;
$GPXUP;3929;08:05:30;0;50	08128;8	56256;0;0;0;
$GPXUP;3929;08:05:31;0;50	08128;8	56256;0;0;0;
$GPXUP;3929;08:05:32;0;50	08128;8	56256;0;0;0;
$GPXUP;3929;08:05:33;0;50	08128;8	56256;0;0;0;
$GPXUP;3929;08:05:34;0;50	08128;8	56256;0;0;0;
$GPXUP;3929;08:05:35;0;50	08128;8	56256;0;0;0;
$GPXUP;3929;08:05:36;0;50	08128;8	56256;0;0;0;
$GPXUP;3929;08:05:37;0;50	08128;8	56256;0;0;0;
$GPXUP;3929;08:05:38;0;50	08128;8	56256;0;0;0;
$GPXUP;3929;08:05:39;0;50	08128;8	56256;0;0;0;
$GPXUP;3929;08:05:40;0;50	08128;8	56256;0;0;0;
$GPXUP;3929;08:05:41;0;50	08128;8	56256;0;0;0;
$GPXUP;3929;08:05:42;0;50	08128;8	56256;0;0;0;
$GPXUP;3929;08:05:43;0;50	08128;8	56256;0;0;0;
$GPXUP;3929;08:05:44;0;50	08128;8	56256;0;0;0;
$GPXUP;3929;08:05:45;0;50	08128;8	56256;0;0;0;
$GPXUP;3929;08:05:46;0;50	08128;8	56256;0;0;0;
$GPXUP;3929;08:05:47;0;50	08128;8	56256;0;0;0;
$GPXUP;3929;08:05:48;0;50	08128;8	56256;0;0;0;
$GPXUP;3929;08:05:49;0;50	08128;8	56256;0;0;0;
$GPXUP;3929;08:05:50;0;50	08128;8	56256;0;0;0;
$GPXUP;3929;08:05:51;0;50	08128;8	56256;0;0;0;
$GPXUP;3929;08:05:52;0;50	08128;8	56256;0;0;0;
$GPXUP;3929;08:05:53;0;50	08128;8	56256;0;0;0;
$GPXUP;3929;08:05:54;0;50	08128;8	56256;0;0;0;
$GPXUP;3929;08:05:55;0;50	08128;8	56256;0;0;0;
$GPXUP;3929;08:05:56;0;50	08128;8	56256;0;0;0;
$GPXUP;3929;08:05:57;0;50	08128;8	56256;0;0;0;
$GPXUP;3929;08:05:58;0;50	08128;8	56256;0;0;0;
$GPXUP;3929;08:05:59;0;50	08128;8	56256;0;0;0;
$GPXUP;3929;08:06:00;0;50	08128;8	56256;0;0;0;
$GPXUP;3929;08:06:01;0;50	08128;8	56256;0;0;0;
$GPXUP;3929;08:06:02;0;50	08128;8	56256;0;0;0;
$GPXUP;3929;08:06:03;0;50	08128;8	56256;0;0;0;
$GPXUP;3929;08:06:04;0;50	08128;8	56256;0;0;0;
$GPXUP;3929;08:06:05;0;50	08128;8	56256;0;0;0;
$GPXUP;3929;08:06:06;0;50	08128;8	56256;0;0;0;
$GPXUP;3929;08:06:07;0;50	08128;8	56256;0;0;0;
$GPXUP;3929;08:06:08;0;50	08128;8	56256;0;0;0;
$GPXUP;3929;08:06:09;0;50	08128;8	56256;0;0;0;
$GPXUP;3929;08:06:10;0;50	08128;8	56256;0;0;0;
$GPXUP;3929;08:06:11;0;50	08128;8	56256;0;0;0;
$GPXUP;3929;08:06:12;0;50	08128;8	56256;0;0;0;
$GPXUP;3929;08:06:13;0;50	08128;8	56256;0;0;0;
$GPXUP;3929;08:06:14;0;50	08128;8	56256;0;0;0;
$GPXUP;3929;08:06:15;0;50	08128;8	56256;0;0;0;
$GPXUP;3929;08:06:16;0;50	08128;8	56256;0;0;0;
$GPXUP;3929;08:06:17;0;50	08128;8	56256;0;0;0;
$GPXUP;3929;08:06:18;0;50	08128;8	56256;0;0;0;
$GPXUP;3929;08:06:19;0;50	08128;8	56256;0;0;0;
$GPXUP;3929;08:06:20;0;50	08128;8	56256;0;0;0;
$GPXUP;3929;08:06:21;0;50	08128;8	56256;0;0;0;
$GPXUP;3929;08:06:22;0;50	08128;8	56256;0;0;0;
$GPXUP;3929;08:06:23;0;50	08128;8	56256;0;0;0;
$GPXUP;3929;08:06:24;0;50	08128;8	56256;0;0;0;
$GPXUP;3929;08:06:25;0;50	08128;8	56256;0;0;0;
$GPXUP;3929;08:06:26;0;50	08128;8	56256;0;0;0;
$GPXUP;3929;08:06:27;0;50	08128;8	56256;0;0;0;
$GPXUP;3929;08:06:28;0;50	08128;8	56256;0;0;0;
$GPXUP;3929;08:06:29;0;50	08128;8	56257;0;0;0;
$GPXUP;3929;08:06:30;0;50	08128;8	56257;0;0;0;
$GPXUP;3929;08:06:31;0;50	08128;8	56257;0;0;0;
$GPXUP;3929;08:06:32;0;50	08128;8	56257;0;0;0;
$GPXUP;3929;08:06:33;0;50	08128;8	56257;0;0;0;
$GPXUP;3929;08:06:34;0;50	08128;8	56257;0;0;0;
$GPXUP;3929;08:06:35;0;50	08128;8	56257;0;0;0;
$GPXUP;3929;08:06:36;0;50	08128;8	56257;0;0;0;
$GPXUP;3929;08:06:37;0;50	08128;8	56257;0;0;0;
$GPXUP;3929;08:06:38;0;50	08128;8	56257;0;0;0;
$GPXUP;3929;08:06:39;0;50	08128;8	56257;0;0;0;
$GPXUP;3929;08:06:40;0;50	08128;8	56257;0;0;0;
$GPXUP;3929;08:06:41;0;50	08128;8	56257;0;0;0;
$GPXUP;3929;08:06:42;0;50	08128;8	56257;0;0;0;
$GPXUP;3929;08:06:43;0;50	08128;8	56257;0;0;0;
$GPXUP;3929;08:06:44;0;50	08128;8	56257;0;0;0;
$GPXUP;3929;08:06:45;0;50	08128;8	56257;0;0;0;
$GPXUP;3929;08:06:46;0;50	08128;8	56257;0;0;0;
$GPXUP;3929;08:06:47;0;50	08128;8	56257;0;0;0;
$GPXUP;3929;08:06:48;0;50	08128;8	56257;0;0;0;
$GPXUP;3929;08:06:49;0;50	08128;8	56257;0;0;0;
$GPXUP;3929;08:06:50;0;50	08128;8	56257;0;0;0;
$GPXUP;3929;08:06:51;0;50	08128;8	56257;0;0;0;
$GPXUP;3929;08:06:52;0;50	08128;8	56257;0;0;0;
$GPXUP;3929;08:06:53;0;50	08128;8	56257;0;0;0;
$GPXUP;3929;08:06:54;0;50	08128;8	56257;0;0;0;
$GPXUP;3929;08:06:55;0;50	08128;8	56257;0;0;0;
$GPXUP;3929;08:06:56;0;50	08128;8	56257;0;0;0;
$GPXUP;3929;08:06:57;0;50	08128;8	56257;0;0;0;
$GPXUP;3929;08:06:58;0;50	08128;8	56257;0;0;0;
$GPXUP;3929;08:06:59;0;50	08128;8	56257;0;0;0;
$GPXUP;3929;08:07:00;0;50	08128;8	56257;0;0;0;
$GPXUP;3929;08:07:01;0;50	08128;8	56257;0;0;0;
$GPXUP;3929;08:07:02;0;50	08128;8	56257;0;0;0;
$GPXUP;3929;08:07:03;0;50	08128;8	56257;0;0;0;
$GPXUP;3929;08:07:04;0;50	08128;8	56257;0;0;0;
$GPXUP;3929;08:07:05;0;50	08128;8	56257;0;0;0;
$GPXUP;3929;08:07:06;0;50	08128;8	56257;0;0;0;
$GPXUP;3929;08:07:07;0;50	08128;8	56257;0;0;0;
$GPXUP;3929;08:07:08;0;50	08128;8	56257;0;0;0;
$GPXUP;3929;08:07:09;0;50	08128;8	56257;0;0;0;
$GPXUP;3929;08:07:10;0;50	08128;8	56257;0;0;0;
$GPXUP;3929;08:07:11;0;50	08128;8	56257;0;0;0;
$GPXUP;3929;08:07:12;0;50	08128;8	56257;0;0;0;
$GPXUP;3929;08:07:13;0;50	08128;8	56257;0;0;0;
$GPXUP;3929;08:07:14;0;50	08128;8	56257;0;0;0;
$GPXUP;3929;08:07:15;0;50	08128;8	56257;0;0;0;
$GPXUP;3929;08:07:16;0;50	08128;8	56257;0;0;0;
$GPXUP;3929;08:07:17;0;50	08128;8	56257;0;0;0;
$GPXUP;3929;08:07:18;0;50	08128;8	56257;0;0;0;
$GPXUP;3929;08:07:19;0;50	08128;8	56257;0;0;0;
$GPXUP;3929;08:07:20;0;50	08128;8	56257;0;0;0;
$GPXUP;3929;08:07:21;0;50	08128;8	56257;0;0;0;
$GPXUP;3929;08:07:22;0;50	08128;8	56257;0;0;0;
$GPXUP;3929;08:07:23;0;50	08128;8	56257;0;0;0;
$GPXUP;3929;08:07:24;0;50	08128;8	56257;0;0;0;
$GPXUP;3929;08:07:25;0;50	08128;8	56257;0;0;0;
$GPXUP;3929;08:07:26;0;50	08128;8	56257;0;0;0;
$GPXUP;3929;08:07:27;0;50	08128;8	56257;0;0;0;
$GPXUP;3929;08:07:28;0;50	08128;8	56257;0;0;0;
$GPXUP;3929;08:07:29;0;50	08128;8	56257;0;0;0;
$GPXUP;3929;08:07:30;0;50	08128;8	56257;0;0;0;
$GPXUP;3929;08:07:31;0;50	08128;8	56257;0;0;0;
$GPXUP;3929;08:07:32;0;50	08128;8	56257;0;0;0;
$GPXUP;3929;08:07:33;0;50	08128;8	56257;0;0;0;
$GPXUP;3929;08:07:34;0;50	08128;8	56257;0;0;0;
$GPXUP;3929;08:07:35;0;50	08129;8	56257;0;0;0;
$GPXUP;3929;08:07:36;0;50	08129;8	56257;0;0;0;
$GPXUP;3929;08:07:37;0;50	08129;8	56257;0;0;0;
$GPXUP;3929;08:07:38;0;50	08129;8	56257;0;0;0;
$GPXUP;3929;08:07:39;0;50	08129;8	56257;0;0;0;
$GPXUP;3929;08:07:40;0;50	08129;8	56257;0;0;0;
$GPXUP;3929;08:07:41;0;50	08129;8	56257;0;0;0;
$GPXUP;3929;08:07:42;0;50	08129;8	56257;0;0;0;
$GPXUP;3929;08:07:43;0;50	08129;8	56257;0;0;0;
$GPXUP;3929;08:07:44;0;50	08129;8	56257;0;0;0;
$GPXUP;3929;08:07:45;0;50	08129;8	56257;0;0;0;
$GPXUP;3929;08:07:46;0;50	08129;8	56257;0;0;0;
$GPXUP;3929;08:07:47;0;50	08129;8	56257;0;0;0;
$GPXUP;3929;08:07:48;0;50	08129;8	56257;0;0;0;
$GPXUP;3929;08:07:49;0;50	08129;8	56257;0;0;0;
$GPXUP;3929;08:07:50;0;50	08129;8	56257;0;0;0;
$GPXUP;3929;08:07:51;0;50	08129;8	56257;0;0;0;
$GPXUP;3929;08:07:52;0;50	08129;8	56257;0;0;0;
$GPXUP;3929;08:07:53;0;50	08129;8	56257;0;0;0;
$GPXUP;3929;08:07:54;0;50	08129;8	56257;0;0;0;
$GPXUP;3929;08:07:55;0;50	08129;8	56257;0;0;0;
$GPXUP;3929;08:07:56;0;50	08129;8	56257;0;0;0;
$GPXUP;3929;08:07:57;0;50	08129;8	56257;0;0;0;
$GPXUP;3929;08:07:58;0;50	08129;8	56257;0;0;0;
$GPXUP;3929;08:07:59;0;50	08129;8	56257;0;0;0;
$GPXUP;3929;08:08:00;0;50	08129;8	56257;0;0;0;
$GPXUP;3929;08:08:01;0;50	08129;8	56257;0;0;0;
$GPXUP;3929;08:08:02;0;50	08129;8	56257;0;0;0;
$GPXUP;3929;08:08:03;0;50	08129;8	56257;0;0;0;
$GPXUP;3929;08:08:04;0;50	08129;8	56257;0;0;0;
$GPXUP;3929;08:08:05;0;50	08129;8	56257;0;0;0;
$GPXUP;3929;08:08:06;0;50	08129;8	56257;0;0;0;
$GPXUP;3929;08:08:07;0;50	08129;8	56257;0;0;0;
$GPXUP;3929;08:08:08;0;50	08129;8	56257;0;0;0;
$GPXUP;3929;08:08:09;0;50	08129;8	56257;0;0;0;
$GPXUP;3929;08:08:10;0;50	08129;8	56257;0;0;0;
$GPXUP;3929;08:08:11;0;50	08129;8	56257;0;0;0;
$GPXUP;3929;08:08:12;0;50	08129;8	56257;0;0;0;
$GPXUP;3929;08:08:13;0;50	08129;8	56257;0;0;0;
$GPXUP;3929;08:08:14;0;50	08129;8	56257;0;0;0;
$GPXUP;3929;08:08:15;0;50	08129;8	56257;0;0;0;
$GPXUP;3929;08:08:16;0;50	08129;8	56257;0;0;0;
$GPXUP;3929;08:08:17;0;50	08129;8	56257;0;0;0;
$GPXUP;3929;08:08:18;0;50	08129;8	56257;0;0;0;
$GPXUP;3929;08:08:19;0;50	08129;8	56257;0;0;0;
$GPXUP;3929;08:08:20;0;50	08129;8	56256;0;0;0;
$GPXUP;3929;08:08:21;0;50	08129;8	56256;0;0;0;
$GPXUP;3929;08:08:22;0;50	08129;8	56256;0;0;0;
$GPXUP;3929;08:08:23;0;50	08129;8	56256;0;0;0;
$GPXUP;3929;08:08:24;0;50	08129;8	56256;0;0;0;
$GPXUP;3929;08:08:25;0;50	08129;8	56256;0;0;0;
$GPXUP;3929;08:08:26;0;50	08129;8	56256;0;0;0;
$GPXUP;3929;08:08:27;0;50	08129;8	56256;0;0;0;
$GPXUP;3929;08:08:28;0;50	08129;8	56256;0;0;0;
$GPXUP;3929;08:08:29;0;50	08129;8	56256;0;0;0;
$GPXUP;3929;08:08:30;0;50	08129;8	56256;0;0;0;
$GPXUP;3929;08:08:31;0;50	08129;8	56256;0;0;0;
$GPXUP;3929;08:08:32;0;50	08129;8	56256;0;0;0;
$GPXUP;3929;08:08:33;0;50	08129;8	56256;0;0;0;
$GPXUP;3929;08:08:34;0;50	08129;8	56256;0;0;0;
$GPXUP;3929;08:08:35;0;50	08129;8	56256;0;0;0;
$GPXUP;3929;08:08:36;0;50	08129;8	56256;0;0;0;
$GPXUP;3929;08:08:37;0;50	08129;8	56256;0;0;0;
$GPXUP;3929;08:08:38;0;50	08129;8	56256;0;0;0;
$GPXUP;3929;08:08:39;0;50	08129;8	56256;0;0;0;
$GPXUP;3929;08:08:40;0;50	08129;8	56256;0;0;0;
$GPXUP;3929;08:08:41;0;50	08129;8	56256;0;0;0;
$GPXUP;3929;08:08:42;0;50	08129;8	56256;0;0;0;
$GPXUP;3929;08:08:43;0;50	08129;8	56256;0;0;0;
$GPXUP;3929;08:08:44;0;50	08129;8	56256;0;0;0;
$GPXUP;3929;08:08:45;0;50	08129;8	56256;0;0;0;
$GPXUP;3929;08:08:46;0;50	08129;8	56256;0;0;0;
$GPXUP;3929;08:08:47;0;50	08129;8	56256;0;0;0;
$GPXUP;3929;08:08:48;0;50	08129;8	56256;0;0;0;
$GPXUP;3929;08:08:49;0;50	08129;8	56256;0;0;18;
$GPXUP;3929;08:08:50;0;50	08135;8	56255;0;0;34;
$GPXUP;3929;08:08:51;0;50	08144;8	56249;0;0;43;
$GPXUP;3929;08:08:52;0;50	08153;8	5624;0;0;44;
$GPXUP;3929;08:08:53;0;50	08163;8	56231;0;0;46;
$GPXUP;3929;08:08:54;0;50	08174;8	56228;0;0;43;
$GPXUP;3929;08:08:55;0;50	08182;8	56239;0;0;45;
$GPXUP;3929;08:08:56;0;50	08188;8	56256;0;0;47;
$GPXUP;3929;08:08:57;0;50	08192;8	56274;0;0;50;
$GPXUP;3929;08:08:58;0;50	08196;8	56292;0;0;51;
$GPXUP;3929;08:08:59;0;50	08201;8	56312;0;0;52;
$GPXUP;3929;08:09:00;0;50	08206;8	56331;0;0;53;
$GPXUP;3929;08:09:01;0;50	08212;8	56351;0;0;52;
$GPXUP;3929;08:09:02;0;50	08217;8	56371;0;0;52;
$GPXUP;3929;08:09:03;0;50	08224;8	56388;0;0;52;
$GPXUP;3929;08:09:04;0;50	08231;8	56407;0;0;52;
$GPXUP;3929;08:09:05;0;50	08238;8	56425;0;0;52;
$GPXUP;3929;08:09:06;0;50	08243;8	56443;0;0;53;
$GPXUP;3929;08:09:07;0;50	08248;8	56462;0;0;53;
$GPXUP;3929;08:09:08;0;50	08254;8	5648;0;0;50;
$GPXUP;3929;08:09:09;0;50	08261;8	56495;0;0;46;
$GPXUP;3929;08:09:10;0;50	08271;8	56506;0;0;46;
$GPXUP;3929;08:09:11;0;50	08282;8	5651;0;0;45;
$GPXUP;3929;08:09:12;0;50	08294;8	5651;0;0;46;
$GPXUP;3929;08:09:13;0;50	08306;8	56508;0;0;47;
$GPXUP;3929;08:09:14;0;50	08318;8	56503;0;0;49;
$GPXUP;3929;08:09:15;0;50	0833;8	56498;0;0;52;
$GPXUP;3929;08:09:16;0;50	08343;8	56496;0;0;53;
$GPXUP;3929;08:09:17;0;50	08356;8	56501;0;0;52;
$GPXUP;3929;08:09:18;0;50	08367;8	5651;0;0;50;
$GPXUP;3929;08:09:19;0;50	08378;8	5652;0;0;49;
$GPXUP;3929;08:09:20;0;50	08389;8	56524;0;0;47;
$GPXUP;3929;08:09:21;0;50	08401;8	56521;0;0;50;
$GPXUP;3929;08:09:22;0;50	08414;8	56519;0;0;51;
$GPXUP;3929;08:09:23;0;50	08426;8	56522;0;0;51;
$GPXUP;3929;08:09:24;0;50	08438;8	5653;0;0;50;
$GPXUP;3929;08:09:25;0;50	08448;8	5654;0;0;50;
$GPXUP;3929;08:09:26;0;50	08458;8	56552;0;0;51;
$GPXUP;3929;08:09:27;0;50	08467;8	56566;0;0;50;
$GPXUP;3929;08:09:28;0;50	08478;8	56578;0;0;54;
$GPXUP;3929;08:09:29;0;50	08491;8	56581;0;0;54;
$GPXUP;3929;08:09:30;0;50	08504;8	56581;0;0;54;
$GPXUP;3929;08:09:31;0;50	08517;8	56585;0;0;50;
$GPXUP;3929;08:09:32;0;50	08527;8	56595;0;0;50;
$GPXUP;3929;08:09:33;0;50	08536;8	5661;0;0;55;
$GPXUP;3929;08:09:34;0;50	08543;8	56629;0;0;57;
$GPXUP;3929;08:09:35;0;50	08547;8	5665;0;0;54;
$GPXUP;3929;08:09:36;0;50	08549;8	5667;0;0;52;
$GPXUP;3929;08:09:37;0;50	08552;8	5669;0;0;51;
$GPXUP;3929;08:09:38;0;50	08557;8	56708;0;0;48;
$GPXUP;3929;08:09:39;0;50	08563;8	56725;0;0;48;
$GPXUP;3929;08:09:40;0;50	08569;8	56743;0;0;51;
$GPXUP;3929;08:09:41;0;50	08578;8	56756;0;0;54;
$GPXUP;3929;08:09:42;0;50	08592;8	56762;0;0;55;
$GPXUP;3929;08:09:43;0;50	08605;8	56765;0;0;57;
$GPXUP;3929;08:09:44;0;50	0862;8	56766;0;0;58;
$GPXUP;3929;08:09:45;0;50	08633;8	56774;0;0;57;
$GPXUP;3929;08:09:46;0;50	08641;8	5679;0;0;54;
$GPXUP;3929;08:09:47;0;50	08647;8	56808;0;0;53;
$GPXUP;3929;08:09:48;0;50	08654;8	56826;0;0;53;
$GPXUP;3929;08:09:49;0;50	08664;8	56841;0;0;54;
$GPXUP;3929;08:09:50;0;50	08674;8	56854;0;0;53;
$GPXUP;3929;08:09:51;0;50	08684;8	56867;0;0;52;
$GPXUP;3929;08:09:52;0;50	08692;8	56883;0;0;53;
$GPXUP;3929;08:09:53;0;50	087;8	56902;0;0;57;
$GPXUP;3929;08:09:54;0;50	0871;8	56918;0;0;56;
$GPXUP;3929;08:09:55;0;50	0872;8	56932;0;0;55;
$GPXUP;3929;08:09:56;0;50	08732;8	56941;0;0;55;
$GPXUP;3929;08:09:57;0;50	08745;8	56943;0;0;56;
$GPXUP;3929;08:09:58;0;50	08758;8	56945;0;0;51;
$GPXUP;3929;08:09:59;0;50	08771;8	56948;0;0;52;
$GPXUP;3929;08:10:00;0;50	08784;8	56953;0;0;51;
$GPXUP;3929;08:10:01;0;50	08794;8	56963;0;0;50;
$GPXUP;3929;08:10:02;0;50	08801;8	56978;0;0;48;
$GPXUP;3929;08:10:03;0;50	08806;8	56996;0;0;49;
$GPXUP;3929;08:10:04;0;50	08811;8	57014;0;0;50;
$GPXUP;3929;08:10:05;0;50	08815;8	57031;0;0;50;
$GPXUP;3929;08:10:06;0;50	08817;8	5705;0;0;47;
$GPXUP;3929;08:10:07;0;50	08818;8	57068;0;0;47;
$GPXUP;3929;08:10:08;0;50	08819;8	57086;0;0;47;
$GPXUP;3929;08:10:09;0;50	08821;8	57105;0;0;46;
$GPXUP;3929;08:10:10;0;50	08827;8	5712;0;0;45;
$GPXUP;3929;08:10:11;0;50	08836;8	5713;0;0;43;
$GPXUP;3929;08:10:12;0;50	08847;8	57136;0;0;47;
$GPXUP;3929;08:10:13;0;50	08859;8	57138;0;0;50;
$GPXUP;3929;08:10:14;0;50	08872;8	57137;0;0;51;
$GPXUP;3929;08:10:15;0;50	08884;8	57132;0;0;52;
$GPXUP;3929;08:10:16;0;50	08898;8	57126;0;0;56;
$GPXUP;3929;08:10:17;0;50	08911;8	57119;0;0;56;
$GPXUP;3929;08:10:18;0;50	08924;8	57113;0;0;55;
$GPXUP;3929;08:10:19;0;50	08938;8	57113;0;0;54;
$GPXUP;3929;08:10:20;0;50	08952;8	57114;0;0;54;
$GPXUP;3929;08:10:21;0;50	08965;8	57117;0;0;54;
$GPXUP;3929;08:10:22;0;50	08978;8	57121;0;0;51;
$GPXUP;3929;08:10:23;0;50	08989;8	57127;0;0;51;
$GPXUP;3929;08:10:24;0;50	09002;8	57129;0;0;54;
$GPXUP;3929;08:10:25;0;50	09016;8	57126;0;0;54;
$GPXUP;3929;08:10:26;0;50	09028;8	57116;0;0;58;
$GPXUP;3929;08:10:27;0;50	09039;8	57099;0;0;64;
$GPXUP;3929;08:10:28;0;50	09049;8	5708;0;0;64;
$GPXUP;3929;08:10:29;0;50	09061;8	57062;0;0;65;
$GPXUP;3929;08:10:30;0;50	09075;8	57052;0;0;63;
$GPXUP;3929;08:10:31;0;50	0909;8	57047;0;0;59;
$GPXUP;3929;08:10:32;0;50	09104;8	57047;0;0;57;
$GPXUP;3929;08:10:33;0;50	09118;8	57049;0;0;54;
$GPXUP;3929;08:10:34;0;50	09131;8	57055;0;0;51;
$GPXUP;3929;08:10:35;0;50	09144;8	5706;0;0;49;
$GPXUP;3929;08:10:36;0;50	09156;8	57063;0;0;51;
$GPXUP;3929;08:10:37;0;50	0917;8	57066;0;0;52;
$GPXUP;3929;08:10:38;0;50	09183;8	57067;0;0;52;
$GPXUP;3929;08:10:39;0;50	09196;8	57068;0;0;57;
$GPXUP;3929;08:10:40;0;50	09211;8	57067;0;0;56;
$GPXUP;3929;08:10:41;0;50	09225;8	57066;0;0;56;
$GPXUP;3929;08:10:42;0;50	09239;8	57065;0;0;59;
$GPXUP;3929;08:10:43;0;50	09253;8	57071;0;0;54;
$GPXUP;3929;08:10:44;0;50	09264;8	57082;0;0;54;
$GPXUP;3929;08:10:45;0;50	09274;8	57094;0;0;52;
$GPXUP;3929;08:10:46;0;50	09284;8	57105;0;0;51;
$GPXUP;3929;08:10:47;0;50	09294;8	57116;0;0;50;
$GPXUP;3929;08:10:48;0;50	09302;8	5713;0;0;50;
$GPXUP;3929;08:10:49;0;50	0931;8	57145;0;0;51;
$GPXUP;3929;08:10:50;0;50	0932;8	57158;0;0;51;
$GPXUP;3929;08:10:51;0;50	0933;8	57169;0;0;51;
$GPXUP;3929;08:10:52;0;50	09339;8	57181;0;0;49;
$GPXUP;3929;08:10:53;0;50	09347;8	57196;0;0;51;
$GPXUP;3929;08:10:54;0;50	09353;8	57213;0;0;51;
$GPXUP;3929;08:10:55;0;50	09358;8	57232;0;0;53;
$GPXUP;3929;08:10:56;0;50	09361;8	57253;0;0;54;
$GPXUP;3929;08:10:57;0;50	09368;8	57271;0;0;56;
$GPXUP;3929;08:10:58;0;50	0938;8	57283;0;0;61;
$GPXUP;3929;08:10:59;0;50	09395;8	57287;0;0;61;
$GPXUP;3929;08:11:00;0;50	0941;8	57282;0;0;60;
$GPXUP;3929;08:11:01;0;50	09423;8	57272;0;0;59;
$GPXUP;3929;08:11:02;0;50	09435;8	57259;0;0;60;
$GPXUP;3929;08:11:03;0;50	09447;8	57245;0;0;59;
$GPXUP;3929;08:11:04;0;50	09458;8	5723;0;0;62;
$GPXUP;3929;08:11:05;0;50	09469;8	57212;0;0;63;
$GPXUP;3929;08:11:06;0;50	09481;8	57196;0;0;64;
$GPXUP;3929;08:11:07;0;50	09495;8	57186;0;0;60;
$GPXUP;3929;08:11:08;0;50	09509;8	57184;0;0;59;
$GPXUP;3929;08:11:09;0;50	09524;8	57185;0;0;58;
$GPXUP;3929;08:11:10;0;50	09538;8	57187;0;0;56;
$GPXUP;3929;08:11:11;0;50	09551;8	57188;0;0;53;
$GPXUP;3929;08:11:12;0;50	09564;8	57187;0;0;53;
$GPXUP;3929;08:11:13;0;50	09576;8	57189;0;0;52;
$GPXUP;3929;08:11:14;0;50	09589;8	57197;0;0;53;
$GPXUP;3929;08:11:15;0;50	09602;8	57206;0;0;53;
$GPXUP;3929;08:11:16;0;50	09615;8	57213;0;0;56;
$GPXUP;3929;08:11:17;0;50	09627;8	5722;0;0;53;
$GPXUP;3929;08:11:18;0;50	09638;8	57234;0;0;54;
$GPXUP;3929;08:11:19;0;50	09648;8	57252;0;0;55;
$GPXUP;3929;08:11:20;0;50	09657;8	57267;0;0;58;
$GPXUP;3929;08:11:21;0;50	09668;8	57283;0;0;58;
$GPXUP;3929;08:11:22;0;50	09679;8	57299;0;0;57;
$GPXUP;3929;08:11:23;0;50	0969;8	57312;0;0;57;
$GPXUP;3929;08:11:24;0;50	09701;8	57325;0;0;56;
$GPXUP;3929;08:11:25;0;50	09712;8	57339;0;0;54;
$GPXUP;3929;08:11:26;0;50	09722;8	57353;0;0;55;
$GPXUP;3929;08:11:27;0;50	0973;8	57369;0;0;53;
$GPXUP;3929;08:11:28;0;50	09737;8	57388;0;0;54;
$GPXUP;3929;08:11:29;0;50	09744;8	57406;0;0;54;
$GPXUP;3929;08:11:30;0;50	0975;8	57424;0;0;53;
$GPXUP;3929;08:11:31;0;50	09761;8	57437;0;0;51;
$GPXUP;3929;08:11:32;0;50	09771;8	57446;0;0;51;
$GPXUP;3929;08:11:33;0;50	09781;8	57458;0;0;50;
$GPXUP;3929;08:11:34;0;50	0979;8	57473;0;0;50;
$GPXUP;3929;08:11:35;0;50	09796;8	57488;0;0;47;
$GPXUP;3929;08:11:36;0;50	09803;8	57503;0;0;46;
$GPXUP;3929;08:11:37;0;50	09809;8	57519;0;0;47;
$GPXUP;3929;08:11:38;0;50	09811;8	57538;0;0;52;
$GPXUP;3929;08:11:39;0;50	09809;8	5756;0;0;60;
$GPXUP;3929;08:11:40;0;50	09806;8	57583;0;0;61;
$GPXUP;3929;08:11:41;0;50	09804;8	57607;0;0;56;
$GPXUP;3929;08:11:42;0;50	09808;8	57628;0;0;56;
$GPXUP;3929;08:11:43;0;50	09816;8	57645;0;0;54;
$GPXUP;3929;08:11:44;0;50	09827;8	57658;0;0;54;
$GPXUP;3929;08:11:45;0;50	09838;8	57672;0;0;53;
$GPXUP;3929;08:11:46;0;50	09846;8	5769;0;0;56;
$GPXUP;3929;08:11:47;0;50	09855;8	57707;0;0;58;
$GPXUP;3929;08:11:48;0;50	09864;8	57725;0;0;59;
$GPXUP;3929;08:11:49;0;50	09873;8	57743;0;0;58;
$GPXUP;3929;08:11:50;0;50	09882;8	5776;0;0;56;
$GPXUP;3929;08:11:51;0;50	09893;8	57776;0;0;58;
$GPXUP;3929;08:11:52;0;50	09904;8	5779;0;0;57;
$GPXUP;3929;08:11:53;0;50	09915;8	57804;0;0;58;
$GPXUP;3929;08:11:54;0;50	09926;8	57818;0;0;57;
$GPXUP;3929;08:11:55;0;50	09938;8	57831;0;0;56;
$GPXUP;3929;08:11:56;0;50	0995;8	57842;0;0;55;
$GPXUP;3929;08:11:57;0;50	09963;8	5785;0;0;57;
$GPXUP;3929;08:11:58;0;50	09977;8	57852;0;0;58;
$GPXUP;3929;08:11:59;0;50	09992;8	57854;0;0;62;
$GPXUP;3929;08:12:00;0;50	10005;8	57862;0;0;55;
$GPXUP;3929;08:12:01;0;50	10016;8	57872;0;0;53;
$GPXUP;3929;08:12:02;0;50	10027;8	57882;0;0;51;
$GPXUP;3929;08:12:03;0;50	10037;8	57895;0;0;50;
$GPXUP;3929;08:12:04;0;50	10045;8	5791;0;0;49;
$GPXUP;3929;08:12:05;0;50	10054;8	57924;0;0;49;
$GPXUP;3929;08:12:06;0;50	10064;8	57937;0;0;50;
$GPXUP;3929;08:12:07;0;50	10074;8	57948;0;0;50;
$GPXUP;3929;08:12:08;0;50	10083;8	5796;0;0;50;
$GPXUP;3929;08:12:09;0;50	1009;8	57977;0;0;53;
$GPXUP;3929;08:12:10;0;50	10091;8	57999;0;0;60;
$GPXUP;3929;08:12:11;0;50	10089;8	58023;0;0;66;
$GPXUP;3929;08:12:12;0;50	10085;8	58049;0;0;67;
$GPXUP;3929;08:12:13;0;50	1008;8	58074;0;0;71;
$GPXUP;3929;08:12:14;0;50	10073;8	581;0;0;71;
$GPXUP;3929;08:12:15;0;50	10064;8	58123;0;0;71;
$GPXUP;3929;08:12:16;0;50	10055;8	58147;0;0;69;
$GPXUP;3929;08:12:17;0;50	1005;8	58172;0;0;66;
$GPXUP;3929;08:12:18;0;50	10048;8	58198;0;0;63;
$GPXUP;3929;08:12:19;0;50	10051;8	58221;0;0;60;
$GPXUP;3929;08:12:20;0;50	10059;8	5824;0;0;58;
$GPXUP;3929;08:12:21;0;50	10067;8	58259;0;0;60;
$GPXUP;3929;08:12:22;0;50	10077;8	58277;0;0;60;
$GPXUP;3929;08:12:23;0;50	10085;8	58297;0;0;61;
$GPXUP;3929;08:12:24;0;50	10094;8	58316;0;0;60;
$GPXUP;3929;08:12:25;0;50	10105;8	58332;0;0;59;
$GPXUP;3929;08:12:26;0;50	10116;8	58349;0;0;63;
$GPXUP;3929;08:12:27;0;50	10126;8	58368;0;0;63;
$GPXUP;3929;08:12:28;0;50	10135;8	58388;0;0;62;
$GPXUP;3929;08:12:29;0;50	10142;8	58409;0;0;63;
$GPXUP;3929;08:12:30;0;50	10149;8	58432;0;0;64;
$GPXUP;3929;08:12:31;0;50	1016;8	5845;0;0;65;
$GPXUP;3929;08:12:32;0;50	10172;8	58465;0;0;64;
$GPXUP;3929;08:12:33;0;50	10185;8	5848;0;0;63;
$GPXUP;3929;08:12:34;0;50	10197;8	58497;0;0;63;
$GPXUP;3929;08:12:35;0;50	10208;8	58512;0;0;62;
$GPXUP;3929;08:12:36;0;50	10222;8	58523;0;0;58;
$GPXUP;3929;08:12:37;0;50	10235;8	58532;0;0;58;
$GPXUP;3929;08:12:38;0;50	10248;8	58543;0;0;61;
$GPXUP;3929;08:12:39;0;50	10261;8	58556;0;0;62;
$GPXUP;3929;08:12:40;0;50	10273;8	5857;0;0;61;
$GPXUP;3929;08:12:41;0;50	10287;8	58581;0;0;62;
$GPXUP;3929;08:12:42;0;50	103;8	58595;0;0;60;
$GPXUP;3929;08:12:43;0;50	10308;8	58613;0;0;62;
$GPXUP;3929;08:12:44;0;50	10317;8	58634;0;0;60;
$GPXUP;3929;08:12:45;0;50	10325;8	58652;0;0;59;
$GPXUP;3929;08:12:46;0;50	10334;8	5867;0;0;58;
$GPXUP;3929;08:12:47;0;50	10339;8	5869;0;0;58;
$GPXUP;3929;08:12:48;0;50	10345;8	58711;0;0;58;
$GPXUP;3929;08:12:49;0;50	10353;8	58729;0;0;57;
$GPXUP;3929;08:12:50;0;50	10362;8	58744;0;0;57;
$GPXUP;3929;08:12:51;0;50	10374;8	58758;0;0;58;
$GPXUP;3929;08:12:52;0;50	10387;8	5877;0;0;58;
$GPXUP;3929;08:12:53;0;50	10398;8	58783;0;0;54;
$GPXUP;3929;08:12:54;0;50	10409;8	58796;0;0;52;
$GPXUP;3929;08:12:55;0;50	10418;8	58811;0;0;55;
$GPXUP;3929;08:12:56;0;50	10426;8	58829;0;0;56;
$GPXUP;3929;08:12:57;0;50	10429;8	58852;0;0;60;
$GPXUP;3929;08:12:58;0;50	10429;8	58875;0;0;60;
$GPXUP;3929;08:12:59;0;50	10427;8	58898;0;0;59;
$GPXUP;3929;08:13:00;0;50	10424;8	5892;0;0;59;
$GPXUP;3929;08:13:01;0;50	10422;8	58944;0;0;59;
$GPXUP;3929;08:13:02;0;50	1042;8	58967;0;0;58;
$GPXUP;3929;08:13:03;0;50	10416;8	58989;0;0;59;
$GPXUP;3929;08:13:04;0;50	1041;8	5901;0;0;59;
$GPXUP;3929;08:13:05;0;50	10404;8	5903;0;0;57;
$GPXUP;3929;08:13:06;0;50	10402;8	59052;0;0;57;
$GPXUP;3929;08:13:07;0;50	10404;8	59074;0;0;57;
$GPXUP;3929;08:13:08;0;50	10411;8	59094;0;0;57;
$GPXUP;3929;08:13:09;0;50	10421;8	5911;0;0;60;
$GPXUP;3929;08:13:10;0;50	10432;8	59124;0;0;55;
$GPXUP;3929;08:13:11;0;50	10445;8	59133;0;0;53;
$GPXUP;3929;08:13:12;0;50	10458;8	59136;0;0;56;
$GPXUP;3929;08:13:13;0;50	10472;8	59135;0;0;56;
$GPXUP;3929;08:13:14;0;50	10487;8	59136;0;0;56;
$GPXUP;3929;08:13:15;0;50	105;8	59139;0;0;52;
$GPXUP;3929;08:13:16;0;50	10513;8	59144;0;0;53;
$GPXUP;3929;08:13:17;0;50	10527;8	59147;0;0;56;
$GPXUP;3929;08:13:18;0;50	10541;8	59148;0;0;59;
$GPXUP;3929;08:13:19;0;50	10556;8	59146;0;0;58;
$GPXUP;3929;08:13:20;0;50	1057;8	59145;0;0;55;
$GPXUP;3929;08:13:21;0;50	10584;8	59145;0;0;54;
$GPXUP;3929;08:13:22;0;50	10598;8	59148;0;0;54;
$GPXUP;3929;08:13:23;0;50	1061;8	59157;0;0;55;
$GPXUP;3929;08:13:24;0;50	10621;8	5917;0;0;55;
$GPXUP;3929;08:13:25;0;50	1063;8	59184;0;0;52;
$GPXUP;3929;08:13:26;0;50	1064;8	59199;0;0;51;
$GPXUP;3929;08:13:27;0;50	1065;8	59211;0;0;55;
$GPXUP;3929;08:13:28;0;50	10659;8	59228;0;0;52;
$GPXUP;3929;08:13:29;0;50	10666;8	59246;0;0;51;
$GPXUP;3929;08:13:30;0;50	10672;8	59263;0;0;51;
$GPXUP;3929;08:13:31;0;50	10676;8	59281;0;0;51;
$GPXUP;3929;08:13:32;0;50	10679;8	59301;0;0;52;
$GPXUP;3929;08:13:33;0;50	1068;8	59322;0;0;53;
$GPXUP;3929;08:13:34;0;50	10683;8	59343;0;0;56;
$GPXUP;3929;08:13:35;0;50	10687;8	59363;0;0;55;
$GPXUP;3929;08:13:36;0;50	10692;8	59384;0;0;55;
$GPXUP;3929;08:13:37;0;50	10695;8	59406;0;0;54;
$GPXUP;3929;08:13:38;0;50	10698;8	59426;0;0;55;
$GPXUP;3929;08:13:39;0;50	10702;8	59446;0;0;54;
$GPXUP;3929;08:13:40;0;50	10705;8	59467;0;0;55;
$GPXUP;3929;08:13:41;0;50	10706;8	59489;0;0;57;
$GPXUP;3929;08:13:42;0;50	1071;8	5951;0;0;60;
$GPXUP;3929;08:13:43;0;50	10718;8	59529;0;0;59;
$GPXUP;3929;08:13:44;0;50	10726;8	59548;0;0;57;
$GPXUP;3929;08:13:45;0;50	10733;8	59566;0;0;56;
$GPXUP;3929;08:13:46;0;50	1074;8	59584;0;0;55;
$GPXUP;3929;08:13:47;0;50	10748;8	59603;0;0;55;
$GPXUP;3929;08:13:48;0;50	10757;8	59618;0;0;53;
$GPXUP;3929;08:13:49;0;50	10767;8	5963;0;0;50;
$GPXUP;3929;08:13:50;0;50	10775;8	59644;0;0;51;
$GPXUP;3929;08:13:51;0;50	10783;8	59662;0;0;53;
$GPXUP;3929;08:13:52;0;50	1079;8	5968;0;0;55;
$GPXUP;3929;08:13:53;0;50	10794;8	597;0;0;54;
$GPXUP;3929;08:13:54;0;50	10797;8	59721;0;0;55;
$GPXUP;3929;08:13:55;0;50	10799;8	59742;0;0;54;
$GPXUP;3929;08:13:56;0;50	10803;8	59762;0;0;55;
$GPXUP;3929;08:13:57;0;50	10809;8	59782;0;0;58;
$GPXUP;3929;08:13:58;0;50	10816;8	59801;0;0;57;
$GPXUP;3929;08:13:59;0;50	10824;8	59818;0;0;55;
$GPXUP;3929;08:14:00;0;50	10833;8	59833;0;0;53;
$GPXUP;3929;08:14:01;0;50	10842;8	59846;0;0;52;
$GPXUP;3929;08:14:02;0;50	10854;8	59856;0;0;50;
$GPXUP;3929;08:14:03;0;50	10866;8	59863;0;0;51;
$GPXUP;3929;08:14:04;0;50	10879;8	59867;0;0;53;
$GPXUP;3929;08:14:05;0;50	10892;8	59871;0;0;53;
$GPXUP;3929;08:14:06;0;50	10905;8	59876;0;0;56;
$GPXUP;3929;08:14:07;0;50	10918;8	59884;0;0;53;
$GPXUP;3929;08:14:08;0;50	1093;8	59892;0;0;52;
$GPXUP;3929;08:14:09;0;50	10942;8	59894;0;0;51;
$GPXUP;3929;08:14:10;0;50	10956;8	59892;0;0;55;
$GPXUP;3929;08:14:11;0;50	10969;8	59887;0;0;57;
$GPXUP;3929;08:14:12;0;50	10984;8	59883;0;0;59;
$GPXUP;3929;08:14:13;0;50	10998;8	59881;0;0;58;
$GPXUP;3929;08:14:14;0;50	11013;8	59879;0;0;57;
$GPXUP;3929;08:14:15;0;50	11026;8	59876;0;0;57;
$GPXUP;3929;08:14:16;0;50	11041;8	59872;0;0;57;
$GPXUP;3929;08:14:17;0;50	11055;8	59872;0;0;56;
$GPXUP;3929;08:14:18;0;50	11068;8	59881;0;0;54;
$GPXUP;3929;08:14:19;0;50	11078;8	59894;0;0;54;
$GPXUP;3929;08:14:20;0;50	11088;8	59909;0;0;55;
$GPXUP;3929;08:14:21;0;50	11097;8	59927;0;0;56;
$GPXUP;3929;08:14:22;0;50	11105;8	59944;0;0;55;
$GPXUP;3929;08:14:23;0;50	11113;8	59963;0;0;56;
$GPXUP;3929;08:14:24;0;50	11121;8	59982;0;0;58;
$GPXUP;3929;08:14:25;0;50	11129;8	60001;0;0;59;
$GPXUP;3929;08:14:26;0;50	11138;8	60019;0;0;59;
$GPXUP;3929;08:14:27;0;50	11147;8	60036;0;0;59;
$GPXUP;3929;08:14:28;0;50	11158;8	60051;0;0;58;
$GPXUP;3929;08:14:29;0;50	11169;8	60065;0;0;57;
$GPXUP;3929;08:14:30;0;50	11181;8	60078;0;0;58;
$GPXUP;3929;08:14:31;0;50	11193;8	60091;0;0;60;
$GPXUP;3929;08:14:32;0;50	11206;8	60102;0;0;58;
$GPXUP;3929;08:14:33;0;50	1122;8	60108;0;0;59;
$GPXUP;3929;08:14:34;0;50	11235;8	60109;0;0;58;
$GPXUP;3929;08:14:35;0;50	1125;8	60105;0;0;60;
$GPXUP;3929;08:14:36;0;50	11264;8	60098;0;0;61;
$GPXUP;3929;08:14:37;0;50	11279;8	60087;0;0;65;
$GPXUP;3929;08:14:38;0;50	11294;8	60077;0;0;68;
$GPXUP;3929;08:14:39;0;50	11312;8	6007;0;0;71;
$GPXUP;3929;08:14:40;0;50	11329;8	60064;0;0;72;
$GPXUP;3929;08:14:41;0;50	11346;8	60055;0;0;73;
$GPXUP;3929;08:14:42;0;50	11364;8	60042;0;0;75;
$GPXUP;3929;08:14:43;0;50	11379;8	60025;0;0;78;
$GPXUP;3929;08:14:44;0;50	11394;8	60007;0;0;76;
$GPXUP;3929;08:14:45;0;50	1141;8	59992;0;0;74;
$GPXUP;3929;08:14:46;0;50	11427;8	5998;0;0;70;
$GPXUP;3929;08:14:47;0;50	11443;8	59972;0;0;70;
$GPXUP;3929;08:14:48;0;50	1146;8	59968;0;0;69;
$GPXUP;3929;08:14:49;0;50	11477;8	59966;0;0;70;
$GPXUP;3929;08:14:50;0;50	11495;8	59961;0;0;72;
$GPXUP;3929;08:14:51;0;50	11512;8	59956;0;0;72;
$GPXUP;3929;08:14:52;0;50	11529;8	59954;0;0;66;
$GPXUP;3929;08:14:53;0;50	11545;8	59949;0;0;64;
$GPXUP;3929;08:14:54;0;50	11559;8	59938;0;0;65;
$GPXUP;3929;08:14:55;0;50	11573;8	59922;0;0;68;
$GPXUP;3929;08:14:56;0;50	11586;8	59905;0;0;70;
$GPXUP;3929;08:14:57;0;50	11602;8	59892;0;0;70;
$GPXUP;3929;08:14:58;0;50	11619;8	59885;0;0;70;
$GPXUP;3929;08:14:59;0;50	11636;8	5988;0;0;69;
$GPXUP;3929;08:15:00;0;50	11652;8	59875;0;0;68;
$GPXUP;3929;08:15:01;0;50	11668;8	59866;0;0;67;
$GPXUP;3929;08:15:02;0;50	11681;8	5985;0;0;67;
$GPXUP;3929;08:15:03;0;50	1169;8	5983;0;0;56;
$GPXUP;3929;08:15:04;0;50	11693;8	59809;0;0;54;
$GPXUP;3929;08:15:05;0;50	117;8	59792;0;0;54;
$GPXUP;3929;08:15:06;0;50	11711;8	59786;0;0;49;
$GPXUP;3929;08:15:07;0;50	11722;8	59794;0;0;53;
$GPXUP;3929;08:15:08;0;50	1173;8	5981;0;0;53;
$GPXUP;3929;08:15:09;0;50	11735;8	5983;0;0;53;
$GPXUP;3929;08:15:10;0;50	1174;8	59849;0;0;54;
$GPXUP;3929;08:15:11;0;50	11747;8	59868;0;0;56;
$GPXUP;3929;08:15:12;0;50	11755;8	59887;0;0;58;
$GPXUP;3929;08:15:13;0;50	11761;8	59908;0;0;58;
$GPXUP;3929;08:15:14;0;50	11763;8	5993;0;0;57;
$GPXUP;3929;08:15:15;0;50	11766;8	59951;0;0;57;
$GPXUP;3929;08:15:16;0;50	11769;8	59972;0;0;53;
$GPXUP;3929;08:15:17;0;50	11769;8	59992;0;0;49;
$GPXUP;3929;08:15:18;0;50	1177;8	60011;0;0;48;
$GPXUP;3929;08:15:19;0;50	11769;8	6003;0;0;51;
$GPXUP;3929;08:15:20;0;50	11766;8	6005;0;0;52;
$GPXUP;3929;08:15:21;0;50	11763;8	6007;0;0;51;
$GPXUP;3929;08:15:22;0;50	11764;8	60088;0;0;51;
$GPXUP;3929;08:15:23;0;50	1177;8	60105;0;0;50;
$GPXUP;3929;08:15:24;0;50	11779;8	6012;0;0;53;
$GPXUP;3929;08:15:25;0;50	11789;8	60133;0;0;55;
$GPXUP;3929;08:15:26;0;50	118;8	60147;0;0;56;
$GPXUP;3929;08:15:27;0;50	11812;8	60158;0;0;59;
$GPXUP;3929;08:15:28;0;50	11825;8	60168;0;0;58;
$GPXUP;3929;08:15:29;0;50	11836;8	6018;0;0;53;
$GPXUP;3929;08:15:30;0;50	11843;8	60195;0;0;49;
$GPXUP;3929;08:15:31;0;50	11845;8	60215;0;0;52;
$GPXUP;3929;08:15:32;0;50	11845;8	60234;0;0;51;
$GPXUP;3929;08:15:33;0;50	11846;8	60254;0;0;50;
$GPXUP;3929;08:15:34;0;50	11847;8	60273;0;0;50;
$GPXUP;3929;08:15:35;0;50	1185;8	60292;0;0;50;
$GPXUP;3929;08:15:36;0;50	11857;8	60308;0;0;52;
$GPXUP;3929;08:15:37;0;50	11864;8	60326;0;0;53;
$GPXUP;3929;08:15:38;0;50	11869;8	60344;0;0;54;
$GPXUP;3929;08:15:39;0;50	11872;8	60364;0;0;53;
$GPXUP;3929;08:15:40;0;50	11874;8	60384;0;0;53;
$GPXUP;3929;08:15:41;0;50	11873;8	60406;0;0;54;
$GPXUP;3929;08:15:42;0;50	11871;8	60427;0;0;53;
$GPXUP;3929;08:15:43;0;50	11869;8	60447;0;0;53;
$GPXUP;3929;08:15:44;0;50	11868;8	60468;0;0;53;
$GPXUP;3929;08:15:45;0;50	11868;8	60488;0;0;54;
$GPXUP;3929;08:15:46;0;50	1187;8	6051;0;0;59;
$GPXUP;3929;08:15:47;0;50	11872;8	60533;0;0;59;
$GPXUP;3929;08:15:48;0;50	11873;8	60556;0;0;59;
$GPXUP;3929;08:15:49;0;50	11874;8	60579;0;0;60;
$GPXUP;3929;08:15:50;0;50	11876;8	60603;0;0;61;
$GPXUP;3929;08:15:51;0;50	11877;8	60627;0;0;61;
$GPXUP;3929;08:15:52;0;50	11878;8	60651;0;0;61;
$GPXUP;3929;08:15:53;0;50	11877;8	60675;0;0;61;
$GPXUP;3929;08:15:54;0;50	11875;8	60698;0;0;63;
$GPXUP;3929;08:15:55;0;50	11871;8	60722;0;0;62;
$GPXUP;3929;08:15:56;0;50	11868;8	60745;0;0;60;
$GPXUP;3929;08:15:57;0;50	11865;8	60767;0;0;56;
$GPXUP;3929;08:15:58;0;50	11865;8	60788;0;0;53;
$GPXUP;3929;08:15:59;0;50	11867;8	60808;0;0;52;
$GPXUP;3929;08:16:00;0;50	11873;8	60826;0;0;53;
$GPXUP;3929;08:16:01;0;50	11883;8	60839;0;0;52;
$GPXUP;3929;08:16:02;0;50	11895;8	60849;0;0;52;
$GPXUP;3929;08:16:03;0;50	11906;8	6086;0;0;54;
$GPXUP;3929;08:16:04;0;50	11915;8	60876;0;0;53;
$GPXUP;3929;08:16:05;0;50	11922;8	60894;0;0;54;
$GPXUP;3929;08:16:06;0;50	11927;8	60914;0;0;54;
$GPXUP;3929;08:16:07;0;50	11933;8	60932;0;0;54;
$GPXUP;3929;08:16:08;0;50	11939;8	60951;0;0;56;
$GPXUP;3929;08:16:09;0;50	11941;8	60974;0;0;60;
$GPXUP;3929;08:16:10;0;50	11942;8	60997;0;0;60;
$GPXUP;3929;08:16:11;0;50	11945;8	6102;0;0;60;
$GPXUP;3929;08:16:12;0;50	11951;8	61041;0;0;60;
$GPXUP;3929;08:16:13;0;50	11961;8	61059;0;0;62;
$GPXUP;3929;08:16:14;0;50	11973;8	61075;0;0;63;
$GPXUP;3929;08:16:15;0;50	11987;8	61088;0;0;66;
$GPXUP;3929;08:16:16;0;50	12001;8	611;0;0;66;
$GPXUP;3929;08:16:17;0;50	12015;8	61112;0;0;64;
$GPXUP;3929;08:16:18;0;50	12027;8	61128;0;0;62;
$GPXUP;3929;08:16:19;0;50	12037;8	61147;0;0;61;
$GPXUP;3929;08:16:20;0;50	12048;8	61164;0;0;61;
$GPXUP;3929;08:16:21;0;50	12061;8	61178;0;0;63;
$GPXUP;3929;08:16:22;0;50	12073;8	61192;0;0;61;
$GPXUP;3929;08:16:23;0;50	12085;8	61206;0;0;59;
$GPXUP;3929;08:16:24;0;50	12098;8	61218;0;0;60;
$GPXUP;3929;08:16:25;0;50	12111;8	61226;0;0;58;
$GPXUP;3929;08:16:26;0;50	12125;8	61234;0;0;57;
$GPXUP;3929;08:16:27;0;50	12138;8	61243;0;0;56;
$GPXUP;3929;08:16:28;0;50	12151;8	61249;0;0;54;
$GPXUP;3929;08:16:29;0;50	12165;8	61255;0;0;59;
$GPXUP;3929;08:16:30;0;50	12178;8	61264;0;0;57;
$GPXUP;3929;08:16:31;0;50	1219;8	61276;0;0;52;
$GPXUP;3929;08:16:32;0;50	12199;8	61289;0;0;52;
$GPXUP;3929;08:16:33;0;50	12207;8	61304;0;0;51;
$GPXUP;3929;08:16:34;0;50	12216;8	6132;0;0;51;
$GPXUP;3929;08:16:35;0;50	12225;8	61334;0;0;55;
$GPXUP;3929;08:16:36;0;50	12236;8	61347;0;0;53;
$GPXUP;3929;08:16:37;0;50	12247;8	61357;0;0;52;
$GPXUP;3929;08:16:38;0;50	12259;8	61365;0;0;53;
$GPXUP;3929;08:16:39;0;50	12272;8	61366;0;0;56;
$GPXUP;3929;08:16:40;0;50	12286;8	61359;0;0;60;
$GPXUP;3929;08:16:41;0;50	12299;8	61346;0;0;66;
$GPXUP;3929;08:16:42;0;50	12311;8	61325;0;0;75;
$GPXUP;3929;08:16:43;0;50	12317;8	61297;0;0;75;
$GPXUP;3929;08:16:44;0;50	12319;8	61266;0;0;74;
$GPXUP;3929;08:16:45;0;50	12318;8	61238;0;0;70;
$GPXUP;3929;08:16:46;0;50	12312;8	61211;0;0;76;
$GPXUP;3929;08:16:47;0;50	123;8	61191;0;0;72;
$GPXUP;3929;08:16:48;0;50	12283;8	61184;0;0;66;
$GPXUP;3929;08:16:49;0;50	12267;8	61188;0;0;67;
$GPXUP;3929;08:16:50;0;50	12254;8	61203;0;0;66;
$GPXUP;3929;08:16:51;0;50	12244;8	61224;0;0;64;
$GPXUP;3929;08:16:52;0;50	12239;8	61246;0;0;59;
$GPXUP;3929;08:16:53;0;50	1224;8	61266;0;0;49;
$GPXUP;3929;08:16:54;0;50	12246;8	61281;0;0;41;
$GPXUP;3929;08:16:55;0;50	12255;8	61287;0;0;44;
$GPXUP;3929;08:16:56;0;50	12267;8	61283;0;0;51;
$GPXUP;3929;08:16:57;0;50	12279;8	61276;0;0;52;
$GPXUP;3929;08:16:58;0;50	12291;8	61265;0;0;55;
$GPXUP;3929;08:16:59;0;50	12301;8	61248;0;0;62;
$GPXUP;3929;08:17:00;0;50	12306;8	61224;0;0;65;
$GPXUP;3929;08:17:01;0;50	12305;8	61199;0;0;64;
$GPXUP;3929;08:17:02;0;50	12298;8	61178;0;0;63;
$GPXUP;3929;08:17:03;0;50	12286;8	61166;0;0;59;
$GPXUP;3929;08:17:04;0;50	1227;8	61164;0;0;66;
$GPXUP;3929;08:17:05;0;50	12257;8	61173;0;0;62;
$GPXUP;3929;08:17:06;0;50	12248;8	61192;0;0;59;
$GPXUP;3929;08:17:07;0;50	12246;8	61213;0;0;57;
$GPXUP;3929;08:17:08;0;50	12252;8	61232;0;0;53;
$GPXUP;3929;08:17:09;0;50	1226;8	61247;0;0;50;
$GPXUP;3929;08:17:10;0;50	12266;8	61262;0;0;47;
$GPXUP;3929;08:17:11;0;50	12268;8	6128;0;0;45;
$GPXUP;3929;08:17:12;0;50	12274;8	61294;0;0;43;
$GPXUP;3929;08:17:13;0;50	12284;8	61299;0;0;46;
$GPXUP;3929;08:17:14;0;50	12296;8	61293;0;0;53;
$GPXUP;3929;08:17:15;0;50	12306;8	61276;0;0;62;
$GPXUP;3929;08:17:16;0;50	12315;8	61252;0;0;64;
$GPXUP;3929;08:17:17;0;50	1232;8	61228;0;0;64;
$GPXUP;3929;08:17:18;0;50	12322;8	61203;0;0;66;
$GPXUP;3929;08:17:19;0;50	12319;8	61178;0;0;59;
$GPXUP;3929;08:17:20;0;50	12314;8	61157;0;0;58;
$GPXUP;3929;08:17:21;0;50	12301;8	61144;0;0;60;
$GPXUP;3929;08:17:22;0;50	12287;8	61148;0;0;53;
$GPXUP;3929;08:17:23;0;50	12278;8	61163;0;0;51;
$GPXUP;3929;08:17:24;0;50	12273;8	61181;0;0;48;
$GPXUP;3929;08:17:25;0;50	12273;8	61199;0;0;46;
$GPXUP;3929;08:17:26;0;50	12278;8	61215;0;0;46;
$GPXUP;3929;08:17:27;0;50	12287;8	61229;0;0;50;
$GPXUP;3929;08:17:28;0;50	12296;8	61243;0;0;51;
$GPXUP;3929;08:17:29;0;50	12304;8	61259;0;0;51;
$GPXUP;3929;08:17:30;0;50	12314;8	61272;0;0;55;
$GPXUP;3929;08:17:31;0;50	12327;8	6128;0;0;55;
$GPXUP;3929;08:17:32;0;50	1234;8	61286;0;0;55;
$GPXUP;3929;08:17:33;0;50	12353;8	61292;0;0;54;
$GPXUP;3929;08:17:34;0;50	12364;8	61303;0;0;50;
$GPXUP;3929;08:17:35;0;50	1237;8	6132;0;0;48;
$GPXUP;3929;08:17:36;0;50	12371;8	61338;0;0;47;
$GPXUP;3929;08:17:37;0;50	12369;8	61356;0;0;46;
$GPXUP;3929;08:17:38;0;50	12369;8	61374;0;0;46;
$GPXUP;3929;08:17:39;0;50	12371;8	61392;0;0;47;
$GPXUP;3929;08:17:40;0;50	12376;8	61408;0;0;46;
$GPXUP;3929;08:17:41;0;50	12383;8	61422;0;0;46;
$GPXUP;3929;08:17:42;0;50	12391;8	61437;0;0;49;
$GPXUP;3929;08:17:43;0;50	12398;8	61452;0;0;50;
$GPXUP;3929;08:17:44;0;50	12404;8	6147;0;0;52;
$GPXUP;3929;08:17:45;0;50	1241;8	61488;0;0;54;
$GPXUP;3929;08:17:46;0;50	12418;8	61506;0;0;54;
$GPXUP;3929;08:17:47;0;50	12424;8	61525;0;0;53;
$GPXUP;3929;08:17:48;0;50	12426;8	61545;0;0;53;
$GPXUP;3929;08:17:49;0;50	12424;8	61566;0;0;54;
$GPXUP;3929;08:17:50;0;50	12421;8	61587;0;0;54;
$GPXUP;3929;08:17:51;0;50	12419;8	61607;0;0;53;
$GPXUP;3929;08:17:52;0;50	12416;8	61628;0;0;54;
$GPXUP;3929;08:17:53;0;50	12413;8	6165;0;0;56;
$GPXUP;3929;08:17:54;0;50	12409;8	6167;0;0;59;
$GPXUP;3929;08:17:55;0;50	12405;8	61692;0;0;60;
$GPXUP;3929;08:17:56;0;50	12404;8	61716;0;0;59;
$GPXUP;3929;08:17:57;0;50	12408;8	61738;0;0;59;
$GPXUP;3929;08:17:58;0;50	12411;8	6176;0;0;55;
$GPXUP;3929;08:17:59;0;50	12413;8	61781;0;0;53;
$GPXUP;3929;08:18:00;0;50	12416;8	61801;0;0;52;
$GPXUP;3929;08:18:01;0;50	12418;8	6182;0;0;49;
$GPXUP;3929;08:18:02;0;50	12418;8	61838;0;0;47;
$GPXUP;3929;08:18:03;0;50	12415;8	61857;0;0;48;
$GPXUP;3929;08:18:04;0;50	12409;8	61873;0;0;52;
$GPXUP;3929;08:18:05;0;50	124;8	61889;0;0;54;
$GPXUP;3929;08:18:06;0;50	12394;8	61907;0;0;54;
$GPXUP;3929;08:18:07;0;50	12389;8	61927;0;0;54;
$GPXUP;3929;08:18:08;0;50	12383;8	61944;0;0;51;
$GPXUP;3929;08:18:09;0;50	12377;8	6196;0;0;49;
$GPXUP;3929;08:18:10;0;50	12369;8	61975;0;0;47;
$GPXUP;3929;08:18:11;0;50	1236;8	61988;0;0;51;
$GPXUP;3929;08:18:12;0;50	1235;8	62;0;0;55;
$GPXUP;3929;08:18:13;0;50	12337;8	62011;0;0;58;
$GPXUP;3929;08:18:14;0;50	12324;8	62022;0;0;59;
$GPXUP;3929;08:18:15;0;50	1231;8	62029;0;0;59;
$GPXUP;3929;08:18:16;0;50	12296;8	62035;0;0;58;
$GPXUP;3929;08:18:17;0;50	12282;8	62045;0;0;59;
$GPXUP;3929;08:18:18;0;50	12272;8	6206;0;0;55;
$GPXUP;3929;08:18:19;0;50	12266;8	62078;0;0;50;
$GPXUP;3929;08:18:20;0;50	12264;8	62097;0;0;48;
$GPXUP;3929;08:18:21;0;50	12263;8	62115;0;0;46;
$GPXUP;3929;08:18:22;0;50	12264;8	62133;0;0;46;
$GPXUP;3929;08:18:23;0;50	12264;8	62151;0;0;47;
$GPXUP;3929;08:18:24;0;50	12263;8	6217;0;0;48;
$GPXUP;3929;08:18:25;0;50	12262;8	62188;0;0;48;
$GPXUP;3929;08:18:26;0;50	1226;8	62207;0;0;50;
$GPXUP;3929;08:18:27;0;50	12258;8	62226;0;0;50;
$GPXUP;3929;08:18:28;0;50	1226;8	62246;0;0;54;
$GPXUP;3929;08:18:29;0;50	12263;8	62266;0;0;54;
$GPXUP;3929;08:18:30;0;50	12268;8	62286;0;0;53;
$GPXUP;3929;08:18:31;0;50	12274;8	62305;0;0;53;
$GPXUP;3929;08:18:32;0;50	12277;8	62325;0;0;53;
$GPXUP;3929;08:18:33;0;50	12277;8	62345;0;0;54;
$GPXUP;3929;08:18:34;0;50	12273;8	62366;0;0;56;
$GPXUP;3929;08:18:35;0;50	1227;8	62387;0;0;58;
$GPXUP;3929;08:18:36;0;50	12266;8	6241;0;0;59;
$GPXUP;3929;08:18:37;0;50	12262;8	62433;0;0;59;
$GPXUP;3929;08:18:38;0;50	12258;8	62455;0;0;57;
$GPXUP;3929;08:18:39;0;50	12254;8	62476;0;0;55;
$GPXUP;3929;08:18:40;0;50	12251;8	62497;0;0;54;
$GPXUP;3929;08:18:41;0;50	12248;8	62518;0;0;53;
$GPXUP;3929;08:18:42;0;50	12248;8	62538;0;0;52;
$GPXUP;3929;08:18:43;0;50	1225;8	62558;0;0;51;
$GPXUP;3929;08:18:44;0;50	12251;8	62578;0;0;48;
$GPXUP;3929;08:18:45;0;50	12253;8	62596;0;0;48;
$GPXUP;3929;08:18:46;0;50	12254;8	62614;0;0;49;
$GPXUP;3929;08:18:47;0;50	12259;8	62632;0;0;52;
$GPXUP;3929;08:18:48;0;50	12264;8	62651;0;0;53;
$GPXUP;3929;08:18:49;0;50	1227;8	6267;0;0;55;
$GPXUP;3929;08:18:50;0;50	12276;8	62689;0;0;54;
$GPXUP;3929;08:18:51;0;50	12282;8	62709;0;0;53;
$GPXUP;3929;08:18:52;0;50	12284;8	62729;0;0;53;
$GPXUP;3929;08:18:53;0;50	12282;8	6275;0;0;54;
$GPXUP;3929;08:18:54;0;50	12281;8	62772;0;0;55;
$GPXUP;3929;08:18:55;0;50	12279;8	62793;0;0;56;
$GPXUP;3929;08:18:56;0;50	12278;8	62816;0;0;57;
$GPXUP;3929;08:18:57;0;50	12275;8	62838;0;0;59;
$GPXUP;3929;08:18:58;0;50	1227;8	6286;0;0;58;
$GPXUP;3929;08:18:59;0;50	12266;8	62881;0;0;56;
$GPXUP;3929;08:19:00;0;50	12262;8	62902;0;0;52;
$GPXUP;3929;08:19:01;0;50	12259;8	62921;0;0;51;
$GPXUP;3929;08:19:02;0;50	12258;8	6294;0;0;52;
$GPXUP;3929;08:19:03;0;50	12255;8	62961;0;0;55;
$GPXUP;3929;08:19:04;0;50	12251;8	62981;0;0;56;
$GPXUP;3929;08:19:05;0;50	12246;8	63002;0;0;58;
$GPXUP;3929;08:19:06;0;50	12242;8	63024;0;0;58;
$GPXUP;3929;08:19:07;0;50	12242;8	63046;0;0;60;
$GPXUP;3929;08:19:08;0;50	12243;8	6307;0;0;60;
$GPXUP;3929;08:19:09;0;50	12244;8	63093;0;0;60;
$GPXUP;3929;08:19:10;0;50	12244;8	63117;0;0;61;
$GPXUP;3929;08:19:11;0;50	12243;8	63141;0;0;62;
$GPXUP;3929;08:19:12;0;50	12241;8	63165;0;0;62;
$GPXUP;3929;08:19:13;0;50	12239;8	6319;0;0;62;
$GPXUP;3929;08:19:14;0;50	12233;8	63212;0;0;64;
$GPXUP;3929;08:19:15;0;50	12225;8	63233;0;0;64;
$GPXUP;3929;08:19:16;0;50	12216;8	63254;0;0;64;
$GPXUP;3929;08:19:17;0;50	12209;8	63274;0;0;57;
$GPXUP;3929;08:19:18;0;50	12201;8	63291;0;0;57;
$GPXUP;3929;08:19:19;0;50	12188;8	63303;0;0;60;
$GPXUP;3929;08:19:20;0;50	12174;8	63311;0;0;60;
$GPXUP;3929;08:19:21;0;50	12159;8	63313;0;0;64;
$GPXUP;3929;08:19:22;0;50	12143;8	63312;0;0;65;
$GPXUP;3929;08:19:23;0;50	12128;8	63311;0;0;59;
$GPXUP;3929;08:19:24;0;50	12115;8	63317;0;0;55;
$GPXUP;3929;08:19:25;0;50	12106;8	63331;0;0;52;
$GPXUP;3929;08:19:26;0;50	121;8	63349;0;0;49;
$GPXUP;3929;08:19:27;0;50	12099;8	63368;0;0;46;
$GPXUP;3929;08:19:28;0;50	12103;8	63384;0;0;43;
$GPXUP;3929;08:19:29;0;50	12112;8	63394;0;0;45;
$GPXUP;3929;08:19:30;0;50	12124;8	63399;0;0;48;
$GPXUP;3929;08:19:31;0;50	12135;8	63405;0;0;47;
$GPXUP;3929;08:19:32;0;50	12146;8	63413;0;0;46;
$GPXUP;3929;08:19:33;0;50	12157;8	63419;0;0;48;
[truncated: 145 more rows]
