# Supplementary material for: Pigeon Navigation: Different Routes Lead to Frankfurt
Source: PLoS One. 2014 Nov 12;9(11):e112439. doi: 10.1371/journal.pone.0112439 (PMC4229201; doi:10.1371/journal.pone.0112439)
Supplement: File S4 — Files containing the original track data and a ‘Read me’ explaining the data format. (ZIP) [file pone.0112439.s004.zip › S-KB/100525xup08_763_INC.log]

$GPXUP;3929;08:18:11;0;50	07182;8	53889;0;0;0;
$GPXUP;3929;08:18:12;0;50	07181;8	53887;0;0;3;
$GPXUP;3929;08:18:13;0;50	0718;8	53886;0;0;3;
$GPXUP;3929;08:18:14;0;50	0718;8	53886;0;0;3;
$GPXUP;3929;08:18:15;0;50	07179;8	53886;0;0;3;
$GPXUP;3929;08:18:16;0;50	07178;8	53886;0;0;5;
$GPXUP;3929;08:18:17;0;50	07176;8	53887;0;0;9;
$GPXUP;3929;08:18:18;0;50	07173;8	5389;0;0;17;
$GPXUP;3929;08:18:19;0;50	07166;8	539;0;0;30;
$GPXUP;3929;08:18:20;0;50	07157;8	53914;0;0;44;
$GPXUP;3929;08:18:21;0;50	07151;8	53931;0;0;47;
$GPXUP;3929;08:18:22;0;50	07148;8	53949;0;0;47;
$GPXUP;3929;08:18:23;0;50	07145;8	53966;0;0;45;
$GPXUP;3929;08:18:24;0;50	07141;8	53983;0;0;44;
$GPXUP;3929;08:18:25;0;50	07135;8	53997;0;0;42;
$GPXUP;3929;08:18:26;0;50	07125;8	54006;0;0;45;
$GPXUP;3929;08:18:27;0;50	07111;8	54012;0;0;50;
$GPXUP;3929;08:18:28;0;50	07096;8	54012;0;0;54;
$GPXUP;3929;08:18:29;0;50	07082;8	54016;0;0;56;
$GPXUP;3929;08:18:30;0;50	07068;8	5402;0;0;58;
$GPXUP;3929;08:18:31;0;50	07053;8	54025;0;0;55;
$GPXUP;3929;08:18:32;0;50	0704;8	54029;0;0;54;
$GPXUP;3929;08:18:33;0;50	07026;8	5403;0;0;55;
$GPXUP;3929;08:18:34;0;50	07011;8	54032;0;0;57;
$GPXUP;3929;08:18:35;0;50	06998;8	54035;0;0;55;
$GPXUP;3929;08:18:36;0;50	06985;8	54042;0;0;49;
$GPXUP;3929;08:18:37;0;50	06976;8	54052;0;0;45;
$GPXUP;3929;08:18:38;0;50	0697;8	54068;0;0;45;
$GPXUP;3929;08:18:39;0;50	06967;8	54088;0;0;48;
$GPXUP;3929;08:18:40;0;50	06969;8	54109;0;0;46;
$GPXUP;3929;08:18:41;0;50	06978;8	54127;0;0;43;
$GPXUP;3929;08:18:42;0;50	06994;8	54139;0;0;47;
$GPXUP;3929;08:18:43;0;50	07015;8	54139;0;0;62;
$GPXUP;3929;08:18:44;0;50	0703;8	54127;0;0;55;
$GPXUP;3929;08:18:45;0;50	07039;8	54104;0;0;54;
$GPXUP;3929;08:18:46;0;50	07042;8	54077;0;0;49;
$GPXUP;3929;08:18:47;0;50	0704;8	54057;0;0;42;
$GPXUP;3929;08:18:48;0;50	0703;8	54043;0;0;36;
$GPXUP;3929;08:18:49;0;50	0701;8	54035;0;0;45;
$GPXUP;3929;08:18:50;0;50	06984;8	54033;0;0;63;
$GPXUP;3929;08:18:51;0;50	06964;8	54038;0;0;67;
$GPXUP;3929;08:18:52;0;50	06952;8	54055;0;0;65;
$GPXUP;3929;08:18:53;0;50	0695;8	54074;0;0;51;
$GPXUP;3929;08:18:54;0;50	06951;8	5409;0;0;41;
$GPXUP;3929;08:18:55;0;50	06964;8	54102;0;0;32;
$GPXUP;3929;08:18:56;0;50	06986;8	54109;0;0;44;
$GPXUP;3929;08:18:57;0;50	07007;8	54106;0;0;59;
$GPXUP;3929;08:18:58;0;50	07023;8	54093;0;0;61;
$GPXUP;3929;08:18:59;0;50	07034;8	54071;0;0;57;
$GPXUP;3929;08:19:00;0;50	0704;8	54045;0;0;61;
$GPXUP;3929;08:19:01;0;50	07042;8	54019;0;0;58;
$GPXUP;3929;08:19:02;0;50	07041;8	53994;0;0;57;
$GPXUP;3929;08:19:03;0;50	07033;8	53969;0;0;61;
$GPXUP;3929;08:19:04;0;50	07026;8	53944;0;0;67;
$GPXUP;3929;08:19:05;0;50	0702;8	53918;0;0;66;
$GPXUP;3929;08:19:06;0;50	07018;8	53893;0;0;63;
$GPXUP;3929;08:19:07;0;50	0702;8	53868;0;0;64;
$GPXUP;3929;08:19:08;0;50	07023;8	53841;0;0;70;
$GPXUP;3929;08:19:09;0;50	07026;8	53812;0;0;74;
$GPXUP;3929;08:19:10;0;50	07027;8	53783;0;0;73;
$GPXUP;3929;08:19:11;0;50	07029;8	53756;0;0;70;
$GPXUP;3929;08:19:12;0;50	0703;8	53728;0;0;69;
$GPXUP;3929;08:19:13;0;50	07032;8	53701;0;0;69;
$GPXUP;3929;08:19:14;0;50	07035;8	53675;0;0;68;
$GPXUP;3929;08:19:15;0;50	07039;8	53649;0;0;68;
$GPXUP;3929;08:19:16;0;50	07042;8	53623;0;0;69;
$GPXUP;3929;08:19:17;0;50	07043;8	53595;0;0;70;
$GPXUP;3929;08:19:18;0;50	07039;8	53568;0;0;71;
$GPXUP;3929;08:19:19;0;50	07031;8	53543;0;0;70;
$GPXUP;3929;08:19:20;0;50	07019;8	53521;0;0;67;
$GPXUP;3929;08:19:21;0;50	07004;8	53506;0;0;66;
$GPXUP;3929;08:19:22;0;50	06986;8	53503;0;0;64;
$GPXUP;3929;08:19:23;0;50	06971;8	53514;0;0;58;
$GPXUP;3929;08:19:24;0;50	06962;8	53537;0;0;56;
$GPXUP;3929;08:19:25;0;50	06957;8	53562;0;0;54;
$GPXUP;3929;08:19:26;0;50	06956;8	53586;0;0;53;
$GPXUP;3929;08:19:27;0;50	06956;8	53609;0;0;50;
$GPXUP;3929;08:19:28;0;50	06958;8	53629;0;0;47;
$GPXUP;3929;08:19:29;0;50	06963;8	53648;0;0;46;
$GPXUP;3929;08:19:30;0;50	06968;8	53666;0;0;50;
$GPXUP;3929;08:19:31;0;50	06972;8	53686;0;0;51;
$GPXUP;3929;08:19:32;0;50	06974;8	53706;0;0;51;
$GPXUP;3929;08:19:33;0;50	06973;8	53725;0;0;49;
$GPXUP;3929;08:19:34;0;50	06969;8	53744;0;0;48;
$GPXUP;3929;08:19:35;0;50	06966;8	53762;0;0;49;
$GPXUP;3929;08:19:36;0;50	06963;8	5378;0;0;49;
$GPXUP;3929;08:19:37;0;50	06962;8	53799;0;0;47;
$GPXUP;3929;08:19:38;0;50	06965;8	53816;0;0;44;
$GPXUP;3929;08:19:39;0;50	06971;8	5383;0;0;41;
$GPXUP;3929;08:19:40;0;50	06983;8	5384;0;0;43;
$GPXUP;3929;08:19:41;0;50	06998;8	53842;0;0;50;
$GPXUP;3929;08:19:42;0;50	07015;8	53838;0;0;57;
$GPXUP;3929;08:19:43;0;50	0703;8	53834;0;0;55;
$GPXUP;3929;08:19:44;0;50	07044;8	53829;0;0;57;
$GPXUP;3929;08:19:45;0;50	07058;8	53819;0;0;57;
$GPXUP;3929;08:19:46;0;50	07071;8	53804;0;0;64;
$GPXUP;3929;08:19:47;0;50	07083;8	53786;0;0;66;
$GPXUP;3929;08:19:48;0;50	07094;8	53766;0;0;67;
$GPXUP;3929;08:19:49;0;50	07103;8	53742;0;0;68;
$GPXUP;3929;08:19:50;0;50	07107;8	53716;0;0;67;
$GPXUP;3929;08:19:51;0;50	07104;8	53688;0;0;66;
$GPXUP;3929;08:19:52;0;50	07095;8	53663;0;0;61;
$GPXUP;3929;08:19:53;0;50	0708;8	53644;0;0;60;
$GPXUP;3929;08:19:54;0;50	07056;8	53633;0;0;70;
$GPXUP;3929;08:19:55;0;50	0703;8	53633;0;0;79;
$GPXUP;3929;08:19:56;0;50	07013;8	53643;0;0;66;
$GPXUP;3929;08:19:57;0;50	07;8	53658;0;0;59;
$GPXUP;3929;08:19:58;0;50	06989;8	53676;0;0;56;
$GPXUP;3929;08:19:59;0;50	06981;8	53695;0;0;55;
$GPXUP;3929;08:20:00;0;50	06975;8	53715;0;0;53;
$GPXUP;3929;08:20:01;0;50	06973;8	53736;0;0;51;
$GPXUP;3929;08:20:02;0;50	06968;8	53755;0;0;51;
$GPXUP;3929;08:20:03;0;50	06964;8	53774;0;0;53;
$GPXUP;3929;08:20:04;0;50	06958;8	53794;0;0;54;
$GPXUP;3929;08:20:05;0;50	06952;8	53814;0;0;55;
$GPXUP;3929;08:20:06;0;50	06948;8	53834;0;0;55;
$GPXUP;3929;08:20:07;0;50	06945;8	53856;0;0;54;
$GPXUP;3929;08:20:08;0;50	06943;8	53876;0;0;54;
$GPXUP;3929;08:20:09;0;50	0694;8	53897;0;0;54;
$GPXUP;3929;08:20:10;0;50	06938;8	53918;0;0;54;
$GPXUP;3929;08:20:11;0;50	06937;8	53939;0;0;54;
$GPXUP;3929;08:20:12;0;50	06936;8	5396;0;0;55;
$GPXUP;3929;08:20:13;0;50	06938;8	53982;0;0;53;
$GPXUP;3929;08:20:14;0;50	06942;8	54002;0;0;53;
$GPXUP;3929;08:20:15;0;50	06945;8	54021;0;0;53;
$GPXUP;3929;08:20:16;0;50	06946;8	54042;0;0;53;
$GPXUP;3929;08:20:17;0;50	06944;8	54062;0;0;54;
$GPXUP;3929;08:20:18;0;50	0694;8	54082;0;0;54;
$GPXUP;3929;08:20:19;0;50	06936;8	54102;0;0;52;
$GPXUP;3929;08:20:20;0;50	06933;8	54121;0;0;50;
$GPXUP;3929;08:20:21;0;50	06931;8	5414;0;0;50;
$GPXUP;3929;08:20:22;0;50	06932;8	5416;0;0;52;
$GPXUP;3929;08:20:23;0;50	06935;8	5418;0;0;53;
$GPXUP;3929;08:20:24;0;50	06938;8	54201;0;0;53;
$GPXUP;3929;08:20:25;0;50	0694;8	54221;0;0;54;
$GPXUP;3929;08:20:26;0;50	06943;8	54242;0;0;54;
$GPXUP;3929;08:20:27;0;50	06944;8	54262;0;0;55;
$GPXUP;3929;08:20:28;0;50	06945;8	54284;0;0;56;
$GPXUP;3929;08:20:29;0;50	06946;8	54305;0;0;54;
$GPXUP;3929;08:20:30;0;50	06951;8	54325;0;0;53;
$GPXUP;3929;08:20:31;0;50	06959;8	54343;0;0;53;
$GPXUP;3929;08:20:32;0;50	06967;8	5436;0;0;55;
$GPXUP;3929;08:20:33;0;50	06976;8	54377;0;0;58;
$GPXUP;3929;08:20:34;0;50	06986;8	54395;0;0;61;
$GPXUP;3929;08:20:35;0;50	06996;8	54413;0;0;61;
$GPXUP;3929;08:20:36;0;50	07005;8	54431;0;0;59;
$GPXUP;3929;08:20:37;0;50	07012;8	5445;0;0;56;
$GPXUP;3929;08:20:38;0;50	07017;8	54469;0;0;53;
$GPXUP;3929;08:20:39;0;50	0702;8	54489;0;0;54;
$GPXUP;3929;08:20:40;0;50	07022;8	5451;0;0;54;
$GPXUP;3929;08:20:41;0;50	07025;8	5453;0;0;53;
$GPXUP;3929;08:20:42;0;50	0703;8	54549;0;0;56;
$GPXUP;3929;08:20:43;0;50	07036;8	54569;0;0;56;
$GPXUP;3929;08:20:44;0;50	07042;8	54588;0;0;54;
$GPXUP;3929;08:20:45;0;50	07046;8	54609;0;0;56;
$GPXUP;3929;08:20:46;0;50	07048;8	5463;0;0;57;
$GPXUP;3929;08:20:47;0;50	07049;8	54652;0;0;57;
$GPXUP;3929;08:20:48;0;50	0705;8	54674;0;0;56;
$GPXUP;3929;08:20:49;0;50	07049;8	54695;0;0;54;
$GPXUP;3929;08:20:50;0;50	07046;8	54715;0;0;54;
$GPXUP;3929;08:20:51;0;50	07039;8	54734;0;0;55;
$GPXUP;3929;08:20:52;0;50	07029;8	54751;0;0;57;
$GPXUP;3929;08:20:53;0;50	07015;8	54766;0;0;62;
$GPXUP;3929;08:20:54;0;50	07003;8	54783;0;0;61;
$GPXUP;3929;08:20:55;0;50	06994;8	54802;0;0;61;
$GPXUP;3929;08:20:56;0;50	06987;8	54822;0;0;58;
$GPXUP;3929;08:20:57;0;50	06986;8	54844;0;0;55;
$GPXUP;3929;08:20:58;0;50	06991;8	54864;0;0;51;
$GPXUP;3929;08:20:59;0;50	07002;8	54881;0;0;53;
$GPXUP;3929;08:21:00;0;50	07014;8	54896;0;0;56;
$GPXUP;3929;08:21:01;0;50	07026;8	5491;0;0;54;
$GPXUP;3929;08:21:02;0;50	07038;8	54923;0;0;54;
$GPXUP;3929;08:21:03;0;50	07051;8	54934;0;0;56;
$GPXUP;3929;08:21:04;0;50	07063;8	54945;0;0;54;
$GPXUP;3929;08:21:05;0;50	07074;8	54957;0;0;53;
$GPXUP;3929;08:21:06;0;50	07085;8	54971;0;0;56;
$GPXUP;3929;08:21:07;0;50	07093;8	54988;0;0;58;
$GPXUP;3929;08:21:08;0;50	071;8	55008;0;0;58;
$GPXUP;3929;08:21:09;0;50	07107;8	55028;0;0;58;
$GPXUP;3929;08:21:10;0;50	07112;8	55049;0;0;58;
$GPXUP;3929;08:21:11;0;50	07118;8	55071;0;0;60;
$GPXUP;3929;08:21:12;0;50	07122;8	55093;0;0;61;
$GPXUP;3929;08:21:13;0;50	07126;8	55116;0;0;61;
$GPXUP;3929;08:21:14;0;50	07131;8	55138;0;0;61;
$GPXUP;3929;08:21:15;0;50	07136;8	55161;0;0;61;
$GPXUP;3929;08:21:16;0;50	07142;8	55183;0;0;60;
$GPXUP;3929;08:21:17;0;50	07149;8	55204;0;0;58;
$GPXUP;3929;08:21:18;0;50	07158;8	55222;0;0;58;
$GPXUP;3929;08:21:19;0;50	07169;8	55239;0;0;61;
$GPXUP;3929;08:21:20;0;50	0718;8	55254;0;0;62;
$GPXUP;3929;08:21:21;0;50	07193;8	5527;0;0;62;
$GPXUP;3929;08:21:22;0;50	07206;8	55283;0;0;62;
$GPXUP;3929;08:21:23;0;50	07218;8	55299;0;0;63;
$GPXUP;3929;08:21:24;0;50	07229;8	55316;0;0;65;
$GPXUP;3929;08:21:25;0;50	0724;8	55336;0;0;64;
$GPXUP;3929;08:21:26;0;50	0725;8	55354;0;0;63;
$GPXUP;3929;08:21:27;0;50	0726;8	55374;0;0;65;
$GPXUP;3929;08:21:28;0;50	0727;8	55394;0;0;66;
$GPXUP;3929;08:21:29;0;50	07279;8	55415;0;0;63;
$GPXUP;3929;08:21:30;0;50	0729;8	55432;0;0;62;
$GPXUP;3929;08:21:31;0;50	07302;8	55448;0;0;63;
$GPXUP;3929;08:21:32;0;50	07313;8	55464;0;0;63;
$GPXUP;3929;08:21:33;0;50	07323;8	55482;0;0;62;
$GPXUP;3929;08:21:34;0;50	07331;8	55501;0;0;58;
$GPXUP;3929;08:21:35;0;50	07337;8	55521;0;0;58;
$GPXUP;3929;08:21:36;0;50	07342;8	55542;0;0;58;
$GPXUP;3929;08:21:37;0;50	07347;8	55564;0;0;60;
$GPXUP;3929;08:21:38;0;50	07351;8	55587;0;0;62;
$GPXUP;3929;08:21:39;0;50	07354;8	5561;0;0;64;
$GPXUP;3929;08:21:40;0;50	07358;8	55635;0;0;66;
$GPXUP;3929;08:21:41;0;50	07361;8	5566;0;0;65;
$GPXUP;3929;08:21:42;0;50	07366;8	55684;0;0;64;
$GPXUP;3929;08:21:43;0;50	07373;8	55705;0;0;61;
$GPXUP;3929;08:21:44;0;50	07384;8	55723;0;0;59;
$GPXUP;3929;08:21:45;0;50	07398;8	55736;0;0;62;
$GPXUP;3929;08:21:46;0;50	07412;8	55748;0;0;62;
$GPXUP;3929;08:21:47;0;50	07425;8	55758;0;0;58;
$GPXUP;3929;08:21:48;0;50	07437;8	55764;0;0;53;
$GPXUP;3929;08:21:49;0;50	07445;8	55765;0;0;43;
$GPXUP;3929;08:21:50;0;50	07448;8	55764;0;0;26;
$GPXUP;3929;08:21:51;0;50	07446;8	55757;0;0;8;
$GPXUP;3929;08:21:52;0;50	07444;8	55753;0;0;3;
$GPXUP;3929;08:21:53;0;50	07443;8	5575;0;0;2;
$GPXUP;3929;08:21:54;0;50	07442;8	55749;0;0;1;
$GPXUP;3929;08:21:55;0;50	07442;8	55747;0;0;0;
$GPXUP;3929;08:21:56;0;50	07442;8	55747;0;0;0;
$GPXUP;3929;08:21:57;0;50	07441;8	55745;0;0;3;
$GPXUP;3929;08:21:58;0;50	07441;8	55744;0;0;3;
$GPXUP;3929;08:21:59;0;50	07441;8	55743;0;0;2;
$GPXUP;3929;08:22:00;0;50	0744;8	55742;0;0;1;
$GPXUP;3929;08:22:01;0;50	07439;8	5574;0;0;2;
$GPXUP;3929;08:22:02;0;50	07439;8	5574;0;0;2;
$GPXUP;3929;08:22:03;0;50	07438;8	55739;0;0;2;
$GPXUP;3929;08:22:04;0;50	07437;8	55738;0;0;0;
$GPXUP;3929;08:22:05;0;50	07437;8	55738;0;0;0;
$GPXUP;3929;08:22:06;0;50	07437;8	55738;0;0;0;
$GPXUP;3929;08:22:07;0;50	07437;8	55738;0;0;0;
$GPXUP;3929;08:22:08;0;50	07437;8	55738;0;0;0;
$GPXUP;3929;08:22:09;0;50	07437;8	55738;0;0;0;
$GPXUP;3929;08:22:10;0;50	07437;8	55738;0;0;0;
$GPXUP;3929;08:22:11;0;50	07437;8	55738;0;0;0;
$GPXUP;3929;08:22:12;0;50	07437;8	55738;0;0;0;
$GPXUP;3929;08:22:13;0;50	07437;8	55738;0;0;0;
$GPXUP;3929;08:22:14;0;50	07437;8	55738;0;0;0;
$GPXUP;3929;08:22:15;0;50	07437;8	55738;0;0;0;
$GPXUP;3929;08:22:16;0;50	07437;8	55738;0;0;0;
$GPXUP;3929;08:22:17;0;50	07437;8	55738;0;0;0;
$GPXUP;3929;08:22:18;0;50	07437;8	55738;0;0;0;
$GPXUP;3929;08:22:19;0;50	07437;8	55738;0;0;0;
$GPXUP;3929;08:22:20;0;50	07437;8	55738;0;0;0;
$GPXUP;3929;08:22:21;0;50	07437;8	55738;0;0;0;
$GPXUP;3929;08:22:22;0;50	07437;8	55738;0;0;0;
$GPXUP;3929;08:22:23;0;50	07437;8	55738;0;0;0;
$GPXUP;3929;08:22:24;0;50	07437;8	55738;0;0;0;
$GPXUP;3929;08:22:25;0;50	07437;8	55738;0;0;0;
$GPXUP;3929;08:22:26;0;50	07437;8	55738;0;0;0;
$GPXUP;3929;08:22:27;0;50	07437;8	55738;0;0;0;
$GPXUP;3929;08:22:28;0;50	07437;8	55738;0;0;0;
$GPXUP;3929;08:22:29;0;50	07437;8	55738;0;0;0;
$GPXUP;3929;08:22:30;0;50	07437;8	55738;0;0;0;
$GPXUP;3929;08:22:31;0;50	07437;8	55738;0;0;0;
$GPXUP;3929;08:22:32;0;50	07437;8	55738;0;0;0;
$GPXUP;3929;08:22:33;0;50	07437;8	55738;0;0;0;
$GPXUP;3929;08:22:34;0;50	07437;8	55738;0;0;0;
$GPXUP;3929;08:22:35;0;50	07437;8	55738;0;0;0;
$GPXUP;3929;08:22:36;0;50	07437;8	55738;0;0;0;
$GPXUP;3929;08:22:37;0;50	07437;8	55738;0;0;0;
$GPXUP;3929;08:22:38;0;50	07437;8	55738;0;0;0;
$GPXUP;3929;08:22:39;0;50	07437;8	55738;0;0;0;
$GPXUP;3929;08:22:40;0;50	07437;8	55738;0;0;0;
$GPXUP;3929;08:22:41;0;50	07437;8	55738;0;0;0;
$GPXUP;3929;08:22:42;0;50	07437;8	55738;0;0;0;
$GPXUP;3929;08:22:43;0;50	07437;8	55738;0;0;0;
$GPXUP;3929;08:22:44;0;50	07437;8	55738;0;0;0;
$GPXUP;3929;08:22:45;0;50	07444;8	55745;0;0;0;
$GPXUP;3929;08:22:46;0;50	07444;8	55744;0;0;0;
$GPXUP;3929;08:22:47;0;50	07444;8	55744;0;0;0;
$GPXUP;3929;08:22:48;0;50	07444;8	55744;0;0;0;
$GPXUP;3929;08:22:49;0;50	07444;8	55744;0;0;0;
$GPXUP;3929;08:22:50;0;50	07444;8	55744;0;0;0;
$GPXUP;3929;08:22:51;0;50	07444;8	55744;0;0;0;
$GPXUP;3929;08:22:52;0;50	07444;8	55744;0;0;0;
$GPXUP;3929;08:22:53;0;50	07444;8	55744;0;0;0;
$GPXUP;3929;08:22:54;0;50	07444;8	55744;0;0;0;
$GPXUP;3929;08:22:55;0;50	07444;8	55744;0;0;0;
$GPXUP;3929;08:22:56;0;50	07444;8	55744;0;0;0;
$GPXUP;3929;08:22:57;0;50	07444;8	55744;0;0;0;
$GPXUP;3929;08:22:58;0;50	07444;8	55744;0;0;0;
$GPXUP;3929;08:22:59;0;50	07444;8	55744;0;0;0;
$GPXUP;3929;08:23:00;0;50	07444;8	55744;0;0;0;
$GPXUP;3929;08:23:01;0;50	07444;8	55744;0;0;0;
$GPXUP;3929;08:23:02;0;50	07444;8	55744;0;0;0;
$GPXUP;3929;08:23:03;0;50	07444;8	55744;0;0;0;
$GPXUP;3929;08:23:04;0;50	07444;8	55744;0;0;0;
$GPXUP;3929;08:23:05;0;50	07444;8	55744;0;0;0;
$GPXUP;3929;08:23:06;0;50	07444;8	55744;0;0;0;
$GPXUP;3929;08:23:07;0;50	07444;8	55744;0;0;0;
$GPXUP;3929;08:23:08;0;50	07444;8	55744;0;0;0;
$GPXUP;3929;08:23:09;0;50	07444;8	55744;0;0;0;
$GPXUP;3929;08:23:10;0;50	07444;8	55744;0;0;0;
$GPXUP;3929;08:23:11;0;50	07444;8	55744;0;0;0;
$GPXUP;3929;08:23:12;0;50	07444;8	55744;0;0;0;
$GPXUP;3929;08:23:13;0;50	07444;8	55744;0;0;0;
$GPXUP;3929;08:23:14;0;50	07444;8	55744;0;0;0;
$GPXUP;3929;08:23:15;0;50	07444;8	55744;0;0;0;
$GPXUP;3929;08:23:16;0;50	07444;8	55744;0;0;0;
$GPXUP;3929;08:23:17;0;50	07444;8	55744;0;0;0;
$GPXUP;3929;08:23:18;0;50	07444;8	55744;0;0;0;
$GPXUP;3929;08:23:19;0;50	07444;8	55744;0;0;0;
$GPXUP;3929;08:23:20;0;50	07444;8	55744;0;0;0;
$GPXUP;3929;08:23:21;0;50	07444;8	55744;0;0;0;
$GPXUP;3929;08:23:22;0;50	07444;8	55744;0;0;0;
$GPXUP;3929;08:23:23;0;50	07444;8	55744;0;0;0;
$GPXUP;3929;08:23:24;0;50	07444;8	55744;0;0;0;
$GPXUP;3929;08:23:25;0;50	07444;8	55744;0;0;0;
$GPXUP;3929;08:23:26;0;50	07444;8	55744;0;0;0;
$GPXUP;3929;08:23:27;0;50	07444;8	55744;0;0;0;
$GPXUP;3929;08:23:28;0;50	07444;8	55744;0;0;0;
$GPXUP;3929;08:23:29;0;50	07444;8	55744;0;0;0;
$GPXUP;3929;08:23:30;0;50	07444;8	55744;0;0;0;
$GPXUP;3929;08:23:31;0;50	07444;8	55744;0;0;0;
$GPXUP;3929;08:23:32;0;50	07444;8	55744;0;0;0;
$GPXUP;3929;08:23:33;0;50	07444;8	55744;0;0;0;
$GPXUP;3929;08:23:34;0;50	07444;8	55744;0;0;0;
$GPXUP;3929;08:23:35;0;50	07444;8	55744;0;0;0;
$GPXUP;3929;08:23:36;0;50	07444;8	55744;0;0;0;
$GPXUP;3929;08:23:37;0;50	07444;8	55744;0;0;0;
$GPXUP;3929;08:23:38;0;50	07444;8	55744;0;0;0;
$GPXUP;3929;08:23:39;0;50	07444;8	55744;0;0;0;
$GPXUP;3929;08:23:40;0;50	07444;8	55744;0;0;0;
$GPXUP;3929;08:23:41;0;50	07444;8	55744;0;0;0;
$GPXUP;3929;08:23:42;0;50	07444;8	55744;0;0;0;
$GPXUP;3929;08:23:43;0;50	07444;8	55744;0;0;0;
$GPXUP;3929;08:23:44;0;50	07444;8	55744;0;0;0;
$GPXUP;3929;08:23:45;0;50	07444;8	55744;0;0;0;
$GPXUP;3929;08:23:46;0;50	07444;8	55744;0;0;0;
$GPXUP;3929;08:23:47;0;50	07444;8	55744;0;0;0;
$GPXUP;3929;08:23:48;0;50	07444;8	55744;0;0;0;
$GPXUP;3929;08:23:49;0;50	07444;8	55744;0;0;0;
$GPXUP;3929;08:23:50;0;50	07444;8	55744;0;0;0;
$GPXUP;3929;08:23:51;0;50	07444;8	55744;0;0;0;
$GPXUP;3929;08:23:52;0;50	07444;8	55744;0;0;0;
$GPXUP;3929;08:23:53;0;50	07444;8	55744;0;0;0;
$GPXUP;3929;08:23:53;0;50	07444;8	55744;0;0;0;
$GPXUP;3929;08:23:54;0;50	07444;8	55744;0;0;0;
$GPXUP;3929;08:23:55;0;50	07444;8	55744;0;0;0;
$GPXUP;3929;08:23:56;0;50	07444;8	55744;0;0;0;
$GPXUP;3929;08:23:57;0;50	07444;8	55744;0;0;0;
$GPXUP;3929;08:23:58;0;50	07444;8	55744;0;0;0;
$GPXUP;3929;08:23:59;0;50	07444;8	55744;0;0;0;
$GPXUP;3929;08:24:00;0;50	07444;8	55744;0;0;0;
$GPXUP;3929;08:24:01;0;50	07444;8	55744;0;0;0;
$GPXUP;3929;08:24:02;0;50	07444;8	55744;0;0;0;
$GPXUP;3929;08:24:03;0;50	07444;8	55744;0;0;0;
$GPXUP;3929;08:24:04;0;50	07444;8	55744;0;0;0;
$GPXUP;3929;08:24:05;0;50	07444;8	55744;0;0;0;
$GPXUP;3929;08:24:06;0;50	07444;8	55744;0;0;0;
$GPXUP;3929;08:24:07;0;50	07444;8	55744;0;0;0;
$GPXUP;3929;08:24:08;0;50	07444;8	55744;0;0;0;
$GPXUP;3929;08:24:09;0;50	07444;8	55744;0;0;0;
$GPXUP;3929;08:24:10;0;50	07444;8	55744;0;0;0;
$GPXUP;3929;08:24:11;0;50	07444;8	55744;0;0;0;
$GPXUP;3929;08:24:12;0;50	07444;8	55744;0;0;0;
$GPXUP;3929;08:24:13;0;50	07444;8	55744;0;0;0;
$GPXUP;3929;08:24:14;0;50	07444;8	55744;0;0;0;
$GPXUP;3929;08:24:15;0;50	07444;8	55744;0;0;0;
$GPXUP;3929;08:24:16;0;50	07444;8	55744;0;0;0;
$GPXUP;3929;08:24:17;0;50	07444;8	55744;0;0;0;
$GPXUP;3929;08:24:18;0;50	07444;8	55744;0;0;0;
$GPXUP;3929;08:24:19;0;50	07444;8	55744;0;0;0;
$GPXUP;3929;08:24:20;0;50	07444;8	55744;0;0;0;
$GPXUP;3929;08:24:21;0;50	07444;8	55744;0;0;0;
$GPXUP;3929;08:24:22;0;50	07444;8	55744;0;0;0;
$GPXUP;3929;08:24:23;0;50	07444;8	55744;0;0;0;
$GPXUP;3929;08:24:24;0;50	07444;8	55744;0;0;0;
$GPXUP;3929;08:24:25;0;50	07444;8	55744;0;0;0;
$GPXUP;3929;08:24:26;0;50	07444;8	55744;0;0;0;
$GPXUP;3929;08:24:27;0;50	07444;8	55744;0;0;0;
$GPXUP;3929;08:24:28;0;50	07444;8	55744;0;0;0;
$GPXUP;3929;08:24:29;0;50	07444;8	55744;0;0;0;
$GPXUP;3929;08:24:30;0;50	07444;8	55744;0;0;0;
$GPXUP;3929;08:24:31;0;50	07444;8	55744;0;0;0;
$GPXUP;3929;08:24:32;0;50	07444;8	55744;0;0;0;
$GPXUP;3929;08:24:33;0;50	07444;8	55744;0;0;0;
$GPXUP;3929;08:24:34;0;50	07444;8	55744;0;0;0;
$GPXUP;3929;08:24:35;0;50	07444;8	55744;0;0;0;
$GPXUP;3929;08:24:36;0;50	07444;8	55744;0;0;0;
$GPXUP;3929;08:24:37;0;50	07444;8	55744;0;0;0;
$GPXUP;3929;08:24:38;0;50	07444;8	55744;0;0;0;
$GPXUP;3929;08:24:39;0;50	07444;8	55744;0;0;0;
$GPXUP;3929;08:24:40;0;50	07444;8	55744;0;0;0;
$GPXUP;3929;08:24:41;0;50	07444;8	55744;0;0;0;
$GPXUP;3929;08:24:42;0;50	07444;8	55744;0;0;0;
$GPXUP;3929;08:24:43;0;50	07444;8	55744;0;0;0;
$GPXUP;3929;08:24:44;0;50	07444;8	55744;0;0;0;
$GPXUP;3929;08:24:45;0;50	07444;8	55744;0;0;0;
$GPXUP;3929;08:24:46;0;50	07444;8	55744;0;0;0;
$GPXUP;3929;08:24:47;0;50	07444;8	55744;0;0;0;
$GPXUP;3929;08:24:48;0;50	07444;8	55744;0;0;0;
$GPXUP;3929;08:24:49;0;50	07444;8	55744;0;0;0;
$GPXUP;3929;08:24:50;0;50	07444;8	55744;0;0;0;
$GPXUP;3929;08:24:51;0;50	07444;8	55744;0;0;0;
$GPXUP;3929;08:24:52;0;50	07444;8	55744;0;0;0;
$GPXUP;3929;08:24:53;0;50	07444;8	55744;0;0;0;
$GPXUP;3929;08:24:54;0;50	07444;8	55744;0;0;0;
$GPXUP;3929;08:24:55;0;50	07444;8	55744;0;0;0;
$GPXUP;3929;08:24:56;0;50	07444;8	55744;0;0;0;
$GPXUP;3929;08:24:57;0;50	07444;8	55744;0;0;0;
$GPXUP;3929;08:24:58;0;50	07444;8	55744;0;0;0;
$GPXUP;3929;08:24:59;0;50	07444;8	55744;0;0;0;
$GPXUP;3929;08:25:00;0;50	07444;8	55744;0;0;0;
$GPXUP;3929;08:25:01;0;50	07444;8	55744;0;0;0;
$GPXUP;3929;08:25:02;0;50	07444;8	55744;0;0;0;
$GPXUP;3929;08:25:03;0;50	07444;8	55744;0;0;0;
$GPXUP;3929;08:25:04;0;50	07444;8	55744;0;0;0;
$GPXUP;3929;08:25:05;0;50	07444;8	55744;0;0;0;
$GPXUP;3929;08:25:06;0;50	07444;8	55744;0;0;0;
$GPXUP;3929;08:25:07;0;50	07444;8	55744;0;0;0;
$GPXUP;3929;08:25:08;0;50	07444;8	55744;0;0;0;
$GPXUP;3929;08:25:09;0;50	07444;8	55744;0;0;0;
$GPXUP;3929;08:25:10;0;50	07444;8	55744;0;0;0;
$GPXUP;3929;08:25:11;0;50	07444;8	55744;0;0;0;
$GPXUP;3929;08:25:12;0;50	07444;8	55744;0;0;0;
$GPXUP;3929;08:25:13;0;50	07444;8	55744;0;0;0;
$GPXUP;3929;08:25:14;0;50	07444;8	55744;0;0;0;
$GPXUP;3929;08:25:15;0;50	07444;8	55744;0;0;0;
$GPXUP;3929;08:25:16;0;50	07444;8	55744;0;0;0;
$GPXUP;3929;08:25:17;0;50	07444;8	55744;0;0;0;
$GPXUP;3929;08:25:18;0;50	07444;8	55744;0;0;0;
$GPXUP;3929;08:25:19;0;50	07444;8	55744;0;0;0;
$GPXUP;3929;08:25:20;0;50	07444;8	55744;0;0;0;
$GPXUP;3929;08:25:21;0;50	07444;8	55744;0;0;0;
$GPXUP;3929;08:25:22;0;50	07444;8	55744;0;0;0;
$GPXUP;3929;08:25:23;0;50	07444;8	55744;0;0;0;
$GPXUP;3929;08:25:24;0;50	07444;8	55744;0;0;0;
$GPXUP;3929;08:25:25;0;50	07444;8	55744;0;0;0;
$GPXUP;3929;08:25:26;0;50	07444;8	55744;0;0;0;
$GPXUP;3929;08:25:27;0;50	07444;8	55744;0;0;0;
$GPXUP;3929;08:25:28;0;50	07444;8	55744;0;0;0;
$GPXUP;3929;08:25:29;0;50	07444;8	55744;0;0;0;
$GPXUP;3929;08:25:30;0;50	07444;8	55744;0;0;0;
$GPXUP;3929;08:25:31;0;50	07444;8	55744;0;0;0;
$GPXUP;3929;08:25:32;0;50	07444;8	55744;0;0;0;
$GPXUP;3929;08:25:33;0;50	07444;8	55744;0;0;0;
$GPXUP;3929;08:25:34;0;50	07444;8	55744;0;0;0;
$GPXUP;3929;08:25:35;0;50	07444;8	55744;0;0;0;
$GPXUP;3929;08:25:36;0;50	07444;8	55744;0;0;0;
$GPXUP;3929;08:25:37;0;50	07444;8	55744;0;0;0;
$GPXUP;3929;08:25:38;0;50	07444;8	55744;0;0;0;
$GPXUP;3929;08:25:39;0;50	07444;8	55744;0;0;0;
$GPXUP;3929;08:25:40;0;50	07444;8	55744;0;0;0;
$GPXUP;3929;08:25:41;0;50	07444;8	55744;0;0;0;
$GPXUP;3929;08:25:42;0;50	07444;8	55744;0;0;0;
$GPXUP;3929;08:25:43;0;50	07444;8	55744;0;0;0;
$GPXUP;3929;08:25:44;0;50	07444;8	55744;0;0;0;
$GPXUP;3929;08:25:45;0;50	07444;8	55744;0;0;0;
$GPXUP;3929;08:25:46;0;50	07444;8	55744;0;0;0;
$GPXUP;3929;08:25:47;0;50	07444;8	55744;0;0;0;
$GPXUP;3929;08:25:48;0;50	07444;8	55744;0;0;0;
$GPXUP;3929;08:25:49;0;50	07444;8	55744;0;0;0;
$GPXUP;3929;08:25:50;0;50	07444;8	55744;0;0;0;
$GPXUP;3929;08:25:51;0;50	07444;8	55744;0;0;0;
$GPXUP;3929;08:25:52;0;50	07444;8	55744;0;0;0;
$GPXUP;3929;08:25:53;0;50	07444;8	55744;0;0;0;
$GPXUP;3929;08:25:54;0;50	07444;8	55744;0;0;0;
$GPXUP;3929;08:25:55;0;50	07444;8	55744;0;0;0;
$GPXUP;3929;08:25:56;0;50	07444;8	55744;0;0;0;
$GPXUP;3929;08:25:57;0;50	07444;8	55744;0;0;0;
$GPXUP;3929;08:25:58;0;50	07444;8	55744;0;0;0;
$GPXUP;3929;08:25:59;0;50	07444;8	55744;0;0;0;
$GPXUP;3929;08:26:00;0;50	07444;8	55744;0;0;0;
$GPXUP;3929;08:26:01;0;50	07444;8	55744;0;0;0;
$GPXUP;3929;08:26:02;0;50	07444;8	55744;0;0;0;
$GPXUP;3929;08:26:03;0;50	07444;8	55744;0;0;0;
$GPXUP;3929;08:26:04;0;50	07444;8	55744;0;0;0;
$GPXUP;3929;08:26:05;0;50	07444;8	55744;0;0;0;
$GPXUP;3929;08:26:06;0;50	07444;8	55744;0;0;0;
$GPXUP;3929;08:26:07;0;50	07444;8	55744;0;0;0;
$GPXUP;3929;08:26:08;0;50	07444;8	55744;0;0;0;
$GPXUP;3929;08:26:09;0;50	07444;8	55744;0;0;0;
$GPXUP;3929;08:26:10;0;50	07444;8	55744;0;0;0;
$GPXUP;3929;08:26:11;0;50	07444;8	55744;0;0;0;
$GPXUP;3929;08:26:12;0;50	07444;8	55744;0;0;0;
$GPXUP;3929;08:26:13;0;50	07444;8	55744;0;0;0;
$GPXUP;3929;08:26:14;0;50	07444;8	55744;0;0;0;
$GPXUP;3929;08:26:15;0;50	07444;8	55744;0;0;0;
$GPXUP;3929;08:26:16;0;50	07444;8	55744;0;0;0;
$GPXUP;3929;08:26:17;0;50	07444;8	55744;0;0;0;
$GPXUP;3929;08:26:18;0;50	07444;8	55744;0;0;0;
$GPXUP;3929;08:26:19;0;50	07444;8	55744;0;0;0;
$GPXUP;3929;08:26:20;0;50	07444;8	55744;0;0;0;
$GPXUP;3929;08:26:21;0;50	07444;8	55744;0;0;0;
$GPXUP;3929;08:26:22;0;50	07444;8	55744;0;0;0;
$GPXUP;3929;08:26:23;0;50	07444;8	55744;0;0;0;
$GPXUP;3929;08:26:24;0;50	07444;8	55744;0;0;0;
$GPXUP;3929;08:26:25;0;50	07444;8	55744;0;0;0;
$GPXUP;3929;08:26:26;0;50	07444;8	55744;0;0;0;
$GPXUP;3929;08:26:27;0;50	07444;8	55744;0;0;0;
$GPXUP;3929;08:26:28;0;50	07444;8	55744;0;0;0;
$GPXUP;3929;08:26:29;0;50	07444;8	55744;0;0;0;
$GPXUP;3929;08:26:30;0;50	07444;8	55744;0;0;0;
$GPXUP;3929;08:26:31;0;50	07444;8	55744;0;0;0;
$GPXUP;3929;08:26:32;0;50	07444;8	55744;0;0;0;
$GPXUP;3929;08:26:33;0;50	07444;8	55744;0;0;0;
$GPXUP;3929;08:26:34;0;50	07444;8	55744;0;0;0;
$GPXUP;3929;08:26:35;0;50	07444;8	55744;0;0;0;
$GPXUP;3929;08:26:36;0;50	07444;8	55744;0;0;0;
$GPXUP;3929;08:26:37;0;50	07444;8	55744;0;0;0;
$GPXUP;3929;08:26:38;0;50	07444;8	55744;0;0;0;
$GPXUP;3929;08:26:39;0;50	07444;8	55744;0;0;0;
$GPXUP;3929;08:26:40;0;50	07444;8	55744;0;0;0;
$GPXUP;3929;08:26:41;0;50	07444;8	55744;0;0;0;
$GPXUP;3929;08:26:42;0;50	07444;8	55744;0;0;0;
$GPXUP;3929;08:26:43;0;50	07444;8	55744;0;0;0;
$GPXUP;3929;08:26:44;0;50	07444;8	55744;0;0;0;
$GPXUP;3929;08:26:45;0;50	07444;8	55744;0;0;0;
$GPXUP;3929;08:26:46;0;50	07441;8	5574;0;0;0;
$GPXUP;3929;08:26:47;0;50	07441;8	5574;0;0;0;
$GPXUP;3929;08:26:48;0;50	07441;8	5574;0;0;0;
$GPXUP;3929;08:26:49;0;50	07442;8	5574;0;0;0;
$GPXUP;3929;08:26:50;0;50	07442;8	5574;0;0;0;
$GPXUP;3929;08:26:51;0;50	07442;8	5574;0;0;0;
$GPXUP;3929;08:26:52;0;50	07442;8	5574;0;0;0;
$GPXUP;3929;08:26:53;0;50	07442;8	5574;0;0;0;
$GPXUP;3929;08:26:54;0;50	07442;8	5574;0;0;0;
$GPXUP;3929;08:26:55;0;50	07442;8	5574;0;0;0;
$GPXUP;3929;08:26:56;0;50	07442;8	5574;0;0;0;
$GPXUP;3929;08:26:57;0;50	07442;8	5574;0;0;0;
$GPXUP;3929;08:26:58;0;50	07442;8	5574;0;0;0;
$GPXUP;3929;08:26:59;0;50	07442;8	5574;0;0;0;
$GPXUP;3929;08:27:00;0;50	07442;8	5574;0;0;0;
$GPXUP;3929;08:27:01;0;50	07442;8	5574;0;0;0;
$GPXUP;3929;08:27:02;0;50	07442;8	5574;0;0;0;
$GPXUP;3929;08:27:03;0;50	07442;8	5574;0;0;0;
$GPXUP;3929;08:27:04;0;50	07442;8	5574;0;0;0;
$GPXUP;3929;08:27:05;0;50	07442;8	5574;0;0;0;
$GPXUP;3929;08:27:06;0;50	07442;8	5574;0;0;0;
$GPXUP;3929;08:27:07;0;50	07442;8	5574;0;0;0;
$GPXUP;3929;08:27:08;0;50	07442;8	5574;0;0;0;
$GPXUP;3929;08:27:09;0;50	07442;8	5574;0;0;0;
$GPXUP;3929;08:27:10;0;50	07442;8	5574;0;0;0;
$GPXUP;3929;08:27:11;0;50	07442;8	5574;0;0;0;
$GPXUP;3929;08:27:12;0;50	07442;8	5574;0;0;0;
$GPXUP;3929;08:27:13;0;50	07442;8	5574;0;0;0;
$GPXUP;3929;08:27:14;0;50	07442;8	5574;0;0;0;
$GPXUP;3929;08:27:15;0;50	07442;8	5574;0;0;0;
$GPXUP;3929;08:27:16;0;50	07442;8	5574;0;0;0;
$GPXUP;3929;08:27:17;0;50	07442;8	5574;0;0;0;
$GPXUP;3929;08:27:18;0;50	07442;8	5574;0;0;0;
$GPXUP;3929;08:27:19;0;50	07442;8	5574;0;0;0;
$GPXUP;3929;08:27:20;0;50	07442;8	5574;0;0;0;
$GPXUP;3929;08:27:21;0;50	07442;8	5574;0;0;0;
$GPXUP;3929;08:27:22;0;50	07442;8	5574;0;0;0;
$GPXUP;3929;08:27:23;0;50	07442;8	5574;0;0;0;
$GPXUP;3929;08:27:24;0;50	07442;8	5574;0;0;0;
$GPXUP;3929;08:27:25;0;50	07442;8	5574;0;0;0;
$GPXUP;3929;08:27:26;0;50	07442;8	5574;0;0;0;
$GPXUP;3929;08:27:27;0;50	07442;8	5574;0;0;0;
$GPXUP;3929;08:27:28;0;50	07442;8	5574;0;0;0;
$GPXUP;3929;08:27:29;0;50	07442;8	5574;0;0;0;
$GPXUP;3929;08:27:30;0;50	07442;8	5574;0;0;0;
$GPXUP;3929;08:27:31;0;50	07442;8	5574;0;0;0;
$GPXUP;3929;08:27:32;0;50	07442;8	5574;0;0;0;
$GPXUP;3929;08:27:33;0;50	07442;8	5574;0;0;0;
$GPXUP;3929;08:27:34;0;50	07442;8	5574;0;0;0;
$GPXUP;3929;08:27:35;0;50	07442;8	5574;0;0;0;
$GPXUP;3929;08:27:36;0;50	07442;8	5574;0;0;0;
$GPXUP;3929;08:27:37;0;50	07442;8	5574;0;0;0;
$GPXUP;3929;08:27:38;0;50	07442;8	5574;0;0;0;
$GPXUP;3929;08:27:39;0;50	07442;8	5574;0;0;0;
$GPXUP;3929;08:27:40;0;50	07442;8	5574;0;0;0;
$GPXUP;3929;08:27:41;0;50	07442;8	5574;0;0;0;
$GPXUP;3929;08:27:42;0;50	07442;8	5574;0;0;0;
$GPXUP;3929;08:27:43;0;50	07442;8	5574;0;0;0;
$GPXUP;3929;08:27:44;0;50	07442;8	5574;0;0;0;
$GPXUP;3929;08:27:45;0;50	07442;8	5574;0;0;0;
$GPXUP;3929;08:27:46;0;50	07442;8	5574;0;0;0;
$GPXUP;3929;08:27:47;0;50	07442;8	5574;0;0;0;
$GPXUP;3929;08:27:48;0;50	07442;8	5574;0;0;0;
$GPXUP;3929;08:27:49;0;50	07442;8	5574;0;0;0;
$GPXUP;3929;08:27:50;0;50	07442;8	5574;0;0;0;
$GPXUP;3929;08:27:51;0;50	07442;8	5574;0;0;0;
$GPXUP;3929;08:27:52;0;50	07442;8	5574;0;0;0;
$GPXUP;3929;08:27:53;0;50	07442;8	5574;0;0;0;
$GPXUP;3929;08:27:54;0;50	07442;8	5574;0;0;0;
$GPXUP;3929;08:27:55;0;50	07442;8	5574;0;0;0;
$GPXUP;3929;08:27:56;0;50	07442;8	5574;0;0;0;
$GPXUP;3929;08:27:57;0;50	07442;8	5574;0;0;0;
$GPXUP;3929;08:27:58;0;50	07442;8	5574;0;0;0;
$GPXUP;3929;08:27:59;0;50	07442;8	5574;0;0;0;
$GPXUP;3929;08:28:00;0;50	07442;8	5574;0;0;0;
$GPXUP;3929;08:28:01;0;50	07442;8	5574;0;0;0;
$GPXUP;3929;08:28:02;0;50	07442;8	5574;0;0;0;
$GPXUP;3929;08:28:03;0;50	07442;8	5574;0;0;0;
$GPXUP;3929;08:28:04;0;50	07442;8	5574;0;0;0;
$GPXUP;3929;08:28:05;0;50	07442;8	5574;0;0;0;
$GPXUP;3929;08:28:06;0;50	07442;8	5574;0;0;0;
$GPXUP;3929;08:28:07;0;50	07442;8	5574;0;0;0;
$GPXUP;3929;08:28:08;0;50	07442;8	5574;0;0;0;
$GPXUP;3929;08:28:09;0;50	07442;8	5574;0;0;0;
$GPXUP;3929;08:28:10;0;50	07442;8	5574;0;0;0;
$GPXUP;3929;08:28:11;0;50	07442;8	5574;0;0;0;
$GPXUP;3929;08:28:12;0;50	07442;8	5574;0;0;0;
$GPXUP;3929;08:28:13;0;50	07442;8	5574;0;0;0;
$GPXUP;3929;08:28:14;0;50	07442;8	5574;0;0;0;
$GPXUP;3929;08:28:15;0;50	07442;8	5574;0;0;0;
$GPXUP;3929;08:28:16;0;50	07442;8	5574;0;0;0;
$GPXUP;3929;08:28:17;0;50	07442;8	5574;0;0;0;
$GPXUP;3929;08:28:18;0;50	07442;8	5574;0;0;0;
$GPXUP;3929;08:28:19;0;50	07442;8	5574;0;0;0;
$GPXUP;3929;08:28:20;0;50	07442;8	5574;0;0;0;
$GPXUP;3929;08:28:21;0;50	07442;8	5574;0;0;0;
$GPXUP;3929;08:28:22;0;50	07442;8	5574;0;0;0;
$GPXUP;3929;08:28:23;0;50	07438;8	55739;0;0;0;
$GPXUP;3929;08:28:24;0;50	07437;8	55739;0;0;0;
$GPXUP;3929;08:28:25;0;50	07437;8	55739;0;0;0;
$GPXUP;3929;08:28:26;0;50	07436;8	55739;0;0;0;
$GPXUP;3929;08:28:27;0;50	07436;8	55739;0;0;0;
$GPXUP;3929;08:28:28;0;50	07436;8	55739;0;0;0;
$GPXUP;3929;08:28:29;0;50	07436;8	55739;0;0;0;
$GPXUP;3929;08:28:30;0;50	07436;8	55739;0;0;0;
$GPXUP;3929;08:28:31;0;50	07436;8	55739;0;0;0;
$GPXUP;3929;08:28:32;0;50	07436;8	55739;0;0;0;
$GPXUP;3929;08:28:33;0;50	07436;8	55739;0;0;0;
$GPXUP;3929;08:28:34;0;50	07436;8	55739;0;0;0;
$GPXUP;3929;08:28:35;0;50	07436;8	55739;0;0;0;
$GPXUP;3929;08:28:36;0;50	07436;8	55739;0;0;0;
$GPXUP;3929;08:28:37;0;50	07436;8	55739;0;0;0;
$GPXUP;3929;08:28:38;0;50	07436;8	55739;0;0;0;
$GPXUP;3929;08:28:39;0;50	07436;8	55739;0;0;0;
$GPXUP;3929;08:28:40;0;50	07432;8	55741;0;0;1;
$GPXUP;3929;08:28:41;0;50	07432;8	55741;0;0;0;
$GPXUP;3929;08:28:42;0;50	07432;8	55741;0;0;0;
$GPXUP;3929;08:28:43;0;50	07431;8	55741;0;0;0;
$GPXUP;3929;08:28:44;0;50	07431;8	55741;0;0;0;
$GPXUP;3929;08:28:45;0;50	07431;8	55741;0;0;0;
$GPXUP;3929;08:28:46;0;50	07431;8	55741;0;0;0;
$GPXUP;3929;08:28:47;0;50	07431;8	55741;0;0;0;
$GPXUP;3929;08:28:48;0;50	07431;8	55741;0;0;0;
$GPXUP;3929;08:28:49;0;50	07431;8	55741;0;0;0;
$GPXUP;3929;08:28:50;0;50	07431;8	55741;0;0;0;
$GPXUP;3929;08:28:51;0;50	07431;8	55741;0;0;0;
$GPXUP;3929;08:28:52;0;50	07431;8	55741;0;0;0;
$GPXUP;3929;08:28:53;0;50	07431;8	55741;0;0;0;
$GPXUP;3929;08:28:54;0;50	07431;8	55741;0;0;0;
$GPXUP;3929;08:28:55;0;50	07431;8	55741;0;0;0;
$GPXUP;3929;08:28:56;0;50	07431;8	55741;0;0;0;
$GPXUP;3929;08:28:57;0;50	07431;8	55741;0;0;0;
$GPXUP;3929;08:28:58;0;50	07431;8	55741;0;0;0;
$GPXUP;3929;08:28:59;0;50	07431;8	55741;0;0;0;
$GPXUP;3929;08:29:00;0;50	07431;8	55741;0;0;0;
$GPXUP;3929;08:29:01;0;50	07431;8	55741;0;0;0;
$GPXUP;3929;08:29:02;0;50	07431;8	55741;0;0;0;
$GPXUP;3929;08:29:03;0;50	07431;8	55741;0;0;0;
$GPXUP;3929;08:29:04;0;50	07433;8	55741;0;0;1;
$GPXUP;3929;08:29:05;0;50	07434;8	55741;0;0;1;
$GPXUP;3929;08:29:06;0;50	07435;8	55741;0;0;1;
$GPXUP;3929;08:29:07;0;50	07435;8	55741;0;0;0;
$GPXUP;3929;08:29:08;0;50	07435;8	55741;0;0;0;
$GPXUP;3929;08:29:09;0;50	07435;8	55741;0;0;0;
$GPXUP;3929;08:29:10;0;50	07435;8	55741;0;0;0;
$GPXUP;3929;08:29:11;0;50	07435;8	55741;0;0;0;
$GPXUP;3929;08:29:12;0;50	07435;8	55741;0;0;0;
$GPXUP;3929;08:29:13;0;50	07435;8	55741;0;0;0;
$GPXUP;3929;08:29:14;0;50	07435;8	55741;0;0;0;
$GPXUP;3929;08:29:15;0;50	07435;8	55741;0;0;0;
$GPXUP;3929;08:29:16;0;50	07435;8	55741;0;0;0;
$GPXUP;3929;08:29:17;0;50	07435;8	55741;0;0;0;
$GPXUP;3929;08:29:18;0;50	07435;8	55741;0;0;0;
$GPXUP;3929;08:29:19;0;50	07435;8	55741;0;0;0;
$GPXUP;3929;08:29:20;0;50	07435;8	55741;0;0;0;
$GPXUP;3929;08:29:21;0;50	07435;8	55741;0;0;0;
$GPXUP;3929;08:29:22;0;50	07435;8	55741;0;0;0;
$GPXUP;3929;08:29:23;0;50	07435;8	55741;0;0;0;
$GPXUP;3929;08:29:24;0;50	07435;8	55741;0;0;0;
$GPXUP;3929;08:29:25;0;50	07435;8	55741;0;0;0;
$GPXUP;3929;08:29:26;0;50	07435;8	55741;0;0;0;
$GPXUP;3929;08:29:27;0;50	07435;8	55741;0;0;0;
$GPXUP;3929;08:29:28;0;50	07435;8	55741;0;0;0;
$GPXUP;3929;08:29:29;0;50	07435;8	55741;0;0;0;
$GPXUP;3929;08:29:30;0;50	07435;8	55741;0;0;0;
$GPXUP;3929;08:29:31;0;50	07435;8	55741;0;0;0;
$GPXUP;3929;08:29:32;0;50	07435;8	55741;0;0;0;
$GPXUP;3929;08:29:33;0;50	07435;8	55741;0;0;0;
$GPXUP;3929;08:29:34;0;50	07435;8	55741;0;0;0;
$GPXUP;3929;08:29:35;0;50	07435;8	55741;0;0;0;
$GPXUP;3929;08:29:36;0;50	07435;8	55741;0;0;0;
$GPXUP;3929;08:29:37;0;50	07435;8	55741;0;0;0;
$GPXUP;3929;08:29:38;0;50	07435;8	55741;0;0;0;
$GPXUP;3929;08:29:39;0;50	07435;8	55741;0;0;0;
$GPXUP;3929;08:29:40;0;50	07435;8	55741;0;0;0;
$GPXUP;3929;08:29:41;0;50	07435;8	55741;0;0;0;
$GPXUP;3929;08:29:42;0;50	07435;8	55741;0;0;0;
$GPXUP;3929;08:29:43;0;50	07435;8	55741;0;0;0;
$GPXUP;3929;08:29:44;0;50	07435;8	55741;0;0;0;
$GPXUP;3929;08:29:45;0;50	07435;8	55741;0;0;0;
$GPXUP;3929;08:29:46;0;50	07435;8	55741;0;0;0;
$GPXUP;3929;08:29:47;0;50	07435;8	55741;0;0;0;
$GPXUP;3929;08:29:48;0;50	07435;8	55741;0;0;0;
$GPXUP;3929;08:29:49;0;50	07435;8	55741;0;0;0;
$GPXUP;3929;08:29:50;0;50	07435;8	55741;0;0;0;
$GPXUP;3929;08:29:51;0;50	07435;8	55741;0;0;0;
$GPXUP;3929;08:29:52;0;50	07435;8	55741;0;0;0;
$GPXUP;3929;08:29:53;0;50	07435;8	55741;0;0;0;
$GPXUP;3929;08:29:54;0;50	07435;8	55741;0;0;0;
$GPXUP;3929;08:29:55;0;50	07435;8	55741;0;0;0;
$GPXUP;3929;08:29:56;0;50	07435;8	55741;0;0;0;
$GPXUP;3929;08:29:57;0;50	07435;8	55741;0;0;0;
$GPXUP;3929;08:29:58;0;50	07435;8	55741;0;0;0;
$GPXUP;3929;08:29:59;0;50	07435;8	55741;0;0;0;
$GPXUP;3929;08:30:00;0;50	07435;8	55741;0;0;0;
$GPXUP;3929;08:30:01;0;50	07435;8	55741;0;0;0;
$GPXUP;3929;08:30:02;0;50	07435;8	55741;0;0;0;
$GPXUP;3929;08:30:03;0;50	07435;8	55741;0;0;0;
$GPXUP;3929;08:30:04;0;50	07435;8	55741;0;0;0;
$GPXUP;3929;08:30:05;0;50	07435;8	55741;0;0;0;
$GPXUP;3929;08:30:06;0;50	07435;8	55741;0;0;0;
$GPXUP;3929;08:30:07;0;50	07435;8	55741;0;0;0;
$GPXUP;3929;08:30:08;0;50	07435;8	55741;0;0;0;
$GPXUP;3929;08:30:09;0;50	07435;8	55741;0;0;0;
$GPXUP;3929;08:30:10;0;50	07435;8	55741;0;0;0;
$GPXUP;3929;08:30:11;0;50	07435;8	55741;0;0;0;
$GPXUP;3929;08:30:12;0;50	07435;8	55741;0;0;0;
$GPXUP;3929;08:30:13;0;50	07435;8	55741;0;0;0;
$GPXUP;3929;08:30:14;0;50	07435;8	55741;0;0;0;
$GPXUP;3929;08:30:15;0;50	07435;8	55741;0;0;0;
$GPXUP;3929;08:30:16;0;50	07435;8	55741;0;0;0;
$GPXUP;3929;08:30:17;0;50	07435;8	55741;0;0;0;
$GPXUP;3929;08:30:18;0;50	07435;8	55741;0;0;0;
$GPXUP;3929;08:30:19;0;50	07435;8	55741;0;0;0;
$GPXUP;3929;08:30:20;0;50	07435;8	55741;0;0;0;
$GPXUP;3929;08:30:21;0;50	07435;8	55741;0;0;0;
$GPXUP;3929;08:30:22;0;50	07435;8	55741;0;0;0;
$GPXUP;3929;08:30:23;0;50	07435;8	55741;0;0;0;
$GPXUP;3929;08:30:24;0;50	07435;8	55741;0;0;0;
$GPXUP;3929;08:30:25;0;50	07435;8	55741;0;0;0;
$GPXUP;3929;08:30:26;0;50	07435;8	55741;0;0;0;
$GPXUP;3929;08:30:27;0;50	07435;8	55741;0;0;0;
$GPXUP;3929;08:30:28;0;50	07435;8	55741;0;0;0;
$GPXUP;3929;08:30:29;0;50	07435;8	55741;0;0;0;
$GPXUP;3929;08:30:30;0;50	07435;8	55741;0;0;0;
$GPXUP;3929;08:30:31;0;50	07435;8	55741;0;0;0;
$GPXUP;3929;08:30:32;0;50	07435;8	55741;0;0;0;
$GPXUP;3929;08:30:33;0;50	07435;8	55741;0;0;0;
$GPXUP;3929;08:30:34;0;50	07435;8	55741;0;0;0;
$GPXUP;3929;08:30:35;0;50	07435;8	55741;0;0;0;
$GPXUP;3929;08:30:36;0;50	07435;8	55741;0;0;0;
$GPXUP;3929;08:30:37;0;50	07435;8	55741;0;0;0;
$GPXUP;3929;08:30:38;0;50	07435;8	55741;0;0;0;
$GPXUP;3929;08:30:39;0;50	07435;8	55741;0;0;0;
$GPXUP;3929;08:30:40;0;50	07435;8	55741;0;0;0;
$GPXUP;3929;08:30:41;0;50	07435;8	55741;0;0;0;
$GPXUP;3929;08:30:42;0;50	07435;8	55741;0;0;0;
$GPXUP;3929;08:30:43;0;50	07435;8	55741;0;0;0;
$GPXUP;3929;08:30:44;0;50	07435;8	55741;0;0;0;
$GPXUP;3929;08:30:45;0;50	07435;8	55741;0;0;0;
$GPXUP;3929;08:30:46;0;50	07435;8	55741;0;0;0;
$GPXUP;3929;08:30:47;0;50	07435;8	55741;0;0;0;
$GPXUP;3929;08:30:48;0;50	07435;8	55741;0;0;0;
$GPXUP;3929;08:30:49;0;50	07435;8	55741;0;0;0;
$GPXUP;3929;08:30:50;0;50	07435;8	55741;0;0;0;
$GPXUP;3929;08:30:51;0;50	07435;8	55741;0;0;0;
$GPXUP;3929;08:30:52;0;50	07435;8	55741;0;0;0;
$GPXUP;3929;08:30:53;0;50	07435;8	55741;0;0;0;
$GPXUP;3929;08:30:54;0;50	07435;8	55741;0;0;0;
$GPXUP;3929;08:30:55;0;50	07435;8	55741;0;0;0;
$GPXUP;3929;08:30:56;0;50	07435;8	55741;0;0;0;
$GPXUP;3929;08:30:57;0;50	07435;8	55741;0;0;0;
$GPXUP;3929;08:30:58;0;50	07435;8	55741;0;0;0;
$GPXUP;3929;08:30:59;0;50	07435;8	55741;0;0;0;
$GPXUP;3929;08:31:00;0;50	07435;8	55741;0;0;0;
$GPXUP;3929;08:31:01;0;50	07435;8	55741;0;0;0;
$GPXUP;3929;08:31:02;0;50	07435;8	55741;0;0;0;
$GPXUP;3929;08:31:03;0;50	07435;8	55741;0;0;0;
$GPXUP;3929;08:31:04;0;50	07435;8	55741;0;0;0;
$GPXUP;3929;08:31:05;0;50	07435;8	55741;0;0;0;
$GPXUP;3929;08:31:06;0;50	07435;8	55741;0;0;0;
$GPXUP;3929;08:31:07;0;50	07435;8	55741;0;0;0;
$GPXUP;3929;08:31:08;0;50	07435;8	55741;0;0;0;
$GPXUP;3929;08:31:09;0;50	07435;8	55741;0;0;0;
$GPXUP;3929;08:31:10;0;50	07435;8	55741;0;0;0;
$GPXUP;3929;08:31:11;0;50	07435;8	55741;0;0;0;
$GPXUP;3929;08:31:12;0;50	07435;8	55741;0;0;0;
$GPXUP;3929;08:31:13;0;50	07435;8	55741;0;0;0;
$GPXUP;3929;08:31:14;0;50	07435;8	55741;0;0;0;
$GPXUP;3929;08:31:15;0;50	07435;8	55741;0;0;0;
$GPXUP;3929;08:31:16;0;50	07435;8	55741;0;0;0;
$GPXUP;3929;08:31:17;0;50	07435;8	55741;0;0;0;
$GPXUP;3929;08:31:18;0;50	07435;8	55741;0;0;0;
$GPXUP;3929;08:31:19;0;50	07435;8	55741;0;0;0;
$GPXUP;3929;08:31:20;0;50	07435;8	55741;0;0;0;
$GPXUP;3929;08:31:21;0;50	07435;8	55741;0;0;0;
$GPXUP;3929;08:31:22;0;50	07435;8	55741;0;0;0;
$GPXUP;3929;08:31:23;0;50	07435;8	55741;0;0;0;
$GPXUP;3929;08:31:24;0;50	07435;8	55741;0;0;0;
$GPXUP;3929;08:31:25;0;50	07435;8	55741;0;0;0;
$GPXUP;3929;08:31:26;0;50	07435;8	55741;0;0;0;
$GPXUP;3929;08:31:27;0;50	07435;8	55741;0;0;0;
$GPXUP;3929;08:31:28;0;50	07435;8	55741;0;0;0;
$GPXUP;3929;08:31:29;0;50	07435;8	55741;0;0;0;
$GPXUP;3929;08:31:30;0;50	07435;8	55741;0;0;0;
$GPXUP;3929;08:31:31;0;50	07435;8	55741;0;0;0;
$GPXUP;3929;08:31:32;0;50	07435;8	55741;0;0;0;
$GPXUP;3929;08:31:33;0;50	07435;8	55741;0;0;0;
$GPXUP;3929;08:31:34;0;50	07435;8	55741;0;0;0;
$GPXUP;3929;08:31:35;0;50	07435;8	55741;0;0;0;
$GPXUP;3929;08:31:36;0;50	07435;8	55741;0;0;0;
$GPXUP;3929;08:31:37;0;50	07435;8	55741;0;0;0;
$GPXUP;3929;08:31:38;0;50	07435;8	55741;0;0;0;
$GPXUP;3929;08:31:39;0;50	07435;8	55741;0;0;0;
$GPXUP;3929;08:31:40;0;50	07435;8	55741;0;0;0;
$GPXUP;3929;08:31:41;0;50	07435;8	55741;0;0;0;
$GPXUP;3929;08:31:42;0;50	07435;8	55741;0;0;0;
$GPXUP;3929;08:31:43;0;50	07435;8	55741;0;0;0;
$GPXUP;3929;08:31:44;0;50	07435;8	55741;0;0;0;
$GPXUP;3929;08:31:45;0;50	07435;8	55741;0;0;0;
$GPXUP;3929;08:31:46;0;50	07435;8	55741;0;0;0;
$GPXUP;3929;08:31:47;0;50	07435;8	55741;0;0;0;
$GPXUP;3929;08:31:48;0;50	07435;8	55741;0;0;0;
$GPXUP;3929;08:31:49;0;50	07435;8	55741;0;0;0;
$GPXUP;3929;08:31:50;0;50	07435;8	55741;0;0;0;
$GPXUP;3929;08:31:51;0;50	07435;8	55741;0;0;0;
$GPXUP;3929;08:31:52;0;50	07435;8	55741;0;0;0;
$GPXUP;3929;08:31:53;0;50	07435;8	55741;0;0;0;
$GPXUP;3929;08:31:54;0;50	07435;8	55741;0;0;0;
$GPXUP;3929;08:31:55;0;50	07435;8	55741;0;0;0;
$GPXUP;3929;08:31:56;0;50	07435;8	55741;0;0;0;
$GPXUP;3929;08:31:57;0;50	07435;8	55741;0;0;0;
$GPXUP;3929;08:31:58;0;50	07435;8	55741;0;0;0;
$GPXUP;3929;08:31:59;0;50	07435;8	55741;0;0;0;
$GPXUP;3929;08:32:00;0;50	07435;8	55741;0;0;0;
$GPXUP;3929;08:32:01;0;50	07435;8	55741;0;0;0;
$GPXUP;3929;08:32:02;0;50	07444;8	55735;0;0;0;
$GPXUP;3929;08:32:03;0;50	07444;8	55735;0;0;0;
$GPXUP;3929;08:32:04;0;50	07444;8	55735;0;0;0;
$GPXUP;3929;08:32:05;0;50	07444;8	55735;0;0;0;
$GPXUP;3929;08:32:06;0;50	07444;8	55735;0;0;0;
$GPXUP;3929;08:32:07;0;50	07444;8	55735;0;0;0;
$GPXUP;3929;08:32:08;0;50	07444;8	55735;0;0;0;
$GPXUP;3929;08:32:09;0;50	07444;8	55735;0;0;0;
$GPXUP;3929;08:32:10;0;50	07444;8	55735;0;0;0;
$GPXUP;3929;08:32:11;0;50	07444;8	55735;0;0;0;
$GPXUP;3929;08:32:12;0;50	07444;8	55735;0;0;0;
$GPXUP;3929;08:32:13;0;50	07444;8	55735;0;0;0;
$GPXUP;3929;08:32:14;0;50	07444;8	55735;0;0;0;
$GPXUP;3929;08:32:15;0;50	07444;8	55735;0;0;0;
$GPXUP;3929;08:32:16;0;50	07444;8	55735;0;0;0;
$GPXUP;3929;08:32:17;0;50	07444;8	55735;0;0;0;
$GPXUP;3929;08:32:18;0;50	07444;8	55735;0;0;0;
$GPXUP;3929;08:32:19;0;50	07444;8	55735;0;0;0;
$GPXUP;3929;08:32:20;0;50	07444;8	55735;0;0;0;
$GPXUP;3929;08:32:21;0;50	07444;8	55735;0;0;0;
$GPXUP;3929;08:32:22;0;50	07444;8	55735;0;0;0;
$GPXUP;3929;08:32:23;0;50	07444;8	55735;0;0;0;
$GPXUP;3929;08:32:24;0;50	07444;8	55735;0;0;0;
$GPXUP;3929;08:32:25;0;50	07444;8	55735;0;0;0;
$GPXUP;3929;08:32:26;0;50	07444;8	55735;0;0;0;
$GPXUP;3929;08:32:27;0;50	07444;8	55735;0;0;0;
$GPXUP;3929;08:32:28;0;50	07444;8	55735;0;0;0;
$GPXUP;3929;08:32:29;0;50	07444;8	55735;0;0;0;
$GPXUP;3929;08:32:30;0;50	07444;8	55735;0;0;0;
$GPXUP;3929;08:32:31;0;50	07444;8	55735;0;0;0;
$GPXUP;3929;08:32:32;0;50	07444;8	55735;0;0;0;
$GPXUP;3929;08:32:33;0;50	07444;8	55735;0;0;0;
$GPXUP;3929;08:32:34;0;50	07444;8	55735;0;0;0;
$GPXUP;3929;08:32:35;0;50	07444;8	55735;0;0;0;
$GPXUP;3929;08:32:36;0;50	07444;8	55735;0;0;0;
$GPXUP;3929;08:32:37;0;50	07444;8	55735;0;0;0;
$GPXUP;3929;08:32:38;0;50	07444;8	55735;0;0;0;
$GPXUP;3929;08:32:39;0;50	07444;8	55735;0;0;0;
$GPXUP;3929;08:32:40;0;50	07444;8	55735;0;0;0;
$GPXUP;3929;08:32:41;0;50	07444;8	55735;0;0;0;
$GPXUP;3929;08:32:42;0;50	07444;8	55735;0;0;0;
$GPXUP;3929;08:32:43;0;50	07444;8	55735;0;0;0;
$GPXUP;3929;08:32:44;0;50	07444;8	55735;0;0;0;
$GPXUP;3929;08:32:45;0;50	07444;8	55735;0;0;0;
$GPXUP;3929;08:32:46;0;50	07444;8	55735;0;0;0;
$GPXUP;3929;08:32:47;0;50	07444;8	55735;0;0;0;
$GPXUP;3929;08:32:48;0;50	07444;8	55735;0;0;0;
$GPXUP;3929;08:32:49;0;50	07444;8	55735;0;0;0;
$GPXUP;3929;08:32:50;0;50	07444;8	55735;0;0;0;
$GPXUP;3929;08:32:51;0;50	07444;8	55735;0;0;0;
$GPXUP;3929;08:32:52;0;50	07444;8	55735;0;0;0;
$GPXUP;3929;08:32:53;0;50	07444;8	55735;0;0;0;
$GPXUP;3929;08:32:54;0;50	07444;8	55735;0;0;0;
$GPXUP;3929;08:32:55;0;50	07444;8	55735;0;0;0;
$GPXUP;3929;08:32:56;0;50	07444;8	55735;0;0;0;
$GPXUP;3929;08:32:57;0;50	07444;8	55735;0;0;0;
$GPXUP;3929;08:32:58;0;50	07444;8	55735;0;0;0;
$GPXUP;3929;08:32:59;0;50	07444;8	55735;0;0;0;
$GPXUP;3929;08:33:00;0;50	07444;8	55735;0;0;0;
$GPXUP;3929;08:33:01;0;50	07444;8	55735;0;0;0;
$GPXUP;3929;08:33:02;0;50	07444;8	55735;0;0;0;
$GPXUP;3929;08:33:03;0;50	07444;8	55735;0;0;0;
$GPXUP;3929;08:33:04;0;50	07444;8	55735;0;0;0;
$GPXUP;3929;08:33:05;0;50	07444;8	55735;0;0;0;
$GPXUP;3929;08:33:06;0;50	07444;8	55735;0;0;0;
$GPXUP;3929;08:33:07;0;50	07444;8	55735;0;0;0;
$GPXUP;3929;08:33:08;0;50	07444;8	55735;0;0;0;
$GPXUP;3929;08:33:09;0;50	07444;8	55735;0;0;0;
$GPXUP;3929;08:33:10;0;50	07444;8	55735;0;0;0;
$GPXUP;3929;08:33:11;0;50	07444;8	55735;0;0;0;
$GPXUP;3929;08:33:12;0;50	07444;8	55735;0;0;0;
$GPXUP;3929;08:33:13;0;50	07444;8	55735;0;0;0;
$GPXUP;3929;08:33:14;0;50	07444;8	55735;0;0;0;
$GPXUP;3929;08:33:15;0;50	07444;8	55735;0;0;0;
$GPXUP;3929;08:33:16;0;50	07444;8	55735;0;0;0;
$GPXUP;3929;08:33:17;0;50	07444;8	55735;0;0;0;
$GPXUP;3929;08:33:18;0;50	07444;8	55735;0;0;0;
$GPXUP;3929;08:33:19;0;50	07444;8	55735;0;0;0;
$GPXUP;3929;08:33:20;0;50	07444;8	55735;0;0;0;
$GPXUP;3929;08:33:21;0;50	07444;8	55735;0;0;0;
$GPXUP;3929;08:33:22;0;50	07444;8	55735;0;0;0;
$GPXUP;3929;08:33:23;0;50	07444;8	55735;0;0;0;
$GPXUP;3929;08:33:24;0;50	07444;8	55735;0;0;0;
$GPXUP;3929;08:33:25;0;50	07444;8	55735;0;0;0;
$GPXUP;3929;08:33:26;0;50	07444;8	55735;0;0;0;
$GPXUP;3929;08:33:27;0;50	07444;8	55735;0;0;0;
$GPXUP;3929;08:33:28;0;50	07444;8	55735;0;0;0;
$GPXUP;3929;08:33:29;0;50	07444;8	55735;0;0;0;
$GPXUP;3929;08:33:30;0;50	07444;8	55735;0;0;0;
$GPXUP;3929;08:33:31;0;50	07444;8	55735;0;0;0;
$GPXUP;3929;08:33:32;0;50	07444;8	55735;0;0;0;
$GPXUP;3929;08:33:33;0;50	07444;8	55735;0;0;0;
$GPXUP;3929;08:33:34;0;50	07444;8	55735;0;0;0;
$GPXUP;3929;08:33:35;0;50	07444;8	55735;0;0;0;
$GPXUP;3929;08:33:36;0;50	07444;8	55735;0;0;0;
$GPXUP;3929;08:33:37;0;50	07444;8	55735;0;0;0;
$GPXUP;3929;08:33:38;0;50	07444;8	55735;0;0;0;
$GPXUP;3929;08:33:39;0;50	07444;8	55735;0;0;0;
$GPXUP;3929;08:33:40;0;50	07444;8	55735;0;0;0;
$GPXUP;3929;08:33:41;0;50	07444;8	55735;0;0;0;
$GPXUP;3929;08:33:42;0;50	07444;8	55735;0;0;0;
$GPXUP;3929;08:33:43;0;50	07444;8	55735;0;0;0;
$GPXUP;3929;08:33:44;0;50	07444;8	55735;0;0;0;
$GPXUP;3929;08:33:45;0;50	07444;8	55735;0;0;0;
$GPXUP;3929;08:33:46;0;50	07444;8	55735;0;0;0;
$GPXUP;3929;08:33:47;0;50	07444;8	55735;0;0;0;
$GPXUP;3929;08:33:48;0;50	07444;8	55735;0;0;0;
$GPXUP;3929;08:33:49;0;50	07444;8	55735;0;0;0;
$GPXUP;3929;08:33:50;0;50	07444;8	55735;0;0;0;
$GPXUP;3929;08:33:51;0;50	07444;8	55735;0;0;0;
$GPXUP;3929;08:33:52;0;50	07444;8	55735;0;0;0;
$GPXUP;3929;08:33:53;0;50	07444;8	55735;0;0;0;
$GPXUP;3929;08:33:54;0;50	07444;8	55735;0;0;0;
$GPXUP;3929;08:33:55;0;50	07444;8	55735;0;0;0;
$GPXUP;3929;08:33:56;0;50	07444;8	55735;0;0;0;
$GPXUP;3929;08:33:57;0;50	07444;8	55735;0;0;0;
$GPXUP;3929;08:33:58;0;50	07444;8	55735;0;0;0;
$GPXUP;3929;08:33:59;0;50	07444;8	55735;0;0;0;
$GPXUP;3929;08:34:00;0;50	07444;8	55735;0;0;0;
$GPXUP;3929;08:34:01;0;50	07444;8	55735;0;0;0;
$GPXUP;3929;08:34:02;0;50	07444;8	55735;0;0;0;
$GPXUP;3929;08:34:03;0;50	07444;8	55735;0;0;0;
$GPXUP;3929;08:34:04;0;50	07444;8	55735;0;0;0;
$GPXUP;3929;08:34:05;0;50	07444;8	55735;0;0;0;
$GPXUP;3929;08:34:06;0;50	07444;8	55735;0;0;0;
$GPXUP;3929;08:34:07;0;50	07444;8	55735;0;0;0;
$GPXUP;3929;08:34:08;0;50	07444;8	55735;0;0;0;
$GPXUP;3929;08:34:09;0;50	07444;8	55735;0;0;0;
$GPXUP;3929;08:34:10;0;50	07444;8	55735;0;0;0;
$GPXUP;3929;08:34:11;0;50	07444;8	55735;0;0;0;
$GPXUP;3929;08:34:12;0;50	07444;8	55735;0;0;0;
$GPXUP;3929;08:34:13;0;50	07444;8	55735;0;0;0;
$GPXUP;3929;08:34:14;0;50	07444;8	55735;0;0;0;
$GPXUP;3929;08:34:15;0;50	07444;8	55735;0;0;0;
$GPXUP;3929;08:34:16;0;50	07444;8	55735;0;0;0;
$GPXUP;3929;08:34:17;0;50	07444;8	55735;0;0;0;
$GPXUP;3929;08:34:18;0;50	07444;8	55735;0;0;0;
$GPXUP;3929;08:34:19;0;50	07444;8	55735;0;0;0;
$GPXUP;3929;08:34:20;0;50	07444;8	55735;0;0;0;
$GPXUP;3929;08:34:21;0;50	07444;8	55735;0;0;0;
$GPXUP;3929;08:34:22;0;50	07444;8	55735;0;0;0;
$GPXUP;3929;08:34:23;0;50	07444;8	55735;0;0;0;
$GPXUP;3929;08:34:24;0;50	07444;8	55735;0;0;0;
$GPXUP;3929;08:34:25;0;50	07444;8	55735;0;0;0;
$GPXUP;3929;08:34:26;0;50	07444;8	55735;0;0;0;
$GPXUP;3929;08:34:27;0;50	07444;8	55735;0;0;0;
$GPXUP;3929;08:34:28;0;50	07444;8	55735;0;0;0;
$GPXUP;3929;08:34:29;0;50	07444;8	55735;0;0;0;
$GPXUP;3929;08:34:30;0;50	07444;8	55735;0;0;0;
$GPXUP;3929;08:34:31;0;50	07444;8	55735;0;0;0;
$GPXUP;3929;08:34:32;0;50	07444;8	55735;0;0;0;
$GPXUP;3929;08:34:33;0;50	07444;8	55735;0;0;0;
$GPXUP;3929;08:34:34;0;50	07444;8	55735;0;0;0;
$GPXUP;3929;08:34:35;0;50	07444;8	55735;0;0;0;
$GPXUP;3929;08:34:36;0;50	07444;8	55735;0;0;0;
$GPXUP;3929;08:34:37;0;50	07444;8	55735;0;0;0;
$GPXUP;3929;08:34:38;0;50	07444;8	55735;0;0;0;
$GPXUP;3929;08:34:39;0;50	07444;8	55735;0;0;0;
$GPXUP;3929;08:34:40;0;50	07444;8	55735;0;0;0;
$GPXUP;3929;08:34:41;0;50	07444;8	55735;0;0;0;
$GPXUP;3929;08:34:42;0;50	07444;8	55735;0;0;0;
$GPXUP;3929;08:34:43;0;50	07444;8	55735;0;0;0;
$GPXUP;3929;08:34:44;0;50	07444;8	55735;0;0;0;
$GPXUP;3929;08:34:45;0;50	07435;8	55734;0;0;0;
$GPXUP;3929;08:34:46;0;50	07435;8	55734;0;0;0;
$GPXUP;3929;08:34:47;0;50	07434;8	55734;0;0;0;
$GPXUP;3929;08:34:48;0;50	07434;8	55733;0;0;0;
$GPXUP;3929;08:34:49;0;50	07434;8	55733;0;0;0;
$GPXUP;3929;08:34:50;0;50	07434;8	55733;0;0;0;
$GPXUP;3929;08:34:51;0;50	07434;8	55733;0;0;0;
$GPXUP;3929;08:34:52;0;50	07434;8	55733;0;0;0;
$GPXUP;3929;08:34:53;0;50	07434;8	55733;0;0;0;
$GPXUP;3929;08:34:54;0;50	07434;8	55733;0;0;0;
$GPXUP;3929;08:34:55;0;50	07434;8	55733;0;0;0;
$GPXUP;3929;08:34:56;0;50	07434;8	55733;0;0;0;
$GPXUP;3929;08:34:57;0;50	07434;8	55733;0;0;0;
$GPXUP;3929;08:34:58;0;50	07434;8	55733;0;0;0;
$GPXUP;3929;08:34:59;0;50	07434;8	55733;0;0;0;
$GPXUP;3929;08:35:00;0;50	07434;8	55733;0;0;0;
$GPXUP;3929;08:35:01;0;50	07434;8	55733;0;0;0;
$GPXUP;3929;08:35:02;0;50	07434;8	55733;0;0;0;
$GPXUP;3929;08:35:03;0;50	07434;8	55733;0;0;0;
$GPXUP;3929;08:35:04;0;50	07434;8	55733;0;0;0;
$GPXUP;3929;08:35:05;0;50	07434;8	55733;0;0;0;
$GPXUP;3929;08:35:06;0;50	07434;8	55733;0;0;0;
$GPXUP;3929;08:35:07;0;50	07434;8	55733;0;0;0;
$GPXUP;3929;08:35:08;0;50	07434;8	55733;0;0;0;
$GPXUP;3929;08:35:09;0;50	07434;8	55733;0;0;0;
$GPXUP;3929;08:35:10;0;50	07434;8	55733;0;0;0;
$GPXUP;3929;08:35:11;0;50	07434;8	55733;0;0;0;
$GPXUP;3929;08:35:12;0;50	07434;8	55733;0;0;0;
$GPXUP;3929;08:35:13;0;50	07434;8	55733;0;0;0;
$GPXUP;3929;08:35:14;0;50	07434;8	55733;0;0;0;
$GPXUP;3929;08:35:15;0;50	07434;8	55733;0;0;0;
$GPXUP;3929;08:35:16;0;50	07434;8	55733;0;0;0;
$GPXUP;3929;08:35:17;0;50	07434;8	55733;0;0;0;
$GPXUP;3929;08:35:18;0;50	07434;8	55733;0;0;0;
$GPXUP;3929;08:35:19;0;50	07434;8	55733;0;0;0;
$GPXUP;3929;08:35:20;0;50	07434;8	55733;0;0;0;
$GPXUP;3929;08:35:21;0;50	07434;8	55733;0;0;0;
$GPXUP;3929;08:35:22;0;50	07434;8	55733;0;0;0;
$GPXUP;3929;08:35:23;0;50	07434;8	55733;0;0;0;
$GPXUP;3929;08:35:24;0;50	07434;8	55733;0;0;0;
$GPXUP;3929;08:35:25;0;50	07434;8	55733;0;0;0;
$GPXUP;3929;08:35:26;0;50	07434;8	55733;0;0;0;
$GPXUP;3929;08:35:27;0;50	07434;8	55733;0;0;0;
$GPXUP;3929;08:35:28;0;50	07434;8	55733;0;0;0;
$GPXUP;3929;08:35:29;0;50	07434;8	55733;0;0;0;
$GPXUP;3929;08:35:30;0;50	07434;8	55733;0;0;0;
$GPXUP;3929;08:35:31;0;50	07434;8	55733;0;0;0;
$GPXUP;3929;08:35:32;0;50	07434;8	55733;0;0;0;
$GPXUP;3929;08:35:33;0;50	07434;8	55733;0;0;0;
$GPXUP;3929;08:35:34;0;50	07434;8	55733;0;0;0;
$GPXUP;3929;08:35:35;0;50	07434;8	55733;0;0;0;
$GPXUP;3929;08:35:36;0;50	07434;8	55733;0;0;0;
$GPXUP;3929;08:35:37;0;50	07434;8	55733;0;0;0;
$GPXUP;3929;08:35:38;0;50	07434;8	55733;0;0;0;
$GPXUP;3929;08:35:39;0;50	07434;8	55733;0;0;0;
$GPXUP;3929;08:35:40;0;50	07434;8	55733;0;0;0;
$GPXUP;3929;08:35:41;0;50	07434;8	55733;0;0;0;
$GPXUP;3929;08:35:42;0;50	07434;8	55733;0;0;0;
$GPXUP;3929;08:35:43;0;50	07434;8	55733;0;0;0;
$GPXUP;3929;08:35:44;0;50	07434;8	55733;0;0;0;
$GPXUP;3929;08:35:45;0;50	07434;8	55733;0;0;0;
$GPXUP;3929;08:35:46;0;50	07434;8	55733;0;0;0;
$GPXUP;3929;08:35:47;0;50	07434;8	55733;0;0;0;
$GPXUP;3929;08:35:48;0;50	07434;8	55733;0;0;0;
$GPXUP;3929;08:35:49;0;50	07434;8	55733;0;0;0;
$GPXUP;3929;08:35:50;0;50	07434;8	55733;0;0;0;
$GPXUP;3929;08:35:51;0;50	07434;8	55733;0;0;0;
$GPXUP;3929;08:35:52;0;50	07434;8	55733;0;0;0;
$GPXUP;3929;08:35:53;0;50	07434;8	55733;0;0;0;
$GPXUP;3929;08:35:54;0;50	07434;8	55733;0;0;0;
$GPXUP;3929;08:35:55;0;50	07434;8	55733;0;0;0;
$GPXUP;3929;08:35:56;0;50	07434;8	55733;0;0;0;
$GPXUP;3929;08:35:57;0;50	07434;8	55733;0;0;0;
$GPXUP;3929;08:35:58;0;50	07434;8	55733;0;0;0;
$GPXUP;3929;08:35:59;0;50	07434;8	55733;0;0;0;
$GPXUP;3929;08:36:00;0;50	07434;8	55733;0;0;0;
$GPXUP;3929;08:36:01;0;50	07434;8	55733;0;0;0;
$GPXUP;3929;08:36:02;0;50	07434;8	55733;0;0;0;
$GPXUP;3929;08:36:03;0;50	07434;8	55733;0;0;0;
$GPXUP;3929;08:36:04;0;50	07434;8	55733;0;0;0;
$GPXUP;3929;08:36:05;0;50	07434;8	55733;0;0;0;
$GPXUP;3929;08:36:06;0;50	07434;8	55733;0;0;0;
$GPXUP;3929;08:36:07;0;50	07434;8	55733;0;0;0;
$GPXUP;3929;08:36:08;0;50	07434;8	55733;0;0;0;
$GPXUP;3929;08:36:09;0;50	07434;8	55733;0;0;0;
$GPXUP;3929;08:36:10;0;50	07434;8	55733;0;0;0;
$GPXUP;3929;08:36:11;0;50	07434;8	55733;0;0;0;
$GPXUP;3929;08:36:12;0;50	07434;8	55733;0;0;0;
$GPXUP;3929;08:36:13;0;50	07434;8	55733;0;0;0;
$GPXUP;3929;08:36:14;0;50	07434;8	55733;0;0;0;
$GPXUP;3929;08:36:15;0;50	07434;8	55733;0;0;0;
$GPXUP;3929;08:36:16;0;50	07434;8	55733;0;0;0;
$GPXUP;3929;08:36:17;0;50	07434;8	55733;0;0;0;
$GPXUP;3929;08:36:18;0;50	07434;8	55733;0;0;0;
$GPXUP;3929;08:36:19;0;50	07434;8	55733;0;0;0;
$GPXUP;3929;08:36:20;0;50	07434;8	55733;0;0;0;
$GPXUP;3929;08:36:21;0;50	07434;8	55733;0;0;0;
$GPXUP;3929;08:36:22;0;50	07434;8	55733;0;0;0;
$GPXUP;3929;08:36:23;0;50	07434;8	55733;0;0;0;
$GPXUP;3929;08:36:24;0;50	07434;8	55733;0;0;0;
$GPXUP;3929;08:36:25;0;50	07434;8	55733;0;0;0;
$GPXUP;3929;08:36:26;0;50	07434;8	55733;0;0;0;
$GPXUP;3929;08:36:27;0;50	07434;8	55733;0;0;0;
$GPXUP;3929;08:36:28;0;50	07434;8	55733;0;0;0;
$GPXUP;3929;08:36:29;0;50	07434;8	55733;0;0;0;
$GPXUP;3929;08:36:30;0;50	07434;8	55733;0;0;0;
$GPXUP;3929;08:36:31;0;50	07434;8	55733;0;0;0;
$GPXUP;3929;08:36:32;0;50	07434;8	55733;0;0;0;
$GPXUP;3929;08:36:33;0;50	07434;8	55733;0;0;0;
$GPXUP;3929;08:36:34;0;50	07434;8	55733;0;0;0;
$GPXUP;3929;08:36:35;0;50	07434;8	55733;0;0;0;
$GPXUP;3929;08:36:36;0;50	07434;8	55733;0;0;0;
$GPXUP;3929;08:36:37;0;50	07434;8	55733;0;0;0;
$GPXUP;3929;08:36:38;0;50	07434;8	55733;0;0;0;
$GPXUP;3929;08:36:39;0;50	07434;8	55733;0;0;0;
$GPXUP;3929;08:36:40;0;50	07434;8	55733;0;0;0;
$GPXUP;3929;08:36:41;0;50	07434;8	55733;0;0;0;
$GPXUP;3929;08:36:42;0;50	07434;8	55733;0;0;0;
$GPXUP;3929;08:36:43;0;50	07434;8	55733;0;0;0;
$GPXUP;3929;08:36:44;0;50	07434;8	55733;0;0;0;
$GPXUP;3929;08:36:45;0;50	07434;8	55733;0;0;0;
$GPXUP;3929;08:36:46;0;50	07434;8	55733;0;0;0;
$GPXUP;3929;08:36:47;0;50	07434;8	55733;0;0;0;
$GPXUP;3929;08:36:48;0;50	07434;8	55733;0;0;0;
$GPXUP;3929;08:36:49;0;50	07434;8	55733;0;0;0;
$GPXUP;3929;08:36:50;0;50	07434;8	55733;0;0;0;
$GPXUP;3929;08:36:51;0;50	07434;8	55733;0;0;0;
$GPXUP;3929;08:36:52;0;50	07434;8	55733;0;0;0;
$GPXUP;3929;08:36:53;0;50	07434;8	55733;0;0;0;
$GPXUP;3929;08:36:54;0;50	07434;8	55733;0;0;0;
$GPXUP;3929;08:36:55;0;50	07434;8	55733;0;0;0;
$GPXUP;3929;08:36:56;0;50	07434;8	55733;0;0;0;
$GPXUP;3929;08:36:57;0;50	07434;8	55733;0;0;0;
$GPXUP;3929;08:36:58;0;50	07434;8	55733;0;0;0;
$GPXUP;3929;08:36:59;0;50	07434;8	55733;0;0;0;
$GPXUP;3929;08:37:00;0;50	07434;8	55733;0;0;0;
$GPXUP;3929;08:37:01;0;50	07434;8	55733;0;0;0;
$GPXUP;3929;08:37:02;0;50	07434;8	55733;0;0;0;
$GPXUP;3929;08:37:03;0;50	07434;8	55733;0;0;0;
$GPXUP;3929;08:37:04;0;50	07434;8	55733;0;0;0;
$GPXUP;3929;08:37:05;0;50	07434;8	55733;0;0;0;
$GPXUP;3929;08:37:06;0;50	07434;8	55733;0;0;0;
$GPXUP;3929;08:37:07;0;50	07434;8	55733;0;0;0;
$GPXUP;3929;08:37:08;0;50	07434;8	55733;0;0;0;
$GPXUP;3929;08:37:09;0;50	07434;8	55733;0;0;0;
$GPXUP;3929;08:37:10;0;50	07434;8	55733;0;0;0;
$GPXUP;3929;08:37:11;0;50	07434;8	55733;0;0;0;
$GPXUP;3929;08:37:12;0;50	07434;8	55733;0;0;0;
$GPXUP;3929;08:37:13;0;50	07434;8	55733;0;0;0;
$GPXUP;3929;08:37:14;0;50	07434;8	55733;0;0;0;
$GPXUP;3929;08:37:15;0;50	07434;8	55733;0;0;0;
$GPXUP;3929;08:37:16;0;50	07434;8	55733;0;0;0;
$GPXUP;3929;08:37:17;0;50	07434;8	55733;0;0;0;
$GPXUP;3929;08:37:18;0;50	07434;8	55733;0;0;0;
$GPXUP;3929;08:37:19;0;50	07434;8	55733;0;0;0;
$GPXUP;3929;08:37:20;0;50	07434;8	55733;0;0;0;
$GPXUP;3929;08:37:21;0;50	07434;8	55733;0;0;0;
$GPXUP;3929;08:37:22;0;50	07434;8	55733;0;0;0;
$GPXUP;3929;08:37:23;0;50	07434;8	55733;0;0;0;
$GPXUP;3929;08:37:24;0;50	07434;8	55733;0;0;0;
$GPXUP;3929;08:37:25;0;50	07434;8	55733;0;0;0;
$GPXUP;3929;08:37:26;0;50	07434;8	55733;0;0;0;
$GPXUP;3929;08:37:27;0;50	07434;8	55733;0;0;0;
$GPXUP;3929;08:37:28;0;50	07434;8	55733;0;0;0;
$GPXUP;3929;08:37:29;0;50	07434;8	55733;0;0;0;
$GPXUP;3929;08:37:30;0;50	07434;8	55733;0;0;0;
$GPXUP;3929;08:37:31;0;50	07434;8	55733;0;0;0;
$GPXUP;3929;08:37:32;0;50	07434;8	55733;0;0;0;
$GPXUP;3929;08:37:33;0;50	07434;8	55733;0;0;0;
$GPXUP;3929;08:37:34;0;50	07434;8	55733;0;0;0;
$GPXUP;3929;08:37:35;0;50	07434;8	55733;0;0;0;
$GPXUP;3929;08:37:36;0;50	07434;8	55733;0;0;0;
$GPXUP;3929;08:37:37;0;50	07434;8	55733;0;0;0;
$GPXUP;3929;08:37:38;0;50	07434;8	55733;0;0;0;
$GPXUP;3929;08:37:39;0;50	07434;8	55733;0;0;0;
$GPXUP;3929;08:37:40;0;50	07434;8	55733;0;0;0;
$GPXUP;3929;08:37:41;0;50	07434;8	55733;0;0;0;
$GPXUP;3929;08:37:42;0;50	07434;8	55733;0;0;0;
$GPXUP;3929;08:37:43;0;50	07434;8	55733;0;0;0;
$GPXUP;3929;08:37:44;0;50	07434;8	55733;0;0;0;
$GPXUP;3929;08:37:45;0;50	07434;8	55733;0;0;0;
$GPXUP;3929;08:37:46;0;50	07434;8	55733;0;0;0;
$GPXUP;3929;08:37:47;0;50	07434;8	55733;0;0;0;
$GPXUP;3929;08:37:48;0;50	07434;8	55733;0;0;0;
$GPXUP;3929;08:37:49;0;50	07434;8	55733;0;0;0;
$GPXUP;3929;08:37:50;0;50	07434;8	55733;0;0;0;
$GPXUP;3929;08:37:51;0;50	07434;8	55733;0;0;0;
$GPXUP;3929;08:37:52;0;50	07434;8	55733;0;0;0;
$GPXUP;3929;08:37:53;0;50	07434;8	55733;0;0;0;
$GPXUP;3929;08:37:54;0;50	07434;8	55733;0;0;0;
$GPXUP;3929;08:37:55;0;50	07434;8	55733;0;0;0;
$GPXUP;3929;08:37:56;0;50	07434;8	55733;0;0;0;
$GPXUP;3929;08:37:57;0;50	07434;8	55733;0;0;0;
$GPXUP;3929;08:37:58;0;50	07434;8	55733;0;0;0;
$GPXUP;3929;08:37:59;0;50	07434;8	55733;0;0;0;
$GPXUP;3929;08:38:00;0;50	07434;8	55733;0;0;0;
$GPXUP;3929;08:38:01;0;50	07434;8	55733;0;0;0;
$GPXUP;3929;08:38:02;0;50	07434;8	55733;0;0;0;
$GPXUP;3929;08:38:03;0;50	07434;8	55733;0;0;0;
$GPXUP;3929;08:38:04;0;50	07434;8	55733;0;0;0;
$GPXUP;3929;08:38:05;0;50	07434;8	55733;0;0;0;
$GPXUP;3929;08:38:06;0;50	07434;8	55733;0;0;0;
$GPXUP;3929;08:38:07;0;50	07434;8	55733;0;0;0;
$GPXUP;3929;08:38:08;0;50	07434;8	55733;0;0;0;
$GPXUP;3929;08:38:09;0;50	07434;8	55733;0;0;0;
$GPXUP;3929;08:38:10;0;50	07434;8	55733;0;0;0;
$GPXUP;3929;08:38:11;0;50	07434;8	55733;0;0;0;
$GPXUP;3929;08:38:12;0;50	07434;8	55733;0;0;0;
$GPXUP;3929;08:38:13;0;50	07434;8	55733;0;0;0;
$GPXUP;3929;08:38:14;0;50	07434;8	55733;0;0;0;
$GPXUP;3929;08:38:15;0;50	07434;8	55733;0;0;0;
$GPXUP;3929;08:38:16;0;50	07434;8	55733;0;0;0;
$GPXUP;3929;08:38:17;0;50	07434;8	55733;0;0;0;
$GPXUP;3929;08:38:18;0;50	07434;8	55733;0;0;0;
$GPXUP;3929;08:38:19;0;50	07434;8	55733;0;0;0;
$GPXUP;3929;08:38:20;0;50	07434;8	55733;0;0;0;
$GPXUP;3929;08:38:21;0;50	07434;8	55733;0;0;0;
$GPXUP;3929;08:38:22;0;50	07434;8	55733;0;0;0;
$GPXUP;3929;08:38:23;0;50	07434;8	55733;0;0;0;
$GPXUP;3929;08:38:24;0;50	07434;8	55733;0;0;0;
$GPXUP;3929;08:38:25;0;50	07434;8	55733;0;0;0;
$GPXUP;3929;08:38:26;0;50	07434;8	55733;0;0;0;
$GPXUP;3929;08:38:27;0;50	07434;8	55733;0;0;0;
$GPXUP;3929;08:38:28;0;50	07434;8	55733;0;0;0;
$GPXUP;3929;08:38:29;0;50	07434;8	55733;0;0;0;
$GPXUP;3929;08:38:30;0;50	07434;8	55733;0;0;0;
$GPXUP;3929;08:38:31;0;50	07434;8	55733;0;0;0;
$GPXUP;3929;08:38:32;0;50	07434;8	55733;0;0;0;
$GPXUP;3929;08:38:33;0;50	07434;8	55733;0;0;0;
$GPXUP;3929;08:38:34;0;50	07434;8	55733;0;0;0;
$GPXUP;3929;08:38:35;0;50	07434;8	55733;0;0;0;
$GPXUP;3929;08:38:36;0;50	07434;8	55733;0;0;0;
$GPXUP;3929;08:38:37;0;50	07434;8	55733;0;0;0;
$GPXUP;3929;08:38:38;0;50	07434;8	55733;0;0;0;
$GPXUP;3929;08:38:39;0;50	07434;8	55733;0;0;0;
$GPXUP;3929;08:38:40;0;50	07434;8	55733;0;0;0;
$GPXUP;3929;08:38:41;0;50	07434;8	55733;0;0;0;
$GPXUP;3929;08:38:42;0;50	07434;8	55733;0;0;0;
$GPXUP;3929;08:38:43;0;50	07434;8	55733;0;0;0;
$GPXUP;3929;08:38:44;0;50	07434;8	55733;0;0;0;
$GPXUP;3929;08:38:45;0;50	07434;8	55733;0;0;0;
$GPXUP;3929;08:38:46;0;50	07434;8	55733;0;0;0;
$GPXUP;3929;08:38:47;0;50	07434;8	55733;0;0;0;
$GPXUP;3929;08:38:48;0;50	07434;8	55733;0;0;0;
$GPXUP;3929;08:38:49;0;50	07434;8	55733;0;0;0;
$GPXUP;3929;08:38:50;0;50	07434;8	55733;0;0;0;
$GPXUP;3929;08:38:51;0;50	07434;8	55733;0;0;0;
$GPXUP;3929;08:38:52;0;50	07434;8	55733;0;0;0;
$GPXUP;3929;08:38:53;0;50	07434;8	55733;0;0;0;
$GPXUP;3929;08:38:54;0;50	07434;8	55733;0;0;0;
$GPXUP;3929;08:38:55;0;50	07434;8	55733;0;0;0;
$GPXUP;3929;08:38:56;0;50	07434;8	55733;0;0;0;
$GPXUP;3929;08:38:57;0;50	07434;8	55733;0;0;0;
$GPXUP;3929;08:38:58;0;50	07434;8	55733;0;0;0;
$GPXUP;3929;08:38:59;0;50	07434;8	55733;0;0;0;
$GPXUP;3929;08:39:00;0;50	07434;8	55733;0;0;0;
$GPXUP;3929;08:39:01;0;50	07434;8	55733;0;0;0;
$GPXUP;3929;08:39:02;0;50	07434;8	55733;0;0;0;
$GPXUP;3929;08:39:03;0;50	07434;8	55733;0;0;0;
$GPXUP;3929;08:39:04;0;50	07434;8	55733;0;0;0;
$GPXUP;3929;08:39:05;0;50	07434;8	55733;0;0;0;
$GPXUP;3929;08:39:06;0;50	07434;8	55733;0;0;0;
$GPXUP;3929;08:39:07;0;50	07434;8	55733;0;0;0;
$GPXUP;3929;08:39:08;0;50	07434;8	55733;0;0;0;
$GPXUP;3929;08:39:09;0;50	07434;8	55733;0;0;0;
$GPXUP;3929;08:39:10;0;50	07434;8	55733;0;0;0;
$GPXUP;3929;08:39:11;0;50	07434;8	55733;0;0;0;
$GPXUP;3929;08:39:12;0;50	07434;8	55733;0;0;0;
$GPXUP;3929;08:39:13;0;50	07434;8	55733;0;0;0;
$GPXUP;3929;08:39:14;0;50	07434;8	55733;0;0;0;
$GPXUP;3929;08:39:15;0;50	07434;8	55733;0;0;0;
$GPXUP;3929;08:39:16;0;50	07436;8	55729;0;0;1;
$GPXUP;3929;08:39:17;0;50	07438;8	55729;0;0;1;
$GPXUP;3929;08:39:18;0;50	07437;8	55729;0;0;0;
$GPXUP;3929;08:39:19;0;50	07437;8	55729;0;0;0;
$GPXUP;3929;08:39:20;0;50	07437;8	55729;0;0;0;
$GPXUP;3929;08:39:21;0;50	07437;8	55729;0;0;0;
$GPXUP;3929;08:39:22;0;50	07437;8	55729;0;0;0;
$GPXUP;3929;08:39:23;0;50	07437;8	55729;0;0;0;
$GPXUP;3929;08:39:24;0;50	07437;8	55729;0;0;0;
$GPXUP;3929;08:39:25;0;50	07437;8	55729;0;0;0;
$GPXUP;3929;08:39:26;0;50	07437;8	55729;0;0;0;
$GPXUP;3929;08:39:27;0;50	07437;8	55729;0;0;0;
$GPXUP;3929;08:39:28;0;50	07437;8	55729;0;0;0;
$GPXUP;3929;08:39:29;0;50	07437;8	55729;0;0;0;
$GPXUP;3929;08:39:30;0;50	07437;8	55729;0;0;0;
$GPXUP;3929;08:39:31;0;50	07437;8	55729;0;0;0;
$GPXUP;3929;08:39:32;0;50	07437;8	55729;0;0;0;
$GPXUP;3929;08:39:33;0;50	07437;8	55729;0;0;0;
$GPXUP;3929;08:39:34;0;50	07437;8	55729;0;0;0;
$GPXUP;3929;08:39:35;0;50	07437;8	55729;0;0;0;
$GPXUP;3929;08:39:36;0;50	07437;8	55729;0;0;0;
$GPXUP;3929;08:39:37;0;50	07437;8	55729;0;0;0;
$GPXUP;3929;08:39:38;0;50	07437;8	55729;0;0;0;
$GPXUP;3929;08:39:39;0;50	07437;8	55729;0;0;0;
$GPXUP;3929;08:39:40;0;50	07437;8	55729;0;0;0;
$GPXUP;3929;08:39:41;0;50	07437;8	55729;0;0;0;
$GPXUP;3929;08:39:42;0;50	07437;8	55729;0;0;0;
$GPXUP;3929;08:39:43;0;50	07437;8	55729;0;0;0;
$GPXUP;3929;08:39:44;0;50	07437;8	55729;0;0;0;
$GPXUP;3929;08:39:45;0;50	07437;8	55729;0;0;0;
$GPXUP;3929;08:39:46;0;50	07437;8	55729;0;0;0;
$GPXUP;3929;08:39:47;0;50	07437;8	55729;0;0;0;
$GPXUP;3929;08:39:48;0;50	07437;8	55729;0;0;0;
$GPXUP;3929;08:39:49;0;50	07441;8	55726;0;0;0;
$GPXUP;3929;08:39:50;0;50	07442;8	55726;0;0;0;
$GPXUP;3929;08:39:51;0;50	07442;8	55726;0;0;0;
$GPXUP;3929;08:39:52;0;50	07442;8	55726;0;0;0;
$GPXUP;3929;08:39:53;0;50	07442;8	55726;0;0;0;
$GPXUP;3929;08:39:54;0;50	07442;8	55726;0;0;0;
$GPXUP;3929;08:39:55;0;50	07442;8	55726;0;0;0;
$GPXUP;3929;08:39:56;0;50	07442;8	55726;0;0;0;
$GPXUP;3929;08:39:57;0;50	07442;8	55726;0;0;0;
$GPXUP;3929;08:39:58;0;50	07442;8	55726;0;0;0;
$GPXUP;3929;08:39:59;0;50	07442;8	55726;0;0;0;
$GPXUP;3929;08:40:00;0;50	07442;8	55726;0;0;0;
$GPXUP;3929;08:40:01;0;50	07442;8	55726;0;0;0;
$GPXUP;3929;08:40:02;0;50	07442;8	55726;0;0;0;
$GPXUP;3929;08:40:03;0;50	07442;8	55726;0;0;0;
$GPXUP;3929;08:40:04;0;50	07442;8	55726;0;0;0;
$GPXUP;3929;08:40:05;0;50	07442;8	55726;0;0;0;
$GPXUP;3929;08:40:06;0;50	07442;8	55726;0;0;0;
$GPXUP;3929;08:40:07;0;50	07442;8	55726;0;0;0;
$GPXUP;3929;08:40:08;0;50	07442;8	55726;0;0;0;
$GPXUP;3929;08:40:09;0;50	07442;8	55726;0;0;0;
$GPXUP;3929;08:40:10;0;50	07442;8	55726;0;0;0;
$GPXUP;3929;08:40:11;0;50	07442;8	55726;0;0;0;
$GPXUP;3929;08:40:12;0;50	07442;8	55726;0;0;0;
$GPXUP;3929;08:40:13;0;50	07442;8	55726;0;0;0;
$GPXUP;3929;08:40:14;0;50	07442;8	55726;0;0;0;
$GPXUP;3929;08:40:15;0;50	07442;8	55726;0;0;0;
$GPXUP;3929;08:40:16;0;50	07442;8	55726;0;0;0;
$GPXUP;3929;08:40:17;0;50	07442;8	55726;0;0;0;
$GPXUP;3929;08:40:18;0;50	07442;8	55726;0;0;0;
$GPXUP;3929;08:40:19;0;50	07442;8	55726;0;0;0;
$GPXUP;3929;08:40:20;0;50	07442;8	55726;0;0;0;
$GPXUP;3929;08:40:21;0;50	07442;8	55726;0;0;0;
$GPXUP;3929;08:40:22;0;50	07442;8	55726;0;0;0;
$GPXUP;3929;08:40:23;0;50	07442;8	55726;0;0;0;
$GPXUP;3929;08:40:24;0;50	07442;8	55726;0;0;0;
$GPXUP;3929;08:40:25;0;50	07442;8	55726;0;0;0;
$GPXUP;3929;08:40:26;0;50	07442;8	55726;0;0;0;
$GPXUP;3929;08:40:27;0;50	07442;8	55726;0;0;0;
$GPXUP;3929;08:40:28;0;50	07442;8	55726;0;0;0;
$GPXUP;3929;08:40:29;0;50	07442;8	55726;0;0;0;
$GPXUP;3929;08:40:30;0;50	07442;8	55726;0;0;0;
$GPXUP;3929;08:40:31;0;50	07442;8	55726;0;0;0;
$GPXUP;3929;08:40:32;0;50	07442;8	55726;0;0;0;
$GPXUP;3929;08:40:33;0;50	07442;8	55726;0;0;0;
$GPXUP;3929;08:40:34;0;50	07442;8	55726;0;0;0;
$GPXUP;3929;08:40:35;0;50	07442;8	55726;0;0;0;
$GPXUP;3929;08:40:36;0;50	07442;8	55726;0;0;0;
$GPXUP;3929;08:40:37;0;50	07442;8	55726;0;0;0;
$GPXUP;3929;08:40:38;0;50	07442;8	55726;0;0;0;
$GPXUP;3929;08:40:39;0;50	07442;8	55726;0;0;0;
$GPXUP;3929;08:40:40;0;50	07442;8	55726;0;0;0;
$GPXUP;3929;08:40:41;0;50	07442;8	55726;0;0;0;
$GPXUP;3929;08:40:42;0;50	07442;8	55726;0;0;0;
$GPXUP;3929;08:40:43;0;50	07442;8	55726;0;0;0;
$GPXUP;3929;08:40:44;0;50	07442;8	55726;0;0;0;
$GPXUP;3929;08:40:45;0;50	07437;8	55729;0;0;0;
$GPXUP;3929;08:40:46;0;50	07437;8	5573;0;0;0;
$GPXUP;3929;08:40:47;0;50	07437;8	5573;0;0;0;
$GPXUP;3929;08:40:48;0;50	07437;8	5573;0;0;0;
$GPXUP;3929;08:40:49;0;50	07437;8	5573;0;0;0;
$GPXUP;3929;08:40:50;0;50	07437;8	5573;0;0;0;
$GPXUP;3929;08:40:51;0;50	07437;8	5573;0;0;0;
$GPXUP;3929;08:40:52;0;50	07437;8	5573;0;0;0;
$GPXUP;3929;08:40:53;0;50	07437;8	5573;0;0;0;
$GPXUP;3929;08:40:54;0;50	07437;8	5573;0;0;0;
$GPXUP;3929;08:40:55;0;50	07437;8	5573;0;0;0;
$GPXUP;3929;08:40:56;0;50	07437;8	5573;0;0;0;
$GPXUP;3929;08:40:57;0;50	07437;8	5573;0;0;0;
$GPXUP;3929;08:40:58;0;50	07437;8	5573;0;0;0;
$GPXUP;3929;08:40:59;0;50	07437;8	5573;0;0;0;
$GPXUP;3929;08:41:00;0;50	07437;8	5573;0;0;0;
$GPXUP;3929;08:41:01;0;50	07437;8	5573;0;0;0;
$GPXUP;3929;08:41:02;0;50	07437;8	5573;0;0;0;
$GPXUP;3929;08:41:03;0;50	07437;8	5573;0;0;0;
$GPXUP;3929;08:41:04;0;50	07437;8	5573;0;0;0;
$GPXUP;3929;08:41:05;0;50	07437;8	5573;0;0;0;
$GPXUP;3929;08:41:06;0;50	07437;8	5573;0;0;0;
$GPXUP;3929;08:41:07;0;50	07437;8	5573;0;0;0;
$GPXUP;3929;08:41:08;0;50	07437;8	5573;0;0;0;
$GPXUP;3929;08:41:09;0;50	07437;8	5573;0;0;0;
$GPXUP;3929;08:41:10;0;50	07437;8	5573;0;0;0;
$GPXUP;3929;08:41:11;0;50	07437;8	5573;0;0;0;
$GPXUP;3929;08:41:12;0;50	07437;8	5573;0;0;0;
$GPXUP;3929;08:41:13;0;50	07437;8	5573;0;0;0;
$GPXUP;3929;08:41:14;0;50	07437;8	5573;0;0;0;
$GPXUP;3929;08:41:15;0;50	07437;8	5573;0;0;0;
$GPXUP;3929;08:41:16;0;50	07437;8	5573;0;0;0;
$GPXUP;3929;08:41:17;0;50	07437;8	5573;0;0;0;
$GPXUP;3929;08:41:18;0;50	07437;8	5573;0;0;0;
$GPXUP;3929;08:41:19;0;50	07437;8	5573;0;0;0;
$GPXUP;3929;08:41:20;0;50	07437;8	5573;0;0;0;
$GPXUP;3929;08:41:21;0;50	07437;8	5573;0;0;0;
$GPXUP;3929;08:41:22;0;50	07437;8	5573;0;0;0;
$GPXUP;3929;08:41:23;0;50	07437;8	5573;0;0;0;
$GPXUP;3929;08:41:24;0;50	07437;8	5573;0;0;0;
$GPXUP;3929;08:41:25;0;50	07437;8	5573;0;0;0;
$GPXUP;3929;08:41:26;0;50	07437;8	5573;0;0;0;
$GPXUP;3929;08:41:27;0;50	07437;8	5573;0;0;0;
$GPXUP;3929;08:41:28;0;50	07437;8	5573;0;0;0;
$GPXUP;3929;08:41:29;0;50	07437;8	5573;0;0;0;
$GPXUP;3929;08:41:30;0;50	07437;8	5573;0;0;0;
$GPXUP;3929;08:41:31;0;50	07437;8	5573;0;0;0;
$GPXUP;3929;08:41:32;0;50	07437;8	5573;0;0;0;
$GPXUP;3929;08:41:33;0;50	07437;8	5573;0;0;0;
$GPXUP;3929;08:41:34;0;50	07437;8	5573;0;0;0;
$GPXUP;3929;08:41:35;0;50	07437;8	5573;0;0;0;
$GPXUP;3929;08:41:36;0;50	07437;8	5573;0;0;0;
$GPXUP;3929;08:41:37;0;50	07437;8	5573;0;0;0;
$GPXUP;3929;08:41:38;0;50	07437;8	5573;0;0;0;
$GPXUP;3929;08:41:39;0;50	07437;8	5573;0;0;0;
$GPXUP;3929;08:41:40;0;50	07437;8	5573;0;0;0;
$GPXUP;3929;08:41:41;0;50	0744;8	55739;0;0;0;
$GPXUP;3929;08:41:42;0;50	0744;8	55739;0;0;0;
$GPXUP;3929;08:41:43;0;50	0744;8	55739;0;0;0;
$GPXUP;3929;08:41:44;0;50	0744;8	55739;0;0;0;
$GPXUP;3929;08:41:45;0;50	0744;8	55739;0;0;0;
$GPXUP;3929;08:41:46;0;50	0744;8	55739;0;0;0;
$GPXUP;3929;08:41:47;0;50	0744;8	55739;0;0;0;
$GPXUP;3929;08:41:48;0;50	0744;8	55739;0;0;0;
$GPXUP;3929;08:41:49;0;50	0744;8	55739;0;0;0;
$GPXUP;3929;08:41:50;0;50	0744;8	55739;0;0;0;
$GPXUP;3929;08:41:51;0;50	0744;8	55739;0;0;0;
$GPXUP;3929;08:41:52;0;50	0744;8	55739;0;0;0;
$GPXUP;3929;08:41:53;0;50	0744;8	55739;0;0;0;
$GPXUP;3929;08:41:54;0;50	0744;8	55739;0;0;0;
$GPXUP;3929;08:41:55;0;50	0744;8	55739;0;0;0;
$GPXUP;3929;08:41:56;0;50	0744;8	55739;0;0;0;
$GPXUP;3929;08:41:57;0;50	0744;8	55739;0;0;0;
$GPXUP;3929;08:41:58;0;50	0744;8	55739;0;0;0;
$GPXUP;3929;08:41:59;0;50	0744;8	55739;0;0;0;
$GPXUP;3929;08:42:00;0;50	0744;8	55739;0;0;0;
$GPXUP;3929;08:42:01;0;50	0744;8	55739;0;0;0;
$GPXUP;3929;08:42:02;0;50	0744;8	55739;0;0;0;
$GPXUP;3929;08:42:03;0;50	0744;8	55739;0;0;0;
$GPXUP;3929;08:42:04;0;50	0744;8	55739;0;0;0;
$GPXUP;3929;08:42:05;0;50	0744;8	55739;0;0;0;
$GPXUP;3929;08:42:06;0;50	0744;8	55739;0;0;0;
$GPXUP;3929;08:42:07;0;50	0744;8	55739;0;0;0;
$GPXUP;3929;08:42:08;0;50	0744;8	55739;0;0;0;
$GPXUP;3929;08:42:09;0;50	0744;8	55739;0;0;0;
$GPXUP;3929;08:42:10;0;50	0744;8	55739;0;0;0;
$GPXUP;3929;08:42:11;0;50	0744;8	55739;0;0;0;
$GPXUP;3929;08:42:12;0;50	0744;8	55739;0;0;0;
$GPXUP;3929;08:42:13;0;50	0744;8	55739;0;0;0;
$GPXUP;3929;08:42:14;0;50	0744;8	55739;0;0;0;
$GPXUP;3929;08:42:15;0;50	0744;8	55739;0;0;0;
$GPXUP;3929;08:42:16;0;50	0744;8	55739;0;0;0;
$GPXUP;3929;08:42:17;0;50	0744;8	55739;0;0;0;
$GPXUP;3929;08:42:18;0;50	0744;8	55739;0;0;0;
$GPXUP;3929;08:42:19;0;50	0744;8	55739;0;0;0;
$GPXUP;3929;08:42:20;0;50	0744;8	55739;0;0;0;
$GPXUP;3929;08:42:21;0;50	0744;8	55739;0;0;0;
$GPXUP;3929;08:42:22;0;50	0744;8	55739;0;0;0;
$GPXUP;3929;08:42:23;0;50	0744;8	55739;0;0;0;
$GPXUP;3929;08:42:24;0;50	0744;8	55739;0;0;0;
$GPXUP;3929;08:42:25;0;50	0744;8	55739;0;0;0;
$GPXUP;3929;08:42:26;0;50	0744;8	55739;0;0;0;
$GPXUP;3929;08:42:27;0;50	0744;8	55739;0;0;0;
$GPXUP;3929;08:42:28;0;50	0744;8	55739;0;0;0;
$GPXUP;3929;08:42:29;0;50	0744;8	55739;0;0;0;
$GPXUP;3929;08:42:30;0;50	0744;8	55739;0;0;0;
$GPXUP;3929;08:42:31;0;50	0744;8	55739;0;0;0;
$GPXUP;3929;08:42:32;0;50	0744;8	55739;0;0;0;
$GPXUP;3929;08:42:33;0;50	0744;8	55739;0;0;0;
$GPXUP;3929;08:42:34;0;50	0744;8	55739;0;0;0;
$GPXUP;3929;08:42:35;0;50	0744;8	55739;0;0;0;
$GPXUP;3929;08:42:36;0;50	0744;8	55739;0;0;0;
$GPXUP;3929;08:42:37;0;50	0744;8	55739;0;0;0;
$GPXUP;3929;08:42:38;0;50	0744;8	55739;0;0;0;
$GPXUP;3929;08:42:39;0;50	0744;8	55739;0;0;0;
$GPXUP;3929;08:42:40;0;50	0744;8	55739;0;0;0;
$GPXUP;3929;08:42:41;0;50	0744;8	55739;0;0;0;
$GPXUP;3929;08:42:42;0;50	0744;8	55739;0;0;0;
$GPXUP;3929;08:42:43;0;50	0744;8	55739;0;0;0;
$GPXUP;3929;08:42:44;0;50	0744;8	55739;0;0;0;
$GPXUP;3929;08:42:45;0;50	0744;8	55739;0;0;0;
$GPXUP;3929;08:42:46;0;50	0744;8	55739;0;0;0;
$GPXUP;3929;08:42:47;0;50	0744;8	55739;0;0;0;
$GPXUP;3929;08:42:48;0;50	0744;8	55739;0;0;0;
$GPXUP;3929;08:42:49;0;50	0744;8	55739;0;0;0;
$GPXUP;3929;08:42:50;0;50	0744;8	55739;0;0;0;
$GPXUP;3929;08:42:51;0;50	0744;8	55739;0;0;0;
$GPXUP;3929;08:42:52;0;50	0744;8	55739;0;0;0;
$GPXUP;3929;08:42:53;0;50	0744;8	55739;0;0;0;
$GPXUP;3929;08:42:54;0;50	0744;8	55739;0;0;0;
$GPXUP;3929;08:42:55;0;50	0744;8	55739;0;0;0;
$GPXUP;3929;08:42:56;0;50	0744;8	55739;0;0;0;
$GPXUP;3929;08:42:57;0;50	0744;8	55739;0;0;0;
$GPXUP;3929;08:42:58;0;50	0744;8	55739;0;0;0;
$GPXUP;3929;08:42:59;0;50	0744;8	55739;0;0;0;
$GPXUP;3929;08:43:00;0;50	0744;8	55739;0;0;0;
$GPXUP;3929;08:43:01;0;50	0744;8	55739;0;0;0;
$GPXUP;3929;08:43:02;0;50	0744;8	55739;0;0;0;
$GPXUP;3929;08:43:03;0;50	0744;8	55739;0;0;0;
$GPXUP;3929;08:43:04;0;50	0744;8	55739;0;0;0;
$GPXUP;3929;08:43:05;0;50	0744;8	55739;0;0;0;
$GPXUP;3929;08:43:06;0;50	07434;8	55728;0;0;0;
$GPXUP;3929;08:43:07;0;50	07434;8	55727;0;0;0;
$GPXUP;3929;08:43:08;0;50	07434;8	55727;0;0;0;
$GPXUP;3929;08:43:09;0;50	07433;8	55727;0;0;0;
$GPXUP;3929;08:43:10;0;50	07433;8	55727;0;0;0;
$GPXUP;3929;08:43:11;0;50	07433;8	55727;0;0;0;
$GPXUP;3929;08:43:12;0;50	07433;8	55727;0;0;0;
$GPXUP;3929;08:43:13;0;50	07433;8	55727;0;0;0;
$GPXUP;3929;08:43:14;0;50	07433;8	55727;0;0;0;
$GPXUP;3929;08:43:15;0;50	07433;8	55727;0;0;0;
$GPXUP;3929;08:43:16;0;50	07433;8	55727;0;0;0;
$GPXUP;3929;08:43:17;0;50	07433;8	55727;0;0;0;
$GPXUP;3929;08:43:18;0;50	07433;8	55727;0;0;0;
$GPXUP;3929;08:43:19;0;50	07433;8	55727;0;0;0;
$GPXUP;3929;08:43:20;0;50	07433;8	55727;0;0;0;
$GPXUP;3929;08:43:21;0;50	07433;8	55727;0;0;0;
$GPXUP;3929;08:43:22;0;50	07433;8	55727;0;0;0;
$GPXUP;3929;08:43:23;0;50	07433;8	55727;0;0;0;
$GPXUP;3929;08:43:24;0;50	07433;8	55727;0;0;0;
$GPXUP;3929;08:43:25;0;50	07433;8	55727;0;0;0;
$GPXUP;3929;08:43:26;0;50	07433;8	55727;0;0;0;
$GPXUP;3929;08:43:27;0;50	07433;8	55727;0;0;0;
$GPXUP;3929;08:43:28;0;50	07433;8	55727;0;0;0;
$GPXUP;3929;08:43:29;0;50	07433;8	55727;0;0;0;
$GPXUP;3929;08:43:30;0;50	07433;8	55727;0;0;0;
$GPXUP;3929;08:43:31;0;50	07433;8	55727;0;0;0;
$GPXUP;3929;08:43:32;0;50	07433;8	55727;0;0;0;
$GPXUP;3929;08:43:33;0;50	07433;8	55727;0;0;0;
$GPXUP;3929;08:43:34;0;50	07433;8	55727;0;0;0;
$GPXUP;3929;08:43:35;0;50	07433;8	55727;0;0;0;
$GPXUP;3929;08:43:36;0;50	07433;8	55727;0;0;0;
$GPXUP;3929;08:43:37;0;50	07433;8	55727;0;0;0;
$GPXUP;3929;08:43:38;0;50	07434;8	5573;0;0;1;
$GPXUP;3929;08:43:39;0;50	07434;8	55731;0;0;0;
$GPXUP;3929;08:43:40;0;50	07434;8	55731;0;0;0;
$GPXUP;3929;08:43:41;0;50	07434;8	55731;0;0;0;
$GPXUP;3929;08:43:42;0;50	07434;8	55731;0;0;0;
$GPXUP;3929;08:43:43;0;50	07434;8	55731;0;0;0;
$GPXUP;3929;08:43:44;0;50	07434;8	55731;0;0;0;
$GPXUP;3929;08:43:45;0;50	07434;8	55731;0;0;0;
$GPXUP;3929;08:43:46;0;50	07434;8	55731;0;0;0;
$GPXUP;3929;08:43:47;0;50	07434;8	55731;0;0;0;
$GPXUP;3929;08:43:48;0;50	07434;8	55728;0;0;1;
$GPXUP;3929;08:43:49;0;50	07433;8	55727;0;0;1;
$GPXUP;3929;08:43:50;0;50	07433;8	55726;0;0;1;
$GPXUP;3929;08:43:51;0;50	07432;8	55724;0;0;0;
$GPXUP;3929;08:43:52;0;50	07432;8	55724;0;0;0;
$GPXUP;3929;08:43:53;0;50	07432;8	55724;0;0;0;
$GPXUP;3929;08:43:54;0;50	07432;8	55724;0;0;0;
$GPXUP;3929;08:43:55;0;50	07432;8	55724;0;0;0;
$GPXUP;3929;08:43:56;0;50	07431;8	5572;0;0;1;
$GPXUP;3929;08:43:57;0;50	0743;8	55719;0;0;1;
$GPXUP;3929;08:43:58;0;50	0743;8	55718;0;0;1;
$GPXUP;3929;08:43:59;0;50	0743;8	55718;0;0;0;
$GPXUP;3929;08:44:00;0;50	0743;8	55718;0;0;0;
$GPXUP;3929;08:44:01;0;50	0743;8	55718;0;0;0;
$GPXUP;3929;08:44:02;0;50	0743;8	55718;0;0;0;
$GPXUP;3929;08:44:03;0;50	0743;8	55718;0;0;0;
$GPXUP;3929;08:44:04;0;50	0743;8	55718;0;0;0;
$GPXUP;3929;08:44:05;0;50	0743;8	55718;0;0;0;
$GPXUP;3929;08:44:06;0;50	0743;8	55718;0;0;0;
$GPXUP;3929;08:44:07;0;50	0743;8	55718;0;0;0;
$GPXUP;3929;08:44:08;0;50	0743;8	55718;0;0;0;
$GPXUP;3929;08:44:09;0;50	0743;8	55718;0;0;0;
$GPXUP;3929;08:44:10;0;50	0743;8	55718;0;0;0;
$GPXUP;3929;08:44:11;0;50	0743;8	55718;0;0;0;
$GPXUP;3929;08:44:12;0;50	0743;8	55718;0;0;0;
$GPXUP;3929;08:44:13;0;50	0743;8	55718;0;0;0;
$GPXUP;3929;08:44:14;0;50	0743;8	55718;0;0;0;
$GPXUP;3929;08:44:15;0;50	0743;8	55719;0;0;0;
$GPXUP;3929;08:44:16;0;50	0743;8	5572;0;0;0;
$GPXUP;3929;08:44:17;0;50	07431;8	5572;0;0;0;
$GPXUP;3929;08:44:18;0;50	07431;8	5572;0;0;0;
$GPXUP;3929;08:44:19;0;50	07431;8	5572;0;0;0;
$GPXUP;3929;08:44:20;0;50	07431;8	5572;0;0;0;
$GPXUP;3929;08:44:21;0;50	07431;8	5572;0;0;0;
$GPXUP;3929;08:44:22;0;50	07431;8	5572;0;0;0;
$GPXUP;3929;08:44:23;0;50	07433;8	55726;0;0;1;
$GPXUP;3929;08:44:24;0;50	07433;8	55727;0;0;1;
$GPXUP;3929;08:44:25;0;50	07433;8	55728;0;0;1;
$GPXUP;3929;08:44:26;0;50	07434;8	55728;0;0;0;
$GPXUP;3929;08:44:27;0;50	07434;8	55728;0;0;0;
$GPXUP;3929;08:44:28;0;50	07434;8	55728;0;0;0;
$GPXUP;3929;08:44:29;0;50	07434;8	55728;0;0;0;
$GPXUP;3929;08:44:30;0;50	07434;8	55728;0;0;0;
$GPXUP;3929;08:44:31;0;50	07434;8	55728;0;0;0;
$GPXUP;3929;08:44:32;0;50	07434;8	55728;0;0;0;
$GPXUP;3929;08:44:33;0;50	07434;8	55728;0;0;0;
$GPXUP;3929;08:44:34;0;50	07434;8	55728;0;0;0;
$GPXUP;3929;08:44:35;0;50	07434;8	55728;0;0;0;
$GPXUP;3929;08:44:36;0;50	07434;8	55728;0;0;0;
$GPXUP;3929;08:44:37;0;50	07434;8	55728;0;0;0;
$GPXUP;3929;08:44:38;0;50	07434;8	55728;0;0;0;
$GPXUP;3929;08:44:39;0;50	07434;8	55728;0;0;0;
$GPXUP;3929;08:44:40;0;50	07435;8	55732;0;0;0;
$GPXUP;3929;08:44:41;0;50	07435;8	55732;0;0;0;
$GPXUP;3929;08:44:42;0;50	07435;8	55732;0;0;0;
$GPXUP;3929;08:44:43;0;50	07435;8	55733;0;0;0;
$GPXUP;3929;08:44:44;0;50	07435;8	55733;0;0;0;
$GPXUP;3929;08:44:45;0;50	07435;8	55733;0;0;0;
$GPXUP;3929;08:44:46;0;50	07435;8	55733;0;0;0;
$GPXUP;3929;08:44:47;0;50	07435;8	55733;0;0;0;
$GPXUP;3929;08:44:48;0;50	07435;8	55733;0;0;0;
$GPXUP;3929;08:44:49;0;50	07435;8	55733;0;0;0;
$GPXUP;3929;08:44:50;0;50	07435;8	55733;0;0;0;
$GPXUP;3929;08:44:51;0;50	07435;8	55733;0;0;0;
$GPXUP;3929;08:44:52;0;50	07435;8	55733;0;0;0;
$GPXUP;3929;08:44:53;0;50	07435;8	55733;0;0;0;
$GPXUP;3929;08:44:54;0;50	07435;8	55733;0;0;0;
$GPXUP;3929;08:44:55;0;50	07435;8	55733;0;0;0;
$GPXUP;3929;08:44:56;0;50	07435;8	55733;0;0;0;
$GPXUP;3929;08:44:57;0;50	07435;8	55733;0;0;0;
$GPXUP;3929;08:44:58;0;50	07435;8	55733;0;0;0;
$GPXUP;3929;08:44:59;0;50	07435;8	55733;0;0;0;
$GPXUP;3929;08:45:00;0;50	07435;8	55733;0;0;0;
$GPXUP;3929;08:45:01;0;50	07435;8	55733;0;0;0;
$GPXUP;3929;08:45:02;0;50	07435;8	55733;0;0;0;
$GPXUP;3929;08:45:03;0;50	07435;8	55733;0;0;0;
$GPXUP;3929;08:45:04;0;50	07435;8	55733;0;0;0;
$GPXUP;3929;08:45:05;0;50	07435;8	55733;0;0;0;
$GPXUP;3929;08:45:06;0;50	07435;8	55733;0;0;0;
$GPXUP;3929;08:45:07;0;50	07435;8	55733;0;0;0;
$GPXUP;3929;08:45:08;0;50	07435;8	55733;0;0;0;
$GPXUP;3929;08:45:09;0;50	07435;8	55733;0;0;0;
$GPXUP;3929;08:45:10;0;50	07435;8	55733;0;0;0;
$GPXUP;3929;08:45:11;0;50	07435;8	55733;0;0;0;
$GPXUP;3929;08:45:12;0;50	07435;8	55733;0;0;0;
$GPXUP;3929;08:45:13;0;50	07435;8	55733;0;0;0;
$GPXUP;3929;08:45:14;0;50	07435;8	55733;0;0;0;
$GPXUP;3929;08:45:15;0;50	07435;8	55733;0;0;0;
$GPXUP;3929;08:45:16;0;50	07435;8	55733;0;0;0;
$GPXUP;3929;08:45:17;0;50	07435;8	55733;0;0;0;
$GPXUP;3929;08:45:18;0;50	07435;8	55733;0;0;0;
$GPXUP;3929;08:45:19;0;50	07435;8	55733;0;0;0;
$GPXUP;3929;08:45:20;0;50	07435;8	55733;0;0;0;
$GPXUP;3929;08:45:21;0;50	07435;8	55733;0;0;0;
$GPXUP;3929;08:45:22;0;50	07435;8	55733;0;0;0;
$GPXUP;3929;08:45:23;0;50	07435;8	55733;0;0;0;
$GPXUP;3929;08:45:24;0;50	07435;8	55733;0;0;0;
$GPXUP;3929;08:45:25;0;50	07435;8	55733;0;0;0;
$GPXUP;3929;08:45:26;0;50	07433;8	55729;0;0;0;
$GPXUP;3929;08:45:27;0;50	07433;8	55729;0;0;0;
$GPXUP;3929;08:45:28;0;50	07433;8	55729;0;0;0;
$GPXUP;3929;08:45:29;0;50	07433;8	55729;0;0;0;
$GPXUP;3929;08:45:30;0;50	07433;8	55729;0;0;0;
$GPXUP;3929;08:45:31;0;50	07433;8	55729;0;0;0;
$GPXUP;3929;08:45:32;0;50	07433;8	55729;0;0;0;
$GPXUP;3929;08:45:33;0;50	07433;8	55729;0;0;0;
$GPXUP;3929;08:45:34;0;50	07433;8	55729;0;0;0;
$GPXUP;3929;08:45:35;0;50	07433;8	55729;0;0;0;
$GPXUP;3929;08:45:36;0;50	07433;8	55729;0;0;0;
$GPXUP;3929;08:45:37;0;50	07433;8	55729;0;0;0;
$GPXUP;3929;08:45:38;0;50	07433;8	55729;0;0;0;
$GPXUP;3929;08:45:39;0;50	07433;8	55729;0;0;0;
$GPXUP;3929;08:45:40;0;50	07433;8	55729;0;0;0;
$GPXUP;3929;08:45:41;0;50	07433;8	55729;0;0;0;
$GPXUP;3929;08:45:42;0;50	07433;8	55729;0;0;0;
$GPXUP;3929;08:45:43;0;50	07433;8	55729;0;0;0;
$GPXUP;3929;08:45:44;0;50	07433;8	55729;0;0;0;
$GPXUP;3929;08:45:45;0;50	07433;8	55729;0;0;0;
$GPXUP;3929;08:45:46;0;50	07433;8	55729;0;0;0;
$GPXUP;3929;08:45:47;0;50	07433;8	55729;0;0;0;
$GPXUP;3929;08:45:48;0;50	07433;8	55729;0;0;0;
$GPXUP;3929;08:45:49;0;50	07433;8	55729;0;0;0;
$GPXUP;3929;08:45:50;0;50	07433;8	55729;0;0;0;
$GPXUP;3929;08:45:51;0;50	07433;8	55729;0;0;0;
$GPXUP;3929;08:45:52;0;50	07433;8	55729;0;0;0;
$GPXUP;3929;08:45:53;0;50	07433;8	55729;0;0;0;
$GPXUP;3929;08:45:54;0;50	07433;8	55729;0;0;0;
$GPXUP;3929;08:45:55;0;50	07433;8	55729;0;0;0;
$GPXUP;3929;08:45:56;0;50	07433;8	55729;0;0;0;
$GPXUP;3929;08:45:57;0;50	07433;8	55729;0;0;0;
$GPXUP;3929;08:45:58;0;50	07433;8	55729;0;0;0;
$GPXUP;3929;08:45:59;0;50	07433;8	55729;0;0;0;
$GPXUP;3929;08:46:00;0;50	07433;8	55729;0;0;0;
$GPXUP;3929;08:46:01;0;50	07433;8	55729;0;0;0;
$GPXUP;3929;08:46:02;0;50	07433;8	55729;0;0;0;
$GPXUP;3929;08:46:03;0;50	07433;8	55729;0;0;0;
$GPXUP;3929;08:46:04;0;50	07433;8	55729;0;0;0;
$GPXUP;3929;08:46:05;0;50	07433;8	55729;0;0;0;
$GPXUP;3929;08:46:06;0;50	07433;8	55729;0;0;0;
$GPXUP;3929;08:46:07;0;50	07433;8	55729;0;0;0;
$GPXUP;3929;08:46:08;0;50	07433;8	55729;0;0;0;
$GPXUP;3929;08:46:09;0;50	07433;8	55729;0;0;0;
$GPXUP;3929;08:46:10;0;50	07433;8	55729;0;0;0;
$GPXUP;3929;08:46:11;0;50	07433;8	55729;0;0;0;
$GPXUP;3929;08:46:12;0;50	07433;8	55729;0;0;0;
$GPXUP;3929;08:46:13;0;50	07433;8	55729;0;0;0;
$GPXUP;3929;08:46:14;0;50	07433;8	55729;0;0;0;
$GPXUP;3929;08:46:15;0;50	07433;8	55729;0;0;0;
$GPXUP;3929;08:46:16;0;50	07433;8	55729;0;0;0;
$GPXUP;3929;08:46:17;0;50	07433;8	55729;0;0;0;
$GPXUP;3929;08:46:18;0;50	07433;8	55729;0;0;0;
$GPXUP;3929;08:46:19;0;50	07433;8	55729;0;0;0;
$GPXUP;3929;08:46:20;0;50	07433;8	55729;0;0;0;
$GPXUP;3929;08:46:21;0;50	07433;8	55729;0;0;0;
$GPXUP;3929;08:46:22;0;50	07433;8	55729;0;0;0;
$GPXUP;3929;08:46:23;0;50	07433;8	55729;0;0;0;
$GPXUP;3929;08:46:24;0;50	07433;8	55729;0;0;0;
$GPXUP;3929;08:46:25;0;50	07433;8	55729;0;0;0;
$GPXUP;3929;08:46:26;0;50	07433;8	55729;0;0;0;
$GPXUP;3929;08:46:27;0;50	07433;8	55729;0;0;0;
$GPXUP;3929;08:46:28;0;50	07433;8	55729;0;0;0;
$GPXUP;3929;08:46:29;0;50	07433;8	55729;0;0;0;
$GPXUP;3929;08:46:30;0;50	07433;8	55729;0;0;0;
$GPXUP;3929;08:46:31;0;50	07433;8	55729;0;0;0;
$GPXUP;3929;08:46:32;0;50	07433;8	55729;0;0;0;
$GPXUP;3929;08:46:33;0;50	07433;8	55729;0;0;0;
$GPXUP;3929;08:46:34;0;50	07433;8	55729;0;0;0;
$GPXUP;3929;08:46:35;0;50	07433;8	55729;0;0;0;
$GPXUP;3929;08:46:36;0;50	07433;8	55729;0;0;0;
$GPXUP;3929;08:46:37;0;50	07433;8	55729;0;0;0;
$GPXUP;3929;08:46:38;0;50	07433;8	55729;0;0;0;
$GPXUP;3929;08:46:39;0;50	07433;8	55729;0;0;0;
$GPXUP;3929;08:46:40;0;50	07433;8	55729;0;0;0;
$GPXUP;3929;08:46:41;0;50	07433;8	55729;0;0;0;
$GPXUP;3929;08:46:42;0;50	07433;8	55729;0;0;0;
$GPXUP;3929;08:46:43;0;50	07433;8	55729;0;0;0;
$GPXUP;3929;08:46:44;0;50	07433;8	55729;0;0;0;
$GPXUP;3929;08:46:45;0;50	07433;8	55729;0;0;0;
$GPXUP;3929;08:46:46;0;50	07433;8	55729;0;0;0;
$GPXUP;3929;08:46:47;0;50	07433;8	55729;0;0;0;
$GPXUP;3929;08:46:48;0;50	07433;8	55729;0;0;0;
$GPXUP;3929;08:46:49;0;50	07433;8	55729;0;0;0;
$GPXUP;3929;08:46:50;0;50	07433;8	55729;0;0;0;
$GPXUP;3929;08:46:51;0;50	07433;8	55729;0;0;0;
$GPXUP;3929;08:46:52;0;50	07433;8	55729;0;0;0;
$GPXUP;3929;08:46:53;0;50	07433;8	55729;0;0;0;
$GPXUP;3929;08:46:54;0;50	07433;8	55729;0;0;0;
$GPXUP;3929;08:46:55;0;50	07433;8	55729;0;0;0;
$GPXUP;3929;08:46:56;0;50	07433;8	55729;0;0;0;
$GPXUP;3929;08:46:57;0;50	07433;8	55729;0;0;0;
$GPXUP;3929;08:46:58;0;50	07433;8	55729;0;0;0;
$GPXUP;3929;08:46:59;0;50	07433;8	55729;0;0;0;
$GPXUP;3929;08:47:00;0;50	07433;8	55729;0;0;0;
$GPXUP;3929;08:47:01;0;50	07433;8	55729;0;0;0;
$GPXUP;3929;08:47:02;0;50	07433;8	55729;0;0;0;
$GPXUP;3929;08:47:03;0;50	07433;8	55729;0;0;0;
$GPXUP;3929;08:47:04;0;50	07433;8	55729;0;0;0;
$GPXUP;3929;08:47:05;0;50	07433;8	55729;0;0;0;
$GPXUP;3929;08:47:06;0;50	07433;8	55729;0;0;0;
$GPXUP;3929;08:47:07;0;50	07433;8	55729;0;0;0;
$GPXUP;3929;08:47:08;0;50	07433;8	55729;0;0;0;
$GPXUP;3929;08:47:09;0;50	07433;8	55729;0;0;0;
$GPXUP;3929;08:47:10;0;50	07433;8	55729;0;0;0;
$GPXUP;3929;08:47:11;0;50	07433;8	55729;0;0;0;
$GPXUP;3929;08:47:12;0;50	07433;8	55729;0;0;0;
$GPXUP;3929;08:47:13;0;50	07433;8	55729;0;0;0;
$GPXUP;3929;08:47:14;0;50	07433;8	55729;0;0;0;
$GPXUP;3929;08:47:15;0;50	07433;8	55729;0;0;0;
$GPXUP;3929;08:47:16;0;50	07433;8	55729;0;0;0;
$GPXUP;3929;08:47:17;0;50	07433;8	55729;0;0;0;
$GPXUP;3929;08:47:18;0;50	07433;8	55729;0;0;0;
$GPXUP;3929;08:47:19;0;50	07433;8	55729;0;0;0;
$GPXUP;3929;08:47:20;0;50	07433;8	55729;0;0;0;
$GPXUP;3929;08:47:21;0;50	07433;8	55729;0;0;0;
$GPXUP;3929;08:47:22;0;50	07433;8	55729;0;0;0;
$GPXUP;3929;08:47:23;0;50	07433;8	55729;0;0;0;
$GPXUP;3929;08:47:24;0;50	07433;8	55729;0;0;0;
$GPXUP;3929;08:47:25;0;50	07433;8	55729;0;0;0;
$GPXUP;3929;08:47:26;0;50	07433;8	55729;0;0;0;
$GPXUP;3929;08:47:27;0;50	07433;8	55729;0;0;0;
$GPXUP;3929;08:47:28;0;50	07433;8	55729;0;0;0;
$GPXUP;3929;08:47:29;0;50	07433;8	55729;0;0;0;
$GPXUP;3929;08:47:30;0;50	07433;8	55729;0;0;0;
$GPXUP;3929;08:47:31;0;50	07433;8	55729;0;0;0;
$GPXUP;3929;08:47:32;0;50	07433;8	55729;0;0;0;
$GPXUP;3929;08:47:33;0;50	07433;8	55729;0;0;0;
$GPXUP;3929;08:47:34;0;50	07433;8	55729;0;0;0;
$GPXUP;3929;08:47:35;0;50	07433;8	55729;0;0;0;
$GPXUP;3929;08:47:36;0;50	07433;8	55729;0;0;0;
$GPXUP;3929;08:47:37;0;50	07433;8	55729;0;0;0;
$GPXUP;3929;08:47:38;0;50	07433;8	55729;0;0;0;
$GPXUP;3929;08:47:39;0;50	07433;8	55729;0;0;0;
$GPXUP;3929;08:47:40;0;50	07433;8	55729;0;0;0;
$GPXUP;3929;08:47:41;0;50	07433;8	55729;0;0;0;
$GPXUP;3929;08:47:42;0;50	07433;8	55729;0;0;0;
$GPXUP;3929;08:47:43;0;50	07433;8	55729;0;0;0;
$GPXUP;3929;08:47:44;0;50	07433;8	55729;0;0;0;
$GPXUP;3929;08:47:45;0;50	07433;8	55729;0;0;0;
$GPXUP;3929;08:47:46;0;50	07433;8	55729;0;0;0;
$GPXUP;3929;08:47:47;0;50	07433;8	55729;0;0;0;
$GPXUP;3929;08:47:48;0;50	07433;8	55729;0;0;0;
$GPXUP;3929;08:47:49;0;50	07433;8	55729;0;0;0;
$GPXUP;3929;08:47:50;0;50	07433;8	55729;0;0;0;
$GPXUP;3929;08:47:51;0;50	07433;8	55729;0;0;0;
$GPXUP;3929;08:47:52;0;50	07433;8	55729;0;0;0;
$GPXUP;3929;08:47:53;0;50	07433;8	55729;0;0;0;
$GPXUP;3929;08:47:54;0;50	07433;8	55729;0;0;0;
$GPXUP;3929;08:47:55;0;50	07433;8	55729;0;0;0;
$GPXUP;3929;08:47:56;0;50	07433;8	55729;0;0;0;
$GPXUP;3929;08:47:57;0;50	07433;8	55729;0;0;0;
$GPXUP;3929;08:47:58;0;50	07433;8	55729;0;0;0;
$GPXUP;3929;08:47:59;0;50	07433;8	55729;0;0;0;
$GPXUP;3929;08:48:00;0;50	07433;8	55729;0;0;0;
$GPXUP;3929;08:48:01;0;50	07433;8	55729;0;0;0;
$GPXUP;3929;08:48:02;0;50	07433;8	55729;0;0;0;
$GPXUP;3929;08:48:03;0;50	07433;8	55729;0;0;0;
$GPXUP;3929;08:48:04;0;50	07433;8	55729;0;0;0;
$GPXUP;3929;08:48:05;0;50	07433;8	55729;0;0;0;
$GPXUP;3929;08:48:06;0;50	07433;8	55729;0;0;0;
$GPXUP;3929;08:48:07;0;50	07433;8	55729;0;0;0;
$GPXUP;3929;08:48:08;0;50	07433;8	55729;0;0;0;
$GPXUP;3929;08:48:09;0;50	07433;8	55729;0;0;0;
$GPXUP;3929;08:48:10;0;50	07433;8	55729;0;0;0;
$GPXUP;3929;08:48:11;0;50	07433;8	55729;0;0;0;
$GPXUP;3929;08:48:12;0;50	07433;8	55729;0;0;0;
$GPXUP;3929;08:48:13;0;50	07433;8	55729;0;0;0;
$GPXUP;3929;08:48:14;0;50	07433;8	55729;0;0;0;
$GPXUP;3929;08:48:15;0;50	07433;8	55729;0;0;0;
$GPXUP;3929;08:48:16;0;50	07433;8	55729;0;0;0;
$GPXUP;3929;08:48:17;0;50	07433;8	55729;0;0;0;
$GPXUP;3929;08:48:18;0;50	07433;8	55729;0;0;0;
$GPXUP;3929;08:48:19;0;50	07433;8	55729;0;0;0;
$GPXUP;3929;08:48:20;0;50	07433;8	55729;0;0;0;
$GPXUP;3929;08:48:21;0;50	07433;8	55729;0;0;0;
$GPXUP;3929;08:48:22;0;50	07433;8	55729;0;0;0;
$GPXUP;3929;08:48:23;0;50	07433;8	55729;0;0;0;
$GPXUP;3929;08:48:24;0;50	07433;8	55729;0;0;0;
$GPXUP;3929;08:48:25;0;50	07433;8	55729;0;0;0;
$GPXUP;3929;08:48:26;0;50	07433;8	55729;0;0;0;
$GPXUP;3929;08:48:27;0;50	07433;8	55729;0;0;0;
$GPXUP;3929;08:48:28;0;50	07433;8	55729;0;0;0;
$GPXUP;3929;08:48:29;0;50	07433;8	55729;0;0;0;
$GPXUP;3929;08:48:30;0;50	07434;8	55739;0;0;0;
$GPXUP;3929;08:48:31;0;50	07435;8	5574;0;0;0;
$GPXUP;3929;08:48:32;0;50	07436;8	55741;0;0;1;
$GPXUP;3929;08:48:33;0;50	07436;8	55742;0;0;0;
$GPXUP;3929;08:48:34;0;50	07436;8	55742;0;0;0;
$GPXUP;3929;08:48:35;0;50	07436;8	55742;0;0;0;
$GPXUP;3929;08:48:36;0;50	07436;8	55742;0;0;0;
$GPXUP;3929;08:48:37;0;50	07436;8	55742;0;0;0;
$GPXUP;3929;08:48:38;0;50	07436;8	55742;0;0;0;
$GPXUP;3929;08:48:39;0;50	07438;8	55746;0;0;1;
$GPXUP;3929;08:48:40;0;50	07438;8	55747;0;0;1;
$GPXUP;3929;08:48:41;0;50	07438;8	55747;0;0;1;
$GPXUP;3929;08:48:42;0;50	07438;8	55748;0;0;0;
$GPXUP;3929;08:48:43;0;50	07438;8	55748;0;0;0;
$GPXUP;3929;08:48:44;0;50	07438;8	55748;0;0;0;
$GPXUP;3929;08:48:45;0;50	07438;8	55748;0;0;0;
$GPXUP;3929;08:48:46;0;50	07438;8	55748;0;0;0;
$GPXUP;3929;08:48:47;0;50	07438;8	55748;0;0;0;
$GPXUP;3929;08:48:48;0;50	07438;8	55748;0;0;0;
$GPXUP;3929;08:48:49;0;50	07438;8	55748;0;0;0;
$GPXUP;3929;08:48:50;0;50	07438;8	55748;0;0;0;
$GPXUP;3929;08:48:51;0;50	07438;8	55748;0;0;0;
$GPXUP;3929;08:48:52;0;50	07438;8	55748;0;0;0;
$GPXUP;3929;08:48:53;0;50	07438;8	55748;0;0;0;
$GPXUP;3929;08:48:54;0;50	07438;8	55748;0;0;0;
$GPXUP;3929;08:48:55;0;50	07438;8	55748;0;0;0;
$GPXUP;3929;08:48:56;0;50	07438;8	55748;0;0;0;
$GPXUP;3929;08:48:57;0;50	07438;8	55748;0;0;0;
$GPXUP;3929;08:48:58;0;50	07438;8	55748;0;0;0;
$GPXUP;3929;08:48:59;0;50	07438;8	55748;0;0;0;
$GPXUP;3929;08:49:00;0;50	07438;8	55748;0;0;0;
$GPXUP;3929;08:49:01;0;50	07438;8	55748;0;0;0;
$GPXUP;3929;08:49:02;0;50	07438;8	55748;0;0;0;
$GPXUP;3929;08:49:03;0;50	07438;8	55748;0;0;0;
$GPXUP;3929;08:49:04;0;50	07438;8	55748;0;0;0;
$GPXUP;3929;08:49:05;0;50	07438;8	55748;0;0;0;
$GPXUP;3929;08:49:06;0;50	07438;8	55748;0;0;0;
$GPXUP;3929;08:49:07;0;50	07438;8	55748;0;0;0;
$GPXUP;3929;08:49:08;0;50	07438;8	55748;0;0;0;
$GPXUP;3929;08:49:09;0;50	07438;8	55748;0;0;0;
$GPXUP;3929;08:49:10;0;50	07438;8	55748;0;0;0;
$GPXUP;3929;08:49:11;0;50	07438;8	55748;0;0;0;
$GPXUP;3929;08:49:12;0;50	07438;8	55748;0;0;0;
$GPXUP;3929;08:49:13;0;50	07438;8	55748;0;0;0;
$GPXUP;3929;08:49:14;0;50	07438;8	55748;0;0;0;
$GPXUP;3929;08:49:15;0;50	07438;8	55748;0;0;0;
$GPXUP;3929;08:49:16;0;50	07438;8	55748;0;0;0;
$GPXUP;3929;08:49:17;0;50	07436;8	55746;0;0;0;
$GPXUP;3929;08:49:18;0;50	07436;8	55746;0;0;0;
$GPXUP;3929;08:49:19;0;50	07436;8	55746;0;0;0;
$GPXUP;3929;08:49:20;0;50	07436;8	55746;0;0;0;
$GPXUP;3929;08:49:21;0;50	07436;8	55746;0;0;0;
$GPXUP;3929;08:49:22;0;50	07436;8	55746;0;0;0;
$GPXUP;3929;08:49:23;0;50	07436;8	55746;0;0;0;
$GPXUP;3929;08:49:24;0;50	07436;8	55746;0;0;0;
$GPXUP;3929;08:49:25;0;50	07436;8	55746;0;0;0;
$GPXUP;3929;08:49:26;0;50	07436;8	55746;0;0;0;
$GPXUP;3929;08:49:27;0;50	07436;8	55746;0;0;0;
$GPXUP;3929;08:49:28;0;50	07436;8	55746;0;0;0;
$GPXUP;3929;08:49:29;0;50	07436;8	55746;0;0;0;
$GPXUP;3929;08:49:30;0;50	07436;8	55746;0;0;0;
$GPXUP;3929;08:49:31;0;50	07436;8	55746;0;0;0;
$GPXUP;3929;08:49:32;0;50	07436;8	55746;0;0;0;
$GPXUP;3929;08:49:33;0;50	07436;8	55746;0;0;0;
$GPXUP;3929;08:49:34;0;50	07436;8	55746;0;0;0;
$GPXUP;3929;08:49:35;0;50	07436;8	55746;0;0;0;
$GPXUP;3929;08:49:36;0;50	07436;8	55746;0;0;0;
$GPXUP;3929;08:49:37;0;50	07436;8	55746;0;0;0;
$GPXUP;3929;08:49:38;0;50	07436;8	55746;0;0;0;
$GPXUP;3929;08:49:39;0;50	07436;8	55746;0;0;0;
$GPXUP;3929;08:49:40;0;50	07436;8	55746;0;0;0;
$GPXUP;3929;08:49:41;0;50	07436;8	55746;0;0;0;
$GPXUP;3929;08:49:42;0;50	07436;8	55746;0;0;0;
$GPXUP;3929;08:49:43;0;50	07436;8	55746;0;0;0;
$GPXUP;3929;08:49:44;0;50	07436;8	55746;0;0;0;
$GPXUP;3929;08:49:45;0;50	07436;8	55746;0;0;0;
$GPXUP;3929;08:49:46;0;50	07436;8	55746;0;0;0;
$GPXUP;3929;08:49:47;0;50	07436;8	55746;0;0;0;
$GPXUP;3929;08:49:48;0;50	07436;8	55746;0;0;0;
$GPXUP;3929;08:49:49;0;50	07436;8	55746;0;0;0;
$GPXUP;3929;08:49:50;0;50	07436;8	55746;0;0;0;
$GPXUP;3929;08:49:51;0;50	07436;8	55746;0;0;0;
$GPXUP;3929;08:49:52;0;50	07436;8	55746;0;0;0;
$GPXUP;3929;08:49:53;0;50	07436;8	55746;0;0;0;
$GPXUP;3929;08:49:54;0;50	07436;8	55746;0;0;0;
$GPXUP;3929;08:49:55;0;50	07436;8	55746;0;0;0;
$GPXUP;3929;08:49:56;0;50	07436;8	55746;0;0;0;
$GPXUP;3929;08:49:57;0;50	07436;8	55746;0;0;0;
$GPXUP;3929;08:49:58;0;50	07436;8	55746;0;0;0;
$GPXUP;3929;08:49:59;0;50	07434;8	5574;0;0;0;
$GPXUP;3929;08:50:00;0;50	07434;8	5574;0;0;0;
$GPXUP;3929;08:50:01;0;50	07434;8	55739;0;0;0;
$GPXUP;3929;08:50:02;0;50	07434;8	55739;0;0;0;
$GPXUP;3929;08:50:03;0;50	07434;8	55739;0;0;0;
$GPXUP;3929;08:50:04;0;50	07434;8	55739;0;0;0;
$GPXUP;3929;08:50:05;0;50	07434;8	55739;0;0;0;
$GPXUP;3929;08:50:06;0;50	07434;8	55739;0;0;0;
$GPXUP;3929;08:50:07;0;50	07434;8	55739;0;0;0;
$GPXUP;3929;08:50:08;0;50	07434;8	55739;0;0;0;
$GPXUP;3929;08:50:09;0;50	07434;8	55739;0;0;0;
$GPXUP;3929;08:50:10;0;50	07434;8	55739;0;0;0;
$GPXUP;3929;08:50:11;0;50	07434;8	55739;0;0;0;
$GPXUP;3929;08:50:12;0;50	07434;8	55739;0;0;0;
$GPXUP;3929;08:50:13;0;50	07434;8	55739;0;0;0;
$GPXUP;3929;08:50:14;0;50	07434;8	55739;0;0;0;
$GPXUP;3929;08:50:15;0;50	07434;8	55739;0;0;0;
$GPXUP;3929;08:50:16;0;50	07434;8	55739;0;0;0;
$GPXUP;3929;08:50:17;0;50	07434;8	55739;0;0;0;
$GPXUP;3929;08:50:18;0;50	07434;8	55739;0;0;0;
$GPXUP;3929;08:50:19;0;50	07434;8	55739;0;0;0;
$GPXUP;3929;08:50:20;0;50	07434;8	55739;0;0;0;
$GPXUP;3929;08:50:21;0;50	07434;8	55739;0;0;0;
$GPXUP;3929;08:50:22;0;50	07434;8	55739;0;0;0;
$GPXUP;3929;08:50:23;0;50	07434;8	55739;0;0;0;
$GPXUP;3929;08:50:24;0;50	07434;8	55739;0;0;0;
$GPXUP;3929;08:50:25;0;50	07434;8	55739;0;0;0;
$GPXUP;3929;08:50:26;0;50	07434;8	55739;0;0;0;
$GPXUP;3929;08:50:27;0;50	07434;8	55739;0;0;0;
$GPXUP;3929;08:50:28;0;50	07434;8	55739;0;0;0;
$GPXUP;3929;08:50:29;0;50	07434;8	55739;0;0;0;
$GPXUP;3929;08:50:30;0;50	07434;8	55739;0;0;0;
$GPXUP;3929;08:50:31;0;50	07434;8	55739;0;0;0;
$GPXUP;3929;08:50:32;0;50	07434;8	55739;0;0;0;
$GPXUP;3929;08:50:33;0;50	07434;8	55739;0;0;0;
$GPXUP;3929;08:50:34;0;50	07434;8	55739;0;0;0;
$GPXUP;3929;08:50:35;0;50	07434;8	55739;0;0;0;
$GPXUP;3929;08:50:36;0;50	07434;8	55739;0;0;0;
$GPXUP;3929;08:50:37;0;50	07434;8	55739;0;0;0;
$GPXUP;3929;08:50:38;0;50	07434;8	55739;0;0;0;
$GPXUP;3929;08:50:39;0;50	07434;8	55739;0;0;0;
$GPXUP;3929;08:50:40;0;50	07434;8	55739;0;0;0;
$GPXUP;3929;08:50:41;0;50	07434;8	55739;0;0;0;
$GPXUP;3929;08:50:42;0;50	07434;8	55739;0;0;0;
$GPXUP;3929;08:50:43;0;50	07434;8	55739;0;0;0;
$GPXUP;3929;08:50:44;0;50	07434;8	55739;0;0;0;
$GPXUP;3929;08:50:45;0;50	07434;8	55739;0;0;0;
$GPXUP;3929;08:50:46;0;50	07434;8	55739;0;0;0;
$GPXUP;3929;08:50:47;0;50	07434;8	55739;0;0;0;
$GPXUP;3929;08:50:48;0;50	07434;8	55739;0;0;0;
$GPXUP;3929;08:50:49;0;50	07434;8	55739;0;0;0;
$GPXUP;3929;08:50:50;0;50	07434;8	55739;0;0;0;
$GPXUP;3929;08:50:51;0;50	07434;8	55739;0;0;0;
$GPXUP;3929;08:50:52;0;50	07434;8	55739;0;0;0;
$GPXUP;3929;08:50:53;0;50	07434;8	55739;0;0;0;
$GPXUP;3929;08:50:54;0;50	07434;8	55739;0;0;0;
$GPXUP;3929;08:50:55;0;50	07434;8	55739;0;0;0;
$GPXUP;3929;08:50:56;0;50	07434;8	55739;0;0;0;
$GPXUP;3929;08:50:57;0;50	07434;8	55739;0;0;0;
$GPXUP;3929;08:50:58;0;50	07434;8	55739;0;0;0;
$GPXUP;3929;08:50:59;0;50	07434;8	55739;0;0;0;
$GPXUP;3929;08:51:00;0;50	07434;8	55739;0;0;0;
$GPXUP;3929;08:51:01;0;50	07434;8	55739;0;0;0;
$GPXUP;3929;08:51:02;0;50	07434;8	55739;0;0;0;
$GPXUP;3929;08:51:03;0;50	07434;8	55739;0;0;0;
$GPXUP;3929;08:51:04;0;50	07434;8	55739;0;0;0;
$GPXUP;3929;08:51:05;0;50	07434;8	55739;0;0;0;
$GPXUP;3929;08:51:06;0;50	07434;8	55739;0;0;0;
$GPXUP;3929;08:51:07;0;50	07434;8	55739;0;0;0;
$GPXUP;3929;08:51:08;0;50	07434;8	55739;0;0;0;
$GPXUP;3929;08:51:09;0;50	07434;8	55739;0;0;0;
$GPXUP;3929;08:51:10;0;50	07434;8	55739;0;0;0;
$GPXUP;3929;08:51:11;0;50	07434;8	55739;0;0;0;
$GPXUP;3929;08:51:12;0;50	07434;8	55739;0;0;0;
$GPXUP;3929;08:51:13;0;50	07434;8	55739;0;0;0;
$GPXUP;3929;08:51:14;0;50	07434;8	55739;0;0;0;
$GPXUP;3929;08:51:15;0;50	07434;8	55739;0;0;0;
$GPXUP;3929;08:51:16;0;50	07434;8	55739;0;0;0;
$GPXUP;3929;08:51:17;0;50	07434;8	55739;0;0;0;
$GPXUP;3929;08:51:18;0;50	07434;8	55739;0;0;0;
$GPXUP;3929;08:51:19;0;50	07434;8	55739;0;0;0;
$GPXUP;3929;08:51:20;0;50	07434;8	55739;0;0;0;
$GPXUP;3929;08:51:21;0;50	07434;8	55739;0;0;0;
$GPXUP;3929;08:51:22;0;50	07434;8	55739;0;0;0;
$GPXUP;3929;08:51:23;0;50	07434;8	55739;0;0;0;
$GPXUP;3929;08:51:24;0;50	07434;8	55739;0;0;0;
$GPXUP;3929;08:51:25;0;50	07434;8	55739;0;0;0;
$GPXUP;3929;08:51:26;0;50	07434;8	55739;0;0;0;
$GPXUP;3929;08:51:27;0;50	07434;8	55739;0;0;0;
$GPXUP;3929;08:51:28;0;50	07434;8	55739;0;0;0;
$GPXUP;3929;08:51:29;0;50	07434;8	55739;0;0;0;
[truncated: 27,738 more rows]
