# Supplementary material for: Pigeon Navigation: Different Routes Lead to Frankfurt
Source: PLoS One. 2014 Nov 12;9(11):e112439. doi: 10.1371/journal.pone.0112439 (PMC4229201; doi:10.1371/journal.pone.0112439)
Supplement: File S4 — Files containing the original track data and a ‘Read me’ explaining the data format. (ZIP) [file pone.0112439.s004.zip › S-KB/100525xup08_778.log]

$GPXUP;3929;09:18:09;0;50	07176;8	53877;0;0;0;
$GPXUP;3929;09:18:10;0;50	07175;8	53877;0;0;4;
$GPXUP;3929;09:18:11;0;50	07175;8	53877;0;0;1;
$GPXUP;3929;09:18:12;0;50	07175;8	53876;0;0;2;
$GPXUP;3929;09:18:13;0;50	07175;8	53875;0;0;5;
$GPXUP;3929;09:18:14;0;50	07174;8	53874;0;0;6;
$GPXUP;3929;09:18:15;0;50	07175;8	53872;0;0;4;
$GPXUP;3929;09:18:16;0;50	07176;8	53871;0;0;7;
$GPXUP;3929;09:18:17;0;50	07177;8	53864;0;0;19;
$GPXUP;3929;09:18:18;0;50	07176;8	53849;0;0;31;
$GPXUP;3929;09:18:19;0;50	07169;8	5383;0;0;40;
$GPXUP;3929;09:18:20;0;50	07158;8	53814;0;0;48;
$GPXUP;3929;09:18:21;0;50	07146;8	53807;0;0;45;
$GPXUP;3929;09:18:22;0;50	07132;8	53815;0;0;49;
$GPXUP;3929;09:18:23;0;50	07125;8	5383;0;0;39;
$GPXUP;3929;09:18:24;0;50	07122;8	53852;0;0;40;
$GPXUP;3929;09:18:25;0;50	07124;8	53874;0;0;44;
$GPXUP;3929;09:18:26;0;50	07126;8	53894;0;0;42;
$GPXUP;3929;09:18:27;0;50	07132;8	5391;0;0;41;
$GPXUP;3929;09:18:28;0;50	07141;8	5392;0;0;39;
$GPXUP;3929;09:18:29;0;50	07153;8	53924;0;0;42;
$GPXUP;3929;09:18:30;0;50	07165;8	53926;0;0;45;
$GPXUP;3929;09:18:31;0;50	07177;8	53927;0;0;45;
$GPXUP;3929;09:18:32;0;50	07189;8	53927;0;0;44;
$GPXUP;3929;09:18:33;0;50	072;8	53926;0;0;42;
$GPXUP;3929;09:18:34;0;50	0721;8	5393;0;0;41;
$GPXUP;3929;09:18:35;0;50	0722;8	53938;0;0;43;
$GPXUP;3929;09:18:36;0;50	07227;8	53951;0;0;44;
$GPXUP;3929;09:18:37;0;50	07231;8	53969;0;0;47;
$GPXUP;3929;09:18:38;0;50	0723;8	53989;0;0;49;
$GPXUP;3929;09:18:39;0;50	07224;8	5401;0;0;54;
$GPXUP;3929;09:18:40;0;50	07217;8	54029;0;0;53;
$GPXUP;3929;09:18:41;0;50	07212;8	54048;0;0;49;
$GPXUP;3929;09:18:42;0;50	07211;8	54068;0;0;50;
$GPXUP;3929;09:18:43;0;50	07213;8	54087;0;0;49;
$GPXUP;3929;09:18:44;0;50	07217;8	54104;0;0;47;
$GPXUP;3929;09:18:45;0;50	07225;8	54118;0;0;45;
$GPXUP;3929;09:18:46;0;50	07236;8	54127;0;0;49;
$GPXUP;3929;09:18:47;0;50	07247;8	54138;0;0;50;
$GPXUP;3929;09:18:48;0;50	07256;8	5415;0;0;50;
$GPXUP;3929;09:18:49;0;50	07266;8	54164;0;0;50;
$GPXUP;3929;09:18:50;0;50	07276;8	54174;0;0;47;
$GPXUP;3929;09:18:51;0;50	07288;8	54176;0;0;46;
$GPXUP;3929;09:18:52;0;50	07302;8	5417;0;0;54;
$GPXUP;3929;09:18:53;0;50	07316;8	54165;0;0;53;
$GPXUP;3929;09:18:54;0;50	07329;8	54164;0;0;51;
$GPXUP;3929;09:18:55;0;50	07341;8	54168;0;0;48;
$GPXUP;3929;09:18:56;0;50	07353;8	54173;0;0;49;
$GPXUP;3929;09:18:57;0;50	07366;8	54174;0;0;48;
$GPXUP;3929;09:18:58;0;50	07377;8	54176;0;0;47;
$GPXUP;3929;09:18:59;0;50	07389;8	54178;0;0;45;
$GPXUP;3929;09:19:00;0;50	074;8	54182;0;0;44;
$GPXUP;3929;09:19:01;0;50	07408;8	54192;0;0;42;
$GPXUP;3929;09:19:02;0;50	07411;8	54209;0;0;40;
$GPXUP;3929;09:19:03;0;50	07407;8	5423;0;0;47;
$GPXUP;3929;09:19:04;0;50	07399;8	54249;0;0;49;
$GPXUP;3929;09:19:05;0;50	07385;8	54261;0;0;49;
$GPXUP;3929;09:19:06;0;50	07367;8	54257;0;0;54;
$GPXUP;3929;09:19:07;0;50	07346;8	54239;0;0;73;
$GPXUP;3929;09:19:08;0;50	07328;8	54223;0;0;73;
$GPXUP;3929;09:19:09;0;50	0731;8	5421;0;0;71;
$GPXUP;3929;09:19:10;0;50	07293;8	54199;0;0;69;
$GPXUP;3929;09:19:11;0;50	07276;8	54191;0;0;67;
$GPXUP;3929;09:19:12;0;50	07259;8	5419;0;0;68;
$GPXUP;3929;09:19:13;0;50	07242;8	54192;0;0;67;
$GPXUP;3929;09:19:14;0;50	07226;8	54194;0;0;66;
$GPXUP;3929;09:19:15;0;50	07209;8	54195;0;0;68;
$GPXUP;3929;09:19:16;0;50	07192;8	54193;0;0;69;
$GPXUP;3929;09:19:17;0;50	07174;8	54187;0;0;71;
$GPXUP;3929;09:19:18;0;50	07158;8	54176;0;0;70;
$GPXUP;3929;09:19:19;0;50	07145;8	5416;0;0;67;
$GPXUP;3929;09:19:20;0;50	07137;8	54137;0;0;65;
$GPXUP;3929;09:19:21;0;50	07134;8	54112;0;0;60;
$GPXUP;3929;09:19:22;0;50	07134;8	54088;0;0;58;
$GPXUP;3929;09:19:23;0;50	07131;8	54065;0;0;60;
$GPXUP;3929;09:19:24;0;50	07129;8	54042;0;0;58;
$GPXUP;3929;09:19:25;0;50	07132;8	5402;0;0;54;
$GPXUP;3929;09:19:26;0;50	07141;8	54005;0;0;47;
$GPXUP;3929;09:19:27;0;50	07155;8	54003;0;0;42;
$GPXUP;3929;09:19:28;0;50	0717;8	54015;0;0;47;
$GPXUP;3929;09:19:29;0;50	07181;8	5403;0;0;47;
$GPXUP;3929;09:19:30;0;50	07192;8	54043;0;0;47;
$GPXUP;3929;09:19:31;0;50	07201;8	54057;0;0;46;
$GPXUP;3929;09:19:32;0;50	07207;8	54073;0;0;45;
$GPXUP;3929;09:19:33;0;50	07208;8	54093;0;0;46;
$GPXUP;3929;09:19:34;0;50	07205;8	54113;0;0;51;
$GPXUP;3929;09:19:35;0;50	072;8	54134;0;0;55;
$GPXUP;3929;09:19:36;0;50	07194;8	54155;0;0;58;
$GPXUP;3929;09:19:37;0;50	07189;8	54177;0;0;59;
$GPXUP;3929;09:19:38;0;50	07184;8	542;0;0;59;
$GPXUP;3929;09:19:39;0;50	07181;8	54222;0;0;58;
$GPXUP;3929;09:19:40;0;50	07176;8	54244;0;0;58;
$GPXUP;3929;09:19:41;0;50	07168;8	54263;0;0;56;
$GPXUP;3929;09:19:42;0;50	0716;8	5428;0;0;55;
$GPXUP;3929;09:19:43;0;50	07153;8	54298;0;0;52;
$GPXUP;3929;09:19:44;0;50	0715;8	54318;0;0;51;
$GPXUP;3929;09:19:45;0;50	07151;8	54337;0;0;50;
$GPXUP;3929;09:19:46;0;50	07152;8	54357;0;0;50;
$GPXUP;3929;09:19:47;0;50	07152;8	54377;0;0;51;
$GPXUP;3929;09:19:48;0;50	0715;8	54397;0;0;54;
$GPXUP;3929;09:19:49;0;50	07148;8	54418;0;0;55;
$GPXUP;3929;09:19:50;0;50	07144;8	54438;0;0;55;
$GPXUP;3929;09:19:51;0;50	07138;8	54458;0;0;56;
$GPXUP;3929;09:19:52;0;50	07133;8	54477;0;0;55;
$GPXUP;3929;09:19:53;0;50	07131;8	54498;0;0;51;
$GPXUP;3929;09:19:54;0;50	07134;8	54516;0;0;45;
$GPXUP;3929;09:19:55;0;50	07142;8	54528;0;0;38;
$GPXUP;3929;09:19:56;0;50	07158;8	54527;0;0;46;
$GPXUP;3929;09:19:57;0;50	07177;8	54517;0;0;60;
$GPXUP;3929;09:19:58;0;50	07194;8	54507;0;0;66;
$GPXUP;3929;09:19:59;0;50	07212;8	54499;0;0;67;
$GPXUP;3929;09:20:00;0;50	07228;8	54487;0;0;69;
$GPXUP;3929;09:20:01;0;50	07244;8	54476;0;0;67;
$GPXUP;3929;09:20:02;0;50	07261;8	5447;0;0;67;
$GPXUP;3929;09:20:03;0;50	07278;8	54467;0;0;66;
$GPXUP;3929;09:20:04;0;50	07294;8	54461;0;0;67;
$GPXUP;3929;09:20:05;0;50	0731;8	5445;0;0;67;
$GPXUP;3929;09:20:06;0;50	07324;8	54437;0;0;65;
$GPXUP;3929;09:20:07;0;50	0734;8	54428;0;0;64;
$GPXUP;3929;09:20:08;0;50	07355;8	54423;0;0;63;
$GPXUP;3929;09:20:09;0;50	07371;8	54421;0;0;63;
$GPXUP;3929;09:20:10;0;50	07386;8	54419;0;0;62;
$GPXUP;3929;09:20:11;0;50	07402;8	54419;0;0;63;
$GPXUP;3929;09:20:12;0;50	07418;8	54418;0;0;63;
$GPXUP;3929;09:20:13;0;50	07434;8	54416;0;0;63;
$GPXUP;3929;09:20:14;0;50	0745;8	54417;0;0;63;
$GPXUP;3929;09:20:15;0;50	07465;8	5442;0;0;60;
$GPXUP;3929;09:20:16;0;50	07479;8	54425;0;0;60;
$GPXUP;3929;09:20:17;0;50	07494;8	54432;0;0;61;
$GPXUP;3929;09:20:18;0;50	07508;8	54441;0;0;60;
$GPXUP;3929;09:20:19;0;50	0752;8	54453;0;0;59;
$GPXUP;3929;09:20:20;0;50	07531;8	54469;0;0;58;
$GPXUP;3929;09:20:21;0;50	07538;8	54488;0;0;56;
$GPXUP;3929;09:20:22;0;50	07542;8	54509;0;0;55;
$GPXUP;3929;09:20:23;0;50	07546;8	5453;0;0;55;
$GPXUP;3929;09:20:24;0;50	0755;8	54551;0;0;55;
$GPXUP;3929;09:20:25;0;50	07557;8	5457;0;0;57;
$GPXUP;3929;09:20:26;0;50	07563;8	54591;0;0;60;
$GPXUP;3929;09:20:27;0;50	07569;8	54613;0;0;63;
$GPXUP;3929;09:20:28;0;50	07573;8	54637;0;0;64;
$GPXUP;3929;09:20:29;0;50	07578;8	54661;0;0;63;
$GPXUP;3929;09:20:30;0;50	07584;8	54684;0;0;62;
$GPXUP;3929;09:20:31;0;50	07592;8	54705;0;0;65;
$GPXUP;3929;09:20:32;0;50	07602;8	54726;0;0;66;
$GPXUP;3929;09:20:33;0;50	07611;8	54746;0;0;65;
$GPXUP;3929;09:20:34;0;50	07619;8	54769;0;0;63;
$GPXUP;3929;09:20:35;0;50	07623;8	54792;0;0;62;
$GPXUP;3929;09:20:36;0;50	07626;8	54816;0;0;61;
$GPXUP;3929;09:20:37;0;50	07631;8	54838;0;0;60;
$GPXUP;3929;09:20:38;0;50	07636;8	54859;0;0;57;
$GPXUP;3929;09:20:39;0;50	07643;8	54879;0;0;57;
$GPXUP;3929;09:20:40;0;50	07649;8	54899;0;0;58;
$GPXUP;3929;09:20:41;0;50	07655;8	5492;0;0;57;
$GPXUP;3929;09:20:42;0;50	0766;8	54941;0;0;56;
$GPXUP;3929;09:20:43;0;50	07663;8	54962;0;0;56;
$GPXUP;3929;09:20:44;0;50	07668;8	54983;0;0;56;
$GPXUP;3929;09:20:45;0;50	07673;8	55002;0;0;55;
$GPXUP;3929;09:20:46;0;50	07681;8	5502;0;0;55;
$GPXUP;3929;09:20:47;0;50	07688;8	55038;0;0;56;
$GPXUP;3929;09:20:48;0;50	07697;8	55055;0;0;55;
$GPXUP;3929;09:20:49;0;50	07708;8	55068;0;0;55;
$GPXUP;3929;09:20:50;0;50	0772;8	55079;0;0;58;
$GPXUP;3929;09:20:51;0;50	07733;8	55091;0;0;61;
$GPXUP;3929;09:20:52;0;50	07746;8	55104;0;0;63;
$GPXUP;3929;09:20:53;0;50	07758;8	5512;0;0;63;
$GPXUP;3929;09:20:54;0;50	07768;8	55139;0;0;62;
$GPXUP;3929;09:20:55;0;50	07776;8	55159;0;0;60;
$GPXUP;3929;09:20:56;0;50	07782;8	5518;0;0;60;
$GPXUP;3929;09:20:57;0;50	07788;8	55202;0;0;61;
$GPXUP;3929;09:20:58;0;50	07794;8	55223;0;0;60;
$GPXUP;3929;09:20:59;0;50	07802;8	55244;0;0;61;
$GPXUP;3929;09:21:00;0;50	0781;8	55264;0;0;62;
$GPXUP;3929;09:21:01;0;50	0782;8	55283;0;0;63;
$GPXUP;3929;09:21:02;0;50	0783;8	55302;0;0;63;
$GPXUP;3929;09:21:03;0;50	07839;8	55321;0;0;61;
$GPXUP;3929;09:21:04;0;50	07849;8	5534;0;0;59;
$GPXUP;3929;09:21:05;0;50	07857;8	55358;0;0;58;
$GPXUP;3929;09:21:06;0;50	07866;8	55375;0;0;55;
$GPXUP;3929;09:21:07;0;50	07875;8	55391;0;0;54;
$GPXUP;3929;09:21:08;0;50	07884;8	55405;0;0;54;
$GPXUP;3929;09:21:09;0;50	07895;8	55419;0;0;57;
$GPXUP;3929;09:21:10;0;50	07907;8	55432;0;0;60;
$GPXUP;3929;09:21:11;0;50	07919;8	55448;0;0;62;
$GPXUP;3929;09:21:12;0;50	07931;8	55463;0;0;64;
$GPXUP;3929;09:21:13;0;50	07944;8	55476;0;0;63;
$GPXUP;3929;09:21:14;0;50	07959;8	55486;0;0;63;
$GPXUP;3929;09:21:15;0;50	07973;8	55494;0;0;59;
$GPXUP;3929;09:21:16;0;50	07987;8	55503;0;0;58;
$GPXUP;3929;09:21:17;0;50	08001;8	5551;0;0;58;
$GPXUP;3929;09:21:18;0;50	08014;8	55519;0;0;59;
$GPXUP;3929;09:21:19;0;50	08027;8	5553;0;0;60;
$GPXUP;3929;09:21:20;0;50	0804;8	55541;0;0;61;
$GPXUP;3929;09:21:21;0;50	08054;8	55552;0;0;61;
$GPXUP;3929;09:21:22;0;50	08068;8	55561;0;0;61;
$GPXUP;3929;09:21:23;0;50	08083;8	55566;0;0;63;
$GPXUP;3929;09:21:24;0;50	08099;8	55572;0;0;64;
$GPXUP;3929;09:21:25;0;50	08114;8	55583;0;0;66;
$GPXUP;3929;09:21:26;0;50	08128;8	55597;0;0;66;
$GPXUP;3929;09:21:27;0;50	08142;8	5561;0;0;66;
$GPXUP;3929;09:21:28;0;50	08156;8	55621;0;0;66;
$GPXUP;3929;09:21:29;0;50	08172;8	55632;0;0;65;
$GPXUP;3929;09:21:30;0;50	08186;8	55642;0;0;64;
$GPXUP;3929;09:21:31;0;50	082;8	55655;0;0;63;
$GPXUP;3929;09:21:32;0;50	08212;8	55671;0;0;62;
$GPXUP;3929;09:21:33;0;50	08222;8	55689;0;0;62;
$GPXUP;3929;09:21:34;0;50	08232;8	55707;0;0;63;
$GPXUP;3929;09:21:35;0;50	08243;8	55725;0;0;63;
$GPXUP;3929;09:21:36;0;50	08255;8	55742;0;0;64;
$GPXUP;3929;09:21:37;0;50	08266;8	5576;0;0;64;
$GPXUP;3929;09:21:38;0;50	08277;8	55778;0;0;62;
$GPXUP;3929;09:21:39;0;50	08287;8	55796;0;0;62;
$GPXUP;3929;09:21:40;0;50	08299;8	55811;0;0;63;
$GPXUP;3929;09:21:41;0;50	08311;8	55827;0;0;64;
$GPXUP;3929;09:21:42;0;50	08322;8	55846;0;0;64;
$GPXUP;3929;09:21:43;0;50	0833;8	55866;0;0;63;
$GPXUP;3929;09:21:44;0;50	08336;8	55889;0;0;62;
$GPXUP;3929;09:21:45;0;50	0834;8	55913;0;0;61;
$GPXUP;3929;09:21:46;0;50	08345;8	55935;0;0;61;
$GPXUP;3929;09:21:47;0;50	08352;8	55956;0;0;61;
$GPXUP;3929;09:21:48;0;50	0836;8	55976;0;0;61;
$GPXUP;3929;09:21:49;0;50	08367;8	55998;0;0;62;
$GPXUP;3929;09:21:50;0;50	0837;8	56021;0;0;63;
$GPXUP;3929;09:21:51;0;50	08374;8	56045;0;0;63;
$GPXUP;3929;09:21:52;0;50	0838;8	56069;0;0;66;
$GPXUP;3929;09:21:53;0;50	08385;8	56094;0;0;72;
$GPXUP;3929;09:21:54;0;50	0839;8	5612;0;0;68;
$GPXUP;3929;09:21:55;0;50	08396;8	56144;0;0;63;
$GPXUP;3929;09:21:56;0;50	08404;8	56163;0;0;57;
$GPXUP;3929;09:21:57;0;50	08412;8	56181;0;0;55;
$GPXUP;3929;09:21:58;0;50	08419;8	562;0;0;56;
$GPXUP;3929;09:21:59;0;50	08424;8	56219;0;0;56;
$GPXUP;3929;09:22:00;0;50	08427;8	56241;0;0;57;
$GPXUP;3929;09:22:01;0;50	08428;8	56263;0;0;58;
$GPXUP;3929;09:22:02;0;50	08429;8	56286;0;0;57;
$GPXUP;3929;09:22:03;0;50	08432;8	56307;0;0;55;
$GPXUP;3929;09:22:04;0;50	08436;8	56328;0;0;56;
$GPXUP;3929;09:22:05;0;50	08438;8	5635;0;0;60;
$GPXUP;3929;09:22:06;0;50	0844;8	56374;0;0;63;
$GPXUP;3929;09:22:07;0;50	08441;8	56398;0;0;66;
$GPXUP;3929;09:22:08;0;50	0844;8	56425;0;0;68;
$GPXUP;3929;09:22:09;0;50	08437;8	56452;0;0;71;
$GPXUP;3929;09:22:10;0;50	08434;8	56479;0;0;71;
$GPXUP;3929;09:22:11;0;50	08431;8	56507;0;0;73;
$GPXUP;3929;09:22:12;0;50	08429;8	56536;0;0;74;
$GPXUP;3929;09:22:13;0;50	08428;8	56564;0;0;74;
$GPXUP;3929;09:22:14;0;50	08428;8	56593;0;0;74;
$GPXUP;3929;09:22:15;0;50	08429;8	56622;0;0;73;
$GPXUP;3929;09:22:16;0;50	08432;8	5665;0;0;73;
$GPXUP;3929;09:22:17;0;50	08438;8	56677;0;0;75;
$GPXUP;3929;09:22:18;0;50	08446;8	56704;0;0;77;
$GPXUP;3929;09:22:19;0;50	08454;8	56731;0;0;77;
$GPXUP;3929;09:22:20;0;50	08463;8	56757;0;0;73;
$GPXUP;3929;09:22:21;0;50	08472;8	56781;0;0;72;
$GPXUP;3929;09:22:22;0;50	08481;8	56804;0;0;68;
$GPXUP;3929;09:22:23;0;50	08492;8	56824;0;0;67;
$GPXUP;3929;09:22:24;0;50	08503;8	56844;0;0;65;
$GPXUP;3929;09:22:25;0;50	08512;8	56863;0;0;60;
$GPXUP;3929;09:22:26;0;50	08517;8	56885;0;0;59;
$GPXUP;3929;09:22:27;0;50	08523;8	56905;0;0;58;
$GPXUP;3929;09:22:28;0;50	08531;8	56924;0;0;57;
$GPXUP;3929;09:22:29;0;50	08539;8	56941;0;0;55;
$GPXUP;3929;09:22:30;0;50	08549;8	56955;0;0;53;
$GPXUP;3929;09:22:31;0;50	0856;8	56966;0;0;52;
$GPXUP;3929;09:22:32;0;50	08571;8	56978;0;0;49;
$GPXUP;3929;09:22:33;0;50	08579;8	5699;0;0;46;
$GPXUP;3929;09:22:34;0;50	08584;8	57005;0;0;42;
$GPXUP;3929;09:22:35;0;50	08585;8	57022;0;0;44;
$GPXUP;3929;09:22:36;0;50	08585;8	57039;0;0;45;
$GPXUP;3929;09:22:37;0;50	08586;8	57057;0;0;48;
$GPXUP;3929;09:22:38;0;50	0859;8	57075;0;0;51;
$GPXUP;3929;09:22:39;0;50	08594;8	57094;0;0;49;
$GPXUP;3929;09:22:40;0;50	08598;8	57112;0;0;47;
$GPXUP;3929;09:22:41;0;50	08602;8	57128;0;0;46;
$GPXUP;3929;09:22:42;0;50	08609;8	57143;0;0;48;
$GPXUP;3929;09:22:43;0;50	08616;8	57158;0;0;48;
$GPXUP;3929;09:22:44;0;50	08621;8	57175;0;0;49;
$GPXUP;3929;09:22:45;0;50	08626;8	57192;0;0;50;
$GPXUP;3929;09:22:46;0;50	0863;8	57211;0;0;51;
$GPXUP;3929;09:22:47;0;50	08636;8	57229;0;0;52;
$GPXUP;3929;09:22:48;0;50	08642;8	57247;0;0;52;
$GPXUP;3929;09:22:49;0;50	0865;8	57263;0;0;51;
$GPXUP;3929;09:22:50;0;50	08656;8	57279;0;0;49;
$GPXUP;3929;09:22:51;0;50	0866;8	57297;0;0;49;
$GPXUP;3929;09:22:52;0;50	08662;8	57316;0;0;51;
$GPXUP;3929;09:22:53;0;50	08662;8	57337;0;0;53;
$GPXUP;3929;09:22:54;0;50	08663;8	57357;0;0;55;
$GPXUP;3929;09:22:55;0;50	08666;8	57378;0;0;55;
$GPXUP;3929;09:22:56;0;50	0867;8	57399;0;0;57;
$GPXUP;3929;09:22:57;0;50	08673;8	5742;0;0;57;
$GPXUP;3929;09:22:58;0;50	08675;8	57443;0;0;59;
$GPXUP;3929;09:22:59;0;50	08675;8	57466;0;0;59;
$GPXUP;3929;09:23:00;0;50	08675;8	57489;0;0;59;
$GPXUP;3929;09:23:01;0;50	08676;8	57512;0;0;59;
$GPXUP;3929;09:23:02;0;50	08677;8	57534;0;0;58;
$GPXUP;3929;09:23:03;0;50	0868;8	57556;0;0;58;
$GPXUP;3929;09:23:04;0;50	08685;8	57577;0;0;57;
$GPXUP;3929;09:23:05;0;50	08692;8	57596;0;0;56;
$GPXUP;3929;09:23:06;0;50	08701;8	57613;0;0;56;
$GPXUP;3929;09:23:07;0;50	0871;8	5763;0;0;55;
$GPXUP;3929;09:23:08;0;50	08718;8	57647;0;0;55;
$GPXUP;3929;09:23:09;0;50	08723;8	57667;0;0;58;
$GPXUP;3929;09:23:10;0;50	08728;8	57689;0;0;60;
$GPXUP;3929;09:23:11;0;50	0873;8	57712;0;0;60;
$GPXUP;3929;09:23:12;0;50	08731;8	57736;0;0;63;
$GPXUP;3929;09:23:13;0;50	08732;8	57761;0;0;65;
$GPXUP;3929;09:23:14;0;50	08734;8	57786;0;0;65;
$GPXUP;3929;09:23:15;0;50	08739;8	57807;0;0;60;
$GPXUP;3929;09:23:16;0;50	08749;8	57823;0;0;54;
$GPXUP;3929;09:23:17;0;50	08761;8	57833;0;0;55;
$GPXUP;3929;09:23:18;0;50	08773;8	57845;0;0;56;
$GPXUP;3929;09:23:19;0;50	08784;8	57856;0;0;53;
$GPXUP;3929;09:23:20;0;50	08797;8	57863;0;0;52;
$GPXUP;3929;09:23:21;0;50	0881;8	57867;0;0;54;
$GPXUP;3929;09:23:22;0;50	08823;8	57874;0;0;52;
$GPXUP;3929;09:23:23;0;50	08834;8	57883;0;0;49;
$GPXUP;3929;09:23:24;0;50	08844;8	57894;0;0;47;
$GPXUP;3929;09:23:25;0;50	08854;8	57903;0;0;45;
$GPXUP;3929;09:23:26;0;50	08864;8	57911;0;0;45;
$GPXUP;3929;09:23:27;0;50	08874;8	57919;0;0;45;
$GPXUP;3929;09:23:28;0;50	08885;8	57923;0;0;45;
$GPXUP;3929;09:23:29;0;50	08896;8	57924;0;0;44;
$GPXUP;3929;09:23:30;0;50	08906;8	57925;0;0;43;
$GPXUP;3929;09:23:31;0;50	08917;8	5793;0;0;45;
$GPXUP;3929;09:23:32;0;50	08928;8	57936;0;0;46;
$GPXUP;3929;09:23:33;0;50	08939;8	57937;0;0;46;
$GPXUP;3929;09:23:34;0;50	08951;8	57936;0;0;50;
$GPXUP;3929;09:23:35;0;50	08964;8	57936;0;0;52;
$GPXUP;3929;09:23:36;0;50	08977;8	57938;0;0;50;
$GPXUP;3929;09:23:37;0;50	08989;8	57943;0;0;49;
$GPXUP;3929;09:23:38;0;50	09;8	57949;0;0;46;
$GPXUP;3929;09:23:39;0;50	0901;8	57956;0;0;45;
$GPXUP;3929;09:23:40;0;50	09021;8	57961;0;0;45;
$GPXUP;3929;09:23:41;0;50	09032;8	57962;0;0;47;
$GPXUP;3929;09:23:42;0;50	09044;8	5796;0;0;47;
$GPXUP;3929;09:23:43;0;50	09056;8	57956;0;0;49;
$GPXUP;3929;09:23:44;0;50	09068;8	5795;0;0;52;
$GPXUP;3929;09:23:45;0;50	0908;8	57942;0;0;55;
$GPXUP;3929;09:23:46;0;50	09093;8	57934;0;0;53;
$GPXUP;3929;09:23:47;0;50	09106;8	57929;0;0;51;
$GPXUP;3929;09:23:48;0;50	09118;8	57923;0;0;51;
$GPXUP;3929;09:23:49;0;50	09129;8	57915;0;0;49;
$GPXUP;3929;09:23:50;0;50	0914;8	57909;0;0;47;
$GPXUP;3929;09:23:51;0;50	09151;8	5791;0;0;43;
$GPXUP;3929;09:23:52;0;50	09161;8	57918;0;0;46;
$GPXUP;3929;09:23:53;0;50	0917;8	57931;0;0;47;
$GPXUP;3929;09:23:54;0;50	09178;8	57945;0;0;48;
$GPXUP;3929;09:23:55;0;50	09187;8	57956;0;0;48;
$GPXUP;3929;09:23:56;0;50	09198;8	57964;0;0;48;
$GPXUP;3929;09:23:57;0;50	0921;8	57967;0;0;47;
$GPXUP;3929;09:23:58;0;50	09221;8	5797;0;0;46;
$GPXUP;3929;09:23:59;0;50	09232;8	57974;0;0;43;
$GPXUP;3929;09:24:00;0;50	09242;8	57978;0;0;43;
$GPXUP;3929;09:24:01;0;50	09252;8	57984;0;0;43;
$GPXUP;3929;09:24:02;0;50	0926;8	57995;0;0;45;
$GPXUP;3929;09:24:03;0;50	09268;8	58009;0;0;46;
$GPXUP;3929;09:24:04;0;50	09276;8	58022;0;0;47;
$GPXUP;3929;09:24:05;0;50	09286;8	58031;0;0;46;
$GPXUP;3929;09:24:06;0;50	09298;8	58034;0;0;48;
$GPXUP;3929;09:24:07;0;50	09311;8	58032;0;0;52;
$GPXUP;3929;09:24:08;0;50	09324;8	58026;0;0;53;
$GPXUP;3929;09:24:09;0;50	09336;8	58017;0;0;54;
$GPXUP;3929;09:24:10;0;50	09349;8	5801;0;0;53;
$GPXUP;3929;09:24:11;0;50	09362;8	58006;0;0;55;
$GPXUP;3929;09:24:12;0;50	09376;8	58001;0;0;57;
$GPXUP;3929;09:24:13;0;50	0939;8	57992;0;0;61;
$GPXUP;3929;09:24:14;0;50	09404;8	57981;0;0;66;
$GPXUP;3929;09:24:15;0;50	0942;8	57972;0;0;64;
$GPXUP;3929;09:24:16;0;50	09435;8	57967;0;0;62;
$GPXUP;3929;09:24:17;0;50	0945;8	57963;0;0;59;
$GPXUP;3929;09:24:18;0;50	09464;8	57958;0;0;59;
$GPXUP;3929;09:24:19;0;50	09479;8	57954;0;0;61;
$GPXUP;3929;09:24:20;0;50	09495;8	57952;0;0;62;
$GPXUP;3929;09:24:21;0;50	0951;8	57952;0;0;60;
$GPXUP;3929;09:24:22;0;50	09524;8	57958;0;0;57;
$GPXUP;3929;09:24:23;0;50	09536;8	57968;0;0;55;
$GPXUP;3929;09:24:24;0;50	09549;8	57977;0;0;56;
$GPXUP;3929;09:24:25;0;50	09562;8	57985;0;0;58;
$GPXUP;3929;09:24:26;0;50	09576;8	57992;0;0;61;
$GPXUP;3929;09:24:27;0;50	0959;8	58002;0;0;62;
$GPXUP;3929;09:24:28;0;50	09604;8	58014;0;0;60;
$GPXUP;3929;09:24:29;0;50	09617;8	58025;0;0;59;
$GPXUP;3929;09:24:30;0;50	0963;8	58034;0;0;59;
$GPXUP;3929;09:24:31;0;50	09643;8	58045;0;0;57;
$GPXUP;3929;09:24:32;0;50	09655;8	58057;0;0;57;
$GPXUP;3929;09:24:33;0;50	09667;8	58069;0;0;58;
$GPXUP;3929;09:24:34;0;50	0968;8	5808;0;0;60;
$GPXUP;3929;09:24:35;0;50	09694;8	58091;0;0;62;
$GPXUP;3929;09:24:36;0;50	09708;8	58098;0;0;61;
$GPXUP;3929;09:24:37;0;50	09724;8	58101;0;0;60;
$GPXUP;3929;09:24:38;0;50	09738;8	58102;0;0;57;
$GPXUP;3929;09:24:39;0;50	09752;8	58102;0;0;59;
$GPXUP;3929;09:24:40;0;50	09767;8	58099;0;0;61;
$GPXUP;3929;09:24:41;0;50	09782;8	58098;0;0;60;
$GPXUP;3929;09:24:42;0;50	09796;8	58102;0;0;55;
$GPXUP;3929;09:24:43;0;50	0981;8	58105;0;0;55;
$GPXUP;3929;09:24:44;0;50	09824;8	58104;0;0;57;
$GPXUP;3929;09:24:45;0;50	09839;8	58101;0;0;60;
$GPXUP;3929;09:24:46;0;50	09854;8	58099;0;0;61;
$GPXUP;3929;09:24:47;0;50	09869;8	58098;0;0;60;
$GPXUP;3929;09:24:48;0;50	09884;8	581;0;0;59;
$GPXUP;3929;09:24:49;0;50	09898;8	581;0;0;61;
$GPXUP;3929;09:24:50;0;50	09914;8	58102;0;0;61;
$GPXUP;3929;09:24:51;0;50	09928;8	58107;0;0;62;
$GPXUP;3929;09:24:52;0;50	0994;8	5812;0;0;58;
$GPXUP;3929;09:24:53;0;50	09946;8	58139;0;0;51;
$GPXUP;3929;09:24:54;0;50	09947;8	58157;0;0;40;
$GPXUP;3929;09:24:55;0;50	09949;8	58171;0;0;35;
$GPXUP;3929;09:24:56;0;50	0995;8	58181;0;0;28;
$GPXUP;3929;09:24:57;0;50	09951;8	58184;0;0;14;
$GPXUP;3929;09:24:58;0;50	09949;8	58183;0;0;4;
$GPXUP;3929;09:24:59;0;50	09947;8	58182;0;0;2;
$GPXUP;3929;09:25:00;0;50	09946;8	58179;0;0;1;
$GPXUP;3929;09:25:01;0;50	09944;8	58179;0;0;0;
$GPXUP;3929;09:25:02;0;50	09944;8	58179;0;0;0;
$GPXUP;3929;09:25:03;0;50	09944;8	58179;0;0;0;
$GPXUP;3929;09:25:04;0;50	09944;8	58179;0;0;0;
$GPXUP;3929;09:25:05;0;50	09944;8	58179;0;0;0;
$GPXUP;3929;09:25:06;0;50	09944;8	58179;0;0;0;
$GPXUP;3929;09:25:07;0;50	09944;8	58179;0;0;0;
$GPXUP;3929;09:25:08;0;50	09944;8	58179;0;0;0;
$GPXUP;3929;09:25:09;0;50	09944;8	58179;0;0;0;
$GPXUP;3929;09:25:10;0;50	09944;8	58179;0;0;0;
$GPXUP;3929;09:25:11;0;50	09944;8	58179;0;0;0;
$GPXUP;3929;09:25:12;0;50	09944;8	58179;0;0;0;
$GPXUP;3929;09:25:13;0;50	09944;8	58179;0;0;0;
$GPXUP;3929;09:25:14;0;50	09944;8	58179;0;0;0;
$GPXUP;3929;09:25:15;0;50	09944;8	58179;0;0;0;
$GPXUP;3929;09:25:16;0;50	09944;8	58179;0;0;0;
$GPXUP;3929;09:25:17;0;50	09944;8	58179;0;0;0;
$GPXUP;3929;09:25:18;0;50	09944;8	58179;0;0;0;
$GPXUP;3929;09:25:19;0;50	09944;8	58179;0;0;0;
$GPXUP;3929;09:25:20;0;50	09944;8	58179;0;0;0;
$GPXUP;3929;09:25:21;0;50	09944;8	58179;0;0;0;
$GPXUP;3929;09:25:22;0;50	09944;8	58179;0;0;0;
$GPXUP;3929;09:25:23;0;50	09944;8	58179;0;0;0;
$GPXUP;3929;09:25:24;0;50	09944;8	58179;0;0;0;
$GPXUP;3929;09:25:25;0;50	09944;8	58179;0;0;0;
$GPXUP;3929;09:25:26;0;50	09944;8	58179;0;0;0;
$GPXUP;3929;09:25:27;0;50	09944;8	58179;0;0;0;
$GPXUP;3929;09:25:28;0;50	09944;8	58179;0;0;0;
$GPXUP;3929;09:25:29;0;50	09944;8	58179;0;0;0;
$GPXUP;3929;09:25:30;0;50	09944;8	58179;0;0;0;
$GPXUP;3929;09:25:31;0;50	09944;8	58179;0;0;0;
$GPXUP;3929;09:25:32;0;50	09944;8	58179;0;0;0;
$GPXUP;3929;09:25:33;0;50	09944;8	58179;0;0;0;
$GPXUP;3929;09:25:34;0;50	09944;8	58179;0;0;0;
$GPXUP;3929;09:25:35;0;50	09944;8	58179;0;0;0;
$GPXUP;3929;09:25:36;0;50	09944;8	58179;0;0;0;
$GPXUP;3929;09:25:37;0;50	09944;8	58179;0;0;0;
$GPXUP;3929;09:25:38;0;50	09944;8	58179;0;0;0;
$GPXUP;3929;09:25:39;0;50	09944;8	58179;0;0;0;
$GPXUP;3929;09:25:40;0;50	09944;8	58179;0;0;0;
$GPXUP;3929;09:25:41;0;50	09944;8	58179;0;0;0;
$GPXUP;3929;09:25:42;0;50	09944;8	58179;0;0;0;
$GPXUP;3929;09:25:43;0;50	09944;8	58179;0;0;0;
$GPXUP;3929;09:25:44;0;50	09944;8	58179;0;0;0;
$GPXUP;3929;09:25:45;0;50	09944;8	58179;0;0;0;
$GPXUP;3929;09:25:46;0;50	09944;8	58179;0;0;0;
$GPXUP;3929;09:25:47;0;50	09944;8	58179;0;0;0;
$GPXUP;3929;09:25:48;0;50	09944;8	58179;0;0;0;
$GPXUP;3929;09:25:49;0;50	09944;8	58179;0;0;0;
$GPXUP;3929;09:25:50;0;50	09944;8	58179;0;0;0;
$GPXUP;3929;09:25:51;0;50	09944;8	58179;0;0;0;
$GPXUP;3929;09:25:52;0;50	09944;8	58179;0;0;0;
$GPXUP;3929;09:25:53;0;50	09944;8	58179;0;0;0;
$GPXUP;3929;09:25:54;0;50	09944;8	58179;0;0;0;
$GPXUP;3929;09:25:55;0;50	09944;8	58179;0;0;0;
$GPXUP;3929;09:25:56;0;50	09944;8	58179;0;0;0;
$GPXUP;3929;09:25:57;0;50	09944;8	58179;0;0;0;
$GPXUP;3929;09:25:58;0;50	09944;8	58179;0;0;0;
$GPXUP;3929;09:25:59;0;50	09944;8	58179;0;0;0;
$GPXUP;3929;09:26:00;0;50	09944;8	58179;0;0;0;
$GPXUP;3929;09:26:01;0;50	09944;8	58179;0;0;0;
$GPXUP;3929;09:26:02;0;50	09944;8	58179;0;0;0;
$GPXUP;3929;09:26:03;0;50	09944;8	58179;0;0;0;
$GPXUP;3929;09:26:04;0;50	09944;8	58179;0;0;0;
$GPXUP;3929;09:26:05;0;50	09944;8	58179;0;0;0;
$GPXUP;3929;09:26:06;0;50	09944;8	58179;0;0;0;
$GPXUP;3929;09:26:07;0;50	09944;8	58179;0;0;0;
$GPXUP;3929;09:26:08;0;50	09944;8	58179;0;0;0;
$GPXUP;3929;09:26:09;0;50	09944;8	58179;0;0;0;
$GPXUP;3929;09:26:10;0;50	09944;8	58179;0;0;0;
$GPXUP;3929;09:26:11;0;50	09944;8	58179;0;0;0;
$GPXUP;3929;09:26:12;0;50	09944;8	58179;0;0;0;
$GPXUP;3929;09:26:13;0;50	09944;8	58179;0;0;0;
$GPXUP;3929;09:26:14;0;50	09944;8	58179;0;0;0;
$GPXUP;3929;09:26:15;0;50	09944;8	58179;0;0;0;
$GPXUP;3929;09:26:16;0;50	09944;8	58179;0;0;0;
$GPXUP;3929;09:26:17;0;50	09944;8	58179;0;0;0;
$GPXUP;3929;09:26:18;0;50	09944;8	58179;0;0;0;
$GPXUP;3929;09:26:19;0;50	09944;8	58179;0;0;0;
$GPXUP;3929;09:26:20;0;50	09944;8	58179;0;0;0;
$GPXUP;3929;09:26:21;0;50	09944;8	58179;0;0;0;
$GPXUP;3929;09:26:22;0;50	09944;8	58179;0;0;0;
$GPXUP;3929;09:26:23;0;50	09944;8	58179;0;0;0;
$GPXUP;3929;09:26:24;0;50	09944;8	58179;0;0;0;
$GPXUP;3929;09:26:25;0;50	09944;8	58179;0;0;0;
$GPXUP;3929;09:26:26;0;50	09944;8	58179;0;0;0;
$GPXUP;3929;09:26:27;0;50	09944;8	58179;0;0;0;
$GPXUP;3929;09:26:28;0;50	09944;8	58179;0;0;0;
$GPXUP;3929;09:26:29;0;50	09944;8	58179;0;0;0;
$GPXUP;3929;09:26:30;0;50	09944;8	58179;0;0;0;
$GPXUP;3929;09:26:31;0;50	09944;8	58179;0;0;0;
$GPXUP;3929;09:26:32;0;50	09944;8	58179;0;0;0;
$GPXUP;3929;09:26:33;0;50	09944;8	58179;0;0;0;
$GPXUP;3929;09:26:34;0;50	09944;8	58179;0;0;0;
$GPXUP;3929;09:26:35;0;50	09944;8	58179;0;0;0;
$GPXUP;3929;09:26:36;0;50	09944;8	58179;0;0;0;
$GPXUP;3929;09:26:37;0;50	09944;8	58179;0;0;0;
$GPXUP;3929;09:26:38;0;50	09944;8	58179;0;0;0;
$GPXUP;3929;09:26:39;0;50	09944;8	58179;0;0;0;
$GPXUP;3929;09:26:40;0;50	09944;8	58179;0;0;0;
$GPXUP;3929;09:26:41;0;50	09944;8	58179;0;0;0;
$GPXUP;3929;09:26:42;0;50	09944;8	58179;0;0;0;
$GPXUP;3929;09:26:43;0;50	09944;8	58179;0;0;0;
$GPXUP;3929;09:26:44;0;50	09944;8	58179;0;0;0;
$GPXUP;3929;09:26:45;0;50	09944;8	58179;0;0;0;
$GPXUP;3929;09:26:46;0;50	09944;8	58179;0;0;0;
$GPXUP;3929;09:26:47;0;50	09944;8	58179;0;0;0;
$GPXUP;3929;09:26:48;0;50	09944;8	58179;0;0;0;
$GPXUP;3929;09:26:49;0;50	09944;8	58179;0;0;0;
$GPXUP;3929;09:26:50;0;50	09944;8	58179;0;0;0;
$GPXUP;3929;09:26:51;0;50	09944;8	58179;0;0;0;
$GPXUP;3929;09:26:52;0;50	09944;8	58179;0;0;0;
$GPXUP;3929;09:26:53;0;50	09944;8	58179;0;0;0;
$GPXUP;3929;09:26:54;0;50	09944;8	58179;0;0;0;
$GPXUP;3929;09:26:55;0;50	09944;8	58179;0;0;0;
$GPXUP;3929;09:26:56;0;50	09944;8	58179;0;0;0;
$GPXUP;3929;09:26:57;0;50	09944;8	58179;0;0;0;
$GPXUP;3929;09:26:58;0;50	09944;8	58179;0;0;0;
$GPXUP;3929;09:26:59;0;50	09944;8	58179;0;0;0;
$GPXUP;3929;09:27:00;0;50	09944;8	58179;0;0;0;
$GPXUP;3929;09:27:01;0;50	09944;8	58179;0;0;0;
$GPXUP;3929;09:27:02;0;50	09944;8	58179;0;0;0;
$GPXUP;3929;09:27:03;0;50	09944;8	58179;0;0;0;
$GPXUP;3929;09:27:04;0;50	09944;8	58179;0;0;0;
$GPXUP;3929;09:27:05;0;50	09944;8	58179;0;0;0;
$GPXUP;3929;09:27:06;0;50	09944;8	58179;0;0;0;
$GPXUP;3929;09:27:07;0;50	09944;8	58179;0;0;0;
$GPXUP;3929;09:27:08;0;50	09944;8	58179;0;0;0;
$GPXUP;3929;09:27:09;0;50	09944;8	58179;0;0;0;
$GPXUP;3929;09:27:10;0;50	09944;8	58179;0;0;0;
$GPXUP;3929;09:27:11;0;50	09944;8	58179;0;0;0;
$GPXUP;3929;09:27:12;0;50	09944;8	58179;0;0;0;
$GPXUP;3929;09:27:13;0;50	09944;8	58179;0;0;0;
$GPXUP;3929;09:27:14;0;50	09944;8	58179;0;0;0;
$GPXUP;3929;09:27:15;0;50	09944;8	58179;0;0;0;
$GPXUP;3929;09:27:16;0;50	09944;8	58179;0;0;0;
$GPXUP;3929;09:27:17;0;50	09944;8	58179;0;0;0;
$GPXUP;3929;09:27:18;0;50	09944;8	58179;0;0;0;
$GPXUP;3929;09:27:19;0;50	09944;8	58179;0;0;0;
$GPXUP;3929;09:27:20;0;50	09944;8	58179;0;0;0;
$GPXUP;3929;09:27:21;0;50	09944;8	58179;0;0;0;
$GPXUP;3929;09:27:22;0;50	09944;8	58179;0;0;0;
$GPXUP;3929;09:27:23;0;50	09944;8	58179;0;0;0;
$GPXUP;3929;09:27:24;0;50	09944;8	58179;0;0;0;
$GPXUP;3929;09:27:25;0;50	09944;8	58179;0;0;0;
$GPXUP;3929;09:27:26;0;50	09944;8	58179;0;0;0;
$GPXUP;3929;09:27:27;0;50	09944;8	58179;0;0;0;
$GPXUP;3929;09:27:28;0;50	09944;8	58179;0;0;0;
$GPXUP;3929;09:27:29;0;50	09944;8	58179;0;0;0;
$GPXUP;3929;09:27:30;0;50	09944;8	58179;0;0;0;
$GPXUP;3929;09:27:31;0;50	09944;8	58179;0;0;0;
$GPXUP;3929;09:27:32;0;50	09944;8	58179;0;0;0;
$GPXUP;3929;09:27:33;0;50	09944;8	58179;0;0;0;
$GPXUP;3929;09:27:34;0;50	09944;8	58179;0;0;0;
$GPXUP;3929;09:27:35;0;50	09944;8	58179;0;0;0;
$GPXUP;3929;09:27:36;0;50	09944;8	58179;0;0;0;
$GPXUP;3929;09:27:37;0;50	09944;8	58179;0;0;0;
$GPXUP;3929;09:27:38;0;50	09944;8	58179;0;0;0;
$GPXUP;3929;09:27:39;0;50	09944;8	58179;0;0;0;
$GPXUP;3929;09:27:40;0;50	09944;8	58179;0;0;0;
$GPXUP;3929;09:27:41;0;50	09944;8	58179;0;0;0;
$GPXUP;3929;09:27:42;0;50	09944;8	58179;0;0;0;
$GPXUP;3929;09:27:43;0;50	09944;8	58179;0;0;0;
$GPXUP;3929;09:27:44;0;50	09944;8	58179;0;0;0;
$GPXUP;3929;09:27:45;0;50	09944;8	58179;0;0;0;
$GPXUP;3929;09:27:46;0;50	09944;8	58179;0;0;0;
$GPXUP;3929;09:27:47;0;50	09944;8	58179;0;0;0;
$GPXUP;3929;09:27:48;0;50	09944;8	58179;0;0;0;
$GPXUP;3929;09:27:49;0;50	09944;8	58179;0;0;0;
$GPXUP;3929;09:27:50;0;50	09944;8	58179;0;0;0;
$GPXUP;3929;09:27:51;0;50	09944;8	58179;0;0;0;
$GPXUP;3929;09:27:52;0;50	09944;8	58179;0;0;0;
$GPXUP;3929;09:27:53;0;50	09944;8	58179;0;0;0;
$GPXUP;3929;09:27:54;0;50	09944;8	58179;0;0;0;
$GPXUP;3929;09:27:55;0;50	09944;8	58179;0;0;0;
$GPXUP;3929;09:27:56;0;50	09944;8	58179;0;0;0;
$GPXUP;3929;09:27:57;0;50	09944;8	58179;0;0;0;
$GPXUP;3929;09:27:58;0;50	09944;8	58179;0;0;0;
$GPXUP;3929;09:27:59;0;50	09944;8	58179;0;0;0;
$GPXUP;3929;09:28:00;0;50	09944;8	58179;0;0;0;
$GPXUP;3929;09:28:01;0;50	09944;8	58179;0;0;0;
$GPXUP;3929;09:28:02;0;50	09944;8	58179;0;0;0;
$GPXUP;3929;09:28:03;0;50	09944;8	58179;0;0;0;
$GPXUP;3929;09:28:04;0;50	09944;8	58179;0;0;0;
$GPXUP;3929;09:28:05;0;50	09944;8	58179;0;0;0;
$GPXUP;3929;09:28:06;0;50	09944;8	58179;0;0;0;
$GPXUP;3929;09:28:07;0;50	09944;8	58179;0;0;0;
$GPXUP;3929;09:28:08;0;50	09944;8	58179;0;0;0;
$GPXUP;3929;09:28:09;0;50	09944;8	58179;0;0;0;
$GPXUP;3929;09:28:10;0;50	09944;8	58179;0;0;0;
$GPXUP;3929;09:28:11;0;50	09944;8	58179;0;0;0;
$GPXUP;3929;09:28:12;0;50	09944;8	58179;0;0;0;
$GPXUP;3929;09:28:13;0;50	09944;8	58179;0;0;0;
$GPXUP;3929;09:28:14;0;50	09944;8	58179;0;0;0;
$GPXUP;3929;09:28:15;0;50	09944;8	58179;0;0;0;
$GPXUP;3929;09:28:16;0;50	09944;8	58179;0;0;0;
$GPXUP;3929;09:28:17;0;50	09944;8	58179;0;0;0;
$GPXUP;3929;09:28:18;0;50	09944;8	58179;0;0;0;
$GPXUP;3929;09:28:19;0;50	09944;8	58179;0;0;0;
$GPXUP;3929;09:28:20;0;50	09944;8	58179;0;0;0;
$GPXUP;3929;09:28:21;0;50	09944;8	58179;0;0;0;
$GPXUP;3929;09:28:22;0;50	09944;8	58179;0;0;0;
$GPXUP;3929;09:28:23;0;50	09944;8	58179;0;0;0;
$GPXUP;3929;09:28:24;0;50	09944;8	58179;0;0;0;
$GPXUP;3929;09:28:25;0;50	09944;8	58179;0;0;0;
$GPXUP;3929;09:28:26;0;50	09944;8	58179;0;0;0;
$GPXUP;3929;09:28:27;0;50	09944;8	58179;0;0;0;
$GPXUP;3929;09:28:28;0;50	09944;8	58179;0;0;0;
$GPXUP;3929;09:28:29;0;50	09944;8	58179;0;0;0;
$GPXUP;3929;09:28:30;0;50	09944;8	58179;0;0;0;
$GPXUP;3929;09:28:31;0;50	09944;8	58179;0;0;0;
$GPXUP;3929;09:28:32;0;50	09944;8	58179;0;0;0;
$GPXUP;3929;09:28:33;0;50	09944;8	58179;0;0;0;
$GPXUP;3929;09:28:34;0;50	09944;8	58179;0;0;0;
$GPXUP;3929;09:28:35;0;50	09944;8	58179;0;0;0;
$GPXUP;3929;09:28:36;0;50	09944;8	58179;0;0;0;
$GPXUP;3929;09:28:37;0;50	09944;8	58179;0;0;0;
$GPXUP;3929;09:28:38;0;50	09944;8	58179;0;0;0;
$GPXUP;3929;09:28:39;0;50	09944;8	58179;0;0;0;
$GPXUP;3929;09:28:40;0;50	09944;8	58179;0;0;0;
$GPXUP;3929;09:28:41;0;50	09944;8	58179;0;0;0;
$GPXUP;3929;09:28:42;0;50	09944;8	58179;0;0;0;
$GPXUP;3929;09:28:43;0;50	09944;8	58179;0;0;0;
$GPXUP;3929;09:28:44;0;50	09944;8	58179;0;0;0;
$GPXUP;3929;09:28:45;0;50	09944;8	58179;0;0;0;
$GPXUP;3929;09:28:46;0;50	09944;8	58179;0;0;0;
$GPXUP;3929;09:28:47;0;50	09944;8	58179;0;0;0;
$GPXUP;3929;09:28:48;0;50	09944;8	58179;0;0;0;
$GPXUP;3929;09:28:49;0;50	09944;8	58179;0;0;0;
$GPXUP;3929;09:28:50;0;50	09944;8	58179;0;0;0;
$GPXUP;3929;09:28:51;0;50	09944;8	58179;0;0;0;
$GPXUP;3929;09:28:52;0;50	09944;8	58179;0;0;0;
$GPXUP;3929;09:28:53;0;50	09944;8	58179;0;0;0;
$GPXUP;3929;09:28:54;0;50	09944;8	58179;0;0;0;
$GPXUP;3929;09:28:55;0;50	09944;8	58179;0;0;0;
$GPXUP;3929;09:28:56;0;50	09944;8	58179;0;0;0;
$GPXUP;3929;09:28:57;0;50	09944;8	58179;0;0;0;
$GPXUP;3929;09:28:58;0;50	09944;8	58179;0;0;0;
$GPXUP;3929;09:28:59;0;50	09944;8	58179;0;0;0;
$GPXUP;3929;09:29:00;0;50	09944;8	58179;0;0;0;
$GPXUP;3929;09:29:01;0;50	09944;8	58179;0;0;0;
$GPXUP;3929;09:29:02;0;50	09944;8	58179;0;0;0;
$GPXUP;3929;09:29:03;0;50	09944;8	58179;0;0;0;
$GPXUP;3929;09:29:04;0;50	09944;8	58179;0;0;0;
$GPXUP;3929;09:29:05;0;50	09944;8	58179;0;0;0;
$GPXUP;3929;09:29:06;0;50	09944;8	58179;0;0;0;
$GPXUP;3929;09:29:07;0;50	09944;8	58179;0;0;0;
$GPXUP;3929;09:29:08;0;50	09944;8	58179;0;0;0;
$GPXUP;3929;09:29:09;0;50	09944;8	58179;0;0;0;
$GPXUP;3929;09:29:10;0;50	09944;8	58179;0;0;0;
$GPXUP;3929;09:29:11;0;50	09944;8	58179;0;0;0;
$GPXUP;3929;09:29:12;0;50	09944;8	58179;0;0;0;
$GPXUP;3929;09:29:13;0;50	09944;8	58179;0;0;0;
$GPXUP;3929;09:29:14;0;50	09944;8	58179;0;0;0;
$GPXUP;3929;09:29:15;0;50	09944;8	58179;0;0;0;
$GPXUP;3929;09:29:16;0;50	09944;8	58179;0;0;0;
$GPXUP;3929;09:29:17;0;50	09944;8	58179;0;0;0;
$GPXUP;3929;09:29:18;0;50	09944;8	58179;0;0;0;
$GPXUP;3929;09:29:19;0;50	09944;8	58179;0;0;0;
$GPXUP;3929;09:29:20;0;50	09944;8	58179;0;0;0;
$GPXUP;3929;09:29:21;0;50	09944;8	58179;0;0;0;
$GPXUP;3929;09:29:22;0;50	09944;8	58179;0;0;0;
$GPXUP;3929;09:29:23;0;50	09944;8	58179;0;0;0;
$GPXUP;3929;09:29:24;0;50	09944;8	58179;0;0;0;
$GPXUP;3929;09:29:25;0;50	09944;8	58179;0;0;0;
$GPXUP;3929;09:29:26;0;50	09944;8	58179;0;0;0;
$GPXUP;3929;09:29:27;0;50	09944;8	58179;0;0;0;
$GPXUP;3929;09:29:28;0;50	09944;8	58179;0;0;0;
$GPXUP;3929;09:29:29;0;50	09944;8	58179;0;0;0;
$GPXUP;3929;09:29:30;0;50	09944;8	58179;0;0;0;
$GPXUP;3929;09:29:31;0;50	09944;8	58179;0;0;0;
$GPXUP;3929;09:29:32;0;50	09944;8	58179;0;0;0;
$GPXUP;3929;09:29:33;0;50	09944;8	58179;0;0;0;
$GPXUP;3929;09:29:34;0;50	09944;8	58179;0;0;0;
$GPXUP;3929;09:29:35;0;50	09944;8	58179;0;0;0;
$GPXUP;3929;09:29:36;0;50	09944;8	58179;0;0;0;
$GPXUP;3929;09:29:37;0;50	09944;8	58179;0;0;0;
$GPXUP;3929;09:29:38;0;50	09944;8	58179;0;0;0;
$GPXUP;3929;09:29:39;0;50	09944;8	58179;0;0;0;
$GPXUP;3929;09:29:40;0;50	09944;8	58179;0;0;0;
$GPXUP;3929;09:29:41;0;50	09944;8	58179;0;0;0;
$GPXUP;3929;09:29:42;0;50	09944;8	58179;0;0;0;
$GPXUP;3929;09:29:43;0;50	09944;8	58179;0;0;0;
$GPXUP;3929;09:29:44;0;50	09944;8	58179;0;0;0;
$GPXUP;3929;09:29:45;0;50	09944;8	58179;0;0;0;
$GPXUP;3929;09:29:46;0;50	09944;8	58179;0;0;0;
$GPXUP;3929;09:29:47;0;50	09944;8	58179;0;0;0;
$GPXUP;3929;09:29:48;0;50	09944;8	58179;0;0;0;
$GPXUP;3929;09:29:49;0;50	09944;8	58179;0;0;0;
$GPXUP;3929;09:29:50;0;50	09944;8	58179;0;0;0;
$GPXUP;3929;09:29:51;0;50	09944;8	58179;0;0;0;
$GPXUP;3929;09:29:52;0;50	09944;8	58179;0;0;0;
$GPXUP;3929;09:29:53;0;50	09944;8	58179;0;0;0;
$GPXUP;3929;09:29:54;0;50	09944;8	58179;0;0;0;
$GPXUP;3929;09:29:55;0;50	09944;8	58179;0;0;0;
$GPXUP;3929;09:29:56;0;50	09944;8	58179;0;0;0;
$GPXUP;3929;09:29:57;0;50	09944;8	58179;0;0;0;
$GPXUP;3929;09:29:58;0;50	09944;8	58179;0;0;0;
$GPXUP;3929;09:29:59;0;50	09944;8	58179;0;0;0;
$GPXUP;3929;09:30:00;0;50	09944;8	58179;0;0;0;
$GPXUP;3929;09:30:01;0;50	09944;8	58179;0;0;0;
$GPXUP;3929;09:30:02;0;50	09944;8	58179;0;0;0;
$GPXUP;3929;09:30:03;0;50	09944;8	58179;0;0;0;
$GPXUP;3929;09:30:04;0;50	09944;8	58179;0;0;0;
$GPXUP;3929;09:30:05;0;50	09944;8	58179;0;0;0;
$GPXUP;3929;09:30:06;0;50	09944;8	58179;0;0;0;
$GPXUP;3929;09:30:07;0;50	09944;8	58179;0;0;0;
$GPXUP;3929;09:30:08;0;50	09944;8	58179;0;0;0;
$GPXUP;3929;09:30:09;0;50	09944;8	58179;0;0;0;
$GPXUP;3929;09:30:10;0;50	09944;8	58179;0;0;0;
$GPXUP;3929;09:30:11;0;50	09944;8	58179;0;0;0;
$GPXUP;3929;09:30:12;0;50	09944;8	58179;0;0;0;
$GPXUP;3929;09:30:13;0;50	09944;8	58179;0;0;0;
$GPXUP;3929;09:30:14;0;50	09944;8	58179;0;0;0;
$GPXUP;3929;09:30:15;0;50	09944;8	58179;0;0;0;
$GPXUP;3929;09:30:16;0;50	09944;8	58179;0;0;0;
$GPXUP;3929;09:30:17;0;50	09944;8	58179;0;0;0;
$GPXUP;3929;09:30:18;0;50	09944;8	58179;0;0;0;
$GPXUP;3929;09:30:19;0;50	09944;8	58179;0;0;0;
$GPXUP;3929;09:30:20;0;50	09944;8	58179;0;0;0;
$GPXUP;3929;09:30:21;0;50	09944;8	58179;0;0;0;
$GPXUP;3929;09:30:22;0;50	09944;8	58179;0;0;0;
$GPXUP;3929;09:30:23;0;50	09944;8	58179;0;0;0;
$GPXUP;3929;09:30:24;0;50	09944;8	58179;0;0;0;
$GPXUP;3929;09:30:25;0;50	09944;8	58179;0;0;0;
$GPXUP;3929;09:30:26;0;50	09944;8	58179;0;0;0;
$GPXUP;3929;09:30:27;0;50	09944;8	58179;0;0;0;
$GPXUP;3929;09:30:28;0;50	09944;8	58179;0;0;0;
$GPXUP;3929;09:30:29;0;50	09944;8	58179;0;0;0;
$GPXUP;3929;09:30:30;0;50	09944;8	58179;0;0;0;
$GPXUP;3929;09:30:31;0;50	09944;8	58179;0;0;0;
$GPXUP;3929;09:30:32;0;50	09944;8	58179;0;0;0;
$GPXUP;3929;09:30:33;0;50	09944;8	58179;0;0;0;
$GPXUP;3929;09:30:34;0;50	09944;8	58179;0;0;0;
$GPXUP;3929;09:30:35;0;50	09944;8	58179;0;0;0;
$GPXUP;3929;09:30:36;0;50	09944;8	58179;0;0;0;
$GPXUP;3929;09:30:37;0;50	09944;8	58179;0;0;0;
$GPXUP;3929;09:30:38;0;50	09944;8	58179;0;0;0;
$GPXUP;3929;09:30:39;0;50	09944;8	58179;0;0;0;
$GPXUP;3929;09:30:40;0;50	09944;8	58179;0;0;0;
$GPXUP;3929;09:30:41;0;50	09944;8	58179;0;0;0;
$GPXUP;3929;09:30:42;0;50	09944;8	58179;0;0;0;
$GPXUP;3929;09:30:43;0;50	09944;8	58179;0;0;0;
$GPXUP;3929;09:30:44;0;50	09944;8	58179;0;0;0;
$GPXUP;3929;09:30:45;0;50	09944;8	58179;0;0;0;
$GPXUP;3929;09:30:46;0;50	09944;8	58179;0;0;0;
$GPXUP;3929;09:30:47;0;50	09944;8	58179;0;0;0;
$GPXUP;3929;09:30:48;0;50	09944;8	58179;0;0;0;
$GPXUP;3929;09:30:49;0;50	09944;8	58179;0;0;0;
$GPXUP;3929;09:30:50;0;50	09944;8	58179;0;0;0;
$GPXUP;3929;09:30:51;0;50	09944;8	58179;0;0;0;
$GPXUP;3929;09:30:52;0;50	09944;8	58179;0;0;0;
$GPXUP;3929;09:30:53;0;50	09944;8	58179;0;0;0;
$GPXUP;3929;09:30:54;0;50	09944;8	58179;0;0;0;
$GPXUP;3929;09:30:55;0;50	09944;8	58179;0;0;0;
$GPXUP;3929;09:30:56;0;50	09944;8	58179;0;0;0;
$GPXUP;3929;09:30:57;0;50	09944;8	58179;0;0;0;
$GPXUP;3929;09:30:58;0;50	09944;8	58179;0;0;0;
$GPXUP;3929;09:30:59;0;50	09944;8	58179;0;0;0;
$GPXUP;3929;09:31:00;0;50	09944;8	58179;0;0;0;
$GPXUP;3929;09:31:01;0;50	09944;8	58179;0;0;0;
$GPXUP;3929;09:31:02;0;50	09944;8	58179;0;0;0;
$GPXUP;3929;09:31:03;0;50	09944;8	58179;0;0;0;
$GPXUP;3929;09:31:04;0;50	09944;8	58179;0;0;0;
$GPXUP;3929;09:31:05;0;50	09944;8	58179;0;0;0;
$GPXUP;3929;09:31:06;0;50	09944;8	58179;0;0;0;
$GPXUP;3929;09:31:07;0;50	09944;8	58179;0;0;0;
$GPXUP;3929;09:31:08;0;50	09944;8	58179;0;0;0;
$GPXUP;3929;09:31:09;0;50	09944;8	58179;0;0;0;
$GPXUP;3929;09:31:10;0;50	09944;8	58179;0;0;0;
$GPXUP;3929;09:31:11;0;50	09944;8	58179;0;0;0;
$GPXUP;3929;09:31:12;0;50	09944;8	58179;0;0;0;
$GPXUP;3929;09:31:13;0;50	09944;8	58179;0;0;0;
$GPXUP;3929;09:31:14;0;50	09944;8	58179;0;0;0;
$GPXUP;3929;09:31:15;0;50	09944;8	58179;0;0;0;
$GPXUP;3929;09:31:16;0;50	09944;8	58179;0;0;0;
$GPXUP;3929;09:31:17;0;50	09944;8	58179;0;0;0;
$GPXUP;3929;09:31:18;0;50	09944;8	58179;0;0;0;
$GPXUP;3929;09:31:19;0;50	09944;8	58179;0;0;0;
$GPXUP;3929;09:31:20;0;50	09944;8	58179;0;0;0;
$GPXUP;3929;09:31:21;0;50	09944;8	58179;0;0;0;
$GPXUP;3929;09:31:22;0;50	09944;8	58179;0;0;0;
$GPXUP;3929;09:31:23;0;50	09944;8	58179;0;0;0;
$GPXUP;3929;09:31:24;0;50	09944;8	58179;0;0;0;
$GPXUP;3929;09:31:25;0;50	09944;8	58179;0;0;0;
$GPXUP;3929;09:31:26;0;50	09944;8	58179;0;0;0;
$GPXUP;3929;09:31:27;0;50	09944;8	58179;0;0;0;
$GPXUP;3929;09:31:28;0;50	09944;8	58179;0;0;0;
$GPXUP;3929;09:31:29;0;50	09944;8	58179;0;0;0;
$GPXUP;3929;09:31:30;0;50	09944;8	58179;0;0;0;
$GPXUP;3929;09:31:31;0;50	09944;8	58179;0;0;0;
$GPXUP;3929;09:31:32;0;50	09944;8	58179;0;0;0;
$GPXUP;3929;09:31:33;0;50	09944;8	58179;0;0;0;
$GPXUP;3929;09:31:34;0;50	09944;8	58179;0;0;0;
$GPXUP;3929;09:31:35;0;50	09944;8	58179;0;0;0;
$GPXUP;3929;09:31:36;0;50	09944;8	58179;0;0;0;
$GPXUP;3929;09:31:37;0;50	09944;8	58179;0;0;0;
$GPXUP;3929;09:31:38;0;50	09944;8	58179;0;0;0;
$GPXUP;3929;09:31:39;0;50	09944;8	58179;0;0;0;
$GPXUP;3929;09:31:40;0;50	09944;8	58179;0;0;0;
$GPXUP;3929;09:31:41;0;50	09944;8	58179;0;0;0;
$GPXUP;3929;09:31:42;0;50	09944;8	58179;0;0;0;
$GPXUP;3929;09:31:43;0;50	09944;8	58179;0;0;0;
$GPXUP;3929;09:31:44;0;50	09944;8	58179;0;0;0;
$GPXUP;3929;09:31:45;0;50	09944;8	58179;0;0;0;
$GPXUP;3929;09:31:46;0;50	09944;8	58179;0;0;0;
$GPXUP;3929;09:31:47;0;50	09944;8	58179;0;0;0;
$GPXUP;3929;09:31:48;0;50	09944;8	58179;0;0;0;
$GPXUP;3929;09:31:49;0;50	09944;8	58179;0;0;0;
$GPXUP;3929;09:31:50;0;50	09944;8	58179;0;0;0;
$GPXUP;3929;09:31:51;0;50	09944;8	58179;0;0;0;
$GPXUP;3929;09:31:52;0;50	09944;8	58179;0;0;0;
$GPXUP;3929;09:31:53;0;50	09944;8	58179;0;0;0;
$GPXUP;3929;09:31:54;0;50	09944;8	58179;0;0;0;
$GPXUP;3929;09:31:55;0;50	09944;8	58179;0;0;0;
$GPXUP;3929;09:31:56;0;50	09944;8	58179;0;0;0;
$GPXUP;3929;09:31:57;0;50	09944;8	58179;0;0;0;
$GPXUP;3929;09:31:58;0;50	09944;8	58179;0;0;0;
$GPXUP;3929;09:31:59;0;50	09944;8	58179;0;0;0;
$GPXUP;3929;09:32:00;0;50	09944;8	58179;0;0;0;
$GPXUP;3929;09:32:01;0;50	09944;8	58179;0;0;0;
$GPXUP;3929;09:32:02;0;50	09938;8	58171;0;0;0;
$GPXUP;3929;09:32:03;0;50	09938;8	58171;0;0;0;
$GPXUP;3929;09:32:04;0;50	09938;8	5817;0;0;0;
$GPXUP;3929;09:32:05;0;50	09938;8	5817;0;0;0;
$GPXUP;3929;09:32:06;0;50	09938;8	5817;0;0;0;
$GPXUP;3929;09:32:07;0;50	09938;8	5817;0;0;0;
$GPXUP;3929;09:32:08;0;50	09938;8	5817;0;0;0;
$GPXUP;3929;09:32:09;0;50	09938;8	5817;0;0;0;
$GPXUP;3929;09:32:10;0;50	09938;8	5817;0;0;0;
$GPXUP;3929;09:32:11;0;50	09938;8	5817;0;0;0;
$GPXUP;3929;09:32:12;0;50	09938;8	5817;0;0;0;
$GPXUP;3929;09:32:13;0;50	09938;8	5817;0;0;0;
$GPXUP;3929;09:32:14;0;50	09938;8	5817;0;0;0;
$GPXUP;3929;09:32:15;0;50	09938;8	5817;0;0;0;
$GPXUP;3929;09:32:16;0;50	09938;8	5817;0;0;0;
$GPXUP;3929;09:32:17;0;50	09938;8	5817;0;0;0;
$GPXUP;3929;09:32:18;0;50	09938;8	5817;0;0;0;
$GPXUP;3929;09:32:19;0;50	09938;8	5817;0;0;0;
$GPXUP;3929;09:32:20;0;50	09938;8	5817;0;0;0;
$GPXUP;3929;09:32:21;0;50	09937;8	58166;0;0;0;
$GPXUP;3929;09:32:22;0;50	09937;8	58166;0;0;0;
$GPXUP;3929;09:32:23;0;50	09937;8	58166;0;0;0;
$GPXUP;3929;09:32:24;0;50	09937;8	58166;0;0;0;
$GPXUP;3929;09:32:25;0;50	09937;8	58166;0;0;0;
$GPXUP;3929;09:32:26;0;50	09937;8	58166;0;0;0;
$GPXUP;3929;09:32:27;0;50	09937;8	58166;0;0;0;
$GPXUP;3929;09:32:28;0;50	09937;8	58166;0;0;0;
$GPXUP;3929;09:32:29;0;50	09937;8	58166;0;0;0;
$GPXUP;3929;09:32:30;0;50	09937;8	58166;0;0;0;
$GPXUP;3929;09:32:31;0;50	09937;8	58166;0;0;0;
$GPXUP;3929;09:32:32;0;50	09937;8	58166;0;0;0;
$GPXUP;3929;09:32:33;0;50	09937;8	58166;0;0;0;
$GPXUP;3929;09:32:34;0;50	09937;8	58166;0;0;0;
$GPXUP;3929;09:32:35;0;50	09937;8	58166;0;0;0;
$GPXUP;3929;09:32:36;0;50	09937;8	58166;0;0;0;
$GPXUP;3929;09:32:37;0;50	09937;8	58166;0;0;0;
$GPXUP;3929;09:32:38;0;50	09937;8	58166;0;0;0;
$GPXUP;3929;09:32:39;0;50	09937;8	58166;0;0;0;
$GPXUP;3929;09:32:40;0;50	09937;8	58166;0;0;0;
$GPXUP;3929;09:32:41;0;50	09937;8	58166;0;0;0;
$GPXUP;3929;09:32:42;0;50	09937;8	58166;0;0;0;
$GPXUP;3929;09:32:43;0;50	09937;8	58166;0;0;0;
$GPXUP;3929;09:32:44;0;50	09937;8	58166;0;0;0;
$GPXUP;3929;09:32:45;0;50	09937;8	58166;0;0;0;
$GPXUP;3929;09:32:46;0;50	09937;8	58166;0;0;0;
$GPXUP;3929;09:32:47;0;50	09937;8	58166;0;0;0;
$GPXUP;3929;09:32:48;0;50	09937;8	58166;0;0;0;
$GPXUP;3929;09:32:49;0;50	09937;8	58166;0;0;0;
$GPXUP;3929;09:32:50;0;50	09937;8	58166;0;0;0;
$GPXUP;3929;09:32:51;0;50	09937;8	58166;0;0;0;
$GPXUP;3929;09:32:52;0;50	09937;8	58166;0;0;0;
$GPXUP;3929;09:32:53;0;50	09937;8	58166;0;0;0;
$GPXUP;3929;09:32:54;0;50	09937;8	58166;0;0;0;
$GPXUP;3929;09:32:55;0;50	09937;8	58166;0;0;0;
$GPXUP;3929;09:32:56;0;50	09937;8	58166;0;0;0;
$GPXUP;3929;09:32:57;0;50	09937;8	58166;0;0;0;
$GPXUP;3929;09:32:58;0;50	09937;8	58166;0;0;0;
$GPXUP;3929;09:32:59;0;50	09937;8	58166;0;0;0;
$GPXUP;3929;09:33:00;0;50	09937;8	58166;0;0;0;
$GPXUP;3929;09:33:01;0;50	09937;8	58166;0;0;0;
$GPXUP;3929;09:33:02;0;50	09937;8	58166;0;0;0;
$GPXUP;3929;09:33:03;0;50	09936;8	5817;0;0;0;
$GPXUP;3929;09:33:04;0;50	09936;8	5817;0;0;0;
$GPXUP;3929;09:33:05;0;50	09936;8	5817;0;0;0;
$GPXUP;3929;09:33:06;0;50	09936;8	5817;0;0;0;
$GPXUP;3929;09:33:07;0;50	09936;8	5817;0;0;0;
$GPXUP;3929;09:33:08;0;50	09936;8	5817;0;0;0;
$GPXUP;3929;09:33:09;0;50	09936;8	5817;0;0;0;
$GPXUP;3929;09:33:10;0;50	09936;8	5817;0;0;0;
$GPXUP;3929;09:33:11;0;50	09936;8	5817;0;0;0;
$GPXUP;3929;09:33:12;0;50	09936;8	5817;0;0;0;
$GPXUP;3929;09:33:13;0;50	09936;8	5817;0;0;0;
$GPXUP;3929;09:33:14;0;50	09936;8	5817;0;0;0;
$GPXUP;3929;09:33:15;0;50	09936;8	5817;0;0;0;
$GPXUP;3929;09:33:16;0;50	09936;8	5817;0;0;0;
$GPXUP;3929;09:33:17;0;50	09936;8	5817;0;0;0;
$GPXUP;3929;09:33:18;0;50	09936;8	5817;0;0;0;
$GPXUP;3929;09:33:19;0;50	09936;8	5817;0;0;0;
$GPXUP;3929;09:33:20;0;50	09936;8	5817;0;0;0;
$GPXUP;3929;09:33:21;0;50	09936;8	5817;0;0;0;
$GPXUP;3929;09:33:22;0;50	09936;8	5817;0;0;0;
$GPXUP;3929;09:33:23;0;50	09936;8	5817;0;0;0;
$GPXUP;3929;09:33:24;0;50	09936;8	5817;0;0;0;
$GPXUP;3929;09:33:25;0;50	09936;8	5817;0;0;0;
$GPXUP;3929;09:33:26;0;50	09936;8	5817;0;0;0;
$GPXUP;3929;09:33:27;0;50	09936;8	5817;0;0;0;
$GPXUP;3929;09:33:28;0;50	09936;8	5817;0;0;0;
$GPXUP;3929;09:33:29;0;50	09936;8	5817;0;0;0;
$GPXUP;3929;09:33:30;0;50	09936;8	5817;0;0;0;
$GPXUP;3929;09:33:31;0;50	09936;8	5817;0;0;0;
$GPXUP;3929;09:33:32;0;50	09936;8	5817;0;0;0;
$GPXUP;3929;09:33:33;0;50	09936;8	5817;0;0;0;
$GPXUP;3929;09:33:34;0;50	09936;8	5817;0;0;0;
$GPXUP;3929;09:33:35;0;50	09936;8	5817;0;0;0;
$GPXUP;3929;09:33:36;0;50	09936;8	5817;0;0;0;
$GPXUP;3929;09:33:37;0;50	09936;8	5817;0;0;0;
$GPXUP;3929;09:33:38;0;50	09936;8	5817;0;0;0;
$GPXUP;3929;09:33:39;0;50	09936;8	5817;0;0;0;
$GPXUP;3929;09:33:40;0;50	09936;8	5817;0;0;0;
$GPXUP;3929;09:33:41;0;50	09936;8	5817;0;0;0;
$GPXUP;3929;09:33:42;0;50	09936;8	5817;0;0;0;
$GPXUP;3929;09:33:43;0;50	09936;8	5817;0;0;0;
$GPXUP;3929;09:33:44;0;50	09936;8	5817;0;0;0;
$GPXUP;3929;09:33:45;0;50	09936;8	5817;0;0;0;
$GPXUP;3929;09:33:46;0;50	09936;8	5817;0;0;0;
$GPXUP;3929;09:33:47;0;50	09936;8	5817;0;0;0;
$GPXUP;3929;09:33:48;0;50	09936;8	5817;0;0;0;
$GPXUP;3929;09:33:49;0;50	09936;8	5817;0;0;0;
$GPXUP;3929;09:33:50;0;50	09936;8	5817;0;0;0;
$GPXUP;3929;09:33:51;0;50	09936;8	5817;0;0;0;
$GPXUP;3929;09:33:52;0;50	09936;8	5817;0;0;0;
$GPXUP;3929;09:33:53;0;50	09936;8	5817;0;0;0;
$GPXUP;3929;09:33:54;0;50	09936;8	5817;0;0;0;
$GPXUP;3929;09:33:55;0;50	09936;8	5817;0;0;0;
$GPXUP;3929;09:33:56;0;50	09936;8	5817;0;0;0;
$GPXUP;3929;09:33:57;0;50	09936;8	5817;0;0;0;
$GPXUP;3929;09:33:58;0;50	09936;8	5817;0;0;0;
$GPXUP;3929;09:33:59;0;50	09936;8	5817;0;0;0;
$GPXUP;3929;09:34:00;0;50	09936;8	5817;0;0;0;
$GPXUP;3929;09:34:01;0;50	09936;8	5817;0;0;0;
$GPXUP;3929;09:34:02;0;50	09936;8	5817;0;0;0;
$GPXUP;3929;09:34:03;0;50	09936;8	5817;0;0;0;
$GPXUP;3929;09:34:04;0;50	09936;8	5817;0;0;0;
$GPXUP;3929;09:34:05;0;50	09936;8	5817;0;0;0;
$GPXUP;3929;09:34:06;0;50	09936;8	5817;0;0;0;
$GPXUP;3929;09:34:07;0;50	09936;8	5817;0;0;0;
$GPXUP;3929;09:34:08;0;50	09936;8	5817;0;0;0;
$GPXUP;3929;09:34:09;0;50	09936;8	5817;0;0;0;
$GPXUP;3929;09:34:10;0;50	09936;8	5817;0;0;0;
$GPXUP;3929;09:34:11;0;50	09936;8	5817;0;0;0;
$GPXUP;3929;09:34:12;0;50	09936;8	5817;0;0;0;
$GPXUP;3929;09:34:13;0;50	09936;8	5817;0;0;0;
$GPXUP;3929;09:34:14;0;50	09936;8	5817;0;0;0;
$GPXUP;3929;09:34:15;0;50	09936;8	5817;0;0;0;
$GPXUP;3929;09:34:16;0;50	09936;8	5817;0;0;0;
$GPXUP;3929;09:34:17;0;50	09936;8	5817;0;0;0;
$GPXUP;3929;09:34:18;0;50	09936;8	5817;0;0;0;
$GPXUP;3929;09:34:19;0;50	09936;8	5817;0;0;0;
$GPXUP;3929;09:34:20;0;50	09936;8	5817;0;0;0;
$GPXUP;3929;09:34:21;0;50	09936;8	5817;0;0;0;
$GPXUP;3929;09:34:22;0;50	09936;8	5817;0;0;0;
$GPXUP;3929;09:34:23;0;50	09936;8	5817;0;0;0;
$GPXUP;3929;09:34:24;0;50	09936;8	5817;0;0;0;
$GPXUP;3929;09:34:25;0;50	09936;8	5817;0;0;0;
$GPXUP;3929;09:34:26;0;50	09936;8	5817;0;0;0;
$GPXUP;3929;09:34:27;0;50	09936;8	5817;0;0;0;
$GPXUP;3929;09:34:28;0;50	09936;8	5817;0;0;0;
$GPXUP;3929;09:34:29;0;50	09936;8	5817;0;0;0;
$GPXUP;3929;09:34:30;0;50	09936;8	5817;0;0;0;
$GPXUP;3929;09:34:31;0;50	09936;8	5817;0;0;0;
$GPXUP;3929;09:34:32;0;50	09936;8	5817;0;0;0;
$GPXUP;3929;09:34:33;0;50	09936;8	5817;0;0;0;
$GPXUP;3929;09:34:34;0;50	09936;8	5817;0;0;0;
$GPXUP;3929;09:34:35;0;50	09936;8	5817;0;0;0;
$GPXUP;3929;09:34:36;0;50	09936;8	5817;0;0;0;
$GPXUP;3929;09:34:37;0;50	09936;8	5817;0;0;0;
$GPXUP;3929;09:34:38;0;50	09936;8	5817;0;0;0;
$GPXUP;3929;09:34:39;0;50	09936;8	5817;0;0;0;
$GPXUP;3929;09:34:40;0;50	09936;8	5817;0;0;0;
$GPXUP;3929;09:34:41;0;50	09936;8	5817;0;0;0;
$GPXUP;3929;09:34:42;0;50	09936;8	5817;0;0;0;
$GPXUP;3929;09:34:43;0;50	09936;8	5817;0;0;0;
$GPXUP;3929;09:34:44;0;50	09936;8	5817;0;0;0;
$GPXUP;3929;09:34:45;0;50	09936;8	5817;0;0;0;
$GPXUP;3929;09:34:46;0;50	09936;8	5817;0;0;0;
$GPXUP;3929;09:34:47;0;50	09936;8	5817;0;0;0;
$GPXUP;3929;09:34:48;0;50	09936;8	5817;0;0;0;
$GPXUP;3929;09:34:49;0;50	09936;8	5817;0;0;0;
$GPXUP;3929;09:34:50;0;50	09936;8	5817;0;0;0;
$GPXUP;3929;09:34:51;0;50	09936;8	5817;0;0;0;
$GPXUP;3929;09:34:52;0;50	09936;8	5817;0;0;0;
$GPXUP;3929;09:34:53;0;50	09936;8	5817;0;0;0;
$GPXUP;3929;09:34:54;0;50	09936;8	5817;0;0;0;
$GPXUP;3929;09:34:55;0;50	09936;8	5817;0;0;0;
$GPXUP;3929;09:34:56;0;50	09936;8	5817;0;0;0;
$GPXUP;3929;09:34:57;0;50	09936;8	5817;0;0;0;
$GPXUP;3929;09:34:58;0;50	09936;8	5817;0;0;0;
$GPXUP;3929;09:34:59;0;50	09936;8	5817;0;0;0;
$GPXUP;3929;09:35:00;0;50	09936;8	5817;0;0;0;
$GPXUP;3929;09:35:01;0;50	09936;8	5817;0;0;0;
$GPXUP;3929;09:35:02;0;50	09936;8	5817;0;0;0;
$GPXUP;3929;09:35:03;0;50	09936;8	5817;0;0;0;
$GPXUP;3929;09:35:04;0;50	09936;8	5817;0;0;0;
$GPXUP;3929;09:35:05;0;50	09936;8	5817;0;0;0;
$GPXUP;3929;09:35:06;0;50	09936;8	5817;0;0;0;
$GPXUP;3929;09:35:07;0;50	09936;8	5817;0;0;0;
$GPXUP;3929;09:35:08;0;50	09936;8	5817;0;0;0;
$GPXUP;3929;09:35:09;0;50	09936;8	5817;0;0;0;
$GPXUP;3929;09:35:10;0;50	09936;8	5817;0;0;0;
$GPXUP;3929;09:35:11;0;50	09936;8	5817;0;0;0;
$GPXUP;3929;09:35:12;0;50	09936;8	5817;0;0;0;
$GPXUP;3929;09:35:13;0;50	0994;8	58172;0;0;0;
$GPXUP;3929;09:35:14;0;50	0994;8	58172;0;0;0;
$GPXUP;3929;09:35:15;0;50	09941;8	58172;0;0;0;
$GPXUP;3929;09:35:16;0;50	09941;8	58172;0;0;0;
$GPXUP;3929;09:35:17;0;50	09941;8	58172;0;0;0;
$GPXUP;3929;09:35:18;0;50	09941;8	58172;0;0;0;
$GPXUP;3929;09:35:19;0;50	09941;8	58172;0;0;0;
$GPXUP;3929;09:35:20;0;50	09941;8	58172;0;0;0;
$GPXUP;3929;09:35:21;0;50	09941;8	58172;0;0;0;
$GPXUP;3929;09:35:22;0;50	09941;8	58172;0;0;0;
$GPXUP;3929;09:35:23;0;50	09941;8	58172;0;0;0;
$GPXUP;3929;09:35:24;0;50	09941;8	58172;0;0;0;
$GPXUP;3929;09:35:25;0;50	09941;8	58172;0;0;0;
$GPXUP;3929;09:35:26;0;50	09941;8	58172;0;0;0;
$GPXUP;3929;09:35:27;0;50	09941;8	58172;0;0;0;
$GPXUP;3929;09:35:28;0;50	09941;8	58172;0;0;0;
$GPXUP;3929;09:35:29;0;50	09941;8	58172;0;0;0;
$GPXUP;3929;09:35:30;0;50	09941;8	58172;0;0;0;
$GPXUP;3929;09:35:31;0;50	09941;8	58172;0;0;0;
$GPXUP;3929;09:35:32;0;50	09941;8	58172;0;0;0;
$GPXUP;3929;09:35:33;0;50	09941;8	58172;0;0;0;
$GPXUP;3929;09:35:34;0;50	09941;8	58172;0;0;0;
$GPXUP;3929;09:35:35;0;50	09941;8	58172;0;0;0;
$GPXUP;3929;09:35:36;0;50	09941;8	58172;0;0;0;
$GPXUP;3929;09:35:37;0;50	09941;8	58172;0;0;0;
$GPXUP;3929;09:35:38;0;50	09941;8	58172;0;0;0;
$GPXUP;3929;09:35:39;0;50	09941;8	58172;0;0;0;
$GPXUP;3929;09:35:40;0;50	09941;8	58172;0;0;0;
$GPXUP;3929;09:35:41;0;50	09941;8	58172;0;0;0;
$GPXUP;3929;09:35:42;0;50	09941;8	58172;0;0;0;
$GPXUP;3929;09:35:43;0;50	09941;8	58172;0;0;0;
$GPXUP;3929;09:35:44;0;50	09941;8	58172;0;0;0;
$GPXUP;3929;09:35:45;0;50	09941;8	58172;0;0;0;
$GPXUP;3929;09:35:46;0;50	09941;8	58172;0;0;0;
$GPXUP;3929;09:35:47;0;50	09941;8	58172;0;0;0;
$GPXUP;3929;09:35:48;0;50	09941;8	58172;0;0;0;
$GPXUP;3929;09:35:49;0;50	09941;8	58172;0;0;0;
$GPXUP;3929;09:35:50;0;50	09941;8	58172;0;0;0;
$GPXUP;3929;09:35:51;0;50	09941;8	58172;0;0;0;
$GPXUP;3929;09:35:52;0;50	09941;8	58172;0;0;0;
$GPXUP;3929;09:35:53;0;50	09941;8	58172;0;0;0;
$GPXUP;3929;09:35:54;0;50	09941;8	58172;0;0;0;
$GPXUP;3929;09:35:55;0;50	09941;8	58172;0;0;0;
$GPXUP;3929;09:35:56;0;50	09941;8	58172;0;0;0;
$GPXUP;3929;09:35:57;0;50	09941;8	58172;0;0;0;
$GPXUP;3929;09:35:58;0;50	09941;8	58172;0;0;0;
$GPXUP;3929;09:35:59;0;50	09941;8	58172;0;0;0;
$GPXUP;3929;09:36:00;0;50	09941;8	58172;0;0;0;
$GPXUP;3929;09:36:01;0;50	09941;8	58172;0;0;0;
$GPXUP;3929;09:36:02;0;50	09941;8	58172;0;0;0;
$GPXUP;3929;09:36:03;0;50	09941;8	58172;0;0;0;
$GPXUP;3929;09:36:04;0;50	09941;8	58172;0;0;0;
$GPXUP;3929;09:36:05;0;50	09941;8	58172;0;0;0;
$GPXUP;3929;09:36:06;0;50	09941;8	58172;0;0;0;
$GPXUP;3929;09:36:07;0;50	09941;8	58172;0;0;0;
$GPXUP;3929;09:36:08;0;50	09941;8	58172;0;0;0;
$GPXUP;3929;09:36:09;0;50	09941;8	58172;0;0;0;
$GPXUP;3929;09:36:10;0;50	09941;8	58172;0;0;0;
$GPXUP;3929;09:36:11;0;50	09941;8	58172;0;0;0;
$GPXUP;3929;09:36:12;0;50	09941;8	58172;0;0;0;
$GPXUP;3929;09:36:13;0;50	09941;8	58172;0;0;0;
$GPXUP;3929;09:36:14;0;50	09941;8	58172;0;0;0;
$GPXUP;3929;09:36:15;0;50	09941;8	58172;0;0;0;
$GPXUP;3929;09:36:16;0;50	09941;8	58172;0;0;0;
$GPXUP;3929;09:36:17;0;50	09941;8	58172;0;0;0;
$GPXUP;3929;09:36:18;0;50	09941;8	58172;0;0;0;
$GPXUP;3929;09:36:19;0;50	09941;8	58172;0;0;0;
$GPXUP;3929;09:36:20;0;50	09941;8	58172;0;0;0;
$GPXUP;3929;09:36:21;0;50	09941;8	58172;0;0;0;
$GPXUP;3929;09:36:22;0;50	09941;8	58172;0;0;0;
$GPXUP;3929;09:36:23;0;50	09941;8	58172;0;0;0;
$GPXUP;3929;09:36:24;0;50	09941;8	58172;0;0;0;
$GPXUP;3929;09:36:25;0;50	09941;8	58172;0;0;0;
$GPXUP;3929;09:36:26;0;50	09941;8	58172;0;0;0;
$GPXUP;3929;09:36:27;0;50	09941;8	58172;0;0;0;
$GPXUP;3929;09:36:28;0;50	09941;8	58172;0;0;0;
$GPXUP;3929;09:36:29;0;50	09941;8	58172;0;0;0;
$GPXUP;3929;09:36:30;0;50	09941;8	58172;0;0;0;
$GPXUP;3929;09:36:31;0;50	09941;8	58172;0;0;0;
$GPXUP;3929;09:36:32;0;50	09941;8	58172;0;0;0;
$GPXUP;3929;09:36:33;0;50	09941;8	58172;0;0;0;
$GPXUP;3929;09:36:34;0;50	09941;8	58172;0;0;0;
$GPXUP;3929;09:36:35;0;50	09941;8	58172;0;0;0;
$GPXUP;3929;09:36:36;0;50	09941;8	58172;0;0;0;
$GPXUP;3929;09:36:37;0;50	09941;8	58172;0;0;0;
$GPXUP;3929;09:36:38;0;50	09941;8	58172;0;0;0;
$GPXUP;3929;09:36:39;0;50	09941;8	58172;0;0;0;
$GPXUP;3929;09:36:40;0;50	09941;8	58172;0;0;0;
$GPXUP;3929;09:36:41;0;50	09941;8	58172;0;0;0;
$GPXUP;3929;09:36:42;0;50	09941;8	58172;0;0;0;
$GPXUP;3929;09:36:43;0;50	09941;8	58172;0;0;0;
$GPXUP;3929;09:36:44;0;50	09941;8	58172;0;0;0;
$GPXUP;3929;09:36:45;0;50	09941;8	58172;0;0;0;
$GPXUP;3929;09:36:46;0;50	09941;8	58172;0;0;0;
$GPXUP;3929;09:36:47;0;50	09941;8	58172;0;0;0;
$GPXUP;3929;09:36:48;0;50	09941;8	58172;0;0;0;
$GPXUP;3929;09:36:49;0;50	09941;8	58172;0;0;0;
$GPXUP;3929;09:36:50;0;50	09941;8	58172;0;0;0;
$GPXUP;3929;09:36:51;0;50	09941;8	58172;0;0;0;
$GPXUP;3929;09:36:52;0;50	09941;8	58172;0;0;0;
$GPXUP;3929;09:36:53;0;50	09941;8	58172;0;0;0;
$GPXUP;3929;09:36:54;0;50	09941;8	58172;0;0;0;
$GPXUP;3929;09:36:55;0;50	09941;8	58172;0;0;0;
$GPXUP;3929;09:36:56;0;50	09941;8	58172;0;0;0;
$GPXUP;3929;09:36:57;0;50	09941;8	58172;0;0;0;
$GPXUP;3929;09:36:58;0;50	09941;8	58172;0;0;0;
$GPXUP;3929;09:36:59;0;50	09941;8	58172;0;0;0;
$GPXUP;3929;09:37:00;0;50	09941;8	58172;0;0;0;
$GPXUP;3929;09:37:01;0;50	09941;8	58172;0;0;0;
$GPXUP;3929;09:37:02;0;50	09941;8	58172;0;0;0;
$GPXUP;3929;09:37:03;0;50	09941;8	58172;0;0;0;
$GPXUP;3929;09:37:04;0;50	09941;8	58172;0;0;0;
$GPXUP;3929;09:37:05;0;50	09941;8	58172;0;0;0;
$GPXUP;3929;09:37:06;0;50	09941;8	58172;0;0;0;
$GPXUP;3929;09:37:07;0;50	09941;8	58172;0;0;0;
$GPXUP;3929;09:37:08;0;50	09941;8	58172;0;0;0;
$GPXUP;3929;09:37:09;0;50	09941;8	58172;0;0;0;
$GPXUP;3929;09:37:10;0;50	09941;8	58172;0;0;0;
$GPXUP;3929;09:37:11;0;50	09941;8	58172;0;0;0;
$GPXUP;3929;09:37:12;0;50	09941;8	58172;0;0;0;
$GPXUP;3929;09:37:13;0;50	09941;8	58172;0;0;0;
$GPXUP;3929;09:37:14;0;50	09941;8	58172;0;0;0;
$GPXUP;3929;09:37:15;0;50	09941;8	58172;0;0;0;
$GPXUP;3929;09:37:16;0;50	09941;8	58172;0;0;0;
$GPXUP;3929;09:37:17;0;50	09941;8	58172;0;0;0;
$GPXUP;3929;09:37:18;0;50	09941;8	58172;0;0;0;
$GPXUP;3929;09:37:19;0;50	09941;8	58172;0;0;0;
$GPXUP;3929;09:37:20;0;50	09941;8	58172;0;0;0;
$GPXUP;3929;09:37:21;0;50	09941;8	58172;0;0;0;
$GPXUP;3929;09:37:22;0;50	09941;8	58172;0;0;0;
$GPXUP;3929;09:37:23;0;50	09941;8	58172;0;0;0;
$GPXUP;3929;09:37:24;0;50	09941;8	58172;0;0;0;
$GPXUP;3929;09:37:25;0;50	09941;8	58172;0;0;0;
$GPXUP;3929;09:37:26;0;50	09941;8	58172;0;0;0;
$GPXUP;3929;09:37:27;0;50	09941;8	58172;0;0;0;
$GPXUP;3929;09:37:28;0;50	09941;8	58172;0;0;0;
$GPXUP;3929;09:37:29;0;50	09941;8	58172;0;0;0;
$GPXUP;3929;09:37:30;0;50	09941;8	58172;0;0;0;
$GPXUP;3929;09:37:31;0;50	09941;8	58172;0;0;0;
$GPXUP;3929;09:37:32;0;50	09941;8	58172;0;0;0;
$GPXUP;3929;09:37:33;0;50	09941;8	58172;0;0;0;
$GPXUP;3929;09:37:34;0;50	09941;8	58172;0;0;0;
$GPXUP;3929;09:37:35;0;50	09941;8	58172;0;0;0;
$GPXUP;3929;09:37:36;0;50	09941;8	58172;0;0;0;
$GPXUP;3929;09:37:37;0;50	09941;8	58172;0;0;0;
$GPXUP;3929;09:37:38;0;50	09941;8	58172;0;0;0;
$GPXUP;3929;09:37:39;0;50	09941;8	58172;0;0;0;
$GPXUP;3929;09:37:40;0;50	09941;8	58172;0;0;0;
$GPXUP;3929;09:37:41;0;50	09941;8	58172;0;0;0;
$GPXUP;3929;09:37:42;0;50	09941;8	58172;0;0;0;
$GPXUP;3929;09:37:43;0;50	09941;8	58172;0;0;0;
$GPXUP;3929;09:37:44;0;50	09941;8	58172;0;0;0;
$GPXUP;3929;09:37:45;0;50	09941;8	58172;0;0;0;
$GPXUP;3929;09:37:46;0;50	09941;8	58172;0;0;0;
$GPXUP;3929;09:37:47;0;50	09941;8	58172;0;0;0;
$GPXUP;3929;09:37:48;0;50	09941;8	58172;0;0;0;
$GPXUP;3929;09:37:49;0;50	09941;8	58172;0;0;0;
$GPXUP;3929;09:37:50;0;50	09941;8	58172;0;0;0;
$GPXUP;3929;09:37:51;0;50	09941;8	58172;0;0;0;
$GPXUP;3929;09:37:52;0;50	09941;8	58172;0;0;0;
$GPXUP;3929;09:37:53;0;50	09941;8	58172;0;0;0;
$GPXUP;3929;09:37:54;0;50	09941;8	58172;0;0;0;
$GPXUP;3929;09:37:55;0;50	09941;8	58172;0;0;0;
$GPXUP;3929;09:37:56;0;50	09941;8	58172;0;0;0;
$GPXUP;3929;09:37:57;0;50	09941;8	58172;0;0;0;
$GPXUP;3929;09:37:58;0;50	09941;8	58172;0;0;0;
$GPXUP;3929;09:37:59;0;50	09941;8	58172;0;0;0;
$GPXUP;3929;09:38:00;0;50	09941;8	58172;0;0;0;
$GPXUP;3929;09:38:01;0;50	09941;8	58172;0;0;0;
$GPXUP;3929;09:38:02;0;50	09941;8	58172;0;0;0;
$GPXUP;3929;09:38:03;0;50	09941;8	58172;0;0;0;
$GPXUP;3929;09:38:04;0;50	09941;8	58172;0;0;0;
$GPXUP;3929;09:38:05;0;50	09941;8	58172;0;0;0;
$GPXUP;3929;09:38:06;0;50	09941;8	58172;0;0;0;
$GPXUP;3929;09:38:07;0;50	09941;8	58172;0;0;0;
$GPXUP;3929;09:38:08;0;50	09941;8	58172;0;0;0;
$GPXUP;3929;09:38:09;0;50	09941;8	58172;0;0;0;
$GPXUP;3929;09:38:10;0;50	09941;8	58172;0;0;0;
$GPXUP;3929;09:38:11;0;50	09941;8	58172;0;0;0;
$GPXUP;3929;09:38:12;0;50	09941;8	58172;0;0;0;
$GPXUP;3929;09:38:13;0;50	09941;8	58172;0;0;0;
$GPXUP;3929;09:38:14;0;50	09941;8	58172;0;0;0;
$GPXUP;3929;09:38:15;0;50	09941;8	58172;0;0;0;
$GPXUP;3929;09:38:16;0;50	09941;8	58172;0;0;0;
$GPXUP;3929;09:38:17;0;50	09941;8	58172;0;0;0;
$GPXUP;3929;09:38:18;0;50	09941;8	58172;0;0;0;
$GPXUP;3929;09:38:19;0;50	09941;8	58172;0;0;0;
$GPXUP;3929;09:38:20;0;50	09941;8	58172;0;0;0;
$GPXUP;3929;09:38:21;0;50	09941;8	58172;0;0;0;
$GPXUP;3929;09:38:22;0;50	09941;8	58172;0;0;0;
$GPXUP;3929;09:38:23;0;50	09941;8	58172;0;0;0;
$GPXUP;3929;09:38:24;0;50	09941;8	58172;0;0;0;
$GPXUP;3929;09:38:25;0;50	09941;8	58172;0;0;0;
$GPXUP;3929;09:38:26;0;50	09941;8	58172;0;0;0;
$GPXUP;3929;09:38:27;0;50	09941;8	58172;0;0;0;
$GPXUP;3929;09:38:28;0;50	09941;8	58172;0;0;0;
$GPXUP;3929;09:38:29;0;50	09941;8	58172;0;0;0;
$GPXUP;3929;09:38:30;0;50	09941;8	58172;0;0;0;
$GPXUP;3929;09:38:31;0;50	09941;8	58172;0;0;0;
$GPXUP;3929;09:38:32;0;50	09941;8	58172;0;0;0;
$GPXUP;3929;09:38:33;0;50	09941;8	58172;0;0;0;
$GPXUP;3929;09:38:34;0;50	09941;8	58172;0;0;0;
$GPXUP;3929;09:38:35;0;50	09941;8	58172;0;0;0;
$GPXUP;3929;09:38:36;0;50	09941;8	58172;0;0;0;
$GPXUP;3929;09:38:37;0;50	09941;8	58172;0;0;0;
$GPXUP;3929;09:38:38;0;50	09941;8	58172;0;0;0;
$GPXUP;3929;09:38:39;0;50	09941;8	58172;0;0;0;
$GPXUP;3929;09:38:40;0;50	09941;8	58172;0;0;0;
$GPXUP;3929;09:38:41;0;50	09941;8	58172;0;0;0;
$GPXUP;3929;09:38:42;0;50	09941;8	58172;0;0;0;
$GPXUP;3929;09:38:43;0;50	09941;8	58172;0;0;0;
$GPXUP;3929;09:38:44;0;50	09941;8	58172;0;0;0;
$GPXUP;3929;09:38:45;0;50	09941;8	58172;0;0;0;
$GPXUP;3929;09:38:46;0;50	09941;8	58172;0;0;0;
$GPXUP;3929;09:38:47;0;50	09941;8	58172;0;0;0;
$GPXUP;3929;09:38:48;0;50	09941;8	58172;0;0;0;
$GPXUP;3929;09:38:49;0;50	09941;8	58172;0;0;0;
$GPXUP;3929;09:38:50;0;50	09941;8	58172;0;0;0;
$GPXUP;3929;09:38:51;0;50	09941;8	58172;0;0;0;
$GPXUP;3929;09:38:52;0;50	09941;8	58172;0;0;0;
$GPXUP;3929;09:38:53;0;50	09941;8	58172;0;0;0;
$GPXUP;3929;09:38:54;0;50	09941;8	58172;0;0;0;
$GPXUP;3929;09:38:55;0;50	09941;8	58172;0;0;0;
$GPXUP;3929;09:38:56;0;50	09941;8	58172;0;0;0;
$GPXUP;3929;09:38:57;0;50	09941;8	58172;0;0;0;
$GPXUP;3929;09:38:58;0;50	09941;8	58172;0;0;0;
$GPXUP;3929;09:38:59;0;50	09941;8	58172;0;0;0;
$GPXUP;3929;09:39:00;0;50	09941;8	58172;0;0;0;
$GPXUP;3929;09:39:01;0;50	09941;8	58172;0;0;0;
$GPXUP;3929;09:39:02;0;50	09941;8	58172;0;0;0;
$GPXUP;3929;09:39:03;0;50	09941;8	58172;0;0;0;
$GPXUP;3929;09:39:04;0;50	09941;8	58172;0;0;0;
$GPXUP;3929;09:39:05;0;50	09941;8	58172;0;0;0;
$GPXUP;3929;09:39:06;0;50	09941;8	58172;0;0;0;
$GPXUP;3929;09:39:07;0;50	09941;8	58172;0;0;0;
$GPXUP;3929;09:39:08;0;50	09941;8	58172;0;0;0;
$GPXUP;3929;09:39:09;0;50	09941;8	58172;0;0;0;
$GPXUP;3929;09:39:10;0;50	09941;8	58172;0;0;0;
$GPXUP;3929;09:39:11;0;50	09941;8	58172;0;0;0;
$GPXUP;3929;09:39:12;0;50	09941;8	58172;0;0;0;
$GPXUP;3929;09:39:13;0;50	09941;8	58172;0;0;0;
$GPXUP;3929;09:39:14;0;50	09941;8	58172;0;0;0;
$GPXUP;3929;09:39:15;0;50	09941;8	58172;0;0;0;
$GPXUP;3929;09:39:16;0;50	09941;8	58172;0;0;0;
$GPXUP;3929;09:39:17;0;50	09941;8	58172;0;0;0;
$GPXUP;3929;09:39:18;0;50	09941;8	58172;0;0;0;
$GPXUP;3929;09:39:19;0;50	09941;8	58172;0;0;0;
$GPXUP;3929;09:39:20;0;50	09941;8	58172;0;0;0;
$GPXUP;3929;09:39:21;0;50	09941;8	58172;0;0;0;
$GPXUP;3929;09:39:22;0;50	09941;8	58172;0;0;0;
$GPXUP;3929;09:39:23;0;50	09941;8	58172;0;0;0;
$GPXUP;3929;09:39:24;0;50	09941;8	58172;0;0;0;
$GPXUP;3929;09:39:25;0;50	09941;8	58172;0;0;0;
$GPXUP;3929;09:39:26;0;50	09941;8	58172;0;0;0;
$GPXUP;3929;09:39:27;0;50	09941;8	58172;0;0;0;
$GPXUP;3929;09:39:28;0;50	09941;8	58172;0;0;0;
$GPXUP;3929;09:39:29;0;50	09941;8	58172;0;0;0;
$GPXUP;3929;09:39:30;0;50	09941;8	58172;0;0;0;
$GPXUP;3929;09:39:31;0;50	09941;8	58172;0;0;0;
$GPXUP;3929;09:39:32;0;50	09941;8	58172;0;0;0;
$GPXUP;3929;09:39:33;0;50	09941;8	58172;0;0;0;
$GPXUP;3929;09:39:34;0;50	09941;8	58172;0;0;0;
$GPXUP;3929;09:39:35;0;50	09941;8	58172;0;0;0;
$GPXUP;3929;09:39:36;0;50	09941;8	58172;0;0;0;
$GPXUP;3929;09:39:37;0;50	09941;8	58172;0;0;0;
$GPXUP;3929;09:39:38;0;50	09941;8	58172;0;0;0;
$GPXUP;3929;09:39:39;0;50	09941;8	58172;0;0;0;
$GPXUP;3929;09:39:40;0;50	09941;8	58172;0;0;0;
$GPXUP;3929;09:39:41;0;50	09941;8	58172;0;0;0;
$GPXUP;3929;09:39:42;0;50	09941;8	58172;0;0;0;
$GPXUP;3929;09:39:43;0;50	09941;8	58172;0;0;0;
$GPXUP;3929;09:39:44;0;50	09941;8	58172;0;0;0;
$GPXUP;3929;09:39:45;0;50	09941;8	58172;0;0;0;
$GPXUP;3929;09:39:46;0;50	09941;8	58172;0;0;0;
$GPXUP;3929;09:39:47;0;50	09941;8	58172;0;0;0;
$GPXUP;3929;09:39:48;0;50	09941;8	58172;0;0;0;
$GPXUP;3929;09:39:49;0;50	09941;8	58172;0;0;0;
$GPXUP;3929;09:39:50;0;50	09941;8	58172;0;0;0;
$GPXUP;3929;09:39:51;0;50	09941;8	58172;0;0;0;
$GPXUP;3929;09:39:52;0;50	09941;8	58172;0;0;0;
$GPXUP;3929;09:39:53;0;50	09941;8	58172;0;0;0;
$GPXUP;3929;09:39:54;0;50	09941;8	58172;0;0;0;
$GPXUP;3929;09:39:55;0;50	09941;8	58172;0;0;0;
$GPXUP;3929;09:39:56;0;50	09941;8	58172;0;0;0;
$GPXUP;3929;09:39:57;0;50	09941;8	58172;0;0;0;
$GPXUP;3929;09:39:58;0;50	09941;8	58172;0;0;0;
$GPXUP;3929;09:39:59;0;50	09941;8	58172;0;0;0;
$GPXUP;3929;09:40:00;0;50	09941;8	58172;0;0;0;
$GPXUP;3929;09:40:01;0;50	09941;8	58172;0;0;0;
$GPXUP;3929;09:40:02;0;50	09941;8	58172;0;0;0;
$GPXUP;3929;09:40:03;0;50	09941;8	58172;0;0;0;
$GPXUP;3929;09:40:04;0;50	09941;8	58172;0;0;0;
$GPXUP;3929;09:40:05;0;50	09941;8	58172;0;0;0;
$GPXUP;3929;09:40:06;0;50	09941;8	58172;0;0;0;
$GPXUP;3929;09:40:07;0;50	09941;8	58172;0;0;0;
$GPXUP;3929;09:40:08;0;50	09941;8	58172;0;0;0;
$GPXUP;3929;09:40:09;0;50	09941;8	58172;0;0;0;
$GPXUP;3929;09:40:10;0;50	09941;8	58172;0;0;0;
$GPXUP;3929;09:40:11;0;50	09941;8	58172;0;0;0;
$GPXUP;3929;09:40:12;0;50	09941;8	58172;0;0;0;
$GPXUP;3929;09:40:13;0;50	09941;8	58172;0;0;0;
$GPXUP;3929;09:40:14;0;50	09941;8	58172;0;0;0;
$GPXUP;3929;09:40:15;0;50	09941;8	58172;0;0;0;
$GPXUP;3929;09:40:16;0;50	09941;8	58172;0;0;0;
$GPXUP;3929;09:40:17;0;50	09941;8	58172;0;0;0;
$GPXUP;3929;09:40:18;0;50	09941;8	58172;0;0;0;
$GPXUP;3929;09:40:19;0;50	09941;8	58172;0;0;0;
$GPXUP;3929;09:40:20;0;50	09941;8	58172;0;0;0;
$GPXUP;3929;09:40:21;0;50	09941;8	58172;0;0;0;
$GPXUP;3929;09:40:22;0;50	09941;8	58172;0;0;0;
$GPXUP;3929;09:40:23;0;50	09941;8	58172;0;0;0;
$GPXUP;3929;09:40:24;0;50	09941;8	58172;0;0;0;
$GPXUP;3929;09:40:25;0;50	09941;8	58172;0;0;0;
$GPXUP;3929;09:40:26;0;50	09941;8	58172;0;0;0;
$GPXUP;3929;09:40:27;0;50	09941;8	58172;0;0;0;
$GPXUP;3929;09:40:28;0;50	09941;8	58172;0;0;0;
$GPXUP;3929;09:40:29;0;50	09941;8	58172;0;0;0;
$GPXUP;3929;09:40:30;0;50	09941;8	58172;0;0;0;
$GPXUP;3929;09:40:31;0;50	09941;8	58172;0;0;0;
$GPXUP;3929;09:40:32;0;50	09941;8	58172;0;0;0;
$GPXUP;3929;09:40:33;0;50	09941;8	58172;0;0;0;
$GPXUP;3929;09:40:34;0;50	09941;8	58172;0;0;0;
$GPXUP;3929;09:40:35;0;50	09941;8	58172;0;0;0;
$GPXUP;3929;09:40:36;0;50	09941;8	58172;0;0;0;
$GPXUP;3929;09:40:37;0;50	09941;8	58172;0;0;0;
$GPXUP;3929;09:40:38;0;50	09941;8	58172;0;0;0;
$GPXUP;3929;09:40:39;0;50	09941;8	58172;0;0;0;
$GPXUP;3929;09:40:40;0;50	09941;8	58172;0;0;0;
$GPXUP;3929;09:40:41;0;50	09941;8	58172;0;0;0;
$GPXUP;3929;09:40:42;0;50	09941;8	58172;0;0;0;
$GPXUP;3929;09:40:43;0;50	09941;8	58172;0;0;0;
$GPXUP;3929;09:40:44;0;50	09941;8	58172;0;0;0;
$GPXUP;3929;09:40:45;0;50	09941;8	58172;0;0;0;
$GPXUP;3929;09:40:46;0;50	09941;8	58172;0;0;0;
$GPXUP;3929;09:40:47;0;50	09941;8	58172;0;0;0;
$GPXUP;3929;09:40:48;0;50	09941;8	58172;0;0;0;
$GPXUP;3929;09:40:49;0;50	09941;8	58172;0;0;0;
$GPXUP;3929;09:40:50;0;50	09941;8	58172;0;0;0;
$GPXUP;3929;09:40:51;0;50	09941;8	58172;0;0;0;
$GPXUP;3929;09:40:52;0;50	09941;8	58172;0;0;0;
$GPXUP;3929;09:40:53;0;50	09941;8	58172;0;0;0;
$GPXUP;3929;09:40:54;0;50	09941;8	58172;0;0;0;
$GPXUP;3929;09:40:55;0;50	09941;8	58172;0;0;0;
$GPXUP;3929;09:40:56;0;50	09941;8	58172;0;0;0;
$GPXUP;3929;09:40:57;0;50	09941;8	58172;0;0;0;
$GPXUP;3929;09:40:58;0;50	09941;8	58172;0;0;0;
$GPXUP;3929;09:40:59;0;50	09941;8	58172;0;0;0;
$GPXUP;3929;09:41:00;0;50	09941;8	58172;0;0;0;
$GPXUP;3929;09:41:01;0;50	09941;8	58172;0;0;0;
$GPXUP;3929;09:41:02;0;50	09941;8	58172;0;0;0;
$GPXUP;3929;09:41:03;0;50	09941;8	58172;0;0;0;
$GPXUP;3929;09:41:04;0;50	09941;8	58172;0;0;0;
$GPXUP;3929;09:41:05;0;50	09941;8	58172;0;0;0;
$GPXUP;3929;09:41:06;0;50	09941;8	58172;0;0;0;
$GPXUP;3929;09:41:07;0;50	09941;8	58172;0;0;0;
$GPXUP;3929;09:41:08;0;50	09941;8	58172;0;0;0;
$GPXUP;3929;09:41:09;0;50	09941;8	58172;0;0;0;
$GPXUP;3929;09:41:10;0;50	09941;8	58172;0;0;0;
$GPXUP;3929;09:41:11;0;50	09941;8	58172;0;0;0;
$GPXUP;3929;09:41:12;0;50	09941;8	58172;0;0;0;
$GPXUP;3929;09:41:13;0;50	09941;8	58172;0;0;0;
$GPXUP;3929;09:41:14;0;50	09941;8	58172;0;0;0;
$GPXUP;3929;09:41:15;0;50	09941;8	58172;0;0;0;
$GPXUP;3929;09:41:16;0;50	09941;8	58172;0;0;0;
$GPXUP;3929;09:41:17;0;50	09941;8	58172;0;0;0;
$GPXUP;3929;09:41:18;0;50	09941;8	58172;0;0;0;
$GPXUP;3929;09:41:19;0;50	09941;8	58172;0;0;0;
$GPXUP;3929;09:41:20;0;50	09941;8	58172;0;0;0;
$GPXUP;3929;09:41:21;0;50	09941;8	58172;0;0;0;
$GPXUP;3929;09:41:22;0;50	09941;8	58172;0;0;0;
$GPXUP;3929;09:41:23;0;50	09941;8	58172;0;0;0;
$GPXUP;3929;09:41:24;0;50	09941;8	58172;0;0;0;
$GPXUP;3929;09:41:25;0;50	09941;8	58172;0;0;0;
$GPXUP;3929;09:41:26;0;50	09941;8	58172;0;0;0;
$GPXUP;3929;09:41:27;0;50	09941;8	58172;0;0;0;
$GPXUP;3929;09:41:28;0;50	09941;8	58172;0;0;0;
$GPXUP;3929;09:41:29;0;50	09941;8	58172;0;0;0;
$GPXUP;3929;09:41:30;0;50	09941;8	58172;0;0;0;
$GPXUP;3929;09:41:31;0;50	09941;8	58172;0;0;0;
$GPXUP;3929;09:41:32;0;50	09941;8	58172;0;0;0;
$GPXUP;3929;09:41:33;0;50	09941;8	58172;0;0;0;
$GPXUP;3929;09:41:34;0;50	09941;8	58172;0;0;0;
$GPXUP;3929;09:41:35;0;50	09941;8	58172;0;0;0;
$GPXUP;3929;09:41:36;0;50	09941;8	58172;0;0;0;
$GPXUP;3929;09:41:37;0;50	09941;8	58172;0;0;0;
$GPXUP;3929;09:41:38;0;50	09941;8	58172;0;0;0;
$GPXUP;3929;09:41:39;0;50	09941;8	58172;0;0;0;
$GPXUP;3929;09:41:40;0;50	09941;8	58172;0;0;0;
$GPXUP;3929;09:41:41;0;50	09941;8	58172;0;0;0;
$GPXUP;3929;09:41:42;0;50	09941;8	58172;0;0;0;
$GPXUP;3929;09:41:43;0;50	09941;8	58172;0;0;0;
$GPXUP;3929;09:41:44;0;50	09941;8	58172;0;0;0;
$GPXUP;3929;09:41:45;0;50	09941;8	58172;0;0;0;
$GPXUP;3929;09:41:46;0;50	09941;8	58172;0;0;0;
$GPXUP;3929;09:41:47;0;50	09941;8	58172;0;0;0;
$GPXUP;3929;09:41:48;0;50	09941;8	58172;0;0;0;
$GPXUP;3929;09:41:49;0;50	09941;8	58172;0;0;0;
$GPXUP;3929;09:41:50;0;50	09941;8	58172;0;0;0;
$GPXUP;3929;09:41:51;0;50	09941;8	58172;0;0;0;
$GPXUP;3929;09:41:52;0;50	09941;8	58172;0;0;0;
$GPXUP;3929;09:41:53;0;50	09941;8	58172;0;0;0;
$GPXUP;3929;09:41:54;0;50	09941;8	58172;0;0;0;
$GPXUP;3929;09:41:55;0;50	09941;8	58172;0;0;0;
$GPXUP;3929;09:41:56;0;50	09941;8	58172;0;0;0;
$GPXUP;3929;09:41:57;0;50	09941;8	58172;0;0;0;
$GPXUP;3929;09:41:58;0;50	09941;8	58172;0;0;0;
$GPXUP;3929;09:41:59;0;50	09941;8	58172;0;0;0;
$GPXUP;3929;09:42:00;0;50	09941;8	58172;0;0;0;
$GPXUP;3929;09:42:01;0;50	09941;8	58172;0;0;0;
$GPXUP;3929;09:42:02;0;50	09941;8	58172;0;0;0;
$GPXUP;3929;09:42:03;0;50	09941;8	58172;0;0;0;
$GPXUP;3929;09:42:04;0;50	09941;8	58172;0;0;0;
$GPXUP;3929;09:42:05;0;50	09941;8	58172;0;0;0;
$GPXUP;3929;09:42:06;0;50	09941;8	58172;0;0;0;
$GPXUP;3929;09:42:07;0;50	09941;8	58172;0;0;0;
$GPXUP;3929;09:42:08;0;50	09941;8	58172;0;0;0;
$GPXUP;3929;09:42:09;0;50	09941;8	58172;0;0;0;
$GPXUP;3929;09:42:10;0;50	09941;8	58172;0;0;0;
$GPXUP;3929;09:42:11;0;50	09941;8	58172;0;0;0;
$GPXUP;3929;09:42:12;0;50	09941;8	58172;0;0;0;
$GPXUP;3929;09:42:13;0;50	09941;8	58172;0;0;0;
$GPXUP;3929;09:42:14;0;50	09941;8	58172;0;0;0;
$GPXUP;3929;09:42:15;0;50	09941;8	58172;0;0;0;
$GPXUP;3929;09:42:16;0;50	09941;8	58172;0;0;0;
$GPXUP;3929;09:42:17;0;50	09941;8	58172;0;0;0;
$GPXUP;3929;09:42:18;0;50	09941;8	58172;0;0;0;
$GPXUP;3929;09:42:19;0;50	09941;8	58172;0;0;0;
$GPXUP;3929;09:42:20;0;50	09941;8	58172;0;0;0;
$GPXUP;3929;09:42:21;0;50	09941;8	58172;0;0;0;
$GPXUP;3929;09:42:22;0;50	09941;8	58172;0;0;0;
$GPXUP;3929;09:42:23;0;50	09941;8	58172;0;0;0;
$GPXUP;3929;09:42:24;0;50	09941;8	58172;0;0;0;
$GPXUP;3929;09:42:25;0;50	09941;8	58172;0;0;0;
$GPXUP;3929;09:42:26;0;50	09941;8	58172;0;0;0;
$GPXUP;3929;09:42:27;0;50	09941;8	58172;0;0;0;
$GPXUP;3929;09:42:28;0;50	09941;8	58172;0;0;0;
$GPXUP;3929;09:42:29;0;50	09941;8	58172;0;0;0;
$GPXUP;3929;09:42:30;0;50	09941;8	58172;0;0;0;
$GPXUP;3929;09:42:31;0;50	09941;8	58172;0;0;0;
$GPXUP;3929;09:42:32;0;50	09941;8	58172;0;0;0;
$GPXUP;3929;09:42:33;0;50	09941;8	58172;0;0;0;
$GPXUP;3929;09:42:34;0;50	09941;8	58172;0;0;0;
$GPXUP;3929;09:42:35;0;50	09941;8	58172;0;0;0;
$GPXUP;3929;09:42:36;0;50	09941;8	58172;0;0;0;
$GPXUP;3929;09:42:37;0;50	09941;8	58172;0;0;0;
$GPXUP;3929;09:42:38;0;50	09941;8	58172;0;0;0;
$GPXUP;3929;09:42:39;0;50	09941;8	58172;0;0;0;
$GPXUP;3929;09:42:40;0;50	09941;8	58172;0;0;0;
$GPXUP;3929;09:42:41;0;50	09941;8	58172;0;0;0;
$GPXUP;3929;09:42:42;0;50	09941;8	58172;0;0;0;
$GPXUP;3929;09:42:43;0;50	09941;8	58172;0;0;0;
$GPXUP;3929;09:42:44;0;50	09941;8	58172;0;0;0;
$GPXUP;3929;09:42:45;0;50	09941;8	58172;0;0;0;
$GPXUP;3929;09:42:46;0;50	09941;8	58172;0;0;0;
$GPXUP;3929;09:42:47;0;50	09941;8	58172;0;0;0;
$GPXUP;3929;09:42:48;0;50	09941;8	58172;0;0;0;
$GPXUP;3929;09:42:49;0;50	09941;8	58172;0;0;0;
$GPXUP;3929;09:42:50;0;50	09941;8	58172;0;0;0;
$GPXUP;3929;09:42:51;0;50	09941;8	58172;0;0;0;
$GPXUP;3929;09:42:52;0;50	09941;8	58172;0;0;0;
$GPXUP;3929;09:42:53;0;50	09941;8	58172;0;0;0;
$GPXUP;3929;09:42:54;0;50	09941;8	58172;0;0;0;
$GPXUP;3929;09:42:55;0;50	09941;8	58172;0;0;0;
$GPXUP;3929;09:42:56;0;50	09941;8	58172;0;0;0;
$GPXUP;3929;09:42:57;0;50	09941;8	58172;0;0;0;
$GPXUP;3929;09:42:58;0;50	09941;8	58172;0;0;0;
$GPXUP;3929;09:42:59;0;50	09941;8	58172;0;0;0;
$GPXUP;3929;09:43:00;0;50	09941;8	58172;0;0;0;
$GPXUP;3929;09:43:01;0;50	09941;8	58172;0;0;0;
$GPXUP;3929;09:43:02;0;50	09941;8	58172;0;0;0;
$GPXUP;3929;09:43:03;0;50	09941;8	58172;0;0;0;
$GPXUP;3929;09:43:04;0;50	09941;8	58172;0;0;0;
$GPXUP;3929;09:43:05;0;50	09941;8	58172;0;0;0;
$GPXUP;3929;09:43:06;0;50	09941;8	58172;0;0;0;
$GPXUP;3929;09:43:07;0;50	09941;8	58172;0;0;0;
$GPXUP;3929;09:43:08;0;50	09941;8	58172;0;0;0;
$GPXUP;3929;09:43:09;0;50	09941;8	58172;0;0;0;
$GPXUP;3929;09:43:10;0;50	09941;8	58172;0;0;0;
$GPXUP;3929;09:43:11;0;50	09941;8	58172;0;0;0;
$GPXUP;3929;09:43:12;0;50	09941;8	58172;0;0;0;
$GPXUP;3929;09:43:13;0;50	09941;8	58172;0;0;0;
$GPXUP;3929;09:43:14;0;50	09941;8	58172;0;0;0;
$GPXUP;3929;09:43:15;0;50	09941;8	58172;0;0;0;
$GPXUP;3929;09:43:16;0;50	09941;8	58172;0;0;0;
$GPXUP;3929;09:43:17;0;50	09941;8	58172;0;0;0;
$GPXUP;3929;09:43:18;0;50	09941;8	58172;0;0;0;
$GPXUP;3929;09:43:19;0;50	09941;8	58172;0;0;0;
$GPXUP;3929;09:43:20;0;50	09941;8	58172;0;0;0;
$GPXUP;3929;09:43:21;0;50	09941;8	58172;0;0;0;
$GPXUP;3929;09:43:22;0;50	09941;8	58172;0;0;0;
$GPXUP;3929;09:43:23;0;50	09941;8	58172;0;0;0;
$GPXUP;3929;09:43:24;0;50	09941;8	58172;0;0;0;
$GPXUP;3929;09:43:25;0;50	09941;8	58172;0;0;0;
$GPXUP;3929;09:43:26;0;50	09941;8	58172;0;0;0;
$GPXUP;3929;09:43:27;0;50	09941;8	58172;0;0;0;
$GPXUP;3929;09:43:28;0;50	09941;8	58172;0;0;0;
$GPXUP;3929;09:43:29;0;50	09941;8	58172;0;0;0;
$GPXUP;3929;09:43:30;0;50	09941;8	58172;0;0;0;
$GPXUP;3929;09:43:31;0;50	09941;8	58172;0;0;0;
$GPXUP;3929;09:43:32;0;50	09941;8	58172;0;0;0;
$GPXUP;3929;09:43:33;0;50	09941;8	58172;0;0;0;
$GPXUP;3929;09:43:34;0;50	09941;8	58172;0;0;0;
$GPXUP;3929;09:43:35;0;50	09941;8	58172;0;0;0;
$GPXUP;3929;09:43:36;0;50	09941;8	58172;0;0;0;
$GPXUP;3929;09:43:37;0;50	09941;8	58172;0;0;0;
$GPXUP;3929;09:43:38;0;50	09941;8	58172;0;0;0;
$GPXUP;3929;09:43:39;0;50	09941;8	58172;0;0;0;
$GPXUP;3929;09:43:40;0;50	09941;8	58172;0;0;0;
$GPXUP;3929;09:43:41;0;50	09941;8	58172;0;0;0;
$GPXUP;3929;09:43:42;0;50	09941;8	58172;0;0;0;
$GPXUP;3929;09:43:43;0;50	09941;8	58172;0;0;0;
$GPXUP;3929;09:43:44;0;50	09941;8	58172;0;0;0;
$GPXUP;3929;09:43:45;0;50	09941;8	58172;0;0;0;
$GPXUP;3929;09:43:46;0;50	09941;8	58172;0;0;0;
$GPXUP;3929;09:43:47;0;50	09941;8	58172;0;0;0;
$GPXUP;3929;09:43:48;0;50	09941;8	58172;0;0;0;
$GPXUP;3929;09:43:49;0;50	09941;8	58172;0;0;0;
$GPXUP;3929;09:43:50;0;50	09941;8	58172;0;0;0;
$GPXUP;3929;09:43:51;0;50	09941;8	58172;0;0;0;
$GPXUP;3929;09:43:52;0;50	09941;8	58172;0;0;0;
$GPXUP;3929;09:43:53;0;50	09941;8	58172;0;0;0;
$GPXUP;3929;09:43:54;0;50	09941;8	58172;0;0;0;
$GPXUP;3929;09:43:55;0;50	09941;8	58172;0;0;0;
$GPXUP;3929;09:43:56;0;50	09941;8	58172;0;0;0;
$GPXUP;3929;09:43:57;0;50	09941;8	58172;0;0;0;
$GPXUP;3929;09:43:58;0;50	09941;8	58172;0;0;0;
$GPXUP;3929;09:43:59;0;50	09941;8	58172;0;0;0;
$GPXUP;3929;09:44:00;0;50	09941;8	58172;0;0;0;
$GPXUP;3929;09:44:01;0;50	09941;8	58172;0;0;0;
$GPXUP;3929;09:44:02;0;50	09941;8	58172;0;0;0;
$GPXUP;3929;09:44:03;0;50	09941;8	58172;0;0;0;
$GPXUP;3929;09:44:04;0;50	09941;8	58172;0;0;0;
$GPXUP;3929;09:44:05;0;50	09941;8	58172;0;0;0;
$GPXUP;3929;09:44:06;0;50	09941;8	58172;0;0;0;
$GPXUP;3929;09:44:07;0;50	09941;8	58172;0;0;0;
$GPXUP;3929;09:44:08;0;50	09941;8	58172;0;0;0;
$GPXUP;3929;09:44:09;0;50	09941;8	58172;0;0;0;
$GPXUP;3929;09:44:10;0;50	09941;8	58172;0;0;0;
$GPXUP;3929;09:44:11;0;50	09941;8	58172;0;0;0;
$GPXUP;3929;09:44:12;0;50	09941;8	58172;0;0;0;
$GPXUP;3929;09:44:13;0;50	09941;8	58172;0;0;0;
$GPXUP;3929;09:44:14;0;50	09941;8	58172;0;0;0;
$GPXUP;3929;09:44:15;0;50	09941;8	58172;0;0;0;
$GPXUP;3929;09:44:16;0;50	09941;8	58172;0;0;0;
$GPXUP;3929;09:44:17;0;50	09941;8	58172;0;0;0;
$GPXUP;3929;09:44:18;0;50	09941;8	58172;0;0;0;
$GPXUP;3929;09:44:19;0;50	09941;8	58172;0;0;0;
$GPXUP;3929;09:44:20;0;50	09941;8	58172;0;0;0;
$GPXUP;3929;09:44:21;0;50	09941;8	58172;0;0;0;
$GPXUP;3929;09:44:22;0;50	09941;8	58172;0;0;0;
$GPXUP;3929;09:44:23;0;50	09941;8	58172;0;0;0;
$GPXUP;3929;09:44:24;0;50	09941;8	58172;0;0;0;
$GPXUP;3929;09:44:25;0;50	09941;8	58172;0;0;0;
$GPXUP;3929;09:44:26;0;50	09941;8	58172;0;0;0;
$GPXUP;3929;09:44:27;0;50	09941;8	58172;0;0;0;
$GPXUP;3929;09:44:28;0;50	09941;8	58172;0;0;0;
$GPXUP;3929;09:44:29;0;50	09941;8	58172;0;0;0;
$GPXUP;3929;09:44:30;0;50	09941;8	58172;0;0;0;
$GPXUP;3929;09:44:31;0;50	09941;8	58172;0;0;0;
$GPXUP;3929;09:44:32;0;50	09941;8	58172;0;0;0;
$GPXUP;3929;09:44:33;0;50	09941;8	58172;0;0;0;
$GPXUP;3929;09:44:34;0;50	09941;8	58172;0;0;0;
$GPXUP;3929;09:44:35;0;50	09941;8	58172;0;0;0;
$GPXUP;3929;09:44:36;0;50	09941;8	58172;0;0;0;
$GPXUP;3929;09:44:37;0;50	09941;8	58172;0;0;0;
$GPXUP;3929;09:44:38;0;50	09941;8	58172;0;0;0;
$GPXUP;3929;09:44:39;0;50	09941;8	58172;0;0;0;
$GPXUP;3929;09:44:40;0;50	09941;8	58172;0;0;0;
$GPXUP;3929;09:44:41;0;50	09941;8	58172;0;0;0;
$GPXUP;3929;09:44:42;0;50	09941;8	58172;0;0;0;
$GPXUP;3929;09:44:43;0;50	09941;8	58172;0;0;0;
$GPXUP;3929;09:44:44;0;50	09941;8	58172;0;0;0;
$GPXUP;3929;09:44:45;0;50	09941;8	58172;0;0;0;
$GPXUP;3929;09:44:46;0;50	09941;8	58172;0;0;0;
$GPXUP;3929;09:44:47;0;50	09941;8	58172;0;0;0;
$GPXUP;3929;09:44:48;0;50	09941;8	58172;0;0;0;
$GPXUP;3929;09:44:49;0;50	09941;8	58172;0;0;0;
$GPXUP;3929;09:44:50;0;50	09941;8	58172;0;0;0;
$GPXUP;3929;09:44:51;0;50	09941;8	58172;0;0;0;
$GPXUP;3929;09:44:52;0;50	09941;8	58172;0;0;0;
$GPXUP;3929;09:44:53;0;50	09941;8	58172;0;0;0;
$GPXUP;3929;09:44:54;0;50	09941;8	58172;0;0;0;
$GPXUP;3929;09:44:55;0;50	09941;8	58172;0;0;0;
$GPXUP;3929;09:44:56;0;50	09941;8	58172;0;0;0;
$GPXUP;3929;09:44:57;0;50	09941;8	58172;0;0;0;
$GPXUP;3929;09:44:58;0;50	09941;8	58172;0;0;0;
$GPXUP;3929;09:44:59;0;50	09941;8	58172;0;0;0;
$GPXUP;3929;09:45:00;0;50	09941;8	58172;0;0;0;
$GPXUP;3929;09:45:01;0;50	09941;8	58172;0;0;0;
$GPXUP;3929;09:45:02;0;50	09941;8	58172;0;0;0;
$GPXUP;3929;09:45:03;0;50	09941;8	58172;0;0;0;
$GPXUP;3929;09:45:04;0;50	09941;8	58172;0;0;0;
$GPXUP;3929;09:45:05;0;50	09941;8	58172;0;0;0;
$GPXUP;3929;09:45:06;0;50	09941;8	58172;0;0;0;
$GPXUP;3929;09:45:07;0;50	09941;8	58172;0;0;0;
$GPXUP;3929;09:45:08;0;50	09941;8	58172;0;0;0;
$GPXUP;3929;09:45:09;0;50	09941;8	58172;0;0;0;
$GPXUP;3929;09:45:10;0;50	09941;8	58172;0;0;0;
$GPXUP;3929;09:45:11;0;50	09941;8	58172;0;0;0;
$GPXUP;3929;09:45:12;0;50	09941;8	58172;0;0;0;
$GPXUP;3929;09:45:13;0;50	09941;8	58172;0;0;0;
$GPXUP;3929;09:45:14;0;50	09941;8	58172;0;0;0;
$GPXUP;3929;09:45:15;0;50	09941;8	58172;0;0;0;
$GPXUP;3929;09:45:16;0;50	09941;8	58172;0;0;0;
$GPXUP;3929;09:45:17;0;50	09941;8	58172;0;0;0;
$GPXUP;3929;09:45:18;0;50	09941;8	58172;0;0;0;
$GPXUP;3929;09:45:19;0;50	09941;8	58172;0;0;0;
$GPXUP;3929;09:45:20;0;50	09941;8	58172;0;0;0;
$GPXUP;3929;09:45:21;0;50	09941;8	58172;0;0;0;
$GPXUP;3929;09:45:22;0;50	09941;8	58172;0;0;0;
$GPXUP;3929;09:45:23;0;50	09941;8	58172;0;0;0;
$GPXUP;3929;09:45:24;0;50	09941;8	58172;0;0;0;
$GPXUP;3929;09:45:25;0;50	09941;8	58172;0;0;0;
$GPXUP;3929;09:45:26;0;50	09941;8	58172;0;0;0;
$GPXUP;3929;09:45:27;0;50	09941;8	58172;0;0;0;
$GPXUP;3929;09:45:28;0;50	09941;8	58172;0;0;0;
$GPXUP;3929;09:45:29;0;50	09941;8	58172;0;0;0;
$GPXUP;3929;09:45:30;0;50	09941;8	58172;0;0;0;
$GPXUP;3929;09:45:31;0;50	09941;8	58172;0;0;0;
$GPXUP;3929;09:45:32;0;50	09941;8	58172;0;0;0;
$GPXUP;3929;09:45:33;0;50	09941;8	58172;0;0;0;
$GPXUP;3929;09:45:34;0;50	09941;8	58172;0;0;0;
$GPXUP;3929;09:45:35;0;50	09941;8	58172;0;0;0;
$GPXUP;3929;09:45:36;0;50	09941;8	58172;0;0;0;
$GPXUP;3929;09:45:37;0;50	09941;8	58172;0;0;0;
$GPXUP;3929;09:45:38;0;50	09941;8	58172;0;0;0;
$GPXUP;3929;09:45:39;0;50	09941;8	58172;0;0;0;
$GPXUP;3929;09:45:40;0;50	09941;8	58172;0;0;0;
$GPXUP;3929;09:45:41;0;50	09941;8	58172;0;0;0;
$GPXUP;3929;09:45:42;0;50	09941;8	58172;0;0;0;
$GPXUP;3929;09:45:43;0;50	09941;8	58172;0;0;0;
$GPXUP;3929;09:45:44;0;50	09941;8	58172;0;0;0;
$GPXUP;3929;09:45:45;0;50	09941;8	58172;0;0;0;
$GPXUP;3929;09:45:46;0;50	09941;8	58172;0;0;0;
$GPXUP;3929;09:45:47;0;50	09941;8	58172;0;0;0;
$GPXUP;3929;09:45:48;0;50	09941;8	58172;0;0;0;
$GPXUP;3929;09:45:49;0;50	09941;8	58172;0;0;0;
$GPXUP;3929;09:45:50;0;50	09941;8	58172;0;0;0;
$GPXUP;3929;09:45:51;0;50	09941;8	58172;0;0;0;
$GPXUP;3929;09:45:52;0;50	09941;8	58172;0;0;0;
$GPXUP;3929;09:45:53;0;50	09941;8	58172;0;0;0;
$GPXUP;3929;09:45:54;0;50	09941;8	58172;0;0;0;
$GPXUP;3929;09:45:55;0;50	09941;8	58172;0;0;0;
$GPXUP;3929;09:45:56;0;50	09941;8	58172;0;0;0;
$GPXUP;3929;09:45:57;0;50	09941;8	58172;0;0;0;
$GPXUP;3929;09:45:58;0;50	09941;8	58172;0;0;0;
$GPXUP;3929;09:45:59;0;50	09941;8	58172;0;0;0;
$GPXUP;3929;09:46:00;0;50	09941;8	58172;0;0;0;
$GPXUP;3929;09:46:01;0;50	09941;8	58172;0;0;0;
$GPXUP;3929;09:46:02;0;50	09941;8	58172;0;0;0;
$GPXUP;3929;09:46:03;0;50	09941;8	58172;0;0;0;
$GPXUP;3929;09:46:04;0;50	09941;8	58172;0;0;0;
$GPXUP;3929;09:46:05;0;50	09941;8	58172;0;0;0;
$GPXUP;3929;09:46:06;0;50	09941;8	58172;0;0;0;
$GPXUP;3929;09:46:07;0;50	09941;8	58172;0;0;0;
$GPXUP;3929;09:46:08;0;50	09941;8	58172;0;0;0;
$GPXUP;3929;09:46:09;0;50	09941;8	58172;0;0;0;
$GPXUP;3929;09:46:10;0;50	09941;8	58172;0;0;0;
$GPXUP;3929;09:46:11;0;50	09941;8	58172;0;0;0;
$GPXUP;3929;09:46:12;0;50	09941;8	58172;0;0;0;
$GPXUP;3929;09:46:13;0;50	09941;8	58172;0;0;0;
$GPXUP;3929;09:46:14;0;50	09941;8	58172;0;0;0;
$GPXUP;3929;09:46:15;0;50	09941;8	58172;0;0;0;
$GPXUP;3929;09:46:16;0;50	09941;8	58172;0;0;0;
$GPXUP;3929;09:46:17;0;50	09941;8	58172;0;0;0;
$GPXUP;3929;09:46:18;0;50	09941;8	58172;0;0;0;
$GPXUP;3929;09:46:19;0;50	09941;8	58172;0;0;0;
$GPXUP;3929;09:46:20;0;50	09941;8	58172;0;0;0;
$GPXUP;3929;09:46:21;0;50	09941;8	58172;0;0;0;
$GPXUP;3929;09:46:22;0;50	09941;8	58172;0;0;0;
$GPXUP;3929;09:46:23;0;50	09941;8	58172;0;0;0;
$GPXUP;3929;09:46:24;0;50	09941;8	58172;0;0;0;
$GPXUP;3929;09:46:25;0;50	09941;8	58172;0;0;0;
$GPXUP;3929;09:46:26;0;50	09941;8	58172;0;0;0;
$GPXUP;3929;09:46:27;0;50	09941;8	58172;0;0;0;
$GPXUP;3929;09:46:28;0;50	09941;8	58172;0;0;0;
$GPXUP;3929;09:46:29;0;50	09941;8	58172;0;0;0;
$GPXUP;3929;09:46:30;0;50	09941;8	58172;0;0;0;
$GPXUP;3929;09:46:31;0;50	09941;8	58172;0;0;0;
$GPXUP;3929;09:46:32;0;50	09941;8	58172;0;0;0;
$GPXUP;3929;09:46:33;0;50	09941;8	58172;0;0;0;
$GPXUP;3929;09:46:34;0;50	09941;8	58172;0;0;0;
$GPXUP;3929;09:46:35;0;50	09941;8	58172;0;0;0;
$GPXUP;3929;09:46:36;0;50	09941;8	58172;0;0;0;
$GPXUP;3929;09:46:37;0;50	09941;8	58172;0;0;0;
$GPXUP;3929;09:46:38;0;50	09941;8	58172;0;0;0;
$GPXUP;3929;09:46:39;0;50	09941;8	58172;0;0;0;
$GPXUP;3929;09:46:40;0;50	09941;8	58172;0;0;0;
$GPXUP;3929;09:46:41;0;50	09941;8	58172;0;0;0;
$GPXUP;3929;09:46:42;0;50	09941;8	58172;0;0;0;
$GPXUP;3929;09:46:43;0;50	09941;8	58172;0;0;0;
$GPXUP;3929;09:46:44;0;50	09941;8	58172;0;0;0;
$GPXUP;3929;09:46:45;0;50	09941;8	58172;0;0;0;
$GPXUP;3929;09:46:46;0;50	09941;8	58172;0;0;0;
$GPXUP;3929;09:46:47;0;50	09941;8	58172;0;0;0;
$GPXUP;3929;09:46:48;0;50	09941;8	58172;0;0;0;
$GPXUP;3929;09:46:49;0;50	09941;8	58172;0;0;0;
$GPXUP;3929;09:46:50;0;50	09941;8	58172;0;0;0;
$GPXUP;3929;09:46:51;0;50	09941;8	58172;0;0;0;
$GPXUP;3929;09:46:52;0;50	09941;8	58172;0;0;0;
$GPXUP;3929;09:46:53;0;50	09941;8	58172;0;0;0;
$GPXUP;3929;09:46:54;0;50	09941;8	58172;0;0;0;
$GPXUP;3929;09:46:55;0;50	09941;8	58172;0;0;0;
$GPXUP;3929;09:46:56;0;50	09941;8	58172;0;0;0;
$GPXUP;3929;09:46:57;0;50	09941;8	58172;0;0;0;
$GPXUP;3929;09:46:58;0;50	09941;8	58172;0;0;0;
$GPXUP;3929;09:46:59;0;50	09941;8	58172;0;0;0;
$GPXUP;3929;09:47:00;0;50	09941;8	58172;0;0;0;
$GPXUP;3929;09:47:01;0;50	09941;8	58172;0;0;0;
$GPXUP;3929;09:47:02;0;50	09941;8	58172;0;0;0;
$GPXUP;3929;09:47:03;0;50	09941;8	58172;0;0;0;
$GPXUP;3929;09:47:04;0;50	09941;8	58172;0;0;0;
$GPXUP;3929;09:47:05;0;50	09941;8	58172;0;0;0;
$GPXUP;3929;09:47:06;0;50	09941;8	58172;0;0;0;
$GPXUP;3929;09:47:07;0;50	09941;8	58172;0;0;0;
$GPXUP;3929;09:47:08;0;50	09941;8	58172;0;0;0;
$GPXUP;3929;09:47:09;0;50	09941;8	58172;0;0;0;
$GPXUP;3929;09:47:10;0;50	09941;8	58172;0;0;0;
$GPXUP;3929;09:47:11;0;50	09941;8	58172;0;0;0;
$GPXUP;3929;09:47:12;0;50	09941;8	58172;0;0;0;
$GPXUP;3929;09:47:13;0;50	09941;8	58172;0;0;0;
$GPXUP;3929;09:47:14;0;50	09941;8	58172;0;0;0;
$GPXUP;3929;09:47:15;0;50	09941;8	58172;0;0;0;
$GPXUP;3929;09:47:16;0;50	09941;8	58172;0;0;0;
$GPXUP;3929;09:47:17;0;50	09941;8	58172;0;0;0;
$GPXUP;3929;09:47:18;0;50	09941;8	58172;0;0;0;
$GPXUP;3929;09:47:19;0;50	09941;8	58172;0;0;0;
$GPXUP;3929;09:47:20;0;50	09941;8	58172;0;0;0;
$GPXUP;3929;09:47:21;0;50	09941;8	58172;0;0;0;
$GPXUP;3929;09:47:22;0;50	09941;8	58172;0;0;0;
$GPXUP;3929;09:47:23;0;50	09941;8	58172;0;0;0;
$GPXUP;3929;09:47:24;0;50	09941;8	58172;0;0;0;
$GPXUP;3929;09:47:25;0;50	09941;8	58172;0;0;0;
$GPXUP;3929;09:47:26;0;50	09941;8	58172;0;0;0;
$GPXUP;3929;09:47:27;0;50	09941;8	58172;0;0;0;
$GPXUP;3929;09:47:28;0;50	09941;8	58172;0;0;0;
$GPXUP;3929;09:47:29;0;50	09941;8	58172;0;0;0;
$GPXUP;3929;09:47:30;0;50	09941;8	58172;0;0;0;
$GPXUP;3929;09:47:31;0;50	09941;8	58172;0;0;0;
$GPXUP;3929;09:47:32;0;50	09941;8	58172;0;0;0;
$GPXUP;3929;09:47:33;0;50	09941;8	58172;0;0;0;
$GPXUP;3929;09:47:34;0;50	09941;8	58172;0;0;0;
$GPXUP;3929;09:47:35;0;50	09941;8	58172;0;0;0;
$GPXUP;3929;09:47:36;0;50	09941;8	58172;0;0;0;
$GPXUP;3929;09:47:37;0;50	09941;8	58172;0;0;0;
$GPXUP;3929;09:47:38;0;50	09941;8	58172;0;0;0;
$GPXUP;3929;09:47:39;0;50	09941;8	58172;0;0;0;
$GPXUP;3929;09:47:40;0;50	09941;8	58172;0;0;0;
$GPXUP;3929;09:47:41;0;50	09941;8	58172;0;0;0;
$GPXUP;3929;09:47:42;0;50	09941;8	58172;0;0;0;
$GPXUP;3929;09:47:43;0;50	09941;8	58172;0;0;0;
$GPXUP;3929;09:47:44;0;50	09941;8	58172;0;0;0;
$GPXUP;3929;09:47:45;0;50	09941;8	58172;0;0;0;
$GPXUP;3929;09:47:46;0;50	09941;8	58172;0;0;0;
$GPXUP;3929;09:47:47;0;50	09941;8	58172;0;0;0;
$GPXUP;3929;09:47:48;0;50	09941;8	58172;0;0;0;
$GPXUP;3929;09:47:49;0;50	09941;8	58172;0;0;0;
$GPXUP;3929;09:47:50;0;50	09941;8	58172;0;0;0;
$GPXUP;3929;09:47:51;0;50	09941;8	58172;0;0;0;
$GPXUP;3929;09:47:52;0;50	09941;8	58172;0;0;0;
$GPXUP;3929;09:47:53;0;50	09941;8	58172;0;0;0;
$GPXUP;3929;09:47:54;0;50	09941;8	58172;0;0;0;
$GPXUP;3929;09:47:55;0;50	09941;8	58172;0;0;0;
$GPXUP;3929;09:47:56;0;50	09941;8	58172;0;0;0;
$GPXUP;3929;09:47:57;0;50	09941;8	58172;0;0;0;
$GPXUP;3929;09:47:58;0;50	09941;8	58172;0;0;0;
$GPXUP;3929;09:47:59;0;50	09941;8	58172;0;0;0;
$GPXUP;3929;09:48:00;0;50	09941;8	58172;0;0;0;
$GPXUP;3929;09:48:01;0;50	09941;8	58172;0;0;0;
$GPXUP;3929;09:48:02;0;50	09941;8	58172;0;0;0;
$GPXUP;3929;09:48:03;0;50	09941;8	58172;0;0;0;
$GPXUP;3929;09:48:04;0;50	09941;8	58172;0;0;0;
$GPXUP;3929;09:48:05;0;50	09941;8	58172;0;0;0;
$GPXUP;3929;09:48:06;0;50	09941;8	58172;0;0;0;
$GPXUP;3929;09:48:07;0;50	09941;8	58172;0;0;0;
$GPXUP;3929;09:48:08;0;50	09941;8	58172;0;0;0;
$GPXUP;3929;09:48:09;0;50	09941;8	58172;0;0;0;
$GPXUP;3929;09:48:10;0;50	09941;8	58172;0;0;0;
$GPXUP;3929;09:48:11;0;50	09941;8	58172;0;0;0;
$GPXUP;3929;09:48:12;0;50	09941;8	58172;0;0;0;
$GPXUP;3929;09:48:13;0;50	09941;8	58172;0;0;0;
$GPXUP;3929;09:48:14;0;50	09941;8	58172;0;0;0;
$GPXUP;3929;09:48:15;0;50	09941;8	58172;0;0;0;
$GPXUP;3929;09:48:16;0;50	09941;8	58172;0;0;0;
$GPXUP;3929;09:48:17;0;50	09941;8	58172;0;0;0;
$GPXUP;3929;09:48:18;0;50	09941;8	58172;0;0;0;
$GPXUP;3929;09:48:19;0;50	09941;8	58172;0;0;0;
$GPXUP;3929;09:48:20;0;50	09941;8	58172;0;0;0;
$GPXUP;3929;09:48:21;0;50	09941;8	58172;0;0;0;
$GPXUP;3929;09:48:22;0;50	09941;8	58172;0;0;0;
$GPXUP;3929;09:48:23;0;50	09941;8	58172;0;0;0;
$GPXUP;3929;09:48:24;0;50	09941;8	58172;0;0;0;
$GPXUP;3929;09:48:25;0;50	09941;8	58172;0;0;0;
$GPXUP;3929;09:48:26;0;50	09941;8	58172;0;0;0;
$GPXUP;3929;09:48:27;0;50	09941;8	58172;0;0;0;
$GPXUP;3929;09:48:28;0;50	09941;8	58172;0;0;0;
$GPXUP;3929;09:48:29;0;50	09941;8	58172;0;0;0;
$GPXUP;3929;09:48:30;0;50	09941;8	58172;0;0;0;
$GPXUP;3929;09:48:31;0;50	09941;8	58172;0;0;0;
$GPXUP;3929;09:48:32;0;50	09941;8	58172;0;0;0;
$GPXUP;3929;09:48:33;0;50	09941;8	58172;0;0;0;
$GPXUP;3929;09:48:34;0;50	09941;8	58172;0;0;0;
$GPXUP;3929;09:48:35;0;50	09941;8	58172;0;0;0;
$GPXUP;3929;09:48:36;0;50	09941;8	58172;0;0;0;
$GPXUP;3929;09:48:37;0;50	09941;8	58172;0;0;0;
$GPXUP;3929;09:48:38;0;50	09941;8	58172;0;0;0;
$GPXUP;3929;09:48:39;0;50	09941;8	58172;0;0;0;
$GPXUP;3929;09:48:40;0;50	09941;8	58172;0;0;0;
$GPXUP;3929;09:48:41;0;50	09941;8	58172;0;0;0;
$GPXUP;3929;09:48:42;0;50	09941;8	58172;0;0;0;
$GPXUP;3929;09:48:43;0;50	09941;8	58172;0;0;0;
$GPXUP;3929;09:48:44;0;50	09941;8	58172;0;0;0;
$GPXUP;3929;09:48:45;0;50	09941;8	58172;0;0;0;
$GPXUP;3929;09:48:46;0;50	09941;8	58172;0;0;0;
$GPXUP;3929;09:48:47;0;50	09941;8	58172;0;0;0;
$GPXUP;3929;09:48:48;0;50	09941;8	58172;0;0;0;
$GPXUP;3929;09:48:49;0;50	09941;8	58172;0;0;0;
$GPXUP;3929;09:48:50;0;50	09941;8	58172;0;0;0;
$GPXUP;3929;09:48:51;0;50	09941;8	58172;0;0;0;
$GPXUP;3929;09:48:52;0;50	09941;8	58172;0;0;0;
$GPXUP;3929;09:48:53;0;50	09941;8	58172;0;0;0;
$GPXUP;3929;09:48:54;0;50	09941;8	58172;0;0;0;
$GPXUP;3929;09:48:55;0;50	09941;8	58172;0;0;0;
$GPXUP;3929;09:48:56;0;50	09941;8	58172;0;0;0;
$GPXUP;3929;09:48:57;0;50	09941;8	58172;0;0;0;
$GPXUP;3929;09:48:58;0;50	09941;8	58172;0;0;0;
$GPXUP;3929;09:48:59;0;50	09941;8	58172;0;0;0;
$GPXUP;3929;09:49:00;0;50	09941;8	58172;0;0;0;
$GPXUP;3929;09:49:01;0;50	09941;8	58172;0;0;0;
$GPXUP;3929;09:49:02;0;50	09941;8	58172;0;0;0;
$GPXUP;3929;09:49:03;0;50	09941;8	58172;0;0;0;
$GPXUP;3929;09:49:04;0;50	09941;8	58172;0;0;0;
$GPXUP;3929;09:49:05;0;50	09941;8	58172;0;0;0;
$GPXUP;3929;09:49:06;0;50	09941;8	58172;0;0;0;
$GPXUP;3929;09:49:07;0;50	09941;8	58172;0;0;0;
$GPXUP;3929;09:49:08;0;50	09941;8	58172;0;0;0;
$GPXUP;3929;09:49:09;0;50	09941;8	58172;0;0;0;
$GPXUP;3929;09:49:10;0;50	09941;8	58172;0;0;0;
$GPXUP;3929;09:49:11;0;50	09941;8	58172;0;0;0;
$GPXUP;3929;09:49:12;0;50	09941;8	58172;0;0;0;
$GPXUP;3929;09:49:13;0;50	09941;8	58172;0;0;0;
$GPXUP;3929;09:49:14;0;50	09941;8	58172;0;0;0;
$GPXUP;3929;09:49:15;0;50	09941;8	58172;0;0;0;
$GPXUP;3929;09:49:16;0;50	09941;8	58172;0;0;0;
$GPXUP;3929;09:49:17;0;50	09941;8	58172;0;0;0;
$GPXUP;3929;09:49:18;0;50	09941;8	58172;0;0;0;
$GPXUP;3929;09:49:19;0;50	09941;8	58172;0;0;0;
$GPXUP;3929;09:49:20;0;50	09941;8	58172;0;0;0;
$GPXUP;3929;09:49:21;0;50	09941;8	58172;0;0;0;
$GPXUP;3929;09:49:22;0;50	09941;8	58172;0;0;0;
$GPXUP;3929;09:49:23;0;50	09941;8	58172;0;0;0;
$GPXUP;3929;09:49:24;0;50	09941;8	58172;0;0;0;
$GPXUP;3929;09:49:25;0;50	09941;8	58172;0;0;0;
$GPXUP;3929;09:49:26;0;50	09941;8	58172;0;0;0;
$GPXUP;3929;09:49:27;0;50	09941;8	58172;0;0;0;
$GPXUP;3929;09:49:28;0;50	09941;8	58172;0;0;0;
$GPXUP;3929;09:49:29;0;50	09941;8	58172;0;0;0;
$GPXUP;3929;09:49:30;0;50	09941;8	58172;0;0;0;
$GPXUP;3929;09:49:31;0;50	09941;8	58172;0;0;0;
$GPXUP;3929;09:49:32;0;50	09941;8	58172;0;0;0;
$GPXUP;3929;09:49:33;0;50	09941;8	58172;0;0;0;
$GPXUP;3929;09:49:34;0;50	09941;8	58172;0;0;0;
$GPXUP;3929;09:49:35;0;50	09941;8	58172;0;0;0;
$GPXUP;3929;09:49:36;0;50	09941;8	58172;0;0;0;
$GPXUP;3929;09:49:37;0;50	09941;8	58172;0;0;0;
$GPXUP;3929;09:49:38;0;50	09941;8	58172;0;0;0;
$GPXUP;3929;09:49:39;0;50	09941;8	58172;0;0;0;
$GPXUP;3929;09:49:40;0;50	09941;8	58172;0;0;0;
$GPXUP;3929;09:49:41;0;50	09941;8	58172;0;0;0;
$GPXUP;3929;09:49:42;0;50	09941;8	58172;0;0;0;
$GPXUP;3929;09:49:43;0;50	09941;8	58172;0;0;0;
$GPXUP;3929;09:49:44;0;50	09941;8	58172;0;0;0;
$GPXUP;3929;09:49:45;0;50	09941;8	58172;0;0;0;
$GPXUP;3929;09:49:46;0;50	09941;8	58172;0;0;0;
$GPXUP;3929;09:49:47;0;50	09941;8	58172;0;0;0;
$GPXUP;3929;09:49:48;0;50	09941;8	58172;0;0;0;
$GPXUP;3929;09:49:49;0;50	09941;8	58172;0;0;0;
$GPXUP;3929;09:49:50;0;50	09941;8	58172;0;0;0;
$GPXUP;3929;09:49:51;0;50	09941;8	58172;0;0;0;
$GPXUP;3929;09:49:52;0;50	09941;8	58172;0;0;0;
$GPXUP;3929;09:49:53;0;50	09941;8	58172;0;0;0;
$GPXUP;3929;09:49:54;0;50	09941;8	58172;0;0;0;
$GPXUP;3929;09:49:55;0;50	09941;8	58172;0;0;0;
$GPXUP;3929;09:49:56;0;50	09941;8	58172;0;0;0;
$GPXUP;3929;09:49:57;0;50	09941;8	58172;0;0;0;
$GPXUP;3929;09:49:58;0;50	09941;8	58172;0;0;0;
$GPXUP;3929;09:49:59;0;50	09941;8	58172;0;0;0;
$GPXUP;3929;09:50:00;0;50	09941;8	58172;0;0;0;
$GPXUP;3929;09:50:01;0;50	09941;8	58172;0;0;0;
$GPXUP;3929;09:50:02;0;50	09941;8	58172;0;0;0;
$GPXUP;3929;09:50:03;0;50	09941;8	58172;0;0;0;
$GPXUP;3929;09:50:04;0;50	09941;8	58172;0;0;0;
$GPXUP;3929;09:50:05;0;50	09941;8	58172;0;0;0;
$GPXUP;3929;09:50:06;0;50	09941;8	58172;0;0;0;
$GPXUP;3929;09:50:07;0;50	09941;8	58172;0;0;0;
$GPXUP;3929;09:50:08;0;50	09941;8	58172;0;0;0;
$GPXUP;3929;09:50:09;0;50	09941;8	58172;0;0;0;
$GPXUP;3929;09:50:10;0;50	09941;8	58172;0;0;0;
$GPXUP;3929;09:50:11;0;50	09941;8	58172;0;0;0;
$GPXUP;3929;09:50:12;0;50	09941;8	58172;0;0;0;
$GPXUP;3929;09:50:13;0;50	09941;8	58172;0;0;0;
$GPXUP;3929;09:50:14;0;50	09941;8	58172;0;0;0;
$GPXUP;3929;09:50:15;0;50	09941;8	58172;0;0;0;
$GPXUP;3929;09:50:16;0;50	09941;8	58172;0;0;0;
$GPXUP;3929;09:50:17;0;50	09941;8	58172;0;0;0;
$GPXUP;3929;09:50:18;0;50	09941;8	58172;0;0;0;
$GPXUP;3929;09:50:19;0;50	09941;8	58172;0;0;0;
$GPXUP;3929;09:50:20;0;50	09941;8	58172;0;0;0;
$GPXUP;3929;09:50:21;0;50	09941;8	58172;0;0;0;
$GPXUP;3929;09:50:22;0;50	09941;8	58172;0;0;0;
$GPXUP;3929;09:50:23;0;50	09941;8	58172;0;0;0;
$GPXUP;3929;09:50:24;0;50	09941;8	58172;0;0;0;
$GPXUP;3929;09:50:25;0;50	09941;8	58172;0;0;0;
$GPXUP;3929;09:50:26;0;50	09941;8	58172;0;0;0;
$GPXUP;3929;09:50:27;0;50	09941;8	58172;0;0;0;
$GPXUP;3929;09:50:28;0;50	09941;8	58172;0;0;0;
$GPXUP;3929;09:50:29;0;50	09941;8	58172;0;0;0;
$GPXUP;3929;09:50:30;0;50	09941;8	58172;0;0;0;
$GPXUP;3929;09:50:31;0;50	09941;8	58172;0;0;0;
$GPXUP;3929;09:50:32;0;50	09941;8	58172;0;0;0;
$GPXUP;3929;09:50:33;0;50	09941;8	58172;0;0;0;
$GPXUP;3929;09:50:34;0;50	09941;8	58172;0;0;0;
$GPXUP;3929;09:50:35;0;50	09941;8	58172;0;0;0;
$GPXUP;3929;09:50:36;0;50	09941;8	58172;0;0;0;
$GPXUP;3929;09:50:37;0;50	09941;8	58172;0;0;0;
$GPXUP;3929;09:50:38;0;50	09941;8	58172;0;0;0;
$GPXUP;3929;09:50:39;0;50	09941;8	58172;0;0;0;
$GPXUP;3929;09:50:40;0;50	09941;8	58172;0;0;0;
$GPXUP;3929;09:50:41;0;50	09941;8	58172;0;0;0;
$GPXUP;3929;09:50:42;0;50	09941;8	58172;0;0;0;
$GPXUP;3929;09:50:43;0;50	09941;8	58172;0;0;0;
$GPXUP;3929;09:50:44;0;50	09941;8	58172;0;0;0;
$GPXUP;3929;09:50:45;0;50	09941;8	58172;0;0;0;
$GPXUP;3929;09:50:46;0;50	09941;8	58172;0;0;0;
$GPXUP;3929;09:50:47;0;50	09941;8	58172;0;0;0;
$GPXUP;3929;09:50:48;0;50	09941;8	58172;0;0;0;
$GPXUP;3929;09:50:49;0;50	09941;8	58172;0;0;0;
$GPXUP;3929;09:50:50;0;50	09941;8	58172;0;0;0;
$GPXUP;3929;09:50:51;0;50	09941;8	58172;0;0;0;
$GPXUP;3929;09:50:52;0;50	09941;8	58172;0;0;0;
$GPXUP;3929;09:50:53;0;50	09941;8	58172;0;0;0;
$GPXUP;3929;09:50:54;0;50	09941;8	58172;0;0;0;
$GPXUP;3929;09:50:55;0;50	09941;8	58172;0;0;0;
$GPXUP;3929;09:50:56;0;50	09941;8	58172;0;0;0;
$GPXUP;3929;09:50:57;0;50	09941;8	58172;0;0;0;
$GPXUP;3929;09:50:58;0;50	09941;8	58172;0;0;0;
$GPXUP;3929;09:50:59;0;50	09941;8	58172;0;0;0;
$GPXUP;3929;09:51:00;0;50	09941;8	58172;0;0;0;
$GPXUP;3929;09:51:01;0;50	09941;8	58172;0;0;0;
$GPXUP;3929;09:51:02;0;50	09941;8	58172;0;0;0;
$GPXUP;3929;09:51:03;0;50	09941;8	58172;0;0;0;
$GPXUP;3929;09:51:04;0;50	09941;8	58172;0;0;0;
$GPXUP;3929;09:51:05;0;50	09941;8	58172;0;0;0;
$GPXUP;3929;09:51:06;0;50	09941;8	58172;0;0;0;
$GPXUP;3929;09:51:07;0;50	09941;8	58172;0;0;0;
$GPXUP;3929;09:51:08;0;50	09941;8	58172;0;0;0;
$GPXUP;3929;09:51:09;0;50	09941;8	58172;0;0;0;
$GPXUP;3929;09:51:10;0;50	09941;8	58172;0;0;0;
$GPXUP;3929;09:51:11;0;50	09941;8	58172;0;0;0;
$GPXUP;3929;09:51:12;0;50	09941;8	58172;0;0;0;
$GPXUP;3929;09:51:13;0;50	09941;8	58172;0;0;0;
$GPXUP;3929;09:51:14;0;50	09941;8	58172;0;0;0;
$GPXUP;3929;09:51:15;0;50	09941;8	58172;0;0;0;
$GPXUP;3929;09:51:16;0;50	09941;8	58172;0;0;0;
$GPXUP;3929;09:51:17;0;50	09941;8	58172;0;0;0;
$GPXUP;3929;09:51:18;0;50	09941;8	58172;0;0;0;
$GPXUP;3929;09:51:19;0;50	09941;8	58172;0;0;0;
$GPXUP;3929;09:51:20;0;50	09941;8	58172;0;0;0;
$GPXUP;3929;09:51:21;0;50	09941;8	58172;0;0;0;
$GPXUP;3929;09:51:22;0;50	09941;8	58172;0;0;0;
$GPXUP;3929;09:51:23;0;50	09941;8	58172;0;0;0;
$GPXUP;3929;09:51:24;0;50	09941;8	58172;0;0;0;
$GPXUP;3929;09:51:25;0;50	09941;8	58172;0;0;0;
$GPXUP;3929;09:51:26;0;50	09941;8	58172;0;0;0;
$GPXUP;3929;09:51:27;0;50	09941;8	58172;0;0;0;
$GPXUP;3929;09:51:28;0;50	09941;8	58172;0;0;0;
[truncated: 3,234 more rows]
