# Supplementary material for: Pigeon Navigation: Different Routes Lead to Frankfurt
Source: PLoS One. 2014 Nov 12;9(11):e112439. doi: 10.1371/journal.pone.0112439 (PMC4229201; doi:10.1371/journal.pone.0112439)
Supplement: File S4 — Files containing the original track data and a ‘Read me’ explaining the data format. (ZIP) [file pone.0112439.s004.zip › S-KB/100525xup08_779.log]

$GPXUP;3929;08:31:36;0;50	07185;8	53891;0;0;0;
$GPXUP;3929;08:31:37;0;50	07185;8	53891;0;0;1;
$GPXUP;3929;08:31:38;0;50	07187;8	53888;0;0;4;
$GPXUP;3929;08:31:39;0;50	07194;8	53884;0;0;36;
$GPXUP;3929;08:31:40;0;50	07203;8	53879;0;0;39;
$GPXUP;3929;08:31:41;0;50	07212;8	53882;0;0;39;
$GPXUP;3929;08:31:42;0;50	07217;8	53896;0;0;42;
$GPXUP;3929;08:31:43;0;50	07218;8	53914;0;0;45;
$GPXUP;3929;08:31:44;0;50	07218;8	53932;0;0;44;
$GPXUP;3929;08:31:45;0;50	07214;8	53948;0;0;43;
$GPXUP;3929;08:31:46;0;50	07207;8	5396;0;0;48;
$GPXUP;3929;08:31:47;0;50	07198;8	53973;0;0;49;
$GPXUP;3929;08:31:48;0;50	0719;8	53988;0;0;48;
$GPXUP;3929;08:31:49;0;50	07184;8	54004;0;0;49;
$GPXUP;3929;08:31:50;0;50	07181;8	54022;0;0;49;
$GPXUP;3929;08:31:51;0;50	07181;8	54041;0;0;46;
$GPXUP;3929;08:31:52;0;50	07187;8	54056;0;0;44;
$GPXUP;3929;08:31:53;0;50	07196;8	54066;0;0;44;
$GPXUP;3929;08:31:54;0;50	07208;8	54069;0;0;49;
$GPXUP;3929;08:31:55;0;50	0722;8	54068;0;0;50;
$GPXUP;3929;08:31:56;0;50	07233;8	54066;0;0;51;
$GPXUP;3929;08:31:57;0;50	07245;8	54069;0;0;53;
$GPXUP;3929;08:31:58;0;50	07256;8	54081;0;0;51;
$GPXUP;3929;08:31:59;0;50	07265;8	54094;0;0;50;
$GPXUP;3929;08:32:00;0;50	07274;8	54108;0;0;51;
$GPXUP;3929;08:32:01;0;50	07284;8	54119;0;0;48;
$GPXUP;3929;08:32:02;0;50	07296;8	54126;0;0;50;
$GPXUP;3929;08:32:03;0;50	07307;8	54131;0;0;42;
$GPXUP;3929;08:32:04;0;50	07314;8	5414;0;0;38;
$GPXUP;3929;08:32:05;0;50	07316;8	54154;0;0;41;
$GPXUP;3929;08:32:06;0;50	07319;8	5417;0;0;44;
$GPXUP;3929;08:32:07;0;50	07326;8	54183;0;0;48;
$GPXUP;3929;08:32:08;0;50	07337;8	54194;0;0;57;
$GPXUP;3929;08:32:09;0;50	0735;8	54205;0;0;60;
$GPXUP;3929;08:32:10;0;50	07363;8	54219;0;0;64;
$GPXUP;3929;08:32:11;0;50	07374;8	54237;0;0;64;
$GPXUP;3929;08:32:12;0;50	07384;8	54256;0;0;64;
$GPXUP;3929;08:32:13;0;50	07394;8	54276;0;0;61;
$GPXUP;3929;08:32:14;0;50	07404;8	54293;0;0;61;
$GPXUP;3929;08:32:15;0;50	07418;8	54304;0;0;62;
$GPXUP;3929;08:32:16;0;50	07432;8	54315;0;0;62;
$GPXUP;3929;08:32:17;0;50	07442;8	54332;0;0;60;
$GPXUP;3929;08:32:18;0;50	07449;8	54352;0;0;57;
$GPXUP;3929;08:32:19;0;50	07454;8	54372;0;0;56;
$GPXUP;3929;08:32:20;0;50	07455;8	54394;0;0;60;
$GPXUP;3929;08:32:21;0;50	07452;8	54417;0;0;61;
$GPXUP;3929;08:32:22;0;50	07449;8	54441;0;0;60;
$GPXUP;3929;08:32:23;0;50	07448;8	54464;0;0;56;
$GPXUP;3929;08:32:24;0;50	0745;8	54485;0;0;56;
$GPXUP;3929;08:32:25;0;50	07454;8	54505;0;0;55;
$GPXUP;3929;08:32:26;0;50	07462;8	54523;0;0;57;
$GPXUP;3929;08:32:27;0;50	07469;8	54541;0;0;54;
$GPXUP;3929;08:32:28;0;50	07474;8	5456;0;0;53;
$GPXUP;3929;08:32:29;0;50	07475;8	5458;0;0;52;
$GPXUP;3929;08:32:30;0;50	07475;8	546;0;0;51;
$GPXUP;3929;08:32:31;0;50	07471;8	54619;0;0;50;
$GPXUP;3929;08:32:32;0;50	07468;8	54637;0;0;49;
$GPXUP;3929;08:32:33;0;50	07469;8	54656;0;0;49;
$GPXUP;3929;08:32:34;0;50	07476;8	54671;0;0;54;
$GPXUP;3929;08:32:35;0;50	07488;8	54683;0;0;55;
$GPXUP;3929;08:32:36;0;50	07501;8	54691;0;0;56;
$GPXUP;3929;08:32:37;0;50	07515;8	54694;0;0;57;
$GPXUP;3929;08:32:38;0;50	07529;8	547;0;0;58;
$GPXUP;3929;08:32:39;0;50	0754;8	54714;0;0;58;
$GPXUP;3929;08:32:40;0;50	0755;8	54731;0;0;56;
$GPXUP;3929;08:32:41;0;50	07559;8	54747;0;0;57;
$GPXUP;3929;08:32:42;0;50	07565;8	54766;0;0;53;
$GPXUP;3929;08:32:43;0;50	07572;8	54784;0;0;54;
$GPXUP;3929;08:32:44;0;50	07582;8	54797;0;0;52;
$GPXUP;3929;08:32:45;0;50	07593;8	54807;0;0;52;
$GPXUP;3929;08:32:46;0;50	07602;8	54821;0;0;49;
$GPXUP;3929;08:32:47;0;50	07609;8	54837;0;0;51;
$GPXUP;3929;08:32:48;0;50	07615;8	54854;0;0;51;
$GPXUP;3929;08:32:49;0;50	07621;8	54873;0;0;54;
$GPXUP;3929;08:32:50;0;50	07629;8	54891;0;0;54;
$GPXUP;3929;08:32:51;0;50	07637;8	54908;0;0;55;
$GPXUP;3929;08:32:52;0;50	07646;8	54924;0;0;55;
$GPXUP;3929;08:32:53;0;50	07653;8	54942;0;0;54;
$GPXUP;3929;08:32:54;0;50	07658;8	54962;0;0;53;
$GPXUP;3929;08:32:55;0;50	07663;8	54981;0;0;52;
$GPXUP;3929;08:32:56;0;50	0767;8	54997;0;0;54;
$GPXUP;3929;08:32:57;0;50	07682;8	55007;0;0;54;
$GPXUP;3929;08:32:58;0;50	07696;8	55015;0;0;61;
$GPXUP;3929;08:32:59;0;50	07709;8	55027;0;0;60;
$GPXUP;3929;08:33:00;0;50	07721;8	55041;0;0;60;
$GPXUP;3929;08:33:01;0;50	07732;8	55056;0;0;58;
$GPXUP;3929;08:33:02;0;50	07743;8	55072;0;0;61;
$GPXUP;3929;08:33:03;0;50	07754;8	55089;0;0;63;
$GPXUP;3929;08:33:04;0;50	07763;8	55109;0;0;60;
$GPXUP;3929;08:33:05;0;50	0777;8	5513;0;0;61;
$GPXUP;3929;08:33:06;0;50	07779;8	55149;0;0;61;
$GPXUP;3929;08:33:07;0;50	07789;8	55166;0;0;60;
$GPXUP;3929;08:33:08;0;50	07801;8	55183;0;0;62;
$GPXUP;3929;08:33:09;0;50	07812;8	552;0;0;62;
$GPXUP;3929;08:33:10;0;50	07823;8	55217;0;0;63;
$GPXUP;3929;08:33:11;0;50	07834;8	55235;0;0;60;
$GPXUP;3929;08:33:12;0;50	07841;8	55255;0;0;57;
$GPXUP;3929;08:33:13;0;50	07844;8	55276;0;0;58;
$GPXUP;3929;08:33:14;0;50	07845;8	55299;0;0;60;
$GPXUP;3929;08:33:15;0;50	07843;8	55322;0;0;57;
$GPXUP;3929;08:33:16;0;50	07843;8	55344;0;0;55;
$GPXUP;3929;08:33:17;0;50	07849;8	55363;0;0;55;
$GPXUP;3929;08:33:18;0;50	07857;8	5538;0;0;57;
$GPXUP;3929;08:33:19;0;50	07866;8	55398;0;0;57;
$GPXUP;3929;08:33:20;0;50	07875;8	55415;0;0;56;
$GPXUP;3929;08:33:21;0;50	07884;8	55432;0;0;57;
$GPXUP;3929;08:33:22;0;50	07891;8	55451;0;0;57;
$GPXUP;3929;08:33:23;0;50	07895;8	55473;0;0;59;
$GPXUP;3929;08:33:24;0;50	07896;8	55496;0;0;60;
$GPXUP;3929;08:33:25;0;50	07899;8	55518;0;0;60;
$GPXUP;3929;08:33:26;0;50	07905;8	5554;0;0;60;
$GPXUP;3929;08:33:27;0;50	0791;8	55562;0;0;62;
$GPXUP;3929;08:33:28;0;50	07911;8	55587;0;0;62;
$GPXUP;3929;08:33:29;0;50	07914;8	5561;0;0;60;
$GPXUP;3929;08:33:30;0;50	07917;8	55633;0;0;61;
$GPXUP;3929;08:33:31;0;50	07919;8	55656;0;0;60;
$GPXUP;3929;08:33:32;0;50	07922;8	55679;0;0;60;
$GPXUP;3929;08:33:33;0;50	07928;8	557;0;0;58;
$GPXUP;3929;08:33:34;0;50	07934;8	5572;0;0;59;
$GPXUP;3929;08:33:35;0;50	07939;8	55742;0;0;60;
$GPXUP;3929;08:33:36;0;50	07943;8	55765;0;0;61;
$GPXUP;3929;08:33:37;0;50	07947;8	55788;0;0;61;
$GPXUP;3929;08:33:38;0;50	07952;8	5581;0;0;61;
$GPXUP;3929;08:33:39;0;50	07957;8	55832;0;0;60;
$GPXUP;3929;08:33:40;0;50	07964;8	55853;0;0;59;
$GPXUP;3929;08:33:41;0;50	07973;8	55872;0;0;61;
$GPXUP;3929;08:33:42;0;50	07982;8	55891;0;0;62;
$GPXUP;3929;08:33:43;0;50	0799;8	55911;0;0;62;
$GPXUP;3929;08:33:44;0;50	07997;8	55932;0;0;61;
$GPXUP;3929;08:33:45;0;50	08003;8	55955;0;0;63;
$GPXUP;3929;08:33:46;0;50	08012;8	55975;0;0;63;
$GPXUP;3929;08:33:47;0;50	0802;8	55996;0;0;62;
$GPXUP;3929;08:33:48;0;50	08026;8	56018;0;0;62;
$GPXUP;3929;08:33:49;0;50	08032;8	56041;0;0;62;
$GPXUP;3929;08:33:50;0;50	0804;8	56062;0;0;62;
$GPXUP;3929;08:33:51;0;50	08048;8	56082;0;0;63;
$GPXUP;3929;08:33:52;0;50	08055;8	56105;0;0;64;
$GPXUP;3929;08:33:53;0;50	0806;8	56128;0;0;64;
$GPXUP;3929;08:33:54;0;50	08067;8	56151;0;0;63;
$GPXUP;3929;08:33:55;0;50	08073;8	56173;0;0;61;
$GPXUP;3929;08:33:56;0;50	08083;8	5619;0;0;61;
$GPXUP;3929;08:33:57;0;50	08095;8	56205;0;0;61;
$GPXUP;3929;08:33:58;0;50	08107;8	5622;0;0;61;
$GPXUP;3929;08:33:59;0;50	08118;8	56238;0;0;61;
$GPXUP;3929;08:34:00;0;50	0813;8	56252;0;0;64;
$GPXUP;3929;08:34:01;0;50	08144;8	56264;0;0;65;
$GPXUP;3929;08:34:02;0;50	08157;8	56279;0;0;67;
$GPXUP;3929;08:34:03;0;50	08169;8	56297;0;0;65;
$GPXUP;3929;08:34:04;0;50	08178;8	56319;0;0;65;
$GPXUP;3929;08:34:05;0;50	08184;8	56342;0;0;65;
$GPXUP;3929;08:34:06;0;50	0819;8	56366;0;0;65;
$GPXUP;3929;08:34:07;0;50	082;8	56386;0;0;64;
$GPXUP;3929;08:34:08;0;50	08211;8	56403;0;0;65;
$GPXUP;3929;08:34:09;0;50	08223;8	56421;0;0;66;
$GPXUP;3929;08:34:10;0;50	08234;8	5644;0;0;66;
$GPXUP;3929;08:34:11;0;50	08246;8	56458;0;0;67;
$GPXUP;3929;08:34:12;0;50	08257;8	56478;0;0;67;
$GPXUP;3929;08:34:13;0;50	08266;8	565;0;0;68;
$GPXUP;3929;08:34:14;0;50	08275;8	56523;0;0;69;
$GPXUP;3929;08:34:15;0;50	08282;8	56547;0;0;69;
$GPXUP;3929;08:34:16;0;50	08288;8	56572;0;0;68;
$GPXUP;3929;08:34:17;0;50	08296;8	56596;0;0;67;
$GPXUP;3929;08:34:18;0;50	08304;8	56618;0;0;64;
$GPXUP;3929;08:34:19;0;50	08314;8	56637;0;0;66;
$GPXUP;3929;08:34:20;0;50	08326;8	56655;0;0;67;
$GPXUP;3929;08:34:21;0;50	0834;8	5667;0;0;65;
$GPXUP;3929;08:34:22;0;50	08353;8	56686;0;0;68;
$GPXUP;3929;08:34:23;0;50	08364;8	56704;0;0;66;
$GPXUP;3929;08:34:24;0;50	08376;8	56722;0;0;67;
$GPXUP;3929;08:34:25;0;50	08389;8	56739;0;0;67;
$GPXUP;3929;08:34:26;0;50	08401;8	56757;0;0;68;
$GPXUP;3929;08:34:27;0;50	08413;8	56776;0;0;69;
$GPXUP;3929;08:34:28;0;50	08424;8	56797;0;0;69;
$GPXUP;3929;08:34:29;0;50	08435;8	56818;0;0;69;
$GPXUP;3929;08:34:30;0;50	08443;8	56841;0;0;69;
$GPXUP;3929;08:34:31;0;50	08448;8	56866;0;0;68;
$GPXUP;3929;08:34:32;0;50	08456;8	56889;0;0;67;
$GPXUP;3929;08:34:33;0;50	08466;8	56908;0;0;64;
$GPXUP;3929;08:34:34;0;50	08478;8	56924;0;0;64;
$GPXUP;3929;08:34:35;0;50	08489;8	56942;0;0;64;
$GPXUP;3929;08:34:36;0;50	08499;8	56962;0;0;65;
$GPXUP;3929;08:34:37;0;50	08513;8	56976;0;0;67;
$GPXUP;3929;08:34:38;0;50	08529;8	56984;0;0;67;
$GPXUP;3929;08:34:39;0;50	08543;8	56995;0;0;66;
$GPXUP;3929;08:34:40;0;50	08556;8	57011;0;0;65;
$GPXUP;3929;08:34:41;0;50	08569;8	57027;0;0;65;
$GPXUP;3929;08:34:42;0;50	08581;8	57044;0;0;65;
$GPXUP;3929;08:34:43;0;50	08594;8	57059;0;0;65;
$GPXUP;3929;08:34:44;0;50	08608;8	57071;0;0;66;
$GPXUP;3929;08:34:45;0;50	08624;8	57081;0;0;66;
$GPXUP;3929;08:34:46;0;50	08636;8	57096;0;0;65;
$GPXUP;3929;08:34:47;0;50	08646;8	57116;0;0;66;
$GPXUP;3929;08:34:48;0;50	08655;8	57137;0;0;65;
$GPXUP;3929;08:34:49;0;50	08664;8	57158;0;0;65;
$GPXUP;3929;08:34:50;0;50	08674;8	57177;0;0;63;
$GPXUP;3929;08:34:51;0;50	08686;8	57194;0;0;64;
$GPXUP;3929;08:34:52;0;50	08698;8	5721;0;0;65;
$GPXUP;3929;08:34:53;0;50	08711;8	57224;0;0;62;
$GPXUP;3929;08:34:54;0;50	08724;8	57236;0;0;63;
$GPXUP;3929;08:34:55;0;50	0874;8	57244;0;0;64;
$GPXUP;3929;08:34:56;0;50	08755;8	57248;0;0;65;
$GPXUP;3929;08:34:57;0;50	08772;8	5725;0;0;65;
$GPXUP;3929;08:34:58;0;50	08788;8	57254;0;0;69;
$GPXUP;3929;08:34:59;0;50	08805;8	57262;0;0;70;
$GPXUP;3929;08:35:00;0;50	0882;8	57275;0;0;71;
$GPXUP;3929;08:35:01;0;50	08836;8	57288;0;0;72;
$GPXUP;3929;08:35:02;0;50	08853;8	57295;0;0;73;
$GPXUP;3929;08:35:03;0;50	08872;8	57297;0;0;76;
$GPXUP;3929;08:35:04;0;50	08891;8	57296;0;0;75;
$GPXUP;3929;08:35:05;0;50	0891;8	57296;0;0;75;
$GPXUP;3929;08:35:06;0;50	08928;8	57299;0;0;76;
$GPXUP;3929;08:35:07;0;50	08946;8	57305;0;0;71;
$GPXUP;3929;08:35:08;0;50	08963;8	5731;0;0;71;
$GPXUP;3929;08:35:09;0;50	08982;8	5731;0;0;76;
$GPXUP;3929;08:35:10;0;50	09001;8	57307;0;0;76;
$GPXUP;3929;08:35:11;0;50	0902;8	57308;0;0;75;
$GPXUP;3929;08:35:12;0;50	09038;8	57318;0;0;77;
$GPXUP;3929;08:35:13;0;50	09054;8	57333;0;0;77;
$GPXUP;3929;08:35:14;0;50	0907;8	57349;0;0;77;
$GPXUP;3929;08:35:15;0;50	09086;8	57366;0;0;75;
$GPXUP;3929;08:35:16;0;50	09099;8	57387;0;0;72;
$GPXUP;3929;08:35:17;0;50	09109;8	5741;0;0;72;
$GPXUP;3929;08:35:18;0;50	0912;8	57433;0;0;72;
$GPXUP;3929;08:35:19;0;50	09128;8	57457;0;0;70;
$GPXUP;3929;08:35:20;0;50	09137;8	5748;0;0;69;
$GPXUP;3929;08:35:21;0;50	0915;8	57498;0;0;67;
$GPXUP;3929;08:35:22;0;50	09164;8	57508;0;0;64;
$GPXUP;3929;08:35:23;0;50	0918;8	57518;0;0;64;
$GPXUP;3929;08:35:24;0;50	09192;8	57532;0;0;61;
$GPXUP;3929;08:35:25;0;50	092;8	57552;0;0;64;
$GPXUP;3929;08:35:26;0;50	09208;8	57574;0;0;64;
$GPXUP;3929;08:35:27;0;50	09216;8	57595;0;0;64;
$GPXUP;3929;08:35:28;0;50	09227;8	57614;0;0;66;
$GPXUP;3929;08:35:29;0;50	09242;8	57626;0;0;65;
$GPXUP;3929;08:35:30;0;50	09257;8	57634;0;0;65;
$GPXUP;3929;08:35:31;0;50	09273;8	57639;0;0;65;
$GPXUP;3929;08:35:32;0;50	09289;8	57644;0;0;69;
$GPXUP;3929;08:35:33;0;50	09307;8	5765;0;0;75;
$GPXUP;3929;08:35:34;0;50	09324;8	5766;0;0;76;
$GPXUP;3929;08:35:35;0;50	09339;8	57677;0;0;74;
$GPXUP;3929;08:35:36;0;50	09352;8	57698;0;0;73;
$GPXUP;3929;08:35:37;0;50	09364;8	57719;0;0;70;
$GPXUP;3929;08:35:38;0;50	09377;8	57737;0;0;70;
$GPXUP;3929;08:35:39;0;50	09392;8	57752;0;0;69;
$GPXUP;3929;08:35:40;0;50	09407;8	57764;0;0;67;
$GPXUP;3929;08:35:41;0;50	09421;8	57778;0;0;70;
$GPXUP;3929;08:35:42;0;50	09432;8	57798;0;0;67;
$GPXUP;3929;08:35:43;0;50	09439;8	57821;0;0;65;
$GPXUP;3929;08:35:44;0;50	09442;8	57846;0;0;66;
$GPXUP;3929;08:35:45;0;50	09445;8	57871;0;0;66;
$GPXUP;3929;08:35:46;0;50	09451;8	57894;0;0;63;
$GPXUP;3929;08:35:47;0;50	09461;8	57911;0;0;59;
$GPXUP;3929;08:35:48;0;50	09472;8	57926;0;0;57;
$GPXUP;3929;08:35:49;0;50	09483;8	5794;0;0;58;
$GPXUP;3929;08:35:50;0;50	09496;8	5795;0;0;56;
$GPXUP;3929;08:35:51;0;50	09509;8	57956;0;0;58;
$GPXUP;3929;08:35:52;0;50	09523;8	57964;0;0;58;
$GPXUP;3929;08:35:53;0;50	09536;8	57973;0;0;59;
$GPXUP;3929;08:35:54;0;50	0955;8	5798;0;0;62;
$GPXUP;3929;08:35:55;0;50	09565;8	57989;0;0;63;
$GPXUP;3929;08:35:56;0;50	09578;8	58002;0;0;63;
$GPXUP;3929;08:35:57;0;50	09592;8	58015;0;0;64;
$GPXUP;3929;08:35:58;0;50	09606;8	58024;0;0;64;
$GPXUP;3929;08:35:59;0;50	09622;8	5803;0;0;64;
$GPXUP;3929;08:36:00;0;50	09638;8	58035;0;0;65;
$GPXUP;3929;08:36:01;0;50	09653;8	5804;0;0;64;
$GPXUP;3929;08:36:02;0;50	09668;8	58049;0;0;64;
$GPXUP;3929;08:36:03;0;50	09681;8	58063;0;0;63;
$GPXUP;3929;08:36:04;0;50	09694;8	58077;0;0;61;
$GPXUP;3929;08:36:05;0;50	09708;8	58084;0;0;61;
$GPXUP;3929;08:36:06;0;50	09723;8	58085;0;0;62;
$GPXUP;3929;08:36:07;0;50	09739;8	58087;0;0;62;
$GPXUP;3929;08:36:08;0;50	09752;8	58095;0;0;57;
$GPXUP;3929;08:36:09;0;50	09765;8	58105;0;0;57;
$GPXUP;3929;08:36:10;0;50	09778;8	58114;0;0;60;
$GPXUP;3929;08:36:11;0;50	09792;8	58124;0;0;57;
$GPXUP;3929;08:36:12;0;50	09803;8	58137;0;0;56;
$GPXUP;3929;08:36:13;0;50	0981;8	58154;0;0;57;
$GPXUP;3929;08:36:14;0;50	09816;8	58175;0;0;58;
$GPXUP;3929;08:36:15;0;50	09822;8	58197;0;0;60;
$GPXUP;3929;08:36:16;0;50	0983;8	58216;0;0;60;
$GPXUP;3929;08:36:17;0;50	09839;8	58235;0;0;62;
$GPXUP;3929;08:36:18;0;50	09849;8	58253;0;0;63;
$GPXUP;3929;08:36:19;0;50	0986;8	58271;0;0;63;
$GPXUP;3929;08:36:20;0;50	09868;8	58292;0;0;64;
$GPXUP;3929;08:36:21;0;50	09875;8	58314;0;0;64;
$GPXUP;3929;08:36:22;0;50	09884;8	58336;0;0;66;
$GPXUP;3929;08:36:23;0;50	09892;8	58359;0;0;66;
$GPXUP;3929;08:36:24;0;50	09903;8	58377;0;0;68;
$GPXUP;3929;08:36:24;0;50	09917;8	58392;0;0;68;
$GPXUP;3929;08:36:25;0;50	09932;8	58406;0;0;69;
$GPXUP;3929;08:36:26;0;50	09947;8	5842;0;0;73;
$GPXUP;3929;08:36:27;0;50	09962;8	58437;0;0;72;
$GPXUP;3929;08:36:28;0;50	09976;8	58453;0;0;71;
$GPXUP;3929;08:36:29;0;50	09992;8	58465;0;0;69;
$GPXUP;3929;08:36:30;0;50	10007;8	58477;0;0;67;
$GPXUP;3929;08:36:31;0;50	10022;8	58491;0;0;67;
$GPXUP;3929;08:36:32;0;50	10035;8	58506;0;0;68;
$GPXUP;3929;08:36:33;0;50	10048;8	58523;0;0;66;
$GPXUP;3929;08:36:34;0;50	1006;8	58541;0;0;67;
$GPXUP;3929;08:36:35;0;50	10072;8	58557;0;0;65;
$GPXUP;3929;08:36:36;0;50	10084;8	58574;0;0;66;
$GPXUP;3929;08:36:37;0;50	10098;8	58589;0;0;68;
$GPXUP;3929;08:36:38;0;50	10111;8	58604;0;0;67;
$GPXUP;3929;08:36:39;0;50	10122;8	58622;0;0;63;
$GPXUP;3929;08:36:40;0;50	10131;8	58645;0;0;66;
$GPXUP;3929;08:36:41;0;50	10138;8	58669;0;0;65;
$GPXUP;3929;08:36:42;0;50	10144;8	58692;0;0;62;
$GPXUP;3929;08:36:43;0;50	10152;8	58712;0;0;64;
$GPXUP;3929;08:36:44;0;50	10163;8	58731;0;0;63;
$GPXUP;3929;08:36:45;0;50	10174;8	58748;0;0;61;
$GPXUP;3929;08:36:46;0;50	10183;8	58766;0;0;59;
$GPXUP;3929;08:36:47;0;50	10189;8	58786;0;0;59;
$GPXUP;3929;08:36:48;0;50	10193;8	58809;0;0;60;
$GPXUP;3929;08:36:49;0;50	10196;8	58831;0;0;60;
$GPXUP;3929;08:36:50;0;50	10198;8	58855;0;0;63;
$GPXUP;3929;08:36:51;0;50	10197;8	5888;0;0;64;
$GPXUP;3929;08:36:52;0;50	10199;8	58904;0;0;62;
$GPXUP;3929;08:36:53;0;50	10204;8	58927;0;0;62;
$GPXUP;3929;08:36:54;0;50	10207;8	58951;0;0;63;
$GPXUP;3929;08:36:55;0;50	10208;8	58976;0;0;64;
$GPXUP;3929;08:36:56;0;50	10212;8	59;0;0;64;
$GPXUP;3929;08:36:57;0;50	10216;8	59024;0;0;65;
$GPXUP;3929;08:36:58;0;50	10219;8	59049;0;0;67;
$GPXUP;3929;08:36:59;0;50	1022;8	59075;0;0;68;
$GPXUP;3929;08:37:00;0;50	1022;8	59102;0;0;67;
$GPXUP;3929;08:37:01;0;50	1022;8	59128;0;0;67;
$GPXUP;3929;08:37:02;0;50	10222;8	59153;0;0;63;
$GPXUP;3929;08:37:03;0;50	10228;8	59176;0;0;62;
$GPXUP;3929;08:37:04;0;50	10234;8	59198;0;0;62;
$GPXUP;3929;08:37:05;0;50	10239;8	5922;0;0;62;
$GPXUP;3929;08:37:06;0;50	10242;8	59244;0;0;63;
$GPXUP;3929;08:37:07;0;50	10241;8	5927;0;0;68;
$GPXUP;3929;08:37:08;0;50	1024;8	59296;0;0;67;
$GPXUP;3929;08:37:09;0;50	10243;8	59321;0;0;66;
$GPXUP;3929;08:37:10;0;50	10252;8	59342;0;0;63;
$GPXUP;3929;08:37:11;0;50	10262;8	59361;0;0;64;
$GPXUP;3929;08:37:12;0;50	10273;8	59379;0;0;65;
$GPXUP;3929;08:37:13;0;50	10285;8	59396;0;0;65;
$GPXUP;3929;08:37:14;0;50	10297;8	59412;0;0;63;
$GPXUP;3929;08:37:15;0;50	1031;8	59426;0;0;62;
$GPXUP;3929;08:37:16;0;50	10323;8	59439;0;0;61;
$GPXUP;3929;08:37:17;0;50	10337;8	5945;0;0;62;
$GPXUP;3929;08:37:18;0;50	1035;8	59462;0;0;62;
$GPXUP;3929;08:37:19;0;50	10362;8	59475;0;0;58;
$GPXUP;3929;08:37:20;0;50	10372;8	59492;0;0;57;
$GPXUP;3929;08:37:21;0;50	10379;8	5951;0;0;57;
$GPXUP;3929;08:37:22;0;50	10385;8	5953;0;0;58;
$GPXUP;3929;08:37:23;0;50	1039;8	59551;0;0;58;
$GPXUP;3929;08:37:24;0;50	10399;8	59569;0;0;60;
$GPXUP;3929;08:37:25;0;50	10411;8	59584;0;0;61;
$GPXUP;3929;08:37:26;0;50	10422;8	596;0;0;58;
$GPXUP;3929;08:37:27;0;50	1043;8	59618;0;0;60;
$GPXUP;3929;08:37:28;0;50	10438;8	59639;0;0;60;
$GPXUP;3929;08:37:29;0;50	10444;8	59661;0;0;61;
$GPXUP;3929;08:37:30;0;50	1045;8	59683;0;0;62;
$GPXUP;3929;08:37:31;0;50	10454;8	59705;0;0;60;
$GPXUP;3929;08:37:32;0;50	10455;8	59729;0;0;61;
$GPXUP;3929;08:37:33;0;50	10457;8	59752;0;0;59;
$GPXUP;3929;08:37:34;0;50	10461;8	59775;0;0;61;
$GPXUP;3929;08:37:35;0;50	10466;8	59797;0;0;63;
$GPXUP;3929;08:37:36;0;50	10473;8	5982;0;0;63;
$GPXUP;3929;08:37:37;0;50	10477;8	59843;0;0;63;
$GPXUP;3929;08:37:38;0;50	10481;8	59867;0;0;64;
$GPXUP;3929;08:37:39;0;50	10485;8	59891;0;0;60;
$GPXUP;3929;08:37:40;0;50	10488;8	59914;0;0;60;
$GPXUP;3929;08:37:41;0;50	10489;8	59938;0;0;61;
$GPXUP;3929;08:37:42;0;50	10488;8	59962;0;0;61;
$GPXUP;3929;08:37:43;0;50	10484;8	59984;0;0;60;
$GPXUP;3929;08:37:44;0;50	10478;8	60006;0;0;60;
$GPXUP;3929;08:37:45;0;50	10474;8	60028;0;0;60;
$GPXUP;3929;08:37:46;0;50	10468;8	60051;0;0;62;
$GPXUP;3929;08:37:47;0;50	10464;8	60075;0;0;63;
$GPXUP;3929;08:37:48;0;50	10459;8	60096;0;0;61;
$GPXUP;3929;08:37:49;0;50	10451;8	60118;0;0;61;
$GPXUP;3929;08:37:50;0;50	10443;8	60138;0;0;60;
$GPXUP;3929;08:37:51;0;50	10434;8	60158;0;0;60;
$GPXUP;3929;08:37:52;0;50	10425;8	60176;0;0;60;
$GPXUP;3929;08:37:53;0;50	10417;8	60195;0;0;57;
$GPXUP;3929;08:37:54;0;50	10413;8	60216;0;0;55;
$GPXUP;3929;08:37:55;0;50	10414;8	60237;0;0;52;
$GPXUP;3929;08:37:56;0;50	1042;8	60256;0;0;55;
$GPXUP;3929;08:37:57;0;50	10428;8	60274;0;0;55;
$GPXUP;3929;08:37:58;0;50	10434;8	60293;0;0;54;
$GPXUP;3929;08:37:59;0;50	10438;8	60313;0;0;54;
$GPXUP;3929;08:38:00;0;50	10441;8	60333;0;0;54;
$GPXUP;3929;08:38:01;0;50	10444;8	60355;0;0;55;
$GPXUP;3929;08:38:02;0;50	10446;8	60376;0;0;54;
$GPXUP;3929;08:38:03;0;50	10447;8	60398;0;0;55;
$GPXUP;3929;08:38:04;0;50	10451;8	60419;0;0;57;
$GPXUP;3929;08:38:05;0;50	10456;8	60439;0;0;56;
$GPXUP;3929;08:38:06;0;50	1046;8	6046;0;0;57;
$GPXUP;3929;08:38:07;0;50	10465;8	60481;0;0;57;
$GPXUP;3929;08:38:08;0;50	10473;8	60498;0;0;57;
$GPXUP;3929;08:38:09;0;50	10483;8	60515;0;0;58;
$GPXUP;3929;08:38:10;0;50	10489;8	60535;0;0;59;
$GPXUP;3929;08:38:11;0;50	10494;8	60557;0;0;59;
$GPXUP;3929;08:38:12;0;50	105;8	60578;0;0;60;
$GPXUP;3929;08:38:13;0;50	10508;8	60597;0;0;59;
$GPXUP;3929;08:38:14;0;50	10517;8	60616;0;0;61;
$GPXUP;3929;08:38:15;0;50	10523;8	60637;0;0;60;
$GPXUP;3929;08:38:16;0;50	1053;8	60658;0;0;60;
$GPXUP;3929;08:38:17;0;50	10541;8	60674;0;0;60;
$GPXUP;3929;08:38:18;0;50	10552;8	6069;0;0;61;
$GPXUP;3929;08:38:19;0;50	10564;8	60706;0;0;62;
$GPXUP;3929;08:38:20;0;50	10576;8	60722;0;0;63;
$GPXUP;3929;08:38:21;0;50	10585;8	6074;0;0;62;
$GPXUP;3929;08:38:22;0;50	10594;8	6076;0;0;62;
$GPXUP;3929;08:38:23;0;50	10605;8	60776;0;0;59;
$GPXUP;3929;08:38:24;0;50	10618;8	60788;0;0;59;
$GPXUP;3929;08:38:25;0;50	10632;8	60796;0;0;58;
$GPXUP;3929;08:38:26;0;50	10647;8	60802;0;0;61;
$GPXUP;3929;08:38:27;0;50	10662;8	60807;0;0;61;
$GPXUP;3929;08:38:28;0;50	10675;8	60816;0;0;59;
$GPXUP;3929;08:38:29;0;50	10688;8	60829;0;0;59;
$GPXUP;3929;08:38:30;0;50	107;8	60842;0;0;59;
$GPXUP;3929;08:38:31;0;50	10713;8	60853;0;0;58;
$GPXUP;3929;08:38:32;0;50	10726;8	60863;0;0;61;
$GPXUP;3929;08:38:33;0;50	10741;8	6087;0;0;62;
$GPXUP;3929;08:38:34;0;50	10754;8	60882;0;0;60;
$GPXUP;3929;08:38:35;0;50	10763;8	609;0;0;60;
$GPXUP;3929;08:38:36;0;50	10772;8	60919;0;0;59;
$GPXUP;3929;08:38:37;0;50	10782;8	60935;0;0;60;
$GPXUP;3929;08:38:38;0;50	10795;8	60946;0;0;58;
$GPXUP;3929;08:38:39;0;50	10809;8	60951;0;0;58;
$GPXUP;3929;08:38:40;0;50	10824;8	60951;0;0;60;
$GPXUP;3929;08:38:41;0;50	10839;8	60949;0;0;61;
$GPXUP;3929;08:38:42;0;50	10855;8	60945;0;0;64;
$GPXUP;3929;08:38:43;0;50	1087;8	6094;0;0;64;
$GPXUP;3929;08:38:44;0;50	10887;8	60935;0;0;64;
$GPXUP;3929;08:38:45;0;50	10902;8	60925;0;0;66;
$GPXUP;3929;08:38:46;0;50	10916;8	6091;0;0;68;
$GPXUP;3929;08:38:47;0;50	1093;8	60896;0;0;68;
$GPXUP;3929;08:38:48;0;50	10946;8	60889;0;0;65;
$GPXUP;3929;08:38:49;0;50	10961;8	60884;0;0;64;
$GPXUP;3929;08:38:50;0;50	10977;8	60887;0;0;62;
$GPXUP;3929;08:38:51;0;50	10993;8	60898;0;0;66;
$GPXUP;3929;08:38:52;0;50	11006;8	6091;0;0;64;
$GPXUP;3929;08:38:53;0;50	11019;8	60925;0;0;64;
$GPXUP;3929;08:38:54;0;50	11033;8	60939;0;0;66;
$GPXUP;3929;08:38:55;0;50	11045;8	60956;0;0;66;
$GPXUP;3929;08:38:56;0;50	11055;8	60976;0;0;67;
$GPXUP;3929;08:38:57;0;50	11063;8	60999;0;0;65;
$GPXUP;3929;08:38:58;0;50	1107;8	61022;0;0;64;
$GPXUP;3929;08:38:59;0;50	11078;8	61045;0;0;65;
$GPXUP;3929;08:39:00;0;50	11086;8	61067;0;0;66;
$GPXUP;3929;08:39:01;0;50	11093;8	61091;0;0;68;
$GPXUP;3929;08:39:02;0;50	11102;8	61114;0;0;70;
$GPXUP;3929;08:39:03;0;50	11113;8	61136;0;0;69;
$GPXUP;3929;08:39:04;0;50	11122;8	61157;0;0;66;
$GPXUP;3929;08:39:05;0;50	11131;8	61177;0;0;60;
$GPXUP;3929;08:39:06;0;50	11136;8	61198;0;0;53;
$GPXUP;3929;08:39:07;0;50	11139;8	61219;0;0;57;
$GPXUP;3929;08:39:08;0;50	11141;8	61241;0;0;59;
$GPXUP;3929;08:39:09;0;50	11145;8	61264;0;0;64;
$GPXUP;3929;08:39:10;0;50	1115;8	61288;0;0;66;
$GPXUP;3929;08:39:11;0;50	11156;8	61311;0;0;64;
$GPXUP;3929;08:39:12;0;50	11166;8	61331;0;0;63;
$GPXUP;3929;08:39:13;0;50	11176;8	6135;0;0;64;
$GPXUP;3929;08:39:14;0;50	11186;8	61368;0;0;62;
$GPXUP;3929;08:39:15;0;50	11194;8	61389;0;0;60;
$GPXUP;3929;08:39:16;0;50	11199;8	61412;0;0;62;
$GPXUP;3929;08:39:17;0;50	11207;8	61433;0;0;62;
$GPXUP;3929;08:39:18;0;50	11216;8	61453;0;0;62;
$GPXUP;3929;08:39:19;0;50	11226;8	61469;0;0;64;
$GPXUP;3929;08:39:20;0;50	1124;8	61484;0;0;64;
$GPXUP;3929;08:39:21;0;50	11252;8	61499;0;0;62;
$GPXUP;3929;08:39:22;0;50	11266;8	61512;0;0;64;
$GPXUP;3929;08:39:23;0;50	1128;8	61525;0;0;63;
$GPXUP;3929;08:39:24;0;50	11292;8	6154;0;0;63;
$GPXUP;3929;08:39:25;0;50	11304;8	61555;0;0;61;
$GPXUP;3929;08:39:26;0;50	11316;8	6157;0;0;60;
$GPXUP;3929;08:39:27;0;50	11324;8	61589;0;0;62;
$GPXUP;3929;08:39:28;0;50	11328;8	61613;0;0;65;
$GPXUP;3929;08:39:29;0;50	1133;8	61638;0;0;63;
$GPXUP;3929;08:39:30;0;50	11333;8	61661;0;0;60;
$GPXUP;3929;08:39:31;0;50	11338;8	61681;0;0;56;
$GPXUP;3929;08:39:32;0;50	11348;8	61698;0;0;59;
$GPXUP;3929;08:39:33;0;50	1136;8	6171;0;0;60;
$GPXUP;3929;08:39:34;0;50	11372;8	61724;0;0;59;
$GPXUP;3929;08:39:35;0;50	11384;8	61737;0;0;58;
$GPXUP;3929;08:39:36;0;50	11395;8	6175;0;0;59;
$GPXUP;3929;08:39:37;0;50	11408;8	61762;0;0;61;
$GPXUP;3929;08:39:38;0;50	11423;8	61773;0;0;66;
$GPXUP;3929;08:39:39;0;50	11434;8	61789;0;0;65;
$GPXUP;3929;08:39:40;0;50	11443;8	6181;0;0;64;
$GPXUP;3929;08:39:41;0;50	11452;8	61832;0;0;67;
$GPXUP;3929;08:39:42;0;50	11464;8	61851;0;0;68;
$GPXUP;3929;08:39:43;0;50	11478;8	61866;0;0;68;
$GPXUP;3929;08:39:44;0;50	11493;8	61875;0;0;65;
$GPXUP;3929;08:39:45;0;50	11509;8	61882;0;0;60;
$GPXUP;3929;08:39:46;0;50	11523;8	61888;0;0;53;
$GPXUP;3929;08:39:47;0;50	11534;8	61896;0;0;50;
$GPXUP;3929;08:39:48;0;50	11545;8	61908;0;0;54;
$GPXUP;3929;08:39:49;0;50	11556;8	61916;0;0;55;
$GPXUP;3929;08:39:50;0;50	11568;8	61919;0;0;47;
$GPXUP;3929;08:39:51;0;50	1158;8	61918;0;0;43;
$GPXUP;3929;08:39:52;0;50	1159;8	61913;0;0;42;
$GPXUP;3929;08:39:53;0;50	116;8	61908;0;0;41;
$GPXUP;3929;08:39:54;0;50	1161;8	61908;0;0;44;
$GPXUP;3929;08:39:55;0;50	1162;8	61915;0;0;48;
$GPXUP;3929;08:39:56;0;50	1163;8	61926;0;0;48;
$GPXUP;3929;08:39:57;0;50	1164;8	61936;0;0;47;
$GPXUP;3929;08:39:58;0;50	11649;8	61946;0;0;47;
$GPXUP;3929;08:39:59;0;50	11661;8	61954;0;0;53;
$GPXUP;3929;08:40:00;0;50	11674;8	61959;0;0;57;
$GPXUP;3929;08:40:01;0;50	11688;8	61964;0;0;62;
$GPXUP;3929;08:40:02;0;50	11702;8	61974;0;0;59;
$GPXUP;3929;08:40:03;0;50	11715;8	61982;0;0;65;
$GPXUP;3929;08:40:04;0;50	11731;8	61982;0;0;62;
$GPXUP;3929;08:40:05;0;50	11746;8	61981;0;0;61;
$GPXUP;3929;08:40:06;0;50	1176;8	61986;0;0;58;
$GPXUP;3929;08:40:07;0;50	11772;8	61999;0;0;57;
$GPXUP;3929;08:40:08;0;50	11784;8	62012;0;0;62;
$GPXUP;3929;08:40:09;0;50	11798;8	62022;0;0;62;
$GPXUP;3929;08:40:10;0;50	11812;8	62033;0;0;59;
$GPXUP;3929;08:40:11;0;50	11826;8	6204;0;0;64;
$GPXUP;3929;08:40:12;0;50	11842;8	62042;0;0;65;
$GPXUP;3929;08:40:13;0;50	11858;8	62047;0;0;65;
$GPXUP;3929;08:40:14;0;50	11872;8	6206;0;0;63;
$GPXUP;3929;08:40:15;0;50	11882;8	62076;0;0;58;
$GPXUP;3929;08:40:16;0;50	11887;8	62096;0;0;57;
$GPXUP;3929;08:40:17;0;50	11891;8	62118;0;0;56;
$GPXUP;3929;08:40:18;0;50	11894;8	62139;0;0;56;
$GPXUP;3929;08:40:19;0;50	11897;8	62161;0;0;58;
$GPXUP;3929;08:40:20;0;50	11901;8	62183;0;0;59;
$GPXUP;3929;08:40:21;0;50	11904;8	62207;0;0;60;
$GPXUP;3929;08:40:22;0;50	11908;8	6223;0;0;61;
$GPXUP;3929;08:40:23;0;50	11913;8	62253;0;0;60;
$GPXUP;3929;08:40:24;0;50	1192;8	62273;0;0;58;
$GPXUP;3929;08:40:25;0;50	11928;8	62292;0;0;60;
$GPXUP;3929;08:40:26;0;50	11937;8	62312;0;0;61;
$GPXUP;3929;08:40:27;0;50	11943;8	62334;0;0;63;
$GPXUP;3929;08:40:28;0;50	11948;8	62358;0;0;63;
$GPXUP;3929;08:40:29;0;50	11952;8	62382;0;0;65;
$GPXUP;3929;08:40:30;0;50	11958;8	62405;0;0;65;
$GPXUP;3929;08:40:31;0;50	11968;8	62426;0;0;69;
$GPXUP;3929;08:40:32;0;50	1198;8	62446;0;0;69;
$GPXUP;3929;08:40:33;0;50	11994;8	62462;0;0;71;
$GPXUP;3929;08:40:34;0;50	1201;8	62477;0;0;72;
$GPXUP;3929;08:40:35;0;50	12025;8	62492;0;0;69;
$GPXUP;3929;08:40:36;0;50	12039;8	62507;0;0;66;
$GPXUP;3929;08:40:37;0;50	12052;8	62525;0;0;66;
$GPXUP;3929;08:40:38;0;50	12061;8	62543;0;0;61;
$GPXUP;3929;08:40:39;0;50	12067;8	62565;0;0;58;
$GPXUP;3929;08:40:40;0;50	1207;8	62587;0;0;61;
$GPXUP;3929;08:40:41;0;50	12071;8	62611;0;0;62;
$GPXUP;3929;08:40:42;0;50	12073;8	62636;0;0;63;
$GPXUP;3929;08:40:43;0;50	12078;8	6266;0;0;64;
$GPXUP;3929;08:40:44;0;50	12086;8	62682;0;0;64;
$GPXUP;3929;08:40:45;0;50	12095;8	62702;0;0;64;
$GPXUP;3929;08:40:46;0;50	12105;8	62722;0;0;63;
$GPXUP;3929;08:40:47;0;50	12111;8	62743;0;0;60;
$GPXUP;3929;08:40:48;0;50	12115;8	62764;0;0;59;
$GPXUP;3929;08:40:49;0;50	1212;8	62787;0;0;61;
$GPXUP;3929;08:40:50;0;50	12128;8	62807;0;0;61;
$GPXUP;3929;08:40:51;0;50	1214;8	62822;0;0;62;
$GPXUP;3929;08:40:52;0;50	12154;8	62833;0;0;65;
$GPXUP;3929;08:40:53;0;50	12168;8	62843;0;0;61;
$GPXUP;3929;08:40:54;0;50	12182;8	62853;0;0;57;
$GPXUP;3929;08:40:55;0;50	12195;8	62864;0;0;59;
$GPXUP;3929;08:40:56;0;50	12206;8	6288;0;0;60;
$GPXUP;3929;08:40:57;0;50	12214;8	629;0;0;59;
$GPXUP;3929;08:40:58;0;50	12221;8	62921;0;0;60;
$GPXUP;3929;08:40:59;0;50	12226;8	62944;0;0;60;
$GPXUP;3929;08:41:00;0;50	1223;8	62966;0;0;61;
$GPXUP;3929;08:41:01;0;50	12236;8	62989;0;0;61;
$GPXUP;3929;08:41:02;0;50	12241;8	6301;0;0;60;
$GPXUP;3929;08:41:03;0;50	12246;8	63033;0;0;60;
$GPXUP;3929;08:41:04;0;50	12253;8	63052;0;0;58;
$GPXUP;3929;08:41:05;0;50	12262;8	6307;0;0;59;
$GPXUP;3929;08:41:06;0;50	12271;8	63089;0;0;60;
$GPXUP;3929;08:41:07;0;50	12278;8	63108;0;0;58;
$GPXUP;3929;08:41:08;0;50	12284;8	63128;0;0;57;
$GPXUP;3929;08:41:09;0;50	1229;8	63148;0;0;56;
$GPXUP;3929;08:41:10;0;50	12296;8	63169;0;0;61;
$GPXUP;3929;08:41:11;0;50	12305;8	63189;0;0;64;
$GPXUP;3929;08:41:12;0;50	12314;8	6321;0;0;63;
$GPXUP;3929;08:41:13;0;50	1232;8	63232;0;0;62;
$GPXUP;3929;08:41:14;0;50	12327;8	63253;0;0;64;
$GPXUP;3929;08:41:15;0;50	12335;8	63274;0;0;64;
$GPXUP;3929;08:41:16;0;50	1234;8	63297;0;0;64;
$GPXUP;3929;08:41:17;0;50	12342;8	63323;0;0;64;
$GPXUP;3929;08:41:18;0;50	12344;8	63347;0;0;64;
$GPXUP;3929;08:41:19;0;50	12344;8	63372;0;0;63;
$GPXUP;3929;08:41:20;0;50	12341;8	63395;0;0;60;
$GPXUP;3929;08:41:21;0;50	12338;8	63418;0;0;62;
$GPXUP;3929;08:41:22;0;50	12336;8	63442;0;0;63;
$GPXUP;3929;08:41:23;0;50	12337;8	63466;0;0;64;
$GPXUP;3929;08:41:24;0;50	12339;8	63492;0;0;66;
$GPXUP;3929;08:41:25;0;50	1234;8	63517;0;0;68;
$GPXUP;3929;08:41:26;0;50	12338;8	63544;0;0;67;
$GPXUP;3929;08:41:27;0;50	12334;8	6357;0;0;65;
$GPXUP;3929;08:41:28;0;50	12333;8	63595;0;0;64;
$GPXUP;3929;08:41:29;0;50	1233;8	63619;0;0;64;
$GPXUP;3929;08:41:30;0;50	12324;8	63643;0;0;64;
$GPXUP;3929;08:41:31;0;50	1232;8	63667;0;0;62;
$GPXUP;3929;08:41:32;0;50	12322;8	6369;0;0;60;
$GPXUP;3929;08:41:33;0;50	12328;8	63711;0;0;61;
$GPXUP;3929;08:41:34;0;50	12336;8	63731;0;0;61;
$GPXUP;3929;08:41:35;0;50	12341;8	63752;0;0;56;
$GPXUP;3929;08:41:36;0;50	1234;8	63774;0;0;55;
$GPXUP;3929;08:41:37;0;50	12337;8	63795;0;0;56;
$GPXUP;3929;08:41:38;0;50	12334;8	63818;0;0;63;
$GPXUP;3929;08:41:39;0;50	12331;8	6384;0;0;60;
$GPXUP;3929;08:41:40;0;50	12331;8	63864;0;0;59;
$GPXUP;3929;08:41:41;0;50	12335;8	63886;0;0;57;
$GPXUP;3929;08:41:42;0;50	12338;8	63907;0;0;54;
$GPXUP;3929;08:41:43;0;50	12337;8	63927;0;0;51;
$GPXUP;3929;08:41:44;0;50	12337;8	63947;0;0;50;
$GPXUP;3929;08:41:45;0;50	1234;8	63966;0;0;51;
$GPXUP;3929;08:41:46;0;50	12347;8	63983;0;0;54;
$GPXUP;3929;08:41:47;0;50	12356;8	63999;0;0;55;
$GPXUP;3929;08:41:48;0;50	12365;8	64015;0;0;54;
$GPXUP;3929;08:41:49;0;50	12373;8	64033;0;0;54;
$GPXUP;3929;08:41:50;0;50	12381;8	64049;0;0;55;
$GPXUP;3929;08:41:51;0;50	1239;8	64065;0;0;55;
$GPXUP;3929;08:41:52;0;50	12402;8	6408;0;0;60;
$GPXUP;3929;08:41:53;0;50	12414;8	64093;0;0;60;
$GPXUP;3929;08:41:54;0;50	12423;8	6411;0;0;57;
$GPXUP;3929;08:41:55;0;50	1243;8	64129;0;0;57;
$GPXUP;3929;08:41:56;0;50	12437;8	64149;0;0;58;
$GPXUP;3929;08:41:57;0;50	12442;8	6417;0;0;58;
$GPXUP;3929;08:41:58;0;50	12444;8	64193;0;0;61;
$GPXUP;3929;08:41:59;0;50	12445;8	64217;0;0;60;
$GPXUP;3929;08:42:00;0;50	12449;8	6424;0;0;61;
$GPXUP;3929;08:42:01;0;50	12452;8	64262;0;0;59;
$GPXUP;3929;08:42:02;0;50	12455;8	64285;0;0;58;
$GPXUP;3929;08:42:03;0;50	12458;8	64307;0;0;57;
$GPXUP;3929;08:42:04;0;50	12462;8	64328;0;0;57;
$GPXUP;3929;08:42:05;0;50	12468;8	64349;0;0;58;
$GPXUP;3929;08:42:06;0;50	12473;8	6437;0;0;58;
$GPXUP;3929;08:42:07;0;50	12478;8	64392;0;0;59;
$GPXUP;3929;08:42:08;0;50	12482;8	64414;0;0;61;
$GPXUP;3929;08:42:09;0;50	12488;8	64436;0;0;60;
$GPXUP;3929;08:42:10;0;50	12492;8	64458;0;0;58;
$GPXUP;3929;08:42:11;0;50	12497;8	6448;0;0;60;
$GPXUP;3929;08:42:12;0;50	12505;8	64501;0;0;61;
$GPXUP;3929;08:42:13;0;50	12511;8	64522;0;0;60;
$GPXUP;3929;08:42:14;0;50	12518;8	64542;0;0;60;
$GPXUP;3929;08:42:15;0;50	12527;8	6456;0;0;61;
$GPXUP;3929;08:42:16;0;50	12537;8	64578;0;0;59;
$GPXUP;3929;08:42:17;0;50	12545;8	64596;0;0;59;
$GPXUP;3929;08:42:18;0;50	12552;8	64617;0;0;62;
$GPXUP;3929;08:42:19;0;50	12561;8	64636;0;0;61;
$GPXUP;3929;08:42:20;0;50	12571;8	64654;0;0;61;
$GPXUP;3929;08:42:21;0;50	12581;8	64672;0;0;62;
$GPXUP;3929;08:42:22;0;50	1259;8	64691;0;0;62;
$GPXUP;3929;08:42:23;0;50	12596;8	64713;0;0;63;
$GPXUP;3929;08:42:24;0;50	12599;8	64738;0;0;64;
$GPXUP;3929;08:42:25;0;50	12599;8	64762;0;0;62;
$GPXUP;3929;08:42:26;0;50	12598;8	64786;0;0;62;
$GPXUP;3929;08:42:27;0;50	12599;8	64809;0;0;57;
$GPXUP;3929;08:42:28;0;50	12601;8	64831;0;0;55;
$GPXUP;3929;08:42:29;0;50	12605;8	64851;0;0;50;
$GPXUP;3929;08:42:30;0;50	12608;8	64871;0;0;51;
$GPXUP;3929;08:42:31;0;50	12609;8	64892;0;0;58;
$GPXUP;3929;08:42:32;0;50	12608;8	64914;0;0;60;
$GPXUP;3929;08:42:33;0;50	12609;8	64937;0;0;60;
$GPXUP;3929;08:42:34;0;50	1261;8	64961;0;0;61;
$GPXUP;3929;08:42:35;0;50	1261;8	64984;0;0;60;
$GPXUP;3929;08:42:36;0;50	12608;8	65007;0;0;59;
$GPXUP;3929;08:42:37;0;50	12604;8	65031;0;0;65;
$GPXUP;3929;08:42:38;0;50	12601;8	65055;0;0;59;
$GPXUP;3929;08:42:39;0;50	12601;8	65078;0;0;58;
$GPXUP;3929;08:42:40;0;50	12605;8	651;0;0;59;
$GPXUP;3929;08:42:41;0;50	1261;8	65122;0;0;58;
$GPXUP;3929;08:42:42;0;50	12614;8	65143;0;0;57;
$GPXUP;3929;08:42:43;0;50	12617;8	65165;0;0;57;
$GPXUP;3929;08:42:44;0;50	12618;8	65187;0;0;54;
$GPXUP;3929;08:42:45;0;50	12616;8	65208;0;0;54;
$GPXUP;3929;08:42:46;0;50	12611;8	65228;0;0;60;
$GPXUP;3929;08:42:47;0;50	12603;8	65249;0;0;64;
$GPXUP;3929;08:42:48;0;50	12594;8	65271;0;0;66;
$GPXUP;3929;08:42:49;0;50	12588;8	65295;0;0;65;
$GPXUP;3929;08:42:50;0;50	12584;8	6532;0;0;65;
$GPXUP;3929;08:42:51;0;50	12582;8	65345;0;0;63;
$GPXUP;3929;08:42:52;0;50	12582;8	65369;0;0;61;
$GPXUP;3929;08:42:53;0;50	12582;8	65392;0;0;57;
$GPXUP;3929;08:42:54;0;50	12581;8	65412;0;0;53;
$GPXUP;3929;08:42:55;0;50	1258;8	65434;0;0;57;
$GPXUP;3929;08:42:56;0;50	12579;8	65456;0;0;60;
$GPXUP;3929;08:42:57;0;50	12576;8	65479;0;0;60;
$GPXUP;3929;08:42:58;0;50	12575;8	65503;0;0;61;
$GPXUP;3929;08:42:59;0;50	12577;8	65526;0;0;60;
$GPXUP;3929;08:43:00;0;50	12581;8	65548;0;0;61;
$GPXUP;3929;08:43:01;0;50	12586;8	65571;0;0;61;
$GPXUP;3929;08:43:02;0;50	1259;8	65594;0;0;61;
$GPXUP;3929;08:43:03;0;50	12594;8	65616;0;0;61;
$GPXUP;3929;08:43:04;0;50	12596;8	6564;0;0;62;
$GPXUP;3929;08:43:05;0;50	12596;8	65664;0;0;62;
$GPXUP;3929;08:43:06;0;50	12594;8	65688;0;0;60;
$GPXUP;3929;08:43:07;0;50	12592;8	65711;0;0;61;
$GPXUP;3929;08:43:08;0;50	12587;8	65732;0;0;61;
$GPXUP;3929;08:43:09;0;50	12578;8	65752;0;0;62;
$GPXUP;3929;08:43:10;0;50	12571;8	65772;0;0;56;
$GPXUP;3929;08:43:11;0;50	12567;8	65792;0;0;58;
$GPXUP;3929;08:43:12;0;50	1256;8	65812;0;0;60;
$GPXUP;3929;08:43:13;0;50	1255;8	6583;0;0;57;
$GPXUP;3929;08:43:14;0;50	12544;8	65849;0;0;56;
$GPXUP;3929;08:43:15;0;50	12542;8	65869;0;0;51;
$GPXUP;3929;08:43:16;0;50	12544;8	65888;0;0;51;
$GPXUP;3929;08:43:17;0;50	12546;8	65907;0;0;47;
$GPXUP;3929;08:43:18;0;50	12552;8	65922;0;0;42;
$GPXUP;3929;08:43:19;0;50	12562;8	65928;0;0;40;
$GPXUP;3929;08:43:20;0;50	12572;8	65923;0;0;44;
$GPXUP;3929;08:43:21;0;50	12578;8	65908;0;0;48;
$GPXUP;3929;08:43:22;0;50	12574;8	65889;0;0;52;
$GPXUP;3929;08:43:23;0;50	12565;8	65878;0;0;51;
$GPXUP;3929;08:43:24;0;50	12554;8	6588;0;0;45;
$GPXUP;3929;08:43:25;0;50	12546;8	65891;0;0;42;
$GPXUP;3929;08:43:26;0;50	12542;8	65905;0;0;37;
$GPXUP;3929;08:43:27;0;50	12539;8	65914;0;0;18;
$GPXUP;3929;08:43:28;0;50	12539;8	65916;0;0;0;
