# Supplementary material for: Pigeon Navigation: Different Routes Lead to Frankfurt
Source: PLoS One. 2014 Nov 12;9(11):e112439. doi: 10.1371/journal.pone.0112439 (PMC4229201; doi:10.1371/journal.pone.0112439)
Supplement: File S4 — Files containing the original track data and a ‘Read me’ explaining the data format. (ZIP) [file pone.0112439.s004.zip › S-KB/100525xup08_785.log]

$GPXUP;3929;08:02:43;0;50	07183;8	53888;0;0;0;
$GPXUP;3929;08:02:44;0;50	07183;8	53888;0;0;1;
$GPXUP;3929;08:02:45;0;50	07183;8	53888;0;0;14;
$GPXUP;3929;08:02:46;0;50	0718;8	53896;0;0;24;
$GPXUP;3929;08:02:47;0;50	07179;8	53907;0;0;25;
$GPXUP;3929;08:02:48;0;50	07181;8	53918;0;0;27;
$GPXUP;3929;08:02:49;0;50	07187;8	53924;0;0;33;
$GPXUP;3929;08:02:50;0;50	07195;8	5392;0;0;43;
$GPXUP;3929;08:02:51;0;50	07203;8	53906;0;0;52;
$GPXUP;3929;08:02:52;0;50	07206;8	53886;0;0;58;
$GPXUP;3929;08:02:53;0;50	07205;8	53863;0;0;59;
$GPXUP;3929;08:02:54;0;50	07198;8	53846;0;0;55;
$GPXUP;3929;08:02:55;0;50	07186;8	53838;0;0;52;
$GPXUP;3929;08:02:56;0;50	07173;8	53839;0;0;48;
$GPXUP;3929;08:02:57;0;50	07162;8	53844;0;0;45;
$GPXUP;3929;08:02:58;0;50	07152;8	5385;0;0;40;
$GPXUP;3929;08:02:59;0;50	07144;8	53858;0;0;38;
$GPXUP;3929;08:03:00;0;50	07135;8	53863;0;0;38;
$GPXUP;3929;08:03:01;0;50	07125;8	53862;0;0;42;
$GPXUP;3929;08:03:02;0;50	07115;8	53856;0;0;45;
$GPXUP;3929;08:03:03;0;50	07107;8	53843;0;0;47;
$GPXUP;3929;08:03:04;0;50	07102;8	53825;0;0;53;
$GPXUP;3929;08:03:05;0;50	07103;8	53804;0;0;56;
$GPXUP;3929;08:03:06;0;50	07106;8	53783;0;0;58;
$GPXUP;3929;08:03:07;0;50	07111;8	53761;0;0;57;
$GPXUP;3929;08:03:08;0;50	07112;8	5374;0;0;55;
$GPXUP;3929;08:03:09;0;50	0711;8	53719;0;0;54;
$GPXUP;3929;08:03:10;0;50	07105;8	53699;0;0;54;
$GPXUP;3929;08:03:11;0;50	07098;8	5368;0;0;54;
$GPXUP;3929;08:03:12;0;50	07091;8	53662;0;0;55;
$GPXUP;3929;08:03:13;0;50	07083;8	53644;0;0;55;
$GPXUP;3929;08:03:14;0;50	07074;8	5363;0;0;54;
$GPXUP;3929;08:03:15;0;50	07061;8	53623;0;0;52;
$GPXUP;3929;08:03:16;0;50	0705;8	53626;0;0;44;
$GPXUP;3929;08:03:17;0;50	07043;8	53638;0;0;41;
$GPXUP;3929;08:03:18;0;50	07041;8	53653;0;0;41;
$GPXUP;3929;08:03:19;0;50	07045;8	53668;0;0;43;
$GPXUP;3929;08:03:20;0;50	07053;8	5368;0;0;45;
$GPXUP;3929;08:03:21;0;50	07062;8	5369;0;0;45;
$GPXUP;3929;08:03:22;0;50	0707;8	53702;0;0;44;
$GPXUP;3929;08:03:23;0;50	07078;8	53715;0;0;44;
$GPXUP;3929;08:03:24;0;50	07087;8	53725;0;0;46;
$GPXUP;3929;08:03:25;0;50	07098;8	53734;0;0;46;
$GPXUP;3929;08:03:26;0;50	07107;8	53744;0;0;44;
$GPXUP;3929;08:03:27;0;50	07113;8	53758;0;0;42;
$GPXUP;3929;08:03:28;0;50	07116;8	53773;0;0;41;
$GPXUP;3929;08:03:29;0;50	07117;8	53789;0;0;40;
$GPXUP;3929;08:03:30;0;50	07118;8	53804;0;0;38;
$GPXUP;3929;08:03:31;0;50	07118;8	53818;0;0;38;
$GPXUP;3929;08:03:32;0;50	07123;8	53832;0;0;39;
$GPXUP;3929;08:03:33;0;50	07129;8	53844;0;0;40;
$GPXUP;3929;08:03:34;0;50	07138;8	53852;0;0;44;
$GPXUP;3929;08:03:35;0;50	07149;8	53857;0;0;47;
$GPXUP;3929;08:03:36;0;50	07161;8	53859;0;0;49;
$GPXUP;3929;08:03:37;0;50	07173;8	53862;0;0;49;
$GPXUP;3929;08:03:38;0;50	07185;8	53861;0;0;51;
$GPXUP;3929;08:03:39;0;50	07198;8	53854;0;0;54;
$GPXUP;3929;08:03:40;0;50	07209;8	53842;0;0;56;
$GPXUP;3929;08:03:41;0;50	0722;8	53828;0;0;56;
$GPXUP;3929;08:03:42;0;50	07231;8	53814;0;0;53;
$GPXUP;3929;08:03:43;0;50	07242;8	53806;0;0;50;
$GPXUP;3929;08:03:44;0;50	07254;8	53806;0;0;47;
$GPXUP;3929;08:03:45;0;50	07263;8	53814;0;0;43;
$GPXUP;3929;08:03:46;0;50	07268;8	53829;0;0;41;
$GPXUP;3929;08:03:47;0;50	07267;8	53844;0;0;41;
$GPXUP;3929;08:03:48;0;50	07263;8	53859;0;0;41;
$GPXUP;3929;08:03:49;0;50	07256;8	53872;0;0;42;
$GPXUP;3929;08:03:50;0;50	07249;8	53884;0;0;43;
$GPXUP;3929;08:03:51;0;50	0724;8	53895;0;0;43;
$GPXUP;3929;08:03:52;0;50	0723;8	53903;0;0;43;
$GPXUP;3929;08:03:53;0;50	07219;8	53906;0;0;49;
$GPXUP;3929;08:03:54;0;50	07207;8	53905;0;0;52;
$GPXUP;3929;08:03:55;0;50	07194;8	53902;0;0;52;
$GPXUP;3929;08:03:56;0;50	07181;8	53899;0;0;53;
$GPXUP;3929;08:03:57;0;50	07168;8	53894;0;0;52;
$GPXUP;3929;08:03:58;0;50	07155;8	53891;0;0;51;
$GPXUP;3929;08:03:59;0;50	07145;8	53895;0;0;39;
$GPXUP;3929;08:04:00;0;50	07141;8	53908;0;0;39;
$GPXUP;3929;08:04:01;0;50	07144;8	53922;0;0;42;
$GPXUP;3929;08:04:02;0;50	07153;8	53931;0;0;48;
$GPXUP;3929;08:04:03;0;50	07165;8	53936;0;0;52;
$GPXUP;3929;08:04:04;0;50	07178;8	53938;0;0;53;
$GPXUP;3929;08:04:05;0;50	07192;8	53941;0;0;53;
$GPXUP;3929;08:04:06;0;50	07204;8	53946;0;0;50;
$GPXUP;3929;08:04:07;0;50	07214;8	53955;0;0;48;
$GPXUP;3929;08:04:08;0;50	07225;8	53965;0;0;48;
$GPXUP;3929;08:04:09;0;50	07236;8	53972;0;0;50;
$GPXUP;3929;08:04:10;0;50	07249;8	53971;0;0;50;
$GPXUP;3929;08:04:11;0;50	0726;8	53962;0;0;58;
$GPXUP;3929;08:04:12;0;50	07268;8	53942;0;0;62;
$GPXUP;3929;08:04:13;0;50	07269;8	53918;0;0;60;
$GPXUP;3929;08:04:14;0;50	07264;8	53895;0;0;60;
$GPXUP;3929;08:04:15;0;50	07256;8	53876;0;0;59;
$GPXUP;3929;08:04:16;0;50	07244;8	53862;0;0;56;
$GPXUP;3929;08:04:17;0;50	07231;8	53856;0;0;53;
$GPXUP;3929;08:04:18;0;50	07218;8	53859;0;0;50;
$GPXUP;3929;08:04:19;0;50	07207;8	53865;0;0;44;
$GPXUP;3929;08:04:20;0;50	07201;8	53877;0;0;39;
$GPXUP;3929;08:04:21;0;50	07199;8	53891;0;0;33;
$GPXUP;3929;08:04:22;0;50	07202;8	53902;0;0;27;
$GPXUP;3929;08:04:23;0;50	07206;8	53912;0;0;32;
$GPXUP;3929;08:04:24;0;50	07212;8	53926;0;0;43;
$GPXUP;3929;08:04:25;0;50	07215;8	53941;0;0;44;
$GPXUP;3929;08:04:26;0;50	07213;8	53958;0;0;43;
$GPXUP;3929;08:04:27;0;50	0721;8	53974;0;0;42;
$GPXUP;3929;08:04:28;0;50	07209;8	53989;0;0;38;
$GPXUP;3929;08:04:29;0;50	07212;8	54003;0;0;38;
$GPXUP;3929;08:04:30;0;50	07216;8	54017;0;0;39;
$GPXUP;3929;08:04:31;0;50	07222;8	54029;0;0;40;
$GPXUP;3929;08:04:32;0;50	07229;8	54041;0;0;42;
$GPXUP;3929;08:04:33;0;50	07238;8	5405;0;0;43;
$GPXUP;3929;08:04:34;0;50	0725;8	54052;0;0;48;
$GPXUP;3929;08:04:35;0;50	07261;8	54045;0;0;51;
$GPXUP;3929;08:04:36;0;50	07269;8	54029;0;0;55;
$GPXUP;3929;08:04:37;0;50	0727;8	54008;0;0;61;
$GPXUP;3929;08:04:38;0;50	07264;8	53985;0;0;63;
$GPXUP;3929;08:04:39;0;50	07253;8	53968;0;0;63;
$GPXUP;3929;08:04:40;0;50	07239;8	53958;0;0;59;
$GPXUP;3929;08:04:41;0;50	07226;8	53955;0;0;55;
$GPXUP;3929;08:04:42;0;50	07212;8	53956;0;0;53;
$GPXUP;3929;08:04:43;0;50	07199;8	53958;0;0;51;
$GPXUP;3929;08:04:44;0;50	07187;8	53961;0;0;46;
$GPXUP;3929;08:04:45;0;50	07177;8	53966;0;0;40;
$GPXUP;3929;08:04:46;0;50	07169;8	53974;0;0;38;
$GPXUP;3929;08:04:47;0;50	07161;8	53983;0;0;39;
$GPXUP;3929;08:04:48;0;50	07157;8	53997;0;0;39;
$GPXUP;3929;08:04:49;0;50	0716;8	5401;0;0;34;
$GPXUP;3929;08:04:50;0;50	07168;8	54014;0;0;35;
$GPXUP;3929;08:04:51;0;50	07178;8	54012;0;0;49;
$GPXUP;3929;08:04:52;0;50	07189;8	54002;0;0;53;
$GPXUP;3929;08:04:53;0;50	072;8	53988;0;0;59;
$GPXUP;3929;08:04:54;0;50	0721;8	5397;0;0;58;
$GPXUP;3929;08:04:55;0;50	07215;8	53948;0;0;60;
$GPXUP;3929;08:04:56;0;50	07217;8	53925;0;0;60;
$GPXUP;3929;08:04:57;0;50	07214;8	53902;0;0;59;
$GPXUP;3929;08:04:58;0;50	07207;8	53883;0;0;56;
$GPXUP;3929;08:04:59;0;50	07197;8	53868;0;0;53;
$GPXUP;3929;08:05:00;0;50	07186;8	5386;0;0;49;
$GPXUP;3929;08:05:01;0;50	07174;8	53859;0;0;46;
$GPXUP;3929;08:05:02;0;50	07163;8	53861;0;0;45;
$GPXUP;3929;08:05:03;0;50	07153;8	53868;0;0;44;
$GPXUP;3929;08:05:04;0;50	07145;8	5388;0;0;44;
$GPXUP;3929;08:05:05;0;50	07141;8	53894;0;0;39;
$GPXUP;3929;08:05:06;0;50	07141;8	53909;0;0;37;
$GPXUP;3929;08:05:07;0;50	07144;8	53923;0;0;36;
$GPXUP;3929;08:05:08;0;50	07152;8	53932;0;0;41;
$GPXUP;3929;08:05:09;0;50	07163;8	53934;0;0;48;
$GPXUP;3929;08:05:10;0;50	07176;8	5393;0;0;52;
$GPXUP;3929;08:05:11;0;50	07188;8	53923;0;0;54;
$GPXUP;3929;08:05:12;0;50	07202;8	53916;0;0;55;
$GPXUP;3929;08:05:13;0;50	07215;8	5391;0;0;55;
$GPXUP;3929;08:05:14;0;50	07228;8	53904;0;0;54;
$GPXUP;3929;08:05:15;0;50	07241;8	539;0;0;54;
$GPXUP;3929;08:05:16;0;50	07255;8	53897;0;0;56;
$GPXUP;3929;08:05:17;0;50	07269;8	53893;0;0;56;
$GPXUP;3929;08:05:18;0;50	07283;8	53892;0;0;55;
$GPXUP;3929;08:05:19;0;50	07295;8	53899;0;0;50;
$GPXUP;3929;08:05:20;0;50	07304;8	53911;0;0;47;
$GPXUP;3929;08:05:21;0;50	07311;8	53926;0;0;45;
$GPXUP;3929;08:05:22;0;50	07314;8	53943;0;0;43;
$GPXUP;3929;08:05:23;0;50	07314;8	5396;0;0;43;
$GPXUP;3929;08:05:24;0;50	07314;8	53977;0;0;42;
$GPXUP;3929;08:05:25;0;50	07313;8	53992;0;0;40;
$GPXUP;3929;08:05:26;0;50	07315;8	54009;0;0;41;
$GPXUP;3929;08:05:27;0;50	07318;8	54024;0;0;41;
$GPXUP;3929;08:05:28;0;50	0732;8	5404;0;0;41;
$GPXUP;3929;08:05:29;0;50	07326;8	54051;0;0;40;
$GPXUP;3929;08:05:30;0;50	07337;8	54053;0;0;46;
$GPXUP;3929;08:05:31;0;50	07347;8	54045;0;0;50;
$GPXUP;3929;08:05:32;0;50	07358;8	54034;0;0;51;
$GPXUP;3929;08:05:33;0;50	07369;8	54025;0;0;51;
$GPXUP;3929;08:05:34;0;50	0738;8	54012;0;0;56;
$GPXUP;3929;08:05:35;0;50	0739;8	53994;0;0;58;
$GPXUP;3929;08:05:36;0;50	07399;8	53978;0;0;55;
$GPXUP;3929;08:05:37;0;50	07409;8	53967;0;0;51;
$GPXUP;3929;08:05:38;0;50	07422;8	53968;0;0;47;
$GPXUP;3929;08:05:39;0;50	0743;8	53979;0;0;46;
$GPXUP;3929;08:05:40;0;50	07434;8	53996;0;0;48;
$GPXUP;3929;08:05:41;0;50	07432;8	54015;0;0;47;
$GPXUP;3929;08:05:42;0;50	07425;8	5403;0;0;47;
$GPXUP;3929;08:05:43;0;50	07414;8	54039;0;0;51;
$GPXUP;3929;08:05:44;0;50	07401;8	54043;0;0;56;
$GPXUP;3929;08:05:45;0;50	07386;8	54044;0;0;59;
$GPXUP;3929;08:05:46;0;50	07371;8	54042;0;0;59;
$GPXUP;3929;08:05:47;0;50	07356;8	54039;0;0;61;
$GPXUP;3929;08:05:48;0;50	07341;8	54032;0;0;59;
$GPXUP;3929;08:05:49;0;50	07327;8	54022;0;0;60;
$GPXUP;3929;08:05:50;0;50	07314;8	5401;0;0;61;
$GPXUP;3929;08:05:51;0;50	073;8	53997;0;0;64;
$GPXUP;3929;08:05:52;0;50	07287;8	5398;0;0;65;
$GPXUP;3929;08:05:53;0;50	07276;8	53961;0;0;66;
$GPXUP;3929;08:05:54;0;50	07267;8	53939;0;0;66;
$GPXUP;3929;08:05:55;0;50	07261;8	53916;0;0;60;
$GPXUP;3929;08:05:56;0;50	07259;8	53893;0;0;58;
$GPXUP;3929;08:05:57;0;50	07259;8	5387;0;0;58;
$GPXUP;3929;08:05:58;0;50	0726;8	53848;0;0;58;
$GPXUP;3929;08:05:59;0;50	07261;8	53824;0;0;61;
$GPXUP;3929;08:06:00;0;50	07261;8	53799;0;0;63;
$GPXUP;3929;08:06:01;0;50	07262;8	53773;0;0;64;
$GPXUP;3929;08:06:02;0;50	07261;8	53748;0;0;63;
$GPXUP;3929;08:06:03;0;50	07259;8	53723;0;0;64;
$GPXUP;3929;08:06:04;0;50	07258;8	53698;0;0;66;
$GPXUP;3929;08:06:05;0;50	07258;8	53672;0;0;65;
$GPXUP;3929;08:06:06;0;50	0726;8	53647;0;0;65;
$GPXUP;3929;08:06:07;0;50	07267;8	53624;0;0;65;
$GPXUP;3929;08:06:08;0;50	07276;8	53602;0;0;63;
$GPXUP;3929;08:06:09;0;50	07286;8	53586;0;0;57;
$GPXUP;3929;08:06:10;0;50	07299;8	5358;0;0;51;
$GPXUP;3929;08:06:11;0;50	0731;8	53587;0;0;47;
$GPXUP;3929;08:06:12;0;50	07316;8	53603;0;0;47;
$GPXUP;3929;08:06:13;0;50	07317;8	53622;0;0;50;
$GPXUP;3929;08:06:14;0;50	07316;8	53642;0;0;52;
$GPXUP;3929;08:06:15;0;50	07312;8	53662;0;0;54;
$GPXUP;3929;08:06:16;0;50	07306;8	53682;0;0;56;
$GPXUP;3929;08:06:17;0;50	07298;8	53701;0;0;56;
$GPXUP;3929;08:06:18;0;50	07293;8	53721;0;0;53;
$GPXUP;3929;08:06:19;0;50	07291;8	53742;0;0;51;
$GPXUP;3929;08:06:20;0;50	07294;8	5376;0;0;49;
$GPXUP;3929;08:06:21;0;50	07297;8	53779;0;0;48;
$GPXUP;3929;08:06:22;0;50	073;8	53797;0;0;47;
$GPXUP;3929;08:06:23;0;50	073;8	53814;0;0;45;
$GPXUP;3929;08:06:24;0;50	07294;8	5383;0;0;45;
$GPXUP;3929;08:06:25;0;50	07286;8	53843;0;0;46;
$GPXUP;3929;08:06:26;0;50	07274;8	53846;0;0;52;
$GPXUP;3929;08:06:27;0;50	07262;8	53838;0;0;59;
$GPXUP;3929;08:06:28;0;50	0725;8	53822;0;0;63;
$GPXUP;3929;08:06:29;0;50	0724;8	53802;0;0;62;
$GPXUP;3929;08:06:30;0;50	07232;8	53782;0;0;60;
$GPXUP;3929;08:06:31;0;50	07225;8	5376;0;0;60;
$GPXUP;3929;08:06:32;0;50	07219;8	53738;0;0;62;
$GPXUP;3929;08:06:33;0;50	07213;8	53715;0;0;63;
$GPXUP;3929;08:06:34;0;50	07207;8	53692;0;0;66;
$GPXUP;3929;08:06:35;0;50	07201;8	53668;0;0;67;
$GPXUP;3929;08:06:36;0;50	07193;8	53645;0;0;64;
$GPXUP;3929;08:06:37;0;50	07183;8	53625;0;0;64;
$GPXUP;3929;08:06:38;0;50	07169;8	53614;0;0;62;
$GPXUP;3929;08:06:39;0;50	07154;8	53613;0;0;61;
$GPXUP;3929;08:06:40;0;50	07141;8	53621;0;0;56;
$GPXUP;3929;08:06:41;0;50	07132;8	53637;0;0;54;
$GPXUP;3929;08:06:42;0;50	07128;8	53656;0;0;53;
$GPXUP;3929;08:06:43;0;50	07127;8	53677;0;0;55;
$GPXUP;3929;08:06:44;0;50	0713;8	53699;0;0;52;
$GPXUP;3929;08:06:45;0;50	07136;8	53715;0;0;51;
$GPXUP;3929;08:06:46;0;50	07145;8	5373;0;0;50;
$GPXUP;3929;08:06:47;0;50	07154;8	53743;0;0;50;
$GPXUP;3929;08:06:48;0;50	07163;8	53756;0;0;50;
$GPXUP;3929;08:06:49;0;50	07169;8	53773;0;0;46;
$GPXUP;3929;08:06:50;0;50	07171;8	5379;0;0;44;
$GPXUP;3929;08:06:51;0;50	07171;8	53808;0;0;44;
$GPXUP;3929;08:06:52;0;50	07172;8	53824;0;0;42;
$GPXUP;3929;08:06:53;0;50	07172;8	5384;0;0;41;
$GPXUP;3929;08:06:54;0;50	07171;8	53856;0;0;43;
$GPXUP;3929;08:06:55;0;50	07168;8	53872;0;0;43;
$GPXUP;3929;08:06:56;0;50	07167;8	53888;0;0;43;
$GPXUP;3929;08:06:57;0;50	07169;8	53904;0;0;42;
$GPXUP;3929;08:06:58;0;50	07173;8	5392;0;0;41;
$GPXUP;3929;08:06:59;0;50	07176;8	53934;0;0;42;
$GPXUP;3929;08:07:00;0;50	0718;8	53949;0;0;40;
$GPXUP;3929;08:07:01;0;50	07187;8	5396;0;0;42;
$GPXUP;3929;08:07:02;0;50	07194;8	53973;0;0;42;
$GPXUP;3929;08:07:03;0;50	07197;8	53988;0;0;39;
$GPXUP;3929;08:07:04;0;50	07198;8	54003;0;0;38;
$GPXUP;3929;08:07:05;0;50	07198;8	54018;0;0;37;
$GPXUP;3929;08:07:06;0;50	07198;8	54033;0;0;40;
$GPXUP;3929;08:07:07;0;50	07197;8	54049;0;0;42;
$GPXUP;3929;08:07:08;0;50	07198;8	54065;0;0;41;
$GPXUP;3929;08:07:09;0;50	07204;8	54074;0;0;36;
$GPXUP;3929;08:07:10;0;50	07213;8	54074;0;0;43;
$GPXUP;3929;08:07:11;0;50	07223;8	54065;0;0;52;
$GPXUP;3929;08:07:12;0;50	0723;8	54047;0;0;60;
$GPXUP;3929;08:07:13;0;50	07232;8	54022;0;0;64;
$GPXUP;3929;08:07:14;0;50	07231;8	53997;0;0;66;
$GPXUP;3929;08:07:15;0;50	07224;8	53975;0;0;64;
$GPXUP;3929;08:07:16;0;50	07212;8	53959;0;0;61;
$GPXUP;3929;08:07:17;0;50	07198;8	5395;0;0;62;
$GPXUP;3929;08:07:18;0;50	07183;8	53948;0;0;64;
$GPXUP;3929;08:07:19;0;50	07168;8	53952;0;0;62;
$GPXUP;3929;08:07:20;0;50	07156;8	53964;0;0;54;
$GPXUP;3929;08:07:21;0;50	07151;8	53981;0;0;51;
$GPXUP;3929;08:07:22;0;50	07151;8	54001;0;0;51;
$GPXUP;3929;08:07:23;0;50	07154;8	54021;0;0;53;
$GPXUP;3929;08:07:24;0;50	07157;8	54042;0;0;54;
$GPXUP;3929;08:07:25;0;50	0716;8	54064;0;0;57;
$GPXUP;3929;08:07:26;0;50	07166;8	54083;0;0;56;
$GPXUP;3929;08:07:27;0;50	07172;8	54103;0;0;55;
$GPXUP;3929;08:07:28;0;50	0718;8	54121;0;0;55;
$GPXUP;3929;08:07:29;0;50	07188;8	54138;0;0;57;
$GPXUP;3929;08:07:30;0;50	07199;8	54152;0;0;55;
$GPXUP;3929;08:07:31;0;50	07212;8	5416;0;0;56;
$GPXUP;3929;08:07:32;0;50	07226;8	54168;0;0;56;
$GPXUP;3929;08:07:33;0;50	07239;8	54174;0;0;55;
$GPXUP;3929;08:07:34;0;50	07253;8	54178;0;0;55;
$GPXUP;3929;08:07:35;0;50	07266;8	54181;0;0;56;
$GPXUP;3929;08:07:36;0;50	0728;8	54176;0;0;55;
$GPXUP;3929;08:07:37;0;50	07293;8	54165;0;0;58;
$GPXUP;3929;08:07:38;0;50	07304;8	54148;0;0;61;
$GPXUP;3929;08:07:39;0;50	0731;8	54125;0;0;63;
$GPXUP;3929;08:07:40;0;50	0731;8	541;0;0;67;
$GPXUP;3929;08:07:41;0;50	07304;8	54076;0;0;69;
$GPXUP;3929;08:07:42;0;50	07293;8	54054;0;0;72;
$GPXUP;3929;08:07:43;0;50	07281;8	54034;0;0;73;
$GPXUP;3929;08:07:44;0;50	07267;8	54014;0;0;73;
$GPXUP;3929;08:07:45;0;50	07253;8	53995;0;0;74;
$GPXUP;3929;08:07:46;0;50	0724;8	53976;0;0;72;
$GPXUP;3929;08:07:47;0;50	07227;8	53956;0;0;71;
$GPXUP;3929;08:07:48;0;50	07217;8	53933;0;0;67;
$GPXUP;3929;08:07:49;0;50	07212;8	53909;0;0;64;
$GPXUP;3929;08:07:50;0;50	07211;8	53884;0;0;63;
$GPXUP;3929;08:07:51;0;50	07212;8	53859;0;0;64;
$GPXUP;3929;08:07:52;0;50	07214;8	53834;0;0;64;
$GPXUP;3929;08:07:53;0;50	07217;8	53811;0;0;60;
$GPXUP;3929;08:07:54;0;50	07225;8	53791;0;0;56;
$GPXUP;3929;08:07:55;0;50	07234;8	53773;0;0;57;
$GPXUP;3929;08:07:56;0;50	07244;8	53758;0;0;59;
$GPXUP;3929;08:07:57;0;50	07257;8	5375;0;0;54;
$GPXUP;3929;08:07:58;0;50	0727;8	53755;0;0;51;
$GPXUP;3929;08:07:59;0;50	0728;8	53768;0;0;50;
$GPXUP;3929;08:08:00;0;50	07285;8	53786;0;0;52;
$GPXUP;3929;08:08:01;0;50	07283;8	53806;0;0;54;
$GPXUP;3929;08:08:02;0;50	07278;8	53826;0;0;53;
$GPXUP;3929;08:08:03;0;50	07272;8	53844;0;0;52;
$GPXUP;3929;08:08:04;0;50	07266;8	53862;0;0;52;
$GPXUP;3929;08:08:05;0;50	07258;8	53879;0;0;54;
$GPXUP;3929;08:08:06;0;50	07249;8	53894;0;0;52;
$GPXUP;3929;08:08:07;0;50	0724;8	53911;0;0;52;
$GPXUP;3929;08:08:08;0;50	07231;8	53926;0;0;55;
$GPXUP;3929;08:08:09;0;50	0722;8	53937;0;0;53;
$GPXUP;3929;08:08:10;0;50	07208;8	53946;0;0;54;
$GPXUP;3929;08:08:11;0;50	07194;8	53951;0;0;59;
$GPXUP;3929;08:08:12;0;50	0718;8	53948;0;0;60;
$GPXUP;3929;08:08:13;0;50	07167;8	53937;0;0;61;
$GPXUP;3929;08:08:14;0;50	07156;8	53918;0;0;63;
$GPXUP;3929;08:08:15;0;50	07151;8	53895;0;0;64;
$GPXUP;3929;08:08:16;0;50	0715;8	5387;0;0;61;
$GPXUP;3929;08:08:17;0;50	07154;8	53848;0;0;57;
$GPXUP;3929;08:08:18;0;50	07162;8	5383;0;0;56;
$GPXUP;3929;08:08:19;0;50	07173;8	53819;0;0;51;
$GPXUP;3929;08:08:20;0;50	07185;8	53816;0;0;48;
$GPXUP;3929;08:08:21;0;50	07197;8	53818;0;0;48;
$GPXUP;3929;08:08:22;0;50	07209;8	53823;0;0;49;
$GPXUP;3929;08:08:23;0;50	07219;8	53832;0;0;47;
$GPXUP;3929;08:08:24;0;50	07229;8	53843;0;0;46;
$GPXUP;3929;08:08:25;0;50	07236;8	53857;0;0;48;
$GPXUP;3929;08:08:26;0;50	07245;8	53871;0;0;48;
$GPXUP;3929;08:08:27;0;50	07252;8	53887;0;0;48;
$GPXUP;3929;08:08:28;0;50	07256;8	53904;0;0;48;
$GPXUP;3929;08:08:29;0;50	0726;8	53923;0;0;49;
$GPXUP;3929;08:08:30;0;50	0726;8	53943;0;0;49;
$GPXUP;3929;08:08:31;0;50	0726;8	53962;0;0;49;
$GPXUP;3929;08:08:32;0;50	0726;8	53981;0;0;49;
$GPXUP;3929;08:08:33;0;50	0726;8	54;0;0;49;
$GPXUP;3929;08:08:34;0;50	0726;8	54019;0;0;48;
$GPXUP;3929;08:08:35;0;50	07265;8	54037;0;0;48;
$GPXUP;3929;08:08:36;0;50	07274;8	54049;0;0;49;
$GPXUP;3929;08:08:37;0;50	07285;8	54059;0;0;51;
$GPXUP;3929;08:08:38;0;50	07296;8	54066;0;0;47;
$GPXUP;3929;08:08:39;0;50	07307;8	54073;0;0;45;
$GPXUP;3929;08:08:40;0;50	07318;8	54077;0;0;45;
$GPXUP;3929;08:08:41;0;50	0733;8	54077;0;0;44;
$GPXUP;3929;08:08:42;0;50	07341;8	54077;0;0;44;
$GPXUP;3929;08:08:43;0;50	07351;8	54081;0;0;45;
$GPXUP;3929;08:08:44;0;50	0736;8	54091;0;0;44;
$GPXUP;3929;08:08:45;0;50	07367;8	54104;0;0;44;
$GPXUP;3929;08:08:46;0;50	07373;8	54118;0;0;42;
$GPXUP;3929;08:08:47;0;50	07379;8	54132;0;0;41;
$GPXUP;3929;08:08:48;0;50	07385;8	54145;0;0;42;
$GPXUP;3929;08:08:49;0;50	07391;8	5416;0;0;45;
$GPXUP;3929;08:08:50;0;50	07397;8	54176;0;0;48;
$GPXUP;3929;08:08:51;0;50	07405;8	5419;0;0;52;
$GPXUP;3929;08:08:52;0;50	07416;8	542;0;0;52;
$GPXUP;3929;08:08:53;0;50	07426;8	54212;0;0;51;
$GPXUP;3929;08:08:54;0;50	07437;8	54223;0;0;49;
$GPXUP;3929;08:08:55;0;50	07448;8	54232;0;0;48;
$GPXUP;3929;08:08:56;0;50	07459;8	54237;0;0;47;
$GPXUP;3929;08:08:57;0;50	0747;8	54238;0;0;48;
$GPXUP;3929;08:08:58;0;50	07482;8	54234;0;0;49;
$GPXUP;3929;08:08:59;0;50	07493;8	54224;0;0;50;
$GPXUP;3929;08:09:00;0;50	07502;8	54211;0;0;49;
$GPXUP;3929;08:09:01;0;50	07508;8	54192;0;0;54;
$GPXUP;3929;08:09:02;0;50	07507;8	54172;0;0;56;
$GPXUP;3929;08:09:03;0;50	075;8	54152;0;0;60;
$GPXUP;3929;08:09:04;0;50	07487;8	54139;0;0;61;
$GPXUP;3929;08:09:05;0;50	07472;8	54135;0;0;62;
$GPXUP;3929;08:09:06;0;50	07457;8	54134;0;0;61;
$GPXUP;3929;08:09:07;0;50	07442;8	54138;0;0;58;
$GPXUP;3929;08:09:08;0;50	07431;8	54148;0;0;50;
$GPXUP;3929;08:09:09;0;50	07424;8	54164;0;0;48;
$GPXUP;3929;08:09:10;0;50	07421;8	54182;0;0;47;
$GPXUP;3929;08:09:11;0;50	07421;8	542;0;0;48;
$GPXUP;3929;08:09:12;0;50	07423;8	54219;0;0;48;
$GPXUP;3929;08:09:13;0;50	07427;8	54237;0;0;48;
$GPXUP;3929;08:09:14;0;50	07432;8	54254;0;0;47;
$GPXUP;3929;08:09:15;0;50	07437;8	54269;0;0;46;
$GPXUP;3929;08:09:16;0;50	07442;8	54286;0;0;45;
$GPXUP;3929;08:09:17;0;50	07447;8	54302;0;0;44;
$GPXUP;3929;08:09:18;0;50	0745;8	54317;0;0;40;
$GPXUP;3929;08:09:19;0;50	07453;8	54331;0;0;40;
$GPXUP;3929;08:09:20;0;50	07458;8	54346;0;0;41;
$GPXUP;3929;08:09:21;0;50	07462;8	54361;0;0;45;
$GPXUP;3929;08:09:22;0;50	07464;8	54378;0;0;48;
$GPXUP;3929;08:09:23;0;50	07466;8	54398;0;0;48;
$GPXUP;3929;08:09:24;0;50	07467;8	54415;0;0;46;
$GPXUP;3929;08:09:25;0;50	0747;8	54432;0;0;44;
$GPXUP;3929;08:09:26;0;50	07472;8	54449;0;0;44;
$GPXUP;3929;08:09:27;0;50	07473;8	54467;0;0;46;
$GPXUP;3929;08:09:28;0;50	07476;8	54486;0;0;49;
$GPXUP;3929;08:09:29;0;50	0748;8	54505;0;0;51;
$GPXUP;3929;08:09:30;0;50	07485;8	54524;0;0;54;
$GPXUP;3929;08:09:31;0;50	07494;8	5454;0;0;54;
$GPXUP;3929;08:09:32;0;50	07506;8	54547;0;0;54;
$GPXUP;3929;08:09:33;0;50	07519;8	5455;0;0;52;
$GPXUP;3929;08:09:34;0;50	07532;8	54552;0;0;51;
$GPXUP;3929;08:09:35;0;50	07545;8	54554;0;0;51;
$GPXUP;3929;08:09:36;0;50	07558;8	54561;0;0;52;
$GPXUP;3929;08:09:37;0;50	07568;8	54572;0;0;56;
$GPXUP;3929;08:09:38;0;50	07578;8	54589;0;0;58;
$GPXUP;3929;08:09:39;0;50	07587;8	54608;0;0;58;
$GPXUP;3929;08:09:40;0;50	07593;8	54627;0;0;57;
$GPXUP;3929;08:09:41;0;50	07597;8	54648;0;0;56;
$GPXUP;3929;08:09:42;0;50	07598;8	54669;0;0;54;
$GPXUP;3929;08:09:43;0;50	076;8	5469;0;0;53;
$GPXUP;3929;08:09:44;0;50	07605;8	54709;0;0;53;
$GPXUP;3929;08:09:45;0;50	07613;8	54724;0;0;52;
$GPXUP;3929;08:09:46;0;50	07624;8	54734;0;0;51;
$GPXUP;3929;08:09:47;0;50	07636;8	54742;0;0;50;
$GPXUP;3929;08:09:48;0;50	07648;8	54745;0;0;47;
$GPXUP;3929;08:09:49;0;50	07659;8	54744;0;0;48;
$GPXUP;3929;08:09:50;0;50	07672;8	54744;0;0;51;
$GPXUP;3929;08:09:51;0;50	07685;8	54749;0;0;53;
$GPXUP;3929;08:09:52;0;50	07696;8	54762;0;0;55;
$GPXUP;3929;08:09:53;0;50	07705;8	54778;0;0;55;
$GPXUP;3929;08:09:54;0;50	07713;8	54796;0;0;58;
$GPXUP;3929;08:09:55;0;50	07721;8	54812;0;0;51;
$GPXUP;3929;08:09:56;0;50	07729;8	54825;0;0;46;
$GPXUP;3929;08:09:57;0;50	07737;8	54835;0;0;38;
$GPXUP;3929;08:09:58;0;50	07747;8	54839;0;0;40;
$GPXUP;3929;08:09:59;0;50	07758;8	54842;0;0;44;
$GPXUP;3929;08:10:00;0;50	07769;8	54844;0;0;47;
$GPXUP;3929;08:10:01;0;50	07779;8	54854;0;0;51;
$GPXUP;3929;08:10:02;0;50	07788;8	5487;0;0;54;
$GPXUP;3929;08:10:03;0;50	07793;8	54888;0;0;54;
$GPXUP;3929;08:10:04;0;50	07798;8	54907;0;0;52;
$GPXUP;3929;08:10:05;0;50	07801;8	54928;0;0;53;
$GPXUP;3929;08:10:06;0;50	07802;8	54949;0;0;55;
$GPXUP;3929;08:10:07;0;50	078;8	54971;0;0;56;
$GPXUP;3929;08:10:08;0;50	07798;8	54992;0;0;55;
$GPXUP;3929;08:10:09;0;50	07798;8	55014;0;0;54;
$GPXUP;3929;08:10:10;0;50	078;8	55036;0;0;54;
$GPXUP;3929;08:10:11;0;50	07803;8	55057;0;0;56;
$GPXUP;3929;08:10:12;0;50	07807;8	55077;0;0;56;
$GPXUP;3929;08:10:13;0;50	0781;8	55096;0;0;51;
$GPXUP;3929;08:10:14;0;50	0781;8	55116;0;0;50;
$GPXUP;3929;08:10:15;0;50	0781;8	55135;0;0;47;
$GPXUP;3929;08:10:16;0;50	07814;8	55153;0;0;47;
$GPXUP;3929;08:10:17;0;50	07822;8	55166;0;0;48;
$GPXUP;3929;08:10:18;0;50	07831;8	55178;0;0;49;
$GPXUP;3929;08:10:19;0;50	0784;8	55191;0;0;49;
$GPXUP;3929;08:10:20;0;50	07849;8	55201;0;0;46;
$GPXUP;3929;08:10:21;0;50	07859;8	55211;0;0;47;
$GPXUP;3929;08:10:22;0;50	0787;8	55221;0;0;48;
$GPXUP;3929;08:10:23;0;50	0788;8	5523;0;0;48;
$GPXUP;3929;08:10:24;0;50	0789;8	5524;0;0;48;
$GPXUP;3929;08:10:25;0;50	07901;8	5525;0;0;48;
$GPXUP;3929;08:10:26;0;50	07913;8	55258;0;0;51;
$GPXUP;3929;08:10:27;0;50	07926;8	55263;0;0;52;
$GPXUP;3929;08:10:28;0;50	07938;8	55269;0;0;55;
$GPXUP;3929;08:10:29;0;50	07952;8	55277;0;0;54;
$GPXUP;3929;08:10:30;0;50	07964;8	55286;0;0;55;
$GPXUP;3929;08:10:31;0;50	07976;8	55299;0;0;57;
$GPXUP;3929;08:10:32;0;50	07986;8	55315;0;0;55;
$GPXUP;3929;08:10:33;0;50	07995;8	55332;0;0;58;
$GPXUP;3929;08:10:34;0;50	08003;8	55351;0;0;58;
$GPXUP;3929;08:10:35;0;50	08009;8	55371;0;0;56;
$GPXUP;3929;08:10:36;0;50	08014;8	55393;0;0;57;
$GPXUP;3929;08:10:37;0;50	0802;8	55415;0;0;58;
$GPXUP;3929;08:10:38;0;50	08026;8	55435;0;0;59;
$GPXUP;3929;08:10:39;0;50	08035;8	55453;0;0;56;
$GPXUP;3929;08:10:40;0;50	08046;8	55464;0;0;54;
$GPXUP;3929;08:10:41;0;50	08058;8	55471;0;0;52;
$GPXUP;3929;08:10:42;0;50	08071;8	55477;0;0;52;
$GPXUP;3929;08:10:43;0;50	08082;8	55486;0;0;47;
$GPXUP;3929;08:10:44;0;50	08091;8	555;0;0;49;
$GPXUP;3929;08:10:45;0;50	08099;8	55516;0;0;49;
$GPXUP;3929;08:10:46;0;50	08108;8	55527;0;0;51;
$GPXUP;3929;08:10:47;0;50	08121;8	55534;0;0;54;
$GPXUP;3929;08:10:48;0;50	08135;8	55537;0;0;55;
$GPXUP;3929;08:10:49;0;50	08149;8	55539;0;0;58;
$GPXUP;3929;08:10:50;0;50	08163;8	55539;0;0;57;
$GPXUP;3929;08:10:51;0;50	08178;8	55541;0;0;60;
$GPXUP;3929;08:10:52;0;50	08191;8	55546;0;0;52;
$GPXUP;3929;08:10:53;0;50	08202;8	55556;0;0;52;
$GPXUP;3929;08:10:54;0;50	08214;8	55567;0;0;53;
$GPXUP;3929;08:10:55;0;50	08224;8	55578;0;0;53;
$GPXUP;3929;08:10:56;0;50	08235;8	5559;0;0;52;
$GPXUP;3929;08:10:57;0;50	08246;8	55602;0;0;52;
$GPXUP;3929;08:10:58;0;50	08257;8	55614;0;0;54;
$GPXUP;3929;08:10:59;0;50	08268;8	55627;0;0;56;
$GPXUP;3929;08:11:00;0;50	08278;8	55642;0;0;57;
$GPXUP;3929;08:11:01;0;50	08287;8	55659;0;0;56;
$GPXUP;3929;08:11:02;0;50	08295;8	55678;0;0;56;
$GPXUP;3929;08:11:03;0;50	08301;8	55698;0;0;57;
$GPXUP;3929;08:11:04;0;50	08304;8	5572;0;0;58;
$GPXUP;3929;08:11:05;0;50	08305;8	55742;0;0;58;
$GPXUP;3929;08:11:06;0;50	0831;8	55764;0;0;59;
$GPXUP;3929;08:11:07;0;50	08316;8	55783;0;0;58;
$GPXUP;3929;08:11:08;0;50	08325;8	558;0;0;55;
$GPXUP;3929;08:11:09;0;50	08336;8	55814;0;0;54;
$GPXUP;3929;08:11:10;0;50	08347;8	55823;0;0;52;
$GPXUP;3929;08:11:11;0;50	0836;8	55832;0;0;51;
$GPXUP;3929;08:11:12;0;50	08371;8	5584;0;0;52;
$GPXUP;3929;08:11:13;0;50	08383;8	5585;0;0;54;
$GPXUP;3929;08:11:14;0;50	08395;8	5586;0;0;55;
$GPXUP;3929;08:11:15;0;50	08408;8	5587;0;0;55;
$GPXUP;3929;08:11:16;0;50	0842;8	5588;0;0;54;
$GPXUP;3929;08:11:17;0;50	08432;8	5589;0;0;54;
$GPXUP;3929;08:11:18;0;50	08444;8	55903;0;0;58;
$GPXUP;3929;08:11:19;0;50	08453;8	55922;0;0;60;
$GPXUP;3929;08:11:20;0;50	0846;8	55943;0;0;61;
$GPXUP;3929;08:11:21;0;50	08467;8	55964;0;0;64;
$GPXUP;3929;08:11:22;0;50	08476;8	55984;0;0;61;
$GPXUP;3929;08:11:23;0;50	08484;8	56003;0;0;57;
$GPXUP;3929;08:11:24;0;50	08492;8	56021;0;0;53;
$GPXUP;3929;08:11:25;0;50	08498;8	56038;0;0;53;
$GPXUP;3929;08:11:26;0;50	08503;8	56058;0;0;53;
$GPXUP;3929;08:11:27;0;50	08509;8	56075;0;0;51;
$GPXUP;3929;08:11:28;0;50	08516;8	56092;0;0;52;
$GPXUP;3929;08:11:29;0;50	08524;8	56109;0;0;55;
$GPXUP;3929;08:11:30;0;50	08534;8	56125;0;0;57;
$GPXUP;3929;08:11:31;0;50	08544;8	56141;0;0;57;
$GPXUP;3929;08:11:32;0;50	08554;8	56156;0;0;56;
$GPXUP;3929;08:11:33;0;50	08562;8	56173;0;0;53;
$GPXUP;3929;08:11:34;0;50	08567;8	56192;0;0;52;
$GPXUP;3929;08:11:35;0;50	0857;8	56213;0;0;52;
$GPXUP;3929;08:11:36;0;50	08571;8	56233;0;0;53;
$GPXUP;3929;08:11:37;0;50	08568;8	56254;0;0;56;
$GPXUP;3929;08:11:38;0;50	08564;8	56275;0;0;56;
$GPXUP;3929;08:11:39;0;50	08561;8	56296;0;0;54;
$GPXUP;3929;08:11:40;0;50	08558;8	56316;0;0;52;
$GPXUP;3929;08:11:41;0;50	08556;8	56335;0;0;49;
$GPXUP;3929;08:11:42;0;50	08554;8	56354;0;0;49;
$GPXUP;3929;08:11:43;0;50	08552;8	56372;0;0;49;
$GPXUP;3929;08:11:44;0;50	0855;8	56391;0;0;51;
$GPXUP;3929;08:11:45;0;50	08552;8	56411;0;0;51;
$GPXUP;3929;08:11:46;0;50	08555;8	5643;0;0;50;
$GPXUP;3929;08:11:47;0;50	0856;8	56448;0;0;52;
$GPXUP;3929;08:11:48;0;50	08565;8	56467;0;0;52;
$GPXUP;3929;08:11:49;0;50	08569;8	56488;0;0;54;
$GPXUP;3929;08:11:50;0;50	08571;8	56508;0;0;54;
$GPXUP;3929;08:11:51;0;50	08571;8	5653;0;0;56;
$GPXUP;3929;08:11:52;0;50	08567;8	56551;0;0;58;
$GPXUP;3929;08:11:53;0;50	08561;8	56572;0;0;58;
$GPXUP;3929;08:11:54;0;50	08554;8	56592;0;0;61;
$GPXUP;3929;08:11:55;0;50	08548;8	56615;0;0;63;
$GPXUP;3929;08:11:56;0;50	08546;8	56638;0;0;56;
$GPXUP;3929;08:11:57;0;50	08546;8	5666;0;0;55;
$GPXUP;3929;08:11:58;0;50	08548;8	5668;0;0;51;
$GPXUP;3929;08:11:59;0;50	08551;8	567;0;0;49;
$GPXUP;3929;08:12:00;0;50	08553;8	56718;0;0;47;
$GPXUP;3929;08:12:01;0;50	08555;8	56735;0;0;47;
$GPXUP;3929;08:12:02;0;50	08558;8	56753;0;0;46;
$GPXUP;3929;08:12:03;0;50	08563;8	56768;0;0;42;
$GPXUP;3929;08:12:04;0;50	0857;8	5678;0;0;47;
$GPXUP;3929;08:12:05;0;50	08578;8	56793;0;0;50;
$GPXUP;3929;08:12:06;0;50	08586;8	56808;0;0;53;
$GPXUP;3929;08:12:07;0;50	08593;8	56826;0;0;53;
$GPXUP;3929;08:12:08;0;50	08596;8	56848;0;0;56;
$GPXUP;3929;08:12:09;0;50	08597;8	5687;0;0;59;
$GPXUP;3929;08:12:10;0;50	08598;8	56894;0;0;62;
$GPXUP;3929;08:12:11;0;50	08603;8	56917;0;0;64;
$GPXUP;3929;08:12:12;0;50	08614;8	56934;0;0;62;
$GPXUP;3929;08:12:13;0;50	08626;8	56948;0;0;57;
$GPXUP;3929;08:12:14;0;50	08637;8	56961;0;0;53;
$GPXUP;3929;08:12:15;0;50	08648;8	56973;0;0;51;
$GPXUP;3929;08:12:16;0;50	0866;8	56982;0;0;51;
$GPXUP;3929;08:12:17;0;50	0867;8	56994;0;0;53;
$GPXUP;3929;08:12:18;0;50	08678;8	5701;0;0;54;
$GPXUP;3929;08:12:19;0;50	08684;8	5703;0;0;56;
$GPXUP;3929;08:12:20;0;50	08689;8	5705;0;0;57;
$GPXUP;3929;08:12:21;0;50	08695;8	57071;0;0;56;
$GPXUP;3929;08:12:22;0;50	08702;8	57089;0;0;54;
$GPXUP;3929;08:12:23;0;50	08712;8	57101;0;0;51;
$GPXUP;3929;08:12:24;0;50	08724;8	57106;0;0;50;
$GPXUP;3929;08:12:25;0;50	08736;8	57103;0;0;48;
$GPXUP;3929;08:12:26;0;50	08747;8	57095;0;0;49;
$GPXUP;3929;08:12:27;0;50	08757;8	57083;0;0;50;
$GPXUP;3929;08:12:28;0;50	08768;8	57076;0;0;48;
$GPXUP;3929;08:12:29;0;50	0878;8	57079;0;0;46;
$GPXUP;3929;08:12:30;0;50	08788;8	57091;0;0;48;
$GPXUP;3929;08:12:31;0;50	08792;8	57109;0;0;50;
$GPXUP;3929;08:12:32;0;50	08796;8	57128;0;0;49;
$GPXUP;3929;08:12:33;0;50	088;8	57146;0;0;50;
$GPXUP;3929;08:12:34;0;50	08806;8	57163;0;0;51;
$GPXUP;3929;08:12:35;0;50	08814;8	57178;0;0;52;
$GPXUP;3929;08:12:36;0;50	08823;8	57193;0;0;50;
$GPXUP;3929;08:12:37;0;50	08831;8	57205;0;0;42;
$GPXUP;3929;08:12:38;0;50	08841;8	57211;0;0;42;
$GPXUP;3929;08:12:39;0;50	08851;8	57216;0;0;40;
$GPXUP;3929;08:12:40;0;50	08858;8	57226;0;0;44;
$GPXUP;3929;08:12:41;0;50	08865;8	57241;0;0;46;
$GPXUP;3929;08:12:42;0;50	0887;8	57257;0;0;47;
$GPXUP;3929;08:12:43;0;50	08876;8	57274;0;0;51;
$GPXUP;3929;08:12:44;0;50	08882;8	57292;0;0;51;
$GPXUP;3929;08:12:45;0;50	08889;8	57308;0;0;48;
$GPXUP;3929;08:12:46;0;50	08898;8	5732;0;0;50;
$GPXUP;3929;08:12:47;0;50	08909;8	5733;0;0;50;
$GPXUP;3929;08:12:48;0;50	0892;8	57338;0;0;48;
$GPXUP;3929;08:12:49;0;50	08931;8	57343;0;0;45;
$GPXUP;3929;08:12:50;0;50	08942;8	57347;0;0;43;
$GPXUP;3929;08:12:51;0;50	08952;8	57351;0;0;41;
$GPXUP;3929;08:12:52;0;50	08961;8	57358;0;0;40;
$GPXUP;3929;08:12:53;0;50	08968;8	57374;0;0;51;
$GPXUP;3929;08:12:54;0;50	08972;8	57394;0;0;58;
$GPXUP;3929;08:12:55;0;50	08974;8	57417;0;0;60;
$GPXUP;3929;08:12:56;0;50	08974;8	5744;0;0;59;
$GPXUP;3929;08:12:57;0;50	0898;8	57458;0;0;57;
$GPXUP;3929;08:12:58;0;50	08992;8	57468;0;0;59;
$GPXUP;3929;08:12:59;0;50	09006;8	57474;0;0;57;
$GPXUP;3929;08:13:00;0;50	0902;8	57479;0;0;55;
$GPXUP;3929;08:13:01;0;50	09032;8	57487;0;0;49;
$GPXUP;3929;08:13:02;0;50	09042;8	57496;0;0;49;
$GPXUP;3929;08:13:03;0;50	09052;8	57506;0;0;46;
$GPXUP;3929;08:13:04;0;50	09063;8	57513;0;0;48;
$GPXUP;3929;08:13:05;0;50	09076;8	57516;0;0;49;
$GPXUP;3929;08:13:06;0;50	09088;8	57517;0;0;50;
$GPXUP;3929;08:13:07;0;50	091;8	57517;0;0;52;
$GPXUP;3929;08:13:08;0;50	09112;8	57524;0;0;54;
$GPXUP;3929;08:13:09;0;50	09121;8	5754;0;0;55;
$GPXUP;3929;08:13:10;0;50	09128;8	57558;0;0;53;
$GPXUP;3929;08:13:11;0;50	09137;8	57574;0;0;53;
$GPXUP;3929;08:13:12;0;50	09147;8	57585;0;0;52;
$GPXUP;3929;08:13:13;0;50	09158;8	57595;0;0;52;
$GPXUP;3929;08:13:14;0;50	09167;8	5761;0;0;50;
$GPXUP;3929;08:13:15;0;50	09172;8	57628;0;0;50;
$GPXUP;3929;08:13:16;0;50	09174;8	57647;0;0;51;
$GPXUP;3929;08:13:17;0;50	09176;8	57667;0;0;51;
$GPXUP;3929;08:13:18;0;50	09182;8	57685;0;0;55;
$GPXUP;3929;08:13:19;0;50	09192;8	57698;0;0;51;
$GPXUP;3929;08:13:20;0;50	09202;8	5771;0;0;50;
$GPXUP;3929;08:13:21;0;50	09212;8	57721;0;0;48;
$GPXUP;3929;08:13:22;0;50	09223;8	57728;0;0;48;
$GPXUP;3929;08:13:23;0;50	09234;8	57733;0;0;49;
$GPXUP;3929;08:13:24;0;50	09246;8	57739;0;0;49;
$GPXUP;3929;08:13:25;0;50	09257;8	57748;0;0;47;
$GPXUP;3929;08:13:26;0;50	09263;8	57764;0;0;50;
$GPXUP;3929;08:13:27;0;50	09266;8	57783;0;0;51;
$GPXUP;3929;08:13:28;0;50	09266;8	57802;0;0;51;
$GPXUP;3929;08:13:29;0;50	09263;8	57822;0;0;50;
$GPXUP;3929;08:13:30;0;50	09262;8	57841;0;0;46;
$GPXUP;3929;08:13:31;0;50	09262;8	57857;0;0;42;
$GPXUP;3929;08:13:32;0;50	09266;8	57873;0;0;42;
$GPXUP;3929;08:13:33;0;50	0927;8	57887;0;0;39;
$GPXUP;3929;08:13:34;0;50	09277;8	57899;0;0;42;
$GPXUP;3929;08:13:35;0;50	09286;8	57906;0;0;43;
$GPXUP;3929;08:13:36;0;50	09298;8	57906;0;0;47;
$GPXUP;3929;08:13:37;0;50	0931;8	57903;0;0;51;
$GPXUP;3929;08:13:38;0;50	09323;8	57898;0;0;53;
$GPXUP;3929;08:13:39;0;50	09337;8	57892;0;0;58;
$GPXUP;3929;08:13:40;0;50	09351;8	57887;0;0;61;
$GPXUP;3929;08:13:41;0;50	09367;8	57882;0;0;61;
$GPXUP;3929;08:13:42;0;50	09382;8	5788;0;0;63;
$GPXUP;3929;08:13:43;0;50	09398;8	57882;0;0;62;
$GPXUP;3929;08:13:44;0;50	09412;8	57892;0;0;62;
$GPXUP;3929;08:13:45;0;50	09422;8	5791;0;0;62;
$GPXUP;3929;08:13:46;0;50	09428;8	57932;0;0;60;
$GPXUP;3929;08:13:47;0;50	09432;8	57954;0;0;59;
$GPXUP;3929;08:13:48;0;50	09436;8	57977;0;0;57;
$GPXUP;3929;08:13:49;0;50	09441;8	57998;0;0;55;
$GPXUP;3929;08:13:50;0;50	09446;8	58018;0;0;52;
$GPXUP;3929;08:13:51;0;50	0945;8	58037;0;0;50;
$GPXUP;3929;08:13:52;0;50	09453;8	58055;0;0;50;
$GPXUP;3929;08:13:53;0;50	09456;8	58074;0;0;49;
$GPXUP;3929;08:13:54;0;50	09462;8	5809;0;0;49;
$GPXUP;3929;08:13:55;0;50	09472;8	58099;0;0;49;
$GPXUP;3929;08:13:56;0;50	09484;8	581;0;0;49;
$GPXUP;3929;08:13:57;0;50	09496;8	58098;0;0;48;
$GPXUP;3929;08:13:58;0;50	09508;8	58099;0;0;46;
$GPXUP;3929;08:13:59;0;50	09518;8	58107;0;0;47;
$GPXUP;3929;08:14:00;0;50	09525;8	58121;0;0;47;
$GPXUP;3929;08:14:01;0;50	09529;8	58139;0;0;50;
$GPXUP;3929;08:14:02;0;50	0953;8	58159;0;0;52;
$GPXUP;3929;08:14:03;0;50	09531;8	5818;0;0;53;
$GPXUP;3929;08:14:04;0;50	09533;8	58201;0;0;54;
$GPXUP;3929;08:14:05;0;50	09536;8	58222;0;0;55;
$GPXUP;3929;08:14:06;0;50	0954;8	58242;0;0;54;
$GPXUP;3929;08:14:07;0;50	09546;8	58261;0;0;54;
$GPXUP;3929;08:14:08;0;50	09551;8	5828;0;0;54;
$GPXUP;3929;08:14:09;0;50	0956;8	58296;0;0;54;
$GPXUP;3929;08:14:10;0;50	09571;8	58307;0;0;53;
$GPXUP;3929;08:14:11;0;50	09582;8	58317;0;0;48;
$GPXUP;3929;08:14:12;0;50	0959;8	58331;0;0;49;
$GPXUP;3929;08:14:13;0;50	09596;8	58348;0;0;52;
$GPXUP;3929;08:14:14;0;50	09603;8	58366;0;0;52;
$GPXUP;3929;08:14:15;0;50	09612;8	5838;0;0;53;
$GPXUP;3929;08:14:16;0;50	09622;8	58391;0;0;51;
$GPXUP;3929;08:14:17;0;50	09633;8	58402;0;0;48;
$GPXUP;3929;08:14:18;0;50	09643;8	58409;0;0;47;
$GPXUP;3929;08:14:19;0;50	09656;8	58408;0;0;50;
$GPXUP;3929;08:14:20;0;50	09668;8	58404;0;0;50;
$GPXUP;3929;08:14:21;0;50	0968;8	58398;0;0;49;
$GPXUP;3929;08:14:22;0;50	09692;8	58394;0;0;49;
$GPXUP;3929;08:14:23;0;50	09704;8	58392;0;0;45;
$GPXUP;3929;08:14:24;0;50	09714;8	58391;0;0;41;
$GPXUP;3929;08:14:25;0;50	09723;8	58385;0;0;38;
$GPXUP;3929;08:14:26;0;50	0973;8	58375;0;0;41;
$GPXUP;3929;08:14:27;0;50	09736;8	58361;0;0;47;
$GPXUP;3929;08:14:28;0;50	09741;8	58342;0;0;51;
$GPXUP;3929;08:14:29;0;50	09744;8	58322;0;0;54;
$GPXUP;3929;08:14:30;0;50	0975;8	583;0;0;59;
$GPXUP;3929;08:14:31;0;50	09755;8	58279;0;0;59;
$GPXUP;3929;08:14:32;0;50	09763;8	58263;0;0;46;
$GPXUP;3929;08:14:33;0;50	09771;8	58258;0;0;34;
$GPXUP;3929;08:14:34;0;50	09774;8	58269;0;0;30;
$GPXUP;3929;08:14:35;0;50	09777;8	58281;0;0;31;
$GPXUP;3929;08:14:36;0;50	09778;8	58292;0;0;22;
$GPXUP;3929;08:14:37;0;50	09775;8	58302;0;0;32;
$GPXUP;3929;08:14:38;0;50	09772;8	58318;0;0;42;
$GPXUP;3929;08:14:39;0;50	09775;8	58333;0;0;42;
$GPXUP;3929;08:14:40;0;50	09783;8	58342;0;0;39;
$GPXUP;3929;08:14:41;0;50	0979;8	58352;0;0;34;
$GPXUP;3929;08:14:42;0;50	09795;8	58362;0;0;33;
$GPXUP;3929;08:14:43;0;50	09799;8	58375;0;0;37;
$GPXUP;3929;08:14:44;0;50	09803;8	58388;0;0;34;
$GPXUP;3929;08:14:45;0;50	09807;8	58402;0;0;41;
$GPXUP;3929;08:14:46;0;50	09806;8	58417;0;0;42;
$GPXUP;3929;08:14:47;0;50	09802;8	58428;0;0;29;
$GPXUP;3929;08:14:48;0;50	09795;8	58426;0;0;32;
$GPXUP;3929;08:14:49;0;50	09788;8	58424;0;0;27;
$GPXUP;3929;08:14:50;0;50	09782;8	58424;0;0;20;
$GPXUP;3929;08:14:51;0;50	0978;8	58424;0;0;6;
$GPXUP;3929;08:14:52;0;50	09779;8	58424;0;0;0;
$GPXUP;3929;08:14:53;0;50	09779;8	58423;0;0;0;
$GPXUP;3929;08:14:54;0;50	09779;8	58422;0;0;0;
$GPXUP;3929;08:14:55;0;50	09779;8	58422;0;0;0;
$GPXUP;3929;08:14:56;0;50	09779;8	58422;0;0;0;
$GPXUP;3929;08:14:57;0;50	09779;8	58422;0;0;0;
$GPXUP;3929;08:14:58;0;50	09779;8	58422;0;0;0;
$GPXUP;3929;08:14:59;0;50	09779;8	58422;0;0;0;
$GPXUP;3929;08:15:00;0;50	09779;8	58422;0;0;0;
$GPXUP;3929;08:15:01;0;50	09779;8	58422;0;0;0;
$GPXUP;3929;08:15:02;0;50	09779;8	58422;0;0;0;
$GPXUP;3929;08:15:03;0;50	09779;8	58422;0;0;0;
$GPXUP;3929;08:15:04;0;50	09779;8	58422;0;0;0;
$GPXUP;3929;08:15:05;0;50	0978;8	58422;0;0;0;
$GPXUP;3929;08:15:06;0;50	0978;8	58422;0;0;0;
$GPXUP;3929;08:15:07;0;50	0978;8	58422;0;0;0;
$GPXUP;3929;08:15:08;0;50	0978;8	58422;0;0;0;
$GPXUP;3929;08:15:09;0;50	0978;8	58422;0;0;0;
$GPXUP;3929;08:15:10;0;50	0978;8	58422;0;0;0;
$GPXUP;3929;08:15:11;0;50	0978;8	58422;0;0;0;
$GPXUP;3929;08:15:12;0;50	0978;8	58422;0;0;0;
$GPXUP;3929;08:15:13;0;50	0978;8	58422;0;0;0;
$GPXUP;3929;08:15:14;0;50	0978;8	58422;0;0;0;
$GPXUP;3929;08:15:15;0;50	0978;8	58422;0;0;0;
$GPXUP;3929;08:15:16;0;50	0978;8	58422;0;0;0;
$GPXUP;3929;08:15:17;0;50	0978;8	58422;0;0;0;
$GPXUP;3929;08:15:18;0;50	0978;8	58422;0;0;0;
$GPXUP;3929;08:15:19;0;50	0978;8	58422;0;0;0;
$GPXUP;3929;08:15:20;0;50	0978;8	58422;0;0;0;
$GPXUP;3929;08:15:21;0;50	0978;8	58422;0;0;0;
$GPXUP;3929;08:15:22;0;50	0978;8	58422;0;0;0;
$GPXUP;3929;08:15:23;0;50	0978;8	58422;0;0;0;
$GPXUP;3929;08:15:24;0;50	0978;8	58422;0;0;0;
$GPXUP;3929;08:15:25;0;50	0978;8	58422;0;0;0;
$GPXUP;3929;08:15:26;0;50	0978;8	58422;0;0;0;
$GPXUP;3929;08:15:27;0;50	0978;8	58422;0;0;0;
$GPXUP;3929;08:15:28;0;50	0978;8	58422;0;0;0;
$GPXUP;3929;08:15:29;0;50	0978;8	58422;0;0;0;
$GPXUP;3929;08:15:30;0;50	0978;8	58422;0;0;0;
$GPXUP;3929;08:15:31;0;50	0978;8	58422;0;0;0;
$GPXUP;3929;08:15:32;0;50	0978;8	58422;0;0;0;
$GPXUP;3929;08:15:33;0;50	0978;8	58422;0;0;0;
$GPXUP;3929;08:15:34;0;50	0978;8	58422;0;0;0;
$GPXUP;3929;08:15:35;0;50	0978;8	58422;0;0;0;
$GPXUP;3929;08:15:36;0;50	0978;8	58422;0;0;0;
$GPXUP;3929;08:15:37;0;50	0978;8	58422;0;0;0;
$GPXUP;3929;08:15:38;0;50	0978;8	58422;0;0;0;
$GPXUP;3929;08:15:39;0;50	0978;8	58422;0;0;0;
$GPXUP;3929;08:15:40;0;50	0978;8	58422;0;0;0;
$GPXUP;3929;08:15:41;0;50	0978;8	58422;0;0;0;
$GPXUP;3929;08:15:42;0;50	0978;8	58422;0;0;0;
$GPXUP;3929;08:15:43;0;50	0978;8	58422;0;0;0;
$GPXUP;3929;08:15:44;0;50	0978;8	58422;0;0;0;
$GPXUP;3929;08:15:45;0;50	0978;8	58422;0;0;0;
$GPXUP;3929;08:15:46;0;50	09781;8	58422;0;0;0;
$GPXUP;3929;08:15:47;0;50	09781;8	58422;0;0;0;
$GPXUP;3929;08:15:48;0;50	09781;8	58422;0;0;0;
$GPXUP;3929;08:15:49;0;50	09781;8	58422;0;0;0;
$GPXUP;3929;08:15:50;0;50	09781;8	58422;0;0;0;
$GPXUP;3929;08:15:51;0;50	09781;8	58422;0;0;0;
$GPXUP;3929;08:15:52;0;50	09781;8	58422;0;0;0;
$GPXUP;3929;08:15:53;0;50	09781;8	58422;0;0;0;
$GPXUP;3929;08:15:54;0;50	09781;8	58422;0;0;0;
$GPXUP;3929;08:15:55;0;50	09781;8	58422;0;0;0;
$GPXUP;3929;08:15:56;0;50	09781;8	58422;0;0;0;
$GPXUP;3929;08:15:57;0;50	09781;8	58422;0;0;0;
$GPXUP;3929;08:15:58;0;50	09781;8	58422;0;0;0;
$GPXUP;3929;08:15:59;0;50	09781;8	58422;0;0;0;
$GPXUP;3929;08:16:00;0;50	09781;8	58422;0;0;0;
$GPXUP;3929;08:16:01;0;50	09781;8	58422;0;0;0;
$GPXUP;3929;08:16:02;0;50	09781;8	58422;0;0;0;
$GPXUP;3929;08:16:03;0;50	09781;8	58422;0;0;0;
$GPXUP;3929;08:16:04;0;50	09781;8	58422;0;0;0;
$GPXUP;3929;08:16:05;0;50	09781;8	58422;0;0;0;
$GPXUP;3929;08:16:06;0;50	09781;8	58422;0;0;0;
$GPXUP;3929;08:16:07;0;50	09781;8	58422;0;0;0;
$GPXUP;3929;08:16:08;0;50	09781;8	58421;0;0;0;
$GPXUP;3929;08:16:09;0;50	09781;8	58421;0;0;0;
$GPXUP;3929;08:16:10;0;50	09781;8	58421;0;0;0;
$GPXUP;3929;08:16:11;0;50	09781;8	58421;0;0;0;
$GPXUP;3929;08:16:12;0;50	09781;8	58421;0;0;0;
$GPXUP;3929;08:16:13;0;50	09781;8	58421;0;0;0;
$GPXUP;3929;08:16:14;0;50	09781;8	58421;0;0;0;
$GPXUP;3929;08:16:15;0;50	09781;8	58421;0;0;0;
$GPXUP;3929;08:16:16;0;50	09781;8	58421;0;0;0;
$GPXUP;3929;08:16:17;0;50	09781;8	58421;0;0;0;
$GPXUP;3929;08:16:18;0;50	09781;8	58421;0;0;0;
$GPXUP;3929;08:16:19;0;50	09781;8	58421;0;0;0;
$GPXUP;3929;08:16:20;0;50	09781;8	58421;0;0;0;
$GPXUP;3929;08:16:21;0;50	09781;8	58421;0;0;0;
$GPXUP;3929;08:16:22;0;50	09781;8	58421;0;0;0;
$GPXUP;3929;08:16:23;0;50	09781;8	58421;0;0;0;
$GPXUP;3929;08:16:24;0;50	09781;8	58421;0;0;0;
$GPXUP;3929;08:16:25;0;50	09781;8	58421;0;0;0;
$GPXUP;3929;08:16:26;0;50	09781;8	58421;0;0;0;
$GPXUP;3929;08:16:27;0;50	09781;8	58421;0;0;0;
$GPXUP;3929;08:16:28;0;50	09781;8	58421;0;0;0;
$GPXUP;3929;08:16:29;0;50	09781;8	58421;0;0;0;
$GPXUP;3929;08:16:30;0;50	09781;8	58421;0;0;0;
$GPXUP;3929;08:16:31;0;50	09781;8	58421;0;0;0;
$GPXUP;3929;08:16:32;0;50	09781;8	58421;0;0;0;
$GPXUP;3929;08:16:33;0;50	09781;8	58421;0;0;0;
$GPXUP;3929;08:16:34;0;50	09781;8	58421;0;0;0;
$GPXUP;3929;08:16:35;0;50	09781;8	58421;0;0;0;
$GPXUP;3929;08:16:36;0;50	09781;8	58421;0;0;0;
$GPXUP;3929;08:16:37;0;50	09781;8	58421;0;0;0;
$GPXUP;3929;08:16:38;0;50	09781;8	58421;0;0;0;
$GPXUP;3929;08:16:39;0;50	09781;8	58421;0;0;0;
$GPXUP;3929;08:16:40;0;50	09781;8	58421;0;0;0;
$GPXUP;3929;08:16:41;0;50	09781;8	58421;0;0;0;
$GPXUP;3929;08:16:42;0;50	09781;8	58421;0;0;0;
$GPXUP;3929;08:16:43;0;50	09781;8	58421;0;0;0;
$GPXUP;3929;08:16:44;0;50	09781;8	58421;0;0;0;
$GPXUP;3929;08:16:45;0;50	09781;8	58421;0;0;0;
$GPXUP;3929;08:16:46;0;50	09781;8	58421;0;0;0;
$GPXUP;3929;08:16:47;0;50	09781;8	58421;0;0;0;
$GPXUP;3929;08:16:48;0;50	09781;8	58421;0;0;0;
$GPXUP;3929;08:16:49;0;50	09781;8	58421;0;0;0;
$GPXUP;3929;08:16:50;0;50	09781;8	58421;0;0;0;
$GPXUP;3929;08:16:51;0;50	09781;8	58421;0;0;0;
$GPXUP;3929;08:16:52;0;50	09781;8	58421;0;0;0;
$GPXUP;3929;08:16:53;0;50	09781;8	58421;0;0;0;
$GPXUP;3929;08:16:54;0;50	09781;8	58421;0;0;0;
$GPXUP;3929;08:16:55;0;50	09781;8	58421;0;0;0;
$GPXUP;3929;08:16:56;0;50	09781;8	58421;0;0;0;
$GPXUP;3929;08:16:57;0;50	09781;8	58421;0;0;0;
$GPXUP;3929;08:16:58;0;50	09781;8	58421;0;0;0;
$GPXUP;3929;08:16:59;0;50	09781;8	58421;0;0;0;
$GPXUP;3929;08:17:00;0;50	09781;8	58421;0;0;0;
$GPXUP;3929;08:17:01;0;50	09781;8	58421;0;0;0;
$GPXUP;3929;08:17:02;0;50	09781;8	58421;0;0;0;
$GPXUP;3929;08:17:03;0;50	09781;8	58421;0;0;0;
$GPXUP;3929;08:17:04;0;50	09781;8	58421;0;0;0;
$GPXUP;3929;08:17:05;0;50	09781;8	58421;0;0;0;
$GPXUP;3929;08:17:06;0;50	09781;8	58422;0;0;0;
$GPXUP;3929;08:17:07;0;50	09781;8	58422;0;0;0;
$GPXUP;3929;08:17:08;0;50	09781;8	58422;0;0;0;
$GPXUP;3929;08:17:09;0;50	09781;8	58422;0;0;0;
$GPXUP;3929;08:17:10;0;50	09781;8	58422;0;0;0;
$GPXUP;3929;08:17:11;0;50	09781;8	58422;0;0;0;
$GPXUP;3929;08:17:12;0;50	09781;8	58422;0;0;0;
$GPXUP;3929;08:17:13;0;50	09781;8	58422;0;0;0;
$GPXUP;3929;08:17:14;0;50	09781;8	58422;0;0;0;
$GPXUP;3929;08:17:15;0;50	09781;8	58422;0;0;0;
$GPXUP;3929;08:17:16;0;50	09781;8	58422;0;0;0;
$GPXUP;3929;08:17:17;0;50	09781;8	58422;0;0;0;
$GPXUP;3929;08:17:18;0;50	09781;8	58422;0;0;0;
$GPXUP;3929;08:17:19;0;50	09781;8	58422;0;0;0;
$GPXUP;3929;08:17:20;0;50	09781;8	58422;0;0;0;
$GPXUP;3929;08:17:21;0;50	09781;8	58422;0;0;0;
$GPXUP;3929;08:17:22;0;50	09781;8	58422;0;0;0;
$GPXUP;3929;08:17:23;0;50	09781;8	58422;0;0;0;
$GPXUP;3929;08:17:24;0;50	09781;8	58422;0;0;0;
$GPXUP;3929;08:17:25;0;50	09781;8	58422;0;0;0;
$GPXUP;3929;08:17:26;0;50	09781;8	58422;0;0;0;
$GPXUP;3929;08:17:27;0;50	09781;8	58422;0;0;0;
$GPXUP;3929;08:17:28;0;50	09781;8	58422;0;0;0;
$GPXUP;3929;08:17:29;0;50	09781;8	58421;0;0;0;
$GPXUP;3929;08:17:30;0;50	09781;8	58421;0;0;0;
$GPXUP;3929;08:17:31;0;50	09781;8	58421;0;0;0;
$GPXUP;3929;08:17:32;0;50	09781;8	58421;0;0;0;
$GPXUP;3929;08:17:33;0;50	09781;8	58421;0;0;0;
$GPXUP;3929;08:17:34;0;50	09781;8	58421;0;0;0;
$GPXUP;3929;08:17:35;0;50	09781;8	58421;0;0;0;
$GPXUP;3929;08:17:36;0;50	09781;8	58421;0;0;0;
$GPXUP;3929;08:17:37;0;50	09781;8	58421;0;0;0;
$GPXUP;3929;08:17:38;0;50	09781;8	58421;0;0;0;
$GPXUP;3929;08:17:39;0;50	09781;8	58421;0;0;0;
$GPXUP;3929;08:17:40;0;50	09781;8	58421;0;0;0;
$GPXUP;3929;08:17:41;0;50	09781;8	58421;0;0;0;
$GPXUP;3929;08:17:42;0;50	09781;8	58421;0;0;0;
$GPXUP;3929;08:17:43;0;50	09781;8	58421;0;0;0;
$GPXUP;3929;08:17:44;0;50	09781;8	58421;0;0;0;
$GPXUP;3929;08:17:45;0;50	09781;8	58421;0;0;0;
$GPXUP;3929;08:17:46;0;50	09781;8	58421;0;0;0;
$GPXUP;3929;08:17:47;0;50	09781;8	58421;0;0;0;
$GPXUP;3929;08:17:48;0;50	09781;8	58421;0;0;0;
$GPXUP;3929;08:17:49;0;50	09781;8	58421;0;0;0;
$GPXUP;3929;08:17:50;0;50	09781;8	58421;0;0;0;
$GPXUP;3929;08:17:51;0;50	09781;8	58421;0;0;0;
$GPXUP;3929;08:17:52;0;50	09781;8	58421;0;0;0;
$GPXUP;3929;08:17:53;0;50	09781;8	58421;0;0;0;
$GPXUP;3929;08:17:54;0;50	09781;8	58421;0;0;0;
$GPXUP;3929;08:17:55;0;50	09781;8	58421;0;0;0;
$GPXUP;3929;08:17:56;0;50	09781;8	58421;0;0;0;
$GPXUP;3929;08:17:57;0;50	09781;8	58421;0;0;0;
$GPXUP;3929;08:17:58;0;50	09781;8	58421;0;0;0;
$GPXUP;3929;08:17:59;0;50	09781;8	58421;0;0;0;
$GPXUP;3929;08:18:00;0;50	09781;8	58421;0;0;0;
$GPXUP;3929;08:18:01;0;50	09781;8	58421;0;0;0;
$GPXUP;3929;08:18:02;0;50	09781;8	58421;0;0;0;
$GPXUP;3929;08:18:03;0;50	09781;8	58421;0;0;0;
$GPXUP;3929;08:18:04;0;50	09781;8	58421;0;0;0;
$GPXUP;3929;08:18:05;0;50	09781;8	58421;0;0;0;
$GPXUP;3929;08:18:06;0;50	09781;8	58421;0;0;0;
$GPXUP;3929;08:18:07;0;50	0978;8	58421;0;0;0;
$GPXUP;3929;08:18:08;0;50	0978;8	58421;0;0;0;
$GPXUP;3929;08:18:09;0;50	0978;8	58421;0;0;0;
$GPXUP;3929;08:18:10;0;50	0978;8	58421;0;0;0;
$GPXUP;3929;08:18:11;0;50	0978;8	58421;0;0;0;
$GPXUP;3929;08:18:12;0;50	0978;8	58421;0;0;0;
$GPXUP;3929;08:18:13;0;50	0978;8	58421;0;0;0;
$GPXUP;3929;08:18:14;0;50	0978;8	58421;0;0;0;
$GPXUP;3929;08:18:15;0;50	0978;8	58421;0;0;0;
$GPXUP;3929;08:18:16;0;50	0978;8	58421;0;0;0;
$GPXUP;3929;08:18:17;0;50	0978;8	58421;0;0;0;
$GPXUP;3929;08:18:18;0;50	0978;8	58421;0;0;0;
$GPXUP;3929;08:18:19;0;50	0978;8	58421;0;0;0;
$GPXUP;3929;08:18:20;0;50	0978;8	58421;0;0;0;
$GPXUP;3929;08:18:21;0;50	0978;8	58421;0;0;0;
$GPXUP;3929;08:18:22;0;50	0978;8	58421;0;0;0;
$GPXUP;3929;08:18:23;0;50	0978;8	58421;0;0;0;
$GPXUP;3929;08:18:24;0;50	0978;8	58421;0;0;0;
$GPXUP;3929;08:18:25;0;50	0978;8	58421;0;0;0;
$GPXUP;3929;08:18:26;0;50	0978;8	58421;0;0;0;
$GPXUP;3929;08:18:27;0;50	0978;8	58421;0;0;0;
$GPXUP;3929;08:18:28;0;50	0978;8	58421;0;0;0;
$GPXUP;3929;08:18:29;0;50	0978;8	58421;0;0;0;
$GPXUP;3929;08:18:30;0;50	0978;8	58421;0;0;0;
$GPXUP;3929;08:18:31;0;50	0978;8	58421;0;0;0;
$GPXUP;3929;08:18:32;0;50	0978;8	58421;0;0;0;
$GPXUP;3929;08:18:33;0;50	0978;8	58421;0;0;0;
$GPXUP;3929;08:18:34;0;50	0978;8	58421;0;0;0;
$GPXUP;3929;08:18:35;0;50	0978;8	58421;0;0;0;
$GPXUP;3929;08:18:36;0;50	0978;8	58421;0;0;0;
$GPXUP;3929;08:18:37;0;50	0978;8	58421;0;0;0;
$GPXUP;3929;08:18:38;0;50	0978;8	58422;0;0;0;
$GPXUP;3929;08:18:39;0;50	0978;8	58422;0;0;0;
$GPXUP;3929;08:18:40;0;50	0978;8	58422;0;0;0;
$GPXUP;3929;08:18:41;0;50	0978;8	58422;0;0;0;
$GPXUP;3929;08:18:42;0;50	0978;8	58422;0;0;0;
$GPXUP;3929;08:18:43;0;50	0978;8	58422;0;0;0;
$GPXUP;3929;08:18:44;0;50	0978;8	58422;0;0;0;
$GPXUP;3929;08:18:45;0;50	0978;8	58422;0;0;0;
$GPXUP;3929;08:18:46;0;50	0978;8	58422;0;0;0;
$GPXUP;3929;08:18:47;0;50	0978;8	58421;0;0;0;
$GPXUP;3929;08:18:48;0;50	0978;8	58421;0;0;0;
$GPXUP;3929;08:18:49;0;50	0978;8	58421;0;0;0;
$GPXUP;3929;08:18:50;0;50	0978;8	58421;0;0;0;
$GPXUP;3929;08:18:51;0;50	0978;8	58421;0;0;0;
$GPXUP;3929;08:18:52;0;50	0978;8	58421;0;0;0;
$GPXUP;3929;08:18:53;0;50	0978;8	58421;0;0;0;
$GPXUP;3929;08:18:54;0;50	0978;8	58421;0;0;0;
$GPXUP;3929;08:18:55;0;50	0978;8	58421;0;0;0;
$GPXUP;3929;08:18:56;0;50	0978;8	58421;0;0;0;
$GPXUP;3929;08:18:57;0;50	0978;8	58421;0;0;0;
$GPXUP;3929;08:18:58;0;50	0978;8	58421;0;0;0;
$GPXUP;3929;08:18:59;0;50	0978;8	58421;0;0;0;
$GPXUP;3929;08:19:00;0;50	0978;8	58421;0;0;0;
$GPXUP;3929;08:19:01;0;50	0978;8	58421;0;0;0;
$GPXUP;3929;08:19:02;0;50	0978;8	58421;0;0;0;
$GPXUP;3929;08:19:03;0;50	0978;8	58421;0;0;0;
$GPXUP;3929;08:19:04;0;50	0978;8	58421;0;0;0;
$GPXUP;3929;08:19:05;0;50	0978;8	58421;0;0;0;
$GPXUP;3929;08:19:06;0;50	0978;8	58421;0;0;0;
$GPXUP;3929;08:19:07;0;50	0978;8	58421;0;0;0;
$GPXUP;3929;08:19:08;0;50	0978;8	58421;0;0;0;
$GPXUP;3929;08:19:09;0;50	0978;8	58421;0;0;0;
$GPXUP;3929;08:19:10;0;50	0978;8	58421;0;0;0;
$GPXUP;3929;08:19:11;0;50	0978;8	58421;0;0;0;
$GPXUP;3929;08:19:12;0;50	0978;8	58421;0;0;0;
$GPXUP;3929;08:19:13;0;50	0978;8	58421;0;0;0;
$GPXUP;3929;08:19:14;0;50	0978;8	58421;0;0;0;
$GPXUP;3929;08:19:15;0;50	0978;8	58421;0;0;0;
$GPXUP;3929;08:19:16;0;50	0978;8	58421;0;0;0;
$GPXUP;3929;08:19:17;0;50	0978;8	58421;0;0;0;
$GPXUP;3929;08:19:18;0;50	0978;8	58421;0;0;0;
$GPXUP;3929;08:19:19;0;50	0978;8	58421;0;0;0;
$GPXUP;3929;08:19:20;0;50	0978;8	58421;0;0;0;
$GPXUP;3929;08:19:21;0;50	0978;8	58421;0;0;0;
$GPXUP;3929;08:19:22;0;50	0978;8	58421;0;0;0;
$GPXUP;3929;08:19:23;0;50	0978;8	58421;0;0;0;
$GPXUP;3929;08:19:24;0;50	0978;8	58421;0;0;0;
$GPXUP;3929;08:19:25;0;50	0978;8	58421;0;0;0;
$GPXUP;3929;08:19:26;0;50	0978;8	58421;0;0;0;
$GPXUP;3929;08:19:27;0;50	0978;8	58421;0;0;0;
$GPXUP;3929;08:19:28;0;50	0978;8	58421;0;0;0;
$GPXUP;3929;08:19:29;0;50	0978;8	58421;0;0;0;
$GPXUP;3929;08:19:30;0;50	0978;8	58421;0;0;0;
$GPXUP;3929;08:19:31;0;50	0978;8	58421;0;0;0;
$GPXUP;3929;08:19:32;0;50	0978;8	58421;0;0;0;
$GPXUP;3929;08:19:33;0;50	0978;8	58421;0;0;0;
$GPXUP;3929;08:19:34;0;50	0978;8	58421;0;0;0;
$GPXUP;3929;08:19:35;0;50	0978;8	58421;0;0;0;
$GPXUP;3929;08:19:36;0;50	0978;8	58421;0;0;0;
$GPXUP;3929;08:19:37;0;50	0978;8	58421;0;0;0;
$GPXUP;3929;08:19:38;0;50	0978;8	58421;0;0;0;
$GPXUP;3929;08:19:39;0;50	0978;8	58421;0;0;0;
$GPXUP;3929;08:19:40;0;50	0978;8	58421;0;0;0;
$GPXUP;3929;08:19:41;0;50	0978;8	58421;0;0;0;
$GPXUP;3929;08:19:42;0;50	0978;8	58421;0;0;0;
$GPXUP;3929;08:19:43;0;50	0978;8	58421;0;0;0;
$GPXUP;3929;08:19:44;0;50	0978;8	58421;0;0;0;
$GPXUP;3929;08:19:45;0;50	0978;8	58421;0;0;0;
$GPXUP;3929;08:19:46;0;50	0978;8	58421;0;0;0;
$GPXUP;3929;08:19:47;0;50	0978;8	58421;0;0;0;
$GPXUP;3929;08:19:48;0;50	0978;8	58421;0;0;0;
$GPXUP;3929;08:19:49;0;50	0978;8	58421;0;0;0;
$GPXUP;3929;08:19:50;0;50	0978;8	58421;0;0;0;
$GPXUP;3929;08:19:51;0;50	0978;8	58421;0;0;0;
$GPXUP;3929;08:19:52;0;50	0978;8	58421;0;0;0;
$GPXUP;3929;08:19:53;0;50	0978;8	58421;0;0;0;
$GPXUP;3929;08:19:54;0;50	0978;8	58421;0;0;0;
$GPXUP;3929;08:19:55;0;50	0978;8	58421;0;0;0;
$GPXUP;3929;08:19:56;0;50	0978;8	58421;0;0;0;
$GPXUP;3929;08:19:57;0;50	0978;8	58421;0;0;0;
$GPXUP;3929;08:19:58;0;50	0978;8	58421;0;0;0;
$GPXUP;3929;08:19:59;0;50	0978;8	58421;0;0;0;
$GPXUP;3929;08:20:00;0;50	0978;8	58421;0;0;0;
$GPXUP;3929;08:20:01;0;50	0978;8	58421;0;0;0;
$GPXUP;3929;08:20:02;0;50	0978;8	58421;0;0;0;
$GPXUP;3929;08:20:03;0;50	0978;8	58421;0;0;0;
$GPXUP;3929;08:20:04;0;50	0978;8	58421;0;0;0;
$GPXUP;3929;08:20:05;0;50	0978;8	58421;0;0;0;
$GPXUP;3929;08:20:06;0;50	0978;8	58421;0;0;0;
$GPXUP;3929;08:20:07;0;50	0978;8	58421;0;0;0;
$GPXUP;3929;08:20:08;0;50	0978;8	58421;0;0;0;
$GPXUP;3929;08:20:09;0;50	0978;8	58421;0;0;0;
$GPXUP;3929;08:20:10;0;50	0978;8	58421;0;0;0;
$GPXUP;3929;08:20:11;0;50	0978;8	58421;0;0;0;
$GPXUP;3929;08:20:12;0;50	0978;8	58421;0;0;0;
$GPXUP;3929;08:20:13;0;50	0978;8	58421;0;0;0;
$GPXUP;3929;08:20:14;0;50	0978;8	58421;0;0;0;
$GPXUP;3929;08:20:15;0;50	0978;8	58421;0;0;0;
$GPXUP;3929;08:20:16;0;50	0978;8	58421;0;0;0;
$GPXUP;3929;08:20:17;0;50	0978;8	58421;0;0;0;
$GPXUP;3929;08:20:18;0;50	0978;8	58421;0;0;0;
$GPXUP;3929;08:20:19;0;50	0978;8	58421;0;0;0;
$GPXUP;3929;08:20:20;0;50	0978;8	58421;0;0;0;
$GPXUP;3929;08:20:21;0;50	0978;8	58421;0;0;0;
$GPXUP;3929;08:20:22;0;50	0978;8	58421;0;0;0;
$GPXUP;3929;08:20:23;0;50	0978;8	5842;0;0;0;
$GPXUP;3929;08:20:24;0;50	0978;8	5842;0;0;0;
$GPXUP;3929;08:20:25;0;50	0978;8	5842;0;0;0;
$GPXUP;3929;08:20:26;0;50	0978;8	5842;0;0;0;
$GPXUP;3929;08:20:27;0;50	0978;8	5842;0;0;0;
$GPXUP;3929;08:20:28;0;50	0978;8	5842;0;0;0;
$GPXUP;3929;08:20:29;0;50	0978;8	5842;0;0;0;
$GPXUP;3929;08:20:30;0;50	0978;8	5842;0;0;0;
$GPXUP;3929;08:20:31;0;50	0978;8	5842;0;0;0;
$GPXUP;3929;08:20:32;0;50	0978;8	5842;0;0;0;
$GPXUP;3929;08:20:33;0;50	0978;8	5842;0;0;0;
$GPXUP;3929;08:20:34;0;50	0978;8	5842;0;0;0;
$GPXUP;3929;08:20:35;0;50	0978;8	5842;0;0;0;
$GPXUP;3929;08:20:36;0;50	0978;8	5842;0;0;0;
$GPXUP;3929;08:20:37;0;50	0978;8	5842;0;0;0;
$GPXUP;3929;08:20:38;0;50	0978;8	5842;0;0;0;
$GPXUP;3929;08:20:39;0;50	0978;8	5842;0;0;0;
$GPXUP;3929;08:20:40;0;50	0978;8	5842;0;0;0;
$GPXUP;3929;08:20:41;0;50	0978;8	5842;0;0;0;
$GPXUP;3929;08:20:42;0;50	0978;8	5842;0;0;0;
$GPXUP;3929;08:20:43;0;50	0978;8	5842;0;0;0;
$GPXUP;3929;08:20:44;0;50	0978;8	5842;0;0;0;
$GPXUP;3929;08:20:45;0;50	0978;8	5842;0;0;0;
$GPXUP;3929;08:20:46;0;50	0978;8	5842;0;0;0;
$GPXUP;3929;08:20:47;0;50	0978;8	5842;0;0;0;
$GPXUP;3929;08:20:48;0;50	0978;8	5842;0;0;0;
$GPXUP;3929;08:20:49;0;50	0978;8	5842;0;0;0;
$GPXUP;3929;08:20:50;0;50	0978;8	58421;0;0;0;
$GPXUP;3929;08:20:51;0;50	0978;8	58421;0;0;0;
$GPXUP;3929;08:20:52;0;50	0978;8	58421;0;0;0;
$GPXUP;3929;08:20:53;0;50	0978;8	58421;0;0;0;
$GPXUP;3929;08:20:54;0;50	0978;8	58421;0;0;0;
$GPXUP;3929;08:20:55;0;50	0978;8	58421;0;0;0;
$GPXUP;3929;08:20:56;0;50	0978;8	58421;0;0;0;
$GPXUP;3929;08:20:57;0;50	0978;8	58421;0;0;0;
$GPXUP;3929;08:20:58;0;50	09781;8	58421;0;0;0;
$GPXUP;3929;08:20:59;0;50	09781;8	58421;0;0;0;
$GPXUP;3929;08:21:00;0;50	09781;8	58421;0;0;0;
$GPXUP;3929;08:21:01;0;50	09781;8	58421;0;0;0;
$GPXUP;3929;08:21:02;0;50	09781;8	58421;0;0;0;
$GPXUP;3929;08:21:03;0;50	09781;8	58421;0;0;0;
$GPXUP;3929;08:21:04;0;50	09781;8	58421;0;0;0;
$GPXUP;3929;08:21:05;0;50	09781;8	58421;0;0;0;
$GPXUP;3929;08:21:06;0;50	09781;8	58421;0;0;0;
$GPXUP;3929;08:21:07;0;50	09781;8	5842;0;0;0;
$GPXUP;3929;08:21:08;0;50	09781;8	5842;0;0;0;
$GPXUP;3929;08:21:09;0;50	09781;8	5842;0;0;0;
$GPXUP;3929;08:21:10;0;50	09781;8	5842;0;0;0;
$GPXUP;3929;08:21:11;0;50	09781;8	5842;0;0;0;
$GPXUP;3929;08:21:12;0;50	09781;8	5842;0;0;0;
$GPXUP;3929;08:21:13;0;50	09781;8	5842;0;0;0;
$GPXUP;3929;08:21:14;0;50	09781;8	5842;0;0;0;
$GPXUP;3929;08:21:15;0;50	09781;8	5842;0;0;0;
$GPXUP;3929;08:21:16;0;50	09781;8	5842;0;0;0;
$GPXUP;3929;08:21:17;0;50	09781;8	5842;0;0;0;
$GPXUP;3929;08:21:18;0;50	09781;8	5842;0;0;0;
$GPXUP;3929;08:21:19;0;50	09781;8	5842;0;0;0;
$GPXUP;3929;08:21:20;0;50	09781;8	5842;0;0;0;
$GPXUP;3929;08:21:21;0;50	09781;8	5842;0;0;0;
$GPXUP;3929;08:21:22;0;50	09781;8	5842;0;0;0;
$GPXUP;3929;08:21:23;0;50	09781;8	5842;0;0;0;
$GPXUP;3929;08:21:24;0;50	09781;8	5842;0;0;0;
$GPXUP;3929;08:21:25;0;50	09781;8	5842;0;0;0;
$GPXUP;3929;08:21:26;0;50	09781;8	5842;0;0;0;
$GPXUP;3929;08:21:27;0;50	09781;8	5842;0;0;0;
$GPXUP;3929;08:21:28;0;50	09781;8	5842;0;0;0;
$GPXUP;3929;08:21:29;0;50	09781;8	5842;0;0;0;
$GPXUP;3929;08:21:30;0;50	09781;8	5842;0;0;0;
$GPXUP;3929;08:21:31;0;50	09781;8	5842;0;0;0;
$GPXUP;3929;08:21:32;0;50	09781;8	5842;0;0;0;
$GPXUP;3929;08:21:33;0;50	09781;8	5842;0;0;0;
$GPXUP;3929;08:21:34;0;50	09781;8	5842;0;0;0;
$GPXUP;3929;08:21:35;0;50	09781;8	5842;0;0;0;
$GPXUP;3929;08:21:36;0;50	09781;8	5842;0;0;0;
$GPXUP;3929;08:21:37;0;50	09781;8	5842;0;0;0;
$GPXUP;3929;08:21:38;0;50	09781;8	5842;0;0;0;
$GPXUP;3929;08:21:39;0;50	09781;8	5842;0;0;0;
$GPXUP;3929;08:21:40;0;50	09781;8	5842;0;0;0;
$GPXUP;3929;08:21:41;0;50	09781;8	5842;0;0;0;
$GPXUP;3929;08:21:42;0;50	09781;8	5842;0;0;0;
$GPXUP;3929;08:21:43;0;50	09781;8	5842;0;0;0;
$GPXUP;3929;08:21:44;0;50	09781;8	5842;0;0;0;
$GPXUP;3929;08:21:45;0;50	09781;8	5842;0;0;0;
$GPXUP;3929;08:21:46;0;50	09781;8	5842;0;0;0;
$GPXUP;3929;08:21:47;0;50	09781;8	5842;0;0;0;
$GPXUP;3929;08:21:48;0;50	09781;8	5842;0;0;0;
$GPXUP;3929;08:21:49;0;50	09781;8	5842;0;0;0;
$GPXUP;3929;08:21:50;0;50	09781;8	5842;0;0;0;
$GPXUP;3929;08:21:51;0;50	09781;8	5842;0;0;0;
$GPXUP;3929;08:21:52;0;50	09781;8	5842;0;0;0;
$GPXUP;3929;08:21:53;0;50	0978;8	5842;0;0;0;
$GPXUP;3929;08:21:54;0;50	0978;8	5842;0;0;0;
$GPXUP;3929;08:21:55;0;50	0978;8	5842;0;0;0;
$GPXUP;3929;08:21:56;0;50	0978;8	5842;0;0;0;
$GPXUP;3929;08:21:57;0;50	0978;8	5842;0;0;0;
$GPXUP;3929;08:21:58;0;50	0978;8	5842;0;0;0;
$GPXUP;3929;08:21:59;0;50	0978;8	5842;0;0;0;
$GPXUP;3929;08:22:00;0;50	0978;8	5842;0;0;0;
$GPXUP;3929;08:22:01;0;50	0978;8	5842;0;0;0;
$GPXUP;3929;08:22:02;0;50	0978;8	5842;0;0;0;
$GPXUP;3929;08:22:03;0;50	0978;8	5842;0;0;0;
$GPXUP;3929;08:22:04;0;50	0978;8	58421;0;0;0;
$GPXUP;3929;08:22:05;0;50	0978;8	5842;0;0;0;
$GPXUP;3929;08:22:06;0;50	0978;8	58421;0;0;0;
$GPXUP;3929;08:22:07;0;50	0978;8	58421;0;0;0;
$GPXUP;3929;08:22:08;0;50	0978;8	58421;0;0;0;
$GPXUP;3929;08:22:09;0;50	0978;8	58421;0;0;0;
$GPXUP;3929;08:22:10;0;50	0978;8	58421;0;0;0;
$GPXUP;3929;08:22:11;0;50	0978;8	58421;0;0;0;
$GPXUP;3929;08:22:12;0;50	0978;8	58421;0;0;0;
$GPXUP;3929;08:22:13;0;50	0978;8	58421;0;0;0;
$GPXUP;3929;08:22:14;0;50	0978;8	58421;0;0;0;
$GPXUP;3929;08:22:15;0;50	0978;8	58421;0;0;0;
$GPXUP;3929;08:22:16;0;50	09781;8	58421;0;0;0;
$GPXUP;3929;08:22:17;0;50	09781;8	58421;0;0;0;
$GPXUP;3929;08:22:18;0;50	09781;8	58421;0;0;0;
$GPXUP;3929;08:22:19;0;50	09781;8	5842;0;0;0;
$GPXUP;3929;08:22:20;0;50	09781;8	5842;0;0;0;
$GPXUP;3929;08:22:21;0;50	09781;8	5842;0;0;0;
$GPXUP;3929;08:22:22;0;50	09781;8	5842;0;0;0;
$GPXUP;3929;08:22:23;0;50	09781;8	5842;0;0;0;
$GPXUP;3929;08:22:24;0;50	09781;8	5842;0;0;0;
$GPXUP;3929;08:22:25;0;50	09781;8	5842;0;0;0;
$GPXUP;3929;08:22:26;0;50	09781;8	5842;0;0;0;
$GPXUP;3929;08:22:27;0;50	09781;8	5842;0;0;0;
$GPXUP;3929;08:22:28;0;50	09781;8	5842;0;0;0;
$GPXUP;3929;08:22:29;0;50	09781;8	5842;0;0;0;
$GPXUP;3929;08:22:30;0;50	09781;8	5842;0;0;0;
$GPXUP;3929;08:22:31;0;50	09781;8	5842;0;0;0;
$GPXUP;3929;08:22:32;0;50	09781;8	5842;0;0;0;
$GPXUP;3929;08:22:33;0;50	09781;8	5842;0;0;0;
$GPXUP;3929;08:22:34;0;50	09781;8	5842;0;0;0;
$GPXUP;3929;08:22:35;0;50	09781;8	5842;0;0;0;
$GPXUP;3929;08:22:36;0;50	09781;8	5842;0;0;0;
$GPXUP;3929;08:22:37;0;50	09781;8	5842;0;0;0;
$GPXUP;3929;08:22:38;0;50	09781;8	58421;0;0;0;
$GPXUP;3929;08:22:39;0;50	09781;8	58421;0;0;0;
$GPXUP;3929;08:22:40;0;50	09781;8	58421;0;0;0;
$GPXUP;3929;08:22:41;0;50	09781;8	58421;0;0;0;
$GPXUP;3929;08:22:42;0;50	09781;8	58421;0;0;0;
$GPXUP;3929;08:22:43;0;50	09781;8	58421;0;0;0;
$GPXUP;3929;08:22:44;0;50	09781;8	58421;0;0;0;
$GPXUP;3929;08:22:45;0;50	09781;8	58421;0;0;0;
$GPXUP;3929;08:22:46;0;50	09781;8	58421;0;0;0;
$GPXUP;3929;08:22:47;0;50	09781;8	58421;0;0;0;
$GPXUP;3929;08:22:48;0;50	09781;8	58421;0;0;0;
$GPXUP;3929;08:22:49;0;50	09781;8	58421;0;0;0;
$GPXUP;3929;08:22:50;0;50	09781;8	58421;0;0;0;
$GPXUP;3929;08:22:51;0;50	09781;8	58421;0;0;0;
$GPXUP;3929;08:22:52;0;50	09781;8	58421;0;0;0;
$GPXUP;3929;08:22:53;0;50	09781;8	58421;0;0;0;
$GPXUP;3929;08:22:54;0;50	09781;8	58421;0;0;0;
$GPXUP;3929;08:22:55;0;50	09781;8	58421;0;0;0;
$GPXUP;3929;08:22:56;0;50	09781;8	58421;0;0;0;
$GPXUP;3929;08:22:57;0;50	09781;8	58421;0;0;0;
$GPXUP;3929;08:22:58;0;50	09781;8	58421;0;0;0;
$GPXUP;3929;08:22:59;0;50	09781;8	58421;0;0;0;
$GPXUP;3929;08:23:00;0;50	09781;8	58421;0;0;0;
$GPXUP;3929;08:23:01;0;50	09781;8	58421;0;0;0;
$GPXUP;3929;08:23:02;0;50	09781;8	5842;0;0;0;
$GPXUP;3929;08:23:03;0;50	09781;8	5842;0;0;0;
$GPXUP;3929;08:23:04;0;50	09781;8	5842;0;0;0;
$GPXUP;3929;08:23:05;0;50	09781;8	5842;0;0;0;
$GPXUP;3929;08:23:06;0;50	09781;8	5842;0;0;0;
$GPXUP;3929;08:23:07;0;50	09781;8	5842;0;0;0;
$GPXUP;3929;08:23:08;0;50	09781;8	5842;0;0;0;
$GPXUP;3929;08:23:09;0;50	09781;8	5842;0;0;0;
$GPXUP;3929;08:23:10;0;50	09781;8	5842;0;0;0;
$GPXUP;3929;08:23:11;0;50	09781;8	5842;0;0;0;
$GPXUP;3929;08:23:12;0;50	09781;8	5842;0;0;0;
$GPXUP;3929;08:23:13;0;50	09781;8	5842;0;0;0;
$GPXUP;3929;08:23:14;0;50	09781;8	5842;0;0;0;
$GPXUP;3929;08:23:15;0;50	09781;8	5842;0;0;0;
$GPXUP;3929;08:23:16;0;50	09781;8	5842;0;0;0;
$GPXUP;3929;08:23:17;0;50	09781;8	5842;0;0;0;
$GPXUP;3929;08:23:18;0;50	09781;8	5842;0;0;0;
$GPXUP;3929;08:23:19;0;50	09781;8	5842;0;0;0;
$GPXUP;3929;08:23:20;0;50	09781;8	5842;0;0;0;
$GPXUP;3929;08:23:21;0;50	09781;8	5842;0;0;0;
$GPXUP;3929;08:23:22;0;50	09781;8	5842;0;0;0;
$GPXUP;3929;08:23:23;0;50	09781;8	5842;0;0;0;
$GPXUP;3929;08:23:24;0;50	09781;8	5842;0;0;0;
$GPXUP;3929;08:23:25;0;50	09781;8	5842;0;0;0;
$GPXUP;3929;08:23:26;0;50	09781;8	5842;0;0;0;
$GPXUP;3929;08:23:27;0;50	09781;8	5842;0;0;0;
$GPXUP;3929;08:23:28;0;50	09781;8	5842;0;0;0;
$GPXUP;3929;08:23:29;0;50	09781;8	5842;0;0;0;
$GPXUP;3929;08:23:30;0;50	09781;8	5842;0;0;0;
$GPXUP;3929;08:23:31;0;50	09781;8	5842;0;0;0;
$GPXUP;3929;08:23:32;0;50	09781;8	5842;0;0;0;
$GPXUP;3929;08:23:33;0;50	09781;8	5842;0;0;0;
$GPXUP;3929;08:23:34;0;50	09781;8	5842;0;0;0;
$GPXUP;3929;08:23:35;0;50	09781;8	5842;0;0;0;
$GPXUP;3929;08:23:36;0;50	09781;8	5842;0;0;0;
$GPXUP;3929;08:23:37;0;50	09781;8	5842;0;0;0;
$GPXUP;3929;08:23:38;0;50	09781;8	5842;0;0;0;
$GPXUP;3929;08:23:39;0;50	09781;8	5842;0;0;0;
$GPXUP;3929;08:23:40;0;50	09781;8	5842;0;0;0;
$GPXUP;3929;08:23:41;0;50	09781;8	5842;0;0;0;
$GPXUP;3929;08:23:42;0;50	09782;8	5842;0;0;0;
$GPXUP;3929;08:23:43;0;50	09782;8	5842;0;0;0;
$GPXUP;3929;08:23:44;0;50	09782;8	5842;0;0;0;
$GPXUP;3929;08:23:45;0;50	09782;8	5842;0;0;0;
$GPXUP;3929;08:23:46;0;50	09782;8	5842;0;0;0;
$GPXUP;3929;08:23:47;0;50	09782;8	5842;0;0;0;
$GPXUP;3929;08:23:48;0;50	09782;8	5842;0;0;0;
$GPXUP;3929;08:23:49;0;50	09782;8	5842;0;0;0;
$GPXUP;3929;08:23:50;0;50	09782;8	5842;0;0;0;
$GPXUP;3929;08:23:51;0;50	09782;8	5842;0;0;0;
$GPXUP;3929;08:23:52;0;50	09782;8	5842;0;0;0;
$GPXUP;3929;08:23:53;0;50	09782;8	5842;0;0;0;
$GPXUP;3929;08:23:54;0;50	09782;8	5842;0;0;0;
$GPXUP;3929;08:23:55;0;50	09782;8	5842;0;0;0;
$GPXUP;3929;08:23:56;0;50	09782;8	5842;0;0;0;
$GPXUP;3929;08:23:57;0;50	09782;8	5842;0;0;0;
$GPXUP;3929;08:23:58;0;50	09782;8	5842;0;0;0;
$GPXUP;3929;08:23:59;0;50	09782;8	5842;0;0;0;
$GPXUP;3929;08:24:00;0;50	09782;8	5842;0;0;0;
$GPXUP;3929;08:24:01;0;50	09782;8	5842;0;0;0;
$GPXUP;3929;08:24:02;0;50	09782;8	5842;0;0;0;
$GPXUP;3929;08:24:03;0;50	09782;8	5842;0;0;0;
$GPXUP;3929;08:24:04;0;50	09782;8	5842;0;0;0;
$GPXUP;3929;08:24:05;0;50	09782;8	5842;0;0;0;
$GPXUP;3929;08:24:06;0;50	09782;8	5842;0;0;0;
$GPXUP;3929;08:24:07;0;50	09782;8	5842;0;0;0;
$GPXUP;3929;08:24:08;0;50	09782;8	5842;0;0;0;
$GPXUP;3929;08:24:09;0;50	09782;8	5842;0;0;0;
$GPXUP;3929;08:24:10;0;50	09782;8	5842;0;0;0;
$GPXUP;3929;08:24:11;0;50	09782;8	5842;0;0;0;
$GPXUP;3929;08:24:12;0;50	09782;8	5842;0;0;0;
$GPXUP;3929;08:24:13;0;50	09782;8	5842;0;0;0;
$GPXUP;3929;08:24:14;0;50	09782;8	5842;0;0;0;
$GPXUP;3929;08:24:15;0;50	09782;8	5842;0;0;0;
$GPXUP;3929;08:24:16;0;50	09782;8	5842;0;0;0;
$GPXUP;3929;08:24:17;0;50	09782;8	5842;0;0;0;
$GPXUP;3929;08:24:18;0;50	09782;8	5842;0;0;0;
$GPXUP;3929;08:24:19;0;50	09782;8	5842;0;0;0;
$GPXUP;3929;08:24:20;0;50	09782;8	5842;0;0;0;
$GPXUP;3929;08:24:21;0;50	09782;8	5842;0;0;0;
$GPXUP;3929;08:24:22;0;50	09782;8	5842;0;0;0;
$GPXUP;3929;08:24:23;0;50	09782;8	5842;0;0;0;
$GPXUP;3929;08:24:24;0;50	09782;8	5842;0;0;0;
$GPXUP;3929;08:24:25;0;50	09782;8	5842;0;0;0;
$GPXUP;3929;08:24:26;0;50	09782;8	5842;0;0;0;
$GPXUP;3929;08:24:27;0;50	09782;8	5842;0;0;0;
$GPXUP;3929;08:24:28;0;50	09782;8	5842;0;0;0;
$GPXUP;3929;08:24:29;0;50	09782;8	5842;0;0;0;
$GPXUP;3929;08:24:30;0;50	09782;8	5842;0;0;0;
$GPXUP;3929;08:24:31;0;50	09782;8	5842;0;0;0;
$GPXUP;3929;08:24:32;0;50	09782;8	5842;0;0;0;
$GPXUP;3929;08:24:33;0;50	09782;8	5842;0;0;0;
$GPXUP;3929;08:24:34;0;50	09782;8	5842;0;0;0;
$GPXUP;3929;08:24:35;0;50	09782;8	5842;0;0;0;
$GPXUP;3929;08:24:36;0;50	09782;8	5842;0;0;0;
$GPXUP;3929;08:24:37;0;50	09782;8	5842;0;0;0;
$GPXUP;3929;08:24:38;0;50	09782;8	5842;0;0;0;
$GPXUP;3929;08:24:39;0;50	09782;8	5842;0;0;0;
$GPXUP;3929;08:24:40;0;50	09782;8	5842;0;0;0;
$GPXUP;3929;08:24:41;0;50	09782;8	5842;0;0;0;
$GPXUP;3929;08:24:42;0;50	09782;8	5842;0;0;0;
$GPXUP;3929;08:24:43;0;50	09782;8	5842;0;0;0;
$GPXUP;3929;08:24:44;0;50	09782;8	5842;0;0;0;
$GPXUP;3929;08:24:45;0;50	09782;8	5842;0;0;1;
$GPXUP;3929;08:24:46;0;50	09782;8	5842;0;0;30;
$GPXUP;3929;08:24:47;0;50	09781;8	58435;0;0;37;
$GPXUP;3929;08:24:48;0;50	09783;8	58451;0;0;41;
$GPXUP;3929;08:24:49;0;50	09786;8	58467;0;0;40;
$GPXUP;3929;08:24:50;0;50	09787;8	58483;0;0;39;
$GPXUP;3929;08:24:51;0;50	09792;8	58495;0;0;40;
$GPXUP;3929;08:24:52;0;50	09802;8	58502;0;0;39;
$GPXUP;3929;08:24:53;0;50	0981;8	58499;0;0;42;
$GPXUP;3929;08:24:54;0;50	09818;8	58488;0;0;48;
$GPXUP;3929;08:24:55;0;50	09827;8	58476;0;0;47;
$GPXUP;3929;08:24:56;0;50	09836;8	58466;0;0;45;
$GPXUP;3929;08:24:57;0;50	09847;8	58466;0;0;43;
$GPXUP;3929;08:24:58;0;50	09857;8	58468;0;0;41;
$GPXUP;3929;08:24:59;0;50	09867;8	58468;0;0;42;
$GPXUP;3929;08:25:00;0;50	09877;8	58465;0;0;43;
$GPXUP;3929;08:25:01;0;50	09888;8	5846;0;0;48;
$GPXUP;3929;08:25:02;0;50	09899;8	58456;0;0;44;
$GPXUP;3929;08:25:03;0;50	0991;8	58458;0;0;45;
$GPXUP;3929;08:25:04;0;50	09922;8	58461;0;0;44;
$GPXUP;3929;08:25:05;0;50	09933;8	58464;0;0;46;
$GPXUP;3929;08:25:06;0;50	09944;8	58471;0;0;46;
$GPXUP;3929;08:25:07;0;50	09953;8	5848;0;0;44;
$GPXUP;3929;08:25:08;0;50	09962;8	58491;0;0;44;
$GPXUP;3929;08:25:09;0;50	09971;8	58503;0;0;42;
$GPXUP;3929;08:25:10;0;50	09978;8	58515;0;0;43;
$GPXUP;3929;08:25:11;0;50	09986;8	58526;0;0;42;
$GPXUP;3929;08:25:12;0;50	09995;8	58536;0;0;43;
$GPXUP;3929;08:25:13;0;50	10004;8	58546;0;0;45;
$GPXUP;3929;08:25:14;0;50	10014;8	58557;0;0;46;
$GPXUP;3929;08:25:15;0;50	10024;8	58567;0;0;48;
$GPXUP;3929;08:25:16;0;50	10035;8	58576;0;0;49;
$GPXUP;3929;08:25:17;0;50	10046;8	58584;0;0;49;
$GPXUP;3929;08:25:18;0;50	10058;8	5859;0;0;49;
$GPXUP;3929;08:25:19;0;50	1007;8	58593;0;0;49;
$GPXUP;3929;08:25:20;0;50	10082;8	58594;0;0;46;
$GPXUP;3929;08:25:21;0;50	10093;8	586;0;0;48;
$GPXUP;3929;08:25:22;0;50	10102;8	58612;0;0;49;
$GPXUP;3929;08:25:23;0;50	10108;8	58628;0;0;49;
$GPXUP;3929;08:25:24;0;50	10112;8	58646;0;0;48;
$GPXUP;3929;08:25:25;0;50	10115;8	58664;0;0;48;
$GPXUP;3929;08:25:26;0;50	10119;8	58681;0;0;46;
$GPXUP;3929;08:25:27;0;50	10124;8	58697;0;0;44;
$GPXUP;3929;08:25:28;0;50	1013;8	58712;0;0;46;
$GPXUP;3929;08:25:29;0;50	10138;8	58725;0;0;47;
$GPXUP;3929;08:25:30;0;50	10148;8	58736;0;0;49;
$GPXUP;3929;08:25:31;0;50	10158;8	58745;0;0;49;
$GPXUP;3929;08:25:32;0;50	10168;8	58757;0;0;51;
$GPXUP;3929;08:25:33;0;50	10177;8	58773;0;0;51;
$GPXUP;3929;08:25:34;0;50	10183;8	58789;0;0;51;
$GPXUP;3929;08:25:35;0;50	10188;8	58808;0;0;52;
$GPXUP;3929;08:25:36;0;50	10193;8	58826;0;0;52;
$GPXUP;3929;08:25:37;0;50	102;8	58843;0;0;52;
$GPXUP;3929;08:25:38;0;50	1021;8	58856;0;0;50;
$GPXUP;3929;08:25:39;0;50	1022;8	58868;0;0;49;
$GPXUP;3929;08:25:40;0;50	1023;8	5888;0;0;50;
$GPXUP;3929;08:25:41;0;50	1024;8	58891;0;0;49;
$GPXUP;3929;08:25:42;0;50	10251;8	589;0;0;49;
$GPXUP;3929;08:25:43;0;50	10262;8	58907;0;0;50;
$GPXUP;3929;08:25:44;0;50	10274;8	58908;0;0;49;
$GPXUP;3929;08:25:45;0;50	10286;8	58912;0;0;50;
$GPXUP;3929;08:25:46;0;50	10296;8	58923;0;0;50;
$GPXUP;3929;08:25:47;0;50	10304;8	58938;0;0;50;
$GPXUP;3929;08:25:48;0;50	10312;8	58953;0;0;50;
$GPXUP;3929;08:25:49;0;50	10321;8	58967;0;0;49;
$GPXUP;3929;08:25:50;0;50	1033;8	58981;0;0;49;
$GPXUP;3929;08:25:51;0;50	10339;8	58993;0;0;47;
$GPXUP;3929;08:25:52;0;50	10349;8	59003;0;0;48;
$GPXUP;3929;08:25:53;0;50	10359;8	59012;0;0;47;
$GPXUP;3929;08:25:54;0;50	10369;8	59021;0;0;47;
$GPXUP;3929;08:25:55;0;50	10376;8	59034;0;0;43;
$GPXUP;3929;08:25:56;0;50	10381;8	5905;0;0;47;
$GPXUP;3929;08:25:57;0;50	10384;8	59067;0;0;47;
$GPXUP;3929;08:25:58;0;50	10386;8	59085;0;0;47;
$GPXUP;3929;08:25:59;0;50	10387;8	59104;0;0;48;
$GPXUP;3929;08:26:00;0;50	10388;8	59122;0;0;49;
$GPXUP;3929;08:26:01;0;50	1039;8	5914;0;0;48;
$GPXUP;3929;08:26:02;0;50	10396;8	59156;0;0;49;
$GPXUP;3929;08:26:03;0;50	10405;8	59168;0;0;47;
$GPXUP;3929;08:26:04;0;50	10416;8	59177;0;0;48;
$GPXUP;3929;08:26:05;0;50	10427;8	59185;0;0;48;
$GPXUP;3929;08:26:06;0;50	10437;8	59195;0;0;46;
$GPXUP;3929;08:26:07;0;50	10446;8	59206;0;0;47;
$GPXUP;3929;08:26:08;0;50	10454;8	59217;0;0;44;
$GPXUP;3929;08:26:09;0;50	10461;8	59232;0;0;47;
$GPXUP;3929;08:26:10;0;50	10465;8	59249;0;0;50;
$GPXUP;3929;08:26:11;0;50	10467;8	59269;0;0;52;
$GPXUP;3929;08:26:12;0;50	10466;8	59291;0;0;56;
$GPXUP;3929;08:26:13;0;50	10461;8	59312;0;0;57;
$GPXUP;3929;08:26:14;0;50	10454;8	59332;0;0;58;
$GPXUP;3929;08:26:15;0;50	10446;8	59351;0;0;59;
$GPXUP;3929;08:26:16;0;50	10438;8	5937;0;0;57;
$GPXUP;3929;08:26:17;0;50	10433;8	59391;0;0;55;
$GPXUP;3929;08:26:18;0;50	10431;8	59411;0;0;52;
$GPXUP;3929;08:26:19;0;50	10434;8	59431;0;0;51;
$GPXUP;3929;08:26:20;0;50	10441;8	59448;0;0;52;
$GPXUP;3929;08:26:21;0;50	10451;8	5946;0;0;50;
$GPXUP;3929;08:26:22;0;50	10462;8	59469;0;0;49;
$GPXUP;3929;08:26:23;0;50	10472;8	59478;0;0;47;
$GPXUP;3929;08:26:24;0;50	1048;8	59491;0;0;46;
$GPXUP;3929;08:26:25;0;50	10485;8	59507;0;0;47;
$GPXUP;3929;08:26:26;0;50	10488;8	59526;0;0;49;
$GPXUP;3929;08:26:27;0;50	10488;8	59545;0;0;50;
$GPXUP;3929;08:26:28;0;50	10491;8	59565;0;0;51;
$GPXUP;3929;08:26:29;0;50	10496;8	59582;0;0;51;
$GPXUP;3929;08:26:30;0;50	10505;8	59596;0;0;49;
$GPXUP;3929;08:26:31;0;50	10515;8	59608;0;0;48;
$GPXUP;3929;08:26:32;0;50	10524;8	59619;0;0;46;
$GPXUP;3929;08:26:33;0;50	10534;8	59628;0;0;46;
$GPXUP;3929;08:26:34;0;50	10544;8	59638;0;0;45;
$GPXUP;3929;08:26:35;0;50	10554;8	59648;0;0;45;
$GPXUP;3929;08:26:36;0;50	10564;8	59659;0;0;47;
$GPXUP;3929;08:26:37;0;50	10576;8	59665;0;0;51;
$GPXUP;3929;08:26:38;0;50	10589;8	59667;0;0;55;
$GPXUP;3929;08:26:39;0;50	10604;8	59667;0;0;60;
$GPXUP;3929;08:26:40;0;50	1062;8	59666;0;0;64;
$GPXUP;3929;08:26:41;0;50	10637;8	59669;0;0;69;
$GPXUP;3929;08:26:42;0;50	10653;8	59678;0;0;67;
$GPXUP;3929;08:26:43;0;50	10668;8	59691;0;0;67;
$GPXUP;3929;08:26:44;0;50	10681;8	59706;0;0;63;
$GPXUP;3929;08:26:45;0;50	10694;8	59717;0;0;59;
$GPXUP;3929;08:26:46;0;50	10708;8	59721;0;0;57;
$GPXUP;3929;08:26:47;0;50	10722;8	59715;0;0;59;
$GPXUP;3929;08:26:48;0;50	10733;8	59699;0;0;61;
$GPXUP;3929;08:26:49;0;50	10742;8	59679;0;0;63;
$GPXUP;3929;08:26:50;0;50	1075;8	59658;0;0;63;
$GPXUP;3929;08:26:51;0;50	1076;8	59639;0;0;59;
$GPXUP;3929;08:26:52;0;50	10772;8	59627;0;0;57;
$GPXUP;3929;08:26:53;0;50	10785;8	59625;0;0;54;
$GPXUP;3929;08:26:54;0;50	10798;8	59629;0;0;54;
$GPXUP;3929;08:26:55;0;50	10812;8	59635;0;0;53;
$GPXUP;3929;08:26:56;0;50	10823;8	59645;0;0;52;
$GPXUP;3929;08:26:57;0;50	10831;8	59661;0;0;53;
$GPXUP;3929;08:26:58;0;50	10837;8	59681;0;0;56;
$GPXUP;3929;08:26:59;0;50	1084;8	59703;0;0;61;
$GPXUP;3929;08:27:00;0;50	10839;8	59727;0;0;57;
$GPXUP;3929;08:27:01;0;50	10835;8	59748;0;0;55;
$GPXUP;3929;08:27:02;0;50	1083;8	59768;0;0;55;
$GPXUP;3929;08:27:03;0;50	10828;8	59788;0;0;51;
$GPXUP;3929;08:27:04;0;50	10833;8	59805;0;0;51;
$GPXUP;3929;08:27:05;0;50	10844;8	59817;0;0;50;
$GPXUP;3929;08:27:06;0;50	10856;8	59823;0;0;51;
$GPXUP;3929;08:27:07;0;50	10868;8	59825;0;0;51;
$GPXUP;3929;08:27:08;0;50	1088;8	59833;0;0;51;
$GPXUP;3929;08:27:09;0;50	10888;8	59848;0;0;51;
$GPXUP;3929;08:27:10;0;50	10896;8	59864;0;0;51;
$GPXUP;3929;08:27:11;0;50	10904;8	59877;0;0;49;
$GPXUP;3929;08:27:12;0;50	10914;8	59889;0;0;47;
$GPXUP;3929;08:27:13;0;50	10923;8	59899;0;0;45;
$GPXUP;3929;08:27:14;0;50	10934;8	59906;0;0;48;
$GPXUP;3929;08:27:15;0;50	10945;8	59912;0;0;46;
$GPXUP;3929;08:27:16;0;50	10955;8	59921;0;0;43;
$GPXUP;3929;08:27:17;0;50	10962;8	59932;0;0;42;
$GPXUP;3929;08:27:18;0;50	1097;8	59945;0;0;42;
$GPXUP;3929;08:27:19;0;50	10976;8	59958;0;0;40;
$GPXUP;3929;08:27:20;0;50	10979;8	59974;0;0;44;
$GPXUP;3929;08:27:21;0;50	10981;8	59991;0;0;45;
$GPXUP;3929;08:27:22;0;50	10981;8	60009;0;0;47;
$GPXUP;3929;08:27:23;0;50	10982;8	60027;0;0;45;
$GPXUP;3929;08:27:24;0;50	10984;8	60044;0;0;44;
$GPXUP;3929;08:27:25;0;50	10989;8	60058;0;0;44;
$GPXUP;3929;08:27:26;0;50	10994;8	60074;0;0;46;
$GPXUP;3929;08:27:27;0;50	10998;8	60091;0;0;46;
$GPXUP;3929;08:27:28;0;50	10999;8	60109;0;0;48;
$GPXUP;3929;08:27:29;0;50	10997;8	60128;0;0;50;
$GPXUP;3929;08:27:30;0;50	1099;8	60146;0;0;55;
$GPXUP;3929;08:27:31;0;50	10982;8	60164;0;0;55;
$GPXUP;3929;08:27:32;0;50	10974;8	60181;0;0;52;
$GPXUP;3929;08:27:33;0;50	10967;8	60197;0;0;52;
$GPXUP;3929;08:27:34;0;50	10961;8	60214;0;0;47;
$GPXUP;3929;08:27:35;0;50	10959;8	6023;0;0;40;
$GPXUP;3929;08:27:36;0;50	10963;8	60244;0;0;43;
$GPXUP;3929;08:27:37;0;50	10971;8	60258;0;0;45;
$GPXUP;3929;08:27:38;0;50	10979;8	60272;0;0;47;
$GPXUP;3929;08:27:39;0;50	10986;8	60286;0;0;45;
$GPXUP;3929;08:27:40;0;50	10991;8	60302;0;0;45;
$GPXUP;3929;08:27:41;0;50	10996;8	60319;0;0;47;
$GPXUP;3929;08:27:42;0;50	11002;8	60336;0;0;49;
$GPXUP;3929;08:27:43;0;50	11006;8	60354;0;0;53;
$GPXUP;3929;08:27:44;0;50	11009;8	60375;0;0;55;
$GPXUP;3929;08:27:45;0;50	11012;8	60397;0;0;55;
$GPXUP;3929;08:27:46;0;50	11016;8	60418;0;0;57;
$GPXUP;3929;08:27:47;0;50	11022;8	60438;0;0;56;
$GPXUP;3929;08:27:48;0;50	11031;8	60453;0;0;52;
$GPXUP;3929;08:27:49;0;50	11042;8	60465;0;0;51;
$GPXUP;3929;08:27:50;0;50	11053;8	60474;0;0;51;
$GPXUP;3929;08:27:51;0;50	11065;8	60482;0;0;50;
$GPXUP;3929;08:27:52;0;50	11076;8	60491;0;0;46;
$GPXUP;3929;08:27:53;0;50	11085;8	60502;0;0;43;
$GPXUP;3929;08:27:54;0;50	11092;8	60515;0;0;46;
$GPXUP;3929;08:27:55;0;50	11098;8	6053;0;0;47;
$GPXUP;3929;08:27:56;0;50	11105;8	60546;0;0;47;
$GPXUP;3929;08:27:57;0;50	11111;8	60561;0;0;47;
$GPXUP;3929;08:27:58;0;50	11116;8	60578;0;0;48;
$GPXUP;3929;08:27:59;0;50	11122;8	60594;0;0;50;
$GPXUP;3929;08:28:00;0;50	1113;8	60608;0;0;49;
$GPXUP;3929;08:28:01;0;50	1114;8	60624;0;0;51;
$GPXUP;3929;08:28:02;0;50	11147;8	60639;0;0;51;
$GPXUP;3929;08:28:03;0;50	11154;8	60656;0;0;51;
$GPXUP;3929;08:28:04;0;50	11162;8	60672;0;0;52;
$GPXUP;3929;08:28:05;0;50	1117;8	60686;0;0;51;
$GPXUP;3929;08:28:06;0;50	1118;8	60698;0;0;50;
$GPXUP;3929;08:28:07;0;50	11191;8	60706;0;0;50;
$GPXUP;3929;08:28:08;0;50	11204;8	6071;0;0;51;
$GPXUP;3929;08:28:09;0;50	11217;8	60712;0;0;51;
$GPXUP;3929;08:28:10;0;50	1123;8	60715;0;0;52;
$GPXUP;3929;08:28:11;0;50	11244;8	60717;0;0;53;
$GPXUP;3929;08:28:12;0;50	11256;8	60722;0;0;52;
$GPXUP;3929;08:28:13;0;50	11268;8	60732;0;0;54;
$GPXUP;3929;08:28:14;0;50	11278;8	60746;0;0;55;
$GPXUP;3929;08:28:15;0;50	11284;8	60766;0;0;56;
$GPXUP;3929;08:28:16;0;50	11288;8	60788;0;0;55;
$GPXUP;3929;08:28:17;0;50	11292;8	60808;0;0;56;
$GPXUP;3929;08:28:18;0;50	11297;8	60828;0;0;55;
$GPXUP;3929;08:28:19;0;50	11307;8	60842;0;0;56;
$GPXUP;3929;08:28:20;0;50	11321;8	60849;0;0;61;
$GPXUP;3929;08:28:21;0;50	11336;8	60849;0;0;66;
$GPXUP;3929;08:28:22;0;50	11353;8	60846;0;0;66;
$GPXUP;3929;08:28:23;0;50	11369;8	6085;0;0;63;
$GPXUP;3929;08:28:24;0;50	11383;8	6086;0;0;62;
$GPXUP;3929;08:28:25;0;50	11395;8	60875;0;0;65;
$GPXUP;3929;08:28:26;0;50	11407;8	60893;0;0;64;
$GPXUP;3929;08:28:27;0;50	11416;8	60913;0;0;63;
$GPXUP;3929;08:28:28;0;50	11424;8	60935;0;0;65;
$GPXUP;3929;08:28:29;0;50	1143;8	60959;0;0;64;
$GPXUP;3929;08:28:30;0;50	11436;8	60982;0;0;67;
$GPXUP;3929;08:28:31;0;50	11442;8	61007;0;0;64;
$GPXUP;3929;08:28:32;0;50	11447;8	61031;0;0;61;
$GPXUP;3929;08:28:33;0;50	11454;8	61051;0;0;59;
$GPXUP;3929;08:28:34;0;50	11464;8	61067;0;0;58;
$GPXUP;3929;08:28:35;0;50	11475;8	61081;0;0;58;
$GPXUP;3929;08:28:36;0;50	11486;8	61096;0;0;60;
$GPXUP;3929;08:28:37;0;50	11498;8	61111;0;0;61;
$GPXUP;3929;08:28:38;0;50	11509;8	61126;0;0;60;
$GPXUP;3929;08:28:39;0;50	1152;8	61142;0;0;58;
$GPXUP;3929;08:28:40;0;50	11531;8	61157;0;0;59;
$GPXUP;3929;08:28:41;0;50	11543;8	61171;0;0;59;
$GPXUP;3929;08:28:42;0;50	11554;8	61186;0;0;55;
$GPXUP;3929;08:28:43;0;50	11564;8	61201;0;0;54;
$GPXUP;3929;08:28:44;0;50	11571;8	61217;0;0;52;
$GPXUP;3929;08:28:45;0;50	11577;8	61234;0;0;51;
$GPXUP;3929;08:28:46;0;50	11582;8	61253;0;0;51;
$GPXUP;3929;08:28:47;0;50	11588;8	61272;0;0;52;
$GPXUP;3929;08:28:48;0;50	11592;8	61291;0;0;53;
$GPXUP;3929;08:28:49;0;50	11596;8	61311;0;0;54;
$GPXUP;3929;08:28:50;0;50	11597;8	61332;0;0;53;
$GPXUP;3929;08:28:51;0;50	11601;8	61351;0;0;50;
$GPXUP;3929;08:28:52;0;50	11606;8	6137;0;0;50;
$GPXUP;3929;08:28:53;0;50	1161;8	61388;0;0;49;
$GPXUP;3929;08:28:54;0;50	11612;8	61407;0;0;50;
$GPXUP;3929;08:28:55;0;50	11613;8	61427;0;0;50;
$GPXUP;3929;08:28:56;0;50	11612;8	61447;0;0;51;
$GPXUP;3929;08:28:57;0;50	1161;8	61466;0;0;51;
$GPXUP;3929;08:28:58;0;50	11608;8	61486;0;0;49;
$GPXUP;3929;08:28:59;0;50	1161;8	61504;0;0;48;
$GPXUP;3929;08:29:00;0;50	11614;8	61521;0;0;48;
$GPXUP;3929;08:29:01;0;50	1162;8	61538;0;0;49;
$GPXUP;3929;08:29:02;0;50	11627;8	61553;0;0;48;
$GPXUP;3929;08:29:03;0;50	11636;8	61564;0;0;46;
$GPXUP;3929;08:29:04;0;50	11646;8	61571;0;0;46;
$GPXUP;3929;08:29:05;0;50	11658;8	61576;0;0;47;
$GPXUP;3929;08:29:06;0;50	11667;8	61585;0;0;43;
$GPXUP;3929;08:29:07;0;50	11674;8	61597;0;0;42;
$GPXUP;3929;08:29:08;0;50	11679;8	61611;0;0;42;
$GPXUP;3929;08:29:09;0;50	11682;8	61627;0;0;43;
$GPXUP;3929;08:29:10;0;50	11684;8	61643;0;0;43;
$GPXUP;3929;08:29:11;0;50	11685;8	6166;0;0;43;
$GPXUP;3929;08:29:12;0;50	11688;8	61677;0;0;44;
$GPXUP;3929;08:29:13;0;50	11693;8	61692;0;0;44;
$GPXUP;3929;08:29:14;0;50	11698;8	61708;0;0;44;
$GPXUP;3929;08:29:15;0;50	11703;8	61722;0;0;43;
$GPXUP;3929;08:29:16;0;50	11709;8	61737;0;0;44;
$GPXUP;3929;08:29:17;0;50	11717;8	61748;0;0;46;
$GPXUP;3929;08:29:18;0;50	11726;8	61758;0;0;48;
$GPXUP;3929;08:29:19;0;50	11736;8	61767;0;0;48;
$GPXUP;3929;08:29:20;0;50	11745;8	61779;0;0;47;
$GPXUP;3929;08:29:21;0;50	11751;8	61794;0;0;48;
$GPXUP;3929;08:29:22;0;50	11755;8	61812;0;0;49;
$GPXUP;3929;08:29:23;0;50	11757;8	61832;0;0;51;
$GPXUP;3929;08:29:24;0;50	11762;8	61852;0;0;51;
$GPXUP;3929;08:29:25;0;50	11768;8	61868;0;0;52;
$GPXUP;3929;08:29:26;0;50	11778;8	61883;0;0;52;
$GPXUP;3929;08:29:27;0;50	11788;8	61895;0;0;50;
$GPXUP;3929;08:29:28;0;50	11797;8	61908;0;0;50;
$GPXUP;3929;08:29:29;0;50	11804;8	61926;0;0;53;
$GPXUP;3929;08:29:30;0;50	1181;8	61944;0;0;54;
$GPXUP;3929;08:29:31;0;50	11815;8	61964;0;0;54;
$GPXUP;3929;08:29:32;0;50	11816;8	61984;0;0;54;
$GPXUP;3929;08:29:33;0;50	11816;8	62006;0;0;55;
$GPXUP;3929;08:29:34;0;50	11816;8	62028;0;0;55;
$GPXUP;3929;08:29:35;0;50	11817;8	6205;0;0;56;
$GPXUP;3929;08:29:36;0;50	11818;8	62073;0;0;56;
$GPXUP;3929;08:29:37;0;50	11818;8	62095;0;0;55;
$GPXUP;3929;08:29:38;0;50	11818;8	62116;0;0;54;
$GPXUP;3929;08:29:39;0;50	1182;8	62136;0;0;55;
$GPXUP;3929;08:29:40;0;50	11823;8	62158;0;0;56;
$GPXUP;3929;08:29:41;0;50	11825;8	62179;0;0;58;
$GPXUP;3929;08:29:42;0;50	11827;8	62203;0;0;63;
$GPXUP;3929;08:29:43;0;50	11829;8	62227;0;0;61;
$GPXUP;3929;08:29:44;0;50	11831;8	62251;0;0;61;
$GPXUP;3929;08:29:45;0;50	11836;8	62273;0;0;60;
$GPXUP;3929;08:29:46;0;50	11846;8	62291;0;0;61;
$GPXUP;3929;08:29:47;0;50	11858;8	62304;0;0;58;
$GPXUP;3929;08:29:48;0;50	11871;8	62312;0;0;55;
$GPXUP;3929;08:29:49;0;50	11884;8	62317;0;0;50;
$GPXUP;3929;08:29:50;0;50	11896;8	62321;0;0;51;
$GPXUP;3929;08:29:51;0;50	11906;8	62332;0;0;50;
$GPXUP;3929;08:29:52;0;50	11912;8	62348;0;0;50;
$GPXUP;3929;08:29:53;0;50	11916;8	62367;0;0;46;
$GPXUP;3929;08:29:54;0;50	1192;8	62382;0;0;43;
$GPXUP;3929;08:29:55;0;50	11925;8	62398;0;0;46;
$GPXUP;3929;08:29:56;0;50	11928;8	62416;0;0;52;
$GPXUP;3929;08:29:57;0;50	11929;8	62437;0;0;54;
$GPXUP;3929;08:29:58;0;50	11929;8	62458;0;0;55;
$GPXUP;3929;08:29:59;0;50	11925;8	62479;0;0;60;
$GPXUP;3929;08:30:00;0;50	11918;8	625;0;0;60;
$GPXUP;3929;08:30:01;0;50	11912;8	62521;0;0;59;
$GPXUP;3929;08:30:02;0;50	11905;8	62541;0;0;55;
$GPXUP;3929;08:30:03;0;50	11902;8	6256;0;0;46;
$GPXUP;3929;08:30:04;0;50	11902;8	62577;0;0;42;
$GPXUP;3929;08:30:05;0;50	11907;8	6259;0;0;44;
$GPXUP;3929;08:30:06;0;50	11918;8	62597;0;0;45;
$GPXUP;3929;08:30:07;0;50	11929;8	626;0;0;47;
$GPXUP;3929;08:30:08;0;50	11941;8	62602;0;0;48;
$GPXUP;3929;08:30:09;0;50	11954;8	62604;0;0;51;
$GPXUP;3929;08:30:10;0;50	11965;8	6261;0;0;49;
$GPXUP;3929;08:30:11;0;50	11974;8	62623;0;0;47;
$GPXUP;3929;08:30:12;0;50	11982;8	62637;0;0;46;
$GPXUP;3929;08:30:13;0;50	1199;8	62648;0;0;46;
$GPXUP;3929;08:30:14;0;50	12;8	62658;0;0;46;
$GPXUP;3929;08:30:15;0;50	12009;8	6267;0;0;47;
$GPXUP;3929;08:30:16;0;50	12018;8	62682;0;0;46;
$GPXUP;3929;08:30:17;0;50	12027;8	62694;0;0;46;
$GPXUP;3929;08:30:18;0;50	12036;8	62707;0;0;48;
$GPXUP;3929;08:30:19;0;50	12045;8	6272;0;0;48;
$GPXUP;3929;08:30:20;0;50	12054;8	62734;0;0;51;
$GPXUP;3929;08:30:21;0;50	12063;8	62748;0;0;51;
$GPXUP;3929;08:30:22;0;50	12071;8	62763;0;0;47;
$GPXUP;3929;08:30:23;0;50	12077;8	62777;0;0;47;
$GPXUP;3929;08:30:24;0;50	12085;8	62792;0;0;50;
$GPXUP;3929;08:30:25;0;50	12094;8	62806;0;0;51;
$GPXUP;3929;08:30:26;0;50	12105;8	62818;0;0;51;
$GPXUP;3929;08:30:27;0;50	12112;8	62834;0;0;48;
$GPXUP;3929;08:30:28;0;50	12115;8	6285;0;0;45;
$GPXUP;3929;08:30:29;0;50	12116;8	62869;0;0;46;
$GPXUP;3929;08:30:30;0;50	12116;8	62887;0;0;45;
$GPXUP;3929;08:30:31;0;50	12118;8	62904;0;0;47;
$GPXUP;3929;08:30:32;0;50	12119;8	62922;0;0;47;
$GPXUP;3929;08:30:33;0;50	1212;8	6294;0;0;45;
$GPXUP;3929;08:30:34;0;50	12118;8	62958;0;0;45;
$GPXUP;3929;08:30:35;0;50	12115;8	62975;0;0;45;
$GPXUP;3929;08:30:36;0;50	12112;8	62992;0;0;45;
$GPXUP;3929;08:30:37;0;50	12112;8	6301;0;0;47;
$GPXUP;3929;08:30:38;0;50	12114;8	63027;0;0;44;
$GPXUP;3929;08:30:39;0;50	12116;8	63043;0;0;43;
$GPXUP;3929;08:30:40;0;50	12118;8	6306;0;0;46;
$GPXUP;3929;08:30:41;0;50	1212;8	63079;0;0;50;
$GPXUP;3929;08:30:42;0;50	12122;8	63098;0;0;52;
$GPXUP;3929;08:30:43;0;50	12124;8	63119;0;0;58;
$GPXUP;3929;08:30:44;0;50	12128;8	63141;0;0;58;
$GPXUP;3929;08:30:45;0;50	12133;8	63163;0;0;57;
$GPXUP;3929;08:30:46;0;50	12138;8	63185;0;0;57;
$GPXUP;3929;08:30:47;0;50	12144;8	63203;0;0;52;
$GPXUP;3929;08:30:48;0;50	12153;8	63217;0;0;50;
$GPXUP;3929;08:30:49;0;50	12163;8	63228;0;0;51;
$GPXUP;3929;08:30:50;0;50	12175;8	63239;0;0;52;
$GPXUP;3929;08:30:51;0;50	12186;8	6325;0;0;53;
$GPXUP;3929;08:30:52;0;50	12194;8	63266;0;0;49;
$GPXUP;3929;08:30:53;0;50	122;8	63282;0;0;50;
$GPXUP;3929;08:30:54;0;50	12204;8	63301;0;0;52;
$GPXUP;3929;08:30:55;0;50	12208;8	63322;0;0;54;
$GPXUP;3929;08:30:56;0;50	12215;8	63339;0;0;53;
$GPXUP;3929;08:30:57;0;50	12225;8	63355;0;0;54;
$GPXUP;3929;08:30:58;0;50	12233;8	6337;0;0;50;
$GPXUP;3929;08:30:59;0;50	12239;8	63388;0;0;51;
$GPXUP;3929;08:31:00;0;50	12244;8	63407;0;0;52;
$GPXUP;3929;08:31:01;0;50	1225;8	63424;0;0;52;
$GPXUP;3929;08:31:02;0;50	12258;8	63441;0;0;52;
$GPXUP;3929;08:31:03;0;50	12264;8	63458;0;0;48;
$GPXUP;3929;08:31:04;0;50	12268;8	63475;0;0;48;
$GPXUP;3929;08:31:05;0;50	12272;8	63492;0;0;44;
$GPXUP;3929;08:31:06;0;50	12273;8	6351;0;0;47;
$GPXUP;3929;08:31:07;0;50	12274;8	63528;0;0;48;
$GPXUP;3929;08:31:08;0;50	12275;8	63547;0;0;52;
$GPXUP;3929;08:31:09;0;50	12277;8	63568;0;0;54;
$GPXUP;3929;08:31:10;0;50	1228;8	63588;0;0;54;
$GPXUP;3929;08:31:11;0;50	12285;8	63608;0;0;56;
$GPXUP;3929;08:31:12;0;50	12288;8	6363;0;0;54;
$GPXUP;3929;08:31:13;0;50	12291;8	6365;0;0;53;
$GPXUP;3929;08:31:14;0;50	12296;8	63668;0;0;49;
$GPXUP;3929;08:31:15;0;50	123;8	63684;0;0;44;
$GPXUP;3929;08:31:16;0;50	12306;8	63698;0;0;40;
$GPXUP;3929;08:31:17;0;50	12312;8	6371;0;0;38;
$GPXUP;3929;08:31:18;0;50	1232;8	6372;0;0;39;
$GPXUP;3929;08:31:19;0;50	12325;8	63734;0;0;46;
$GPXUP;3929;08:31:20;0;50	12324;8	63753;0;0;52;
$GPXUP;3929;08:31:21;0;50	1232;8	63774;0;0;63;
$GPXUP;3929;08:31:22;0;50	12318;8	63798;0;0;60;
$GPXUP;3929;08:31:23;0;50	12319;8	63821;0;0;57;
$GPXUP;3929;08:31:24;0;50	12324;8	63843;0;0;55;
$GPXUP;3929;08:31:25;0;50	12328;8	63863;0;0;55;
$GPXUP;3929;08:31:26;0;50	1233;8	63885;0;0;57;
$GPXUP;3929;08:31:27;0;50	12331;8	63907;0;0;58;
$GPXUP;3929;08:31:28;0;50	12332;8	63929;0;0;58;
$GPXUP;3929;08:31:29;0;50	12335;8	63951;0;0;59;
$GPXUP;3929;08:31:30;0;50	1234;8	63972;0;0;55;
$GPXUP;3929;08:31:31;0;50	12349;8	63987;0;0;53;
$GPXUP;3929;08:31:32;0;50	1236;8	63997;0;0;49;
$GPXUP;3929;08:31:33;0;50	12371;8	64004;0;0;45;
$GPXUP;3929;08:31:34;0;50	12381;8	64013;0;0;44;
$GPXUP;3929;08:31:35;0;50	1239;8	64023;0;0;43;
$GPXUP;3929;08:31:36;0;50	12398;8	64033;0;0;42;
$GPXUP;3929;08:31:37;0;50	12406;8	64043;0;0;40;
$GPXUP;3929;08:31:38;0;50	12411;8	64055;0;0;41;
$GPXUP;3929;08:31:39;0;50	12417;8	64068;0;0;40;
$GPXUP;3929;08:31:40;0;50	12422;8	64082;0;0;41;
$GPXUP;3929;08:31:41;0;50	12427;8	64097;0;0;45;
$GPXUP;3929;08:31:42;0;50	12432;8	64114;0;0;46;
$GPXUP;3929;08:31:43;0;50	12435;8	64131;0;0;46;
$GPXUP;3929;08:31:44;0;50	12439;8	64148;0;0;45;
$GPXUP;3929;08:31:45;0;50	12443;8	64165;0;0;49;
$GPXUP;3929;08:31:46;0;50	12444;8	64185;0;0;53;
$GPXUP;3929;08:31:47;0;50	12444;8	64206;0;0;54;
$GPXUP;3929;08:31:48;0;50	12446;8	64227;0;0;54;
$GPXUP;3929;08:31:49;0;50	12452;8	64246;0;0;55;
$GPXUP;3929;08:31:50;0;50	12459;8	64264;0;0;57;
$GPXUP;3929;08:31:51;0;50	12465;8	64285;0;0;59;
$GPXUP;3929;08:31:52;0;50	12469;8	64309;0;0;61;
$GPXUP;3929;08:31:53;0;50	1247;8	64332;0;0;61;
$GPXUP;3929;08:31:54;0;50	1247;8	64357;0;0;61;
$GPXUP;3929;08:31:55;0;50	12468;8	6438;0;0;57;
$GPXUP;3929;08:31:56;0;50	12469;8	64402;0;0;53;
$GPXUP;3929;08:31:57;0;50	12472;8	64422;0;0;54;
$GPXUP;3929;08:31:58;0;50	12475;8	64443;0;0;56;
$GPXUP;3929;08:31:59;0;50	12477;8	64465;0;0;58;
$GPXUP;3929;08:32:00;0;50	12478;8	64488;0;0;56;
$GPXUP;3929;08:32:01;0;50	12478;8	64509;0;0;52;
$GPXUP;3929;08:32:02;0;50	12478;8	64529;0;0;47;
$GPXUP;3929;08:32:03;0;50	12479;8	64547;0;0;48;
$GPXUP;3929;08:32:04;0;50	12481;8	64565;0;0;48;
$GPXUP;3929;08:32:05;0;50	12481;8	64584;0;0;46;
$GPXUP;3929;08:32:06;0;50	1248;8	64602;0;0;46;
$GPXUP;3929;08:32:07;0;50	1248;8	64621;0;0;47;
$GPXUP;3929;08:32:08;0;50	12484;8	64638;0;0;49;
$GPXUP;3929;08:32:09;0;50	12484;8	64658;0;0;57;
$GPXUP;3929;08:32:10;0;50	12479;8	64681;0;0;61;
$GPXUP;3929;08:32:11;0;50	12473;8	64702;0;0;58;
$GPXUP;3929;08:32:12;0;50	12466;8	64722;0;0;55;
$GPXUP;3929;08:32:13;0;50	12462;8	64741;0;0;52;
$GPXUP;3929;08:32:14;0;50	12464;8	6476;0;0;47;
$GPXUP;3929;08:32:15;0;50	1247;8	64778;0;0;50;
$GPXUP;3929;08:32:16;0;50	12476;8	64794;0;0;47;
$GPXUP;3929;08:32:17;0;50	1248;8	6481;0;0;47;
$GPXUP;3929;08:32:18;0;50	12482;8	64828;0;0;48;
$GPXUP;3929;08:32:19;0;50	12484;8	64846;0;0;49;
$GPXUP;3929;08:32:20;0;50	12485;8	64865;0;0;50;
$GPXUP;3929;08:32:21;0;50	12488;8	64885;0;0;51;
$GPXUP;3929;08:32:22;0;50	12492;8	64904;0;0;51;
$GPXUP;3929;08:32:23;0;50	12496;8	64923;0;0;51;
$GPXUP;3929;08:32:24;0;50	12499;8	64942;0;0;52;
$GPXUP;3929;08:32:25;0;50	12505;8	6496;0;0;49;
$GPXUP;3929;08:32:26;0;50	12513;8	64974;0;0;48;
$GPXUP;3929;08:32:27;0;50	12521;8	64989;0;0;51;
$GPXUP;3929;08:32:28;0;50	12529;8	65006;0;0;55;
$GPXUP;3929;08:32:29;0;50	12537;8	65025;0;0;54;
$GPXUP;3929;08:32:30;0;50	12543;8	65043;0;0;53;
$GPXUP;3929;08:32:31;0;50	12549;8	65062;0;0;52;
$GPXUP;3929;08:32:32;0;50	12552;8	65081;0;0;50;
$GPXUP;3929;08:32:33;0;50	12554;8	651;0;0;51;
$GPXUP;3929;08:32:34;0;50	12555;8	6512;0;0;50;
$GPXUP;3929;08:32:35;0;50	12555;8	65139;0;0;47;
$GPXUP;3929;08:32:36;0;50	12554;8	65158;0;0;49;
$GPXUP;3929;08:32:37;0;50	12553;8	65178;0;0;52;
$GPXUP;3929;08:32:38;0;50	12548;8	65197;0;0;54;
$GPXUP;3929;08:32:39;0;50	1254;8	65214;0;0;56;
$GPXUP;3929;08:32:40;0;50	12532;8	65231;0;0;56;
$GPXUP;3929;08:32:41;0;50	12525;8	6525;0;0;52;
$GPXUP;3929;08:32:42;0;50	1252;8	65269;0;0;51;
$GPXUP;3929;08:32:43;0;50	12514;8	65287;0;0;54;
$GPXUP;3929;08:32:44;0;50	12507;8	65305;0;0;54;
$GPXUP;3929;08:32:45;0;50	12502;8	65325;0;0;54;
$GPXUP;3929;08:32:46;0;50	12501;8	65346;0;0;53;
$GPXUP;3929;08:32:47;0;50	12502;8	65367;0;0;55;
$GPXUP;3929;08:32:48;0;50	12505;8	65387;0;0;54;
$GPXUP;3929;08:32:49;0;50	12508;8	65407;0;0;54;
$GPXUP;3929;08:32:50;0;50	12513;8	65427;0;0;53;
$GPXUP;3929;08:32:51;0;50	12518;8	65446;0;0;53;
$GPXUP;3929;08:32:52;0;50	1252;8	65466;0;0;52;
$GPXUP;3929;08:32:53;0;50	12518;8	65487;0;0;56;
$GPXUP;3929;08:32:54;0;50	12513;8	65508;0;0;56;
$GPXUP;3929;08:32:55;0;50	1251;8	65528;0;0;53;
$GPXUP;3929;08:32:56;0;50	12509;8	65549;0;0;53;
$GPXUP;3929;08:32:57;0;50	12512;8	6557;0;0;53;
$GPXUP;3929;08:32:58;0;50	12514;8	6559;0;0;55;
$GPXUP;3929;08:32:59;0;50	12516;8	65613;0;0;59;
$GPXUP;3929;08:33:00;0;50	12521;8	65634;0;0;60;
$GPXUP;3929;08:33:01;0;50	12528;8	65655;0;0;60;
$GPXUP;3929;08:33:02;0;50	12538;8	65673;0;0;59;
$GPXUP;3929;08:33:03;0;50	12545;8	65693;0;0;56;
$GPXUP;3929;08:33:04;0;50	12549;8	65714;0;0;55;
$GPXUP;3929;08:33:05;0;50	12551;8	65734;0;0;51;
$GPXUP;3929;08:33:06;0;50	12551;8	65754;0;0;53;
$GPXUP;3929;08:33:07;0;50	1255;8	65775;0;0;54;
$GPXUP;3929;08:33:08;0;50	12548;8	65796;0;0;54;
$GPXUP;3929;08:33:09;0;50	12548;8	65817;0;0;51;
$GPXUP;3929;08:33:10;0;50	12549;8	65836;0;0;46;
$GPXUP;3929;08:33:11;0;50	1255;8	65853;0;0;44;
$GPXUP;3929;08:33:12;0;50	1255;8	6587;0;0;44;
$GPXUP;3929;08:33:13;0;50	1255;8	65887;0;0;46;
$GPXUP;3929;08:33:14;0;50	12549;8	65905;0;0;47;
$GPXUP;3929;08:33:15;0;50	12556;8	65918;0;0;37;
$GPXUP;3929;08:33:16;0;50	12563;8	65917;0;0;34;
$GPXUP;3929;08:33:17;0;50	1257;8	6591;0;0;37;
$GPXUP;3929;08:33:18;0;50	12573;8	65897;0;0;39;
$GPXUP;3929;08:33:19;0;50	12569;8	65885;0;0;38;
$GPXUP;3929;08:33:20;0;50	1256;8	65877;0;0;44;
$GPXUP;3929;08:33:21;0;50	1255;8	6588;0;0;43;
$GPXUP;3929;08:33:22;0;50	12544;8	65892;0;0;39;
$GPXUP;3929;08:33:23;0;50	12542;8	65904;0;0;29;
$GPXUP;3929;08:33:24;0;50	12539;8	65912;0;0;17;
$GPXUP;3929;08:33:25;0;50	12538;8	65914;0;0;0;
