# Supplementary material for: Pigeon Navigation: Different Routes Lead to Frankfurt
Source: PLoS One. 2014 Nov 12;9(11):e112439. doi: 10.1371/journal.pone.0112439 (PMC4229201; doi:10.1371/journal.pone.0112439)
Supplement: File S4 — Files containing the original track data and a ‘Read me’ explaining the data format. (ZIP) [file pone.0112439.s004.zip › S-KB/100525xup08_794.log]

$GPXUP;3929;09:01:37;0;50	0718;8	53883;0;0;0;
$GPXUP;3929;09:01:38;0;50	0718;8	53883;0;0;1;
$GPXUP;3929;09:01:39;0;50	0718;8	53883;0;0;17;
$GPXUP;3929;09:01:40;0;50	07178;8	53893;0;0;34;
$GPXUP;3929;09:01:41;0;50	07173;8	53907;0;0;43;
$GPXUP;3929;09:01:42;0;50	07165;8	53921;0;0;47;
$GPXUP;3929;09:01:43;0;50	07157;8	53935;0;0;49;
$GPXUP;3929;09:01:44;0;50	07151;8	53953;0;0;50;
$GPXUP;3929;09:01:45;0;50	0715;8	53973;0;0;49;
$GPXUP;3929;09:01:46;0;50	07154;8	53989;0;0;46;
$GPXUP;3929;09:01:47;0;50	07163;8	53998;0;0;43;
$GPXUP;3929;09:01:48;0;50	07173;8	53997;0;0;42;
$GPXUP;3929;09:01:49;0;50	07182;8	53989;0;0;44;
$GPXUP;3929;09:01:50;0;50	07187;8	53973;0;0;50;
$GPXUP;3929;09:01:51;0;50	07189;8	53952;0;0;55;
$GPXUP;3929;09:01:52;0;50	07188;8	53931;0;0;56;
$GPXUP;3929;09:01:53;0;50	0718;8	53912;0;0;59;
$GPXUP;3929;09:01:54;0;50	07168;8	53899;0;0;63;
$GPXUP;3929;09:01:55;0;50	07152;8	53894;0;0;66;
$GPXUP;3929;09:01:56;0;50	07136;8	53897;0;0;66;
$GPXUP;3929;09:01:57;0;50	07123;8	53909;0;0;60;
$GPXUP;3929;09:01:58;0;50	07113;8	53927;0;0;57;
$GPXUP;3929;09:01:59;0;50	07104;8	53943;0;0;51;
$GPXUP;3929;09:02:00;0;50	07097;8	53958;0;0;43;
$GPXUP;3929;09:02:01;0;50	07094;8	53973;0;0;39;
$GPXUP;3929;09:02:02;0;50	07095;8	53988;0;0;37;
$GPXUP;3929;09:02:03;0;50	07103;8	53999;0;0;43;
$GPXUP;3929;09:02:04;0;50	07113;8	54004;0;0;48;
$GPXUP;3929;09:02:05;0;50	07126;8	54005;0;0;51;
$GPXUP;3929;09:02:06;0;50	07139;8	54006;0;0;52;
$GPXUP;3929;09:02:07;0;50	0715;8	54014;0;0;48;
$GPXUP;3929;09:02:08;0;50	07157;8	54028;0;0;43;
$GPXUP;3929;09:02:09;0;50	07161;8	54044;0;0;41;
$GPXUP;3929;09:02:10;0;50	07164;8	54059;0;0;41;
$GPXUP;3929;09:02:11;0;50	07169;8	54074;0;0;44;
$GPXUP;3929;09:02:12;0;50	07176;8	54088;0;0;48;
$GPXUP;3929;09:02:13;0;50	07187;8	54099;0;0;52;
$GPXUP;3929;09:02:14;0;50	07199;8	54106;0;0;53;
$GPXUP;3929;09:02:15;0;50	07212;8	54111;0;0;55;
$GPXUP;3929;09:02:16;0;50	07226;8	54116;0;0;53;
$GPXUP;3929;09:02:17;0;50	07238;8	54124;0;0;51;
$GPXUP;3929;09:02:18;0;50	07247;8	54136;0;0;48;
$GPXUP;3929;09:02:19;0;50	07256;8	54148;0;0;46;
$GPXUP;3929;09:02:20;0;50	07267;8	54155;0;0;48;
$GPXUP;3929;09:02:21;0;50	07279;8	54156;0;0;49;
$GPXUP;3929;09:02:22;0;50	07292;8	54152;0;0;51;
$GPXUP;3929;09:02:23;0;50	07304;8	54143;0;0;55;
$GPXUP;3929;09:02:24;0;50	07317;8	54132;0;0;56;
$GPXUP;3929;09:02:25;0;50	0733;8	54124;0;0;56;
$GPXUP;3929;09:02:26;0;50	07343;8	54125;0;0;49;
$GPXUP;3929;09:02:27;0;50	07352;8	54136;0;0;45;
$GPXUP;3929;09:02:28;0;50	07361;8	54147;0;0;47;
$GPXUP;3929;09:02:29;0;50	0737;8	5416;0;0;48;
$GPXUP;3929;09:02:30;0;50	07378;8	54174;0;0;50;
$GPXUP;3929;09:02:31;0;50	07386;8	5419;0;0;53;
$GPXUP;3929;09:02:32;0;50	07396;8	54204;0;0;52;
$GPXUP;3929;09:02:33;0;50	07406;8	54214;0;0;50;
$GPXUP;3929;09:02:34;0;50	07419;8	54214;0;0;56;
$GPXUP;3929;09:02:35;0;50	07433;8	54208;0;0;61;
$GPXUP;3929;09:02:36;0;50	07448;8	542;0;0;62;
$GPXUP;3929;09:02:37;0;50	07463;8	54193;0;0;64;
$GPXUP;3929;09:02:38;0;50	07479;8	54187;0;0;63;
$GPXUP;3929;09:02:39;0;50	07494;8	5418;0;0;63;
$GPXUP;3929;09:02:40;0;50	07508;8	54172;0;0;61;
$GPXUP;3929;09:02:41;0;50	07523;8	54162;0;0;62;
$GPXUP;3929;09:02:42;0;50	07536;8	5415;0;0;63;
$GPXUP;3929;09:02:43;0;50	0755;8	54135;0;0;69;
$GPXUP;3929;09:02:44;0;50	07562;8	54116;0;0;67;
$GPXUP;3929;09:02:45;0;50	07574;8	54099;0;0;65;
$GPXUP;3929;09:02:46;0;50	07585;8	54082;0;0;59;
$GPXUP;3929;09:02:47;0;50	07598;8	54072;0;0;51;
$GPXUP;3929;09:02:48;0;50	0761;8	54064;0;0;51;
$GPXUP;3929;09:02:49;0;50	07622;8	54056;0;0;55;
$GPXUP;3929;09:02:50;0;50	07631;8	5404;0;0;62;
$GPXUP;3929;09:02:51;0;50	07641;8	5402;0;0;66;
$GPXUP;3929;09:02:52;0;50	07647;8	53993;0;0;72;
$GPXUP;3929;09:02:53;0;50	07653;8	53967;0;0;71;
$GPXUP;3929;09:02:54;0;50	0766;8	53942;0;0;69;
$GPXUP;3929;09:02:55;0;50	07668;8	53919;0;0;67;
$GPXUP;3929;09:02:56;0;50	07678;8	539;0;0;65;
$GPXUP;3929;09:02:57;0;50	07691;8	53885;0;0;62;
$GPXUP;3929;09:02:58;0;50	07705;8	53879;0;0;60;
$GPXUP;3929;09:02:59;0;50	07721;8	53882;0;0;59;
$GPXUP;3929;09:03:00;0;50	07734;8	5389;0;0;56;
$GPXUP;3929;09:03:01;0;50	07747;8	53898;0;0;55;
$GPXUP;3929;09:03:02;0;50	07759;8	53908;0;0;53;
$GPXUP;3929;09:03:03;0;50	0777;8	5392;0;0;50;
$GPXUP;3929;09:03:04;0;50	07779;8	53934;0;0;51;
$GPXUP;3929;09:03:05;0;50	07787;8	5395;0;0;51;
$GPXUP;3929;09:03:06;0;50	07792;8	5397;0;0;54;
$GPXUP;3929;09:03:07;0;50	0779;8	53992;0;0;59;
$GPXUP;3929;09:03:08;0;50	07784;8	54014;0;0;60;
$GPXUP;3929;09:03:09;0;50	07777;8	54036;0;0;61;
$GPXUP;3929;09:03:10;0;50	0777;8	54056;0;0;58;
$GPXUP;3929;09:03:11;0;50	07763;8	54076;0;0;53;
$GPXUP;3929;09:03:12;0;50	07757;8	54094;0;0;50;
$GPXUP;3929;09:03:13;0;50	07752;8	54111;0;0;47;
$GPXUP;3929;09:03:14;0;50	07749;8	5413;0;0;49;
$GPXUP;3929;09:03:15;0;50	07748;8	54148;0;0;50;
$GPXUP;3929;09:03:16;0;50	0775;8	54165;0;0;45;
$GPXUP;3929;09:03:17;0;50	07757;8	54179;0;0;46;
$GPXUP;3929;09:03:18;0;50	07767;8	54191;0;0;50;
$GPXUP;3929;09:03:19;0;50	07776;8	54206;0;0;55;
$GPXUP;3929;09:03:20;0;50	07779;8	54224;0;0;51;
$GPXUP;3929;09:03:21;0;50	07775;8	54244;0;0;54;
$GPXUP;3929;09:03:22;0;50	07771;8	54265;0;0;56;
$GPXUP;3929;09:03:23;0;50	07767;8	54287;0;0;60;
$GPXUP;3929;09:03:24;0;50	07765;8	54312;0;0;62;
$GPXUP;3929;09:03:25;0;50	07761;8	54336;0;0;62;
$GPXUP;3929;09:03:26;0;50	07755;8	54359;0;0;60;
$GPXUP;3929;09:03:27;0;50	07753;8	54382;0;0;60;
$GPXUP;3929;09:03:28;0;50	07756;8	54405;0;0;59;
$GPXUP;3929;09:03:29;0;50	07764;8	54424;0;0;58;
$GPXUP;3929;09:03:30;0;50	07773;8	54443;0;0;57;
$GPXUP;3929;09:03:31;0;50	07783;8	54458;0;0;56;
$GPXUP;3929;09:03:32;0;50	07794;8	54471;0;0;55;
$GPXUP;3929;09:03:33;0;50	07806;8	5448;0;0;56;
$GPXUP;3929;09:03:34;0;50	0782;8	54486;0;0;55;
$GPXUP;3929;09:03:35;0;50	07833;8	54494;0;0;55;
$GPXUP;3929;09:03:36;0;50	07844;8	54508;0;0;58;
$GPXUP;3929;09:03:37;0;50	07854;8	54524;0;0;60;
$GPXUP;3929;09:03:38;0;50	07862;8	54544;0;0;61;
$GPXUP;3929;09:03:39;0;50	07867;8	54567;0;0;62;
$GPXUP;3929;09:03:40;0;50	07868;8	5459;0;0;60;
$GPXUP;3929;09:03:41;0;50	07864;8	54612;0;0;59;
$GPXUP;3929;09:03:42;0;50	07858;8	54634;0;0;57;
$GPXUP;3929;09:03:43;0;50	07853;8	54654;0;0;57;
$GPXUP;3929;09:03:44;0;50	07851;8	54678;0;0;61;
$GPXUP;3929;09:03:45;0;50	07851;8	54702;0;0;62;
$GPXUP;3929;09:03:46;0;50	07851;8	54726;0;0;64;
$GPXUP;3929;09:03:47;0;50	07851;8	54751;0;0;63;
$GPXUP;3929;09:03:48;0;50	0785;8	54776;0;0;62;
$GPXUP;3929;09:03:49;0;50	07849;8	54799;0;0;57;
$GPXUP;3929;09:03:50;0;50	07851;8	5482;0;0;55;
$GPXUP;3929;09:03:51;0;50	07855;8	5484;0;0;52;
$GPXUP;3929;09:03:52;0;50	07863;8	54855;0;0;52;
$GPXUP;3929;09:03:53;0;50	07874;8	54868;0;0;55;
$GPXUP;3929;09:03:54;0;50	07885;8	54881;0;0;56;
$GPXUP;3929;09:03:55;0;50	07895;8	54897;0;0;60;
$GPXUP;3929;09:03:56;0;50	07902;8	54918;0;0;60;
$GPXUP;3929;09:03:57;0;50	07905;8	54941;0;0;60;
$GPXUP;3929;09:03:58;0;50	07905;8	54965;0;0;61;
$GPXUP;3929;09:03:59;0;50	07906;8	54989;0;0;62;
$GPXUP;3929;09:04:00;0;50	07908;8	55013;0;0;63;
$GPXUP;3929;09:04:01;0;50	07912;8	55038;0;0;63;
$GPXUP;3929;09:04:02;0;50	07916;8	55062;0;0;62;
$GPXUP;3929;09:04:03;0;50	07918;8	55085;0;0;60;
$GPXUP;3929;09:04:04;0;50	07919;8	55109;0;0;60;
$GPXUP;3929;09:04:05;0;50	07919;8	55132;0;0;59;
$GPXUP;3929;09:04:06;0;50	07918;8	55155;0;0;61;
$GPXUP;3929;09:04:07;0;50	07917;8	55179;0;0;63;
$GPXUP;3929;09:04:08;0;50	07917;8	55203;0;0;61;
$GPXUP;3929;09:04:09;0;50	0792;8	55226;0;0;59;
$GPXUP;3929;09:04:10;0;50	07923;8	55247;0;0;55;
$GPXUP;3929;09:04:11;0;50	07924;8	55268;0;0;52;
$GPXUP;3929;09:04:12;0;50	07924;8	55288;0;0;54;
$GPXUP;3929;09:04:13;0;50	07922;8	55309;0;0;54;
$GPXUP;3929;09:04:14;0;50	0792;8	5533;0;0;56;
$GPXUP;3929;09:04:15;0;50	0792;8	55352;0;0;57;
$GPXUP;3929;09:04:16;0;50	07926;8	55371;0;0;58;
$GPXUP;3929;09:04:17;0;50	07938;8	55384;0;0;61;
$GPXUP;3929;09:04:18;0;50	07953;8	55392;0;0;63;
$GPXUP;3929;09:04:19;0;50	07968;8	55399;0;0;63;
$GPXUP;3929;09:04:20;0;50	07984;8	55407;0;0;64;
$GPXUP;3929;09:04:21;0;50	08;8	55415;0;0;67;
$GPXUP;3929;09:04:22;0;50	08016;8	55421;0;0;70;
$GPXUP;3929;09:04:23;0;50	08034;8	55423;0;0;71;
$GPXUP;3929;09:04:24;0;50	08051;8	55423;0;0;70;
$GPXUP;3929;09:04:25;0;50	08068;8	55426;0;0;68;
$GPXUP;3929;09:04:26;0;50	08085;8	55428;0;0;65;
$GPXUP;3929;09:04:27;0;50	081;8	55432;0;0;61;
$GPXUP;3929;09:04:28;0;50	08114;8	5544;0;0;60;
$GPXUP;3929;09:04:29;0;50	08125;8	55454;0;0;58;
$GPXUP;3929;09:04:30;0;50	08135;8	55471;0;0;57;
$GPXUP;3929;09:04:31;0;50	08143;8	55489;0;0;56;
$GPXUP;3929;09:04:32;0;50	08148;8	55509;0;0;55;
$GPXUP;3929;09:04:33;0;50	0815;8	5553;0;0;56;
$GPXUP;3929;09:04:34;0;50	08152;8	55552;0;0;54;
$GPXUP;3929;09:04:35;0;50	08154;8	55572;0;0;50;
$GPXUP;3929;09:04:36;0;50	08161;8	55589;0;0;50;
$GPXUP;3929;09:04:37;0;50	0817;8	55603;0;0;52;
$GPXUP;3929;09:04:38;0;50	08178;8	55619;0;0;54;
$GPXUP;3929;09:04:39;0;50	08186;8	55639;0;0;62;
$GPXUP;3929;09:04:40;0;50	08189;8	55664;0;0;67;
$GPXUP;3929;09:04:41;0;50	08191;8	5569;0;0;67;
$GPXUP;3929;09:04:42;0;50	08191;8	55716;0;0;67;
$GPXUP;3929;09:04:43;0;50	08192;8	55742;0;0;66;
$GPXUP;3929;09:04:44;0;50	08192;8	55768;0;0;66;
$GPXUP;3929;09:04:45;0;50	08192;8	55794;0;0;66;
$GPXUP;3929;09:04:46;0;50	08189;8	55819;0;0;63;
$GPXUP;3929;09:04:47;0;50	08186;8	55843;0;0;60;
$GPXUP;3929;09:04:48;0;50	08183;8	55865;0;0;58;
$GPXUP;3929;09:04:49;0;50	08182;8	55886;0;0;51;
$GPXUP;3929;09:04:50;0;50	08184;8	55905;0;0;50;
$GPXUP;3929;09:04:51;0;50	08188;8	55924;0;0;49;
$GPXUP;3929;09:04:52;0;50	08191;8	55942;0;0;50;
$GPXUP;3929;09:04:53;0;50	08191;8	55963;0;0;59;
$GPXUP;3929;09:04:54;0;50	08184;8	55986;0;0;65;
$GPXUP;3929;09:04:55;0;50	08175;8	56007;0;0;69;
$GPXUP;3929;09:04:56;0;50	08164;8	56029;0;0;70;
$GPXUP;3929;09:04:57;0;50	08155;8	56051;0;0;66;
$GPXUP;3929;09:04:58;0;50	08148;8	56073;0;0;61;
$GPXUP;3929;09:04:59;0;50	08144;8	56096;0;0;59;
$GPXUP;3929;09:05:00;0;50	08143;8	56118;0;0;60;
$GPXUP;3929;09:05:01;0;50	08144;8	56141;0;0;60;
$GPXUP;3929;09:05:02;0;50	08149;8	56164;0;0;61;
$GPXUP;3929;09:05:03;0;50	08154;8	56187;0;0;63;
$GPXUP;3929;09:05:04;0;50	08158;8	56211;0;0;64;
$GPXUP;3929;09:05:05;0;50	08161;8	56235;0;0;64;
$GPXUP;3929;09:05:06;0;50	08162;8	56259;0;0;62;
$GPXUP;3929;09:05:07;0;50	08162;8	56283;0;0;60;
$GPXUP;3929;09:05:08;0;50	08161;8	56306;0;0;60;
$GPXUP;3929;09:05:09;0;50	08163;8	56328;0;0;57;
$GPXUP;3929;09:05:10;0;50	08166;8	5635;0;0;58;
$GPXUP;3929;09:05:11;0;50	0817;8	56371;0;0;59;
$GPXUP;3929;09:05:12;0;50	08171;8	56393;0;0;59;
$GPXUP;3929;09:05:13;0;50	08172;8	56416;0;0;56;
$GPXUP;3929;09:05:14;0;50	08176;8	56436;0;0;57;
$GPXUP;3929;09:05:15;0;50	08185;8	56455;0;0;59;
$GPXUP;3929;09:05:16;0;50	08196;8	5647;0;0;62;
$GPXUP;3929;09:05:17;0;50	08208;8	56486;0;0;62;
$GPXUP;3929;09:05:18;0;50	08219;8	56503;0;0;62;
$GPXUP;3929;09:05:19;0;50	08227;8	56522;0;0;60;
$GPXUP;3929;09:05:20;0;50	08234;8	56543;0;0;61;
$GPXUP;3929;09:05:21;0;50	08239;8	56566;0;0;59;
$GPXUP;3929;09:05:22;0;50	08238;8	56588;0;0;58;
$GPXUP;3929;09:05:23;0;50	08234;8	5661;0;0;57;
$GPXUP;3929;09:05:24;0;50	0823;8	56632;0;0;57;
$GPXUP;3929;09:05:25;0;50	08226;8	56653;0;0;58;
$GPXUP;3929;09:05:26;0;50	08224;8	56675;0;0;57;
$GPXUP;3929;09:05:27;0;50	08223;8	56697;0;0;55;
$GPXUP;3929;09:05:28;0;50	08225;8	56718;0;0;56;
$GPXUP;3929;09:05:29;0;50	08226;8	56739;0;0;55;
$GPXUP;3929;09:05:30;0;50	08226;8	56762;0;0;58;
$GPXUP;3929;09:05:31;0;50	08224;8	56784;0;0;59;
$GPXUP;3929;09:05:32;0;50	08224;8	56808;0;0;60;
$GPXUP;3929;09:05:33;0;50	08225;8	56831;0;0;59;
$GPXUP;3929;09:05:34;0;50	08226;8	56854;0;0;60;
$GPXUP;3929;09:05:35;0;50	08226;8	56878;0;0;61;
$GPXUP;3929;09:05:36;0;50	08227;8	56902;0;0;61;
$GPXUP;3929;09:05:37;0;50	0823;8	56925;0;0;63;
$GPXUP;3929;09:05:38;0;50	08235;8	56949;0;0;64;
$GPXUP;3929;09:05:39;0;50	08237;8	56973;0;0;62;
$GPXUP;3929;09:05:40;0;50	08237;8	56996;0;0;60;
$GPXUP;3929;09:05:41;0;50	08235;8	57019;0;0;59;
$GPXUP;3929;09:05:42;0;50	08235;8	57042;0;0;58;
$GPXUP;3929;09:05:43;0;50	08236;8	57064;0;0;59;
$GPXUP;3929;09:05:44;0;50	08239;8	57088;0;0;61;
$GPXUP;3929;09:05:45;0;50	08236;8	57112;0;0;68;
$GPXUP;3929;09:05:46;0;50	0823;8	57135;0;0;65;
$GPXUP;3929;09:05:47;0;50	08224;8	57158;0;0;62;
$GPXUP;3929;09:05:48;0;50	0822;8	5718;0;0;58;
$GPXUP;3929;09:05:49;0;50	08218;8	57202;0;0;57;
$GPXUP;3929;09:05:50;0;50	08218;8	57224;0;0;57;
$GPXUP;3929;09:05:51;0;50	0822;8	57247;0;0;58;
$GPXUP;3929;09:05:52;0;50	08222;8	57269;0;0;60;
$GPXUP;3929;09:05:53;0;50	08225;8	57292;0;0;61;
$GPXUP;3929;09:05:54;0;50	08226;8	57318;0;0;64;
$GPXUP;3929;09:05:55;0;50	08227;8	57343;0;0;66;
$GPXUP;3929;09:05:56;0;50	08226;8	57369;0;0;67;
$GPXUP;3929;09:05:57;0;50	08223;8	57395;0;0;65;
$GPXUP;3929;09:05:58;0;50	0822;8	57419;0;0;63;
$GPXUP;3929;09:05:59;0;50	08218;8	57443;0;0;62;
$GPXUP;3929;09:06:00;0;50	08219;8	57466;0;0;59;
$GPXUP;3929;09:06:01;0;50	08224;8	57489;0;0;60;
$GPXUP;3929;09:06:02;0;50	08228;8	57511;0;0;59;
$GPXUP;3929;09:06:03;0;50	08235;8	5753;0;0;58;
$GPXUP;3929;09:06:04;0;50	08244;8	57548;0;0;60;
$GPXUP;3929;09:06:05;0;50	08254;8	57566;0;0;61;
$GPXUP;3929;09:06:06;0;50	08263;8	57585;0;0;63;
$GPXUP;3929;09:06:07;0;50	08272;8	57606;0;0;62;
$GPXUP;3929;09:06:08;0;50	08279;8	57627;0;0;61;
$GPXUP;3929;09:06:09;0;50	08289;8	57645;0;0;62;
$GPXUP;3929;09:06:10;0;50	08302;8	57658;0;0;63;
$GPXUP;3929;09:06:11;0;50	08315;8	57672;0;0;63;
$GPXUP;3929;09:06:12;0;50	08327;8	57687;0;0;60;
$GPXUP;3929;09:06:13;0;50	08337;8	57703;0;0;56;
$GPXUP;3929;09:06:14;0;50	08347;8	57718;0;0;57;
$GPXUP;3929;09:06:15;0;50	08358;8	57732;0;0;60;
$GPXUP;3929;09:06:16;0;50	08371;8	57747;0;0;66;
$GPXUP;3929;09:06:17;0;50	08382;8	57766;0;0;66;
$GPXUP;3929;09:06:18;0;50	0839;8	57788;0;0;64;
$GPXUP;3929;09:06:19;0;50	08395;8	57811;0;0;60;
$GPXUP;3929;09:06:20;0;50	08398;8	57834;0;0;60;
$GPXUP;3929;09:06:21;0;50	08402;8	57856;0;0;60;
$GPXUP;3929;09:06:22;0;50	08408;8	57878;0;0;61;
$GPXUP;3929;09:06:23;0;50	08415;8	57899;0;0;62;
$GPXUP;3929;09:06:24;0;50	08422;8	5792;0;0;63;
$GPXUP;3929;09:06:25;0;50	0843;8	57941;0;0;61;
$GPXUP;3929;09:06:26;0;50	08439;8	57959;0;0;60;
$GPXUP;3929;09:06:27;0;50	08451;8	57966;0;0;51;
$GPXUP;3929;09:06:28;0;50	08458;8	57959;0;0;26;
$GPXUP;3929;09:06:29;0;50	08461;8	57952;0;0;13;
$GPXUP;3929;09:06:30;0;50	08461;8	5795;0;0;0;
$GPXUP;3929;09:06:31;0;50	0846;8	57949;0;0;0;
$GPXUP;3929;09:06:32;0;50	0846;8	57948;0;0;0;
$GPXUP;3929;09:06:33;0;50	0846;8	57948;0;0;0;
$GPXUP;3929;09:06:34;0;50	0846;8	57949;0;0;0;
$GPXUP;3929;09:06:35;0;50	0846;8	57949;0;0;0;
$GPXUP;3929;09:06:36;0;50	0846;8	57949;0;0;0;
$GPXUP;3929;09:06:37;0;50	0846;8	57949;0;0;0;
$GPXUP;3929;09:06:38;0;50	0846;8	57949;0;0;0;
$GPXUP;3929;09:06:39;0;50	0846;8	57949;0;0;0;
$GPXUP;3929;09:06:40;0;50	0846;8	57949;0;0;0;
$GPXUP;3929;09:06:41;0;50	08459;8	57949;0;0;0;
$GPXUP;3929;09:06:42;0;50	08459;8	57949;0;0;0;
$GPXUP;3929;09:06:43;0;50	08459;8	57949;0;0;0;
$GPXUP;3929;09:06:44;0;50	08459;8	57949;0;0;0;
$GPXUP;3929;09:06:45;0;50	08459;8	57949;0;0;0;
$GPXUP;3929;09:06:46;0;50	08459;8	57949;0;0;0;
$GPXUP;3929;09:06:47;0;50	08459;8	57949;0;0;0;
$GPXUP;3929;09:06:48;0;50	08459;8	57949;0;0;0;
$GPXUP;3929;09:06:49;0;50	08459;8	57949;0;0;0;
$GPXUP;3929;09:06:50;0;50	08459;8	57949;0;0;0;
$GPXUP;3929;09:06:51;0;50	08459;8	57949;0;0;0;
$GPXUP;3929;09:06:52;0;50	08459;8	57949;0;0;0;
$GPXUP;3929;09:06:53;0;50	08459;8	57949;0;0;0;
$GPXUP;3929;09:06:54;0;50	08459;8	57949;0;0;0;
$GPXUP;3929;09:06:55;0;50	08459;8	57949;0;0;0;
$GPXUP;3929;09:06:56;0;50	08459;8	57949;0;0;0;
$GPXUP;3929;09:06:57;0;50	08459;8	57949;0;0;0;
$GPXUP;3929;09:06:58;0;50	08459;8	57949;0;0;0;
$GPXUP;3929;09:06:59;0;50	08459;8	57949;0;0;0;
$GPXUP;3929;09:07:00;0;50	08459;8	57949;0;0;0;
$GPXUP;3929;09:07:01;0;50	08459;8	57949;0;0;0;
$GPXUP;3929;09:07:02;0;50	08459;8	57949;0;0;0;
$GPXUP;3929;09:07:03;0;50	08459;8	57949;0;0;0;
$GPXUP;3929;09:07:04;0;50	08459;8	57949;0;0;0;
$GPXUP;3929;09:07:05;0;50	08459;8	57949;0;0;0;
$GPXUP;3929;09:07:06;0;50	08459;8	57949;0;0;0;
$GPXUP;3929;09:07:07;0;50	08459;8	57949;0;0;0;
$GPXUP;3929;09:07:08;0;50	08459;8	57949;0;0;0;
$GPXUP;3929;09:07:09;0;50	08459;8	57949;0;0;0;
$GPXUP;3929;09:07:10;0;50	08459;8	57949;0;0;0;
$GPXUP;3929;09:07:11;0;50	08459;8	57949;0;0;0;
$GPXUP;3929;09:07:12;0;50	08459;8	57949;0;0;0;
$GPXUP;3929;09:07:13;0;50	08459;8	57949;0;0;0;
$GPXUP;3929;09:07:14;0;50	08459;8	57949;0;0;0;
$GPXUP;3929;09:07:15;0;50	08459;8	57949;0;0;0;
$GPXUP;3929;09:07:16;0;50	08459;8	57949;0;0;0;
$GPXUP;3929;09:07:17;0;50	08459;8	57949;0;0;0;
$GPXUP;3929;09:07:18;0;50	08459;8	57949;0;0;0;
$GPXUP;3929;09:07:19;0;50	08459;8	57949;0;0;0;
$GPXUP;3929;09:07:20;0;50	08459;8	57949;0;0;0;
$GPXUP;3929;09:07:21;0;50	08459;8	57949;0;0;0;
$GPXUP;3929;09:07:22;0;50	08459;8	57949;0;0;0;
$GPXUP;3929;09:07:23;0;50	08459;8	57949;0;0;0;
$GPXUP;3929;09:07:24;0;50	08459;8	57949;0;0;0;
$GPXUP;3929;09:07:25;0;50	08459;8	57949;0;0;0;
$GPXUP;3929;09:07:26;0;50	08459;8	57949;0;0;0;
$GPXUP;3929;09:07:27;0;50	08459;8	57949;0;0;0;
$GPXUP;3929;09:07:28;0;50	08459;8	57949;0;0;0;
$GPXUP;3929;09:07:29;0;50	08459;8	57949;0;0;0;
$GPXUP;3929;09:07:30;0;50	08459;8	57949;0;0;0;
$GPXUP;3929;09:07:31;0;50	08459;8	57949;0;0;0;
$GPXUP;3929;09:07:32;0;50	08459;8	57949;0;0;0;
$GPXUP;3929;09:07:33;0;50	08459;8	57948;0;0;0;
$GPXUP;3929;09:07:34;0;50	08459;8	57948;0;0;0;
$GPXUP;3929;09:07:35;0;50	0846;8	57948;0;0;0;
$GPXUP;3929;09:07:36;0;50	0846;8	57948;0;0;0;
$GPXUP;3929;09:07:37;0;50	0846;8	57948;0;0;0;
$GPXUP;3929;09:07:38;0;50	0846;8	57948;0;0;0;
$GPXUP;3929;09:07:39;0;50	0846;8	57948;0;0;0;
$GPXUP;3929;09:07:40;0;50	0846;8	57948;0;0;0;
$GPXUP;3929;09:07:41;0;50	0846;8	57948;0;0;0;
$GPXUP;3929;09:07:42;0;50	0846;8	57948;0;0;0;
$GPXUP;3929;09:07:43;0;50	0846;8	57948;0;0;0;
$GPXUP;3929;09:07:44;0;50	0846;8	57948;0;0;0;
$GPXUP;3929;09:07:45;0;50	0846;8	57948;0;0;0;
$GPXUP;3929;09:07:46;0;50	0846;8	57948;0;0;0;
$GPXUP;3929;09:07:47;0;50	0846;8	57948;0;0;0;
$GPXUP;3929;09:07:48;0;50	0846;8	57948;0;0;0;
$GPXUP;3929;09:07:49;0;50	0846;8	57948;0;0;0;
$GPXUP;3929;09:07:50;0;50	0846;8	57948;0;0;0;
$GPXUP;3929;09:07:51;0;50	0846;8	57948;0;0;0;
$GPXUP;3929;09:07:52;0;50	0846;8	57948;0;0;0;
$GPXUP;3929;09:07:53;0;50	0846;8	57948;0;0;0;
$GPXUP;3929;09:07:54;0;50	0846;8	57948;0;0;0;
$GPXUP;3929;09:07:55;0;50	0846;8	57948;0;0;0;
$GPXUP;3929;09:07:56;0;50	0846;8	57948;0;0;0;
$GPXUP;3929;09:07:57;0;50	0846;8	57948;0;0;0;
$GPXUP;3929;09:07:58;0;50	0846;8	57948;0;0;0;
$GPXUP;3929;09:07:59;0;50	0846;8	57948;0;0;0;
$GPXUP;3929;09:08:00;0;50	0846;8	57948;0;0;0;
$GPXUP;3929;09:08:01;0;50	0846;8	57948;0;0;0;
$GPXUP;3929;09:08:02;0;50	0846;8	57948;0;0;0;
$GPXUP;3929;09:08:03;0;50	0846;8	57948;0;0;0;
$GPXUP;3929;09:08:04;0;50	0846;8	57948;0;0;0;
$GPXUP;3929;09:08:05;0;50	0846;8	57948;0;0;0;
$GPXUP;3929;09:08:06;0;50	0846;8	57948;0;0;0;
$GPXUP;3929;09:08:07;0;50	0846;8	57948;0;0;0;
$GPXUP;3929;09:08:08;0;50	0846;8	57948;0;0;0;
$GPXUP;3929;09:08:09;0;50	0846;8	57948;0;0;0;
$GPXUP;3929;09:08:10;0;50	0846;8	57948;0;0;0;
$GPXUP;3929;09:08:11;0;50	0846;8	57948;0;0;0;
$GPXUP;3929;09:08:12;0;50	0846;8	57948;0;0;0;
$GPXUP;3929;09:08:13;0;50	0846;8	57948;0;0;0;
$GPXUP;3929;09:08:14;0;50	0846;8	57948;0;0;0;
$GPXUP;3929;09:08:15;0;50	0846;8	57948;0;0;0;
$GPXUP;3929;09:08:16;0;50	0846;8	57948;0;0;0;
$GPXUP;3929;09:08:17;0;50	0846;8	57948;0;0;0;
$GPXUP;3929;09:08:18;0;50	0846;8	57948;0;0;0;
$GPXUP;3929;09:08:19;0;50	0846;8	57948;0;0;0;
$GPXUP;3929;09:08:20;0;50	0846;8	57948;0;0;0;
$GPXUP;3929;09:08:21;0;50	0846;8	57948;0;0;0;
$GPXUP;3929;09:08:22;0;50	0846;8	57948;0;0;0;
$GPXUP;3929;09:08:23;0;50	0846;8	57949;0;0;0;
$GPXUP;3929;09:08:24;0;50	0846;8	57949;0;0;0;
$GPXUP;3929;09:08:25;0;50	08459;8	57949;0;0;0;
$GPXUP;3929;09:08:26;0;50	08459;8	57949;0;0;0;
$GPXUP;3929;09:08:27;0;50	08459;8	57949;0;0;0;
$GPXUP;3929;09:08:28;0;50	08459;8	57949;0;0;0;
$GPXUP;3929;09:08:29;0;50	08459;8	57949;0;0;0;
$GPXUP;3929;09:08:30;0;50	08459;8	57949;0;0;0;
$GPXUP;3929;09:08:31;0;50	08459;8	57949;0;0;0;
$GPXUP;3929;09:08:32;0;50	08459;8	57949;0;0;0;
$GPXUP;3929;09:08:33;0;50	08459;8	57949;0;0;0;
$GPXUP;3929;09:08:34;0;50	08459;8	57949;0;0;0;
$GPXUP;3929;09:08:35;0;50	08459;8	57949;0;0;0;
$GPXUP;3929;09:08:36;0;50	08459;8	57949;0;0;0;
$GPXUP;3929;09:08:37;0;50	08459;8	57949;0;0;0;
$GPXUP;3929;09:08:38;0;50	08459;8	57949;0;0;0;
$GPXUP;3929;09:08:39;0;50	08459;8	57949;0;0;0;
$GPXUP;3929;09:08:40;0;50	08459;8	57949;0;0;0;
$GPXUP;3929;09:08:41;0;50	08459;8	57949;0;0;0;
$GPXUP;3929;09:08:42;0;50	08459;8	57949;0;0;0;
$GPXUP;3929;09:08:43;0;50	08459;8	57949;0;0;0;
$GPXUP;3929;09:08:44;0;50	08459;8	57949;0;0;0;
$GPXUP;3929;09:08:45;0;50	08459;8	57949;0;0;0;
$GPXUP;3929;09:08:46;0;50	08459;8	57949;0;0;0;
$GPXUP;3929;09:08:47;0;50	08459;8	57949;0;0;0;
$GPXUP;3929;09:08:48;0;50	08459;8	57949;0;0;0;
$GPXUP;3929;09:08:49;0;50	08459;8	57949;0;0;0;
$GPXUP;3929;09:08:50;0;50	08459;8	57949;0;0;0;
$GPXUP;3929;09:08:51;0;50	08459;8	57949;0;0;0;
$GPXUP;3929;09:08:52;0;50	08459;8	57949;0;0;0;
$GPXUP;3929;09:08:53;0;50	08459;8	57949;0;0;0;
$GPXUP;3929;09:08:54;0;50	08459;8	57949;0;0;0;
$GPXUP;3929;09:08:55;0;50	08459;8	57949;0;0;0;
$GPXUP;3929;09:08:56;0;50	08459;8	57949;0;0;0;
$GPXUP;3929;09:08:57;0;50	08459;8	57949;0;0;0;
$GPXUP;3929;09:08:58;0;50	08459;8	57949;0;0;0;
$GPXUP;3929;09:08:59;0;50	08459;8	57949;0;0;0;
$GPXUP;3929;09:09:00;0;50	08459;8	57949;0;0;0;
$GPXUP;3929;09:09:01;0;50	08459;8	57949;0;0;0;
$GPXUP;3929;09:09:02;0;50	08459;8	57949;0;0;0;
$GPXUP;3929;09:09:03;0;50	08459;8	57949;0;0;0;
$GPXUP;3929;09:09:04;0;50	08459;8	57949;0;0;0;
$GPXUP;3929;09:09:05;0;50	08459;8	57949;0;0;0;
$GPXUP;3929;09:09:06;0;50	08459;8	57949;0;0;0;
$GPXUP;3929;09:09:07;0;50	08459;8	57949;0;0;0;
$GPXUP;3929;09:09:08;0;50	08459;8	57949;0;0;0;
$GPXUP;3929;09:09:09;0;50	08459;8	57949;0;0;0;
$GPXUP;3929;09:09:10;0;50	08459;8	57949;0;0;0;
$GPXUP;3929;09:09:11;0;50	08459;8	57949;0;0;0;
$GPXUP;3929;09:09:12;0;50	08459;8	57949;0;0;0;
$GPXUP;3929;09:09:13;0;50	08459;8	5795;0;0;0;
$GPXUP;3929;09:09:14;0;50	08459;8	5795;0;0;0;
$GPXUP;3929;09:09:15;0;50	08459;8	5795;0;0;0;
$GPXUP;3929;09:09:16;0;50	08459;8	5795;0;0;0;
$GPXUP;3929;09:09:17;0;50	08459;8	5795;0;0;0;
$GPXUP;3929;09:09:18;0;50	08459;8	5795;0;0;0;
$GPXUP;3929;09:09:19;0;50	08459;8	5795;0;0;0;
$GPXUP;3929;09:09:20;0;50	08459;8	5795;0;0;0;
$GPXUP;3929;09:09:21;0;50	08459;8	5795;0;0;0;
$GPXUP;3929;09:09:22;0;50	08459;8	5795;0;0;0;
$GPXUP;3929;09:09:23;0;50	08459;8	5795;0;0;0;
$GPXUP;3929;09:09:24;0;50	08459;8	5795;0;0;0;
$GPXUP;3929;09:09:25;0;50	08459;8	5795;0;0;0;
$GPXUP;3929;09:09:26;0;50	08459;8	5795;0;0;0;
$GPXUP;3929;09:09:27;0;50	08459;8	5795;0;0;0;
$GPXUP;3929;09:09:28;0;50	08459;8	5795;0;0;0;
$GPXUP;3929;09:09:29;0;50	08459;8	5795;0;0;0;
$GPXUP;3929;09:09:30;0;50	08459;8	5795;0;0;0;
$GPXUP;3929;09:09:31;0;50	08459;8	5795;0;0;0;
$GPXUP;3929;09:09:32;0;50	08459;8	5795;0;0;0;
$GPXUP;3929;09:09:33;0;50	08459;8	5795;0;0;0;
$GPXUP;3929;09:09:34;0;50	08459;8	5795;0;0;0;
$GPXUP;3929;09:09:35;0;50	08459;8	5795;0;0;0;
$GPXUP;3929;09:09:36;0;50	08459;8	5795;0;0;0;
$GPXUP;3929;09:09:37;0;50	08459;8	5795;0;0;0;
$GPXUP;3929;09:09:38;0;50	08459;8	5795;0;0;0;
$GPXUP;3929;09:09:39;0;50	08459;8	5795;0;0;0;
$GPXUP;3929;09:09:40;0;50	08459;8	5795;0;0;0;
$GPXUP;3929;09:09:41;0;50	08459;8	5795;0;0;0;
$GPXUP;3929;09:09:42;0;50	08459;8	5795;0;0;0;
$GPXUP;3929;09:09:43;0;50	08459;8	5795;0;0;0;
$GPXUP;3929;09:09:44;0;50	08459;8	5795;0;0;0;
$GPXUP;3929;09:09:45;0;50	08459;8	5795;0;0;0;
$GPXUP;3929;09:09:46;0;50	08459;8	5795;0;0;0;
$GPXUP;3929;09:09:47;0;50	08459;8	5795;0;0;0;
$GPXUP;3929;09:09:48;0;50	08459;8	5795;0;0;0;
$GPXUP;3929;09:09:49;0;50	08459;8	5795;0;0;0;
$GPXUP;3929;09:09:50;0;50	08459;8	5795;0;0;0;
$GPXUP;3929;09:09:51;0;50	08459;8	5795;0;0;0;
$GPXUP;3929;09:09:52;0;50	08459;8	5795;0;0;0;
$GPXUP;3929;09:09:53;0;50	08459;8	5795;0;0;0;
$GPXUP;3929;09:09:54;0;50	08459;8	5795;0;0;0;
$GPXUP;3929;09:09:55;0;50	08459;8	5795;0;0;0;
$GPXUP;3929;09:09:56;0;50	08459;8	5795;0;0;0;
$GPXUP;3929;09:09:57;0;50	08459;8	5795;0;0;0;
$GPXUP;3929;09:09:58;0;50	08459;8	5795;0;0;0;
$GPXUP;3929;09:09:59;0;50	08459;8	5795;0;0;0;
$GPXUP;3929;09:10:00;0;50	08459;8	5795;0;0;0;
$GPXUP;3929;09:10:01;0;50	08459;8	5795;0;0;0;
$GPXUP;3929;09:10:02;0;50	08459;8	5795;0;0;0;
$GPXUP;3929;09:10:03;0;50	08459;8	5795;0;0;0;
$GPXUP;3929;09:10:04;0;50	08459;8	5795;0;0;0;
$GPXUP;3929;09:10:05;0;50	08459;8	5795;0;0;0;
$GPXUP;3929;09:10:06;0;50	08459;8	5795;0;0;0;
$GPXUP;3929;09:10:07;0;50	08459;8	5795;0;0;0;
$GPXUP;3929;09:10:08;0;50	08459;8	5795;0;0;0;
$GPXUP;3929;09:10:09;0;50	08459;8	5795;0;0;0;
$GPXUP;3929;09:10:10;0;50	08459;8	5795;0;0;0;
$GPXUP;3929;09:10:11;0;50	08459;8	5795;0;0;0;
$GPXUP;3929;09:10:12;0;50	08459;8	5795;0;0;0;
$GPXUP;3929;09:10:13;0;50	08459;8	5795;0;0;0;
$GPXUP;3929;09:10:14;0;50	08459;8	5795;0;0;0;
$GPXUP;3929;09:10:15;0;50	08459;8	5795;0;0;0;
$GPXUP;3929;09:10:16;0;50	08459;8	5795;0;0;0;
$GPXUP;3929;09:10:17;0;50	08459;8	5795;0;0;0;
$GPXUP;3929;09:10:18;0;50	08459;8	5795;0;0;0;
$GPXUP;3929;09:10:19;0;50	08459;8	5795;0;0;0;
$GPXUP;3929;09:10:20;0;50	08459;8	5795;0;0;0;
$GPXUP;3929;09:10:21;0;50	08459;8	5795;0;0;0;
$GPXUP;3929;09:10:22;0;50	08459;8	5795;0;0;0;
$GPXUP;3929;09:10:23;0;50	08459;8	5795;0;0;0;
$GPXUP;3929;09:10:24;0;50	08459;8	5795;0;0;0;
$GPXUP;3929;09:10:25;0;50	08459;8	5795;0;0;0;
$GPXUP;3929;09:10:26;0;50	08459;8	5795;0;0;0;
$GPXUP;3929;09:10:27;0;50	08459;8	5795;0;0;0;
$GPXUP;3929;09:10:28;0;50	08459;8	5795;0;0;0;
$GPXUP;3929;09:10:29;0;50	08459;8	5795;0;0;0;
$GPXUP;3929;09:10:30;0;50	08459;8	5795;0;0;0;
$GPXUP;3929;09:10:31;0;50	08459;8	5795;0;0;0;
$GPXUP;3929;09:10:32;0;50	08459;8	5795;0;0;0;
$GPXUP;3929;09:10:33;0;50	08459;8	5795;0;0;0;
$GPXUP;3929;09:10:34;0;50	08459;8	5795;0;0;0;
$GPXUP;3929;09:10:35;0;50	08459;8	5795;0;0;0;
$GPXUP;3929;09:10:36;0;50	08459;8	5795;0;0;0;
$GPXUP;3929;09:10:37;0;50	08459;8	5795;0;0;0;
$GPXUP;3929;09:10:38;0;50	08459;8	5795;0;0;0;
$GPXUP;3929;09:10:39;0;50	08459;8	5795;0;0;0;
$GPXUP;3929;09:10:40;0;50	08459;8	5795;0;0;0;
$GPXUP;3929;09:10:41;0;50	08459;8	5795;0;0;0;
$GPXUP;3929;09:10:42;0;50	08459;8	5795;0;0;0;
$GPXUP;3929;09:10:43;0;50	08459;8	5795;0;0;0;
$GPXUP;3929;09:10:44;0;50	08459;8	5795;0;0;0;
$GPXUP;3929;09:10:45;0;50	08459;8	5795;0;0;0;
$GPXUP;3929;09:10:46;0;50	08459;8	5795;0;0;0;
$GPXUP;3929;09:10:47;0;50	08459;8	5795;0;0;0;
$GPXUP;3929;09:10:48;0;50	08459;8	5795;0;0;0;
$GPXUP;3929;09:10:49;0;50	08459;8	5795;0;0;0;
$GPXUP;3929;09:10:50;0;50	08459;8	5795;0;0;0;
$GPXUP;3929;09:10:51;0;50	08459;8	5795;0;0;0;
$GPXUP;3929;09:10:52;0;50	08459;8	5795;0;0;0;
$GPXUP;3929;09:10:53;0;50	08459;8	5795;0;0;0;
$GPXUP;3929;09:10:54;0;50	08459;8	5795;0;0;0;
$GPXUP;3929;09:10:55;0;50	08459;8	5795;0;0;0;
$GPXUP;3929;09:10:56;0;50	08459;8	5795;0;0;0;
$GPXUP;3929;09:10:57;0;50	08459;8	5795;0;0;0;
$GPXUP;3929;09:10:58;0;50	08459;8	5795;0;0;0;
$GPXUP;3929;09:10:59;0;50	08459;8	5795;0;0;0;
$GPXUP;3929;09:11:00;0;50	08459;8	5795;0;0;0;
$GPXUP;3929;09:11:01;0;50	08459;8	5795;0;0;0;
$GPXUP;3929;09:11:02;0;50	08459;8	5795;0;0;0;
$GPXUP;3929;09:11:03;0;50	08459;8	5795;0;0;0;
$GPXUP;3929;09:11:04;0;50	08459;8	5795;0;0;0;
$GPXUP;3929;09:11:05;0;50	08459;8	5795;0;0;0;
$GPXUP;3929;09:11:06;0;50	08459;8	5795;0;0;0;
$GPXUP;3929;09:11:07;0;50	08459;8	5795;0;0;0;
$GPXUP;3929;09:11:08;0;50	08459;8	5795;0;0;0;
$GPXUP;3929;09:11:09;0;50	08459;8	5795;0;0;0;
$GPXUP;3929;09:11:10;0;50	08459;8	5795;0;0;0;
$GPXUP;3929;09:11:11;0;50	08459;8	5795;0;0;0;
$GPXUP;3929;09:11:12;0;50	08459;8	5795;0;0;0;
$GPXUP;3929;09:11:13;0;50	08459;8	5795;0;0;0;
$GPXUP;3929;09:11:14;0;50	08459;8	5795;0;0;0;
$GPXUP;3929;09:11:15;0;50	08459;8	5795;0;0;0;
$GPXUP;3929;09:11:16;0;50	08459;8	5795;0;0;0;
$GPXUP;3929;09:11:17;0;50	08459;8	5795;0;0;0;
$GPXUP;3929;09:11:18;0;50	08459;8	5795;0;0;0;
$GPXUP;3929;09:11:19;0;50	08459;8	5795;0;0;0;
$GPXUP;3929;09:11:20;0;50	08459;8	5795;0;0;0;
$GPXUP;3929;09:11:21;0;50	08459;8	5795;0;0;0;
$GPXUP;3929;09:11:22;0;50	08459;8	5795;0;0;0;
$GPXUP;3929;09:11:23;0;50	08459;8	5795;0;0;0;
$GPXUP;3929;09:11:24;0;50	08459;8	5795;0;0;0;
$GPXUP;3929;09:11:25;0;50	08459;8	5795;0;0;0;
$GPXUP;3929;09:11:26;0;50	08459;8	5795;0;0;0;
$GPXUP;3929;09:11:27;0;50	08459;8	5795;0;0;0;
$GPXUP;3929;09:11:28;0;50	08459;8	5795;0;0;0;
$GPXUP;3929;09:11:29;0;50	08459;8	5795;0;0;0;
$GPXUP;3929;09:11:30;0;50	08459;8	5795;0;0;0;
$GPXUP;3929;09:11:31;0;50	08459;8	5795;0;0;0;
$GPXUP;3929;09:11:32;0;50	08459;8	5795;0;0;0;
$GPXUP;3929;09:11:33;0;50	08459;8	5795;0;0;0;
$GPXUP;3929;09:11:34;0;50	08459;8	5795;0;0;0;
$GPXUP;3929;09:11:35;0;50	08459;8	5795;0;0;0;
$GPXUP;3929;09:11:36;0;50	08459;8	5795;0;0;0;
$GPXUP;3929;09:11:37;0;50	08459;8	5795;0;0;0;
$GPXUP;3929;09:11:38;0;50	08459;8	5795;0;0;0;
$GPXUP;3929;09:11:39;0;50	08459;8	5795;0;0;0;
$GPXUP;3929;09:11:40;0;50	08459;8	5795;0;0;0;
$GPXUP;3929;09:11:41;0;50	08459;8	5795;0;0;0;
$GPXUP;3929;09:11:42;0;50	08459;8	5795;0;0;0;
$GPXUP;3929;09:11:43;0;50	08459;8	5795;0;0;0;
$GPXUP;3929;09:11:44;0;50	08459;8	5795;0;0;0;
$GPXUP;3929;09:11:45;0;50	08459;8	5795;0;0;0;
$GPXUP;3929;09:11:46;0;50	08459;8	5795;0;0;0;
$GPXUP;3929;09:11:47;0;50	08459;8	5795;0;0;0;
$GPXUP;3929;09:11:48;0;50	08459;8	5795;0;0;0;
$GPXUP;3929;09:11:49;0;50	08459;8	5795;0;0;0;
$GPXUP;3929;09:11:50;0;50	08459;8	5795;0;0;0;
$GPXUP;3929;09:11:51;0;50	08459;8	5795;0;0;0;
$GPXUP;3929;09:11:52;0;50	08459;8	5795;0;0;0;
$GPXUP;3929;09:11:53;0;50	08459;8	5795;0;0;0;
$GPXUP;3929;09:11:54;0;50	08459;8	5795;0;0;0;
$GPXUP;3929;09:11:55;0;50	08459;8	5795;0;0;0;
$GPXUP;3929;09:11:56;0;50	08459;8	5795;0;0;0;
$GPXUP;3929;09:11:57;0;50	08459;8	5795;0;0;0;
$GPXUP;3929;09:11:58;0;50	08459;8	5795;0;0;0;
$GPXUP;3929;09:11:59;0;50	08459;8	5795;0;0;0;
$GPXUP;3929;09:12:00;0;50	08459;8	5795;0;0;0;
$GPXUP;3929;09:12:01;0;50	08459;8	5795;0;0;0;
$GPXUP;3929;09:12:02;0;50	08459;8	5795;0;0;0;
$GPXUP;3929;09:12:03;0;50	08459;8	5795;0;0;0;
$GPXUP;3929;09:12:04;0;50	08459;8	5795;0;0;0;
$GPXUP;3929;09:12:05;0;50	08459;8	5795;0;0;0;
$GPXUP;3929;09:12:06;0;50	08459;8	5795;0;0;0;
$GPXUP;3929;09:12:07;0;50	08459;8	5795;0;0;0;
$GPXUP;3929;09:12:08;0;50	08459;8	57949;0;0;0;
$GPXUP;3929;09:12:09;0;50	08459;8	57949;0;0;0;
$GPXUP;3929;09:12:10;0;50	0846;8	5795;0;0;0;
$GPXUP;3929;09:12:11;0;50	0846;8	5795;0;0;0;
$GPXUP;3929;09:12:12;0;50	0846;8	57949;0;0;0;
$GPXUP;3929;09:12:13;0;50	0846;8	57949;0;0;0;
$GPXUP;3929;09:12:14;0;50	0846;8	5795;0;0;0;
$GPXUP;3929;09:12:15;0;50	0846;8	5795;0;0;0;
$GPXUP;3929;09:12:16;0;50	0846;8	5795;0;0;0;
$GPXUP;3929;09:12:17;0;50	0846;8	5795;0;0;0;
$GPXUP;3929;09:12:18;0;50	0846;8	5795;0;0;0;
$GPXUP;3929;09:12:19;0;50	0846;8	5795;0;0;0;
$GPXUP;3929;09:12:20;0;50	0846;8	5795;0;0;0;
$GPXUP;3929;09:12:21;0;50	0846;8	5795;0;0;0;
$GPXUP;3929;09:12:22;0;50	0846;8	5795;0;0;0;
$GPXUP;3929;09:12:23;0;50	0846;8	5795;0;0;0;
$GPXUP;3929;09:12:24;0;50	0846;8	5795;0;0;0;
$GPXUP;3929;09:12:25;0;50	0846;8	5795;0;0;0;
$GPXUP;3929;09:12:26;0;50	0846;8	57949;0;0;0;
$GPXUP;3929;09:12:27;0;50	0846;8	57949;0;0;0;
$GPXUP;3929;09:12:28;0;50	0846;8	57949;0;0;0;
$GPXUP;3929;09:12:29;0;50	0846;8	57949;0;0;0;
$GPXUP;3929;09:12:30;0;50	0846;8	57949;0;0;0;
$GPXUP;3929;09:12:31;0;50	0846;8	57949;0;0;0;
$GPXUP;3929;09:12:32;0;50	0846;8	57949;0;0;0;
$GPXUP;3929;09:12:33;0;50	0846;8	57949;0;0;0;
$GPXUP;3929;09:12:34;0;50	0846;8	57949;0;0;0;
$GPXUP;3929;09:12:35;0;50	0846;8	57949;0;0;0;
$GPXUP;3929;09:12:36;0;50	0846;8	57949;0;0;0;
$GPXUP;3929;09:12:37;0;50	0846;8	57949;0;0;0;
$GPXUP;3929;09:12:38;0;50	0846;8	57949;0;0;0;
$GPXUP;3929;09:12:39;0;50	0846;8	57949;0;0;0;
$GPXUP;3929;09:12:40;0;50	0846;8	57949;0;0;0;
$GPXUP;3929;09:12:41;0;50	0846;8	57949;0;0;0;
$GPXUP;3929;09:12:42;0;50	0846;8	57949;0;0;0;
$GPXUP;3929;09:12:43;0;50	0846;8	57949;0;0;0;
$GPXUP;3929;09:12:44;0;50	0846;8	57949;0;0;0;
$GPXUP;3929;09:12:45;0;50	0846;8	57949;0;0;0;
$GPXUP;3929;09:12:46;0;50	0846;8	57949;0;0;0;
$GPXUP;3929;09:12:47;0;50	0846;8	57949;0;0;0;
$GPXUP;3929;09:12:48;0;50	0846;8	57949;0;0;0;
$GPXUP;3929;09:12:49;0;50	0846;8	57949;0;0;0;
$GPXUP;3929;09:12:50;0;50	0846;8	57949;0;0;0;
$GPXUP;3929;09:12:51;0;50	0846;8	57949;0;0;0;
$GPXUP;3929;09:12:52;0;50	0846;8	57949;0;0;0;
$GPXUP;3929;09:12:53;0;50	0846;8	57949;0;0;0;
$GPXUP;3929;09:12:54;0;50	0846;8	57949;0;0;0;
$GPXUP;3929;09:12:55;0;50	0846;8	57949;0;0;0;
$GPXUP;3929;09:12:56;0;50	0846;8	57949;0;0;0;
$GPXUP;3929;09:12:57;0;50	0846;8	57949;0;0;0;
$GPXUP;3929;09:12:58;0;50	0846;8	57949;0;0;0;
$GPXUP;3929;09:12:59;0;50	0846;8	57949;0;0;0;
$GPXUP;3929;09:13:00;0;50	0846;8	57949;0;0;0;
$GPXUP;3929;09:13:01;0;50	0846;8	57949;0;0;0;
$GPXUP;3929;09:13:02;0;50	0846;8	57949;0;0;0;
$GPXUP;3929;09:13:03;0;50	0846;8	57949;0;0;0;
$GPXUP;3929;09:13:04;0;50	0846;8	57949;0;0;0;
$GPXUP;3929;09:13:05;0;50	0846;8	57949;0;0;0;
$GPXUP;3929;09:13:06;0;50	0846;8	57949;0;0;0;
$GPXUP;3929;09:13:07;0;50	0846;8	57949;0;0;0;
$GPXUP;3929;09:13:08;0;50	0846;8	57949;0;0;0;
$GPXUP;3929;09:13:09;0;50	0846;8	57949;0;0;0;
$GPXUP;3929;09:13:10;0;50	0846;8	57949;0;0;0;
$GPXUP;3929;09:13:11;0;50	0846;8	57949;0;0;0;
$GPXUP;3929;09:13:12;0;50	0846;8	57949;0;0;0;
$GPXUP;3929;09:13:13;0;50	0846;8	57949;0;0;0;
$GPXUP;3929;09:13:14;0;50	0846;8	57949;0;0;0;
$GPXUP;3929;09:13:15;0;50	0846;8	57949;0;0;0;
$GPXUP;3929;09:13:16;0;50	0846;8	57949;0;0;0;
$GPXUP;3929;09:13:17;0;50	0846;8	57949;0;0;0;
$GPXUP;3929;09:13:18;0;50	0846;8	57949;0;0;0;
$GPXUP;3929;09:13:19;0;50	0846;8	57949;0;0;0;
$GPXUP;3929;09:13:20;0;50	0846;8	57949;0;0;0;
$GPXUP;3929;09:13:21;0;50	0846;8	57949;0;0;0;
$GPXUP;3929;09:13:22;0;50	0846;8	57949;0;0;0;
$GPXUP;3929;09:13:23;0;50	0846;8	57949;0;0;0;
$GPXUP;3929;09:13:24;0;50	0846;8	57949;0;0;0;
$GPXUP;3929;09:13:25;0;50	0846;8	57949;0;0;0;
$GPXUP;3929;09:13:26;0;50	0846;8	57949;0;0;0;
$GPXUP;3929;09:13:27;0;50	0846;8	57949;0;0;0;
$GPXUP;3929;09:13:28;0;50	0846;8	57949;0;0;0;
$GPXUP;3929;09:13:29;0;50	0846;8	57949;0;0;0;
$GPXUP;3929;09:13:30;0;50	0846;8	57949;0;0;0;
$GPXUP;3929;09:13:31;0;50	0846;8	57949;0;0;0;
$GPXUP;3929;09:13:32;0;50	0846;8	57949;0;0;0;
$GPXUP;3929;09:13:33;0;50	0846;8	57949;0;0;0;
$GPXUP;3929;09:13:34;0;50	0846;8	57949;0;0;0;
$GPXUP;3929;09:13:35;0;50	0846;8	57949;0;0;0;
$GPXUP;3929;09:13:36;0;50	0846;8	57949;0;0;0;
$GPXUP;3929;09:13:37;0;50	0846;8	57949;0;0;0;
$GPXUP;3929;09:13:38;0;50	0846;8	57949;0;0;0;
$GPXUP;3929;09:13:39;0;50	0846;8	57949;0;0;0;
$GPXUP;3929;09:13:40;0;50	0846;8	57949;0;0;0;
$GPXUP;3929;09:13:41;0;50	0846;8	57949;0;0;0;
$GPXUP;3929;09:13:42;0;50	0846;8	57949;0;0;0;
$GPXUP;3929;09:13:43;0;50	0846;8	57949;0;0;0;
$GPXUP;3929;09:13:44;0;50	0846;8	57949;0;0;0;
$GPXUP;3929;09:13:45;0;50	0846;8	57949;0;0;0;
$GPXUP;3929;09:13:46;0;50	0846;8	57949;0;0;0;
$GPXUP;3929;09:13:47;0;50	0846;8	57949;0;0;0;
$GPXUP;3929;09:13:48;0;50	0846;8	57949;0;0;0;
$GPXUP;3929;09:13:49;0;50	0846;8	57949;0;0;0;
$GPXUP;3929;09:13:50;0;50	0846;8	57949;0;0;0;
$GPXUP;3929;09:13:51;0;50	0846;8	57949;0;0;0;
$GPXUP;3929;09:13:52;0;50	0846;8	57949;0;0;0;
$GPXUP;3929;09:13:53;0;50	0846;8	57949;0;0;0;
$GPXUP;3929;09:13:54;0;50	0846;8	57949;0;0;0;
$GPXUP;3929;09:13:55;0;50	0846;8	57949;0;0;0;
$GPXUP;3929;09:13:56;0;50	0846;8	57949;0;0;0;
$GPXUP;3929;09:13:57;0;50	0846;8	57949;0;0;0;
$GPXUP;3929;09:13:58;0;50	0846;8	57949;0;0;0;
$GPXUP;3929;09:13:59;0;50	0846;8	57949;0;0;0;
$GPXUP;3929;09:14:00;0;50	08459;8	57949;0;0;0;
$GPXUP;3929;09:14:01;0;50	08459;8	57949;0;0;0;
$GPXUP;3929;09:14:02;0;50	08459;8	57949;0;0;0;
$GPXUP;3929;09:14:03;0;50	08459;8	57949;0;0;0;
$GPXUP;3929;09:14:04;0;50	08459;8	57949;0;0;0;
$GPXUP;3929;09:14:05;0;50	08459;8	57949;0;0;0;
$GPXUP;3929;09:14:06;0;50	08459;8	57949;0;0;0;
$GPXUP;3929;09:14:07;0;50	08459;8	57949;0;0;0;
$GPXUP;3929;09:14:08;0;50	08459;8	57949;0;0;0;
$GPXUP;3929;09:14:09;0;50	08459;8	57949;0;0;0;
$GPXUP;3929;09:14:10;0;50	08459;8	57949;0;0;0;
$GPXUP;3929;09:14:11;0;50	08459;8	57949;0;0;0;
$GPXUP;3929;09:14:12;0;50	08459;8	57949;0;0;0;
$GPXUP;3929;09:14:13;0;50	08459;8	57949;0;0;0;
$GPXUP;3929;09:14:14;0;50	08459;8	57949;0;0;0;
$GPXUP;3929;09:14:15;0;50	08459;8	57949;0;0;0;
$GPXUP;3929;09:14:16;0;50	08459;8	57948;0;0;0;
$GPXUP;3929;09:14:17;0;50	08459;8	57948;0;0;0;
$GPXUP;3929;09:14:18;0;50	08459;8	57948;0;0;0;
$GPXUP;3929;09:14:19;0;50	08459;8	57948;0;0;0;
$GPXUP;3929;09:14:20;0;50	08459;8	57948;0;0;0;
$GPXUP;3929;09:14:21;0;50	08459;8	57948;0;0;0;
$GPXUP;3929;09:14:22;0;50	08459;8	57948;0;0;0;
$GPXUP;3929;09:14:23;0;50	08459;8	57948;0;0;0;
$GPXUP;3929;09:14:24;0;50	08459;8	57948;0;0;0;
$GPXUP;3929;09:14:25;0;50	08459;8	57948;0;0;0;
$GPXUP;3929;09:14:26;0;50	08459;8	57948;0;0;0;
$GPXUP;3929;09:14:27;0;50	08459;8	57948;0;0;0;
$GPXUP;3929;09:14:28;0;50	08459;8	57948;0;0;0;
$GPXUP;3929;09:14:29;0;50	08459;8	57948;0;0;0;
$GPXUP;3929;09:14:30;0;50	08459;8	57948;0;0;0;
$GPXUP;3929;09:14:31;0;50	08459;8	57948;0;0;0;
$GPXUP;3929;09:14:32;0;50	08459;8	57948;0;0;0;
$GPXUP;3929;09:14:33;0;50	08459;8	57948;0;0;0;
$GPXUP;3929;09:14:34;0;50	08459;8	57948;0;0;0;
$GPXUP;3929;09:14:35;0;50	08459;8	57948;0;0;0;
$GPXUP;3929;09:14:36;0;50	08459;8	57948;0;0;0;
$GPXUP;3929;09:14:37;0;50	08459;8	57948;0;0;0;
$GPXUP;3929;09:14:38;0;50	08459;8	57948;0;0;0;
$GPXUP;3929;09:14:39;0;50	08459;8	57948;0;0;0;
$GPXUP;3929;09:14:40;0;50	08459;8	57948;0;0;0;
$GPXUP;3929;09:14:41;0;50	08459;8	57948;0;0;0;
$GPXUP;3929;09:14:42;0;50	08459;8	57948;0;0;0;
$GPXUP;3929;09:14:43;0;50	08459;8	57948;0;0;0;
$GPXUP;3929;09:14:44;0;50	08459;8	57948;0;0;0;
$GPXUP;3929;09:14:45;0;50	08459;8	57948;0;0;0;
$GPXUP;3929;09:14:46;0;50	08459;8	57948;0;0;0;
$GPXUP;3929;09:14:47;0;50	08459;8	57948;0;0;0;
$GPXUP;3929;09:14:48;0;50	08459;8	57948;0;0;0;
$GPXUP;3929;09:14:49;0;50	08459;8	57948;0;0;0;
$GPXUP;3929;09:14:50;0;50	08459;8	57948;0;0;0;
$GPXUP;3929;09:14:51;0;50	08459;8	57948;0;0;0;
$GPXUP;3929;09:14:52;0;50	08459;8	57948;0;0;0;
$GPXUP;3929;09:14:53;0;50	08459;8	57948;0;0;0;
$GPXUP;3929;09:14:54;0;50	08459;8	57948;0;0;0;
$GPXUP;3929;09:14:55;0;50	08459;8	57948;0;0;0;
$GPXUP;3929;09:14:56;0;50	08459;8	57948;0;0;0;
$GPXUP;3929;09:14:57;0;50	08459;8	57948;0;0;0;
$GPXUP;3929;09:14:58;0;50	08459;8	57948;0;0;0;
$GPXUP;3929;09:14:59;0;50	08459;8	57948;0;0;0;
$GPXUP;3929;09:15:00;0;50	08459;8	57948;0;0;0;
$GPXUP;3929;09:15:01;0;50	08459;8	57948;0;0;0;
$GPXUP;3929;09:15:02;0;50	08459;8	57948;0;0;0;
$GPXUP;3929;09:15:03;0;50	08459;8	57948;0;0;0;
$GPXUP;3929;09:15:04;0;50	08459;8	57948;0;0;0;
$GPXUP;3929;09:15:05;0;50	08459;8	57948;0;0;0;
$GPXUP;3929;09:15:06;0;50	08459;8	57948;0;0;0;
$GPXUP;3929;09:15:07;0;50	08459;8	57948;0;0;0;
$GPXUP;3929;09:15:08;0;50	08459;8	57948;0;0;0;
$GPXUP;3929;09:15:09;0;50	08459;8	57948;0;0;0;
$GPXUP;3929;09:15:10;0;50	08459;8	57948;0;0;0;
$GPXUP;3929;09:15:11;0;50	08459;8	57948;0;0;0;
$GPXUP;3929;09:15:12;0;50	08459;8	57948;0;0;0;
$GPXUP;3929;09:15:13;0;50	08459;8	57948;0;0;0;
$GPXUP;3929;09:15:14;0;50	08459;8	57948;0;0;0;
$GPXUP;3929;09:15:15;0;50	08459;8	57948;0;0;0;
$GPXUP;3929;09:15:16;0;50	08459;8	57948;0;0;0;
$GPXUP;3929;09:15:17;0;50	08459;8	57948;0;0;0;
$GPXUP;3929;09:15:18;0;50	08459;8	57948;0;0;0;
$GPXUP;3929;09:15:19;0;50	08459;8	57948;0;0;0;
$GPXUP;3929;09:15:20;0;50	08459;8	57948;0;0;0;
$GPXUP;3929;09:15:21;0;50	08459;8	57948;0;0;0;
$GPXUP;3929;09:15:22;0;50	08459;8	57948;0;0;0;
$GPXUP;3929;09:15:23;0;50	08459;8	57948;0;0;0;
$GPXUP;3929;09:15:24;0;50	08459;8	57948;0;0;0;
$GPXUP;3929;09:15:25;0;50	08459;8	57948;0;0;0;
$GPXUP;3929;09:15:26;0;50	08459;8	57948;0;0;0;
$GPXUP;3929;09:15:27;0;50	08459;8	57948;0;0;0;
$GPXUP;3929;09:15:28;0;50	08459;8	57948;0;0;0;
$GPXUP;3929;09:15:29;0;50	08459;8	57948;0;0;0;
$GPXUP;3929;09:15:30;0;50	08459;8	57948;0;0;0;
$GPXUP;3929;09:15:31;0;50	08459;8	57948;0;0;0;
$GPXUP;3929;09:15:32;0;50	08459;8	57948;0;0;0;
$GPXUP;3929;09:15:33;0;50	08459;8	57948;0;0;0;
$GPXUP;3929;09:15:34;0;50	08459;8	57948;0;0;0;
$GPXUP;3929;09:15:35;0;50	08459;8	57948;0;0;0;
$GPXUP;3929;09:15:36;0;50	08459;8	57948;0;0;0;
$GPXUP;3929;09:15:37;0;50	08459;8	57948;0;0;0;
$GPXUP;3929;09:15:38;0;50	08459;8	57948;0;0;0;
$GPXUP;3929;09:15:39;0;50	08459;8	57948;0;0;0;
$GPXUP;3929;09:15:40;0;50	08459;8	57948;0;0;0;
$GPXUP;3929;09:15:41;0;50	08459;8	57948;0;0;0;
$GPXUP;3929;09:15:42;0;50	08459;8	57948;0;0;0;
$GPXUP;3929;09:15:43;0;50	08459;8	57948;0;0;0;
$GPXUP;3929;09:15:44;0;50	08459;8	57948;0;0;0;
$GPXUP;3929;09:15:45;0;50	08459;8	57948;0;0;0;
$GPXUP;3929;09:15:46;0;50	08459;8	57948;0;0;0;
$GPXUP;3929;09:15:47;0;50	08459;8	57948;0;0;0;
$GPXUP;3929;09:15:48;0;50	08459;8	57948;0;0;0;
$GPXUP;3929;09:15:49;0;50	08459;8	57948;0;0;0;
$GPXUP;3929;09:15:50;0;50	08459;8	57948;0;0;0;
$GPXUP;3929;09:15:51;0;50	08459;8	57948;0;0;0;
$GPXUP;3929;09:15:52;0;50	08459;8	57948;0;0;0;
$GPXUP;3929;09:15:53;0;50	08459;8	57948;0;0;0;
$GPXUP;3929;09:15:54;0;50	08459;8	57948;0;0;0;
$GPXUP;3929;09:15:55;0;50	08459;8	57948;0;0;0;
$GPXUP;3929;09:15:56;0;50	08459;8	57948;0;0;0;
$GPXUP;3929;09:15:57;0;50	08459;8	57948;0;0;0;
$GPXUP;3929;09:15:58;0;50	08459;8	57948;0;0;0;
$GPXUP;3929;09:15:59;0;50	08459;8	57948;0;0;0;
$GPXUP;3929;09:16:00;0;50	08459;8	57948;0;0;0;
$GPXUP;3929;09:16:01;0;50	08459;8	57948;0;0;0;
$GPXUP;3929;09:16:02;0;50	08459;8	57948;0;0;0;
$GPXUP;3929;09:16:03;0;50	08459;8	57948;0;0;0;
$GPXUP;3929;09:16:04;0;50	08459;8	57948;0;0;0;
$GPXUP;3929;09:16:05;0;50	08459;8	57948;0;0;0;
$GPXUP;3929;09:16:06;0;50	08459;8	57948;0;0;0;
$GPXUP;3929;09:16:07;0;50	08459;8	57948;0;0;0;
$GPXUP;3929;09:16:08;0;50	08459;8	57948;0;0;0;
$GPXUP;3929;09:16:09;0;50	08459;8	57948;0;0;0;
$GPXUP;3929;09:16:10;0;50	08459;8	57948;0;0;0;
$GPXUP;3929;09:16:11;0;50	08459;8	57948;0;0;0;
$GPXUP;3929;09:16:12;0;50	08459;8	57948;0;0;0;
$GPXUP;3929;09:16:13;0;50	08459;8	57948;0;0;0;
$GPXUP;3929;09:16:14;0;50	08459;8	57948;0;0;0;
$GPXUP;3929;09:16:15;0;50	08459;8	57948;0;0;0;
$GPXUP;3929;09:16:16;0;50	08459;8	57948;0;0;0;
$GPXUP;3929;09:16:17;0;50	08459;8	57948;0;0;0;
$GPXUP;3929;09:16:18;0;50	08459;8	57948;0;0;0;
$GPXUP;3929;09:16:19;0;50	08459;8	57948;0;0;0;
$GPXUP;3929;09:16:20;0;50	08459;8	57948;0;0;0;
$GPXUP;3929;09:16:21;0;50	08459;8	57948;0;0;0;
$GPXUP;3929;09:16:22;0;50	08459;8	57948;0;0;0;
$GPXUP;3929;09:16:23;0;50	08459;8	57948;0;0;0;
$GPXUP;3929;09:16:24;0;50	08459;8	57948;0;0;0;
$GPXUP;3929;09:16:25;0;50	08459;8	57948;0;0;0;
$GPXUP;3929;09:16:26;0;50	08459;8	57948;0;0;0;
$GPXUP;3929;09:16:27;0;50	08459;8	57948;0;0;0;
$GPXUP;3929;09:16:28;0;50	08459;8	57948;0;0;0;
$GPXUP;3929;09:16:29;0;50	08459;8	57948;0;0;0;
$GPXUP;3929;09:16:30;0;50	08459;8	57948;0;0;0;
$GPXUP;3929;09:16:31;0;50	08459;8	57948;0;0;0;
$GPXUP;3929;09:16:32;0;50	08459;8	57948;0;0;0;
$GPXUP;3929;09:16:33;0;50	08459;8	57948;0;0;0;
$GPXUP;3929;09:16:34;0;50	08459;8	57948;0;0;0;
$GPXUP;3929;09:16:35;0;50	08459;8	57948;0;0;0;
$GPXUP;3929;09:16:36;0;50	08459;8	57948;0;0;0;
$GPXUP;3929;09:16:37;0;50	08459;8	57948;0;0;0;
$GPXUP;3929;09:16:38;0;50	08459;8	57948;0;0;0;
$GPXUP;3929;09:16:39;0;50	08459;8	57948;0;0;0;
$GPXUP;3929;09:16:40;0;50	08459;8	57948;0;0;0;
$GPXUP;3929;09:16:41;0;50	08459;8	57948;0;0;0;
$GPXUP;3929;09:16:42;0;50	08459;8	57947;0;0;0;
$GPXUP;3929;09:16:43;0;50	08459;8	57947;0;0;0;
$GPXUP;3929;09:16:44;0;50	08459;8	57947;0;0;0;
$GPXUP;3929;09:16:45;0;50	08459;8	57947;0;0;0;
$GPXUP;3929;09:16:46;0;50	08459;8	57947;0;0;0;
$GPXUP;3929;09:16:47;0;50	08459;8	57947;0;0;0;
$GPXUP;3929;09:16:48;0;50	08459;8	57947;0;0;0;
$GPXUP;3929;09:16:49;0;50	08459;8	57947;0;0;0;
$GPXUP;3929;09:16:50;0;50	08459;8	57947;0;0;0;
$GPXUP;3929;09:16:51;0;50	08459;8	57947;0;0;0;
$GPXUP;3929;09:16:52;0;50	08459;8	57947;0;0;0;
$GPXUP;3929;09:16:53;0;50	08459;8	57947;0;0;0;
$GPXUP;3929;09:16:54;0;50	08459;8	57947;0;0;0;
$GPXUP;3929;09:16:55;0;50	08459;8	57947;0;0;0;
$GPXUP;3929;09:16:56;0;50	08459;8	57947;0;0;0;
$GPXUP;3929;09:16:57;0;50	08459;8	57947;0;0;0;
$GPXUP;3929;09:16:58;0;50	08459;8	57947;0;0;0;
$GPXUP;3929;09:16:59;0;50	08459;8	57947;0;0;0;
$GPXUP;3929;09:17:00;0;50	08459;8	57947;0;0;0;
$GPXUP;3929;09:17:01;0;50	08459;8	57947;0;0;0;
$GPXUP;3929;09:17:02;0;50	08459;8	57947;0;0;0;
$GPXUP;3929;09:17:03;0;50	08459;8	57947;0;0;0;
$GPXUP;3929;09:17:04;0;50	08459;8	57947;0;0;0;
$GPXUP;3929;09:17:05;0;50	08459;8	57947;0;0;0;
$GPXUP;3929;09:17:06;0;50	08459;8	57947;0;0;0;
$GPXUP;3929;09:17:07;0;50	08459;8	57947;0;0;0;
$GPXUP;3929;09:17:08;0;50	08459;8	57947;0;0;0;
$GPXUP;3929;09:17:09;0;50	08459;8	57947;0;0;0;
$GPXUP;3929;09:17:10;0;50	08459;8	57947;0;0;0;
$GPXUP;3929;09:17:11;0;50	08459;8	57947;0;0;0;
$GPXUP;3929;09:17:12;0;50	08459;8	57947;0;0;0;
$GPXUP;3929;09:17:13;0;50	08459;8	57947;0;0;0;
$GPXUP;3929;09:17:14;0;50	08459;8	57947;0;0;0;
$GPXUP;3929;09:17:15;0;50	08459;8	57947;0;0;0;
$GPXUP;3929;09:17:16;0;50	08459;8	57947;0;0;0;
$GPXUP;3929;09:17:17;0;50	08459;8	57947;0;0;0;
$GPXUP;3929;09:17:18;0;50	08459;8	57947;0;0;0;
$GPXUP;3929;09:17:19;0;50	08459;8	57947;0;0;0;
$GPXUP;3929;09:17:20;0;50	08459;8	57947;0;0;0;
$GPXUP;3929;09:17:21;0;50	08459;8	57947;0;0;0;
$GPXUP;3929;09:17:22;0;50	08459;8	57947;0;0;0;
$GPXUP;3929;09:17:23;0;50	08459;8	57947;0;0;0;
$GPXUP;3929;09:17:24;0;50	08459;8	57947;0;0;0;
$GPXUP;3929;09:17:25;0;50	08459;8	57947;0;0;0;
$GPXUP;3929;09:17:26;0;50	08459;8	57947;0;0;0;
$GPXUP;3929;09:17:27;0;50	08459;8	57947;0;0;0;
$GPXUP;3929;09:17:28;0;50	08459;8	57947;0;0;0;
$GPXUP;3929;09:17:29;0;50	08459;8	57947;0;0;0;
$GPXUP;3929;09:17:30;0;50	08459;8	57947;0;0;0;
$GPXUP;3929;09:17:31;0;50	08459;8	57947;0;0;0;
$GPXUP;3929;09:17:32;0;50	08459;8	57947;0;0;0;
$GPXUP;3929;09:17:33;0;50	08459;8	57947;0;0;0;
$GPXUP;3929;09:17:34;0;50	08459;8	57948;0;0;0;
$GPXUP;3929;09:17:35;0;50	08459;8	57948;0;0;0;
$GPXUP;3929;09:17:36;0;50	08459;8	57948;0;0;0;
$GPXUP;3929;09:17:37;0;50	08459;8	57948;0;0;0;
$GPXUP;3929;09:17:38;0;50	08459;8	57948;0;0;0;
$GPXUP;3929;09:17:39;0;50	08459;8	57948;0;0;0;
$GPXUP;3929;09:17:40;0;50	08459;8	57948;0;0;0;
$GPXUP;3929;09:17:41;0;50	08459;8	57948;0;0;0;
$GPXUP;3929;09:17:42;0;50	08459;8	57948;0;0;0;
$GPXUP;3929;09:17:43;0;50	08459;8	57948;0;0;0;
$GPXUP;3929;09:17:44;0;50	08459;8	57948;0;0;0;
$GPXUP;3929;09:17:45;0;50	08459;8	57948;0;0;0;
$GPXUP;3929;09:17:46;0;50	08459;8	57948;0;0;0;
$GPXUP;3929;09:17:47;0;50	08459;8	57948;0;0;0;
$GPXUP;3929;09:17:48;0;50	08459;8	57948;0;0;0;
$GPXUP;3929;09:17:49;0;50	08459;8	57948;0;0;0;
$GPXUP;3929;09:17:50;0;50	08459;8	57948;0;0;0;
$GPXUP;3929;09:17:51;0;50	08459;8	57948;0;0;0;
$GPXUP;3929;09:17:52;0;50	08459;8	57948;0;0;0;
$GPXUP;3929;09:17:53;0;50	08459;8	57948;0;0;0;
$GPXUP;3929;09:17:54;0;50	08459;8	57948;0;0;0;
$GPXUP;3929;09:17:55;0;50	08459;8	57948;0;0;0;
$GPXUP;3929;09:17:56;0;50	08459;8	57948;0;0;0;
$GPXUP;3929;09:17:57;0;50	08459;8	57948;0;0;0;
$GPXUP;3929;09:17:58;0;50	08459;8	57948;0;0;0;
$GPXUP;3929;09:17:59;0;50	08459;8	57948;0;0;0;
$GPXUP;3929;09:18:00;0;50	08459;8	57948;0;0;0;
$GPXUP;3929;09:18:01;0;50	08459;8	57948;0;0;0;
$GPXUP;3929;09:18:02;0;50	08459;8	57948;0;0;0;
$GPXUP;3929;09:18:03;0;50	08459;8	57948;0;0;0;
$GPXUP;3929;09:18:04;0;50	08459;8	57948;0;0;0;
$GPXUP;3929;09:18:05;0;50	08459;8	57948;0;0;0;
$GPXUP;3929;09:18:06;0;50	08459;8	57948;0;0;0;
$GPXUP;3929;09:18:07;0;50	08459;8	57948;0;0;0;
$GPXUP;3929;09:18:08;0;50	08459;8	57948;0;0;0;
$GPXUP;3929;09:18:09;0;50	08459;8	57948;0;0;0;
$GPXUP;3929;09:18:10;0;50	08459;8	57948;0;0;0;
$GPXUP;3929;09:18:11;0;50	08459;8	57948;0;0;0;
$GPXUP;3929;09:18:12;0;50	08459;8	57948;0;0;0;
$GPXUP;3929;09:18:13;0;50	08459;8	57948;0;0;0;
$GPXUP;3929;09:18:14;0;50	08459;8	57948;0;0;0;
$GPXUP;3929;09:18:15;0;50	08459;8	57948;0;0;0;
$GPXUP;3929;09:18:16;0;50	08459;8	57948;0;0;0;
$GPXUP;3929;09:18:17;0;50	08459;8	57948;0;0;0;
$GPXUP;3929;09:18:18;0;50	08459;8	57948;0;0;0;
$GPXUP;3929;09:18:19;0;50	08459;8	57948;0;0;0;
$GPXUP;3929;09:18:20;0;50	08459;8	57948;0;0;0;
$GPXUP;3929;09:18:21;0;50	08459;8	57948;0;0;0;
$GPXUP;3929;09:18:22;0;50	08459;8	57948;0;0;0;
$GPXUP;3929;09:18:23;0;50	08459;8	57948;0;0;0;
$GPXUP;3929;09:18:24;0;50	08459;8	57948;0;0;0;
$GPXUP;3929;09:18:25;0;50	08459;8	57948;0;0;0;
$GPXUP;3929;09:18:26;0;50	08459;8	57948;0;0;0;
$GPXUP;3929;09:18:27;0;50	08459;8	57948;0;0;0;
$GPXUP;3929;09:18:28;0;50	08459;8	57948;0;0;0;
$GPXUP;3929;09:18:29;0;50	08459;8	57948;0;0;0;
$GPXUP;3929;09:18:30;0;50	08459;8	57948;0;0;0;
$GPXUP;3929;09:18:31;0;50	08459;8	57948;0;0;0;
$GPXUP;3929;09:18:32;0;50	08459;8	57948;0;0;0;
$GPXUP;3929;09:18:33;0;50	08459;8	57948;0;0;0;
$GPXUP;3929;09:18:34;0;50	08459;8	57948;0;0;0;
$GPXUP;3929;09:18:35;0;50	08459;8	57948;0;0;0;
$GPXUP;3929;09:18:36;0;50	08459;8	57948;0;0;0;
$GPXUP;3929;09:18:37;0;50	08459;8	57948;0;0;0;
$GPXUP;3929;09:18:38;0;50	08459;8	57948;0;0;0;
$GPXUP;3929;09:18:39;0;50	08459;8	57948;0;0;0;
$GPXUP;3929;09:18:40;0;50	08459;8	57948;0;0;0;
$GPXUP;3929;09:18:41;0;50	08459;8	57948;0;0;0;
$GPXUP;3929;09:18:42;0;50	08459;8	57948;0;0;0;
$GPXUP;3929;09:18:43;0;50	08459;8	57948;0;0;0;
$GPXUP;3929;09:18:44;0;50	08459;8	57948;0;0;0;
$GPXUP;3929;09:18:45;0;50	08459;8	57948;0;0;0;
$GPXUP;3929;09:18:46;0;50	08459;8	57948;0;0;0;
$GPXUP;3929;09:18:47;0;50	08459;8	57948;0;0;0;
$GPXUP;3929;09:18:48;0;50	08459;8	57948;0;0;0;
$GPXUP;3929;09:18:49;0;50	08459;8	57948;0;0;0;
$GPXUP;3929;09:18:50;0;50	08459;8	57948;0;0;0;
$GPXUP;3929;09:18:51;0;50	08459;8	57948;0;0;0;
$GPXUP;3929;09:18:52;0;50	08459;8	57948;0;0;0;
$GPXUP;3929;09:18:53;0;50	08459;8	57948;0;0;0;
$GPXUP;3929;09:18:54;0;50	08459;8	57948;0;0;0;
$GPXUP;3929;09:18:55;0;50	08459;8	57948;0;0;0;
$GPXUP;3929;09:18:56;0;50	08459;8	57948;0;0;0;
$GPXUP;3929;09:18:57;0;50	08459;8	57948;0;0;0;
$GPXUP;3929;09:18:58;0;50	08459;8	57948;0;0;0;
$GPXUP;3929;09:18:59;0;50	08459;8	57948;0;0;0;
$GPXUP;3929;09:19:00;0;50	08459;8	57948;0;0;0;
$GPXUP;3929;09:19:01;0;50	08459;8	57948;0;0;0;
$GPXUP;3929;09:19:02;0;50	08459;8	57948;0;0;0;
$GPXUP;3929;09:19:03;0;50	08459;8	57948;0;0;0;
$GPXUP;3929;09:19:04;0;50	08459;8	57948;0;0;0;
$GPXUP;3929;09:19:05;0;50	08459;8	57948;0;0;0;
$GPXUP;3929;09:19:06;0;50	08459;8	57948;0;0;0;
$GPXUP;3929;09:19:07;0;50	08459;8	57948;0;0;0;
$GPXUP;3929;09:19:08;0;50	08459;8	57948;0;0;0;
$GPXUP;3929;09:19:09;0;50	08459;8	57948;0;0;0;
$GPXUP;3929;09:19:10;0;50	08459;8	57948;0;0;0;
$GPXUP;3929;09:19:11;0;50	08459;8	57948;0;0;0;
$GPXUP;3929;09:19:12;0;50	08459;8	57948;0;0;0;
$GPXUP;3929;09:19:13;0;50	08459;8	57948;0;0;0;
$GPXUP;3929;09:19:14;0;50	08459;8	57948;0;0;0;
$GPXUP;3929;09:19:15;0;50	08459;8	57948;0;0;0;
$GPXUP;3929;09:19:16;0;50	08459;8	57948;0;0;0;
$GPXUP;3929;09:19:17;0;50	08459;8	57948;0;0;0;
$GPXUP;3929;09:19:18;0;50	08459;8	57948;0;0;0;
$GPXUP;3929;09:19:19;0;50	08459;8	57948;0;0;0;
$GPXUP;3929;09:19:20;0;50	08459;8	57948;0;0;0;
$GPXUP;3929;09:19:21;0;50	08459;8	57948;0;0;0;
$GPXUP;3929;09:19:22;0;50	08459;8	57948;0;0;0;
$GPXUP;3929;09:19:23;0;50	08459;8	57948;0;0;0;
$GPXUP;3929;09:19:24;0;50	0846;8	57948;0;0;0;
$GPXUP;3929;09:19:25;0;50	0846;8	57948;0;0;0;
$GPXUP;3929;09:19:26;0;50	0846;8	57948;0;0;0;
$GPXUP;3929;09:19:27;0;50	0846;8	57948;0;0;0;
$GPXUP;3929;09:19:28;0;50	0846;8	57948;0;0;0;
$GPXUP;3929;09:19:29;0;50	0846;8	57948;0;0;0;
$GPXUP;3929;09:19:30;0;50	0846;8	57948;0;0;0;
$GPXUP;3929;09:19:31;0;50	0846;8	57948;0;0;0;
$GPXUP;3929;09:19:32;0;50	0846;8	57948;0;0;0;
$GPXUP;3929;09:19:33;0;50	0846;8	57948;0;0;0;
$GPXUP;3929;09:19:34;0;50	0846;8	57948;0;0;0;
$GPXUP;3929;09:19:35;0;50	0846;8	57948;0;0;0;
$GPXUP;3929;09:19:36;0;50	0846;8	57948;0;0;0;
$GPXUP;3929;09:19:37;0;50	0846;8	57948;0;0;0;
$GPXUP;3929;09:19:38;0;50	08459;8	57948;0;0;0;
$GPXUP;3929;09:19:39;0;50	08459;8	57948;0;0;0;
$GPXUP;3929;09:19:40;0;50	08459;8	57948;0;0;0;
$GPXUP;3929;09:19:41;0;50	08459;8	57948;0;0;0;
$GPXUP;3929;09:19:42;0;50	08459;8	57948;0;0;0;
$GPXUP;3929;09:19:43;0;50	08459;8	57948;0;0;0;
$GPXUP;3929;09:19:44;0;50	08459;8	57948;0;0;0;
$GPXUP;3929;09:19:45;0;50	08459;8	57948;0;0;0;
$GPXUP;3929;09:19:46;0;50	08459;8	57948;0;0;0;
$GPXUP;3929;09:19:47;0;50	08459;8	57948;0;0;0;
$GPXUP;3929;09:19:48;0;50	08459;8	57948;0;0;0;
$GPXUP;3929;09:19:49;0;50	08459;8	57948;0;0;0;
$GPXUP;3929;09:19:50;0;50	08459;8	57948;0;0;0;
$GPXUP;3929;09:19:51;0;50	08459;8	57948;0;0;0;
$GPXUP;3929;09:19:52;0;50	08459;8	57948;0;0;0;
$GPXUP;3929;09:19:53;0;50	08459;8	57948;0;0;0;
$GPXUP;3929;09:19:54;0;50	08459;8	57948;0;0;0;
$GPXUP;3929;09:19:55;0;50	08459;8	57948;0;0;0;
$GPXUP;3929;09:19:56;0;50	08459;8	57948;0;0;0;
$GPXUP;3929;09:19:57;0;50	08459;8	57948;0;0;0;
$GPXUP;3929;09:19:58;0;50	08459;8	57948;0;0;0;
$GPXUP;3929;09:19:59;0;50	08459;8	57948;0;0;0;
$GPXUP;3929;09:20:00;0;50	08459;8	57948;0;0;0;
$GPXUP;3929;09:20:01;0;50	08459;8	57948;0;0;0;
$GPXUP;3929;09:20:02;0;50	08459;8	57948;0;0;0;
$GPXUP;3929;09:20:03;0;50	08459;8	57948;0;0;0;
$GPXUP;3929;09:20:04;0;50	08459;8	57948;0;0;0;
$GPXUP;3929;09:20:05;0;50	08459;8	57948;0;0;0;
$GPXUP;3929;09:20:06;0;50	08459;8	57948;0;0;0;
$GPXUP;3929;09:20:07;0;50	08459;8	57948;0;0;0;
$GPXUP;3929;09:20:08;0;50	08459;8	57948;0;0;0;
$GPXUP;3929;09:20:09;0;50	08459;8	57948;0;0;0;
$GPXUP;3929;09:20:10;0;50	08459;8	57948;0;0;0;
$GPXUP;3929;09:20:11;0;50	08459;8	57948;0;0;0;
$GPXUP;3929;09:20:12;0;50	08459;8	57948;0;0;0;
$GPXUP;3929;09:20:13;0;50	08459;8	57948;0;0;0;
$GPXUP;3929;09:20:14;0;50	08459;8	57948;0;0;0;
$GPXUP;3929;09:20:15;0;50	08459;8	57948;0;0;0;
$GPXUP;3929;09:20:16;0;50	0846;8	57948;0;0;0;
$GPXUP;3929;09:20:17;0;50	0846;8	57948;0;0;0;
$GPXUP;3929;09:20:18;0;50	0846;8	57948;0;0;0;
$GPXUP;3929;09:20:19;0;50	0846;8	57948;0;0;0;
$GPXUP;3929;09:20:20;0;50	0846;8	57948;0;0;0;
$GPXUP;3929;09:20:21;0;50	0846;8	57948;0;0;0;
$GPXUP;3929;09:20:22;0;50	0846;8	57948;0;0;0;
$GPXUP;3929;09:20:23;0;50	0846;8	57948;0;0;0;
$GPXUP;3929;09:20:24;0;50	0846;8	57948;0;0;0;
$GPXUP;3929;09:20:25;0;50	0846;8	57948;0;0;0;
$GPXUP;3929;09:20:26;0;50	0846;8	57948;0;0;0;
$GPXUP;3929;09:20:27;0;50	0846;8	57948;0;0;0;
$GPXUP;3929;09:20:28;0;50	0846;8	57948;0;0;0;
$GPXUP;3929;09:20:29;0;50	0846;8	57948;0;0;0;
$GPXUP;3929;09:20:30;0;50	0846;8	57948;0;0;0;
$GPXUP;3929;09:20:31;0;50	0846;8	57948;0;0;0;
$GPXUP;3929;09:20:32;0;50	0846;8	57948;0;0;0;
$GPXUP;3929;09:20:33;0;50	0846;8	57948;0;0;0;
$GPXUP;3929;09:20:34;0;50	0846;8	57948;0;0;0;
$GPXUP;3929;09:20:35;0;50	0846;8	57948;0;0;0;
$GPXUP;3929;09:20:36;0;50	0846;8	57948;0;0;0;
$GPXUP;3929;09:20:37;0;50	0846;8	57948;0;0;0;
$GPXUP;3929;09:20:38;0;50	0846;8	57948;0;0;0;
$GPXUP;3929;09:20:39;0;50	0846;8	57948;0;0;0;
$GPXUP;3929;09:20:40;0;50	08459;8	57948;0;0;0;
$GPXUP;3929;09:20:41;0;50	08459;8	57948;0;0;0;
$GPXUP;3929;09:20:42;0;50	08459;8	57948;0;0;0;
$GPXUP;3929;09:20:43;0;50	08459;8	57948;0;0;0;
$GPXUP;3929;09:20:44;0;50	08459;8	57948;0;0;0;
$GPXUP;3929;09:20:45;0;50	08459;8	57948;0;0;0;
$GPXUP;3929;09:20:46;0;50	08459;8	57948;0;0;0;
$GPXUP;3929;09:20:47;0;50	08459;8	57948;0;0;0;
$GPXUP;3929;09:20:48;0;50	08459;8	57948;0;0;0;
$GPXUP;3929;09:20:49;0;50	08459;8	57948;0;0;0;
$GPXUP;3929;09:20:50;0;50	08459;8	57948;0;0;0;
$GPXUP;3929;09:20:51;0;50	08459;8	57948;0;0;0;
$GPXUP;3929;09:20:52;0;50	08459;8	57948;0;0;0;
$GPXUP;3929;09:20:53;0;50	08459;8	57948;0;0;0;
$GPXUP;3929;09:20:54;0;50	08459;8	57948;0;0;0;
$GPXUP;3929;09:20:55;0;50	08459;8	57948;0;0;0;
$GPXUP;3929;09:20:56;0;50	08459;8	57948;0;0;0;
$GPXUP;3929;09:20:57;0;50	08459;8	57948;0;0;0;
$GPXUP;3929;09:20:58;0;50	08459;8	57948;0;0;0;
$GPXUP;3929;09:20:59;0;50	08459;8	57948;0;0;0;
$GPXUP;3929;09:21:00;0;50	08459;8	57948;0;0;0;
$GPXUP;3929;09:21:01;0;50	08459;8	57948;0;0;0;
$GPXUP;3929;09:21:02;0;50	08459;8	57948;0;0;0;
$GPXUP;3929;09:21:03;0;50	08459;8	57948;0;0;0;
$GPXUP;3929;09:21:04;0;50	08459;8	57948;0;0;0;
$GPXUP;3929;09:21:05;0;50	08459;8	57948;0;0;0;
$GPXUP;3929;09:21:06;0;50	08459;8	57948;0;0;0;
$GPXUP;3929;09:21:07;0;50	08459;8	57948;0;0;0;
$GPXUP;3929;09:21:08;0;50	08459;8	57948;0;0;0;
$GPXUP;3929;09:21:09;0;50	08459;8	57948;0;0;0;
$GPXUP;3929;09:21:10;0;50	08459;8	57948;0;0;0;
$GPXUP;3929;09:21:11;0;50	08459;8	57948;0;0;0;
$GPXUP;3929;09:21:12;0;50	08459;8	57948;0;0;0;
$GPXUP;3929;09:21:13;0;50	08459;8	57948;0;0;0;
$GPXUP;3929;09:21:14;0;50	08459;8	57948;0;0;0;
$GPXUP;3929;09:21:15;0;50	08459;8	57948;0;0;0;
$GPXUP;3929;09:21:16;0;50	08459;8	57948;0;0;0;
$GPXUP;3929;09:21:17;0;50	0846;8	57948;0;0;0;
$GPXUP;3929;09:21:18;0;50	0846;8	57948;0;0;0;
$GPXUP;3929;09:21:19;0;50	0846;8	57948;0;0;0;
$GPXUP;3929;09:21:20;0;50	0846;8	57948;0;0;0;
$GPXUP;3929;09:21:21;0;50	08459;8	57948;0;0;0;
$GPXUP;3929;09:21:22;0;50	08459;8	57948;0;0;0;
$GPXUP;3929;09:21:23;0;50	08459;8	57948;0;0;0;
$GPXUP;3929;09:21:24;0;50	08459;8	57948;0;0;0;
$GPXUP;3929;09:21:25;0;50	08459;8	57948;0;0;0;
$GPXUP;3929;09:21:26;0;50	08459;8	57948;0;0;0;
$GPXUP;3929;09:21:27;0;50	08459;8	57948;0;0;0;
$GPXUP;3929;09:21:28;0;50	08459;8	57948;0;0;0;
$GPXUP;3929;09:21:29;0;50	08459;8	57947;0;0;0;
$GPXUP;3929;09:21:30;0;50	08459;8	57947;0;0;0;
$GPXUP;3929;09:21:31;0;50	08459;8	57947;0;0;0;
$GPXUP;3929;09:21:32;0;50	08459;8	57947;0;0;0;
$GPXUP;3929;09:21:33;0;50	08459;8	57947;0;0;0;
$GPXUP;3929;09:21:34;0;50	08459;8	57947;0;0;0;
$GPXUP;3929;09:21:35;0;50	08459;8	57947;0;0;0;
$GPXUP;3929;09:21:36;0;50	08459;8	57947;0;0;0;
$GPXUP;3929;09:21:37;0;50	08459;8	57947;0;0;0;
$GPXUP;3929;09:21:38;0;50	08459;8	57947;0;0;0;
$GPXUP;3929;09:21:39;0;50	08459;8	57947;0;0;0;
$GPXUP;3929;09:21:40;0;50	08459;8	57947;0;0;0;
$GPXUP;3929;09:21:41;0;50	08459;8	57947;0;0;0;
$GPXUP;3929;09:21:42;0;50	08459;8	57947;0;0;0;
$GPXUP;3929;09:21:43;0;50	08459;8	57947;0;0;0;
$GPXUP;3929;09:21:44;0;50	08459;8	57947;0;0;0;
$GPXUP;3929;09:21:45;0;50	08459;8	57947;0;0;0;
$GPXUP;3929;09:21:46;0;50	08459;8	57947;0;0;0;
$GPXUP;3929;09:21:47;0;50	08459;8	57947;0;0;0;
$GPXUP;3929;09:21:48;0;50	08459;8	57947;0;0;0;
$GPXUP;3929;09:21:49;0;50	08459;8	57947;0;0;0;
$GPXUP;3929;09:21:50;0;50	08459;8	57947;0;0;0;
$GPXUP;3929;09:21:51;0;50	08459;8	57947;0;0;0;
$GPXUP;3929;09:21:52;0;50	08459;8	57947;0;0;0;
$GPXUP;3929;09:21:53;0;50	08459;8	57947;0;0;0;
$GPXUP;3929;09:21:54;0;50	08459;8	57947;0;0;0;
$GPXUP;3929;09:21:55;0;50	08459;8	57947;0;0;0;
$GPXUP;3929;09:21:56;0;50	08459;8	57947;0;0;0;
$GPXUP;3929;09:21:57;0;50	08459;8	57947;0;0;0;
$GPXUP;3929;09:21:58;0;50	08459;8	57947;0;0;0;
$GPXUP;3929;09:21:59;0;50	08459;8	57947;0;0;0;
$GPXUP;3929;09:22:00;0;50	08459;8	57947;0;0;0;
$GPXUP;3929;09:22:01;0;50	08459;8	57947;0;0;0;
$GPXUP;3929;09:22:02;0;50	08459;8	57947;0;0;0;
$GPXUP;3929;09:22:03;0;50	08459;8	57947;0;0;0;
$GPXUP;3929;09:22:04;0;50	08459;8	57947;0;0;0;
$GPXUP;3929;09:22:05;0;50	08459;8	57947;0;0;0;
$GPXUP;3929;09:22:06;0;50	08459;8	57947;0;0;0;
$GPXUP;3929;09:22:07;0;50	08459;8	57947;0;0;0;
$GPXUP;3929;09:22:08;0;50	08459;8	57947;0;0;0;
$GPXUP;3929;09:22:09;0;50	08459;8	57947;0;0;0;
$GPXUP;3929;09:22:10;0;50	08459;8	57947;0;0;0;
$GPXUP;3929;09:22:11;0;50	08459;8	57947;0;0;0;
$GPXUP;3929;09:22:12;0;50	08459;8	57947;0;0;0;
$GPXUP;3929;09:22:13;0;50	08459;8	57947;0;0;0;
$GPXUP;3929;09:22:14;0;50	08459;8	57947;0;0;0;
$GPXUP;3929;09:22:15;0;50	08459;8	57947;0;0;0;
$GPXUP;3929;09:22:16;0;50	08459;8	57947;0;0;0;
$GPXUP;3929;09:22:17;0;50	08459;8	57947;0;0;0;
$GPXUP;3929;09:22:18;0;50	08459;8	57947;0;0;0;
$GPXUP;3929;09:22:19;0;50	08459;8	57947;0;0;0;
$GPXUP;3929;09:22:20;0;50	08459;8	57947;0;0;0;
$GPXUP;3929;09:22:21;0;50	08459;8	57947;0;0;0;
$GPXUP;3929;09:22:22;0;50	08459;8	57947;0;0;0;
$GPXUP;3929;09:22:23;0;50	08459;8	57947;0;0;0;
$GPXUP;3929;09:22:24;0;50	08459;8	57947;0;0;0;
$GPXUP;3929;09:22:25;0;50	08459;8	57947;0;0;0;
$GPXUP;3929;09:22:26;0;50	08459;8	57947;0;0;0;
$GPXUP;3929;09:22:27;0;50	08459;8	57947;0;0;0;
$GPXUP;3929;09:22:28;0;50	08459;8	57947;0;0;0;
$GPXUP;3929;09:22:29;0;50	08459;8	57947;0;0;0;
$GPXUP;3929;09:22:30;0;50	08459;8	57947;0;0;0;
$GPXUP;3929;09:22:31;0;50	08459;8	57947;0;0;0;
$GPXUP;3929;09:22:32;0;50	08459;8	57947;0;0;0;
$GPXUP;3929;09:22:33;0;50	08459;8	57947;0;0;0;
$GPXUP;3929;09:22:34;0;50	08459;8	57947;0;0;0;
$GPXUP;3929;09:22:35;0;50	08459;8	57947;0;0;0;
$GPXUP;3929;09:22:36;0;50	08459;8	57947;0;0;0;
$GPXUP;3929;09:22:37;0;50	08459;8	57947;0;0;0;
$GPXUP;3929;09:22:38;0;50	08459;8	57947;0;0;0;
$GPXUP;3929;09:22:39;0;50	08459;8	57947;0;0;0;
$GPXUP;3929;09:22:40;0;50	08459;8	57947;0;0;0;
$GPXUP;3929;09:22:41;0;50	08459;8	57947;0;0;0;
$GPXUP;3929;09:22:42;0;50	08459;8	57947;0;0;0;
$GPXUP;3929;09:22:43;0;50	08459;8	57947;0;0;0;
$GPXUP;3929;09:22:44;0;50	08459;8	57947;0;0;0;
$GPXUP;3929;09:22:45;0;50	08459;8	57947;0;0;0;
$GPXUP;3929;09:22:46;0;50	08459;8	57947;0;0;0;
$GPXUP;3929;09:22:47;0;50	08459;8	57947;0;0;0;
$GPXUP;3929;09:22:48;0;50	08459;8	57947;0;0;0;
$GPXUP;3929;09:22:49;0;50	08459;8	57947;0;0;0;
$GPXUP;3929;09:22:50;0;50	08459;8	57947;0;0;0;
$GPXUP;3929;09:22:51;0;50	08459;8	57947;0;0;0;
$GPXUP;3929;09:22:52;0;50	08459;8	57947;0;0;0;
$GPXUP;3929;09:22:53;0;50	08459;8	57947;0;0;0;
$GPXUP;3929;09:22:54;0;50	08459;8	57947;0;0;0;
$GPXUP;3929;09:22:55;0;50	08459;8	57948;0;0;0;
$GPXUP;3929;09:22:56;0;50	08459;8	57947;0;0;0;
$GPXUP;3929;09:22:57;0;50	08459;8	57947;0;0;0;
$GPXUP;3929;09:22:58;0;50	08459;8	57948;0;0;0;
$GPXUP;3929;09:22:59;0;50	08459;8	57948;0;0;0;
$GPXUP;3929;09:23:00;0;50	08459;8	57948;0;0;0;
$GPXUP;3929;09:23:01;0;50	08459;8	57948;0;0;0;
$GPXUP;3929;09:23:02;0;50	08459;8	57948;0;0;0;
$GPXUP;3929;09:23:03;0;50	08459;8	57947;0;0;0;
$GPXUP;3929;09:23:04;0;50	08459;8	57947;0;0;0;
$GPXUP;3929;09:23:05;0;50	08459;8	57948;0;0;0;
$GPXUP;3929;09:23:06;0;50	08459;8	57948;0;0;0;
$GPXUP;3929;09:23:07;0;50	08459;8	57948;0;0;0;
$GPXUP;3929;09:23:08;0;50	08459;8	57948;0;0;0;
$GPXUP;3929;09:23:09;0;50	08459;8	57948;0;0;0;
$GPXUP;3929;09:23:10;0;50	08459;8	57948;0;0;0;
$GPXUP;3929;09:23:11;0;50	08459;8	57948;0;0;0;
$GPXUP;3929;09:23:12;0;50	08459;8	57948;0;0;0;
$GPXUP;3929;09:23:13;0;50	08459;8	57948;0;0;0;
$GPXUP;3929;09:23:14;0;50	08459;8	57948;0;0;0;
$GPXUP;3929;09:23:15;0;50	08459;8	57947;0;0;0;
$GPXUP;3929;09:23:16;0;50	08459;8	57947;0;0;0;
$GPXUP;3929;09:23:17;0;50	08459;8	57947;0;0;0;
$GPXUP;3929;09:23:18;0;50	08459;8	57947;0;0;0;
$GPXUP;3929;09:23:19;0;50	08459;8	57947;0;0;0;
$GPXUP;3929;09:23:20;0;50	08459;8	57947;0;0;0;
$GPXUP;3929;09:23:21;0;50	08459;8	57947;0;0;0;
$GPXUP;3929;09:23:22;0;50	08459;8	57947;0;0;0;
$GPXUP;3929;09:23:23;0;50	08459;8	57947;0;0;0;
$GPXUP;3929;09:23:24;0;50	08459;8	57947;0;0;0;
$GPXUP;3929;09:23:25;0;50	08459;8	57947;0;0;0;
$GPXUP;3929;09:23:26;0;50	08459;8	57947;0;0;0;
$GPXUP;3929;09:23:27;0;50	08459;8	57947;0;0;0;
$GPXUP;3929;09:23:28;0;50	08459;8	57947;0;0;0;
$GPXUP;3929;09:23:29;0;50	08459;8	57947;0;0;0;
$GPXUP;3929;09:23:30;0;50	08459;8	57947;0;0;0;
$GPXUP;3929;09:23:31;0;50	08459;8	57947;0;0;0;
$GPXUP;3929;09:23:32;0;50	08459;8	57947;0;0;0;
$GPXUP;3929;09:23:33;0;50	08459;8	57947;0;0;0;
$GPXUP;3929;09:23:34;0;50	08459;8	57947;0;0;0;
$GPXUP;3929;09:23:35;0;50	08459;8	57947;0;0;0;
$GPXUP;3929;09:23:36;0;50	08459;8	57947;0;0;0;
$GPXUP;3929;09:23:37;0;50	08459;8	57947;0;0;0;
$GPXUP;3929;09:23:38;0;50	08459;8	57947;0;0;0;
$GPXUP;3929;09:23:39;0;50	08459;8	57947;0;0;0;
$GPXUP;3929;09:23:40;0;50	08459;8	57947;0;0;0;
$GPXUP;3929;09:23:41;0;50	08459;8	57947;0;0;0;
$GPXUP;3929;09:23:42;0;50	08459;8	57947;0;0;0;
$GPXUP;3929;09:23:43;0;50	08459;8	57947;0;0;0;
$GPXUP;3929;09:23:44;0;50	08459;8	57947;0;0;0;
$GPXUP;3929;09:23:45;0;50	08459;8	57948;0;0;0;
$GPXUP;3929;09:23:46;0;50	08459;8	57948;0;0;0;
$GPXUP;3929;09:23:47;0;50	08459;8	57948;0;0;0;
$GPXUP;3929;09:23:48;0;50	08459;8	57948;0;0;0;
$GPXUP;3929;09:23:49;0;50	08459;8	57948;0;0;0;
$GPXUP;3929;09:23:50;0;50	08459;8	57948;0;0;0;
$GPXUP;3929;09:23:51;0;50	08459;8	57948;0;0;0;
$GPXUP;3929;09:23:52;0;50	08459;8	57948;0;0;0;
$GPXUP;3929;09:23:53;0;50	08459;8	57948;0;0;0;
$GPXUP;3929;09:23:54;0;50	08459;8	57948;0;0;0;
$GPXUP;3929;09:23:55;0;50	08459;8	57948;0;0;0;
$GPXUP;3929;09:23:56;0;50	08459;8	57948;0;0;0;
$GPXUP;3929;09:23:57;0;50	08459;8	57948;0;0;0;
$GPXUP;3929;09:23:58;0;50	08459;8	57948;0;0;0;
$GPXUP;3929;09:23:59;0;50	08459;8	57948;0;0;0;
$GPXUP;3929;09:24:00;0;50	08459;8	57948;0;0;0;
$GPXUP;3929;09:24:01;0;50	08459;8	57948;0;0;0;
$GPXUP;3929;09:24:02;0;50	08459;8	57948;0;0;0;
$GPXUP;3929;09:24:03;0;50	08459;8	57948;0;0;0;
$GPXUP;3929;09:24:04;0;50	08459;8	57948;0;0;0;
$GPXUP;3929;09:24:05;0;50	08459;8	57948;0;0;0;
$GPXUP;3929;09:24:06;0;50	08459;8	57948;0;0;0;
$GPXUP;3929;09:24:07;0;50	08459;8	57948;0;0;0;
$GPXUP;3929;09:24:08;0;50	08459;8	57948;0;0;0;
$GPXUP;3929;09:24:09;0;50	08459;8	57948;0;0;0;
$GPXUP;3929;09:24:10;0;50	08459;8	57948;0;0;0;
$GPXUP;3929;09:24:11;0;50	08459;8	57948;0;0;0;
$GPXUP;3929;09:24:12;0;50	08459;8	57948;0;0;0;
$GPXUP;3929;09:24:13;0;50	08459;8	57948;0;0;0;
$GPXUP;3929;09:24:14;0;50	08459;8	57948;0;0;0;
$GPXUP;3929;09:24:15;0;50	08459;8	57948;0;0;0;
$GPXUP;3929;09:24:16;0;50	08459;8	57948;0;0;0;
$GPXUP;3929;09:24:17;0;50	08459;8	57948;0;0;0;
$GPXUP;3929;09:24:18;0;50	08459;8	57948;0;0;0;
$GPXUP;3929;09:24:19;0;50	08459;8	57948;0;0;0;
$GPXUP;3929;09:24:20;0;50	08459;8	57948;0;0;0;
$GPXUP;3929;09:24:21;0;50	08459;8	57948;0;0;0;
$GPXUP;3929;09:24:22;0;50	08459;8	57948;0;0;0;
$GPXUP;3929;09:24:23;0;50	08459;8	57948;0;0;0;
$GPXUP;3929;09:24:24;0;50	08459;8	57948;0;0;0;
$GPXUP;3929;09:24:25;0;50	08459;8	57948;0;0;0;
$GPXUP;3929;09:24:26;0;50	08459;8	57948;0;0;0;
$GPXUP;3929;09:24:27;0;50	08459;8	57948;0;0;0;
$GPXUP;3929;09:24:28;0;50	08459;8	57948;0;0;0;
$GPXUP;3929;09:24:29;0;50	08459;8	57948;0;0;0;
$GPXUP;3929;09:24:30;0;50	08459;8	57948;0;0;0;
$GPXUP;3929;09:24:31;0;50	08459;8	57948;0;0;0;
$GPXUP;3929;09:24:32;0;50	08459;8	57948;0;0;0;
$GPXUP;3929;09:24:33;0;50	08459;8	57948;0;0;0;
$GPXUP;3929;09:24:34;0;50	08459;8	57948;0;0;0;
$GPXUP;3929;09:24:35;0;50	08459;8	57948;0;0;0;
$GPXUP;3929;09:24:36;0;50	08459;8	57948;0;0;0;
$GPXUP;3929;09:24:37;0;50	08459;8	57948;0;0;0;
$GPXUP;3929;09:24:38;0;50	08459;8	57948;0;0;0;
$GPXUP;3929;09:24:39;0;50	08459;8	57948;0;0;0;
$GPXUP;3929;09:24:40;0;50	08459;8	57948;0;0;0;
$GPXUP;3929;09:24:41;0;50	08459;8	57948;0;0;0;
$GPXUP;3929;09:24:42;0;50	08459;8	57948;0;0;0;
$GPXUP;3929;09:24:43;0;50	08459;8	57948;0;0;0;
$GPXUP;3929;09:24:44;0;50	08459;8	57948;0;0;0;
$GPXUP;3929;09:24:45;0;50	08459;8	57948;0;0;0;
$GPXUP;3929;09:24:46;0;50	08459;8	57948;0;0;0;
$GPXUP;3929;09:24:47;0;50	08459;8	57948;0;0;0;
$GPXUP;3929;09:24:48;0;50	08459;8	57948;0;0;0;
$GPXUP;3929;09:24:49;0;50	08459;8	57948;0;0;0;
$GPXUP;3929;09:24:50;0;50	08459;8	57948;0;0;0;
$GPXUP;3929;09:24:51;0;50	08459;8	57948;0;0;0;
$GPXUP;3929;09:24:52;0;50	08459;8	57948;0;0;0;
$GPXUP;3929;09:24:53;0;50	08459;8	57948;0;0;0;
$GPXUP;3929;09:24:54;0;50	08459;8	57948;0;0;0;
$GPXUP;3929;09:24:55;0;50	08459;8	57948;0;0;0;
$GPXUP;3929;09:24:56;0;50	08459;8	57948;0;0;0;
$GPXUP;3929;09:24:57;0;50	08459;8	57948;0;0;0;
$GPXUP;3929;09:24:58;0;50	08459;8	57948;0;0;0;
$GPXUP;3929;09:24:59;0;50	08459;8	57948;0;0;0;
$GPXUP;3929;09:25:00;0;50	08459;8	57948;0;0;0;
$GPXUP;3929;09:25:01;0;50	08459;8	57948;0;0;0;
$GPXUP;3929;09:25:02;0;50	08459;8	57948;0;0;0;
$GPXUP;3929;09:25:03;0;50	08459;8	57948;0;0;0;
$GPXUP;3929;09:25:04;0;50	08459;8	57948;0;0;0;
$GPXUP;3929;09:25:05;0;50	08459;8	57948;0;0;0;
$GPXUP;3929;09:25:06;0;50	08459;8	57948;0;0;0;
$GPXUP;3929;09:25:07;0;50	08459;8	57948;0;0;0;
$GPXUP;3929;09:25:08;0;50	08459;8	57948;0;0;0;
$GPXUP;3929;09:25:09;0;50	08459;8	57948;0;0;0;
$GPXUP;3929;09:25:10;0;50	08459;8	57948;0;0;0;
$GPXUP;3929;09:25:11;0;50	08459;8	57948;0;0;0;
$GPXUP;3929;09:25:12;0;50	08459;8	57948;0;0;0;
$GPXUP;3929;09:25:13;0;50	08459;8	57948;0;0;0;
$GPXUP;3929;09:25:14;0;50	08459;8	57948;0;0;0;
$GPXUP;3929;09:25:15;0;50	08459;8	57948;0;0;0;
$GPXUP;3929;09:25:16;0;50	08459;8	57948;0;0;0;
$GPXUP;3929;09:25:17;0;50	08459;8	57948;0;0;0;
$GPXUP;3929;09:25:18;0;50	08459;8	57948;0;0;0;
$GPXUP;3929;09:25:19;0;50	08459;8	57948;0;0;0;
$GPXUP;3929;09:25:20;0;50	08459;8	57948;0;0;0;
$GPXUP;3929;09:25:21;0;50	08459;8	57948;0;0;0;
$GPXUP;3929;09:25:22;0;50	08459;8	57948;0;0;0;
$GPXUP;3929;09:25:23;0;50	08459;8	57948;0;0;0;
$GPXUP;3929;09:25:24;0;50	08459;8	57948;0;0;0;
$GPXUP;3929;09:25:25;0;50	08459;8	57948;0;0;0;
$GPXUP;3929;09:25:26;0;50	08459;8	57948;0;0;0;
$GPXUP;3929;09:25:27;0;50	08459;8	57948;0;0;0;
$GPXUP;3929;09:25:28;0;50	08459;8	57948;0;0;0;
$GPXUP;3929;09:25:29;0;50	08459;8	57948;0;0;0;
$GPXUP;3929;09:25:30;0;50	08459;8	57948;0;0;0;
$GPXUP;3929;09:25:31;0;50	08459;8	57948;0;0;0;
$GPXUP;3929;09:25:32;0;50	08459;8	57948;0;0;0;
$GPXUP;3929;09:25:33;0;50	08459;8	57948;0;0;0;
$GPXUP;3929;09:25:34;0;50	08459;8	57948;0;0;0;
$GPXUP;3929;09:25:35;0;50	08459;8	57948;0;0;0;
$GPXUP;3929;09:25:36;0;50	08459;8	57948;0;0;0;
$GPXUP;3929;09:25:37;0;50	08459;8	57948;0;0;0;
$GPXUP;3929;09:25:38;0;50	08459;8	57948;0;0;0;
$GPXUP;3929;09:25:39;0;50	08459;8	57948;0;0;0;
$GPXUP;3929;09:25:40;0;50	08459;8	57948;0;0;0;
$GPXUP;3929;09:25:41;0;50	08459;8	57948;0;0;0;
$GPXUP;3929;09:25:42;0;50	08459;8	57948;0;0;0;
$GPXUP;3929;09:25:43;0;50	08459;8	57948;0;0;0;
$GPXUP;3929;09:25:44;0;50	08459;8	57948;0;0;0;
$GPXUP;3929;09:25:45;0;50	08459;8	57948;0;0;0;
$GPXUP;3929;09:25:46;0;50	08459;8	57948;0;0;0;
$GPXUP;3929;09:25:47;0;50	08459;8	57948;0;0;0;
$GPXUP;3929;09:25:48;0;50	08459;8	57948;0;0;0;
$GPXUP;3929;09:25:49;0;50	08459;8	57948;0;0;0;
$GPXUP;3929;09:25:50;0;50	08459;8	57948;0;0;0;
$GPXUP;3929;09:25:51;0;50	08459;8	57948;0;0;0;
$GPXUP;3929;09:25:52;0;50	08459;8	57948;0;0;0;
$GPXUP;3929;09:25:53;0;50	08459;8	57948;0;0;0;
$GPXUP;3929;09:25:54;0;50	08459;8	57948;0;0;0;
$GPXUP;3929;09:25:55;0;50	08459;8	57948;0;0;0;
$GPXUP;3929;09:25:56;0;50	08459;8	57948;0;0;0;
$GPXUP;3929;09:25:57;0;50	08459;8	57948;0;0;0;
$GPXUP;3929;09:25:58;0;50	08459;8	57948;0;0;0;
$GPXUP;3929;09:25:59;0;50	08459;8	57948;0;0;0;
$GPXUP;3929;09:26:00;0;50	08459;8	57948;0;0;0;
$GPXUP;3929;09:26:01;0;50	08459;8	57948;0;0;0;
$GPXUP;3929;09:26:02;0;50	08459;8	57948;0;0;0;
$GPXUP;3929;09:26:03;0;50	08459;8	57948;0;0;0;
$GPXUP;3929;09:26:04;0;50	08459;8	57948;0;0;0;
$GPXUP;3929;09:26:05;0;50	08459;8	57948;0;0;0;
$GPXUP;3929;09:26:06;0;50	08459;8	57948;0;0;0;
$GPXUP;3929;09:26:07;0;50	08459;8	57948;0;0;0;
$GPXUP;3929;09:26:08;0;50	08459;8	57948;0;0;0;
$GPXUP;3929;09:26:09;0;50	08459;8	57948;0;0;0;
$GPXUP;3929;09:26:10;0;50	08459;8	57948;0;0;0;
$GPXUP;3929;09:26:11;0;50	08459;8	57948;0;0;0;
$GPXUP;3929;09:26:12;0;50	08459;8	57948;0;0;0;
$GPXUP;3929;09:26:13;0;50	08459;8	57948;0;0;0;
$GPXUP;3929;09:26:14;0;50	08459;8	57948;0;0;0;
$GPXUP;3929;09:26:15;0;50	08459;8	57948;0;0;0;
$GPXUP;3929;09:26:16;0;50	08459;8	57948;0;0;0;
$GPXUP;3929;09:26:17;0;50	08459;8	57948;0;0;0;
$GPXUP;3929;09:26:18;0;50	08459;8	57948;0;0;0;
$GPXUP;3929;09:26:19;0;50	08459;8	57948;0;0;0;
$GPXUP;3929;09:26:20;0;50	08459;8	57948;0;0;0;
$GPXUP;3929;09:26:21;0;50	08459;8	57948;0;0;0;
$GPXUP;3929;09:26:22;0;50	08459;8	57948;0;0;0;
$GPXUP;3929;09:26:23;0;50	08459;8	57948;0;0;0;
$GPXUP;3929;09:26:24;0;50	08459;8	57948;0;0;0;
$GPXUP;3929;09:26:25;0;50	08459;8	57948;0;0;0;
$GPXUP;3929;09:26:26;0;50	08459;8	57948;0;0;0;
$GPXUP;3929;09:26:27;0;50	08459;8	57948;0;0;0;
$GPXUP;3929;09:26:28;0;50	08459;8	57948;0;0;0;
$GPXUP;3929;09:26:29;0;50	08459;8	57948;0;0;0;
$GPXUP;3929;09:26:30;0;50	08459;8	57948;0;0;0;
$GPXUP;3929;09:26:31;0;50	08459;8	57948;0;0;0;
$GPXUP;3929;09:26:32;0;50	08459;8	57948;0;0;0;
$GPXUP;3929;09:26:33;0;50	08459;8	57948;0;0;0;
$GPXUP;3929;09:26:34;0;50	08459;8	57948;0;0;0;
$GPXUP;3929;09:26:35;0;50	08459;8	57948;0;0;0;
$GPXUP;3929;09:26:36;0;50	08459;8	57948;0;0;0;
$GPXUP;3929;09:26:37;0;50	08459;8	57948;0;0;0;
$GPXUP;3929;09:26:38;0;50	08459;8	57948;0;0;0;
$GPXUP;3929;09:26:39;0;50	08459;8	57948;0;0;0;
$GPXUP;3929;09:26:40;0;50	08459;8	57948;0;0;0;
$GPXUP;3929;09:26:41;0;50	08459;8	57948;0;0;0;
$GPXUP;3929;09:26:42;0;50	08459;8	57948;0;0;0;
$GPXUP;3929;09:26:43;0;50	08459;8	57948;0;0;0;
$GPXUP;3929;09:26:44;0;50	08459;8	57948;0;0;0;
$GPXUP;3929;09:26:45;0;50	08459;8	57948;0;0;0;
$GPXUP;3929;09:26:46;0;50	08459;8	57948;0;0;0;
$GPXUP;3929;09:26:47;0;50	08459;8	57948;0;0;0;
$GPXUP;3929;09:26:48;0;50	08459;8	57948;0;0;0;
$GPXUP;3929;09:26:49;0;50	08459;8	57948;0;0;0;
$GPXUP;3929;09:26:50;0;50	08459;8	57948;0;0;0;
$GPXUP;3929;09:26:51;0;50	08459;8	57948;0;0;0;
$GPXUP;3929;09:26:52;0;50	08459;8	57948;0;0;0;
$GPXUP;3929;09:26:53;0;50	08459;8	57948;0;0;0;
$GPXUP;3929;09:26:54;0;50	08459;8	57948;0;0;0;
$GPXUP;3929;09:26:55;0;50	08459;8	57948;0;0;0;
$GPXUP;3929;09:26:56;0;50	08459;8	57948;0;0;0;
$GPXUP;3929;09:26:57;0;50	08459;8	57948;0;0;0;
$GPXUP;3929;09:26:58;0;50	08459;8	57948;0;0;0;
$GPXUP;3929;09:26:59;0;50	08459;8	57948;0;0;0;
$GPXUP;3929;09:27:00;0;50	08459;8	57948;0;0;0;
$GPXUP;3929;09:27:01;0;50	08459;8	57948;0;0;0;
$GPXUP;3929;09:27:02;0;50	08459;8	57948;0;0;0;
$GPXUP;3929;09:27:03;0;50	08459;8	57948;0;0;0;
$GPXUP;3929;09:27:04;0;50	08459;8	57948;0;0;0;
$GPXUP;3929;09:27:05;0;50	08459;8	57948;0;0;0;
$GPXUP;3929;09:27:06;0;50	08459;8	57948;0;0;0;
$GPXUP;3929;09:27:07;0;50	08459;8	57948;0;0;0;
$GPXUP;3929;09:27:08;0;50	08459;8	57948;0;0;0;
$GPXUP;3929;09:27:09;0;50	08459;8	57948;0;0;0;
$GPXUP;3929;09:27:10;0;50	08459;8	57948;0;0;0;
$GPXUP;3929;09:27:11;0;50	08459;8	57948;0;0;0;
$GPXUP;3929;09:27:12;0;50	08459;8	57948;0;0;0;
$GPXUP;3929;09:27:13;0;50	08459;8	57948;0;0;0;
$GPXUP;3929;09:27:14;0;50	08459;8	57948;0;0;0;
$GPXUP;3929;09:27:15;0;50	08459;8	57948;0;0;0;
$GPXUP;3929;09:27:16;0;50	08459;8	57948;0;0;0;
$GPXUP;3929;09:27:17;0;50	08459;8	57948;0;0;0;
$GPXUP;3929;09:27:18;0;50	08459;8	57948;0;0;0;
$GPXUP;3929;09:27:19;0;50	08459;8	57948;0;0;0;
$GPXUP;3929;09:27:20;0;50	08459;8	57948;0;0;0;
$GPXUP;3929;09:27:21;0;50	08459;8	57948;0;0;0;
$GPXUP;3929;09:27:22;0;50	08459;8	57948;0;0;0;
$GPXUP;3929;09:27:23;0;50	08459;8	57948;0;0;0;
$GPXUP;3929;09:27:24;0;50	08459;8	57948;0;0;0;
$GPXUP;3929;09:27:25;0;50	08459;8	57948;0;0;0;
$GPXUP;3929;09:27:26;0;50	08459;8	57948;0;0;0;
$GPXUP;3929;09:27:27;0;50	08459;8	57948;0;0;0;
$GPXUP;3929;09:27:28;0;50	08459;8	57948;0;0;0;
$GPXUP;3929;09:27:29;0;50	08459;8	57948;0;0;0;
$GPXUP;3929;09:27:30;0;50	08459;8	57948;0;0;0;
$GPXUP;3929;09:27:31;0;50	08459;8	57948;0;0;0;
$GPXUP;3929;09:27:32;0;50	08459;8	57948;0;0;0;
$GPXUP;3929;09:27:33;0;50	08459;8	57948;0;0;0;
$GPXUP;3929;09:27:34;0;50	08459;8	57948;0;0;0;
$GPXUP;3929;09:27:35;0;50	08459;8	57948;0;0;0;
$GPXUP;3929;09:27:36;0;50	08459;8	57948;0;0;0;
$GPXUP;3929;09:27:37;0;50	08459;8	57948;0;0;0;
$GPXUP;3929;09:27:38;0;50	08459;8	57948;0;0;0;
$GPXUP;3929;09:27:39;0;50	08459;8	57948;0;0;0;
$GPXUP;3929;09:27:40;0;50	08459;8	57948;0;0;0;
$GPXUP;3929;09:27:41;0;50	08459;8	57948;0;0;0;
$GPXUP;3929;09:27:42;0;50	08459;8	57948;0;0;0;
$GPXUP;3929;09:27:43;0;50	08459;8	57948;0;0;0;
$GPXUP;3929;09:27:44;0;50	08459;8	57948;0;0;0;
$GPXUP;3929;09:27:45;0;50	08459;8	57948;0;0;0;
$GPXUP;3929;09:27:46;0;50	08459;8	57948;0;0;0;
$GPXUP;3929;09:27:47;0;50	08459;8	57948;0;0;0;
$GPXUP;3929;09:27:48;0;50	08459;8	57948;0;0;0;
$GPXUP;3929;09:27:49;0;50	08459;8	57948;0;0;0;
$GPXUP;3929;09:27:50;0;50	08459;8	57948;0;0;0;
$GPXUP;3929;09:27:51;0;50	08459;8	57948;0;0;0;
$GPXUP;3929;09:27:52;0;50	08459;8	57947;0;0;0;
$GPXUP;3929;09:27:53;0;50	08459;8	57947;0;0;0;
$GPXUP;3929;09:27:54;0;50	08459;8	57947;0;0;0;
$GPXUP;3929;09:27:55;0;50	08459;8	57947;0;0;0;
$GPXUP;3929;09:27:56;0;50	08459;8	57947;0;0;0;
$GPXUP;3929;09:27:57;0;50	08459;8	57947;0;0;0;
$GPXUP;3929;09:27:58;0;50	08459;8	57947;0;0;0;
$GPXUP;3929;09:27:59;0;50	08459;8	57947;0;0;0;
$GPXUP;3929;09:28:00;0;50	08459;8	57947;0;0;0;
$GPXUP;3929;09:28:01;0;50	08459;8	57947;0;0;0;
$GPXUP;3929;09:28:02;0;50	08459;8	57947;0;0;0;
$GPXUP;3929;09:28:03;0;50	08459;8	57947;0;0;0;
$GPXUP;3929;09:28:04;0;50	08459;8	57947;0;0;0;
$GPXUP;3929;09:28:05;0;50	08459;8	57947;0;0;0;
$GPXUP;3929;09:28:06;0;50	08459;8	57947;0;0;0;
$GPXUP;3929;09:28:07;0;50	08459;8	57947;0;0;0;
$GPXUP;3929;09:28:08;0;50	08459;8	57948;0;0;0;
$GPXUP;3929;09:28:09;0;50	08459;8	57948;0;0;0;
$GPXUP;3929;09:28:10;0;50	08459;8	57948;0;0;0;
$GPXUP;3929;09:28:11;0;50	08459;8	57948;0;0;0;
$GPXUP;3929;09:28:12;0;50	08459;8	57948;0;0;0;
$GPXUP;3929;09:28:13;0;50	08459;8	57948;0;0;0;
$GPXUP;3929;09:28:14;0;50	08459;8	57948;0;0;0;
$GPXUP;3929;09:28:15;0;50	08459;8	57948;0;0;0;
$GPXUP;3929;09:28:16;0;50	08459;8	57948;0;0;0;
$GPXUP;3929;09:28:17;0;50	08459;8	57948;0;0;0;
$GPXUP;3929;09:28:18;0;50	08459;8	57948;0;0;0;
$GPXUP;3929;09:28:19;0;50	08459;8	57948;0;0;0;
$GPXUP;3929;09:28:20;0;50	08459;8	57948;0;0;0;
$GPXUP;3929;09:28:21;0;50	08459;8	57948;0;0;0;
$GPXUP;3929;09:28:22;0;50	08459;8	57948;0;0;0;
$GPXUP;3929;09:28:23;0;50	08459;8	57948;0;0;0;
$GPXUP;3929;09:28:24;0;50	08459;8	57948;0;0;0;
$GPXUP;3929;09:28:25;0;50	08459;8	57948;0;0;0;
$GPXUP;3929;09:28:26;0;50	08459;8	57948;0;0;0;
$GPXUP;3929;09:28:27;0;50	08459;8	57948;0;0;0;
$GPXUP;3929;09:28:28;0;50	08459;8	57948;0;0;0;
$GPXUP;3929;09:28:29;0;50	08459;8	57948;0;0;0;
$GPXUP;3929;09:28:30;0;50	08459;8	57948;0;0;0;
$GPXUP;3929;09:28:31;0;50	08459;8	57948;0;0;0;
$GPXUP;3929;09:28:32;0;50	08459;8	57948;0;0;0;
$GPXUP;3929;09:28:33;0;50	08459;8	57948;0;0;0;
$GPXUP;3929;09:28:34;0;50	08459;8	57948;0;0;0;
$GPXUP;3929;09:28:35;0;50	08459;8	57948;0;0;0;
$GPXUP;3929;09:28:36;0;50	08459;8	57948;0;0;0;
$GPXUP;3929;09:28:37;0;50	08459;8	57948;0;0;0;
$GPXUP;3929;09:28:38;0;50	08459;8	57948;0;0;0;
$GPXUP;3929;09:28:39;0;50	08459;8	57948;0;0;0;
$GPXUP;3929;09:28:40;0;50	08459;8	57948;0;0;0;
$GPXUP;3929;09:28:41;0;50	08459;8	57948;0;0;0;
$GPXUP;3929;09:28:42;0;50	08459;8	57948;0;0;0;
$GPXUP;3929;09:28:43;0;50	08459;8	57948;0;0;0;
$GPXUP;3929;09:28:44;0;50	08459;8	57948;0;0;0;
$GPXUP;3929;09:28:45;0;50	08459;8	57948;0;0;0;
$GPXUP;3929;09:28:46;0;50	08459;8	57948;0;0;0;
$GPXUP;3929;09:28:47;0;50	08459;8	57948;0;0;0;
$GPXUP;3929;09:28:48;0;50	08459;8	57948;0;0;0;
$GPXUP;3929;09:28:49;0;50	08459;8	57948;0;0;0;
$GPXUP;3929;09:28:50;0;50	08459;8	57948;0;0;0;
$GPXUP;3929;09:28:51;0;50	08459;8	57948;0;0;0;
$GPXUP;3929;09:28:52;0;50	08459;8	57948;0;0;0;
$GPXUP;3929;09:28:53;0;50	08459;8	57948;0;0;0;
$GPXUP;3929;09:28:54;0;50	08459;8	57948;0;0;0;
$GPXUP;3929;09:28:55;0;50	08459;8	57948;0;0;0;
$GPXUP;3929;09:28:56;0;50	08459;8	57948;0;0;0;
$GPXUP;3929;09:28:57;0;50	08459;8	57947;0;0;0;
$GPXUP;3929;09:28:58;0;50	08459;8	57947;0;0;0;
$GPXUP;3929;09:28:59;0;50	08459;8	57947;0;0;0;
$GPXUP;3929;09:29:00;0;50	08459;8	57947;0;0;0;
$GPXUP;3929;09:29:01;0;50	08459;8	57947;0;0;0;
$GPXUP;3929;09:29:02;0;50	08459;8	57947;0;0;0;
$GPXUP;3929;09:29:03;0;50	08459;8	57947;0;0;0;
$GPXUP;3929;09:29:04;0;50	08459;8	57947;0;0;0;
$GPXUP;3929;09:29:05;0;50	08459;8	57948;0;0;0;
$GPXUP;3929;09:29:06;0;50	08459;8	57948;0;0;0;
$GPXUP;3929;09:29:07;0;50	08459;8	57948;0;0;0;
$GPXUP;3929;09:29:08;0;50	08459;8	57948;0;0;0;
$GPXUP;3929;09:29:09;0;50	08459;8	57948;0;0;0;
$GPXUP;3929;09:29:10;0;50	08459;8	57948;0;0;0;
$GPXUP;3929;09:29:11;0;50	08459;8	57948;0;0;0;
$GPXUP;3929;09:29:12;0;50	08459;8	57948;0;0;0;
$GPXUP;3929;09:29:13;0;50	08459;8	57948;0;0;0;
$GPXUP;3929;09:29:14;0;50	08459;8	57948;0;0;0;
$GPXUP;3929;09:29:15;0;50	08459;8	57947;0;0;0;
$GPXUP;3929;09:29:16;0;50	08459;8	57947;0;0;0;
$GPXUP;3929;09:29:17;0;50	08459;8	57947;0;0;0;
$GPXUP;3929;09:29:18;0;50	08459;8	57947;0;0;0;
$GPXUP;3929;09:29:19;0;50	08459;8	57947;0;0;0;
$GPXUP;3929;09:29:20;0;50	08459;8	57947;0;0;0;
$GPXUP;3929;09:29:21;0;50	08459;8	57947;0;0;0;
$GPXUP;3929;09:29:22;0;50	08459;8	57947;0;0;0;
$GPXUP;3929;09:29:23;0;50	08459;8	57947;0;0;0;
$GPXUP;3929;09:29:24;0;50	08459;8	57947;0;0;0;
$GPXUP;3929;09:29:25;0;50	08459;8	57947;0;0;0;
$GPXUP;3929;09:29:26;0;50	08459;8	57947;0;0;0;
$GPXUP;3929;09:29:27;0;50	08459;8	57947;0;0;0;
$GPXUP;3929;09:29:28;0;50	08459;8	57947;0;0;0;
$GPXUP;3929;09:29:29;0;50	08459;8	57947;0;0;0;
$GPXUP;3929;09:29:30;0;50	08459;8	57947;0;0;0;
$GPXUP;3929;09:29:31;0;50	08459;8	57947;0;0;0;
$GPXUP;3929;09:29:32;0;50	08459;8	57947;0;0;0;
$GPXUP;3929;09:29:33;0;50	08459;8	57947;0;0;0;
$GPXUP;3929;09:29:34;0;50	08459;8	57947;0;0;0;
$GPXUP;3929;09:29:35;0;50	08459;8	57947;0;0;0;
$GPXUP;3929;09:29:36;0;50	08459;8	57947;0;0;0;
$GPXUP;3929;09:29:37;0;50	08459;8	57947;0;0;0;
$GPXUP;3929;09:29:38;0;50	08459;8	57947;0;0;0;
$GPXUP;3929;09:29:39;0;50	08459;8	57947;0;0;0;
$GPXUP;3929;09:29:40;0;50	08459;8	57947;0;0;0;
$GPXUP;3929;09:29:41;0;50	08459;8	57947;0;0;0;
$GPXUP;3929;09:29:42;0;50	08459;8	57947;0;0;0;
$GPXUP;3929;09:29:43;0;50	08459;8	57947;0;0;0;
$GPXUP;3929;09:29:44;0;50	08459;8	57947;0;0;0;
$GPXUP;3929;09:29:45;0;50	08459;8	57947;0;0;0;
$GPXUP;3929;09:29:46;0;50	08459;8	57947;0;0;0;
$GPXUP;3929;09:29:47;0;50	08459;8	57947;0;0;0;
$GPXUP;3929;09:29:48;0;50	08459;8	57947;0;0;0;
$GPXUP;3929;09:29:49;0;50	08459;8	57947;0;0;0;
$GPXUP;3929;09:29:50;0;50	08459;8	57947;0;0;0;
$GPXUP;3929;09:29:51;0;50	08459;8	57947;0;0;0;
$GPXUP;3929;09:29:52;0;50	08459;8	57947;0;0;0;
$GPXUP;3929;09:29:53;0;50	08459;8	57947;0;0;0;
$GPXUP;3929;09:29:54;0;50	08459;8	57947;0;0;0;
$GPXUP;3929;09:29:55;0;50	08459;8	57947;0;0;0;
$GPXUP;3929;09:29:56;0;50	08459;8	57947;0;0;0;
$GPXUP;3929;09:29:57;0;50	08459;8	57947;0;0;0;
$GPXUP;3929;09:29:58;0;50	08459;8	57947;0;0;0;
$GPXUP;3929;09:29:59;0;50	08459;8	57947;0;0;0;
$GPXUP;3929;09:30:00;0;50	08459;8	57947;0;0;0;
$GPXUP;3929;09:30:01;0;50	08459;8	57947;0;0;0;
$GPXUP;3929;09:30:02;0;50	08459;8	57947;0;0;0;
$GPXUP;3929;09:30:03;0;50	08459;8	57947;0;0;0;
$GPXUP;3929;09:30:04;0;50	08459;8	57947;0;0;0;
$GPXUP;3929;09:30:05;0;50	08459;8	57947;0;0;0;
$GPXUP;3929;09:30:06;0;50	08459;8	57947;0;0;0;
$GPXUP;3929;09:30:07;0;50	08459;8	57947;0;0;0;
$GPXUP;3929;09:30:08;0;50	08459;8	57947;0;0;0;
$GPXUP;3929;09:30:09;0;50	08459;8	57947;0;0;0;
$GPXUP;3929;09:30:10;0;50	08459;8	57947;0;0;0;
$GPXUP;3929;09:30:11;0;50	08459;8	57947;0;0;0;
$GPXUP;3929;09:30:12;0;50	08459;8	57947;0;0;0;
$GPXUP;3929;09:30:13;0;50	08459;8	57947;0;0;0;
$GPXUP;3929;09:30:14;0;50	08459;8	57947;0;0;0;
$GPXUP;3929;09:30:15;0;50	08459;8	57947;0;0;0;
$GPXUP;3929;09:30:16;0;50	08459;8	57947;0;0;0;
$GPXUP;3929;09:30:17;0;50	08459;8	57947;0;0;0;
$GPXUP;3929;09:30:18;0;50	08459;8	57947;0;0;0;
$GPXUP;3929;09:30:19;0;50	08459;8	57947;0;0;0;
$GPXUP;3929;09:30:20;0;50	08459;8	57947;0;0;0;
$GPXUP;3929;09:30:21;0;50	08459;8	57947;0;0;0;
$GPXUP;3929;09:30:22;0;50	08459;8	57947;0;0;0;
$GPXUP;3929;09:30:23;0;50	08459;8	57947;0;0;0;
$GPXUP;3929;09:30:24;0;50	08459;8	57947;0;0;0;
$GPXUP;3929;09:30:25;0;50	08459;8	57947;0;0;0;
$GPXUP;3929;09:30:26;0;50	08459;8	57947;0;0;0;
$GPXUP;3929;09:30:27;0;50	08459;8	57947;0;0;0;
$GPXUP;3929;09:30:28;0;50	08459;8	57947;0;0;0;
$GPXUP;3929;09:30:29;0;50	08459;8	57947;0;0;0;
$GPXUP;3929;09:30:30;0;50	08459;8	57947;0;0;0;
$GPXUP;3929;09:30:31;0;50	08459;8	57947;0;0;0;
$GPXUP;3929;09:30:32;0;50	08459;8	57947;0;0;0;
$GPXUP;3929;09:30:33;0;50	08459;8	57947;0;0;0;
$GPXUP;3929;09:30:34;0;50	08459;8	57947;0;0;0;
$GPXUP;3929;09:30:35;0;50	08459;8	57947;0;0;0;
$GPXUP;3929;09:30:36;0;50	08459;8	57947;0;0;0;
$GPXUP;3929;09:30:37;0;50	08459;8	57947;0;0;0;
$GPXUP;3929;09:30:38;0;50	08459;8	57947;0;0;0;
$GPXUP;3929;09:30:39;0;50	08459;8	57947;0;0;0;
$GPXUP;3929;09:30:40;0;50	08459;8	57947;0;0;0;
$GPXUP;3929;09:30:41;0;50	08459;8	57947;0;0;0;
$GPXUP;3929;09:30:42;0;50	08459;8	57947;0;0;0;
$GPXUP;3929;09:30:43;0;50	08459;8	57947;0;0;0;
$GPXUP;3929;09:30:44;0;50	08459;8	57947;0;0;0;
$GPXUP;3929;09:30:45;0;50	08459;8	57947;0;0;0;
$GPXUP;3929;09:30:46;0;50	08459;8	57947;0;0;0;
$GPXUP;3929;09:30:47;0;50	08459;8	57947;0;0;0;
$GPXUP;3929;09:30:48;0;50	08459;8	57947;0;0;0;
$GPXUP;3929;09:30:49;0;50	08459;8	57947;0;0;0;
$GPXUP;3929;09:30:50;0;50	08459;8	57947;0;0;0;
$GPXUP;3929;09:30:51;0;50	08459;8	57947;0;0;0;
$GPXUP;3929;09:30:52;0;50	08459;8	57947;0;0;0;
$GPXUP;3929;09:30:53;0;50	08459;8	57947;0;0;0;
$GPXUP;3929;09:30:54;0;50	08459;8	57947;0;0;0;
$GPXUP;3929;09:30:55;0;50	08459;8	57947;0;0;0;
$GPXUP;3929;09:30:56;0;50	08459;8	57947;0;0;0;
$GPXUP;3929;09:30:57;0;50	08459;8	57947;0;0;0;
$GPXUP;3929;09:30:58;0;50	08459;8	57947;0;0;0;
$GPXUP;3929;09:30:59;0;50	08459;8	57947;0;0;0;
$GPXUP;3929;09:31:00;0;50	08459;8	57947;0;0;0;
$GPXUP;3929;09:31:01;0;50	08459;8	57947;0;0;0;
$GPXUP;3929;09:31:02;0;50	08459;8	57947;0;0;0;
$GPXUP;3929;09:31:03;0;50	08459;8	57947;0;0;0;
$GPXUP;3929;09:31:04;0;50	08459;8	57947;0;0;0;
$GPXUP;3929;09:31:05;0;50	08459;8	57947;0;0;0;
$GPXUP;3929;09:31:06;0;50	08459;8	57947;0;0;0;
$GPXUP;3929;09:31:07;0;50	08459;8	57947;0;0;0;
$GPXUP;3929;09:31:08;0;50	08459;8	57947;0;0;0;
$GPXUP;3929;09:31:09;0;50	08459;8	57947;0;0;0;
$GPXUP;3929;09:31:10;0;50	08459;8	57947;0;0;0;
$GPXUP;3929;09:31:11;0;50	08459;8	57947;0;0;0;
$GPXUP;3929;09:31:12;0;50	08459;8	57947;0;0;0;
$GPXUP;3929;09:31:13;0;50	08459;8	57947;0;0;0;
$GPXUP;3929;09:31:14;0;50	08459;8	57947;0;0;0;
$GPXUP;3929;09:31:15;0;50	08459;8	57947;0;0;0;
$GPXUP;3929;09:31:16;0;50	08459;8	57947;0;0;0;
$GPXUP;3929;09:31:17;0;50	08459;8	57947;0;0;0;
$GPXUP;3929;09:31:18;0;50	08459;8	57947;0;0;0;
$GPXUP;3929;09:31:19;0;50	08459;8	57947;0;0;0;
$GPXUP;3929;09:31:20;0;50	08459;8	57947;0;0;0;
$GPXUP;3929;09:31:21;0;50	08459;8	57947;0;0;0;
$GPXUP;3929;09:31:22;0;50	08459;8	57947;0;0;0;
$GPXUP;3929;09:31:23;0;50	08459;8	57947;0;0;0;
$GPXUP;3929;09:31:24;0;50	08459;8	57947;0;0;0;
$GPXUP;3929;09:31:25;0;50	08459;8	57947;0;0;0;
$GPXUP;3929;09:31:26;0;50	08459;8	57947;0;0;0;
$GPXUP;3929;09:31:27;0;50	08459;8	57947;0;0;0;
$GPXUP;3929;09:31:28;0;50	08459;8	57947;0;0;0;
$GPXUP;3929;09:31:29;0;50	08459;8	57947;0;0;0;
$GPXUP;3929;09:31:30;0;50	08459;8	57947;0;0;0;
$GPXUP;3929;09:31:31;0;50	08459;8	57947;0;0;0;
$GPXUP;3929;09:31:32;0;50	08459;8	57947;0;0;0;
$GPXUP;3929;09:31:33;0;50	08459;8	57947;0;0;0;
$GPXUP;3929;09:31:34;0;50	08459;8	57947;0;0;0;
$GPXUP;3929;09:31:35;0;50	08459;8	57947;0;0;0;
$GPXUP;3929;09:31:36;0;50	08459;8	57947;0;0;0;
$GPXUP;3929;09:31:37;0;50	08459;8	57947;0;0;0;
$GPXUP;3929;09:31:38;0;50	08459;8	57947;0;0;0;
$GPXUP;3929;09:31:39;0;50	08459;8	57947;0;0;0;
$GPXUP;3929;09:31:40;0;50	08459;8	57947;0;0;0;
$GPXUP;3929;09:31:41;0;50	08459;8	57947;0;0;0;
$GPXUP;3929;09:31:42;0;50	08459;8	57947;0;0;0;
$GPXUP;3929;09:31:43;0;50	08459;8	57947;0;0;0;
$GPXUP;3929;09:31:44;0;50	08459;8	57947;0;0;0;
$GPXUP;3929;09:31:45;0;50	08459;8	57947;0;0;0;
$GPXUP;3929;09:31:46;0;50	08459;8	57947;0;0;0;
$GPXUP;3929;09:31:47;0;50	08459;8	57947;0;0;0;
$GPXUP;3929;09:31:48;0;50	08459;8	57947;0;0;0;
$GPXUP;3929;09:31:49;0;50	08459;8	57947;0;0;0;
$GPXUP;3929;09:31:50;0;50	08459;8	57947;0;0;0;
$GPXUP;3929;09:31:51;0;50	08459;8	57947;0;0;0;
$GPXUP;3929;09:31:52;0;50	08459;8	57947;0;0;0;
$GPXUP;3929;09:31:53;0;50	08459;8	57947;0;0;0;
$GPXUP;3929;09:31:54;0;50	08459;8	57947;0;0;0;
$GPXUP;3929;09:31:55;0;50	08459;8	57947;0;0;0;
$GPXUP;3929;09:31:56;0;50	08459;8	57947;0;0;0;
$GPXUP;3929;09:31:57;0;50	08459;8	57947;0;0;0;
$GPXUP;3929;09:31:58;0;50	08459;8	57947;0;0;0;
$GPXUP;3929;09:31:59;0;50	08459;8	57947;0;0;0;
$GPXUP;3929;09:32:00;0;50	08459;8	57947;0;0;0;
$GPXUP;3929;09:32:01;0;50	08459;8	57947;0;0;0;
$GPXUP;3929;09:32:02;0;50	08459;8	57947;0;0;0;
$GPXUP;3929;09:32:03;0;50	08459;8	57947;0;0;0;
$GPXUP;3929;09:32:04;0;50	08459;8	57947;0;0;0;
$GPXUP;3929;09:32:05;0;50	08459;8	57947;0;0;0;
$GPXUP;3929;09:32:06;0;50	08459;8	57947;0;0;0;
$GPXUP;3929;09:32:07;0;50	08459;8	57947;0;0;0;
$GPXUP;3929;09:32:08;0;50	08459;8	57947;0;0;0;
$GPXUP;3929;09:32:09;0;50	08459;8	57947;0;0;0;
$GPXUP;3929;09:32:10;0;50	08459;8	57947;0;0;0;
$GPXUP;3929;09:32:11;0;50	08459;8	57947;0;0;0;
$GPXUP;3929;09:32:12;0;50	08459;8	57947;0;0;0;
$GPXUP;3929;09:32:13;0;50	08459;8	57947;0;0;0;
$GPXUP;3929;09:32:14;0;50	08459;8	57947;0;0;0;
$GPXUP;3929;09:32:15;0;50	08459;8	57947;0;0;0;
$GPXUP;3929;09:32:16;0;50	08459;8	57947;0;0;0;
$GPXUP;3929;09:32:17;0;50	08459;8	57947;0;0;0;
$GPXUP;3929;09:32:18;0;50	08459;8	57947;0;0;0;
$GPXUP;3929;09:32:19;0;50	08459;8	57947;0;0;0;
$GPXUP;3929;09:32:20;0;50	08459;8	57947;0;0;0;
$GPXUP;3929;09:32:21;0;50	08459;8	57947;0;0;0;
$GPXUP;3929;09:32:22;0;50	08459;8	57947;0;0;0;
$GPXUP;3929;09:32:23;0;50	08459;8	57947;0;0;0;
$GPXUP;3929;09:32:24;0;50	08459;8	57947;0;0;0;
$GPXUP;3929;09:32:25;0;50	08459;8	57947;0;0;0;
$GPXUP;3929;09:32:26;0;50	08459;8	57947;0;0;0;
$GPXUP;3929;09:32:27;0;50	08459;8	57947;0;0;0;
$GPXUP;3929;09:32:28;0;50	08459;8	57947;0;0;0;
$GPXUP;3929;09:32:29;0;50	08459;8	57947;0;0;0;
$GPXUP;3929;09:32:30;0;50	08459;8	57947;0;0;0;
$GPXUP;3929;09:32:31;0;50	08459;8	57947;0;0;0;
$GPXUP;3929;09:32:32;0;50	08459;8	57947;0;0;0;
$GPXUP;3929;09:32:33;0;50	08459;8	57947;0;0;0;
$GPXUP;3929;09:32:34;0;50	08459;8	57947;0;0;0;
$GPXUP;3929;09:32:35;0;50	08459;8	57947;0;0;0;
$GPXUP;3929;09:32:36;0;50	08459;8	57947;0;0;0;
$GPXUP;3929;09:32:37;0;50	08459;8	57947;0;0;0;
$GPXUP;3929;09:32:38;0;50	08459;8	57947;0;0;0;
$GPXUP;3929;09:32:39;0;50	08459;8	57947;0;0;0;
$GPXUP;3929;09:32:40;0;50	08459;8	57947;0;0;0;
$GPXUP;3929;09:32:41;0;50	08459;8	57947;0;0;0;
$GPXUP;3929;09:32:42;0;50	08459;8	57947;0;0;0;
$GPXUP;3929;09:32:43;0;50	08459;8	57947;0;0;0;
$GPXUP;3929;09:32:44;0;50	08459;8	57947;0;0;0;
$GPXUP;3929;09:32:45;0;50	08459;8	57947;0;0;0;
$GPXUP;3929;09:32:46;0;50	08459;8	57947;0;0;0;
$GPXUP;3929;09:32:47;0;50	08459;8	57947;0;0;0;
$GPXUP;3929;09:32:48;0;50	08459;8	57947;0;0;0;
$GPXUP;3929;09:32:49;0;50	08459;8	57947;0;0;0;
$GPXUP;3929;09:32:50;0;50	08459;8	57947;0;0;0;
$GPXUP;3929;09:32:51;0;50	08459;8	57947;0;0;0;
$GPXUP;3929;09:32:52;0;50	08459;8	57947;0;0;0;
$GPXUP;3929;09:32:53;0;50	08459;8	57947;0;0;0;
$GPXUP;3929;09:32:54;0;50	08459;8	57947;0;0;0;
$GPXUP;3929;09:32:55;0;50	08459;8	57947;0;0;0;
$GPXUP;3929;09:32:56;0;50	08459;8	57947;0;0;0;
$GPXUP;3929;09:32:57;0;50	08459;8	57947;0;0;0;
$GPXUP;3929;09:32:58;0;50	08459;8	57947;0;0;0;
$GPXUP;3929;09:32:59;0;50	08459;8	57947;0;0;0;
$GPXUP;3929;09:33:00;0;50	08459;8	57947;0;0;0;
$GPXUP;3929;09:33:01;0;50	08459;8	57947;0;0;0;
$GPXUP;3929;09:33:02;0;50	08459;8	57947;0;0;0;
$GPXUP;3929;09:33:03;0;50	08459;8	57947;0;0;0;
$GPXUP;3929;09:33:04;0;50	08459;8	57947;0;0;0;
$GPXUP;3929;09:33:05;0;50	08459;8	57947;0;0;0;
$GPXUP;3929;09:33:06;0;50	08459;8	57947;0;0;0;
$GPXUP;3929;09:33:07;0;50	08459;8	57947;0;0;0;
$GPXUP;3929;09:33:08;0;50	08459;8	57947;0;0;0;
$GPXUP;3929;09:33:09;0;50	08459;8	57947;0;0;0;
$GPXUP;3929;09:33:10;0;50	08459;8	57947;0;0;0;
$GPXUP;3929;09:33:11;0;50	08459;8	57947;0;0;0;
$GPXUP;3929;09:33:12;0;50	08459;8	57947;0;0;0;
$GPXUP;3929;09:33:13;0;50	08459;8	57947;0;0;0;
$GPXUP;3929;09:33:14;0;50	08459;8	57947;0;0;0;
$GPXUP;3929;09:33:15;0;50	08459;8	57947;0;0;0;
$GPXUP;3929;09:33:16;0;50	08459;8	57947;0;0;0;
$GPXUP;3929;09:33:17;0;50	08459;8	57947;0;0;0;
$GPXUP;3929;09:33:18;0;50	08459;8	57947;0;0;0;
$GPXUP;3929;09:33:19;0;50	08459;8	57947;0;0;0;
$GPXUP;3929;09:33:20;0;50	08459;8	57947;0;0;0;
$GPXUP;3929;09:33:21;0;50	08459;8	57947;0;0;0;
$GPXUP;3929;09:33:22;0;50	08459;8	57947;0;0;0;
$GPXUP;3929;09:33:23;0;50	08459;8	57947;0;0;0;
$GPXUP;3929;09:33:24;0;50	08459;8	57947;0;0;0;
$GPXUP;3929;09:33:25;0;50	08459;8	57947;0;0;0;
$GPXUP;3929;09:33:26;0;50	08459;8	57947;0;0;0;
$GPXUP;3929;09:33:27;0;50	08459;8	57947;0;0;0;
$GPXUP;3929;09:33:28;0;50	08459;8	57947;0;0;0;
$GPXUP;3929;09:33:29;0;50	08459;8	57947;0;0;0;
$GPXUP;3929;09:33:30;0;50	08459;8	57947;0;0;0;
$GPXUP;3929;09:33:31;0;50	08459;8	57947;0;0;0;
$GPXUP;3929;09:33:32;0;50	08459;8	57947;0;0;0;
$GPXUP;3929;09:33:33;0;50	08459;8	57947;0;0;0;
$GPXUP;3929;09:33:34;0;50	08459;8	57947;0;0;0;
$GPXUP;3929;09:33:35;0;50	08459;8	57947;0;0;0;
$GPXUP;3929;09:33:36;0;50	08459;8	57947;0;0;0;
$GPXUP;3929;09:33:37;0;50	08459;8	57947;0;0;0;
$GPXUP;3929;09:33:38;0;50	08459;8	57947;0;0;0;
$GPXUP;3929;09:33:39;0;50	08459;8	57947;0;0;0;
$GPXUP;3929;09:33:40;0;50	08459;8	57947;0;0;0;
$GPXUP;3929;09:33:41;0;50	08459;8	57947;0;0;0;
$GPXUP;3929;09:33:42;0;50	08459;8	57947;0;0;0;
$GPXUP;3929;09:33:43;0;50	08459;8	57947;0;0;0;
$GPXUP;3929;09:33:44;0;50	08459;8	57947;0;0;0;
$GPXUP;3929;09:33:45;0;50	08459;8	57947;0;0;0;
$GPXUP;3929;09:33:46;0;50	08459;8	57947;0;0;0;
$GPXUP;3929;09:33:47;0;50	08459;8	57947;0;0;0;
$GPXUP;3929;09:33:48;0;50	08459;8	57947;0;0;0;
$GPXUP;3929;09:33:49;0;50	08459;8	57947;0;0;0;
$GPXUP;3929;09:33:50;0;50	08459;8	57947;0;0;0;
$GPXUP;3929;09:33:51;0;50	08459;8	57947;0;0;0;
$GPXUP;3929;09:33:52;0;50	08459;8	57947;0;0;0;
$GPXUP;3929;09:33:53;0;50	08459;8	57947;0;0;0;
$GPXUP;3929;09:33:54;0;50	08459;8	57947;0;0;0;
$GPXUP;3929;09:33:55;0;50	08459;8	57947;0;0;0;
$GPXUP;3929;09:33:56;0;50	08459;8	57947;0;0;0;
$GPXUP;3929;09:33:57;0;50	08459;8	57947;0;0;0;
$GPXUP;3929;09:33:58;0;50	08459;8	57947;0;0;0;
$GPXUP;3929;09:33:59;0;50	08459;8	57947;0;0;0;
$GPXUP;3929;09:34:00;0;50	08459;8	57947;0;0;0;
$GPXUP;3929;09:34:01;0;50	08459;8	57947;0;0;0;
$GPXUP;3929;09:34:02;0;50	08459;8	57947;0;0;0;
$GPXUP;3929;09:34:03;0;50	08459;8	57947;0;0;0;
$GPXUP;3929;09:34:04;0;50	08459;8	57947;0;0;0;
$GPXUP;3929;09:34:05;0;50	08459;8	57947;0;0;0;
$GPXUP;3929;09:34:06;0;50	08459;8	57947;0;0;0;
$GPXUP;3929;09:34:07;0;50	08459;8	57947;0;0;0;
$GPXUP;3929;09:34:08;0;50	08459;8	57947;0;0;0;
$GPXUP;3929;09:34:09;0;50	08459;8	57947;0;0;0;
$GPXUP;3929;09:34:10;0;50	08459;8	57947;0;0;0;
$GPXUP;3929;09:34:11;0;50	08459;8	57947;0;0;0;
$GPXUP;3929;09:34:12;0;50	08459;8	57947;0;0;0;
$GPXUP;3929;09:34:13;0;50	08459;8	57947;0;0;0;
$GPXUP;3929;09:34:14;0;50	08459;8	57947;0;0;0;
$GPXUP;3929;09:34:15;0;50	08459;8	57947;0;0;0;
$GPXUP;3929;09:34:16;0;50	08459;8	57947;0;0;0;
$GPXUP;3929;09:34:17;0;50	08459;8	57947;0;0;0;
$GPXUP;3929;09:34:18;0;50	08459;8	57947;0;0;0;
$GPXUP;3929;09:34:19;0;50	08459;8	57947;0;0;0;
$GPXUP;3929;09:34:20;0;50	08459;8	57947;0;0;0;
$GPXUP;3929;09:34:21;0;50	08459;8	57947;0;0;0;
$GPXUP;3929;09:34:22;0;50	08459;8	57947;0;0;0;
$GPXUP;3929;09:34:23;0;50	08459;8	57947;0;0;0;
$GPXUP;3929;09:34:24;0;50	08459;8	57947;0;0;0;
$GPXUP;3929;09:34:25;0;50	08459;8	57947;0;0;0;
$GPXUP;3929;09:34:26;0;50	08459;8	57947;0;0;0;
$GPXUP;3929;09:34:27;0;50	08459;8	57947;0;0;0;
$GPXUP;3929;09:34:28;0;50	08459;8	57947;0;0;0;
$GPXUP;3929;09:34:29;0;50	08459;8	57947;0;0;0;
$GPXUP;3929;09:34:30;0;50	08459;8	57947;0;0;0;
$GPXUP;3929;09:34:31;0;50	08459;8	57947;0;0;0;
$GPXUP;3929;09:34:32;0;50	08459;8	57947;0;0;0;
$GPXUP;3929;09:34:33;0;50	08459;8	57947;0;0;0;
$GPXUP;3929;09:34:34;0;50	08459;8	57947;0;0;0;
$GPXUP;3929;09:34:35;0;50	08459;8	57947;0;0;0;
$GPXUP;3929;09:34:36;0;50	08459;8	57947;0;0;0;
$GPXUP;3929;09:34:37;0;50	08459;8	57947;0;0;0;
$GPXUP;3929;09:34:38;0;50	08459;8	57947;0;0;0;
$GPXUP;3929;09:34:39;0;50	08459;8	57947;0;0;0;
$GPXUP;3929;09:34:40;0;50	08459;8	57947;0;0;0;
$GPXUP;3929;09:34:41;0;50	08459;8	57947;0;0;0;
$GPXUP;3929;09:34:42;0;50	08459;8	57947;0;0;0;
$GPXUP;3929;09:34:43;0;50	08459;8	57947;0;0;0;
$GPXUP;3929;09:34:44;0;50	08459;8	57947;0;0;0;
$GPXUP;3929;09:34:45;0;50	08459;8	57947;0;0;0;
$GPXUP;3929;09:34:46;0;50	08459;8	57947;0;0;0;
$GPXUP;3929;09:34:47;0;50	08459;8	57947;0;0;0;
$GPXUP;3929;09:34:48;0;50	08459;8	57947;0;0;0;
$GPXUP;3929;09:34:49;0;50	08459;8	57947;0;0;0;
$GPXUP;3929;09:34:50;0;50	08459;8	57947;0;0;0;
$GPXUP;3929;09:34:51;0;50	08459;8	57947;0;0;0;
$GPXUP;3929;09:34:52;0;50	08459;8	57947;0;0;0;
$GPXUP;3929;09:34:53;0;50	08459;8	57947;0;0;0;
$GPXUP;3929;09:34:54;0;50	08459;8	57947;0;0;0;
$GPXUP;3929;09:34:55;0;50	08459;8	57947;0;0;0;
$GPXUP;3929;09:34:56;0;50	08459;8	57947;0;0;0;
[truncated: 7,487 more rows]
