# Supplementary material for: Pigeon Navigation: Different Routes Lead to Frankfurt
Source: PLoS One. 2014 Nov 12;9(11):e112439. doi: 10.1371/journal.pone.0112439 (PMC4229201; doi:10.1371/journal.pone.0112439)
Supplement: File S4 — Files containing the original track data and a ‘Read me’ explaining the data format. (ZIP) [file pone.0112439.s004.zip › S-KB/100525xup08_797.log]

$GPXUP;3929;09:32:17;0;50	07178;8	5388;0;0;0;
$GPXUP;3929;09:32:18;0;50	07179;8	5388;0;0;4;
$GPXUP;3929;09:32:19;0;50	07181;8	53881;0;0;6;
$GPXUP;3929;09:32:20;0;50	07185;8	53886;0;0;15;
$GPXUP;3929;09:32:21;0;50	0719;8	53899;0;0;30;
$GPXUP;3929;09:32:22;0;50	07192;8	53918;0;0;42;
$GPXUP;3929;09:32:23;0;50	07188;8	53939;0;0;51;
$GPXUP;3929;09:32:24;0;50	0718;8	53955;0;0;48;
$GPXUP;3929;09:32:25;0;50	07167;8	53966;0;0;49;
$GPXUP;3929;09:32:26;0;50	07153;8	53971;0;0;51;
$GPXUP;3929;09:32:27;0;50	07137;8	53968;0;0;53;
$GPXUP;3929;09:32:28;0;50	07122;8	53957;0;0;57;
$GPXUP;3929;09:32:29;0;50	0711;8	53941;0;0;61;
$GPXUP;3929;09:32:30;0;50	07098;8	53922;0;0;63;
$GPXUP;3929;09:32:31;0;50	07088;8	53902;0;0;63;
$GPXUP;3929;09:32:32;0;50	07079;8	53881;0;0;62;
$GPXUP;3929;09:32:33;0;50	07074;8	53858;0;0;62;
$GPXUP;3929;09:32:34;0;50	07073;8	53833;0;0;61;
$GPXUP;3929;09:32:35;0;50	07076;8	5381;0;0;61;
$GPXUP;3929;09:32:36;0;50	07085;8	53789;0;0;58;
$GPXUP;3929;09:32:37;0;50	07097;8	53778;0;0;48;
$GPXUP;3929;09:32:38;0;50	07112;8	53779;0;0;46;
$GPXUP;3929;09:32:39;0;50	07124;8	53793;0;0;46;
$GPXUP;3929;09:32:40;0;50	0713;8	53816;0;0;48;
$GPXUP;3929;09:32:41;0;50	07129;8	53841;0;0;50;
$GPXUP;3929;09:32:42;0;50	07124;8	53864;0;0;54;
$GPXUP;3929;09:32:43;0;50	07117;8	53885;0;0;54;
$GPXUP;3929;09:32:44;0;50	0711;8	53904;0;0;54;
$GPXUP;3929;09:32:45;0;50	07103;8	53923;0;0;54;
$GPXUP;3929;09:32:46;0;50	07093;8	53939;0;0;55;
$GPXUP;3929;09:32:47;0;50	07081;8	53951;0;0;54;
$GPXUP;3929;09:32:48;0;50	07067;8	53957;0;0;54;
$GPXUP;3929;09:32:49;0;50	07051;8	53954;0;0;56;
$GPXUP;3929;09:32:50;0;50	07036;8	5394;0;0;61;
$GPXUP;3929;09:32:51;0;50	07022;8	53921;0;0;66;
$GPXUP;3929;09:32:52;0;50	07011;8	539;0;0;65;
$GPXUP;3929;09:32:53;0;50	07002;8	53878;0;0;64;
$GPXUP;3929;09:32:54;0;50	06995;8	53855;0;0;63;
$GPXUP;3929;09:32:55;0;50	06992;8	53831;0;0;61;
$GPXUP;3929;09:32:56;0;50	06992;8	53807;0;0;59;
$GPXUP;3929;09:32:57;0;50	06994;8	53783;0;0;59;
$GPXUP;3929;09:32:58;0;50	06999;8	53761;0;0;59;
$GPXUP;3929;09:32:59;0;50	07006;8	53741;0;0;57;
$GPXUP;3929;09:33:00;0;50	07016;8	53726;0;0;54;
$GPXUP;3929;09:33:01;0;50	0703;8	53719;0;0;51;
$GPXUP;3929;09:33:02;0;50	07045;8	53724;0;0;47;
$GPXUP;3929;09:33:03;0;50	07057;8	5374;0;0;47;
$GPXUP;3929;09:33:04;0;50	07062;8	53763;0;0;50;
$GPXUP;3929;09:33:05;0;50	07062;8	53787;0;0;52;
$GPXUP;3929;09:33:06;0;50	07057;8	53811;0;0;54;
$GPXUP;3929;09:33:07;0;50	07049;8	5383;0;0;55;
$GPXUP;3929;09:33:08;0;50	07038;8	53845;0;0;55;
$GPXUP;3929;09:33:09;0;50	07026;8	53858;0;0;57;
$GPXUP;3929;09:33:10;0;50	07013;8	5387;0;0;57;
$GPXUP;3929;09:33:11;0;50	07;8	53882;0;0;57;
$GPXUP;3929;09:33:12;0;50	06989;8	53896;0;0;58;
$GPXUP;3929;09:33:13;0;50	06979;8	53913;0;0;58;
$GPXUP;3929;09:33:14;0;50	06971;8	53932;0;0;58;
$GPXUP;3929;09:33:15;0;50	06964;8	53952;0;0;58;
$GPXUP;3929;09:33:16;0;50	06956;8	53971;0;0;58;
$GPXUP;3929;09:33:17;0;50	06946;8	53988;0;0;58;
$GPXUP;3929;09:33:18;0;50	06937;8	54006;0;0;57;
$GPXUP;3929;09:33:19;0;50	06928;8	54023;0;0;57;
$GPXUP;3929;09:33:20;0;50	06919;8	5404;0;0;56;
$GPXUP;3929;09:33:21;0;50	06909;8	54056;0;0;57;
$GPXUP;3929;09:33:22;0;50	06897;8	5407;0;0;59;
$GPXUP;3929;09:33:23;0;50	06883;8	54081;0;0;62;
$GPXUP;3929;09:33:24;0;50	0687;8	54092;0;0;61;
$GPXUP;3929;09:33:25;0;50	06858;8	54108;0;0;60;
$GPXUP;3929;09:33:26;0;50	06849;8	54126;0;0;59;
$GPXUP;3929;09:33:27;0;50	06842;8	54146;0;0;59;
$GPXUP;3929;09:33:28;0;50	0684;8	54168;0;0;58;
$GPXUP;3929;09:33:29;0;50	06843;8	5419;0;0;55;
$GPXUP;3929;09:33:30;0;50	06851;8	54209;0;0;53;
$GPXUP;3929;09:33:31;0;50	06862;8	54222;0;0;50;
$GPXUP;3929;09:33:32;0;50	06876;8	54226;0;0;49;
$GPXUP;3929;09:33:33;0;50	06891;8	54223;0;0;53;
$GPXUP;3929;09:33:34;0;50	06905;8	54217;0;0;55;
$GPXUP;3929;09:33:35;0;50	06919;8	54206;0;0;58;
$GPXUP;3929;09:33:36;0;50	06931;8	54192;0;0;59;
$GPXUP;3929;09:33:37;0;50	06941;8	54174;0;0;58;
$GPXUP;3929;09:33:38;0;50	06948;8	54153;0;0;58;
$GPXUP;3929;09:33:39;0;50	06954;8	54131;0;0;59;
$GPXUP;3929;09:33:40;0;50	06956;8	54107;0;0;62;
$GPXUP;3929;09:33:41;0;50	06955;8	54082;0;0;64;
$GPXUP;3929;09:33:42;0;50	06953;8	54057;0;0;61;
$GPXUP;3929;09:33:43;0;50	06954;8	54033;0;0;60;
$GPXUP;3929;09:33:44;0;50	06955;8	54008;0;0;65;
$GPXUP;3929;09:33:45;0;50	06955;8	53982;0;0;67;
$GPXUP;3929;09:33:46;0;50	06954;8	53955;0;0;68;
$GPXUP;3929;09:33:47;0;50	0695;8	53929;0;0;67;
$GPXUP;3929;09:33:48;0;50	06944;8	53905;0;0;67;
$GPXUP;3929;09:33:49;0;50	06934;8	53883;0;0;67;
$GPXUP;3929;09:33:50;0;50	06922;8	53865;0;0;66;
$GPXUP;3929;09:33:51;0;50	06908;8	53849;0;0;66;
$GPXUP;3929;09:33:52;0;50	06895;8	53832;0;0;67;
$GPXUP;3929;09:33:53;0;50	06883;8	53813;0;0;67;
$GPXUP;3929;09:33:54;0;50	06873;8	53792;0;0;67;
$GPXUP;3929;09:33:55;0;50	06863;8	53772;0;0;67;
$GPXUP;3929;09:33:56;0;50	0685;8	53755;0;0;66;
$GPXUP;3929;09:33:57;0;50	06834;8	53743;0;0;69;
$GPXUP;3929;09:33:58;0;50	06819;8	53731;0;0;69;
$GPXUP;3929;09:33:59;0;50	06804;8	53717;0;0;71;
$GPXUP;3929;09:34:00;0;50	06788;8	53703;0;0;70;
$GPXUP;3929;09:34:01;0;50	06772;8	53694;0;0;68;
$GPXUP;3929;09:34:02;0;50	06754;8	5369;0;0;69;
$GPXUP;3929;09:34:03;0;50	06737;8	5369;0;0;69;
$GPXUP;3929;09:34:04;0;50	0672;8	53696;0;0;70;
$GPXUP;3929;09:34:05;0;50	06704;8	53709;0;0;69;
$GPXUP;3929;09:34:06;0;50	06689;8	53724;0;0;67;
$GPXUP;3929;09:34:07;0;50	06676;8	5374;0;0;65;
$GPXUP;3929;09:34:08;0;50	06664;8	53757;0;0;62;
$GPXUP;3929;09:34:09;0;50	06654;8	53776;0;0;60;
$GPXUP;3929;09:34:10;0;50	06644;8	53793;0;0;60;
$GPXUP;3929;09:34:11;0;50	06632;8	53808;0;0;62;
$GPXUP;3929;09:34:12;0;50	06618;8	5382;0;0;64;
$GPXUP;3929;09:34:13;0;50	06602;8	5383;0;0;66;
$GPXUP;3929;09:34:14;0;50	06588;8	53844;0;0;66;
$GPXUP;3929;09:34:15;0;50	06576;8	5386;0;0;64;
$GPXUP;3929;09:34:16;0;50	06565;8	53878;0;0;60;
$GPXUP;3929;09:34:17;0;50	06558;8	53897;0;0;56;
$GPXUP;3929;09:34:18;0;50	06555;8	53918;0;0;52;
$GPXUP;3929;09:34:19;0;50	0656;8	53937;0;0;48;
$GPXUP;3929;09:34:20;0;50	06571;8	53952;0;0;52;
$GPXUP;3929;09:34:21;0;50	06585;8	53961;0;0;50;
$GPXUP;3929;09:34:22;0;50	06601;8	53964;0;0;55;
$GPXUP;3929;09:34:23;0;50	06617;8	53963;0;0;57;
$GPXUP;3929;09:34:24;0;50	06632;8	53958;0;0;59;
$GPXUP;3929;09:34:25;0;50	06646;8	53949;0;0;60;
$GPXUP;3929;09:34:26;0;50	06661;8	53938;0;0;60;
$GPXUP;3929;09:34:27;0;50	06675;8	53928;0;0;62;
$GPXUP;3929;09:34:28;0;50	06689;8	53916;0;0;61;
$GPXUP;3929;09:34:29;0;50	06702;8	53903;0;0;58;
$GPXUP;3929;09:34:30;0;50	06714;8	53892;0;0;56;
$GPXUP;3929;09:34:31;0;50	06729;8	5389;0;0;56;
$GPXUP;3929;09:34:32;0;50	06743;8	53897;0;0;56;
$GPXUP;3929;09:34:33;0;50	06753;8	53912;0;0;51;
$GPXUP;3929;09:34:34;0;50	0676;8	53931;0;0;52;
$GPXUP;3929;09:34:35;0;50	06768;8	53948;0;0;51;
$GPXUP;3929;09:34:36;0;50	06777;8	53962;0;0;51;
$GPXUP;3929;09:34:37;0;50	06788;8	53973;0;0;51;
$GPXUP;3929;09:34:38;0;50	06801;8	5398;0;0;54;
$GPXUP;3929;09:34:39;0;50	06815;8	53981;0;0;55;
$GPXUP;3929;09:34:40;0;50	06829;8	53977;0;0;59;
$GPXUP;3929;09:34:41;0;50	06844;8	53973;0;0;59;
$GPXUP;3929;09:34:42;0;50	06859;8	53972;0;0;60;
$GPXUP;3929;09:34:43;0;50	06874;8	53975;0;0;61;
$GPXUP;3929;09:34:44;0;50	06889;8	53982;0;0;59;
$GPXUP;3929;09:34:45;0;50	06902;8	53992;0;0;58;
$GPXUP;3929;09:34:46;0;50	06913;8	54007;0;0;59;
$GPXUP;3929;09:34:47;0;50	06923;8	54024;0;0;59;
$GPXUP;3929;09:34:48;0;50	06932;8	54042;0;0;58;
$GPXUP;3929;09:34:49;0;50	0694;8	54061;0;0;58;
$GPXUP;3929;09:34:50;0;50	06951;8	54076;0;0;57;
$GPXUP;3929;09:34:51;0;50	06964;8	54086;0;0;58;
$GPXUP;3929;09:34:52;0;50	06979;8	54092;0;0;62;
$GPXUP;3929;09:34:53;0;50	06994;8	54098;0;0;64;
$GPXUP;3929;09:34:54;0;50	0701;8	54102;0;0;66;
$GPXUP;3929;09:34:55;0;50	07027;8	54105;0;0;66;
$GPXUP;3929;09:34:56;0;50	07044;8	5411;0;0;66;
$GPXUP;3929;09:34:57;0;50	07059;8	54118;0;0;65;
$GPXUP;3929;09:34:58;0;50	07074;8	54126;0;0;63;
$GPXUP;3929;09:34:59;0;50	07089;8	54134;0;0;61;
$GPXUP;3929;09:35:00;0;50	07103;8	54142;0;0;59;
$GPXUP;3929;09:35:01;0;50	07117;8	54148;0;0;58;
$GPXUP;3929;09:35:02;0;50	0713;8	54158;0;0;59;
$GPXUP;3929;09:35:03;0;50	07144;8	54167;0;0;60;
$GPXUP;3929;09:35:04;0;50	07157;8	54178;0;0;61;
$GPXUP;3929;09:35:05;0;50	0717;8	54191;0;0;62;
$GPXUP;3929;09:35:06;0;50	07184;8	54204;0;0;64;
$GPXUP;3929;09:35:07;0;50	07197;8	54217;0;0;65;
$GPXUP;3929;09:35:08;0;50	07209;8	54234;0;0;66;
$GPXUP;3929;09:35:09;0;50	07221;8	54253;0;0;66;
$GPXUP;3929;09:35:10;0;50	07232;8	54271;0;0;64;
$GPXUP;3929;09:35:11;0;50	07243;8	54288;0;0;63;
$GPXUP;3929;09:35:12;0;50	07256;8	54304;0;0;63;
$GPXUP;3929;09:35:13;0;50	07268;8	54319;0;0;63;
$GPXUP;3929;09:35:14;0;50	07278;8	54336;0;0;62;
$GPXUP;3929;09:35:15;0;50	07287;8	54356;0;0;63;
$GPXUP;3929;09:35:16;0;50	07296;8	54377;0;0;65;
$GPXUP;3929;09:35:17;0;50	07307;8	54397;0;0;67;
$GPXUP;3929;09:35:18;0;50	0732;8	54414;0;0;66;
$GPXUP;3929;09:35:19;0;50	07334;8	54427;0;0;67;
$GPXUP;3929;09:35:20;0;50	07348;8	54441;0;0;68;
$GPXUP;3929;09:35:21;0;50	07364;8	54453;0;0;70;
$GPXUP;3929;09:35:22;0;50	0738;8	54464;0;0;69;
$GPXUP;3929;09:35:23;0;50	07395;8	54477;0;0;69;
$GPXUP;3929;09:35:24;0;50	0741;8	54489;0;0;68;
$GPXUP;3929;09:35:25;0;50	07426;8	54499;0;0;67;
$GPXUP;3929;09:35:26;0;50	07441;8	54508;0;0;66;
$GPXUP;3929;09:35:27;0;50	07457;8	54518;0;0;65;
$GPXUP;3929;09:35:28;0;50	07471;8	54529;0;0;63;
$GPXUP;3929;09:35:29;0;50	07485;8	54539;0;0;62;
$GPXUP;3929;09:35:30;0;50	07499;8	54549;0;0;63;
$GPXUP;3929;09:35:31;0;50	07512;8	54562;0;0;64;
$GPXUP;3929;09:35:32;0;50	07526;8	54577;0;0;66;
$GPXUP;3929;09:35:33;0;50	07539;8	54592;0;0;65;
$GPXUP;3929;09:35:34;0;50	07552;8	54606;0;0;64;
$GPXUP;3929;09:35:35;0;50	07565;8	54621;0;0;64;
$GPXUP;3929;09:35:36;0;50	07576;8	54638;0;0;64;
$GPXUP;3929;09:35:37;0;50	07585;8	54659;0;0;65;
$GPXUP;3929;09:35:38;0;50	07593;8	54682;0;0;65;
$GPXUP;3929;09:35:39;0;50	07599;8	54705;0;0;65;
$GPXUP;3929;09:35:40;0;50	07604;8	54729;0;0;64;
$GPXUP;3929;09:35:41;0;50	07609;8	54752;0;0;63;
$GPXUP;3929;09:35:42;0;50	07616;8	54775;0;0;62;
$GPXUP;3929;09:35:43;0;50	07622;8	54796;0;0;61;
$GPXUP;3929;09:35:44;0;50	07631;8	54814;0;0;60;
$GPXUP;3929;09:35:45;0;50	07643;8	54831;0;0;62;
$GPXUP;3929;09:35:46;0;50	07655;8	54846;0;0;62;
$GPXUP;3929;09:35:47;0;50	07666;8	54862;0;0;61;
$GPXUP;3929;09:35:48;0;50	07678;8	54877;0;0;60;
$GPXUP;3929;09:35:49;0;50	0769;8	54891;0;0;60;
$GPXUP;3929;09:35:50;0;50	07704;8	54902;0;0;64;
$GPXUP;3929;09:35:51;0;50	07718;8	54914;0;0;62;
$GPXUP;3929;09:35:52;0;50	0773;8	54928;0;0;60;
$GPXUP;3929;09:35:53;0;50	0774;8	54946;0;0;61;
$GPXUP;3929;09:35:54;0;50	07749;8	54965;0;0;62;
$GPXUP;3929;09:35:55;0;50	07758;8	54984;0;0;62;
$GPXUP;3929;09:35:56;0;50	07768;8	55003;0;0;62;
$GPXUP;3929;09:35:57;0;50	07778;8	55022;0;0;62;
$GPXUP;3929;09:35:58;0;50	07788;8	5504;0;0;62;
$GPXUP;3929;09:35:59;0;50	07798;8	55058;0;0;63;
$GPXUP;3929;09:36:00;0;50	07809;8	55075;0;0;64;
$GPXUP;3929;09:36:01;0;50	07822;8	5509;0;0;64;
$GPXUP;3929;09:36:02;0;50	07837;8	551;0;0;64;
$GPXUP;3929;09:36:03;0;50	07853;8	55104;0;0;67;
$GPXUP;3929;09:36:04;0;50	0787;8	5511;0;0;66;
$GPXUP;3929;09:36:05;0;50	07885;8	55118;0;0;65;
$GPXUP;3929;09:36:06;0;50	07901;8	55126;0;0;66;
$GPXUP;3929;09:36:07;0;50	07916;8	55136;0;0;67;
$GPXUP;3929;09:36:08;0;50	07933;8	55144;0;0;68;
$GPXUP;3929;09:36:09;0;50	0795;8	55147;0;0;70;
$GPXUP;3929;09:36:10;0;50	07967;8	55151;0;0;69;
$GPXUP;3929;09:36:11;0;50	07983;8	55159;0;0;68;
$GPXUP;3929;09:36:12;0;50	07999;8	55169;0;0;68;
$GPXUP;3929;09:36:13;0;50	08014;8	5518;0;0;67;
$GPXUP;3929;09:36:14;0;50	08028;8	55193;0;0;64;
$GPXUP;3929;09:36:15;0;50	0804;8	55209;0;0;63;
$GPXUP;3929;09:36:16;0;50	0805;8	55227;0;0;62;
$GPXUP;3929;09:36:17;0;50	08058;8	55248;0;0;62;
$GPXUP;3929;09:36:18;0;50	08068;8	55267;0;0;60;
$GPXUP;3929;09:36:19;0;50	08079;8	5528;0;0;57;
$GPXUP;3929;09:36:20;0;50	08094;8	55286;0;0;58;
$GPXUP;3929;09:36:21;0;50	08107;8	55292;0;0;57;
$GPXUP;3929;09:36:22;0;50	08121;8	55302;0;0;59;
$GPXUP;3929;09:36:23;0;50	08132;8	55316;0;0;61;
$GPXUP;3929;09:36:24;0;50	08144;8	55331;0;0;61;
$GPXUP;3929;09:36:25;0;50	08158;8	55343;0;0;63;
$GPXUP;3929;09:36:26;0;50	08173;8	55351;0;0;63;
$GPXUP;3929;09:36:27;0;50	08188;8	55357;0;0;63;
$GPXUP;3929;09:36:28;0;50	08203;8	55364;0;0;62;
$GPXUP;3929;09:36:29;0;50	08216;8	55377;0;0;60;
$GPXUP;3929;09:36:30;0;50	08225;8	55395;0;0;61;
$GPXUP;3929;09:36:31;0;50	08236;8	55411;0;0;61;
$GPXUP;3929;09:36:32;0;50	08249;8	55423;0;0;60;
$GPXUP;3929;09:36:33;0;50	08264;8	55431;0;0;63;
$GPXUP;3929;09:36:34;0;50	0828;8	55439;0;0;66;
$GPXUP;3929;09:36:35;0;50	08296;8	55446;0;0;67;
$GPXUP;3929;09:36:36;0;50	08313;8	55452;0;0;70;
$GPXUP;3929;09:36:37;0;50	0833;8	55457;0;0;69;
$GPXUP;3929;09:36:38;0;50	08347;8	55462;0;0;67;
$GPXUP;3929;09:36:39;0;50	08363;8	55469;0;0;66;
$GPXUP;3929;09:36:40;0;50	08376;8	55483;0;0;63;
$GPXUP;3929;09:36:41;0;50	08384;8	55504;0;0;60;
$GPXUP;3929;09:36:42;0;50	0839;8	55526;0;0;62;
$GPXUP;3929;09:36:43;0;50	08399;8	55547;0;0;63;
$GPXUP;3929;09:36:44;0;50	0841;8	55565;0;0;65;
$GPXUP;3929;09:36:45;0;50	08424;8	5558;0;0;67;
$GPXUP;3929;09:36:46;0;50	08438;8	55594;0;0;69;
$GPXUP;3929;09:36:47;0;50	08452;8	5561;0;0;71;
$GPXUP;3929;09:36:48;0;50	08468;8	55626;0;0;75;
$GPXUP;3929;09:36:49;0;50	08486;8	55639;0;0;82;
$GPXUP;3929;09:36:50;0;50	08506;8	55651;0;0;84;
$GPXUP;3929;09:36:51;0;50	08526;8	55659;0;0;82;
$GPXUP;3929;09:36:52;0;50	08546;8	55664;0;0;80;
$GPXUP;3929;09:36:53;0;50	08565;8	55669;0;0;74;
$GPXUP;3929;09:36:54;0;50	08582;8	55675;0;0;69;
$GPXUP;3929;09:36:55;0;50	08599;8	5568;0;0;69;
$GPXUP;3929;09:36:56;0;50	08616;8	55686;0;0;70;
$GPXUP;3929;09:36:57;0;50	08631;8	55699;0;0;70;
$GPXUP;3929;09:36:58;0;50	08645;8	55715;0;0;70;
$GPXUP;3929;09:36:59;0;50	08659;8	55733;0;0;69;
$GPXUP;3929;09:37:00;0;50	08672;8	55748;0;0;69;
$GPXUP;3929;09:37:01;0;50	08687;8	55762;0;0;66;
$GPXUP;3929;09:37:02;0;50	08701;8	55774;0;0;65;
$GPXUP;3929;09:37:03;0;50	08716;8	55782;0;0;65;
$GPXUP;3929;09:37:04;0;50	08733;8	55787;0;0;66;
$GPXUP;3929;09:37:05;0;50	08749;8	55792;0;0;70;
$GPXUP;3929;09:37:06;0;50	08768;8	55796;0;0;75;
$GPXUP;3929;09:37:07;0;50	08786;8	55797;0;0;76;
$GPXUP;3929;09:37:08;0;50	08805;8	55798;0;0;72;
$GPXUP;3929;09:37:09;0;50	08823;8	55802;0;0;70;
$GPXUP;3929;09:37:10;0;50	0884;8	55809;0;0;71;
$GPXUP;3929;09:37:11;0;50	08855;8	55821;0;0;69;
$GPXUP;3929;09:37:12;0;50	08868;8	55837;0;0;70;
$GPXUP;3929;09:37:13;0;50	08881;8	55855;0;0;69;
$GPXUP;3929;09:37:14;0;50	08896;8	5587;0;0;70;
$GPXUP;3929;09:37:15;0;50	08912;8	55882;0;0;72;
$GPXUP;3929;09:37:16;0;50	08928;8	55893;0;0;73;
$GPXUP;3929;09:37:17;0;50	08945;8	55905;0;0;75;
$GPXUP;3929;09:37:18;0;50	08961;8	5592;0;0;75;
$GPXUP;3929;09:37:19;0;50	08975;8	55941;0;0;75;
$GPXUP;3929;09:37:20;0;50	08987;8	55963;0;0;75;
$GPXUP;3929;09:37:21;0;50	08996;8	55988;0;0;74;
$GPXUP;3929;09:37:22;0;50	09003;8	56014;0;0;71;
$GPXUP;3929;09:37:23;0;50	09008;8	56041;0;0;69;
$GPXUP;3929;09:37:24;0;50	09013;8	56066;0;0;68;
$GPXUP;3929;09:37:25;0;50	09018;8	56091;0;0;67;
$GPXUP;3929;09:37:26;0;50	09024;8	56116;0;0;67;
$GPXUP;3929;09:37:27;0;50	09027;8	56141;0;0;66;
$GPXUP;3929;09:37:28;0;50	09031;8	56166;0;0;66;
$GPXUP;3929;09:37:29;0;50	09035;8	56191;0;0;64;
$GPXUP;3929;09:37:30;0;50	09038;8	56215;0;0;61;
$GPXUP;3929;09:37:31;0;50	0904;8	56238;0;0;58;
$GPXUP;3929;09:37:32;0;50	09042;8	5626;0;0;60;
$GPXUP;3929;09:37:33;0;50	09045;8	56284;0;0;63;
$GPXUP;3929;09:37:34;0;50	09049;8	56307;0;0;62;
$GPXUP;3929;09:37:35;0;50	09054;8	5633;0;0;60;
$GPXUP;3929;09:37:36;0;50	09061;8	5635;0;0;59;
$GPXUP;3929;09:37:37;0;50	09068;8	5637;0;0;57;
$GPXUP;3929;09:37:38;0;50	09076;8	56388;0;0;56;
$GPXUP;3929;09:37:39;0;50	09083;8	56407;0;0;55;
$GPXUP;3929;09:37:40;0;50	09087;8	56427;0;0;55;
$GPXUP;3929;09:37:41;0;50	0909;8	56448;0;0;56;
$GPXUP;3929;09:37:42;0;50	0909;8	5647;0;0;58;
$GPXUP;3929;09:37:43;0;50	09085;8	56493;0;0;63;
$GPXUP;3929;09:37:44;0;50	09081;8	56516;0;0;62;
$GPXUP;3929;09:37:45;0;50	0908;8	5654;0;0;61;
$GPXUP;3929;09:37:46;0;50	09082;8	56562;0;0;57;
$GPXUP;3929;09:37:47;0;50	0909;8	56581;0;0;55;
$GPXUP;3929;09:37:48;0;50	09102;8	56595;0;0;57;
$GPXUP;3929;09:37:49;0;50	09115;8	56607;0;0;58;
$GPXUP;3929;09:37:50;0;50	09127;8	56619;0;0;57;
$GPXUP;3929;09:37:51;0;50	09137;8	56634;0;0;53;
$GPXUP;3929;09:37:52;0;50	09142;8	56652;0;0;51;
$GPXUP;3929;09:37:53;0;50	09144;8	56673;0;0;54;
$GPXUP;3929;09:37:54;0;50	09146;8	56694;0;0;55;
$GPXUP;3929;09:37:55;0;50	09149;8	56715;0;0;55;
$GPXUP;3929;09:37:56;0;50	09152;8	56736;0;0;55;
$GPXUP;3929;09:37:57;0;50	09157;8	56756;0;0;56;
$GPXUP;3929;09:37:58;0;50	09163;8	56776;0;0;56;
$GPXUP;3929;09:37:59;0;50	09169;8	56795;0;0;55;
$GPXUP;3929;09:38:00;0;50	09175;8	56814;0;0;54;
$GPXUP;3929;09:38:01;0;50	09182;8	56832;0;0;54;
$GPXUP;3929;09:38:02;0;50	09191;8	56848;0;0;54;
$GPXUP;3929;09:38:03;0;50	09199;8	56865;0;0;55;
$GPXUP;3929;09:38:04;0;50	09205;8	56883;0;0;55;
$GPXUP;3929;09:38:05;0;50	0921;8	56904;0;0;57;
$GPXUP;3929;09:38:06;0;50	09212;8	56926;0;0;61;
$GPXUP;3929;09:38:07;0;50	09216;8	5695;0;0;62;
$GPXUP;3929;09:38:08;0;50	09223;8	5697;0;0;59;
$GPXUP;3929;09:38:09;0;50	09234;8	56988;0;0;63;
$GPXUP;3929;09:38:10;0;50	09247;8	57003;0;0;66;
$GPXUP;3929;09:38:11;0;50	09261;8	57017;0;0;68;
$GPXUP;3929;09:38:12;0;50	09275;8	57032;0;0;66;
$GPXUP;3929;09:38:13;0;50	09287;8	57049;0;0;64;
$GPXUP;3929;09:38:14;0;50	09297;8	57067;0;0;62;
$GPXUP;3929;09:38:15;0;50	09307;8	57085;0;0;59;
$GPXUP;3929;09:38:16;0;50	09318;8	571;0;0;58;
$GPXUP;3929;09:38:17;0;50	09332;8	5711;0;0;61;
$GPXUP;3929;09:38:18;0;50	09346;8	5712;0;0;65;
$GPXUP;3929;09:38:19;0;50	09361;8	57131;0;0;65;
$GPXUP;3929;09:38:20;0;50	09375;8	57144;0;0;65;
$GPXUP;3929;09:38:21;0;50	09389;8	57156;0;0;63;
$GPXUP;3929;09:38:22;0;50	09401;8	5717;0;0;61;
$GPXUP;3929;09:38:23;0;50	09413;8	57185;0;0;59;
$GPXUP;3929;09:38:24;0;50	09425;8	57196;0;0;59;
$GPXUP;3929;09:38:25;0;50	09441;8	572;0;0;61;
$GPXUP;3929;09:38:26;0;50	09457;8	57201;0;0;64;
$GPXUP;3929;09:38:27;0;50	09473;8	57204;0;0;66;
$GPXUP;3929;09:38:28;0;50	0949;8	57209;0;0;66;
$GPXUP;3929;09:38:29;0;50	09506;8	57214;0;0;65;
$GPXUP;3929;09:38:30;0;50	09522;8	57216;0;0;62;
$GPXUP;3929;09:38:31;0;50	09537;8	57218;0;0;60;
$GPXUP;3929;09:38:32;0;50	09552;8	57223;0;0;61;
$GPXUP;3929;09:38:33;0;50	09566;8	57234;0;0;62;
$GPXUP;3929;09:38:34;0;50	0958;8	57242;0;0;63;
$GPXUP;3929;09:38:35;0;50	09596;8	57246;0;0;66;
$GPXUP;3929;09:38:36;0;50	09613;8	5725;0;0;66;
$GPXUP;3929;09:38:37;0;50	09628;8	57258;0;0;65;
$GPXUP;3929;09:38:38;0;50	09642;8	57269;0;0;62;
$GPXUP;3929;09:38:39;0;50	09656;8	57279;0;0;62;
$GPXUP;3929;09:38:40;0;50	09672;8	57285;0;0;64;
$GPXUP;3929;09:38:41;0;50	09687;8	5729;0;0;66;
$GPXUP;3929;09:38:42;0;50	09703;8	57299;0;0;64;
$GPXUP;3929;09:38:43;0;50	09716;8	57312;0;0;62;
$GPXUP;3929;09:38:44;0;50	09726;8	57331;0;0;63;
$GPXUP;3929;09:38:45;0;50	09734;8	57352;0;0;64;
$GPXUP;3929;09:38:46;0;50	09743;8	57373;0;0;64;
$GPXUP;3929;09:38:47;0;50	09755;8	5739;0;0;65;
$GPXUP;3929;09:38:48;0;50	09768;8	57406;0;0;66;
$GPXUP;3929;09:38:49;0;50	0978;8	57422;0;0;65;
$GPXUP;3929;09:38:50;0;50	09793;8	57438;0;0;65;
$GPXUP;3929;09:38:51;0;50	09807;8	5745;0;0;63;
$GPXUP;3929;09:38:52;0;50	09822;8	57461;0;0;63;
$GPXUP;3929;09:38:53;0;50	09836;8	57469;0;0;64;
$GPXUP;3929;09:38:53;0;50	09852;8	57478;0;0;65;
$GPXUP;3929;09:38:54;0;50	09867;8	57487;0;0;67;
$GPXUP;3929;09:38:55;0;50	09883;8	57496;0;0;68;
$GPXUP;3929;09:38:56;0;50	09898;8	57508;0;0;66;
$GPXUP;3929;09:38:57;0;50	09909;8	57525;0;0;63;
$GPXUP;3929;09:38:58;0;50	09917;8	57547;0;0;62;
$GPXUP;3929;09:38:59;0;50	09924;8	57571;0;0;67;
$GPXUP;3929;09:39:00;0;50	0993;8	57596;0;0;68;
$GPXUP;3929;09:39:01;0;50	09935;8	57622;0;0;68;
$GPXUP;3929;09:39:02;0;50	09941;8	57646;0;0;67;
$GPXUP;3929;09:39:03;0;50	09949;8	57669;0;0;65;
$GPXUP;3929;09:39:04;0;50	09959;8	57688;0;0;63;
$GPXUP;3929;09:39:05;0;50	09971;8	57704;0;0;62;
$GPXUP;3929;09:39:06;0;50	09981;8	57719;0;0;57;
$GPXUP;3929;09:39:07;0;50	09988;8	57738;0;0;55;
$GPXUP;3929;09:39:08;0;50	09991;8	57757;0;0;53;
$GPXUP;3929;09:39:09;0;50	0999;8	57778;0;0;52;
$GPXUP;3929;09:39:10;0;50	09989;8	57799;0;0;55;
$GPXUP;3929;09:39:11;0;50	0999;8	5782;0;0;57;
$GPXUP;3929;09:39:12;0;50	09993;8	57843;0;0;61;
$GPXUP;3929;09:39:13;0;50	1;8	57864;0;0;62;
$GPXUP;3929;09:39:14;0;50	1001;8	57882;0;0;62;
$GPXUP;3929;09:39:15;0;50	10022;8	57897;0;0;62;
$GPXUP;3929;09:39:16;0;50	10036;8	57909;0;0;61;
$GPXUP;3929;09:39:17;0;50	10051;8	57915;0;0;62;
$GPXUP;3929;09:39:18;0;50	10066;8	57922;0;0;60;
$GPXUP;3929;09:39:19;0;50	10079;8	57933;0;0;60;
$GPXUP;3929;09:39:20;0;50	1009;8	57948;0;0;58;
$GPXUP;3929;09:39:21;0;50	10099;8	57966;0;0;58;
$GPXUP;3929;09:39:22;0;50	10108;8	57983;0;0;58;
$GPXUP;3929;09:39:23;0;50	10118;8	57998;0;0;57;
$GPXUP;3929;09:39:24;0;50	10128;8	58014;0;0;57;
$GPXUP;3929;09:39:25;0;50	10139;8	5803;0;0;61;
$GPXUP;3929;09:39:26;0;50	10152;8	58044;0;0;64;
$GPXUP;3929;09:39:27;0;50	10164;8	58059;0;0;64;
$GPXUP;3929;09:39:28;0;50	10176;8	58075;0;0;62;
$GPXUP;3929;09:39:29;0;50	10189;8	58087;0;0;59;
$GPXUP;3929;09:39:30;0;50	10202;8	58097;0;0;58;
$GPXUP;3929;09:39:31;0;50	10215;8	58109;0;0;57;
$GPXUP;3929;09:39:32;0;50	10225;8	58123;0;0;54;
$GPXUP;3929;09:39:33;0;50	10234;8	58138;0;0;55;
$GPXUP;3929;09:39:34;0;50	10246;8	5815;0;0;56;
$GPXUP;3929;09:39:35;0;50	10261;8	58158;0;0;65;
$GPXUP;3929;09:39:36;0;50	10275;8	58169;0;0;63;
$GPXUP;3929;09:39:37;0;50	10286;8	58184;0;0;58;
$GPXUP;3929;09:39:38;0;50	10296;8	582;0;0;58;
$GPXUP;3929;09:39:39;0;50	10305;8	58218;0;0;56;
$GPXUP;3929;09:39:40;0;50	10311;8	58237;0;0;55;
$GPXUP;3929;09:39:41;0;50	10314;8	58259;0;0;58;
$GPXUP;3929;09:39:42;0;50	10315;8	58282;0;0;59;
$GPXUP;3929;09:39:43;0;50	10316;8	58305;0;0;62;
$GPXUP;3929;09:39:44;0;50	10319;8	58329;0;0;62;
$GPXUP;3929;09:39:45;0;50	1032;8	58354;0;0;61;
$GPXUP;3929;09:39:46;0;50	10322;8	58376;0;0;59;
$GPXUP;3929;09:39:47;0;50	10327;8	58398;0;0;57;
$GPXUP;3929;09:39:48;0;50	10332;8	58418;0;0;56;
$GPXUP;3929;09:39:49;0;50	10334;8	5844;0;0;57;
$GPXUP;3929;09:39:50;0;50	10335;8	58463;0;0;59;
$GPXUP;3929;09:39:51;0;50	10336;8	58485;0;0;57;
$GPXUP;3929;09:39:52;0;50	10337;8	58508;0;0;59;
$GPXUP;3929;09:39:53;0;50	10338;8	58532;0;0;64;
$GPXUP;3929;09:39:54;0;50	10339;8	58556;0;0;63;
$GPXUP;3929;09:39:55;0;50	10344;8	58578;0;0;57;
$GPXUP;3929;09:39:56;0;50	10351;8	58598;0;0;58;
$GPXUP;3929;09:39:57;0;50	10358;8	58617;0;0;53;
$GPXUP;3929;09:39:58;0;50	10363;8	58634;0;0;47;
$GPXUP;3929;09:39:59;0;50	10369;8	5865;0;0;48;
$GPXUP;3929;09:40:00;0;50	10377;8	58665;0;0;51;
$GPXUP;3929;09:40:01;0;50	10385;8	5868;0;0;52;
$GPXUP;3929;09:40:02;0;50	10395;8	58696;0;0;56;
$GPXUP;3929;09:40:03;0;50	10406;8	5871;0;0;59;
$GPXUP;3929;09:40:04;0;50	10417;8	58725;0;0;57;
$GPXUP;3929;09:40:05;0;50	10425;8	58742;0;0;55;
$GPXUP;3929;09:40:06;0;50	1043;8	58763;0;0;59;
$GPXUP;3929;09:40:07;0;50	10432;8	58786;0;0;62;
$GPXUP;3929;09:40:08;0;50	10435;8	5881;0;0;64;
$GPXUP;3929;09:40:09;0;50	10441;8	58833;0;0;65;
$GPXUP;3929;09:40:10;0;50	10448;8	58854;0;0;61;
$GPXUP;3929;09:40:11;0;50	10457;8	58873;0;0;59;
$GPXUP;3929;09:40:12;0;50	10468;8	58889;0;0;59;
$GPXUP;3929;09:40:13;0;50	1048;8	58902;0;0;59;
$GPXUP;3929;09:40:14;0;50	10494;8	58913;0;0;61;
$GPXUP;3929;09:40:15;0;50	10508;8	58923;0;0;64;
$GPXUP;3929;09:40:16;0;50	10524;8	58933;0;0;68;
$GPXUP;3929;09:40:17;0;50	1054;8	58942;0;0;70;
$GPXUP;3929;09:40:18;0;50	10556;8	58952;0;0;68;
$GPXUP;3929;09:40:19;0;50	10571;8	58963;0;0;62;
$GPXUP;3929;09:40:20;0;50	10582;8	58977;0;0;58;
$GPXUP;3929;09:40:21;0;50	10588;8	58996;0;0;56;
$GPXUP;3929;09:40:22;0;50	1059;8	59018;0;0;56;
$GPXUP;3929;09:40:23;0;50	10591;8	5904;0;0;57;
$GPXUP;3929;09:40:24;0;50	10592;8	59063;0;0;58;
$GPXUP;3929;09:40:25;0;50	10595;8	59085;0;0;58;
$GPXUP;3929;09:40:26;0;50	10602;8	59106;0;0;60;
$GPXUP;3929;09:40:27;0;50	1061;8	59127;0;0;63;
$GPXUP;3929;09:40:28;0;50	10618;8	59148;0;0;64;
$GPXUP;3929;09:40:29;0;50	10626;8	5917;0;0;64;
$GPXUP;3929;09:40:30;0;50	10633;8	59192;0;0;63;
$GPXUP;3929;09:40:31;0;50	10638;8	59215;0;0;61;
$GPXUP;3929;09:40:32;0;50	10644;8	59237;0;0;60;
$GPXUP;3929;09:40:33;0;50	10651;8	59258;0;0;62;
$GPXUP;3929;09:40:34;0;50	10658;8	59279;0;0;62;
$GPXUP;3929;09:40:35;0;50	10665;8	593;0;0;58;
$GPXUP;3929;09:40:36;0;50	1067;8	5932;0;0;56;
$GPXUP;3929;09:40:37;0;50	10676;8	5934;0;0;56;
$GPXUP;3929;09:40:38;0;50	10682;8	5936;0;0;55;
$GPXUP;3929;09:40:39;0;50	10688;8	59379;0;0;55;
$GPXUP;3929;09:40:40;0;50	10697;8	59395;0;0;56;
$GPXUP;3929;09:40:41;0;50	10708;8	59409;0;0;57;
$GPXUP;3929;09:40:42;0;50	10721;8	5942;0;0;59;
$GPXUP;3929;09:40:43;0;50	10734;8	59432;0;0;58;
$GPXUP;3929;09:40:44;0;50	10742;8	5945;0;0;56;
$GPXUP;3929;09:40:45;0;50	10749;8	59468;0;0;54;
$GPXUP;3929;09:40:46;0;50	10752;8	59489;0;0;55;
$GPXUP;3929;09:40:47;0;50	10752;8	5951;0;0;55;
$GPXUP;3929;09:40:48;0;50	10751;8	59532;0;0;57;
$GPXUP;3929;09:40:49;0;50	10749;8	59554;0;0;58;
$GPXUP;3929;09:40:50;0;50	10748;8	59578;0;0;60;
$GPXUP;3929;09:40:51;0;50	1075;8	59601;0;0;60;
$GPXUP;3929;09:40:52;0;50	10754;8	59623;0;0;59;
$GPXUP;3929;09:40:53;0;50	1076;8	59644;0;0;58;
$GPXUP;3929;09:40:54;0;50	10768;8	59662;0;0;57;
$GPXUP;3929;09:40:55;0;50	10779;8	59677;0;0;58;
$GPXUP;3929;09:40:56;0;50	10789;8	59693;0;0;59;
$GPXUP;3929;09:40:57;0;50	10797;8	59713;0;0;62;
$GPXUP;3929;09:40:58;0;50	10804;8	59734;0;0;58;
$GPXUP;3929;09:40:59;0;50	1081;8	59754;0;0;56;
$GPXUP;3929;09:41:00;0;50	10819;8	59771;0;0;58;
$GPXUP;3929;09:41:01;0;50	10831;8	59786;0;0;60;
$GPXUP;3929;09:41:02;0;50	10844;8	59798;0;0;61;
$GPXUP;3929;09:41:03;0;50	10857;8	59811;0;0;62;
$GPXUP;3929;09:41:04;0;50	10868;8	59827;0;0;64;
$GPXUP;3929;09:41:05;0;50	1088;8	59845;0;0;62;
$GPXUP;3929;09:41:06;0;50	10892;8	5986;0;0;64;
$GPXUP;3929;09:41:07;0;50	10905;8	59874;0;0;63;
$GPXUP;3929;09:41:08;0;50	10919;8	59887;0;0;63;
$GPXUP;3929;09:41:09;0;50	10932;8	599;0;0;64;
$GPXUP;3929;09:41:10;0;50	10943;8	59917;0;0;62;
$GPXUP;3929;09:41:11;0;50	10951;8	59937;0;0;59;
$GPXUP;3929;09:41:12;0;50	10956;8	59958;0;0;56;
$GPXUP;3929;09:41:13;0;50	10958;8	59978;0;0;52;
$GPXUP;3929;09:41:14;0;50	10956;8	59998;0;0;50;
$GPXUP;3929;09:41:15;0;50	10948;8	60016;0;0;52;
$GPXUP;3929;09:41:16;0;50	1094;8	60032;0;0;54;
$GPXUP;3929;09:41:17;0;50	10932;8	6005;0;0;53;
$GPXUP;3929;09:41:18;0;50	10925;8	60068;0;0;50;
$GPXUP;3929;09:41:19;0;50	10922;8	60086;0;0;49;
$GPXUP;3929;09:41:20;0;50	10919;8	60105;0;0;49;
$GPXUP;3929;09:41:21;0;50	10914;8	60123;0;0;51;
$GPXUP;3929;09:41:22;0;50	10905;8	60138;0;0;52;
$GPXUP;3929;09:41:23;0;50	10895;8	60153;0;0;56;
$GPXUP;3929;09:41:24;0;50	10886;8	60169;0;0;54;
$GPXUP;3929;09:41:25;0;50	1088;8	60188;0;0;50;
$GPXUP;3929;09:41:26;0;50	1088;8	6021;0;0;50;
$GPXUP;3929;09:41:27;0;50	10879;8	60231;0;0;52;
$GPXUP;3929;09:41:28;0;50	10877;8	60251;0;0;52;
$GPXUP;3929;09:41:29;0;50	10871;8	6027;0;0;53;
$GPXUP;3929;09:41:30;0;50	10866;8	60289;0;0;55;
$GPXUP;3929;09:41:31;0;50	1086;8	60308;0;0;54;
$GPXUP;3929;09:41:32;0;50	10852;8	60326;0;0;55;
$GPXUP;3929;09:41:33;0;50	10845;8	60344;0;0;51;
$GPXUP;3929;09:41:34;0;50	1084;8	60361;0;0;48;
$GPXUP;3929;09:41:35;0;50	1083;8	60374;0;0;47;
$GPXUP;3929;09:41:36;0;50	10816;8	60376;0;0;49;
$GPXUP;3929;09:41:37;0;50	10798;8	60374;0;0;63;
$GPXUP;3929;09:41:38;0;50	10782;8	60377;0;0;64;
$GPXUP;3929;09:41:39;0;50	10767;8	60386;0;0;63;
$GPXUP;3929;09:41:40;0;50	10755;8	60399;0;0;59;
$GPXUP;3929;09:41:41;0;50	10742;8	60411;0;0;58;
$GPXUP;3929;09:41:42;0;50	10729;8	60419;0;0;56;
$GPXUP;3929;09:41:43;0;50	10714;8	6042;0;0;60;
$GPXUP;3929;09:41:44;0;50	10698;8	60423;0;0;59;
$GPXUP;3929;09:41:45;0;50	10685;8	6043;0;0;59;
$GPXUP;3929;09:41:46;0;50	10674;8	60442;0;0;52;
$GPXUP;3929;09:41:47;0;50	10666;8	60456;0;0;48;
$GPXUP;3929;09:41:48;0;50	10656;8	60467;0;0;51;
$GPXUP;3929;09:41:49;0;50	10645;8	60477;0;0;54;
$GPXUP;3929;09:41:50;0;50	10633;8	60488;0;0;55;
$GPXUP;3929;09:41:51;0;50	10622;8	60501;0;0;54;
$GPXUP;3929;09:41:52;0;50	10615;8	60517;0;0;49;
$GPXUP;3929;09:41:53;0;50	10611;8	60535;0;0;47;
$GPXUP;3929;09:41:54;0;50	10609;8	60553;0;0;46;
$GPXUP;3929;09:41:55;0;50	10609;8	60572;0;0;45;
$GPXUP;3929;09:41:56;0;50	10614;8	60589;0;0;48;
$GPXUP;3929;09:41:57;0;50	10626;8	60603;0;0;54;
$GPXUP;3929;09:41:58;0;50	10642;8	60612;0;0;56;
$GPXUP;3929;09:41:59;0;50	10658;8	60619;0;0;58;
$GPXUP;3929;09:42:00;0;50	10675;8	60625;0;0;65;
$GPXUP;3929;09:42:01;0;50	10691;8	60633;0;0;66;
$GPXUP;3929;09:42:02;0;50	10706;8	60645;0;0;64;
$GPXUP;3929;09:42:03;0;50	10721;8	60656;0;0;62;
$GPXUP;3929;09:42:04;0;50	10734;8	60667;0;0;59;
$GPXUP;3929;09:42:05;0;50	10749;8	60674;0;0;59;
$GPXUP;3929;09:42:06;0;50	10764;8	60677;0;0;60;
$GPXUP;3929;09:42:07;0;50	1078;8	6068;0;0;63;
$GPXUP;3929;09:42:08;0;50	10795;8	60687;0;0;63;
$GPXUP;3929;09:42:09;0;50	10809;8	60697;0;0;63;
$GPXUP;3929;09:42:10;0;50	1082;8	60713;0;0;60;
$GPXUP;3929;09:42:11;0;50	10832;8	60727;0;0;61;
$GPXUP;3929;09:42:12;0;50	10845;8	6074;0;0;62;
$GPXUP;3929;09:42:13;0;50	10858;8	60754;0;0;62;
$GPXUP;3929;09:42:14;0;50	10869;8	6077;0;0;59;
$GPXUP;3929;09:42:15;0;50	10881;8	60784;0;0;59;
$GPXUP;3929;09:42:16;0;50	10893;8	60797;0;0;59;
$GPXUP;3929;09:42:17;0;50	10904;8	60811;0;0;60;
$GPXUP;3929;09:42:18;0;50	10915;8	60828;0;0;59;
$GPXUP;3929;09:42:19;0;50	10925;8	60844;0;0;57;
$GPXUP;3929;09:42:20;0;50	10936;8	6086;0;0;57;
$GPXUP;3929;09:42:21;0;50	10944;8	60877;0;0;57;
$GPXUP;3929;09:42:22;0;50	10951;8	60896;0;0;54;
$GPXUP;3929;09:42:23;0;50	10958;8	60914;0;0;52;
$GPXUP;3929;09:42:24;0;50	10966;8	6093;0;0;54;
$GPXUP;3929;09:42:25;0;50	10974;8	60946;0;0;56;
$GPXUP;3929;09:42:26;0;50	10982;8	60965;0;0;57;
$GPXUP;3929;09:42:27;0;50	1099;8	60984;0;0;58;
$GPXUP;3929;09:42:28;0;50	10999;8	61002;0;0;58;
$GPXUP;3929;09:42:29;0;50	11007;8	6102;0;0;59;
$GPXUP;3929;09:42:30;0;50	11015;8	61039;0;0;58;
$GPXUP;3929;09:42:31;0;50	11024;8	61057;0;0;57;
$GPXUP;3929;09:42:32;0;50	11033;8	61074;0;0;56;
$GPXUP;3929;09:42:33;0;50	1104;8	61092;0;0;56;
$GPXUP;3929;09:42:34;0;50	11045;8	61113;0;0;59;
$GPXUP;3929;09:42:35;0;50	11048;8	61136;0;0;59;
$GPXUP;3929;09:42:36;0;50	11052;8	61158;0;0;57;
$GPXUP;3929;09:42:37;0;50	11058;8	61177;0;0;57;
$GPXUP;3929;09:42:38;0;50	11067;8	61194;0;0;56;
$GPXUP;3929;09:42:39;0;50	11077;8	6121;0;0;56;
$GPXUP;3929;09:42:40;0;50	11088;8	61225;0;0;57;
$GPXUP;3929;09:42:41;0;50	11096;8	61242;0;0;57;
$GPXUP;3929;09:42:42;0;50	11104;8	61261;0;0;58;
$GPXUP;3929;09:42:43;0;50	11112;8	61281;0;0;60;
$GPXUP;3929;09:42:44;0;50	1112;8	613;0;0;59;
$GPXUP;3929;09:42:45;0;50	11128;8	61318;0;0;57;
$GPXUP;3929;09:42:46;0;50	11135;8	61338;0;0;59;
$GPXUP;3929;09:42:47;0;50	1114;8	6136;0;0;60;
$GPXUP;3929;09:42:48;0;50	11145;8	61381;0;0;57;
$GPXUP;3929;09:42:49;0;50	11152;8	61399;0;0;55;
$GPXUP;3929;09:42:50;0;50	11161;8	61416;0;0;54;
$GPXUP;3929;09:42:51;0;50	11168;8	61433;0;0;54;
$GPXUP;3929;09:42:52;0;50	11174;8	61452;0;0;54;
$GPXUP;3929;09:42:53;0;50	11178;8	61472;0;0;51;
$GPXUP;3929;09:42:54;0;50	11182;8	61489;0;0;47;
$GPXUP;3929;09:42:55;0;50	11191;8	61503;0;0;51;
$GPXUP;3929;09:42:56;0;50	11201;8	61516;0;0;52;
$GPXUP;3929;09:42:57;0;50	11213;8	61526;0;0;52;
$GPXUP;3929;09:42:58;0;50	11224;8	61536;0;0;50;
$GPXUP;3929;09:42:59;0;50	11236;8	61544;0;0;48;
$GPXUP;3929;09:43:00;0;50	11247;8	61552;0;0;47;
$GPXUP;3929;09:43:01;0;50	11257;8	6156;0;0;44;
$GPXUP;3929;09:43:02;0;50	11266;8	61569;0;0;44;
$GPXUP;3929;09:43:03;0;50	11277;8	61576;0;0;46;
$GPXUP;3929;09:43:04;0;50	11288;8	61582;0;0;47;
$GPXUP;3929;09:43:05;0;50	11299;8	61587;0;0;46;
$GPXUP;3929;09:43:06;0;50	11309;8	61595;0;0;46;
$GPXUP;3929;09:43:07;0;50	11316;8	61608;0;0;45;
$GPXUP;3929;09:43:08;0;50	1132;8	61626;0;0;49;
$GPXUP;3929;09:43:09;0;50	11325;8	61645;0;0;51;
$GPXUP;3929;09:43:10;0;50	11331;8	61663;0;0;54;
$GPXUP;3929;09:43:11;0;50	11338;8	6168;0;0;54;
$GPXUP;3929;09:43:12;0;50	11347;8	61696;0;0;53;
$GPXUP;3929;09:43:13;0;50	11355;8	61712;0;0;54;
$GPXUP;3929;09:43:14;0;50	11364;8	6173;0;0;56;
$GPXUP;3929;09:43:15;0;50	1137;8	61749;0;0;58;
$GPXUP;3929;09:43:16;0;50	11375;8	6177;0;0;58;
$GPXUP;3929;09:43:17;0;50	11382;8	6179;0;0;57;
$GPXUP;3929;09:43:18;0;50	11392;8	61806;0;0;57;
$GPXUP;3929;09:43:19;0;50	11403;8	61818;0;0;54;
$GPXUP;3929;09:43:20;0;50	11412;8	61832;0;0;49;
$GPXUP;3929;09:43:21;0;50	11418;8	61847;0;0;48;
$GPXUP;3929;09:43:22;0;50	11423;8	61864;0;0;51;
$GPXUP;3929;09:43:23;0;50	11426;8	61885;0;0;56;
$GPXUP;3929;09:43:24;0;50	11427;8	61908;0;0;61;
$GPXUP;3929;09:43:25;0;50	11429;8	61931;0;0;61;
$GPXUP;3929;09:43:26;0;50	11432;8	61955;0;0;63;
$GPXUP;3929;09:43:27;0;50	11436;8	61979;0;0;66;
$GPXUP;3929;09:43:28;0;50	11441;8	62004;0;0;69;
$GPXUP;3929;09:43:29;0;50	1145;8	62027;0;0;67;
$GPXUP;3929;09:43:30;0;50	11462;8	62046;0;0;67;
$GPXUP;3929;09:43:31;0;50	11474;8	62063;0;0;64;
$GPXUP;3929;09:43:32;0;50	11485;8	62081;0;0;60;
$GPXUP;3929;09:43:33;0;50	11493;8	621;0;0;57;
$GPXUP;3929;09:43:34;0;50	115;8	62119;0;0;57;
$GPXUP;3929;09:43:35;0;50	11507;8	62138;0;0;56;
$GPXUP;3929;09:43:36;0;50	11514;8	62156;0;0;53;
$GPXUP;3929;09:43:37;0;50	11521;8	62173;0;0;51;
$GPXUP;3929;09:43:38;0;50	1153;8	62188;0;0;52;
$GPXUP;3929;09:43:39;0;50	11537;8	62204;0;0;51;
$GPXUP;3929;09:43:40;0;50	1154;8	62223;0;0;50;
$GPXUP;3929;09:43:41;0;50	1154;8	62243;0;0;51;
$GPXUP;3929;09:43:42;0;50	11537;8	62264;0;0;55;
$GPXUP;3929;09:43:43;0;50	11536;8	62285;0;0;56;
$GPXUP;3929;09:43:44;0;50	11537;8	62307;0;0;57;
$GPXUP;3929;09:43:45;0;50	11538;8	6233;0;0;58;
$GPXUP;3929;09:43:46;0;50	11538;8	62352;0;0;59;
$GPXUP;3929;09:43:47;0;50	1154;8	62374;0;0;55;
$GPXUP;3929;09:43:48;0;50	11546;8	62394;0;0;54;
$GPXUP;3929;09:43:49;0;50	11552;8	62413;0;0;54;
$GPXUP;3929;09:43:50;0;50	11556;8	62432;0;0;54;
$GPXUP;3929;09:43:51;0;50	1156;8	62453;0;0;56;
$GPXUP;3929;09:43:52;0;50	11563;8	62474;0;0;58;
$GPXUP;3929;09:43:53;0;50	11567;8	62496;0;0;57;
$GPXUP;3929;09:43:54;0;50	11574;8	62514;0;0;55;
$GPXUP;3929;09:43:55;0;50	11585;8	62528;0;0;54;
$GPXUP;3929;09:43:56;0;50	11598;8	62537;0;0;56;
$GPXUP;3929;09:43:57;0;50	11611;8	62547;0;0;57;
$GPXUP;3929;09:43:58;0;50	11623;8	6256;0;0;58;
$GPXUP;3929;09:43:59;0;50	11635;8	62573;0;0;56;
$GPXUP;3929;09:44:00;0;50	11645;8	62586;0;0;54;
$GPXUP;3929;09:44:01;0;50	11654;8	62602;0;0;54;
$GPXUP;3929;09:44:02;0;50	11664;8	62618;0;0;56;
$GPXUP;3929;09:44:03;0;50	11672;8	62634;0;0;55;
$GPXUP;3929;09:44:04;0;50	1168;8	62652;0;0;55;
$GPXUP;3929;09:44:05;0;50	11688;8	62668;0;0;53;
$GPXUP;3929;09:44:06;0;50	117;8	62679;0;0;49;
$GPXUP;3929;09:44:07;0;50	11714;8	62682;0;0;56;
$GPXUP;3929;09:44:08;0;50	11729;8	6268;0;0;60;
$GPXUP;3929;09:44:09;0;50	11745;8	62679;0;0;63;
$GPXUP;3929;09:44:10;0;50	11761;8	62675;0;0;64;
$GPXUP;3929;09:44:11;0;50	11778;8	62669;0;0;67;
$GPXUP;3929;09:44:12;0;50	11795;8	62666;0;0;71;
$GPXUP;3929;09:44:13;0;50	11813;8	62665;0;0;70;
$GPXUP;3929;09:44:14;0;50	1183;8	6267;0;0;68;
$GPXUP;3929;09:44:15;0;50	11846;8	62687;0;0;69;
$GPXUP;3929;09:44:16;0;50	11859;8	62708;0;0;66;
$GPXUP;3929;09:44:17;0;50	1187;8	6273;0;0;69;
$GPXUP;3929;09:44:18;0;50	11883;8	62751;0;0;72;
$GPXUP;3929;09:44:19;0;50	11896;8	6277;0;0;70;
$GPXUP;3929;09:44:20;0;50	11911;8	62785;0;0;68;
$GPXUP;3929;09:44:21;0;50	11926;8	62798;0;0;67;
$GPXUP;3929;09:44:22;0;50	11939;8	62812;0;0;67;
$GPXUP;3929;09:44:23;0;50	1195;8	6283;0;0;64;
$GPXUP;3929;09:44:24;0;50	1196;8	6285;0;0;62;
$GPXUP;3929;09:44:25;0;50	11967;8	6287;0;0;58;
$GPXUP;3929;09:44:26;0;50	11975;8	62889;0;0;56;
$GPXUP;3929;09:44:27;0;50	11984;8	62905;0;0;54;
$GPXUP;3929;09:44:28;0;50	11994;8	6292;0;0;57;
$GPXUP;3929;09:44:29;0;50	12004;8	62936;0;0;57;
$GPXUP;3929;09:44:30;0;50	12013;8	62952;0;0;55;
$GPXUP;3929;09:44:31;0;50	12021;8	62969;0;0;53;
$GPXUP;3929;09:44:32;0;50	12025;8	62989;0;0;54;
$GPXUP;3929;09:44:33;0;50	12026;8	63011;0;0;57;
$GPXUP;3929;09:44:34;0;50	12025;8	63033;0;0;56;
$GPXUP;3929;09:44:35;0;50	12023;8	63055;0;0;56;
$GPXUP;3929;09:44:36;0;50	12019;8	63076;0;0;57;
$GPXUP;3929;09:44:37;0;50	12015;8	63099;0;0;61;
$GPXUP;3929;09:44:38;0;50	12013;8	63123;0;0;60;
$GPXUP;3929;09:44:39;0;50	12014;8	63146;0;0;58;
$GPXUP;3929;09:44:40;0;50	12016;8	63168;0;0;58;
$GPXUP;3929;09:44:41;0;50	12017;8	63192;0;0;62;
$GPXUP;3929;09:44:42;0;50	12018;8	63216;0;0;65;
$GPXUP;3929;09:44:43;0;50	12019;8	63242;0;0;64;
$GPXUP;3929;09:44:44;0;50	12022;8	63265;0;0;58;
$GPXUP;3929;09:44:45;0;50	1203;8	63284;0;0;57;
$GPXUP;3929;09:44:46;0;50	1204;8	63303;0;0;61;
$GPXUP;3929;09:44:47;0;50	1205;8	63322;0;0;62;
$GPXUP;3929;09:44:48;0;50	12061;8	63339;0;0;62;
$GPXUP;3929;09:44:49;0;50	12074;8	63354;0;0;64;
$GPXUP;3929;09:44:50;0;50	12086;8	63371;0;0;66;
$GPXUP;3929;09:44:51;0;50	12097;8	6339;0;0;68;
$GPXUP;3929;09:44:52;0;50	12106;8	63414;0;0;71;
$GPXUP;3929;09:44:53;0;50	12108;8	6344;0;0;66;
$GPXUP;3929;09:44:54;0;50	12106;8	63465;0;0;62;
$GPXUP;3929;09:44:55;0;50	12106;8	63489;0;0;59;
$GPXUP;3929;09:44:56;0;50	12106;8	63511;0;0;56;
$GPXUP;3929;09:44:57;0;50	12108;8	63532;0;0;53;
$GPXUP;3929;09:44:58;0;50	12113;8	63551;0;0;53;
$GPXUP;3929;09:44:59;0;50	12117;8	63571;0;0;55;
$GPXUP;3929;09:45:00;0;50	12121;8	63592;0;0;58;
$GPXUP;3929;09:45:01;0;50	12125;8	63614;0;0;59;
$GPXUP;3929;09:45:02;0;50	12131;8	63635;0;0;57;
$GPXUP;3929;09:45:03;0;50	12136;8	63655;0;0;55;
$GPXUP;3929;09:45:04;0;50	12141;8	63674;0;0;53;
$GPXUP;3929;09:45:05;0;50	12147;8	63693;0;0;53;
$GPXUP;3929;09:45:06;0;50	12154;8	6371;0;0;53;
$GPXUP;3929;09:45:07;0;50	12161;8	63727;0;0;53;
$GPXUP;3929;09:45:08;0;50	12169;8	63744;0;0;55;
$GPXUP;3929;09:45:09;0;50	12177;8	63762;0;0;56;
$GPXUP;3929;09:45:10;0;50	12185;8	6378;0;0;58;
$GPXUP;3929;09:45:11;0;50	12195;8	63796;0;0;56;
$GPXUP;3929;09:45:12;0;50	12204;8	63813;0;0;55;
$GPXUP;3929;09:45:13;0;50	12212;8	63829;0;0;52;
$GPXUP;3929;09:45:14;0;50	12217;8	63848;0;0;53;
$GPXUP;3929;09:45:15;0;50	1222;8	63869;0;0;56;
$GPXUP;3929;09:45:16;0;50	1222;8	63891;0;0;59;
$GPXUP;3929;09:45:17;0;50	12217;8	63914;0;0;61;
$GPXUP;3929;09:45:18;0;50	12216;8	63938;0;0;61;
$GPXUP;3929;09:45:19;0;50	12218;8	63961;0;0;60;
$GPXUP;3929;09:45:20;0;50	12222;8	63983;0;0;60;
$GPXUP;3929;09:45:21;0;50	12228;8	64004;0;0;60;
$GPXUP;3929;09:45:22;0;50	12236;8	64025;0;0;60;
$GPXUP;3929;09:45:23;0;50	12244;8	64044;0;0;60;
$GPXUP;3929;09:45:24;0;50	12253;8	64063;0;0;59;
$GPXUP;3929;09:45:25;0;50	12262;8	64082;0;0;58;
$GPXUP;3929;09:45:26;0;50	12271;8	64099;0;0;59;
$GPXUP;3929;09:45:27;0;50	12281;8	64116;0;0;59;
$GPXUP;3929;09:45:28;0;50	12289;8	64136;0;0;58;
$GPXUP;3929;09:45:29;0;50	12296;8	64156;0;0;59;
$GPXUP;3929;09:45:30;0;50	12304;8	64175;0;0;59;
$GPXUP;3929;09:45:31;0;50	12312;8	64194;0;0;59;
$GPXUP;3929;09:45:32;0;50	12322;8	6421;0;0;59;
$GPXUP;3929;09:45:33;0;50	12333;8	64226;0;0;60;
$GPXUP;3929;09:45:34;0;50	12342;8	64246;0;0;60;
$GPXUP;3929;09:45:35;0;50	12348;8	64267;0;0;61;
$GPXUP;3929;09:45:36;0;50	12349;8	6429;0;0;56;
$GPXUP;3929;09:45:37;0;50	1235;8	64311;0;0;53;
$GPXUP;3929;09:45:38;0;50	12353;8	64331;0;0;53;
$GPXUP;3929;09:45:39;0;50	12358;8	6435;0;0;53;
$GPXUP;3929;09:45:40;0;50	12363;8	64369;0;0;53;
$GPXUP;3929;09:45:41;0;50	12367;8	64389;0;0;54;
$GPXUP;3929;09:45:42;0;50	1237;8	64409;0;0;55;
$GPXUP;3929;09:45:43;0;50	12372;8	64431;0;0;56;
$GPXUP;3929;09:45:44;0;50	12376;8	64451;0;0;55;
$GPXUP;3929;09:45:45;0;50	12382;8	6447;0;0;54;
$GPXUP;3929;09:45:46;0;50	12389;8	64488;0;0;53;
$GPXUP;3929;09:45:47;0;50	12394;8	64507;0;0;53;
$GPXUP;3929;09:45:48;0;50	124;8	64526;0;0;55;
$GPXUP;3929;09:45:49;0;50	12404;8	64546;0;0;57;
$GPXUP;3929;09:45:50;0;50	12408;8	64568;0;0;59;
$GPXUP;3929;09:45:51;0;50	12412;8	6459;0;0;61;
$GPXUP;3929;09:45:52;0;50	12416;8	64613;0;0;62;
$GPXUP;3929;09:45:53;0;50	12422;8	64635;0;0;61;
$GPXUP;3929;09:45:54;0;50	12432;8	64654;0;0;62;
$GPXUP;3929;09:45:55;0;50	12444;8	6467;0;0;62;
$GPXUP;3929;09:45:56;0;50	12455;8	64686;0;0;62;
$GPXUP;3929;09:45:57;0;50	12464;8	64706;0;0;62;
$GPXUP;3929;09:45:58;0;50	12469;8	64728;0;0;62;
$GPXUP;3929;09:45:59;0;50	12472;8	64752;0;0;61;
$GPXUP;3929;09:46:00;0;50	12474;8	64775;0;0;59;
$GPXUP;3929;09:46:01;0;50	12475;8	64798;0;0;59;
$GPXUP;3929;09:46:02;0;50	12476;8	64822;0;0;61;
$GPXUP;3929;09:46:03;0;50	12478;8	64846;0;0;62;
$GPXUP;3929;09:46:04;0;50	1248;8	6487;0;0;63;
$GPXUP;3929;09:46:05;0;50	12482;8	64895;0;0;66;
$GPXUP;3929;09:46:06;0;50	12484;8	64921;0;0;68;
$GPXUP;3929;09:46:07;0;50	12487;8	64947;0;0;67;
$GPXUP;3929;09:46:08;0;50	12489;8	64972;0;0;65;
$GPXUP;3929;09:46:09;0;50	12492;8	64997;0;0;65;
$GPXUP;3929;09:46:10;0;50	12496;8	65022;0;0;66;
$GPXUP;3929;09:46:11;0;50	125;8	65047;0;0;66;
$GPXUP;3929;09:46:12;0;50	12502;8	65072;0;0;64;
$GPXUP;3929;09:46:13;0;50	12502;8	65096;0;0;61;
$GPXUP;3929;09:46:14;0;50	125;8	6512;0;0;63;
$GPXUP;3929;09:46:15;0;50	12497;8	65144;0;0;62;
$GPXUP;3929;09:46:16;0;50	12494;8	65167;0;0;59;
$GPXUP;3929;09:46:17;0;50	12492;8	65189;0;0;56;
$GPXUP;3929;09:46:18;0;50	1249;8	65211;0;0;58;
$GPXUP;3929;09:46:19;0;50	12488;8	65234;0;0;61;
$GPXUP;3929;09:46:20;0;50	12483;8	65258;0;0;65;
$GPXUP;3929;09:46:21;0;50	12478;8	65282;0;0;65;
$GPXUP;3929;09:46:22;0;50	12474;8	65306;0;0;64;
$GPXUP;3929;09:46:23;0;50	1247;8	65331;0;0;65;
$GPXUP;3929;09:46:24;0;50	12464;8	65355;0;0;68;
$GPXUP;3929;09:46:25;0;50	12456;8	6538;0;0;73;
$GPXUP;3929;09:46:26;0;50	12448;8	65406;0;0;73;
$GPXUP;3929;09:46:27;0;50	12442;8	65432;0;0;69;
$GPXUP;3929;09:46:28;0;50	1244;8	65458;0;0;67;
$GPXUP;3929;09:46:29;0;50	1244;8	65484;0;0;65;
$GPXUP;3929;09:46:30;0;50	12441;8	65509;0;0;64;
$GPXUP;3929;09:46:31;0;50	12444;8	65534;0;0;64;
$GPXUP;3929;09:46:32;0;50	12449;8	65558;0;0;65;
$GPXUP;3929;09:46:33;0;50	12454;8	65582;0;0;66;
$GPXUP;3929;09:46:34;0;50	12456;8	65608;0;0;68;
$GPXUP;3929;09:46:35;0;50	12458;8	65634;0;0;67;
$GPXUP;3929;09:46:36;0;50	12462;8	65658;0;0;63;
$GPXUP;3929;09:46:37;0;50	12468;8	6568;0;0;58;
$GPXUP;3929;09:46:38;0;50	12474;8	657;0;0;56;
$GPXUP;3929;09:46:39;0;50	1248;8	65719;0;0;53;
$GPXUP;3929;09:46:40;0;50	12484;8	65739;0;0;56;
$GPXUP;3929;09:46:41;0;50	12487;8	6576;0;0;58;
$GPXUP;3929;09:46:42;0;50	12488;8	65783;0;0;60;
$GPXUP;3929;09:46:43;0;50	12488;8	65807;0;0;61;
$GPXUP;3929;09:46:44;0;50	1249;8	65829;0;0;57;
$GPXUP;3929;09:46:45;0;50	12494;8	6585;0;0;54;
$GPXUP;3929;09:46:46;0;50	12501;8	65867;0;0;49;
$GPXUP;3929;09:46:47;0;50	12508;8	65883;0;0;48;
$GPXUP;3929;09:46:48;0;50	12516;8	65896;0;0;46;
$GPXUP;3929;09:46:49;0;50	12526;8	65905;0;0;42;
$GPXUP;3929;09:46:50;0;50	12536;8	65911;0;0;42;
$GPXUP;3929;09:46:51;0;50	12546;8	65918;0;0;46;
$GPXUP;3929;09:46:52;0;50	12556;8	65927;0;0;44;
$GPXUP;3929;09:46:53;0;50	12566;8	65934;0;0;40;
$GPXUP;3929;09:46:54;0;50	12575;8	65931;0;0;37;
$GPXUP;3929;09:46:55;0;50	12582;8	65919;0;0;32;
$GPXUP;3929;09:46:56;0;50	1258;8	65899;0;0;35;
$GPXUP;3929;09:46:57;0;50	12573;8	65885;0;0;31;
$GPXUP;3929;09:46:58;0;50	12566;8	6588;0;0;24;
$GPXUP;3929;09:46:59;0;50	12557;8	65886;0;0;26;
$GPXUP;3929;09:47:00;0;50	12552;8	65895;0;0;21;
$GPXUP;3929;09:47:01;0;50	1255;8	65903;0;0;19;
$GPXUP;3929;09:47:02;0;50	12549;8	65908;0;0;12;
$GPXUP;3929;09:47:03;0;50	1255;8	6591;0;0;0;
