# Supplementary material for: Pigeon Navigation: Different Routes Lead to Frankfurt
Source: PLoS One. 2014 Nov 12;9(11):e112439. doi: 10.1371/journal.pone.0112439 (PMC4229201; doi:10.1371/journal.pone.0112439)
Supplement: File S4 — Files containing the original track data and a ‘Read me’ explaining the data format. (ZIP) [file pone.0112439.s004.zip › S-KB/100601xup07_408.log]

$GPXUP;3936;08:53:18;0;50	07185;8	53887;0;0;0;
$GPXUP;3936;08:53:19;0;50	07183;8	53891;0;0;3;
$GPXUP;3936;08:53:20;0;50	07184;8	53891;0;0;2;
$GPXUP;3936;08:53:21;0;50	07185;8	53891;0;0;6;
$GPXUP;3936;08:53:22;0;50	07187;8	53888;0;0;12;
$GPXUP;3936;08:53:23;0;50	0719;8	5388;0;0;26;
$GPXUP;3936;08:53:24;0;50	07191;8	53866;0;0;35;
$GPXUP;3936;08:53:25;0;50	0719;8	53852;0;0;37;
$GPXUP;3936;08:53:26;0;50	07189;8	53837;0;0;37;
$GPXUP;3936;08:53:27;0;50	07188;8	53822;0;0;36;
$GPXUP;3936;08:53:28;0;50	07192;8	53811;0;0;30;
$GPXUP;3936;08:53:29;0;50	07199;8	53803;0;0;32;
$GPXUP;3936;08:53:30;0;50	0721;8	53801;0;0;32;
$GPXUP;3936;08:53:31;0;50	07221;8	53812;0;0;39;
$GPXUP;3936;08:53:32;0;50	0723;8	53833;0;0;49;
$GPXUP;3936;08:53:33;0;50	07235;8	53854;0;0;52;
$GPXUP;3936;08:53:34;0;50	07238;8	53877;0;0;55;
$GPXUP;3936;08:53:35;0;50	07238;8	539;0;0;56;
$GPXUP;3936;08:53:36;0;50	07236;8	53923;0;0;56;
$GPXUP;3936;08:53:37;0;50	07232;8	53944;0;0;54;
$GPXUP;3936;08:53:38;0;50	07229;8	53965;0;0;53;
$GPXUP;3936;08:53:39;0;50	07225;8	53986;0;0;53;
$GPXUP;3936;08:53:40;0;50	07221;8	54006;0;0;55;
$GPXUP;3936;08:53:41;0;50	07215;8	54026;0;0;59;
$GPXUP;3936;08:53:42;0;50	07206;8	54046;0;0;61;
$GPXUP;3936;08:53:43;0;50	07196;8	54065;0;0;62;
$GPXUP;3936;08:53:44;0;50	07184;8	5408;0;0;59;
$GPXUP;3936;08:53:45;0;50	07172;8	54089;0;0;53;
$GPXUP;3936;08:53:46;0;50	07158;8	54083;0;0;52;
$GPXUP;3936;08:53:47;0;50	07147;8	54074;0;0;49;
$GPXUP;3936;08:53:48;0;50	07137;8	54062;0;0;46;
$GPXUP;3936;08:53:49;0;50	07127;8	54051;0;0;46;
$GPXUP;3936;08:53:50;0;50	07116;8	54044;0;0;48;
$GPXUP;3936;08:53:51;0;50	07103;8	54042;0;0;53;
$GPXUP;3936;08:53:52;0;50	07089;8	54044;0;0;57;
$GPXUP;3936;08:53:53;0;50	07075;8	5405;0;0;60;
$GPXUP;3936;08:53:54;0;50	07061;8	54061;0;0;63;
$GPXUP;3936;08:53:55;0;50	07048;8	54075;0;0;64;
$GPXUP;3936;08:53:56;0;50	07036;8	54093;0;0;63;
$GPXUP;3936;08:53:57;0;50	07029;8	54116;0;0;64;
$GPXUP;3936;08:53:58;0;50	07023;8	54141;0;0;67;
$GPXUP;3936;08:53:59;0;50	07019;8	54168;0;0;68;
$GPXUP;3936;08:54:00;0;50	07017;8	54194;0;0;65;
$GPXUP;3936;08:54:01;0;50	07021;8	54218;0;0;59;
$GPXUP;3936;08:54:02;0;50	0703;8	54232;0;0;47;
$GPXUP;3936;08:54:03;0;50	07044;8	54234;0;0;42;
$GPXUP;3936;08:54:04;0;50	07058;8	54223;0;0;47;
$GPXUP;3936;08:54:05;0;50	07068;8	54208;0;0;44;
$GPXUP;3936;08:54:06;0;50	07074;8	5419;0;0;43;
$GPXUP;3936;08:54:07;0;50	07075;8	54171;0;0;43;
$GPXUP;3936;08:54:08;0;50	07072;8	5415;0;0;48;
$GPXUP;3936;08:54:09;0;50	07072;8	54131;0;0;46;
$GPXUP;3936;08:54:10;0;50	07073;8	54112;0;0;45;
$GPXUP;3936;08:54:11;0;50	07076;8	54095;0;0;45;
$GPXUP;3936;08:54:12;0;50	0708;8	54078;0;0;44;
$GPXUP;3936;08:54:13;0;50	07086;8	54064;0;0;43;
$GPXUP;3936;08:54:14;0;50	07093;8	54052;0;0;41;
$GPXUP;3936;08:54:15;0;50	07101;8	54041;0;0;39;
$GPXUP;3936;08:54:16;0;50	07109;8	54032;0;0;40;
$GPXUP;3936;08:54:17;0;50	07119;8	54026;0;0;43;
$GPXUP;3936;08:54:18;0;50	0713;8	54023;0;0;48;
$GPXUP;3936;08:54:19;0;50	07142;8	5402;0;0;50;
$GPXUP;3936;08:54:20;0;50	07154;8	54014;0;0;48;
$GPXUP;3936;08:54:21;0;50	07164;8	54005;0;0;43;
$GPXUP;3936;08:54:22;0;50	07171;8	53994;0;0;39;
$GPXUP;3936;08:54:23;0;50	07174;8	53979;0;0;41;
$GPXUP;3936;08:54:24;0;50	07172;8	53962;0;0;40;
$GPXUP;3936;08:54:25;0;50	07167;8	53947;0;0;44;
$GPXUP;3936;08:54:26;0;50	07163;8	5393;0;0;43;
$GPXUP;3936;08:54:27;0;50	07161;8	53914;0;0;42;
$GPXUP;3936;08:54:28;0;50	0716;8	53898;0;0;42;
$GPXUP;3936;08:54:29;0;50	07158;8	53881;0;0;43;
$GPXUP;3936;08:54:30;0;50	07157;8	53865;0;0;40;
$GPXUP;3936;08:54:31;0;50	0716;8	5385;0;0;39;
$GPXUP;3936;08:54:32;0;50	07167;8	53839;0;0;39;
$GPXUP;3936;08:54:33;0;50	07176;8	53832;0;0;40;
$GPXUP;3936;08:54:34;0;50	07187;8	53828;0;0;39;
$GPXUP;3936;08:54:35;0;50	07199;8	53831;0;0;42;
$GPXUP;3936;08:54:36;0;50	07211;8	53839;0;0;50;
$GPXUP;3936;08:54:37;0;50	07223;8	53852;0;0;54;
$GPXUP;3936;08:54:38;0;50	07232;8	5387;0;0;56;
$GPXUP;3936;08:54:39;0;50	07236;8	53895;0;0;60;
$GPXUP;3936;08:54:40;0;50	07237;8	53921;0;0;59;
$GPXUP;3936;08:54:41;0;50	0724;8	53945;0;0;59;
$GPXUP;3936;08:54:42;0;50	0724;8	53969;0;0;62;
$GPXUP;3936;08:54:43;0;50	07237;8	53994;0;0;66;
$GPXUP;3936;08:54:44;0;50	07228;8	54016;0;0;65;
$GPXUP;3936;08:54:45;0;50	07215;8	54034;0;0;66;
$GPXUP;3936;08:54:46;0;50	072;8	54049;0;0;64;
$GPXUP;3936;08:54:47;0;50	07185;8	5406;0;0;60;
$GPXUP;3936;08:54:48;0;50	07169;8	54062;0;0;54;
$GPXUP;3936;08:54:49;0;50	07156;8	54052;0;0;51;
$GPXUP;3936;08:54:50;0;50	07148;8	5403;0;0;52;
$GPXUP;3936;08:54:51;0;50	07146;8	54008;0;0;50;
$GPXUP;3936;08:54:52;0;50	07148;8	53987;0;0;47;
$GPXUP;3936;08:54:53;0;50	07153;8	5397;0;0;41;
$GPXUP;3936;08:54:54;0;50	07162;8	53958;0;0;39;
$GPXUP;3936;08:54:55;0;50	07172;8	53953;0;0;35;
$GPXUP;3936;08:54:56;0;50	07183;8	53954;0;0;37;
$GPXUP;3936;08:54:57;0;50	07196;8	5396;0;0;43;
$GPXUP;3936;08:54:58;0;50	07207;8	53965;0;0;42;
$GPXUP;3936;08:54:59;0;50	07217;8	53965;0;0;40;
$GPXUP;3936;08:55:00;0;50	07227;8	53962;0;0;41;
$GPXUP;3936;08:55:01;0;50	07235;8	53953;0;0;39;
$GPXUP;3936;08:55:02;0;50	07238;8	5394;0;0;33;
$GPXUP;3936;08:55:03;0;50	07236;8	53924;0;0;34;
$GPXUP;3936;08:55:04;0;50	07228;8	5391;0;0;41;
$GPXUP;3936;08:55:05;0;50	07214;8	539;0;0;47;
$GPXUP;3936;08:55:06;0;50	07199;8	53898;0;0;52;
$GPXUP;3936;08:55:07;0;50	07185;8	53899;0;0;55;
$GPXUP;3936;08:55:08;0;50	0717;8	53902;0;0;56;
$GPXUP;3936;08:55:09;0;50	07156;8	53903;0;0;55;
$GPXUP;3936;08:55:10;0;50	07142;8	53898;0;0;57;
$GPXUP;3936;08:55:11;0;50	07131;8	53888;0;0;52;
$GPXUP;3936;08:55:12;0;50	07123;8	53874;0;0;47;
$GPXUP;3936;08:55:13;0;50	07116;8	5386;0;0;43;
$GPXUP;3936;08:55:14;0;50	07112;8	53846;0;0;39;
$GPXUP;3936;08:55:15;0;50	07112;8	53831;0;0;36;
$GPXUP;3936;08:55:16;0;50	07118;8	53823;0;0;29;
$GPXUP;3936;08:55:17;0;50	07127;8	53819;0;0;29;
$GPXUP;3936;08:55:18;0;50	07138;8	53822;0;0;37;
$GPXUP;3936;08:55:19;0;50	0715;8	53832;0;0;46;
$GPXUP;3936;08:55:20;0;50	0716;8	53847;0;0;52;
$GPXUP;3936;08:55:21;0;50	0717;8	53865;0;0;58;
$GPXUP;3936;08:55:22;0;50	07179;8	53885;0;0;59;
$GPXUP;3936;08:55:23;0;50	07188;8	53904;0;0;59;
$GPXUP;3936;08:55:24;0;50	07197;8	53924;0;0;59;
$GPXUP;3936;08:55:25;0;50	07205;8	53944;0;0;59;
$GPXUP;3936;08:55:26;0;50	07211;8	53965;0;0;59;
$GPXUP;3936;08:55:27;0;50	07217;8	53986;0;0;58;
$GPXUP;3936;08:55:28;0;50	07224;8	54005;0;0;52;
$GPXUP;3936;08:55:29;0;50	07233;8	54019;0;0;50;
$GPXUP;3936;08:55:30;0;50	07245;8	54024;0;0;45;
$GPXUP;3936;08:55:31;0;50	07257;8	54014;0;0;47;
$GPXUP;3936;08:55:32;0;50	07263;8	53994;0;0;43;
$GPXUP;3936;08:55:33;0;50	0726;8	5397;0;0;46;
$GPXUP;3936;08:55:34;0;50	0725;8	53949;0;0;49;
$GPXUP;3936;08:55:35;0;50	07236;8	53934;0;0;55;
$GPXUP;3936;08:55:36;0;50	07223;8	5392;0;0;59;
$GPXUP;3936;08:55:37;0;50	0721;8	53903;0;0;62;
$GPXUP;3936;08:55:38;0;50	07197;8	53884;0;0;66;
$GPXUP;3936;08:55:39;0;50	07185;8	53866;0;0;66;
$GPXUP;3936;08:55:40;0;50	07176;8	53845;0;0;63;
$GPXUP;3936;08:55:41;0;50	07173;8	53822;0;0;58;
$GPXUP;3936;08:55:42;0;50	07174;8	53802;0;0;50;
$GPXUP;3936;08:55:43;0;50	07174;8	53782;0;0;51;
$GPXUP;3936;08:55:44;0;50	07171;8	53763;0;0;54;
$GPXUP;3936;08:55:45;0;50	07164;8	53746;0;0;54;
$GPXUP;3936;08:55:46;0;50	07155;8	5373;0;0;58;
$GPXUP;3936;08:55:47;0;50	07143;8	53716;0;0;58;
$GPXUP;3936;08:55:48;0;50	07132;8	53703;0;0;57;
$GPXUP;3936;08:55:49;0;50	07119;8	53692;0;0;58;
$GPXUP;3936;08:55:50;0;50	07105;8	53686;0;0;58;
$GPXUP;3936;08:55:51;0;50	07091;8	53685;0;0;58;
$GPXUP;3936;08:55:52;0;50	07074;8	53695;0;0;65;
$GPXUP;3936;08:55:53;0;50	07059;8	53725;0;0;81;
$GPXUP;3936;08:55:54;0;50	07052;8	53762;0;0;83;
$GPXUP;3936;08:55:55;0;50	07051;8	53799;0;0;81;
$GPXUP;3936;08:55:56;0;50	07056;8	5383;0;0;72;
$GPXUP;3936;08:55:57;0;50	07063;8	53857;0;0;68;
$GPXUP;3936;08:55:58;0;50	0707;8	53882;0;0;67;
$GPXUP;3936;08:55:59;0;50	07079;8	53904;0;0;64;
$GPXUP;3936;08:56:00;0;50	07089;8	53923;0;0;60;
$GPXUP;3936;08:56:01;0;50	07099;8	53938;0;0;54;
$GPXUP;3936;08:56:02;0;50	07112;8	53944;0;0;45;
$GPXUP;3936;08:56:03;0;50	07125;8	53938;0;0;48;
$GPXUP;3936;08:56:04;0;50	07137;8	5392;0;0;55;
$GPXUP;3936;08:56:05;0;50	07147;8	53902;0;0;52;
$GPXUP;3936;08:56:06;0;50	07157;8	53889;0;0;49;
$GPXUP;3936;08:56:07;0;50	07168;8	53882;0;0;46;
$GPXUP;3936;08:56:08;0;50	07179;8	5388;0;0;47;
$GPXUP;3936;08:56:09;0;50	0719;8	53884;0;0;46;
$GPXUP;3936;08:56:10;0;50	07201;8	5389;0;0;47;
$GPXUP;3936;08:56:11;0;50	07212;8	53897;0;0;48;
$GPXUP;3936;08:56:12;0;50	07223;8	53906;0;0;50;
$GPXUP;3936;08:56:13;0;50	07233;8	53918;0;0;52;
$GPXUP;3936;08:56:14;0;50	07244;8	53932;0;0;56;
$GPXUP;3936;08:56:15;0;50	07254;8	53948;0;0;59;
$GPXUP;3936;08:56:16;0;50	07263;8	53968;0;0;62;
$GPXUP;3936;08:56:17;0;50	0727;8	53989;0;0;61;
$GPXUP;3936;08:56:18;0;50	07276;8	5401;0;0;59;
$GPXUP;3936;08:56:19;0;50	07278;8	54034;0;0;60;
$GPXUP;3936;08:56:20;0;50	07277;8	54056;0;0;58;
$GPXUP;3936;08:56:21;0;50	0727;8	54077;0;0;55;
$GPXUP;3936;08:56:22;0;50	07258;8	54093;0;0;57;
$GPXUP;3936;08:56:23;0;50	07244;8	54104;0;0;57;
$GPXUP;3936;08:56:24;0;50	07228;8	54109;0;0;58;
$GPXUP;3936;08:56:25;0;50	07211;8	54108;0;0;60;
$GPXUP;3936;08:56:26;0;50	07196;8	54098;0;0;60;
$GPXUP;3936;08:56:27;0;50	07182;8	54082;0;0;63;
$GPXUP;3936;08:56:28;0;50	07169;8	54066;0;0;64;
$GPXUP;3936;08:56:29;0;50	07156;8	54049;0;0;64;
$GPXUP;3936;08:56:30;0;50	07144;8	54033;0;0;62;
$GPXUP;3936;08:56:31;0;50	07132;8	54017;0;0;59;
$GPXUP;3936;08:56:32;0;50	07121;8	54002;0;0;58;
$GPXUP;3936;08:56:33;0;50	07108;8	5399;0;0;58;
$GPXUP;3936;08:56:34;0;50	07095;8	53981;0;0;60;
$GPXUP;3936;08:56:35;0;50	07081;8	53971;0;0;59;
$GPXUP;3936;08:56:36;0;50	07069;8	53958;0;0;58;
$GPXUP;3936;08:56:37;0;50	07059;8	53942;0;0;58;
$GPXUP;3936;08:56:38;0;50	07051;8	53924;0;0;57;
$GPXUP;3936;08:56:39;0;50	07046;8	53904;0;0;54;
$GPXUP;3936;08:56:40;0;50	07045;8	53884;0;0;50;
$GPXUP;3936;08:56:41;0;50	07048;8	53865;0;0;49;
$GPXUP;3936;08:56:42;0;50	0705;8	53846;0;0;47;
$GPXUP;3936;08:56:43;0;50	07049;8	53828;0;0;47;
$GPXUP;3936;08:56:44;0;50	07043;8	5381;0;0;51;
$GPXUP;3936;08:56:45;0;50	07034;8	53793;0;0;56;
$GPXUP;3936;08:56:46;0;50	07025;8	53777;0;0;55;
$GPXUP;3936;08:56:47;0;50	07016;8	5376;0;0;54;
$GPXUP;3936;08:56:48;0;50	07006;8	53746;0;0;52;
$GPXUP;3936;08:56:49;0;50	06994;8	53737;0;0;52;
$GPXUP;3936;08:56:50;0;50	06981;8	53735;0;0;56;
$GPXUP;3936;08:56:51;0;50	06965;8	53738;0;0;59;
$GPXUP;3936;08:56:52;0;50	0695;8	53744;0;0;62;
$GPXUP;3936;08:56:53;0;50	06936;8	53757;0;0;63;
$GPXUP;3936;08:56:54;0;50	06924;8	53774;0;0;65;
$GPXUP;3936;08:56:55;0;50	06914;8	53798;0;0;68;
$GPXUP;3936;08:56:56;0;50	06908;8	53825;0;0;69;
$GPXUP;3936;08:56:57;0;50	06905;8	53852;0;0;64;
$GPXUP;3936;08:56:58;0;50	06906;8	53878;0;0;61;
$GPXUP;3936;08:56:59;0;50	06909;8	53902;0;0;58;
$GPXUP;3936;08:57:00;0;50	06911;8	53925;0;0;59;
$GPXUP;3936;08:57:01;0;50	06912;8	53949;0;0;62;
$GPXUP;3936;08:57:02;0;50	06914;8	53973;0;0;61;
$GPXUP;3936;08:57:03;0;50	06916;8	53997;0;0;60;
$GPXUP;3936;08:57:04;0;50	06917;8	54021;0;0;61;
$GPXUP;3936;08:57:05;0;50	06919;8	54044;0;0;58;
$GPXUP;3936;08:57:06;0;50	06925;8	54065;0;0;55;
$GPXUP;3936;08:57:07;0;50	06933;8	54081;0;0;51;
$GPXUP;3936;08:57:08;0;50	06945;8	54091;0;0;50;
$GPXUP;3936;08:57:09;0;50	06957;8	54098;0;0;50;
$GPXUP;3936;08:57:10;0;50	06969;8	54102;0;0;47;
$GPXUP;3936;08:57:11;0;50	06982;8	54103;0;0;49;
$GPXUP;3936;08:57:12;0;50	06994;8	54103;0;0;47;
$GPXUP;3936;08:57:13;0;50	07006;8	54103;0;0;47;
$GPXUP;3936;08:57:14;0;50	07018;8	54103;0;0;48;
$GPXUP;3936;08:57:15;0;50	07031;8	54105;0;0;49;
$GPXUP;3936;08:57:16;0;50	07043;8	54106;0;0;51;
$GPXUP;3936;08:57:17;0;50	07056;8	54105;0;0;51;
$GPXUP;3936;08:57:18;0;50	0707;8	54102;0;0;57;
$GPXUP;3936;08:57:19;0;50	07086;8	541;0;0;61;
$GPXUP;3936;08:57:20;0;50	07101;8	54097;0;0;61;
$GPXUP;3936;08:57:21;0;50	07116;8	54093;0;0;60;
$GPXUP;3936;08:57:22;0;50	0713;8	54086;0;0;59;
$GPXUP;3936;08:57:23;0;50	07144;8	54077;0;0;59;
$GPXUP;3936;08:57:24;0;50	07158;8	54068;0;0;60;
$GPXUP;3936;08:57:25;0;50	07172;8	54057;0;0;59;
$GPXUP;3936;08:57:26;0;50	07182;8	54042;0;0;59;
$GPXUP;3936;08:57:27;0;50	07193;8	54028;0;0;54;
$GPXUP;3936;08:57:28;0;50	07205;8	54018;0;0;52;
$GPXUP;3936;08:57:29;0;50	07218;8	54007;0;0;56;
$GPXUP;3936;08:57:30;0;50	0723;8	53994;0;0;59;
$GPXUP;3936;08:57:31;0;50	07242;8	53983;0;0;55;
$GPXUP;3936;08:57:32;0;50	07253;8	53972;0;0;49;
$GPXUP;3936;08:57:33;0;50	0726;8	53958;0;0;46;
$GPXUP;3936;08:57:34;0;50	07268;8	53944;0;0;47;
$GPXUP;3936;08:57:35;0;50	07275;8	5393;0;0;47;
$GPXUP;3936;08:57:36;0;50	07283;8	53918;0;0;43;
$GPXUP;3936;08:57:37;0;50	07293;8	53912;0;0;45;
$GPXUP;3936;08:57:38;0;50	07303;8	53905;0;0;46;
$GPXUP;3936;08:57:39;0;50	07312;8	53895;0;0;46;
$GPXUP;3936;08:57:40;0;50	0732;8	53882;0;0;44;
$GPXUP;3936;08:57:41;0;50	07322;8	53864;0;0;41;
$GPXUP;3936;08:57:42;0;50	07317;8	5384;0;0;54;
$GPXUP;3936;08:57:43;0;50	07306;8	53815;0;0;61;
$GPXUP;3936;08:57:44;0;50	07292;8	53794;0;0;64;
$GPXUP;3936;08:57:45;0;50	07277;8	53779;0;0;65;
$GPXUP;3936;08:57:46;0;50	07263;8	53765;0;0;64;
$GPXUP;3936;08:57:47;0;50	0725;8	53749;0;0;63;
$GPXUP;3936;08:57:48;0;50	0724;8	5373;0;0;62;
$GPXUP;3936;08:57:49;0;50	07233;8	53706;0;0;68;
$GPXUP;3936;08:57:50;0;50	07226;8	5368;0;0;72;
$GPXUP;3936;08:57:51;0;50	07219;8	53653;0;0;73;
$GPXUP;3936;08:57:52;0;50	07214;8	53626;0;0;72;
$GPXUP;3936;08:57:53;0;50	07214;8	53598;0;0;68;
$GPXUP;3936;08:57:54;0;50	07222;8	53576;0;0;59;
$GPXUP;3936;08:57:55;0;50	07237;8	53562;0;0;60;
$GPXUP;3936;08:57:56;0;50	07256;8	53556;0;0;61;
$GPXUP;3936;08:57:57;0;50	07273;8	53554;0;0;59;
$GPXUP;3936;08:57:58;0;50	07289;8	53555;0;0;55;
$GPXUP;3936;08:57:59;0;50	07303;8	53555;0;0;51;
$GPXUP;3936;08:58:00;0;50	07315;8	53551;0;0;49;
$GPXUP;3936;08:58:01;0;50	07324;8	53541;0;0;45;
$GPXUP;3936;08:58:02;0;50	07326;8	53522;0;0;41;
$GPXUP;3936;08:58:03;0;50	07321;8	53498;0;0;52;
$GPXUP;3936;08:58:04;0;50	07317;8	53476;0;0;54;
$GPXUP;3936;08:58:05;0;50	07313;8	53454;0;0;56;
$GPXUP;3936;08:58:06;0;50	07308;8	53431;0;0;58;
$GPXUP;3936;08:58:07;0;50	07307;8	53409;0;0;57;
$GPXUP;3936;08:58:08;0;50	07309;8	53389;0;0;52;
$GPXUP;3936;08:58:09;0;50	07315;8	53373;0;0;44;
$GPXUP;3936;08:58:10;0;50	07319;8	53358;0;0;42;
$GPXUP;3936;08:58:11;0;50	07321;8	53342;0;0;43;
$GPXUP;3936;08:58:12;0;50	07322;8	53325;0;0;43;
$GPXUP;3936;08:58:13;0;50	07323;8	53309;0;0;44;
$GPXUP;3936;08:58:14;0;50	07322;8	53292;0;0;44;
$GPXUP;3936;08:58:15;0;50	07317;8	53276;0;0;43;
$GPXUP;3936;08:58:16;0;50	07308;8	53264;0;0;46;
$GPXUP;3936;08:58:17;0;50	07296;8	53255;0;0;55;
$GPXUP;3936;08:58:18;0;50	0728;8	53248;0;0;61;
$GPXUP;3936;08:58:19;0;50	07265;8	53244;0;0;59;
$GPXUP;3936;08:58:20;0;50	07251;8	53237;0;0;56;
$GPXUP;3936;08:58:21;0;50	07239;8	53227;0;0;55;
$GPXUP;3936;08:58:22;0;50	07227;8	53214;0;0;56;
$GPXUP;3936;08:58:23;0;50	07218;8	532;0;0;51;
$GPXUP;3936;08:58:24;0;50	07213;8	53183;0;0;45;
$GPXUP;3936;08:58:25;0;50	07217;8	5317;0;0;35;
$GPXUP;3936;08:58:26;0;50	07232;8	53164;0;0;38;
$GPXUP;3936;08:58:27;0;50	07248;8	53162;0;0;45;
$GPXUP;3936;08:58:28;0;50	07261;8	53159;0;0;43;
$GPXUP;3936;08:58:29;0;50	07271;8	53152;0;0;42;
$GPXUP;3936;08:58:30;0;50	07278;8	5314;0;0;39;
$GPXUP;3936;08:58:31;0;50	07284;8	53128;0;0;39;
$GPXUP;3936;08:58:32;0;50	07291;8	53118;0;0;36;
$GPXUP;3936;08:58:33;0;50	073;8	53115;0;0;37;
$GPXUP;3936;08:58:34;0;50	07311;8	53116;0;0;42;
$GPXUP;3936;08:58:35;0;50	07322;8	53118;0;0;44;
$GPXUP;3936;08:58:36;0;50	07334;8	53123;0;0;47;
$GPXUP;3936;08:58:37;0;50	07345;8	53132;0;0;51;
$GPXUP;3936;08:58:38;0;50	07354;8	53149;0;0;55;
$GPXUP;3936;08:58:39;0;50	07357;8	53177;0;0;63;
$GPXUP;3936;08:58:40;0;50	07356;8	53208;0;0;71;
$GPXUP;3936;08:58:41;0;50	07353;8	53239;0;0;76;
$GPXUP;3936;08:58:42;0;50	07346;8	53268;0;0;76;
$GPXUP;3936;08:58:43;0;50	07334;8	53294;0;0;74;
$GPXUP;3936;08:58:44;0;50	07319;8	53314;0;0;73;
$GPXUP;3936;08:58:45;0;50	07301;8	53328;0;0;72;
$GPXUP;3936;08:58:46;0;50	07285;8	5334;0;0;65;
$GPXUP;3936;08:58:47;0;50	07271;8	53352;0;0;62;
$GPXUP;3936;08:58:48;0;50	07258;8	53366;0;0;59;
$GPXUP;3936;08:58:49;0;50	07247;8	53382;0;0;62;
$GPXUP;3936;08:58:50;0;50	07236;8	53401;0;0;66;
$GPXUP;3936;08:58:51;0;50	07227;8	53423;0;0;69;
$GPXUP;3936;08:58:52;0;50	07218;8	53447;0;0;68;
$GPXUP;3936;08:58:53;0;50	0721;8	5347;0;0;68;
$GPXUP;3936;08:58:54;0;50	07202;8	53492;0;0;64;
$GPXUP;3936;08:58:55;0;50	07196;8	53514;0;0;58;
$GPXUP;3936;08:58:56;0;50	0719;8	53533;0;0;54;
$GPXUP;3936;08:58:57;0;50	07183;8	53551;0;0;55;
$GPXUP;3936;08:58:58;0;50	07174;8	53568;0;0;58;
$GPXUP;3936;08:58:59;0;50	07164;8	53583;0;0;58;
$GPXUP;3936;08:59:00;0;50	07151;8	53593;0;0;54;
$GPXUP;3936;08:59:01;0;50	07135;8	53592;0;0;58;
$GPXUP;3936;08:59:02;0;50	0712;8	53582;0;0;56;
$GPXUP;3936;08:59:03;0;50	07108;8	53565;0;0;57;
$GPXUP;3936;08:59:04;0;50	071;8	53545;0;0;54;
$GPXUP;3936;08:59:05;0;50	07096;8	53524;0;0;48;
$GPXUP;3936;08:59:06;0;50	07093;8	53506;0;0;47;
$GPXUP;3936;08:59:07;0;50	07088;8	53489;0;0;47;
$GPXUP;3936;08:59:08;0;50	07081;8	53473;0;0;49;
$GPXUP;3936;08:59:09;0;50	07072;8	53459;0;0;55;
$GPXUP;3936;08:59:10;0;50	07061;8	53446;0;0;57;
$GPXUP;3936;08:59:11;0;50	07049;8	53435;0;0;56;
$GPXUP;3936;08:59:12;0;50	07037;8	53424;0;0;54;
$GPXUP;3936;08:59:13;0;50	07028;8	53411;0;0;50;
$GPXUP;3936;08:59:14;0;50	07023;8	53396;0;0;43;
$GPXUP;3936;08:59:15;0;50	07025;8	53382;0;0;33;
$GPXUP;3936;08:59:16;0;50	07035;8	53375;0;0;30;
$GPXUP;3936;08:59:17;0;50	0705;8	53376;0;0;43;
$GPXUP;3936;08:59:18;0;50	07065;8	53382;0;0;49;
$GPXUP;3936;08:59:19;0;50	07078;8	53393;0;0;51;
$GPXUP;3936;08:59:20;0;50	07089;8	53407;0;0;54;
$GPXUP;3936;08:59:21;0;50	07099;8	53423;0;0;55;
$GPXUP;3936;08:59:22;0;50	0711;8	53437;0;0;53;
$GPXUP;3936;08:59:23;0;50	07122;8	53447;0;0;49;
$GPXUP;3936;08:59:24;0;50	07134;8	53448;0;0;46;
$GPXUP;3936;08:59:25;0;50	07145;8	53439;0;0;46;
$GPXUP;3936;08:59:26;0;50	07154;8	53425;0;0;45;
$GPXUP;3936;08:59:27;0;50	07163;8	53413;0;0;44;
$GPXUP;3936;08:59:28;0;50	07173;8	53403;0;0;46;
$GPXUP;3936;08:59:29;0;50	07184;8	53398;0;0;46;
$GPXUP;3936;08:59:30;0;50	07196;8	53397;0;0;49;
$GPXUP;3936;08:59:31;0;50	07209;8	53399;0;0;49;
$GPXUP;3936;08:59:32;0;50	07221;8	53399;0;0;46;
$GPXUP;3936;08:59:33;0;50	07231;8	53398;0;0;38;
$GPXUP;3936;08:59:34;0;50	07241;8	53397;0;0;39;
$GPXUP;3936;08:59:35;0;50	07251;8	534;0;0;44;
$GPXUP;3936;08:59:36;0;50	07262;8	53404;0;0;48;
$GPXUP;3936;08:59:37;0;50	07275;8	53409;0;0;49;
$GPXUP;3936;08:59:38;0;50	07286;8	53412;0;0;46;
$GPXUP;3936;08:59:39;0;50	07298;8	53408;0;0;42;
$GPXUP;3936;08:59:40;0;50	07306;8	53399;0;0;38;
$GPXUP;3936;08:59:41;0;50	07311;8	53386;0;0;34;
$GPXUP;3936;08:59:42;0;50	07311;8	53372;0;0;35;
$GPXUP;3936;08:59:43;0;50	07307;8	53357;0;0;39;
$GPXUP;3936;08:59:44;0;50	07301;8	53342;0;0;41;
$GPXUP;3936;08:59:45;0;50	07296;8	53327;0;0;42;
$GPXUP;3936;08:59:46;0;50	07294;8	5331;0;0;42;
$GPXUP;3936;08:59:47;0;50	07294;8	53294;0;0;41;
$GPXUP;3936;08:59:48;0;50	07296;8	53278;0;0;40;
$GPXUP;3936;08:59:49;0;50	07298;8	53263;0;0;40;
$GPXUP;3936;08:59:50;0;50	07299;8	53247;0;0;40;
$GPXUP;3936;08:59:51;0;50	07298;8	53231;0;0;40;
$GPXUP;3936;08:59:52;0;50	07295;8	53216;0;0;42;
$GPXUP;3936;08:59:53;0;50	07289;8	53201;0;0;45;
$GPXUP;3936;08:59:54;0;50	07282;8	53186;0;0;48;
$GPXUP;3936;08:59:55;0;50	07273;8	53172;0;0;51;
$GPXUP;3936;08:59:56;0;50	07264;8	53157;0;0;55;
$GPXUP;3936;08:59:57;0;50	07255;8	5314;0;0;55;
$GPXUP;3936;08:59:58;0;50	0725;8	53121;0;0;54;
$GPXUP;3936;08:59:59;0;50	07249;8	53101;0;0;49;
$GPXUP;3936;09:00:00;0;50	07256;8	53083;0;0;49;
$GPXUP;3936;09:00:01;0;50	07266;8	53067;0;0;52;
$GPXUP;3936;09:00:02;0;50	07275;8	53051;0;0;52;
$GPXUP;3936;09:00:03;0;50	07282;8	53034;0;0;49;
$GPXUP;3936;09:00:04;0;50	07283;8	53015;0;0;46;
$GPXUP;3936;09:00:05;0;50	07278;8	52998;0;0;46;
$GPXUP;3936;09:00:06;0;50	07269;8	52983;0;0;50;
$GPXUP;3936;09:00:07;0;50	07259;8	52968;0;0;54;
$GPXUP;3936;09:00:08;0;50	07249;8	52953;0;0;56;
$GPXUP;3936;09:00:09;0;50	07238;8	52938;0;0;56;
$GPXUP;3936;09:00:10;0;50	07226;8	52926;0;0;56;
$GPXUP;3936;09:00:11;0;50	07213;8	52916;0;0;57;
$GPXUP;3936;09:00:12;0;50	072;8	52907;0;0;55;
$GPXUP;3936;09:00:13;0;50	07189;8	52895;0;0;55;
$GPXUP;3936;09:00:14;0;50	07182;8	5288;0;0;48;
$GPXUP;3936;09:00:15;0;50	07187;8	52866;0;0;35;
$GPXUP;3936;09:00:16;0;50	07198;8	52858;0;0;33;
$GPXUP;3936;09:00:17;0;50	07213;8	52855;0;0;43;
$GPXUP;3936;09:00:18;0;50	07225;8	52853;0;0;44;
$GPXUP;3936;09:00:19;0;50	07238;8	52855;0;0;47;
$GPXUP;3936;09:00:20;0;50	07249;8	52863;0;0;47;
$GPXUP;3936;09:00:21;0;50	0726;8	52872;0;0;47;
$GPXUP;3936;09:00:22;0;50	07272;8	52877;0;0;45;
$GPXUP;3936;09:00:23;0;50	07282;8	52873;0;0;44;
$GPXUP;3936;09:00:24;0;50	07289;8	52859;0;0;40;
$GPXUP;3936;09:00:25;0;50	07292;8	52842;0;0;42;
$GPXUP;3936;09:00:26;0;50	07298;8	52829;0;0;40;
$GPXUP;3936;09:00:27;0;50	07306;8	52818;0;0;42;
$GPXUP;3936;09:00:28;0;50	07314;8	52807;0;0;42;
$GPXUP;3936;09:00:29;0;50	07322;8	52797;0;0;42;
$GPXUP;3936;09:00:30;0;50	07331;8	5279;0;0;41;
$GPXUP;3936;09:00:31;0;50	07343;8	5279;0;0;43;
$GPXUP;3936;09:00:32;0;50	07354;8	52801;0;0;48;
$GPXUP;3936;09:00:33;0;50	0736;8	52828;0;0;56;
$GPXUP;3936;09:00:34;0;50	07357;8	52864;0;0;73;
$GPXUP;3936;09:00:35;0;50	07348;8	52898;0;0;76;
$GPXUP;3936;09:00:36;0;50	07337;8	52927;0;0;78;
$GPXUP;3936;09:00:37;0;50	07323;8	52952;0;0;77;
$GPXUP;3936;09:00:38;0;50	07308;8	52973;0;0;78;
$GPXUP;3936;09:00:39;0;50	07292;8	52992;0;0;75;
$GPXUP;3936;09:00:40;0;50	07276;8	53009;0;0;73;
$GPXUP;3936;09:00:41;0;50	0726;8	53022;0;0;70;
$GPXUP;3936;09:00:42;0;50	07244;8	53034;0;0;70;
$GPXUP;3936;09:00:43;0;50	07229;8	53048;0;0;70;
$GPXUP;3936;09:00:44;0;50	07217;8	53068;0;0;67;
$GPXUP;3936;09:00:45;0;50	0721;8	53092;0;0;66;
$GPXUP;3936;09:00:46;0;50	07208;8	53118;0;0;62;
$GPXUP;3936;09:00:47;0;50	07213;8	53145;0;0;64;
$GPXUP;3936;09:00:48;0;50	07221;8	53171;0;0;65;
$GPXUP;3936;09:00:49;0;50	07228;8	53195;0;0;65;
$GPXUP;3936;09:00:50;0;50	07233;8	5322;0;0;68;
$GPXUP;3936;09:00:51;0;50	07235;8	53248;0;0;74;
$GPXUP;3936;09:00:52;0;50	07236;8	53277;0;0;76;
$GPXUP;3936;09:00:53;0;50	07238;8	53305;0;0;72;
$GPXUP;3936;09:00:54;0;50	07243;8	53331;0;0;67;
$GPXUP;3936;09:00:55;0;50	0725;8	53354;0;0;62;
$GPXUP;3936;09:00:56;0;50	0726;8	53371;0;0;57;
$GPXUP;3936;09:00:57;0;50	07272;8	53382;0;0;55;
$GPXUP;3936;09:00:58;0;50	07285;8	53389;0;0;50;
$GPXUP;3936;09:00:59;0;50	07297;8	53387;0;0;47;
$GPXUP;3936;09:01:00;0;50	07308;8	53382;0;0;45;
$GPXUP;3936;09:01:01;0;50	0732;8	5338;0;0;46;
$GPXUP;3936;09:01:02;0;50	07332;8	53382;0;0;49;
$GPXUP;3936;09:01:03;0;50	07343;8	53392;0;0;52;
$GPXUP;3936;09:01:04;0;50	07351;8	53409;0;0;53;
$GPXUP;3936;09:01:05;0;50	07351;8	53434;0;0;53;
$GPXUP;3936;09:01:06;0;50	07344;8	53465;0;0;69;
$GPXUP;3936;09:01:07;0;50	07337;8	53497;0;0;79;
$GPXUP;3936;09:01:08;0;50	07332;8	53528;0;0;79;
$GPXUP;3936;09:01:09;0;50	07328;8	53558;0;0;74;
$GPXUP;3936;09:01:10;0;50	07328;8	53585;0;0;68;
$GPXUP;3936;09:01:11;0;50	07332;8	53609;0;0;63;
$GPXUP;3936;09:01:12;0;50	07335;8	53633;0;0;63;
$GPXUP;3936;09:01:13;0;50	07336;8	53657;0;0;64;
$GPXUP;3936;09:01:14;0;50	07332;8	53681;0;0;68;
$GPXUP;3936;09:01:15;0;50	07322;8	53702;0;0;65;
$GPXUP;3936;09:01:16;0;50	07306;8	53716;0;0;63;
$GPXUP;3936;09:01:17;0;50	07287;8	53718;0;0;64;
$GPXUP;3936;09:01:18;0;50	07266;8	53707;0;0;69;
$GPXUP;3936;09:01:19;0;50	07252;8	53687;0;0;68;
$GPXUP;3936;09:01:20;0;50	07244;8	5366;0;0;66;
$GPXUP;3936;09:01:21;0;50	07241;8	53636;0;0;58;
$GPXUP;3936;09:01:22;0;50	0724;8	53613;0;0;54;
$GPXUP;3936;09:01:23;0;50	07239;8	53591;0;0;51;
$GPXUP;3936;09:01:23;0;50	07239;8	53571;0;0;51;
$GPXUP;3936;09:01:24;0;50	07236;8	53551;0;0;50;
$GPXUP;3936;09:01:25;0;50	0723;8	53534;0;0;51;
$GPXUP;3936;09:01:26;0;50	07222;8	53519;0;0;50;
$GPXUP;3936;09:01:27;0;50	07213;8	53506;0;0;50;
$GPXUP;3936;09:01:28;0;50	07205;8	53492;0;0;47;
$GPXUP;3936;09:01:29;0;50	072;8	53476;0;0;43;
$GPXUP;3936;09:01:30;0;50	07201;8	5346;0;0;41;
$GPXUP;3936;09:01:31;0;50	072;8	53444;0;0;42;
$GPXUP;3936;09:01:32;0;50	07198;8	53428;0;0;44;
$GPXUP;3936;09:01:33;0;50	07192;8	53413;0;0;47;
$GPXUP;3936;09:01:34;0;50	07183;8	534;0;0;51;
$GPXUP;3936;09:01:35;0;50	0717;8	5339;0;0;57;
$GPXUP;3936;09:01:36;0;50	07154;8	53382;0;0;65;
$GPXUP;3936;09:01:37;0;50	07138;8	53374;0;0;65;
$GPXUP;3936;09:01:38;0;50	07122;8	53367;0;0;63;
$GPXUP;3936;09:01:39;0;50	07107;8	53362;0;0;62;
$GPXUP;3936;09:01:40;0;50	07092;8	5336;0;0;60;
$GPXUP;3936;09:01:41;0;50	07077;8	53364;0;0;59;
$GPXUP;3936;09:01:42;0;50	07063;8	53377;0;0;62;
$GPXUP;3936;09:01:43;0;50	07055;8	53399;0;0;58;
$GPXUP;3936;09:01:44;0;50	07055;8	53427;0;0;57;
$GPXUP;3936;09:01:45;0;50	07063;8	53456;0;0;64;
$GPXUP;3936;09:01:46;0;50	07073;8	53482;0;0;65;
$GPXUP;3936;09:01:47;0;50	07083;8	53504;0;0;64;
$GPXUP;3936;09:01:48;0;50	07092;8	53527;0;0;67;
$GPXUP;3936;09:01:49;0;50	07097;8	53553;0;0;71;
$GPXUP;3936;09:01:50;0;50	07101;8	53581;0;0;71;
$GPXUP;3936;09:01:51;0;50	07106;8	53608;0;0;69;
$GPXUP;3936;09:01:52;0;50	07112;8	53632;0;0;65;
$GPXUP;3936;09:01:53;0;50	07122;8	53653;0;0;64;
$GPXUP;3936;09:01:54;0;50	07133;8	5367;0;0;63;
$GPXUP;3936;09:01:55;0;50	07146;8	53684;0;0;61;
$GPXUP;3936;09:01:56;0;50	0716;8	53692;0;0;58;
$GPXUP;3936;09:01:57;0;50	07174;8	53696;0;0;56;
$GPXUP;3936;09:01:58;0;50	07188;8	537;0;0;54;
$GPXUP;3936;09:01:59;0;50	07201;8	53703;0;0;53;
$GPXUP;3936;09:02:00;0;50	07214;8	53706;0;0;53;
$GPXUP;3936;09:02:01;0;50	07227;8	53712;0;0;55;
$GPXUP;3936;09:02:02;0;50	0724;8	53718;0;0;54;
$GPXUP;3936;09:02:03;0;50	07253;8	53724;0;0;49;
$GPXUP;3936;09:02:04;0;50	07264;8	5373;0;0;51;
$GPXUP;3936;09:02:05;0;50	07276;8	53739;0;0;53;
$GPXUP;3936;09:02:06;0;50	07288;8	53748;0;0;53;
$GPXUP;3936;09:02:07;0;50	073;8	53753;0;0;48;
$GPXUP;3936;09:02:08;0;50	07313;8	53749;0;0;50;
$GPXUP;3936;09:02:09;0;50	07321;8	53735;0;0;44;
$GPXUP;3936;09:02:10;0;50	07321;8	53712;0;0;46;
$GPXUP;3936;09:02:11;0;50	07317;8	53688;0;0;51;
$GPXUP;3936;09:02:12;0;50	07313;8	53666;0;0;51;
$GPXUP;3936;09:02:13;0;50	07308;8	53646;0;0;52;
$GPXUP;3936;09:02:14;0;50	07302;8	53627;0;0;54;
$GPXUP;3936;09:02:15;0;50	07291;8	53612;0;0;52;
$GPXUP;3936;09:02:16;0;50	07274;8	53607;0;0;57;
$GPXUP;3936;09:02:17;0;50	07255;8	5361;0;0;67;
$GPXUP;3936;09:02:18;0;50	07236;8	53615;0;0;67;
$GPXUP;3936;09:02:19;0;50	07219;8	53619;0;0;66;
$GPXUP;3936;09:02:20;0;50	07202;8	53623;0;0;65;
$GPXUP;3936;09:02:21;0;50	07185;8	53626;0;0;65;
$GPXUP;3936;09:02:22;0;50	07168;8	53626;0;0;63;
$GPXUP;3936;09:02:23;0;50	07154;8	53621;0;0;59;
$GPXUP;3936;09:02:24;0;50	07141;8	5361;0;0;57;
$GPXUP;3936;09:02:25;0;50	07132;8	53593;0;0;52;
$GPXUP;3936;09:02:26;0;50	07126;8	53574;0;0;51;
$GPXUP;3936;09:02:27;0;50	07122;8	53555;0;0;50;
$GPXUP;3936;09:02:28;0;50	07119;8	53535;0;0;52;
$GPXUP;3936;09:02:29;0;50	07113;8	53516;0;0;55;
$GPXUP;3936;09:02:30;0;50	07106;8	53498;0;0;53;
$GPXUP;3936;09:02:31;0;50	07102;8	5348;0;0;48;
$GPXUP;3936;09:02:32;0;50	07102;8	53462;0;0;44;
$GPXUP;3936;09:02:33;0;50	07111;8	53452;0;0;38;
$GPXUP;3936;09:02:34;0;50	07126;8	53454;0;0;42;
$GPXUP;3936;09:02:35;0;50	0714;8	53458;0;0;46;
$GPXUP;3936;09:02:36;0;50	07153;8	53459;0;0;46;
$GPXUP;3936;09:02:37;0;50	07166;8	53458;0;0;47;
$GPXUP;3936;09:02:38;0;50	07178;8	53455;0;0;50;
$GPXUP;3936;09:02:39;0;50	07189;8	53445;0;0;47;
$GPXUP;3936;09:02:40;0;50	07196;8	53431;0;0;44;
$GPXUP;3936;09:02:41;0;50	07201;8	53416;0;0;41;
$GPXUP;3936;09:02:42;0;50	07201;8	534;0;0;38;
$GPXUP;3936;09:02:43;0;50	07196;8	53384;0;0;41;
$GPXUP;3936;09:02:44;0;50	07186;8	5337;0;0;51;
$GPXUP;3936;09:02:45;0;50	07174;8	53356;0;0;55;
$GPXUP;3936;09:02:46;0;50	07164;8	53339;0;0;56;
$GPXUP;3936;09:02:47;0;50	07156;8	5332;0;0;56;
$GPXUP;3936;09:02:48;0;50	07151;8	533;0;0;50;
$GPXUP;3936;09:02:49;0;50	0715;8	53282;0;0;46;
$GPXUP;3936;09:02:50;0;50	07154;8	53265;0;0;44;
$GPXUP;3936;09:02:51;0;50	0716;8	53251;0;0;43;
$GPXUP;3936;09:02:52;0;50	07167;8	53237;0;0;44;
$GPXUP;3936;09:02:53;0;50	07174;8	53224;0;0;42;
$GPXUP;3936;09:02:54;0;50	07182;8	53214;0;0;39;
$GPXUP;3936;09:02:55;0;50	0719;8	53205;0;0;39;
$GPXUP;3936;09:02:56;0;50	07198;8	53196;0;0;40;
$GPXUP;3936;09:02:57;0;50	07207;8	53188;0;0;40;
$GPXUP;3936;09:02:58;0;50	07216;8	5318;0;0;41;
$GPXUP;3936;09:02:59;0;50	07225;8	53173;0;0;40;
$GPXUP;3936;09:03:00;0;50	07233;8	53166;0;0;39;
$GPXUP;3936;09:03:01;0;50	0724;8	53155;0;0;40;
$GPXUP;3936;09:03:02;0;50	07243;8	5314;0;0;40;
$GPXUP;3936;09:03:03;0;50	07242;8	53123;0;0;42;
$GPXUP;3936;09:03:04;0;50	07234;8	53104;0;0;53;
$GPXUP;3936;09:03:05;0;50	07221;8	53086;0;0;61;
$GPXUP;3936;09:03:06;0;50	07209;8	53069;0;0;63;
$GPXUP;3936;09:03:07;0;50	07198;8	53051;0;0;59;
$GPXUP;3936;09:03:08;0;50	07191;8	53032;0;0;53;
$GPXUP;3936;09:03:09;0;50	0719;8	53013;0;0;50;
$GPXUP;3936;09:03:10;0;50	07194;8	52995;0;0;46;
$GPXUP;3936;09:03:11;0;50	072;8	5298;0;0;43;
$GPXUP;3936;09:03:12;0;50	0721;8	52973;0;0;38;
$GPXUP;3936;09:03:13;0;50	07222;8	52974;0;0;40;
$GPXUP;3936;09:03:14;0;50	07233;8	52984;0;0;45;
$GPXUP;3936;09:03:15;0;50	07242;8	53001;0;0;48;
$GPXUP;3936;09:03:16;0;50	07246;8	53023;0;0;54;
$GPXUP;3936;09:03:17;0;50	07246;8	53049;0;0;58;
$GPXUP;3936;09:03:18;0;50	07243;8	53076;0;0;67;
$GPXUP;3936;09:03:19;0;50	07238;8	53104;0;0;69;
$GPXUP;3936;09:03:20;0;50	07234;8	53131;0;0;69;
$GPXUP;3936;09:03:21;0;50	07232;8	53158;0;0;71;
$GPXUP;3936;09:03:22;0;50	07229;8	53187;0;0;74;
$GPXUP;3936;09:03:23;0;50	07225;8	53217;0;0;80;
$GPXUP;3936;09:03:24;0;50	07218;8	53248;0;0;85;
$GPXUP;3936;09:03:25;0;50	0721;8	5328;0;0;87;
$GPXUP;3936;09:03:26;0;50	07205;8	53313;0;0;83;
$GPXUP;3936;09:03:27;0;50	07203;8	53345;0;0;81;
$GPXUP;3936;09:03:28;0;50	07203;8	53377;0;0;82;
$GPXUP;3936;09:03:29;0;50	07204;8	53409;0;0;84;
$GPXUP;3936;09:03:30;0;50	07206;8	53441;0;0;81;
$GPXUP;3936;09:03:31;0;50	07209;8	53472;0;0;76;
$GPXUP;3936;09:03:32;0;50	07215;8	53499;0;0;74;
$GPXUP;3936;09:03:33;0;50	07222;8	53526;0;0;73;
$GPXUP;3936;09:03:34;0;50	07229;8	53553;0;0;74;
$GPXUP;3936;09:03:35;0;50	07235;8	5358;0;0;76;
$GPXUP;3936;09:03:36;0;50	07239;8	5361;0;0;77;
$GPXUP;3936;09:03:37;0;50	07244;8	53639;0;0;76;
$GPXUP;3936;09:03:38;0;50	07248;8	53667;0;0;72;
$GPXUP;3936;09:03:39;0;50	07253;8	53692;0;0;65;
$GPXUP;3936;09:03:40;0;50	07258;8	53714;0;0;62;
$GPXUP;3936;09:03:41;0;50	07263;8	53737;0;0;60;
$GPXUP;3936;09:03:42;0;50	07265;8	5376;0;0;62;
$GPXUP;3936;09:03:43;0;50	07266;8	53785;0;0;70;
$GPXUP;3936;09:03:44;0;50	07266;8	53814;0;0;77;
$GPXUP;3936;09:03:45;0;50	07266;8	53843;0;0;77;
$GPXUP;3936;09:03:46;0;50	07266;8	53873;0;0;78;
$GPXUP;3936;09:03:47;0;50	07263;8	53904;0;0;79;
$GPXUP;3936;09:03:48;0;50	07259;8	53934;0;0;80;
$GPXUP;3936;09:03:49;0;50	07256;8	53964;0;0;79;
$GPXUP;3936;09:03:50;0;50	07254;8	53995;0;0;81;
$GPXUP;3936;09:03:51;0;50	07254;8	54025;0;0;77;
$GPXUP;3936;09:03:52;0;50	07257;8	54055;0;0;76;
$GPXUP;3936;09:03:53;0;50	0726;8	54083;0;0;76;
$GPXUP;3936;09:03:54;0;50	07263;8	54112;0;0;74;
$GPXUP;3936;09:03:55;0;50	07267;8	54138;0;0;67;
$GPXUP;3936;09:03:56;0;50	07273;8	5416;0;0;61;
$GPXUP;3936;09:03:57;0;50	07281;8	5418;0;0;61;
$GPXUP;3936;09:03:58;0;50	07289;8	54202;0;0;66;
$GPXUP;3936;09:03:59;0;50	07294;8	54227;0;0;69;
$GPXUP;3936;09:04:00;0;50	07296;8	54256;0;0;77;
$GPXUP;3936;09:04:01;0;50	07293;8	5429;0;0;87;
$GPXUP;3936;09:04:02;0;50	0729;8	54325;0;0;87;
$GPXUP;3936;09:04:03;0;50	0729;8	54359;0;0;87;
$GPXUP;3936;09:04:04;0;50	07292;8	54392;0;0;85;
$GPXUP;3936;09:04:05;0;50	07297;8	54423;0;0;78;
$GPXUP;3936;09:04:06;0;50	07304;8	5445;0;0;74;
$GPXUP;3936;09:04:07;0;50	07316;8	54467;0;0;62;
$GPXUP;3936;09:04:08;0;50	07331;8	54471;0;0;55;
$GPXUP;3936;09:04:09;0;50	07346;8	5447;0;0;53;
$GPXUP;3936;09:04:10;0;50	07359;8	54471;0;0;50;
$GPXUP;3936;09:04:11;0;50	07371;8	54476;0;0;53;
$GPXUP;3936;09:04:12;0;50	07384;8	54483;0;0;55;
$GPXUP;3936;09:04:13;0;50	07396;8	54492;0;0;58;
$GPXUP;3936;09:04:14;0;50	07409;8	54503;0;0;60;
$GPXUP;3936;09:04:15;0;50	07422;8	54518;0;0;65;
$GPXUP;3936;09:04:16;0;50	07433;8	54538;0;0;70;
$GPXUP;3936;09:04:17;0;50	07444;8	54559;0;0;68;
$GPXUP;3936;09:04:18;0;50	07454;8	5458;0;0;69;
$GPXUP;3936;09:04:19;0;50	07464;8	54602;0;0;72;
$GPXUP;3936;09:04:20;0;50	07474;8	54626;0;0;72;
$GPXUP;3936;09:04:21;0;50	07481;8	54651;0;0;71;
$GPXUP;3936;09:04:22;0;50	0749;8	54676;0;0;73;
$GPXUP;3936;09:04:23;0;50	07498;8	54701;0;0;75;
$GPXUP;3936;09:04:24;0;50	07509;8	54727;0;0;80;
$GPXUP;3936;09:04:25;0;50	07522;8	54749;0;0;76;
$GPXUP;3936;09:04:26;0;50	07536;8	5477;0;0;72;
$GPXUP;3936;09:04:27;0;50	07547;8	54792;0;0;72;
$GPXUP;3936;09:04:28;0;50	07555;8	54817;0;0;76;
$GPXUP;3936;09:04:29;0;50	07564;8	54843;0;0;73;
$GPXUP;3936;09:04:30;0;50	07574;8	54867;0;0;73;
$GPXUP;3936;09:04:31;0;50	07582;8	54892;0;0;74;
$GPXUP;3936;09:04:32;0;50	07591;8	54916;0;0;70;
$GPXUP;3936;09:04:33;0;50	07604;8	54932;0;0;63;
$GPXUP;3936;09:04:34;0;50	07619;8	54935;0;0;54;
$GPXUP;3936;09:04:35;0;50	07635;8	54931;0;0;56;
$GPXUP;3936;09:04:36;0;50	0765;8	54929;0;0;62;
$GPXUP;3936;09:04:37;0;50	07666;8	54933;0;0;66;
$GPXUP;3936;09:04:38;0;50	07683;8	54942;0;0;70;
$GPXUP;3936;09:04:39;0;50	07697;8	54956;0;0;69;
$GPXUP;3936;09:04:40;0;50	0771;8	54974;0;0;68;
$GPXUP;3936;09:04:41;0;50	07722;8	54993;0;0;69;
$GPXUP;3936;09:04:42;0;50	07734;8	55013;0;0;70;
$GPXUP;3936;09:04:43;0;50	07745;8	55033;0;0;68;
$GPXUP;3936;09:04:44;0;50	07757;8	55051;0;0;67;
$GPXUP;3936;09:04:45;0;50	0777;8	55069;0;0;68;
$GPXUP;3936;09:04:46;0;50	0778;8	5509;0;0;71;
$GPXUP;3936;09:04:47;0;50	0779;8	55114;0;0;74;
$GPXUP;3936;09:04:48;0;50	07799;8	55138;0;0;74;
$GPXUP;3936;09:04:49;0;50	07808;8	55165;0;0;78;
$GPXUP;3936;09:04:50;0;50	07816;8	55192;0;0;78;
$GPXUP;3936;09:04:51;0;50	07826;8	55218;0;0;77;
$GPXUP;3936;09:04:52;0;50	07839;8	5524;0;0;76;
$GPXUP;3936;09:04:53;0;50	07854;8	55259;0;0;75;
$GPXUP;3936;09:04:54;0;50	07869;8	55274;0;0;72;
$GPXUP;3936;09:04:55;0;50	07884;8	5529;0;0;72;
$GPXUP;3936;09:04:56;0;50	07897;8	5531;0;0;74;
$GPXUP;3936;09:04:57;0;50	07909;8	55332;0;0;74;
$GPXUP;3936;09:04:58;0;50	0792;8	55355;0;0;76;
$GPXUP;3936;09:04:59;0;50	07932;8	55378;0;0;76;
$GPXUP;3936;09:05:00;0;50	07945;8	554;0;0;76;
$GPXUP;3936;09:05:01;0;50	07957;8	55424;0;0;79;
$GPXUP;3936;09:05:02;0;50	07968;8	5545;0;0;82;
$GPXUP;3936;09:05:03;0;50	07978;8	5548;0;0;86;
$GPXUP;3936;09:05:04;0;50	07987;8	5551;0;0;89;
$GPXUP;3936;09:05:05;0;50	07997;8	5554;0;0;85;
$GPXUP;3936;09:05:06;0;50	0801;8	55564;0;0;79;
$GPXUP;3936;09:05:07;0;50	08026;8	55579;0;0;72;
$GPXUP;3936;09:05:08;0;50	08045;8	55583;0;0;69;
$GPXUP;3936;09:05:09;0;50	08062;8	55587;0;0;67;
$GPXUP;3936;09:05:10;0;50	08079;8	55592;0;0;68;
$GPXUP;3936;09:05:11;0;50	08095;8	55602;0;0;69;
$GPXUP;3936;09:05:12;0;50	0811;8	55617;0;0;73;
$GPXUP;3936;09:05:13;0;50	08124;8	55636;0;0;75;
$GPXUP;3936;09:05:14;0;50	08137;8	55656;0;0;74;
$GPXUP;3936;09:05:15;0;50	08151;8	55675;0;0;73;
$GPXUP;3936;09:05:16;0;50	08165;8	55693;0;0;76;
$GPXUP;3936;09:05:17;0;50	08179;8	55713;0;0;76;
$GPXUP;3936;09:05:18;0;50	08192;8	55734;0;0;73;
$GPXUP;3936;09:05:19;0;50	08205;8	55754;0;0;73;
$GPXUP;3936;09:05:20;0;50	08216;8	55777;0;0;76;
$GPXUP;3936;09:05:21;0;50	08227;8	55802;0;0;79;
$GPXUP;3936;09:05:22;0;50	08238;8	55828;0;0;81;
$GPXUP;3936;09:05:23;0;50	08246;8	55858;0;0;84;
$GPXUP;3936;09:05:24;0;50	08253;8	55889;0;0;88;
$GPXUP;3936;09:05:25;0;50	0826;8	55922;0;0;86;
$GPXUP;3936;09:05:26;0;50	08266;8	55954;0;0;87;
$GPXUP;3936;09:05:27;0;50	0827;8	55987;0;0;85;
$GPXUP;3936;09:05:28;0;50	08276;8	56018;0;0;83;
$GPXUP;3936;09:05:29;0;50	08284;8	56047;0;0;81;
$GPXUP;3936;09:05:30;0;50	08293;8	56076;0;0;81;
$GPXUP;3936;09:05:31;0;50	08301;8	56105;0;0;82;
$GPXUP;3936;09:05:32;0;50	08308;8	56136;0;0;83;
$GPXUP;3936;09:05:33;0;50	08314;8	56166;0;0;82;
$GPXUP;3936;09:05:34;0;50	08322;8	56196;0;0;81;
$GPXUP;3936;09:05:35;0;50	08329;8	56225;0;0;83;
$GPXUP;3936;09:05:36;0;50	08335;8	56257;0;0;85;
$GPXUP;3936;09:05:37;0;50	08341;8	56288;0;0;83;
$GPXUP;3936;09:05:38;0;50	08348;8	56318;0;0;80;
$GPXUP;3936;09:05:39;0;50	08357;8	56345;0;0;77;
$GPXUP;3936;09:05:40;0;50	08367;8	56369;0;0;74;
$GPXUP;3936;09:05:41;0;50	08376;8	56394;0;0;76;
$GPXUP;3936;09:05:42;0;50	08384;8	56422;0;0;78;
$GPXUP;3936;09:05:43;0;50	0839;8	5645;0;0;78;
$GPXUP;3936;09:05:44;0;50	08397;8	56478;0;0;76;
$GPXUP;3936;09:05:45;0;50	08404;8	56505;0;0;76;
$GPXUP;3936;09:05:46;0;50	08411;8	56534;0;0;82;
$GPXUP;3936;09:05:47;0;50	08417;8	56565;0;0;85;
$GPXUP;3936;09:05:48;0;50	08423;8	56596;0;0;83;
$GPXUP;3936;09:05:49;0;50	08432;8	56625;0;0;80;
$GPXUP;3936;09:05:50;0;50	08442;8	5665;0;0;76;
$GPXUP;3936;09:05:51;0;50	08454;8	56672;0;0;72;
$GPXUP;3936;09:05:52;0;50	08466;8	56694;0;0;71;
$GPXUP;3936;09:05:53;0;50	08476;8	56716;0;0;70;
$GPXUP;3936;09:05:54;0;50	08486;8	56739;0;0;71;
$GPXUP;3936;09:05:55;0;50	08494;8	56764;0;0;74;
$GPXUP;3936;09:05:56;0;50	08503;8	56788;0;0;71;
$GPXUP;3936;09:05:57;0;50	08514;8	5681;0;0;71;
$GPXUP;3936;09:05:58;0;50	08526;8	56831;0;0;74;
$GPXUP;3936;09:05:59;0;50	08538;8	56853;0;0;73;
$GPXUP;3936;09:06:00;0;50	0855;8	56873;0;0;69;
$GPXUP;3936;09:06:01;0;50	08561;8	56893;0;0;66;
$GPXUP;3936;09:06:02;0;50	08572;8	56912;0;0;65;
$GPXUP;3936;09:06:03;0;50	08586;8	56926;0;0;66;
$GPXUP;3936;09:06:04;0;50	08599;8	5694;0;0;69;
$GPXUP;3936;09:06:05;0;50	08612;8	56959;0;0;71;
$GPXUP;3936;09:06:06;0;50	08623;8	56981;0;0;73;
$GPXUP;3936;09:06:07;0;50	08635;8	57003;0;0;72;
$GPXUP;3936;09:06:08;0;50	08648;8	57023;0;0;74;
$GPXUP;3936;09:06:09;0;50	0866;8	57044;0;0;74;
$GPXUP;3936;09:06:10;0;50	0867;8	57068;0;0;75;
$GPXUP;3936;09:06:11;0;50	0868;8	57093;0;0;74;
$GPXUP;3936;09:06:12;0;50	08688;8	57118;0;0;73;
$GPXUP;3936;09:06:13;0;50	08696;8	57143;0;0;72;
$GPXUP;3936;09:06:14;0;50	08702;8	5717;0;0;73;
$GPXUP;3936;09:06:15;0;50	08707;8	57198;0;0;75;
$GPXUP;3936;09:06:16;0;50	08712;8	57226;0;0;75;
$GPXUP;3936;09:06:17;0;50	0872;8	57251;0;0;72;
$GPXUP;3936;09:06:18;0;50	08732;8	57271;0;0;69;
$GPXUP;3936;09:06:19;0;50	08746;8	57285;0;0;67;
$GPXUP;3936;09:06:20;0;50	08761;8	57296;0;0;65;
$GPXUP;3936;09:06:21;0;50	08777;8	57304;0;0;64;
$GPXUP;3936;09:06:22;0;50	08792;8	57311;0;0;61;
$GPXUP;3936;09:06:23;0;50	08806;8	57319;0;0;62;
$GPXUP;3936;09:06:24;0;50	0882;8	57327;0;0;61;
$GPXUP;3936;09:06:25;0;50	08835;8	57331;0;0;61;
$GPXUP;3936;09:06:26;0;50	0885;8	57333;0;0;60;
$GPXUP;3936;09:06:27;0;50	08865;8	57339;0;0;62;
$GPXUP;3936;09:06:28;0;50	08878;8	57352;0;0;63;
$GPXUP;3936;09:06:29;0;50	08887;8	57373;0;0;64;
$GPXUP;3936;09:06:30;0;50	08894;8	57399;0;0;69;
$GPXUP;3936;09:06:31;0;50	08902;8	57423;0;0;69;
$GPXUP;3936;09:06:32;0;50	08912;8	57446;0;0;70;
$GPXUP;3936;09:06:33;0;50	08921;8	57469;0;0;71;
$GPXUP;3936;09:06:34;0;50	0893;8	57494;0;0;73;
$GPXUP;3936;09:06:35;0;50	08939;8	57518;0;0;72;
$GPXUP;3936;09:06:36;0;50	08949;8	5754;0;0;67;
$GPXUP;3936;09:06:37;0;50	08964;8	57553;0;0;64;
$GPXUP;3936;09:06:38;0;50	0898;8	57555;0;0;61;
$GPXUP;3936;09:06:39;0;50	08996;8	57554;0;0;61;
$GPXUP;3936;09:06:40;0;50	09012;8	57557;0;0;60;
$GPXUP;3936;09:06:41;0;50	09026;8	57563;0;0;59;
$GPXUP;3936;09:06:42;0;50	09041;8	57567;0;0;58;
$GPXUP;3936;09:06:43;0;50	09056;8	57573;0;0;61;
$GPXUP;3936;09:06:44;0;50	0907;8	57583;0;0;65;
$GPXUP;3936;09:06:45;0;50	09083;8	57598;0;0;66;
$GPXUP;3936;09:06:46;0;50	09096;8	57612;0;0;62;
$GPXUP;3936;09:06:47;0;50	0911;8	57622;0;0;60;
$GPXUP;3936;09:06:48;0;50	09124;8	57629;0;0;59;
$GPXUP;3936;09:06:49;0;50	09138;8	57634;0;0;59;
$GPXUP;3936;09:06:50;0;50	09152;8	57639;0;0;58;
$GPXUP;3936;09:06:51;0;50	09166;8	57646;0;0;58;
$GPXUP;3936;09:06:52;0;50	09178;8	57657;0;0;59;
$GPXUP;3936;09:06:53;0;50	09189;8	57673;0;0;60;
$GPXUP;3936;09:06:54;0;50	092;8	5769;0;0;61;
$GPXUP;3936;09:06:55;0;50	09211;8	57706;0;0;62;
$GPXUP;3936;09:06:56;0;50	09223;8	57722;0;0;65;
$GPXUP;3936;09:06:57;0;50	09236;8	57739;0;0;67;
$GPXUP;3936;09:06:58;0;50	09248;8	57757;0;0;67;
$GPXUP;3936;09:06:59;0;50	0926;8	57773;0;0;64;
$GPXUP;3936;09:07:00;0;50	09273;8	57788;0;0;64;
$GPXUP;3936;09:07:01;0;50	09286;8	57804;0;0;68;
$GPXUP;3936;09:07:02;0;50	09297;8	57825;0;0;74;
$GPXUP;3936;09:07:03;0;50	09307;8	57851;0;0;79;
$GPXUP;3936;09:07:04;0;50	09316;8	5788;0;0;81;
$GPXUP;3936;09:07:05;0;50	09326;8	57907;0;0;77;
$GPXUP;3936;09:07:06;0;50	09338;8	57929;0;0;73;
$GPXUP;3936;09:07:07;0;50	09352;8	57945;0;0;70;
$GPXUP;3936;09:07:08;0;50	09368;8	57959;0;0;71;
$GPXUP;3936;09:07:09;0;50	09382;8	57976;0;0;75;
$GPXUP;3936;09:07:10;0;50	09396;8	57996;0;0;76;
$GPXUP;3936;09:07:11;0;50	0941;8	58015;0;0;73;
$GPXUP;3936;09:07:12;0;50	09425;8	58029;0;0;71;
$GPXUP;3936;09:07:13;0;50	09442;8	58039;0;0;69;
$GPXUP;3936;09:07:14;0;50	09457;8	58051;0;0;70;
$GPXUP;3936;09:07:15;0;50	09472;8	58064;0;0;69;
$GPXUP;3936;09:07:16;0;50	09488;8	58075;0;0;65;
$GPXUP;3936;09:07:17;0;50	09504;8	58076;0;0;63;
$GPXUP;3936;09:07:18;0;50	09519;8	58071;0;0;60;
$GPXUP;3936;09:07:19;0;50	09534;8	58068;0;0;58;
$GPXUP;3936;09:07:20;0;50	09548;8	58069;0;0;57;
$GPXUP;3936;09:07:21;0;50	09562;8	58074;0;0;57;
$GPXUP;3936;09:07:22;0;50	09574;8	58084;0;0;58;
$GPXUP;3936;09:07:23;0;50	09585;8	581;0;0;60;
$GPXUP;3936;09:07:24;0;50	09592;8	58123;0;0;63;
$GPXUP;3936;09:07:25;0;50	09598;8	58148;0;0;67;
$GPXUP;3936;09:07:26;0;50	09603;8	58174;0;0;71;
$GPXUP;3936;09:07:27;0;50	09608;8	58202;0;0;74;
$GPXUP;3936;09:07:28;0;50	09614;8	5823;0;0;74;
$GPXUP;3936;09:07:29;0;50	09622;8	58255;0;0;72;
$GPXUP;3936;09:07:30;0;50	09632;8	58278;0;0;72;
$GPXUP;3936;09:07:31;0;50	09642;8	58302;0;0;75;
$GPXUP;3936;09:07:32;0;50	09652;8	58328;0;0;78;
$GPXUP;3936;09:07:33;0;50	09662;8	58353;0;0;74;
$GPXUP;3936;09:07:34;0;50	09674;8	58374;0;0;70;
$GPXUP;3936;09:07:35;0;50	09687;8	58392;0;0;70;
$GPXUP;3936;09:07:36;0;50	097;8	5841;0;0;71;
$GPXUP;3936;09:07:37;0;50	09714;8	58425;0;0;69;
$GPXUP;3936;09:07:38;0;50	0973;8	58435;0;0;63;
$GPXUP;3936;09:07:39;0;50	09745;8	5844;0;0;61;
$GPXUP;3936;09:07:40;0;50	0976;8	58444;0;0;61;
$GPXUP;3936;09:07:41;0;50	09775;8	5845;0;0;64;
$GPXUP;3936;09:07:42;0;50	0979;8	58462;0;0;67;
$GPXUP;3936;09:07:43;0;50	098;8	58482;0;0;67;
$GPXUP;3936;09:07:44;0;50	0981;8	58504;0;0;67;
$GPXUP;3936;09:07:45;0;50	09821;8	58523;0;0;65;
$GPXUP;3936;09:07:46;0;50	09834;8	58538;0;0;64;
$GPXUP;3936;09:07:47;0;50	09847;8	58551;0;0;60;
$GPXUP;3936;09:07:48;0;50	0986;8	58562;0;0;58;
$GPXUP;3936;09:07:49;0;50	09871;8	58576;0;0;58;
$GPXUP;3936;09:07:50;0;50	0988;8	58594;0;0;61;
$GPXUP;3936;09:07:51;0;50	09886;8	58618;0;0;64;
$GPXUP;3936;09:07:52;0;50	09889;8	58645;0;0;71;
$GPXUP;3936;09:07:53;0;50	09892;8	58673;0;0;71;
$GPXUP;3936;09:07:54;0;50	09897;8	58699;0;0;69;
$GPXUP;3936;09:07:55;0;50	09906;8	58723;0;0;71;
$GPXUP;3936;09:07:56;0;50	09917;8	58745;0;0;71;
$GPXUP;3936;09:07:57;0;50	09927;8	58767;0;0;72;
$GPXUP;3936;09:07:58;0;50	09937;8	58789;0;0;66;
$GPXUP;3936;09:07:59;0;50	09946;8	58809;0;0;62;
$GPXUP;3936;09:08:00;0;50	09954;8	5883;0;0;61;
$GPXUP;3936;09:08:01;0;50	09957;8	58854;0;0;60;
$GPXUP;3936;09:08:02;0;50	09954;8	58882;0;0;68;
$GPXUP;3936;09:08:03;0;50	09948;8	58912;0;0;78;
$GPXUP;3936;09:08:04;0;50	09945;8	58942;0;0;76;
$GPXUP;3936;09:08:05;0;50	09946;8	58971;0;0;73;
$GPXUP;3936;09:08:06;0;50	09953;8	58996;0;0;68;
$GPXUP;3936;09:08:07;0;50	09963;8	59017;0;0;63;
$GPXUP;3936;09:08:08;0;50	09974;8	59035;0;0;60;
$GPXUP;3936;09:08:09;0;50	09985;8	59051;0;0;61;
$GPXUP;3936;09:08:10;0;50	09995;8	59069;0;0;65;
$GPXUP;3936;09:08:11;0;50	10004;8	5909;0;0;67;
$GPXUP;3936;09:08:12;0;50	10012;8	59114;0;0;68;
$GPXUP;3936;09:08:13;0;50	1002;8	59138;0;0;69;
$GPXUP;3936;09:08:14;0;50	1003;8	5916;0;0;70;
$GPXUP;3936;09:08:15;0;50	10042;8	5918;0;0;67;
$GPXUP;3936;09:08:16;0;50	10054;8	59197;0;0;67;
$GPXUP;3936;09:08:17;0;50	10067;8	59214;0;0;67;
$GPXUP;3936;09:08:18;0;50	1008;8	59231;0;0;67;
$GPXUP;3936;09:08:19;0;50	1009;8	59252;0;0;70;
$GPXUP;3936;09:08:20;0;50	10099;8	59276;0;0;73;
$GPXUP;3936;09:08:21;0;50	10106;8	59302;0;0;73;
$GPXUP;3936;09:08:22;0;50	10114;8	59328;0;0;70;
$GPXUP;3936;09:08:23;0;50	10122;8	5935;0;0;66;
$GPXUP;3936;09:08:24;0;50	10132;8	59371;0;0;63;
$GPXUP;3936;09:08:25;0;50	1014;8	59392;0;0;68;
$GPXUP;3936;09:08:26;0;50	10148;8	59417;0;0;73;
$GPXUP;3936;09:08:27;0;50	10157;8	59443;0;0;77;
$GPXUP;3936;09:08:28;0;50	10166;8	5947;0;0;79;
$GPXUP;3936;09:08:29;0;50	10178;8	59493;0;0;73;
$GPXUP;3936;09:08:30;0;50	10191;8	5951;0;0;65;
$GPXUP;3936;09:08:31;0;50	10206;8	59519;0;0;62;
$GPXUP;3936;09:08:32;0;50	10222;8	59521;0;0;60;
$GPXUP;3936;09:08:33;0;50	10236;8	59522;0;0;57;
$GPXUP;3936;09:08:34;0;50	1025;8	59522;0;0;55;
$GPXUP;3936;09:08:35;0;50	10264;8	59519;0;0;54;
$GPXUP;3936;09:08:36;0;50	10278;8	59517;0;0;56;
$GPXUP;3936;09:08:37;0;50	10292;8	59521;0;0;59;
$GPXUP;3936;09:08:38;0;50	10305;8	5953;0;0;59;
$GPXUP;3936;09:08:39;0;50	10317;8	59544;0;0;58;
$GPXUP;3936;09:08:40;0;50	10327;8	59559;0;0;54;
$GPXUP;3936;09:08:41;0;50	10338;8	5957;0;0;52;
$GPXUP;3936;09:08:42;0;50	1035;8	59578;0;0;52;
$GPXUP;3936;09:08:43;0;50	10362;8	59587;0;0;53;
$GPXUP;3936;09:08:44;0;50	10372;8	59598;0;0;53;
$GPXUP;3936;09:08:45;0;50	10382;8	59612;0;0;53;
$GPXUP;3936;09:08:46;0;50	10392;8	59626;0;0;54;
$GPXUP;3936;09:08:47;0;50	10402;8	59639;0;0;52;
$GPXUP;3936;09:08:48;0;50	10414;8	59648;0;0;51;
$GPXUP;3936;09:08:49;0;50	10425;8	59658;0;0;52;
$GPXUP;3936;09:08:50;0;50	10435;8	59672;0;0;55;
$GPXUP;3936;09:08:51;0;50	10442;8	5969;0;0;58;
$GPXUP;3936;09:08:52;0;50	10447;8	59712;0;0;61;
$GPXUP;3936;09:08:53;0;50	1045;8	59737;0;0;65;
$GPXUP;3936;09:08:54;0;50	1045;8	59764;0;0;70;
$GPXUP;3936;09:08:55;0;50	10449;8	59792;0;0;73;
$GPXUP;3936;09:08:56;0;50	10448;8	5982;0;0;70;
$GPXUP;3936;09:08:57;0;50	10448;8	59848;0;0;70;
$GPXUP;3936;09:08:58;0;50	10447;8	59875;0;0;69;
$GPXUP;3936;09:08:59;0;50	10448;8	59901;0;0;64;
$GPXUP;3936;09:09:00;0;50	10453;8	59924;0;0;61;
$GPXUP;3936;09:09:01;0;50	10461;8	59944;0;0;59;
$GPXUP;3936;09:09:02;0;50	10469;8	59964;0;0;61;
$GPXUP;3936;09:09:03;0;50	10476;8	59986;0;0;66;
$GPXUP;3936;09:09:04;0;50	10481;8	60011;0;0;67;
$GPXUP;3936;09:09:05;0;50	10487;8	60035;0;0;65;
$GPXUP;3936;09:09:06;0;50	10493;8	60058;0;0;65;
$GPXUP;3936;09:09:07;0;50	10498;8	60083;0;0;68;
$GPXUP;3936;09:09:08;0;50	10502;8	60109;0;0;69;
$GPXUP;3936;09:09:09;0;50	10504;8	60136;0;0;70;
$GPXUP;3936;09:09:10;0;50	10504;8	60164;0;0;71;
$GPXUP;3936;09:09:11;0;50	10502;8	60191;0;0;71;
$GPXUP;3936;09:09:12;0;50	105;8	60218;0;0;71;
$GPXUP;3936;09:09:13;0;50	10498;8	60245;0;0;69;
$GPXUP;3936;09:09:14;0;50	10496;8	60272;0;0;69;
$GPXUP;3936;09:09:15;0;50	10493;8	60299;0;0;72;
$GPXUP;3936;09:09:16;0;50	10488;8	60327;0;0;76;
$GPXUP;3936;09:09:17;0;50	10482;8	60356;0;0;77;
$GPXUP;3936;09:09:18;0;50	10477;8	60385;0;0;78;
$GPXUP;3936;09:09:19;0;50	10474;8	60415;0;0;77;
$GPXUP;3936;09:09:20;0;50	10474;8	60446;0;0;78;
$GPXUP;3936;09:09:21;0;50	10477;8	60476;0;0;78;
$GPXUP;3936;09:09:22;0;50	10481;8	60505;0;0;75;
$GPXUP;3936;09:09:23;0;50	10487;8	60532;0;0;72;
$GPXUP;3936;09:09:24;0;50	10493;8	60558;0;0;69;
$GPXUP;3936;09:09:25;0;50	10499;8	60582;0;0;66;
$GPXUP;3936;09:09:26;0;50	10504;8	60607;0;0;67;
$GPXUP;3936;09:09:27;0;50	10506;8	60633;0;0;69;
$GPXUP;3936;09:09:28;0;50	10508;8	60658;0;0;62;
$GPXUP;3936;09:09:29;0;50	10512;8	60681;0;0;58;
$GPXUP;3936;09:09:30;0;50	10516;8	60704;0;0;64;
$GPXUP;3936;09:09:31;0;50	10519;8	6073;0;0;72;
$GPXUP;3936;09:09:32;0;50	1052;8	60759;0;0;78;
$GPXUP;3936;09:09:33;0;50	10519;8	6079;0;0;78;
$GPXUP;3936;09:09:34;0;50	10519;8	6082;0;0;78;
$GPXUP;3936;09:09:35;0;50	1052;8	6085;0;0;76;
$GPXUP;3936;09:09:36;0;50	10523;8	60879;0;0;74;
$GPXUP;3936;09:09:37;0;50	10526;8	60907;0;0;71;
$GPXUP;3936;09:09:38;0;50	10531;8	60932;0;0;66;
$GPXUP;3936;09:09:39;0;50	10538;8	60951;0;0;56;
$GPXUP;3936;09:09:40;0;50	1055;8	60959;0;0;47;
$GPXUP;3936;09:09:41;0;50	10558;8	60973;0;0;51;
$GPXUP;3936;09:09:42;0;50	10565;8	60989;0;0;55;
$GPXUP;3936;09:09:43;0;50	10569;8	6101;0;0;61;
$GPXUP;3936;09:09:44;0;50	10573;8	61033;0;0;59;
$GPXUP;3936;09:09:45;0;50	10575;8	61056;0;0;65;
$GPXUP;3936;09:09:46;0;50	10573;8	61082;0;0;68;
$GPXUP;3936;09:09:47;0;50	10566;8	61109;0;0;72;
$GPXUP;3936;09:09:48;0;50	10553;8	61134;0;0;79;
$GPXUP;3936;09:09:49;0;50	10542;8	6116;0;0;78;
$GPXUP;3936;09:09:50;0;50	10533;8	61187;0;0;78;
$GPXUP;3936;09:09:51;0;50	10523;8	61215;0;0;84;
$GPXUP;3936;09:09:52;0;50	10513;8	61245;0;0;86;
$GPXUP;3936;09:09:53;0;50	10503;8	61275;0;0;86;
$GPXUP;3936;09:09:54;0;50	10496;8	61307;0;0;85;
$GPXUP;3936;09:09:55;0;50	10495;8	61338;0;0;80;
$GPXUP;3936;09:09:56;0;50	105;8	61367;0;0;74;
$GPXUP;3936;09:09:57;0;50	10508;8	61391;0;0;67;
$GPXUP;3936;09:09:58;0;50	10519;8	61409;0;0;61;
$GPXUP;3936;09:09:59;0;50	10529;8	61428;0;0;61;
$GPXUP;3936;09:10:00;0;50	10538;8	61448;0;0;62;
$GPXUP;3936;09:10:01;0;50	10548;8	61465;0;0;57;
$GPXUP;3936;09:10:02;0;50	1056;8	61477;0;0;54;
$GPXUP;3936;09:10:03;0;50	10572;8	61488;0;0;56;
$GPXUP;3936;09:10:04;0;50	10583;8	61503;0;0;60;
$GPXUP;3936;09:10:05;0;50	10592;8	61523;0;0;65;
$GPXUP;3936;09:10:06;0;50	10598;8	61548;0;0;69;
$GPXUP;3936;09:10:07;0;50	10606;8	6157;0;0;63;
$GPXUP;3936;09:10:08;0;50	10617;8	61583;0;0;53;
$GPXUP;3936;09:10:09;0;50	1063;8	61582;0;0;43;
$GPXUP;3936;09:10:10;0;50	10642;8	61567;0;0;45;
$GPXUP;3936;09:10:11;0;50	10651;8	61548;0;0;50;
$GPXUP;3936;09:10:12;0;50	10661;8	61532;0;0;52;
$GPXUP;3936;09:10:13;0;50	10671;8	61521;0;0;50;
$GPXUP;3936;09:10:14;0;50	10683;8	61515;0;0;52;
$GPXUP;3936;09:10:15;0;50	10696;8	6152;0;0;53;
$GPXUP;3936;09:10:16;0;50	10704;8	61537;0;0;52;
$GPXUP;3936;09:10:17;0;50	10711;8	6156;0;0;56;
$GPXUP;3936;09:10:18;0;50	10717;8	61581;0;0;56;
$GPXUP;3936;09:10:19;0;50	10725;8	61598;0;0;53;
$GPXUP;3936;09:10:20;0;50	10735;8	61609;0;0;47;
$GPXUP;3936;09:10:21;0;50	10746;8	61617;0;0;53;
$GPXUP;3936;09:10:22;0;50	10758;8	61629;0;0;58;
$GPXUP;3936;09:10:23;0;50	10768;8	61646;0;0;61;
$GPXUP;3936;09:10:24;0;50	10778;8	61665;0;0;58;
$GPXUP;3936;09:10:25;0;50	10788;8	61679;0;0;52;
$GPXUP;3936;09:10:26;0;50	108;8	61687;0;0;51;
$GPXUP;3936;09:10:27;0;50	10813;8	6169;0;0;52;
$GPXUP;3936;09:10:28;0;50	10826;8	61691;0;0;52;
$GPXUP;3936;09:10:29;0;50	10839;8	61692;0;0;52;
$GPXUP;3936;09:10:30;0;50	10852;8	61696;0;0;55;
$GPXUP;3936;09:10:31;0;50	10864;8	61707;0;0;55;
$GPXUP;3936;09:10:32;0;50	10872;8	61728;0;0;58;
$GPXUP;3936;09:10:33;0;50	10876;8	61754;0;0;63;
$GPXUP;3936;09:10:34;0;50	10879;8	6178;0;0;66;
$GPXUP;3936;09:10:35;0;50	10884;8	61804;0;0;65;
$GPXUP;3936;09:10:36;0;50	10892;8	61826;0;0;61;
$GPXUP;3936;09:10:37;0;50	10903;8	61839;0;0;55;
$GPXUP;3936;09:10:38;0;50	10918;8	61842;0;0;53;
$GPXUP;3936;09:10:39;0;50	10934;8	61836;0;0;56;
$GPXUP;3936;09:10:40;0;50	10949;8	61832;0;0;56;
$GPXUP;3936;09:10:41;0;50	10963;8	61834;0;0;59;
$GPXUP;3936;09:10:42;0;50	10976;8	61842;0;0;59;
$GPXUP;3936;09:10:43;0;50	10988;8	61858;0;0;62;
$GPXUP;3936;09:10:44;0;50	11;8	61871;0;0;59;
$GPXUP;3936;09:10:45;0;50	11013;8	61883;0;0;60;
$GPXUP;3936;09:10:46;0;50	11025;8	61897;0;0;63;
$GPXUP;3936;09:10:47;0;50	11036;8	61916;0;0;65;
$GPXUP;3936;09:10:48;0;50	11046;8	61936;0;0;64;
$GPXUP;3936;09:10:49;0;50	11058;8	61953;0;0;63;
$GPXUP;3936;09:10:50;0;50	1107;8	6197;0;0;65;
$GPXUP;3936;09:10:51;0;50	11081;8	61987;0;0;67;
$GPXUP;3936;09:10:52;0;50	11093;8	62008;0;0;70;
$GPXUP;3936;09:10:53;0;50	11102;8	62032;0;0;74;
$GPXUP;3936;09:10:54;0;50	11112;8	62057;0;0;74;
$GPXUP;3936;09:10:55;0;50	11123;8	62079;0;0;70;
$GPXUP;3936;09:10:56;0;50	11135;8	62098;0;0;71;
$GPXUP;3936;09:10:57;0;50	11147;8	6212;0;0;75;
$GPXUP;3936;09:10:58;0;50	11158;8	62144;0;0;78;
$GPXUP;3936;09:10:59;0;50	11169;8	6217;0;0;78;
$GPXUP;3936;09:11:00;0;50	11181;8	62191;0;0;71;
$GPXUP;3936;09:11:01;0;50	11195;8	62206;0;0;65;
$GPXUP;3936;09:11:02;0;50	11211;8	62213;0;0;65;
$GPXUP;3936;09:11:03;0;50	11227;8	62218;0;0;64;
$GPXUP;3936;09:11:04;0;50	11243;8	62222;0;0;64;
$GPXUP;3936;09:11:05;0;50	11258;8	62228;0;0;65;
$GPXUP;3936;09:11:06;0;50	11272;8	6224;0;0;66;
$GPXUP;3936;09:11:07;0;50	11283;8	62266;0;0;73;
$GPXUP;3936;09:11:08;0;50	11297;8	6229;0;0;79;
$GPXUP;3936;09:11:09;0;50	11312;8	6231;0;0;78;
$GPXUP;3936;09:11:10;0;50	11326;8	62333;0;0;76;
$GPXUP;3936;09:11:11;0;50	11339;8	62353;0;0;71;
$GPXUP;3936;09:11:12;0;50	11352;8	6237;0;0;68;
$GPXUP;3936;09:11:13;0;50	11369;8	62382;0;0;76;
$GPXUP;3936;09:11:14;0;50	11387;8	62392;0;0;73;
$GPXUP;3936;09:11:15;0;50	11406;8	62394;0;0;74;
$GPXUP;3936;09:11:16;0;50	11423;8	62394;0;0;68;
$GPXUP;3936;09:11:17;0;50	11439;8	6239;0;0;63;
$GPXUP;3936;09:11:18;0;50	11453;8	62383;0;0;60;
$GPXUP;3936;09:11:19;0;50	11466;8	62374;0;0;58;
$GPXUP;3936;09:11:20;0;50	11479;8	62364;0;0;58;
$GPXUP;3936;09:11:21;0;50	1149;8	62348;0;0;58;
$GPXUP;3936;09:11:22;0;50	11502;8	62335;0;0;56;
$GPXUP;3936;09:11:23;0;50	11515;8	62327;0;0;56;
$GPXUP;3936;09:11:24;0;50	11531;8	62326;0;0;60;
$GPXUP;3936;09:11:25;0;50	11548;8	62332;0;0;66;
$GPXUP;3936;09:11:26;0;50	11564;8	62336;0;0;65;
$GPXUP;3936;09:11:27;0;50	1158;8	62337;0;0;62;
$GPXUP;3936;09:11:28;0;50	11595;8	62332;0;0;60;
$GPXUP;3936;09:11:29;0;50	11607;8	62323;0;0;51;
$GPXUP;3936;09:11:30;0;50	11618;8	62317;0;0;50;
$GPXUP;3936;09:11:31;0;50	1163;8	62318;0;0;48;
$GPXUP;3936;09:11:32;0;50	11639;8	62331;0;0;48;
$GPXUP;3936;09:11:33;0;50	11646;8	62354;0;0;58;
$GPXUP;3936;09:11:34;0;50	11655;8	62377;0;0;65;
$GPXUP;3936;09:11:35;0;50	11666;8	62397;0;0;68;
$GPXUP;3936;09:11:36;0;50	11679;8	62413;0;0;62;
$GPXUP;3936;09:11:37;0;50	11692;8	62423;0;0;57;
$GPXUP;3936;09:11:38;0;50	11706;8	62428;0;0;53;
$GPXUP;3936;09:11:39;0;50	11719;8	62433;0;0;57;
$GPXUP;3936;09:11:40;0;50	11732;8	62443;0;0;61;
$GPXUP;3936;09:11:41;0;50	11746;8	62454;0;0;63;
$GPXUP;3936;09:11:42;0;50	1176;8	62468;0;0;68;
$GPXUP;3936;09:11:43;0;50	11772;8	6249;0;0;73;
$GPXUP;3936;09:11:44;0;50	11779;8	6252;0;0;77;
$GPXUP;3936;09:11:45;0;50	11789;8	62545;0;0;72;
$GPXUP;3936;09:11:46;0;50	118;8	62565;0;0;64;
$GPXUP;3936;09:11:47;0;50	11813;8	62577;0;0;58;
$GPXUP;3936;09:11:48;0;50	11826;8	62578;0;0;48;
$GPXUP;3936;09:11:49;0;50	11838;8	62569;0;0;47;
$GPXUP;3936;09:11:50;0;50	1185;8	62565;0;0;53;
$GPXUP;3936;09:11:51;0;50	11865;8	62567;0;0;60;
$GPXUP;3936;09:11:52;0;50	11879;8	62575;0;0;63;
$GPXUP;3936;09:11:53;0;50	11894;8	62585;0;0;64;
$GPXUP;3936;09:11:54;0;50	11909;8	62596;0;0;66;
$GPXUP;3936;09:11:55;0;50	11924;8	62609;0;0;68;
$GPXUP;3936;09:11:56;0;50	11938;8	62624;0;0;70;
$GPXUP;3936;09:11:57;0;50	1195;8	62644;0;0;72;
$GPXUP;3936;09:11:58;0;50	11959;8	6267;0;0;73;
$GPXUP;3936;09:11:59;0;50	11962;8	62703;0;0;78;
$GPXUP;3936;09:12:00;0;50	11964;8	62735;0;0;80;
$GPXUP;3936;09:12:01;0;50	11964;8	62768;0;0;83;
$GPXUP;3936;09:12:02;0;50	11962;8	62803;0;0;87;
$GPXUP;3936;09:12:03;0;50	11959;8	62838;0;0;89;
$GPXUP;3936;09:12:04;0;50	11958;8	62873;0;0;88;
$GPXUP;3936;09:12:05;0;50	11962;8	62905;0;0;83;
$GPXUP;3936;09:12:06;0;50	1197;8	62933;0;0;80;
$GPXUP;3936;09:12:07;0;50	11983;8	62952;0;0;65;
$GPXUP;3936;09:12:08;0;50	11998;8	62961;0;0;60;
$GPXUP;3936;09:12:09;0;50	12015;8	62967;0;0;61;
$GPXUP;3936;09:12:10;0;50	1203;8	62973;0;0;59;
$GPXUP;3936;09:12:11;0;50	12045;8	62977;0;0;57;
$GPXUP;3936;09:12:12;0;50	12059;8	62983;0;0;59;
$GPXUP;3936;09:12:13;0;50	12073;8	62992;0;0;59;
$GPXUP;3936;09:12:14;0;50	12086;8	63002;0;0;62;
$GPXUP;3936;09:12:15;0;50	12101;8	6301;0;0;62;
$GPXUP;3936;09:12:16;0;50	12116;8	63017;0;0;60;
$GPXUP;3936;09:12:17;0;50	1213;8	63025;0;0;61;
$GPXUP;3936;09:12:18;0;50	12142;8	63038;0;0;60;
$GPXUP;3936;09:12:19;0;50	12153;8	63054;0;0;60;
$GPXUP;3936;09:12:20;0;50	12162;8	63072;0;0;60;
$GPXUP;3936;09:12:21;0;50	1217;8	63094;0;0;64;
$GPXUP;3936;09:12:22;0;50	12174;8	63121;0;0;71;
$GPXUP;3936;09:12:23;0;50	12178;8	63149;0;0;72;
$GPXUP;3936;09:12:24;0;50	12183;8	63175;0;0;67;
$GPXUP;3936;09:12:25;0;50	12188;8	632;0;0;66;
$GPXUP;3936;09:12:26;0;50	1219;8	63226;0;0;67;
$GPXUP;3936;09:12:27;0;50	12188;8	63253;0;0;71;
$GPXUP;3936;09:12:28;0;50	12183;8	63283;0;0;76;
$GPXUP;3936;09:12:29;0;50	12179;8	63314;0;0;77;
$GPXUP;3936;09:12:30;0;50	12177;8	63344;0;0;78;
$GPXUP;3936;09:12:31;0;50	12176;8	63376;0;0;80;
$GPXUP;3936;09:12:32;0;50	12176;8	63408;0;0;79;
$GPXUP;3936;09:12:33;0;50	12176;8	6344;0;0;84;
$GPXUP;3936;09:12:34;0;50	12176;8	63472;0;0;83;
$GPXUP;3936;09:12:35;0;50	12179;8	63503;0;0;77;
$GPXUP;3936;09:12:36;0;50	12187;8	63528;0;0;70;
$GPXUP;3936;09:12:37;0;50	12201;8	63539;0;0;55;
$GPXUP;3936;09:12:38;0;50	12217;8	6354;0;0;53;
$GPXUP;3936;09:12:39;0;50	12233;8	63542;0;0;56;
$GPXUP;3936;09:12:40;0;50	12247;8	63545;0;0;52;
$GPXUP;3936;09:12:41;0;50	1226;8	63551;0;0;51;
$GPXUP;3936;09:12:42;0;50	12272;8	6356;0;0;54;
$GPXUP;3936;09:12:43;0;50	12282;8	63574;0;0;56;
$GPXUP;3936;09:12:44;0;50	1229;8	63594;0;0;60;
$GPXUP;3936;09:12:45;0;50	12298;8	63616;0;0;64;
$GPXUP;3936;09:12:46;0;50	12307;8	63636;0;0;62;
$GPXUP;3936;09:12:47;0;50	12319;8	6365;0;0;57;
$GPXUP;3936;09:12:48;0;50	12331;8	63663;0;0;60;
$GPXUP;3936;09:12:49;0;50	12343;8	63679;0;0;63;
$GPXUP;3936;09:12:50;0;50	12352;8	637;0;0;65;
$GPXUP;3936;09:12:51;0;50	12358;8	63724;0;0;67;
$GPXUP;3936;09:12:52;0;50	12362;8	6375;0;0;66;
$GPXUP;3936;09:12:53;0;50	12369;8	63772;0;0;64;
$GPXUP;3936;09:12:54;0;50	12379;8	63791;0;0;63;
$GPXUP;3936;09:12:55;0;50	12393;8	63804;0;0;62;
$GPXUP;3936;09:12:56;0;50	12406;8	63816;0;0;60;
$GPXUP;3936;09:12:57;0;50	12417;8	63832;0;0;59;
$GPXUP;3936;09:12:58;0;50	12424;8	63853;0;0;59;
$GPXUP;3936;09:12:59;0;50	12426;8	63878;0;0;64;
$GPXUP;3936;09:13:00;0;50	12427;8	63904;0;0;66;
$GPXUP;3936;09:13:01;0;50	12429;8	63929;0;0;64;
$GPXUP;3936;09:13:02;0;50	12435;8	63953;0;0;64;
$GPXUP;3936;09:13:03;0;50	12443;8	63976;0;0;68;
$GPXUP;3936;09:13:04;0;50	1245;8	64;0;0;68;
$GPXUP;3936;09:13:05;0;50	12455;8	64025;0;0;66;
$GPXUP;3936;09:13:06;0;50	12462;8	64047;0;0;65;
$GPXUP;3936;09:13:07;0;50	12473;8	64065;0;0;60;
$GPXUP;3936;09:13:08;0;50	12485;8	64076;0;0;54;
$GPXUP;3936;09:13:09;0;50	12499;8	64084;0;0;54;
$GPXUP;3936;09:13:10;0;50	1251;8	64093;0;0;51;
$GPXUP;3936;09:13:11;0;50	12519;8	64106;0;0;47;
$GPXUP;3936;09:13:12;0;50	12522;8	64124;0;0;48;
$GPXUP;3936;09:13:13;0;50	12522;8	64147;0;0;52;
$GPXUP;3936;09:13:14;0;50	12519;8	64173;0;0;65;
$GPXUP;3936;09:13:15;0;50	12517;8	64198;0;0;65;
$GPXUP;3936;09:13:16;0;50	12516;8	64224;0;0;66;
$GPXUP;3936;09:13:17;0;50	12513;8	64252;0;0;73;
$GPXUP;3936;09:13:18;0;50	12505;8	64281;0;0;78;
$GPXUP;3936;09:13:19;0;50	12498;8	64312;0;0;83;
$GPXUP;3936;09:13:20;0;50	12493;8	64342;0;0;78;
$GPXUP;3936;09:13:21;0;50	1249;8	64372;0;0;74;
$GPXUP;3936;09:13:22;0;50	12491;8	644;0;0;73;
$GPXUP;3936;09:13:23;0;50	12496;8	64428;0;0;78;
$GPXUP;3936;09:13:24;0;50	12502;8	64458;0;0;79;
$GPXUP;3936;09:13:25;0;50	1251;8	64487;0;0;79;
$GPXUP;3936;09:13:26;0;50	1252;8	64513;0;0;74;
$GPXUP;3936;09:13:27;0;50	1253;8	64535;0;0;67;
$GPXUP;3936;09:13:28;0;50	1254;8	64555;0;0;62;
$GPXUP;3936;09:13:29;0;50	12548;8	64575;0;0;59;
$GPXUP;3936;09:13:30;0;50	12554;8	64596;0;0;63;
$GPXUP;3936;09:13:31;0;50	12557;8	6462;0;0;65;
$GPXUP;3936;09:13:32;0;50	12557;8	64647;0;0;68;
$GPXUP;3936;09:13:33;0;50	12558;8	64673;0;0;69;
$GPXUP;3936;09:13:34;0;50	12561;8	64698;0;0;63;
$GPXUP;3936;09:13:35;0;50	12568;8	64718;0;0;56;
$GPXUP;3936;09:13:36;0;50	12573;8	64738;0;0;59;
$GPXUP;3936;09:13:37;0;50	12575;8	64762;0;0;61;
$GPXUP;3936;09:13:38;0;50	12574;8	64786;0;0;62;
$GPXUP;3936;09:13:39;0;50	12565;8	6481;0;0;66;
$GPXUP;3936;09:13:40;0;50	1255;8	64834;0;0;77;
$GPXUP;3936;09:13:41;0;50	12537;8	64859;0;0;80;
$GPXUP;3936;09:13:42;0;50	12526;8	64887;0;0;79;
$GPXUP;3936;09:13:43;0;50	1252;8	64916;0;0;77;
$GPXUP;3936;09:13:44;0;50	12516;8	64946;0;0;76;
$GPXUP;3936;09:13:45;0;50	12514;8	64975;0;0;72;
$GPXUP;3936;09:13:46;0;50	12516;8	65002;0;0;66;
$GPXUP;3936;09:13:47;0;50	12521;8	65026;0;0;64;
$GPXUP;3936;09:13:48;0;50	12528;8	65048;0;0;62;
$GPXUP;3936;09:13:49;0;50	12537;8	65067;0;0;57;
$GPXUP;3936;09:13:50;0;50	12545;8	65086;0;0;59;
$GPXUP;3936;09:13:51;0;50	1255;8	65109;0;0;60;
$GPXUP;3936;09:13:52;0;50	12552;8	65132;0;0;61;
$GPXUP;3936;09:13:53;0;50	12553;8	65156;0;0;61;
$GPXUP;3936;09:13:54;0;50	12556;8	65178;0;0;59;
$GPXUP;3936;09:13:55;0;50	12563;8	652;0;0;60;
$GPXUP;3936;09:13:56;0;50	12572;8	65219;0;0;61;
$GPXUP;3936;09:13:57;0;50	1258;8	65239;0;0;59;
$GPXUP;3936;09:13:58;0;50	12583;8	65261;0;0;60;
$GPXUP;3936;09:13:59;0;50	12582;8	65287;0;0;65;
$GPXUP;3936;09:14:00;0;50	12576;8	65314;0;0;72;
$GPXUP;3936;09:14:01;0;50	12572;8	65342;0;0;70;
$GPXUP;3936;09:14:02;0;50	1257;8	65369;0;0;68;
$GPXUP;3936;09:14:03;0;50	1257;8	65395;0;0;68;
$GPXUP;3936;09:14:04;0;50	12569;8	65422;0;0;68;
$GPXUP;3936;09:14:05;0;50	12567;8	65448;0;0;67;
$GPXUP;3936;09:14:06;0;50	12562;8	65475;0;0;72;
$GPXUP;3936;09:14:07;0;50	12556;8	65502;0;0;75;
$GPXUP;3936;09:14:08;0;50	1255;8	65529;0;0;72;
$GPXUP;3936;09:14:09;0;50	1255;8	65557;0;0;70;
$GPXUP;3936;09:14:10;0;50	12557;8	65582;0;0;66;
$GPXUP;3936;09:14:11;0;50	1257;8	65602;0;0;65;
$GPXUP;3936;09:14:12;0;50	12583;8	65618;0;0;61;
$GPXUP;3936;09:14:13;0;50	12593;8	65637;0;0;61;
$GPXUP;3936;09:14:14;0;50	12598;8	6566;0;0;63;
$GPXUP;3936;09:14:15;0;50	12598;8	65686;0;0;69;
$GPXUP;3936;09:14:16;0;50	12596;8	65713;0;0;69;
$GPXUP;3936;09:14:17;0;50	12595;8	65739;0;0;66;
$GPXUP;3936;09:14:18;0;50	12597;8	65764;0;0;63;
$GPXUP;3936;09:14:19;0;50	12599;8	65788;0;0;65;
$GPXUP;3936;09:14:20;0;50	12598;8	65814;0;0;67;
$GPXUP;3936;09:14:21;0;50	12594;8	6584;0;0;70;
$GPXUP;3936;09:14:22;0;50	12589;8	65866;0;0;70;
$GPXUP;3936;09:14:23;0;50	12584;8	65892;0;0;66;
$GPXUP;3936;09:14:24;0;50	12577;8	65915;0;0;64;
$GPXUP;3936;09:14:25;0;50	12566;8	65933;0;0;59;
$GPXUP;3936;09:14:26;0;50	1255;8	65943;0;0;64;
$GPXUP;3936;09:14:27;0;50	12531;8	65946;0;0;67;
$GPXUP;3936;09:14:28;0;50	12512;8	6594;0;0;69;
$GPXUP;3936;09:14:29;0;50	12496;8	65925;0;0;68;
$GPXUP;3936;09:14:30;0;50	12487;8	65906;0;0;56;
$GPXUP;3936;09:14:31;0;50	1249;8	65894;0;0;37;
$GPXUP;3936;09:14:32;0;50	12505;8	65882;0;0;30;
$GPXUP;3936;09:14:33;0;50	12524;8	65882;0;0;40;
$GPXUP;3936;09:14:34;0;50	12541;8	65891;0;0;50;
$GPXUP;3936;09:14:35;0;50	12555;8	65896;0;0;48;
$GPXUP;3936;09:14:36;0;50	12568;8	659;0;0;46;
$GPXUP;3936;09:14:37;0;50	12579;8	65907;0;0;48;
$GPXUP;3936;09:14:38;0;50	12586;8	65923;0;0;46;
$GPXUP;3936;09:14:39;0;50	12587;8	65948;0;0;52;
$GPXUP;3936;09:14:40;0;50	12583;8	65977;0;0;63;
$GPXUP;3936;09:14:41;0;50	12574;8	66005;0;0;68;
$GPXUP;3936;09:14:42;0;50	12559;8	66022;0;0;66;
$GPXUP;3936;09:14:43;0;50	12546;8	66022;0;0;50;
$GPXUP;3936;09:14:44;0;50	12534;8	65998;0;0;53;
$GPXUP;3936;09:14:45;0;50	12528;8	65971;0;0;52;
$GPXUP;3936;09:14:46;0;50	1253;8	65949;0;0;45;
$GPXUP;3936;09:14:47;0;50	12541;8	65932;0;0;40;
$GPXUP;3936;09:14:48;0;50	12549;8	65918;0;0;40;
$GPXUP;3936;09:14:49;0;50	12556;8	65904;0;0;42;
$GPXUP;3936;09:14:50;0;50	12562;8	65889;0;0;43;
$GPXUP;3936;09:14:51;0;50	12569;8	65875;0;0;42;
$GPXUP;3936;09:14:52;0;50	12575;8	65861;0;0;44;
$GPXUP;3936;09:14:53;0;50	12581;8	65845;0;0;45;
$GPXUP;3936;09:14:54;0;50	12583;8	65824;0;0;52;
$GPXUP;3936;09:14:55;0;50	12581;8	65801;0;0;51;
$GPXUP;3936;09:14:56;0;50	12568;8	6578;0;0;63;
$GPXUP;3936;09:14:57;0;50	12552;8	65768;0;0;57;
$GPXUP;3936;09:14:58;0;50	12534;8	65773;0;0;57;
$GPXUP;3936;09:14:59;0;50	12516;8	65788;0;0;63;
$GPXUP;3936;09:15:00;0;50	12503;8	65805;0;0;58;
$GPXUP;3936;09:15:01;0;50	12494;8	65825;0;0;57;
$GPXUP;3936;09:15:02;0;50	12491;8	65849;0;0;58;
$GPXUP;3936;09:15:03;0;50	12492;8	65874;0;0;53;
$GPXUP;3936;09:15:04;0;50	12501;8	65896;0;0;56;
$GPXUP;3936;09:15:05;0;50	12514;8	65914;0;0;59;
$GPXUP;3936;09:15:06;0;50	12526;8	65927;0;0;53;
$GPXUP;3936;09:15:07;0;50	12539;8	65936;0;0;49;
$GPXUP;3936;09:15:08;0;50	12551;8	6594;0;0;46;
$GPXUP;3936;09:15:09;0;50	12562;8	65936;0;0;42;
$GPXUP;3936;09:15:10;0;50	12572;8	65923;0;0;46;
$GPXUP;3936;09:15:11;0;50	12575;8	65902;0;0;46;
$GPXUP;3936;09:15:12;0;50	12572;8	65879;0;0;47;
$GPXUP;3936;09:15:13;0;50	12562;8	65864;0;0;45;
$GPXUP;3936;09:15:14;0;50	12551;8	65863;0;0;36;
$GPXUP;3936;09:15:15;0;50	12552;8	6587;0;0;9;
$GPXUP;3936;09:15:16;0;50	12552;8	65877;0;0;7;
$GPXUP;3936;09:15:17;0;50	12551;8	65881;0;0;1;
$GPXUP;3936;09:15:18;0;50	12551;8	65884;0;0;0;
