# Supplementary material for: Pigeon Navigation: Different Routes Lead to Frankfurt
Source: PLoS One. 2014 Nov 12;9(11):e112439. doi: 10.1371/journal.pone.0112439 (PMC4229201; doi:10.1371/journal.pone.0112439)
Supplement: File S4 — Files containing the original track data and a ‘Read me’ explaining the data format. (ZIP) [file pone.0112439.s004.zip › S-KST/060906xup01_1044_GAP.log]

$GPXUP;2572;08:43:30;0;49	9692;8	4375;5;140;0;
$GPXUP;2572;08:43:31;0;49	96922;8	43752;5;141;5;
$GPXUP;2572;08:43:32;0;49	96925;8	43756;5;141;18;
$GPXUP;2572;08:43:33;0;49	9693;8	43764;5;141;30;
$GPXUP;2572;08:43:34;0;49	96937;8	43774;5;142;41;
$GPXUP;2572;08:43:35;0;49	96946;8	43784;5;142;41;
$GPXUP;2572;08:43:36;0;49	96954;8	43794;5;143;41;
$GPXUP;2572;08:43:37;0;49	96961;8	43804;5;145;39;
$GPXUP;2572;08:43:38;0;49	96967;8	43818;5;146;42;
$GPXUP;2572;08:43:39;0;49	96975;8	43828;5;147;38;
$GPXUP;2572;08:43:40;0;49	96981;8	43834;5;149;30;
$GPXUP;2572;08:43:41;0;49	96988;8	43838;5;149;26;
$GPXUP;2572;08:43:42;0;49	96996;8	43839;5;151;32;
$GPXUP;2572;08:43:43;0;49	97007;8	43837;5;153;40;
$GPXUP;2572;08:43:44;0;49	97015;8	43831;5;154;34;
$GPXUP;2572;08:43:45;0;49	97021;8	43815;5;156;43;
$GPXUP;2572;08:43:46;0;49	9703;8	43801;5;157;43;
$GPXUP;2572;08:43:47;0;49	9704;8	4379;5;159;47;
$GPXUP;2572;08:43:48;0;49	97051;8	43782;5;160;46;
$GPXUP;2572;08:43:49;0;49	97063;8	43774;5;161;47;
$GPXUP;2572;08:43:50;0;49	97074;8	43763;5;162;45;
$GPXUP;2572;08:43:51;0;49	97083;8	4375;5;162;43;
$GPXUP;2572;08:43:52;0;49	97091;8	43739;5;164;39;
$GPXUP;2572;08:43:53;0;49	97099;8	43725;5;165;43;
$GPXUP;2572;08:43:54;0;49	97104;8	43704;5;165;49;
$GPXUP;2572;08:43:55;0;49	9711;8	43684;5;166;51;
$GPXUP;2572;08:43:56;0;49	97117;8	43666;5;167;49;
$GPXUP;2572;08:43:57;0;49	97125;8	43649;5;167;50;
$GPXUP;2572;08:43:58;0;49	97134;8	43633;5;168;49;
$GPXUP;2572;08:43:59;0;49	97143;8	43622;5;169;44;
$GPXUP;2572;08:44:00;0;49	97153;8	43611;5;170;44;
$GPXUP;2572;08:44:01;0;49	97163;8	436;5;171;46;
$GPXUP;2572;08:44:02;0;49	97172;8	43596;5;172;39;
$GPXUP;2572;08:44:03;0;49	97183;8	43593;5;172;43;
$GPXUP;2572;08:44:04;0;49	97193;8	43589;5;173;41;
$GPXUP;2572;08:44:05;0;49	97204;8	43585;5;174;42;
$GPXUP;2572;08:44:06;0;49	97215;8	43583;5;175;43;
$GPXUP;2572;08:44:07;0;49	97226;8	43579;5;175;45;
$GPXUP;2572;08:44:08;0;49	97237;8	43571;5;176;46;
$GPXUP;2572;08:44:09;0;49	97247;8	4356;5;176;45;
$GPXUP;2572;08:44:10;0;49	97256;8	43546;5;177;52;
$GPXUP;2572;08:44:11;0;49	97265;8	43529;5;178;54;
$GPXUP;2572;08:44:12;0;49	97275;8	43514;5;178;56;
$GPXUP;2572;08:44:13;0;49	97285;8	43498;5;179;55;
$GPXUP;2572;08:44:14;0;49	97295;8	43482;5;178;55;
$GPXUP;2572;08:44:15;0;49	97304;8	43467;5;179;54;
$GPXUP;2572;08:44:16;0;49	97313;8	4345;5;178;52;
$GPXUP;2572;08:44:17;0;49	97323;8	43438;5;179;52;
$GPXUP;2572;08:44:18;0;49	97334;8	43426;5;179;51;
$GPXUP;2572;08:44:19;0;49	97345;8	43415;5;180;51;
$GPXUP;2572;08:44:20;0;49	97355;8	434;5;180;54;
$GPXUP;2572;08:44:21;0;49	97362;8	43381;5;181;56;
$GPXUP;2572;08:44:22;0;49	97369;8	4336;5;181;58;
$GPXUP;2572;08:44:23;0;49	97373;8	43339;5;181;57;
$GPXUP;2572;08:44:24;0;49	97376;8	43317;5;181;56;
$GPXUP;2572;08:44:25;0;49	97379;8	43298;5;182;51;
$GPXUP;2572;08:44:26;0;49	97385;8	43281;5;183;51;
$GPXUP;2572;08:44:27;0;49	97394;8	43265;5;184;50;
$GPXUP;2572;08:44:28;0;49	97402;8	43249;5;186;53;
$GPXUP;2572;08:44:29;0;49	97408;8	43229;5;185;55;
$GPXUP;2572;08:44:30;0;49	97412;8	43209;5;186;56;
$GPXUP;2572;08:44:31;0;49	97418;8	4319;5;187;56;
$GPXUP;2572;08:44:32;0;49	97427;8	43171;5;187;60;
$GPXUP;2572;08:44:33;0;49	97436;8	43151;5;188;60;
$GPXUP;2572;08:44:34;0;49	97442;8	43137;5;188;44;
$GPXUP;2572;08:44:35;0;49	9745;8	43127;5;189;42;
$GPXUP;2572;08:44:36;0;49	97462;8	43126;5;189;45;
$GPXUP;2572;08:44:37;0;49	97474;8	43131;5;189;43;
$GPXUP;2572;08:44:38;0;49	97486;8	4314;5;189;46;
$GPXUP;2572;08:44:39;0;49	97497;8	4315;5;188;45;
$GPXUP;2572;08:44:40;0;49	97509;8	43162;5;187;48;
$GPXUP;2572;08:44:41;0;49	97519;8	43176;5;187;48;
$GPXUP;2572;08:44:42;0;49	97528;8	43189;5;186;45;
$GPXUP;2572;08:44:43;0;49	97537;8	43203;5;186;41;
$GPXUP;2572;08:44:44;0;49	97545;8	43216;5;185;41;
$GPXUP;2572;08:44:45;0;49	97551;8	43231;5;186;41;
$GPXUP;2572;08:44:46;0;49	97557;8	43247;5;185;42;
$GPXUP;2572;08:44:47;0;49	9756;8	43264;5;184;39;
$GPXUP;2572;08:44:48;0;49	97559;8	43276;5;184;29;
$GPXUP;2572;08:44:49;0;49	9755;8	43287;5;183;39;
$GPXUP;2572;08:44:50;0;49	97535;8	43299;5;184;52;
$GPXUP;2572;08:44:51;0;49	97523;8	43311;5;183;48;
$GPXUP;2572;08:44:52;0;49	9751;8	43324;5;183;47;
$GPXUP;2572;08:44:53;0;49	975;8	43336;5;184;41;
$GPXUP;2572;08:44:54;0;49	9749;8	43351;5;184;46;
$GPXUP;2572;08:44:55;0;49	97487;8	43369;5;184;46;
$GPXUP;2572;08:44:56;0;49	97483;8	43389;5;184;49;
$GPXUP;2572;08:44:57;0;49	97477;8	43408;5;184;50;
$GPXUP;2572;08:44:58;0;49	97472;8	43429;5;183;50;
$GPXUP;2572;08:44:59;0;49	97469;8	43449;5;183;51;
$GPXUP;2572;08:45:00;0;49	97469;8	43469;5;181;49;
$GPXUP;2572;08:45:01;0;49	97473;8	43488;5;181;50;
$GPXUP;2572;08:45:02;0;49	97476;8	43508;5;180;53;
$GPXUP;2572;08:45:03;0;49	97476;8	4353;5;181;56;
$GPXUP;2572;08:45:04;0;49	97474;8	4355;5;181;49;
$GPXUP;2572;08:45:05;0;49	97467;8	43567;5;182;50;
$GPXUP;2572;08:45:06;0;49	97461;8	43585;5;181;50;
$GPXUP;2572;08:45:07;0;49	97458;8	43604;5;182;49;
$GPXUP;2572;08:45:08;0;49	97456;8	43623;5;182;49;
$GPXUP;2572;08:45:09;0;49	97457;8	43642;5;182;49;
$GPXUP;2572;08:45:10;0;49	97459;8	4366;5;183;50;
$GPXUP;2572;08:45:11;0;49	97462;8	4368;5;184;52;
$GPXUP;2572;08:45:12;0;49	97466;8	43698;5;186;50;
$GPXUP;2572;08:45:13;0;49	9747;8	43715;5;187;48;
$GPXUP;2572;08:45:14;0;49	97476;8	43732;5;188;50;
$GPXUP;2572;08:45:15;0;49	9748;8	43752;5;190;53;
$GPXUP;2572;08:45:16;0;49	9748;8	43771;5;191;54;
$GPXUP;2572;08:45:17;0;49	97481;8	43793;5;192;52;
$GPXUP;2572;08:45:18;0;49	97482;8	43812;5;193;52;
$GPXUP;2572;08:45:19;0;49	97483;8	43832;5;195;52;
$GPXUP;2572;08:45:20;0;49	97485;8	4385;5;196;48;
$GPXUP;2572;08:45:21;0;49	9749;8	43865;5;197;44;
$GPXUP;2572;08:45:22;0;49	975;8	43875;5;199;42;
$GPXUP;2572;08:45:23;0;49	9751;8	43883;5;200;46;
$GPXUP;2572;08:45:24;0;49	97524;8	43886;5;201;48;
$GPXUP;2572;08:45:25;0;49	97535;8	43888;5;202;42;
$GPXUP;2572;08:45:26;0;49	97549;8	4389;5;204;49;
$GPXUP;2572;08:45:27;0;49	97561;8	43895;5;204;49;
$GPXUP;2572;08:45:28;0;49	97574;8	43905;5;203;53;
$GPXUP;2572;08:45:29;0;49	97586;8	43917;5;203;53;
$GPXUP;2572;08:45:30;0;49	97596;8	4393;5;202;54;
$GPXUP;2572;08:45:31;0;49	97607;8	4394;5;200;47;
$GPXUP;2572;08:45:32;0;49	97617;8	43949;5;200;42;
$GPXUP;2572;08:45:33;0;49	97628;8	43953;5;198;43;
$GPXUP;2572;08:45:34;0;49	97642;8	43958;5;197;53;
$GPXUP;2572;08:45:35;0;49	97658;8	43966;5;196;61;
$GPXUP;2572;08:45:36;0;49	97672;8	43972;5;195;52;
$GPXUP;2572;08:45:37;0;49	97683;8	43982;5;193;50;
$GPXUP;2572;08:45:38;0;49	97694;8	43994;5;192;53;
$GPXUP;2572;08:45:39;0;49	97701;8	44012;5;191;51;
$GPXUP;2572;08:45:40;0;49	97706;8	44028;5;189;46;
$GPXUP;2572;08:45:41;0;49	97711;8	44042;5;188;41;
$GPXUP;2572;08:45:42;0;49	97719;8	44054;5;187;42;
$GPXUP;2572;08:45:43;0;49	97729;8	44064;5;186;46;
$GPXUP;2572;08:45:44;0;49	97738;8	44077;5;186;46;
$GPXUP;2572;08:45:45;0;49	97747;8	4409;5;186;46;
$GPXUP;2572;08:45:46;0;49	97756;8	44098;5;186;47;
$GPXUP;2572;08:45:47;0;49	97769;8	44105;5;186;46;
$GPXUP;2572;08:45:48;0;49	97781;8	4411;5;186;51;
$GPXUP;2572;08:45:49;0;49	97795;8	44117;5;185;54;
$GPXUP;2572;08:45:50;0;49	97808;8	44124;5;185;55;
$GPXUP;2572;08:45:51;0;49	97823;8	44127;5;184;55;
$GPXUP;2572;08:45:52;0;49	97837;8	44128;5;184;55;
$GPXUP;2572;08:45:53;0;49	97852;8	4413;5;184;58;
$GPXUP;2572;08:45:54;0;49	97866;8	44128;5;184;57;
$GPXUP;2572;08:45:55;0;49	97881;8	44125;5;184;55;
$GPXUP;2572;08:45:56;0;49	97891;8	44111;5;183;51;
$GPXUP;2572;08:45:57;0;49	97902;8	44102;5;184;47;
$GPXUP;2572;08:45:58;0;49	97912;8	44098;5;185;45;
$GPXUP;2572;08:45:59;0;49	97923;8	44101;5;186;42;
$GPXUP;2572;08:46:00;0;49	97932;8	44108;5;187;44;
$GPXUP;2572;08:46:01;0;49	97939;8	44119;5;187;44;
$GPXUP;2572;08:46:02;0;49	97943;8	44131;5;188;44;
$GPXUP;2572;08:46:03;0;49	9795;8	44143;5;188;44;
$GPXUP;2572;08:46:04;0;49	97957;8	44153;5;189;46;
$GPXUP;2572;08:46:05;0;49	97969;8	44159;5;190;48;
$GPXUP;2572;08:46:06;0;49	97981;8	44163;5;191;49;
$GPXUP;2572;08:46:07;0;49	97993;8	44165;5;191;50;
$GPXUP;2572;08:46:08;0;49	98005;8	44167;5;192;50;
$GPXUP;2572;08:46:09;0;49	98018;8	44169;5;191;51;
$GPXUP;2572;08:46:10;0;49	9803;8	44168;5;193;52;
$GPXUP;2572;08:46:11;0;49	98044;8	44161;5;192;55;
$GPXUP;2572;08:46:12;0;49	98058;8	44156;5;192;55;
$GPXUP;2572;08:46:13;0;49	98071;8	44152;5;192;55;
$GPXUP;2572;08:46:14;0;49	98084;8	44148;5;192;53;
$GPXUP;2572;08:46:15;0;49	98094;8	44147;5;192;41;
$GPXUP;2572;08:46:16;0;49	98103;8	44152;5;191;38;
$GPXUP;2572;08:46:17;0;49	98112;8	44164;5;192;48;
$GPXUP;2572;08:46:18;0;49	98122;8	44172;5;192;46;
$GPXUP;2572;08:46:19;0;49	98133;8	44178;5;192;47;
$GPXUP;2572;08:46:20;0;49	98145;8	44178;5;193;49;
$GPXUP;2572;08:46:21;0;49	98156;8	44181;5;193;49;
$GPXUP;2572;08:46:22;0;49	98169;8	44181;5;193;51;
$GPXUP;2572;08:46:23;0;49	98182;8	44179;5;194;52;
$GPXUP;2572;08:46:24;0;49	98194;8	44176;5;194;52;
$GPXUP;2572;08:46:25;0;49	98208;8	44171;5;194;56;
$GPXUP;2572;08:46:26;0;49	98222;8	44171;5;194;58;
$GPXUP;2572;08:46:27;0;49	98237;8	44169;5;193;59;
$GPXUP;2572;08:46:28;0;49	98252;8	44168;5;193;62;
$GPXUP;2572;08:46:29;0;49	98265;8	44164;5;193;53;
$GPXUP;2572;08:46:30;0;49	98278;8	44154;5;193;56;
$GPXUP;2572;08:46:31;0;49	98289;8	44145;5;192;55;
$GPXUP;2572;08:46:32;0;49	98302;8	44137;5;194;53;
$GPXUP;2572;08:46:33;0;49	98313;8	44132;5;193;47;
$GPXUP;2572;08:46:34;0;49	98322;8	44131;5;194;37;
$GPXUP;2572;08:46:35;0;49	9833;8	44131;5;195;29;
$GPXUP;2572;08:46:36;0;49	98337;8	44133;5;196;29;
$GPXUP;2572;08:46:37;0;49	98345;8	44143;5;196;36;
$GPXUP;2572;08:46:38;0;49	9835;8	44158;5;197;39;
$GPXUP;2572;08:46:39;0;49	98357;8	44172;5;198;41;
$GPXUP;2572;08:46:40;0;49	98365;8	44183;5;200;37;
$GPXUP;2572;08:46:41;0;49	98372;8	44189;5;201;34;
$GPXUP;2572;08:46:42;0;49	98381;8	44195;5;202;34;
$GPXUP;2572;08:46:43;0;49	98392;8	44194;5;203;44;
$GPXUP;2572;08:46:44;0;49	98405;8	44193;5;204;46;
$GPXUP;2572;08:46:45;0;49	98417;8	44195;5;206;47;
$GPXUP;2572;08:46:46;0;49	9843;8	44202;5;207;52;
$GPXUP;2572;08:46:47;0;49	98442;8	44212;5;208;51;
$GPXUP;2572;08:46:48;0;49	98451;8	44225;5;209;48;
$GPXUP;2572;08:46:49;0;49	9846;8	44237;5;210;47;
$GPXUP;2572;08:46:50;0;49	98467;8	44254;5;212;47;
$GPXUP;2572;08:46:51;0;49	98471;8	44276;5;212;54;
$GPXUP;2572;08:46:52;0;49	98469;8	44298;5;213;54;
$GPXUP;2572;08:46:53;0;49	98463;8	44316;5;214;46;
$GPXUP;2572;08:46:54;0;49	98456;8	44333;5;215;46;
$GPXUP;2572;08:46:55;0;49	98446;8	44347;5;217;46;
$GPXUP;2572;08:46:56;0;49	98437;8	44356;5;218;42;
$GPXUP;2572;08:46:57;0;49	98426;8	44364;5;220;40;
$GPXUP;2572;08:46:58;0;49	98415;8	44368;5;221;37;
$GPXUP;2572;08:46:59;0;49	98406;8	4437;5;223;30;
$GPXUP;2572;08:47:00;0;49	98395;8	44368;5;224;33;
$GPXUP;2572;08:47:01;0;49	98382;8	4436;5;225;47;
$GPXUP;2572;08:47:02;0;49	9837;8	44349;5;226;48;
$GPXUP;2572;08:47:03;0;49	98358;8	4434;5;227;43;
$GPXUP;2572;08:47:04;0;49	9835;8	44331;5;228;32;
$GPXUP;2572;08:47:05;0;49	98344;8	44322;5;229;29;
$GPXUP;2572;08:47:06;0;49	98341;8	4431;5;230;26;
$GPXUP;2572;08:47:07;0;49	9834;8	4429;5;231;39;
$GPXUP;2572;08:47:08;0;49	9834;8	44263;5;231;55;
$GPXUP;2572;08:47:09;0;49	98339;8	44236;5;232;57;
$GPXUP;2572;08:47:10;0;49	98338;8	44209;5;232;57;
$GPXUP;2572;08:47:11;0;49	98338;8	44183;5;234;51;
$GPXUP;2572;08:47:12;0;49	98342;8	44156;5;234;59;
$GPXUP;2572;08:47:13;0;49	98348;8	44128;5;236;60;
$GPXUP;2572;08:47:14;0;49	98354;8	44104;5;238;56;
$GPXUP;2572;08:47:15;0;49	98364;8	44081;5;239;58;
$GPXUP;2572;08:47:16;0;49	98375;8	44063;5;240;52;
$GPXUP;2572;08:47:17;0;49	98386;8	44051;5;240;41;
$GPXUP;2572;08:47:18;0;49	98397;8	44043;5;242;35;
$GPXUP;2572;08:47:19;0;49	98412;8	44042;5;242;45;
$GPXUP;2572;08:47:20;0;49	98428;8	44033;5;242;53;
$GPXUP;2572;08:47:21;0;49	98444;8	44023;5;241;59;
$GPXUP;2572;08:47:22;0;49	98459;8	44009;5;241;61;
$GPXUP;2572;08:47:23;0;49	98472;8	43996;5;241;53;
$GPXUP;2572;08:47:24;0;49	9848;8	43973;5;240;59;
$GPXUP;2572;08:47:25;0;49	98488;8	43951;5;239;60;
$GPXUP;2572;08:47:26;0;49	98493;8	43927;5;239;62;
$GPXUP;2572;08:47:27;0;49	98494;8	43903;5;238;61;
$GPXUP;2572;08:47:28;0;49	98494;8	43877;5;238;63;
$GPXUP;2572;08:47:29;0;49	9849;8	43853;5;237;63;
$GPXUP;2572;08:47:30;0;49	98485;8	43831;5;237;62;
$GPXUP;2572;08:47:31;0;49	98478;8	43809;5;237;63;
$GPXUP;2572;08:47:32;0;49	98469;8	43789;5;236;63;
$GPXUP;2572;08:47:33;0;49	98458;8	43771;5;236;63;
$GPXUP;2572;08:47:34;0;49	98446;8	43757;5;235;63;
$GPXUP;2572;08:47:35;0;49	98435;8	43739;5;234;63;
$GPXUP;2572;08:47:36;0;49	98425;8	43722;5;234;64;
$GPXUP;2572;08:47:37;0;49	98415;8	43702;5;234;61;
$GPXUP;2572;08:47:38;0;49	98408;8	43682;5;233;60;
$GPXUP;2572;08:47:39;0;49	98404;8	43661;5;234;58;
$GPXUP;2572;08:47:40;0;49	98404;8	43638;5;233;56;
$GPXUP;2572;08:47:41;0;49	98405;8	43619;5;233;50;
$GPXUP;2572;08:47:42;0;49	98409;8	43597;5;233;56;
$GPXUP;2572;08:47:43;0;49	98414;8	43576;5;233;56;
$GPXUP;2572;08:47:44;0;49	98419;8	43558;5;233;52;
$GPXUP;2572;08:47:45;0;49	98426;8	43543;5;233;48;
$GPXUP;2572;08:47:46;0;49	98435;8	43535;5;232;40;
$GPXUP;2572;08:47:47;0;49	98445;8	43537;5;233;31;
$GPXUP;2572;08:47:48;0;49	98458;8	43543;5;232;44;
$GPXUP;2572;08:47:49;0;49	98472;8	43546;5;232;50;
$GPXUP;2572;08:47:50;0;49	98486;8	43544;5;232;48;
$GPXUP;2572;08:47:51;0;49	98499;8	43541;5;232;48;
$GPXUP;2572;08:47:52;0;49	98513;8	43532;5;231;60;
$GPXUP;2572;08:47:53;0;49	98529;8	43527;5;230;59;
$GPXUP;2572;08:47:54;0;49	98544;8	43524;5;230;55;
$GPXUP;2572;08:47:55;0;49	98558;8	43522;5;229;48;
$GPXUP;2572;08:47:56;0;49	98572;8	43529;5;229;53;
$GPXUP;2572;08:47:57;0;49	98588;8	43532;5;227;57;
$GPXUP;2572;08:47:58;0;49	98604;8	43533;5;226;57;
$GPXUP;2572;08:47:59;0;49	98619;8	43533;5;225;57;
$GPXUP;2572;08:48:00;0;49	98634;8	43531;5;224;57;
$GPXUP;2572;08:48:01;0;49	98648;8	43522;5;223;59;
$GPXUP;2572;08:48:02;0;49	98662;8	43513;5;222;60;
$GPXUP;2572;08:48:03;0;49	98676;8	43502;5;220;61;
$GPXUP;2572;08:48:04;0;49	98689;8	43493;5;220;60;
$GPXUP;2572;08:48:05;0;49	98704;8	43488;5;219;56;
$GPXUP;2572;08:48:06;0;49	98719;8	43488;5;218;54;
$GPXUP;2572;08:48:07;0;49	98732;8	43492;5;218;52;
$GPXUP;2572;08:48:08;0;49	98745;8	43496;5;217;50;
$GPXUP;2572;08:48:09;0;49	98758;8	43501;5;217;50;
$GPXUP;2572;08:48:10;0;49	98771;8	43502;5;216;49;
$GPXUP;2572;08:48:11;0;49	98784;8	435;5;216;49;
$GPXUP;2572;08:48:12;0;49	98796;8	43497;5;215;49;
$GPXUP;2572;08:48:13;0;49	9881;8	43492;5;216;53;
$GPXUP;2572;08:48:14;0;49	98822;8	43484;5;215;53;
$GPXUP;2572;08:48:15;0;49	98833;8	43468;5;215;57;
$GPXUP;2572;08:48:16;0;49	98838;8	43449;5;215;55;
$GPXUP;2572;08:48:17;0;49	98844;8	43429;5;215;52;
$GPXUP;2572;08:48:18;0;49	9885;8	43409;5;214;58;
$GPXUP;2572;08:48:19;0;49	98858;8	43389;5;214;58;
$GPXUP;2572;08:48:20;0;49	98867;8	43371;5;213;57;
$GPXUP;2572;08:48:21;0;49	98877;8	43359;5;213;51;
$GPXUP;2572;08:48:22;0;49	98889;8	43344;5;212;61;
$GPXUP;2572;08:48:23;0;49	98903;8	43329;5;211;65;
$GPXUP;2572;08:48:24;0;49	98913;8	43311;5;212;62;
$GPXUP;2572;08:48:25;0;49	98923;8	43294;5;212;60;
$GPXUP;2572;08:48:26;0;49	98935;8	43279;5;213;58;
$GPXUP;2572;08:48:27;0;49	98947;8	43264;5;212;59;
$GPXUP;2572;08:48:28;0;49	98959;8	43249;5;212;61;
$GPXUP;2572;08:48:29;0;49	98972;8	43238;5;211;59;
$GPXUP;2572;08:48:30;0;49	98987;8	43228;5;212;65;
$GPXUP;2572;08:48:31;0;49	99002;8	43219;5;211;64;
$GPXUP;2572;08:48:32;0;49	99016;8	43215;5;211;59;
$GPXUP;2572;08:48:33;0;49	9903;8	43214;5;210;54;
$GPXUP;2572;08:48:34;0;49	99043;8	43224;5;209;54;
$GPXUP;2572;08:48:35;0;49	99055;8	43232;5;208;52;
$GPXUP;2572;08:48:36;0;49	99068;8	4324;5;208;52;
$GPXUP;2572;08:48:37;0;49	9908;8	43249;5;209;51;
$GPXUP;2572;08:48:38;0;49	99092;8	43258;5;208;52;
$GPXUP;2572;08:48:39;0;49	99104;8	43266;5;208;54;
$GPXUP;2572;08:48:40;0;49	99118;8	4327;5;208;53;
$GPXUP;2572;08:48:41;0;49	99131;8	43268;5;208;54;
$GPXUP;2572;08:48:42;0;49	99144;8	43264;5;209;55;
$GPXUP;2572;08:48:43;0;49	99157;8	4326;5;208;56;
$GPXUP;2572;08:48:44;0;49	99171;8	43258;5;208;59;
$GPXUP;2572;08:48:45;0;49	99185;8	43262;5;208;54;
$GPXUP;2572;08:48:46;0;49	99198;8	43268;5;208;57;
$GPXUP;2572;08:48:47;0;49	99213;8	43275;5;207;58;
$GPXUP;2572;08:48:48;0;49	99223;8	43285;5;207;49;
$GPXUP;2572;08:48:49;0;49	99235;8	43292;5;207;51;
$GPXUP;2572;08:48:50;0;49	99248;8	43294;5;206;51;
$GPXUP;2572;08:48:51;0;49	9926;8	43296;5;205;51;
$GPXUP;2572;08:48:52;0;49	99271;8	43303;5;205;52;
$GPXUP;2572;08:48:53;0;49	99283;8	43311;5;204;53;
$GPXUP;2572;08:48:54;0;49	99295;8	4332;5;204;52;
$GPXUP;2572;08:48:55;0;49	99305;8	43333;5;203;53;
$GPXUP;2572;08:48:56;0;49	99315;8	43346;5;203;49;
$GPXUP;2572;08:48:57;0;49	99325;8	43358;5;203;48;
$GPXUP;2572;08:48:58;0;49	99336;8	43364;5;203;51;
$GPXUP;2572;08:48:59;0;49	99349;8	43368;5;203;54;
$GPXUP;2572;08:49:00;0;49	99363;8	43371;5;203;58;
$GPXUP;2572;08:49:01;0;49	99376;8	43378;5;202;56;
$GPXUP;2572;08:49:02;0;49	99389;8	43386;5;202;54;
$GPXUP;2572;08:49:03;0;49	99401;8	43392;5;203;52;
$GPXUP;2572;08:49:04;0;49	99413;8	43393;5;202;51;
$GPXUP;2572;08:49:05;0;49	99427;8	43392;5;202;54;
$GPXUP;2572;08:49:06;0;49	99439;8	43389;5;202;54;
$GPXUP;2572;08:49:07;0;49	99451;8	4339;5;203;49;
$GPXUP;2572;08:49:08;0;49	99462;8	43396;5;203;44;
$GPXUP;2572;08:49:09;0;49	99472;8	43406;5;203;47;
$GPXUP;2572;08:49:10;0;49	9948;8	4342;5;203;46;
$GPXUP;2572;08:49:11;0;49	99485;8	43435;5;204;44;
$GPXUP;2572;08:49:12;0;49	99494;8	43449;5;203;48;
$GPXUP;2572;08:49:13;0;49	99502;8	43462;5;204;44;
$GPXUP;2572;08:49:14;0;49	99514;8	43473;5;203;53;
$GPXUP;2572;08:49:15;0;49	99526;8	43482;5;204;53;
$GPXUP;2572;08:49:16;0;49	99537;8	43491;5;203;52;
$GPXUP;2572;08:49:17;0;49	9955;8	4349;5;204;52;
$GPXUP;2572;08:49:18;0;49	99564;8	43487;5;205;54;
$GPXUP;2572;08:49:19;0;49	99578;8	43485;5;204;55;
$GPXUP;2572;08:49:20;0;49	99592;8	43485;5;203;55;
$GPXUP;2572;08:49:21;0;49	99606;8	43486;5;203;54;
$GPXUP;2572;08:49:22;0;49	99619;8	43486;5;202;54;
$GPXUP;2572;08:49:23;0;49	99632;8	43482;5;202;53;
$GPXUP;2572;08:49:24;0;49	99646;8	43479;5;202;53;
$GPXUP;2572;08:49:25;0;49	99659;8	43484;5;202;51;
$GPXUP;2572;08:49:26;0;49	99672;8	43489;5;203;55;
$GPXUP;2572;08:49:27;0;49	99684;8	43495;5;203;55;
$GPXUP;2572;08:49:28;0;49	99698;8	43503;5;204;57;
$GPXUP;2572;08:49:29;0;49	99709;8	43514;5;204;51;
$GPXUP;2572;08:49:30;0;49	99718;8	43521;5;203;41;
$GPXUP;2572;08:49:31;0;49	99725;8	43525;5;203;32;
$GPXUP;2572;08:49:32;0;49	99735;8	43529;5;203;42;
$GPXUP;2572;08:49:33;0;49	99747;8	43522;5;203;47;
$GPXUP;2572;08:49:34;0;49	99758;8	43517;5;203;47;
$GPXUP;2572;08:49:35;0;49	99769;8	43515;5;203;45;
$GPXUP;2572;08:49:36;0;49	99782;8	43517;5;204;45;
$GPXUP;2572;08:49:37;0;49	99791;8	43523;5;204;45;
$GPXUP;2572;08:49:38;0;49	998;8	4353;5;204;44;
$GPXUP;2572;08:49:39;0;49	9981;8	4354;5;205;44;
$GPXUP;2572;08:49:40;0;49	9982;8	43549;5;205;44;
$GPXUP;2572;08:49:41;0;49	99831;8	43551;5;205;45;
$GPXUP;2572;08:49:42;0;49	99843;8	43549;5;204;46;
$GPXUP;2572;08:49:43;0;49	99854;8	43544;5;204;47;
$GPXUP;2572;08:49:44;0;49	99866;8	43537;5;203;50;
$GPXUP;2572;08:49:45;0;49	99878;8	43531;5;202;51;
$GPXUP;2572;08:49:46;0;49	99891;8	43529;5;203;51;
$GPXUP;2572;08:49:47;0;49	99904;8	43529;5;202;52;
$GPXUP;2572;08:49:48;0;49	99917;8	43534;5;200;52;
$GPXUP;2572;08:49:49;0;49	9993;8	43538;5;200;53;
$GPXUP;2572;08:49:50;0;49	99943;8	4354;5;199;55;
$GPXUP;2572;08:49:51;0;49	99957;8	43541;5;198;52;
$GPXUP;2572;08:49:52;0;49	99968;8	43542;5;198;45;
$GPXUP;2572;08:49:53;0;49	9998;8	43539;5;197;48;
$GPXUP;2572;08:49:54;0;49	99993;8	43528;5;196;54;
$GPXUP;2572;08:49:55;0;50	00006;8	43517;5;194;55;
$GPXUP;2572;08:49:56;0;50	00019;8	43509;5;194;54;
$GPXUP;2572;08:49:57;0;50	00032;8	43505;5;192;53;
$GPXUP;2572;08:49:58;0;50	00045;8	435;5;192;53;
$GPXUP;2572;08:49:59;0;50	00058;8	43495;5;191;52;
$GPXUP;2572;08:50:00;0;50	00071;8	43492;5;191;50;
$GPXUP;2572;08:50:01;0;50	00083;8	4349;5;190;50;
$GPXUP;2572;08:50:02;0;50	00095;8	43487;5;190;49;
$GPXUP;2572;08:50:03;0;50	00108;8	43478;5;190;52;
$GPXUP;2572;08:50:04;0;50	0012;8	43468;5;190;52;
$GPXUP;2572;08:50:05;0;50	00132;8	43463;5;190;52;
$GPXUP;2572;08:50:06;0;50	00146;8	43459;5;190;54;
$GPXUP;2572;08:50:07;0;50	00159;8	4345;5;190;56;
$GPXUP;2572;08:50:08;0;50	00171;8	43438;5;190;58;
$GPXUP;2572;08:50:09;0;50	00184;8	43425;5;190;59;
$GPXUP;2572;08:50:10;0;50	00198;8	43413;5;190;60;
$GPXUP;2572;08:50:11;0;50	00209;8	43404;5;190;54;
$GPXUP;2572;08:50:12;0;50	00222;8	43395;3;189;55;
$GPXUP;2572;08:50:13;0;50	00235;8	43389;5;189;53;
$GPXUP;2572;08:50:14;0;50	00247;8	43384;5;190;51;
$GPXUP;2572;08:50:15;0;50	00259;8	43387;5;190;49;
$GPXUP;2572;08:50:16;0;50	00272;8	43388;5;190;51;
$GPXUP;2572;08:50:17;0;50	00285;8	4339;5;190;53;
$GPXUP;2572;08:50:18;0;50	00298;8	43388;5;189;54;
$GPXUP;2572;08:50:19;0;50	00312;8	43385;5;188;56;
$GPXUP;2572;08:50:20;0;50	00325;8	43381;5;188;58;
$GPXUP;2572;08:50:21;0;50	00338;8	43372;5;188;60;
$GPXUP;2572;08:50:22;0;50	00352;8	43363;5;187;59;
$GPXUP;2572;08:50:23;0;50	00363;8	43349;5;188;60;
$GPXUP;2572;08:50:24;0;50	00374;8	43333;5;186;60;
$GPXUP;2572;08:50:25;0;50	00384;8	43317;5;186;60;
$GPXUP;2572;08:50:26;0;50	00395;8	43302;5;185;60;
$GPXUP;2572;08:50:27;0;50	00407;8	43288;5;184;60;
$GPXUP;2572;08:50:28;0;50	0042;8	43275;5;183;61;
$GPXUP;2572;08:50:29;0;50	00432;8	43261;5;181;64;
$GPXUP;2572;08:50:30;0;50	00444;8	43245;5;180;64;
$GPXUP;2572;08:50:31;0;50	00455;8	43227;5;180;63;
$GPXUP;2572;08:50:32;0;50	00463;8	43206;5;179;63;
$GPXUP;2572;08:50:33;0;50	00468;8	43183;5;179;63;
$GPXUP;2572;08:50:34;0;50	0047;8	43159;5;179;62;
$GPXUP;2572;08:50:35;0;50	00472;8	43134;5;178;67;
$GPXUP;2572;08:50:36;0;50	00471;8	43106;5;178;70;
$GPXUP;2572;08:50:37;0;50	00468;8	43082;5;178;64;
$GPXUP;2572;08:50:38;0;50	00467;8	43061;5;178;54;
$GPXUP;2572;08:50:39;0;50	00462;8	43049;5;177;39;
$GPXUP;2572;08:50:40;0;50	00452;8	43042;5;178;36;
$GPXUP;2572;08:50:41;0;50	00437;8	43038;5;177;56;
$GPXUP;2572;08:50:42;0;50	0042;8	43028;5;176;66;
$GPXUP;2572;08:50:43;0;50	00402;8	43019;5;176;68;
$GPXUP;2572;08:50:44;0;50	00384;8	43011;5;175;65;
$GPXUP;2572;08:50:45;0;50	00367;8	43003;5;175;65;
$GPXUP;2572;08:50:46;0;50	00349;8	43;5;174;63;
$GPXUP;2572;08:50:47;0;50	00331;8	42997;5;174;63;
$GPXUP;2572;08:50:48;0;50	00314;8	43001;5;173;60;
$GPXUP;2572;08:50:49;0;50	00296;8	43003;5;172;63;
$GPXUP;2572;08:50:50;0;50	00278;8	43002;5;171;66;
$GPXUP;2572;08:50:51;0;50	0026;8	42998;5;170;69;
$GPXUP;2572;08:50:52;0;50	00241;8	42993;5;169;69;
$GPXUP;2572;08:50:53;0;50	00223;8	4299;5;168;68;
$GPXUP;2572;08:50:54;0;50	00206;8	42989;5;168;63;
$GPXUP;2572;08:50:55;0;50	00191;8	42989;5;167;53;
$GPXUP;2572;08:50:56;0;50	00178;8	42995;5;167;46;
$GPXUP;2572;08:50:57;0;50	00165;8	43007;5;166;50;
$GPXUP;2572;08:50:58;0;50	00155;8	43021;5;165;47;
$GPXUP;2572;08:50:59;0;50	00146;8	43039;5;164;47;
$GPXUP;2572;08:51:00;0;50	0014;8	43061;5;163;48;
$GPXUP;2572;08:51:01;0;50	00136;8	43083;5;162;46;
$GPXUP;2572;08:51:02;0;50	00139;8	43103;5;161;44;
$GPXUP;2572;08:51:03;0;50	00141;8	43126;5;162;45;
$GPXUP;2572;08:51:04;0;50	00146;8	43147;5;162;44;
$GPXUP;2572;08:51:05;0;50	00151;8	43164;5;162;40;
$GPXUP;2572;08:51:06;0;50	00159;8	43181;5;162;39;
$GPXUP;2572;08:51:07;0;50	00168;8	43196;5;163;41;
$GPXUP;2572;08:51:08;0;50	00178;8	4321;5;163;44;
$GPXUP;2572;08:51:09;0;50	00187;8	43224;5;163;44;
$GPXUP;2572;08:51:10;0;50	00195;8	43241;3;164;43;
$GPXUP;2572;08:51:11;0;50	00203;8	43258;5;164;46;
$GPXUP;2572;08:51:12;0;50	00211;8	43273;5;166;44;
$GPXUP;2572;08:51:13;0;50	00221;8	43285;5;166;43;
$GPXUP;2572;08:51:14;0;50	00231;8	43294;5;167;37;
$GPXUP;2572;08:51:15;0;50	0024;8	43299;5;168;33;
$GPXUP;2572;08:51:16;0;50	00252;8	43304;5;168;45;
$GPXUP;2572;08:51:17;0;50	00265;8	43309;3;169;50;
$GPXUP;2572;08:51:18;0;50	00279;8	43317;5;170;56;
$GPXUP;2572;08:51:19;0;50	00291;8	43329;5;171;50;
$GPXUP;2572;08:51:20;0;50	003;8	43344;5;172;49;
$GPXUP;2572;08:51:21;0;50	00308;8	4336;5;172;47;
$GPXUP;2572;08:51:22;0;50	00315;8	43375;5;174;46;
$GPXUP;2572;08:51:23;0;50	00324;8	43388;5;174;42;
$GPXUP;2572;08:51:24;0;50	0033;8	43397;5;176;34;
$GPXUP;2572;08:51:25;0;50	00339;8	43402;5;177;33;
$GPXUP;2572;08:51:26;0;50	00349;8	43403;5;177;35;
$GPXUP;2572;08:51:27;0;50	00364;8	434;5;178;52;
$GPXUP;2572;08:51:28;0;50	00378;8	43395;5;179;54;
$GPXUP;2572;08:51:29;0;50	00393;8	43392;5;179;55;
$GPXUP;2572;08:51:30;0;50	00408;8	43391;5;179;57;
$GPXUP;2572;08:51:31;0;50	00424;8	43391;3;179;55;
$GPXUP;2572;08:51:32;0;50	00438;8	43396;5;180;55;
$GPXUP;2572;08:51:33;0;50	00452;8	43403;3;180;54;
$GPXUP;2572;08:51:34;0;50	00465;8	43409;3;180;53;
$GPXUP;2572;08:51:35;0;50	00478;8	43418;3;181;50;
$GPXUP;2572;08:51:36;0;50	00487;8	43431;5;181;50;
$GPXUP;2572;08:51:37;0;50	00496;8	43444;5;182;50;
$GPXUP;2572;08:51:38;0;50	00508;8	43456;5;181;51;
$GPXUP;2572;08:51:39;0;50	0052;8	43465;5;182;52;
$GPXUP;2572;08:51:40;0;50	00534;8	43472;5;182;54;
$GPXUP;2572;08:51:41;0;50	00548;8	43473;5;182;56;
$GPXUP;2572;08:51:42;0;50	00562;8	43473;5;183;56;
$GPXUP;2572;08:51:43;0;50	00577;8	43468;5;182;55;
$GPXUP;2572;08:51:44;0;50	0059;8	4346;5;183;53;
$GPXUP;2572;08:51:45;0;50	00604;8	43453;5;183;56;
$GPXUP;2572;08:51:46;0;50	00618;8	4345;5;182;53;
$GPXUP;2572;08:51:47;0;50	00632;8	43448;5;182;56;
$GPXUP;2572;08:51:48;0;50	00646;8	43448;5;181;55;
$GPXUP;2572;08:51:49;0;50	0066;8	43449;5;181;55;
$GPXUP;2572;08:51:50;0;50	00671;8	43454;5;180;46;
$GPXUP;2572;08:51:51;0;50	0068;8	43467;5;179;47;
$GPXUP;2572;08:51:52;0;50	00687;8	43482;5;179;46;
$GPXUP;2572;08:51:53;0;50	0069;8	435;5;179;39;
$GPXUP;2572;08:51:54;0;50	00689;8	43517;5;178;37;
$GPXUP;2572;08:51:55;0;50	00686;8	4354;5;177;51;
$GPXUP;2572;08:51:56;0;50	00682;8	43565;5;176;56;
$GPXUP;2572;08:51:57;0;50	00676;8	43589;5;175;57;
$GPXUP;2572;08:51:58;0;50	00668;8	43612;5;174;58;
$GPXUP;2572;08:51:59;0;50	00659;8	43633;5;174;56;
$GPXUP;2572;08:52:00;0;50	00647;8	43651;5;174;55;
$GPXUP;2572;08:52:01;0;50	00635;8	43666;5;173;54;
$GPXUP;2572;08:52:02;0;50	00624;8	43681;5;173;51;
$GPXUP;2572;08:52:03;0;50	00615;8	43696;5;173;49;
$GPXUP;2572;08:52:04;0;50	00605;8	43711;5;173;49;
$GPXUP;2572;08:52:05;0;50	00598;8	43728;5;173;48;
$GPXUP;2572;08:52:06;0;50	00592;8	43744;5;173;43;
$GPXUP;2572;08:52:07;0;50	00592;8	43763;5;173;43;
$GPXUP;2572;08:52:08;0;50	00598;8	4378;5;173;42;
$GPXUP;2572;08:52:09;0;50	00605;8	43796;5;174;46;
$GPXUP;2572;08:52:10;0;50	00612;8	43812;5;176;45;
$GPXUP;2572;08:52:11;0;50	00619;8	43827;5;177;43;
$GPXUP;2572;08:52:12;0;50	00627;8	43841;5;177;41;
$GPXUP;2572;08:52:13;0;50	00635;8	43854;5;178;39;
$GPXUP;2572;08:52:14;0;50	00647;8	43864;5;179;48;
$GPXUP;2572;08:52:15;0;50	00659;8	43879;5;180;52;
$GPXUP;2572;08:52:16;0;50	00671;8	43897;5;181;57;
$GPXUP;2572;08:52:17;0;50	0068;8	43917;5;180;59;
$GPXUP;2572;08:52:18;0;50	00689;8	43938;5;181;59;
$GPXUP;2572;08:52:19;0;50	00697;8	43956;5;182;56;
$GPXUP;2572;08:52:20;0;50	00706;8	43973;5;182;50;
$GPXUP;2572;08:52:21;0;50	00715;8	43987;5;182;47;
$GPXUP;2572;08:52:22;0;50	00727;8	43998;5;183;48;
$GPXUP;2572;08:52:23;0;50	0074;8	44008;5;184;51;
$GPXUP;2572;08:52:24;0;50	00752;8	44021;5;184;51;
$GPXUP;2572;08:52:25;0;50	00761;8	44036;5;185;48;
$GPXUP;2572;08:52:26;0;50	0077;8	44049;5;186;46;
$GPXUP;2572;08:52:27;0;50	0078;8	4406;5;187;47;
$GPXUP;2572;08:52:28;0;50	0079;8	44075;5;187;48;
$GPXUP;2572;08:52:29;0;50	008;8	44088;5;188;54;
$GPXUP;2572;08:52:30;0;50	00811;8	44098;5;188;45;
$GPXUP;2572;08:52:31;0;50	00825;8	44105;5;188;51;
$GPXUP;2572;08:52:32;0;50	00838;8	44114;5;189;55;
$GPXUP;2572;08:52:33;0;50	00851;8	44125;5;189;55;
$GPXUP;2572;08:52:34;0;50	00862;8	44135;5;189;52;
$GPXUP;2572;08:52:35;0;50	00871;8	44149;5;190;50;
$GPXUP;2572;08:52:36;0;50	00878;8	44166;5;190;50;
$GPXUP;2572;08:52:37;0;50	00882;8	44184;5;190;47;
$GPXUP;2572;08:52:38;0;50	00889;8	44199;5;191;49;
$GPXUP;2572;08:52:39;0;50	00897;8	44213;5;191;49;
$GPXUP;2572;08:52:40;0;50	00903;8	4423;5;191;50;
$GPXUP;2572;08:52:41;0;50	00909;8	44247;5;191;49;
$GPXUP;2572;08:52:42;0;50	0091;8	44268;5;191;52;
$GPXUP;2572;08:52:43;0;50	00914;8	44287;5;190;53;
$GPXUP;2572;08:52:44;0;50	00917;8	44307;5;191;52;
$GPXUP;2572;08:52:45;0;50	0092;8	44324;5;191;47;
$GPXUP;2572;08:52:46;0;50	00926;8	4434;5;190;44;
$GPXUP;2572;08:52:47;0;50	00936;8	4435;5;191;48;
$GPXUP;2572;08:52:48;0;50	00946;8	4436;5;190;48;
$GPXUP;2572;08:52:49;0;50	00957;8	4437;5;190;49;
$GPXUP;2572;08:52:50;0;50	00967;8	44382;5;192;48;
$GPXUP;2572;08:52:51;0;50	00977;8	44391;5;191;49;
$GPXUP;2572;08:52:52;0;50	00989;8	444;5;192;50;
$GPXUP;2572;08:52:53;0;50	00999;8	44411;5;192;49;
$GPXUP;2572;08:52:54;0;50	01006;8	44427;5;193;47;
$GPXUP;2572;08:52:55;0;50	01011;8	44441;5;194;44;
$GPXUP;2572;08:52:56;0;50	01014;8	44457;5;194;47;
$GPXUP;2572;08:52:57;0;50	01017;8	44473;5;195;48;
$GPXUP;2572;08:52:58;0;50	01021;8	44491;5;195;48;
$GPXUP;2572;08:52:59;0;50	01028;8	44505;5;197;45;
$GPXUP;2572;08:53:00;0;50	01036;8	4452;5;198;50;
$GPXUP;2572;08:53:01;0;50	01045;8	44533;5;198;48;
$GPXUP;2572;08:53:02;0;50	01056;8	44543;5;198;52;
$GPXUP;2572;08:53:03;0;50	01069;8	44552;5;199;54;
$GPXUP;2572;08:53:04;0;50	01081;8	44562;5;200;52;
$GPXUP;2572;08:53:05;0;50	01091;8	44571;5;199;44;
$GPXUP;2572;08:53:06;0;50	01101;8	44579;5;199;44;
$GPXUP;2572;08:53:07;0;50	01109;8	44595;5;200;48;
$GPXUP;2572;08:53:08;0;50	01118;8	44608;5;200;49;
$GPXUP;2572;08:53:09;0;50	01129;8	44619;5;200;49;
$GPXUP;2572;08:53:10;0;50	01139;8	4463;5;200;49;
$GPXUP;2572;08:53:11;0;50	01149;8	44643;5;200;52;
$GPXUP;2572;08:53:12;0;50	01159;8	44657;5;201;50;
$GPXUP;2572;08:53:13;0;50	01166;8	44675;5;200;56;
$GPXUP;2572;08:53:14;0;50	01173;8	44695;5;200;55;
$GPXUP;2572;08:53:15;0;50	01175;8	44715;5;199;53;
$GPXUP;2572;08:53:16;0;50	01177;8	44735;5;199;48;
$GPXUP;2572;08:53:17;0;50	01179;8	44754;5;198;48;
$GPXUP;2572;08:53:18;0;50	01182;8	44773;5;198;47;
$GPXUP;2572;08:53:19;0;50	01185;8	4479;5;198;46;
$GPXUP;2572;08:53:20;0;50	0119;8	44807;5;198;47;
$GPXUP;2572;08:53:21;0;50	01196;8	44822;5;197;50;
$GPXUP;2572;08:53:22;0;50	01205;8	44838;5;197;50;
$GPXUP;2572;08:53:23;0;50	01215;8	44851;5;198;51;
$GPXUP;2572;08:53:24;0;50	01225;8	44859;5;199;46;
$GPXUP;2572;08:53:25;0;50	01235;8	44867;5;200;46;
$GPXUP;2572;08:53:26;0;50	01245;8	44875;5;201;44;
$GPXUP;2572;08:53:27;0;50	01252;8	44885;5;202;37;
$GPXUP;2572;08:53:28;0;50	01261;8	44898;5;203;45;
$GPXUP;2572;08:53:29;0;50	01268;8	4491;5;204;46;
$GPXUP;2572;08:53:30;0;50	01274;8	44926;5;204;45;
$GPXUP;2572;08:53:31;0;50	01278;8	44945;5;205;51;
$GPXUP;2572;08:53:32;0;50	01281;8	44964;5;205;51;
$GPXUP;2572;08:53:33;0;50	01286;8	44983;5;206;49;
$GPXUP;2572;08:53:34;0;50	01291;8	45003;5;206;54;
$GPXUP;2572;08:53:35;0;50	01297;8	45019;5;207;51;
$GPXUP;2572;08:53:36;0;50	01305;8	45032;5;207;42;
$GPXUP;2572;08:53:37;0;50	01313;8	4504;5;208;36;
$GPXUP;2572;08:53:38;0;50	01326;8	45044;5;209;44;
$GPXUP;2572;08:53:39;0;50	01339;8	45046;5;210;45;
$GPXUP;2572;08:53:40;0;50	01352;8	45048;5;211;44;
$GPXUP;2572;08:53:41;0;50	01363;8	45053;5;213;44;
$GPXUP;2572;08:53:42;0;50	01375;8	45057;5;213;43;
$GPXUP;2572;08:53:43;0;50	01385;8	45065;5;215;42;
$GPXUP;2572;08:53:44;0;50	01395;8	45073;5;216;41;
$GPXUP;2572;08:53:45;0;50	01405;8	45082;5;217;41;
$GPXUP;2572;08:53:46;0;50	01413;8	45088;5;218;35;
$GPXUP;2572;08:53:47;0;50	01422;8	45092;5;218;35;
$GPXUP;2572;08:53:48;0;50	01433;8	45097;5;219;36;
$GPXUP;2572;08:53:49;0;50	01446;8	45097;5;219;48;
$GPXUP;2572;08:53:50;0;50	0146;8	45088;5;220;49;
$GPXUP;2572;08:53:51;0;50	01473;8	45085;5;221;48;
$GPXUP;2572;08:53:52;0;50	01486;8	45083;5;220;47;
$GPXUP;2572;08:53:53;0;50	01499;8	45085;5;221;51;
$GPXUP;2572;08:53:54;0;50	01511;8	45092;5;222;48;
$GPXUP;2572;08:53:55;0;50	01523;8	45098;5;221;48;
$GPXUP;2572;08:53:56;0;50	01535;8	451;5;221;49;
$GPXUP;2572;08:53:57;0;50	01547;8	45101;5;222;48;
$GPXUP;2572;08:53:58;0;50	01561;8	45099;5;222;50;
$GPXUP;2572;08:53:59;0;50	01574;8	451;5;222;51;
$GPXUP;2572;08:54:00;0;50	01587;8	45106;5;221;51;
$GPXUP;2572;08:54:01;0;50	01596;8	45117;5;222;49;
$GPXUP;2572;08:54:02;0;50	01607;8	45126;3;221;47;
$GPXUP;2572;08:54:03;0;50	01619;8	45129;5;220;46;
$GPXUP;2572;08:54:04;0;50	0163;8	45133;5;219;45;
$GPXUP;2572;08:54:05;0;50	01641;8	45132;5;219;42;
$GPXUP;2572;08:54:06;0;50	01653;8	45125;5;219;46;
$GPXUP;2572;08:54:07;0;50	01666;8	45118;5;218;52;
$GPXUP;2572;08:54:08;0;50	01679;8	45115;5;219;50;
$GPXUP;2572;08:54:09;0;50	01692;8	45114;5;219;48;
$GPXUP;2572;08:54:10;0;50	01703;8	45115;5;218;47;
$GPXUP;2572;08:54:11;0;50	01716;8	45114;5;219;46;
$GPXUP;2572;08:54:12;0;50	01727;8	45113;5;219;45;
$GPXUP;2572;08:54:13;0;50	01738;8	45117;5;219;44;
$GPXUP;2572;08:54:14;0;50	01748;8	45123;5;219;46;
$GPXUP;2572;08:54:15;0;50	01758;8	45131;5;218;48;
$GPXUP;2572;08:54:16;0;50	01768;8	45142;5;218;48;
$GPXUP;2572;08:54:17;0;50	01778;8	45151;5;218;47;
$GPXUP;2572;08:54:18;0;50	01788;8	45158;5;217;47;
$GPXUP;2572;08:54:19;0;50	01799;8	45163;5;216;47;
$GPXUP;2572;08:54:20;0;50	01811;8	45165;5;215;47;
$GPXUP;2572;08:54:21;0;50	01824;8	45166;5;213;53;
$GPXUP;2572;08:54:22;0;50	01835;8	45163;5;213;47;
$GPXUP;2572;08:54:23;0;50	01848;8	45154;5;212;50;
$GPXUP;2572;08:54:24;0;50	01857;8	45136;5;211;51;
$GPXUP;2572;08:54:25;0;50	01866;8	45118;5;211;53;
$GPXUP;2572;08:54:26;0;50	01877;8	45103;5;209;52;
$GPXUP;2572;08:54:27;0;50	01887;8	45091;5;208;48;
$GPXUP;2572;08:54:28;0;50	01901;8	45082;5;208;53;
$GPXUP;2572;08:54:29;0;50	01915;8	4508;5;207;52;
$GPXUP;2572;08:54:30;0;50	01929;8	45073;5;205;56;
$GPXUP;2572;08:54:31;0;50	01941;8	4506;5;204;57;
$GPXUP;2572;08:54:32;0;50	01954;8	45047;5;203;57;
$GPXUP;2572;08:54:33;0;50	01966;8	45036;5;202;54;
$GPXUP;2572;08:54:34;0;50	01979;8	45033;5;201;50;
$GPXUP;2572;08:54:35;0;50	01992;8	4503;5;199;50;
$GPXUP;2572;08:54:36;0;50	02004;8	45035;5;199;48;
$GPXUP;2572;08:54:37;0;50	02016;8	45039;5;199;48;
$GPXUP;2572;08:54:38;0;50	02029;8	45038;5;198;48;
$GPXUP;2572;08:54:39;0;50	02041;8	45035;5;198;48;
$GPXUP;2572;08:54:40;0;50	02052;8	4503;5;198;47;
$GPXUP;2572;08:54:41;0;50	02064;8	45025;5;198;48;
$GPXUP;2572;08:54:42;0;50	02077;8	45023;5;198;50;
$GPXUP;2572;08:54:43;0;50	02089;8	45025;5;197;48;
$GPXUP;2572;08:54:44;0;50	02099;8	45031;5;196;47;
$GPXUP;2572;08:54:45;0;50	02107;8	45042;5;196;44;
$GPXUP;2572;08:54:46;0;50	02114;8	45058;5;196;43;
$GPXUP;2572;08:54:47;0;50	02119;8	45073;5;196;44;
$GPXUP;2572;08:54:48;0;50	02124;8	45089;5;196;46;
$GPXUP;2572;08:54:49;0;50	02131;8	45103;5;195;48;
$GPXUP;2572;08:54:50;0;50	02138;8	45117;5;194;44;
$GPXUP;2572;08:54:51;0;50	02144;8	45125;5;194;33;
$GPXUP;2572;08:54:52;0;50	02151;8	45131;5;193;29;
$GPXUP;2572;08:54:53;0;50	02158;8	45131;5;192;26;
$GPXUP;2572;08:54:54;0;50	02167;8	45127;5;192;30;
$GPXUP;2572;08:54:55;0;50	0218;8	45122;5;191;49;
$GPXUP;2572;08:54:56;0;50	02194;8	45119;5;192;49;
$GPXUP;2572;08:54:57;0;50	02208;8	45121;5;192;47;
$GPXUP;2572;08:54:58;0;50	02219;8	4513;5;192;47;
$GPXUP;2572;08:54:59;0;50	02228;8	4514;5;192;47;
$GPXUP;2572;08:55:00;0;50	02237;8	45155;5;192;49;
$GPXUP;2572;08:55:01;0;50	02245;8	4517;5;191;51;
$GPXUP;2572;08:55:02;0;50	0225;8	45188;5;190;52;
$GPXUP;2572;08:55:03;0;50	02253;8	45207;5;190;56;
$GPXUP;2572;08:55:04;0;50	02255;8	45228;5;189;54;
$GPXUP;2572;08:55:05;0;50	0226;8	45245;5;189;52;
$GPXUP;2572;08:55:06;0;50	02266;8	45261;5;188;48;
$GPXUP;2572;08:55:07;0;50	02271;8	45276;5;188;45;
$GPXUP;2572;08:55:08;0;50	02277;8	45288;5;188;37;
$GPXUP;2572;08:55:09;0;50	02282;8	45296;5;188;30;
$GPXUP;2572;08:55:10;0;50	02289;8	45303;5;188;30;
$GPXUP;2572;08:55:11;0;50	02298;8	45309;5;188;34;
$GPXUP;2572;08:55:12;0;50	02311;8	45311;5;188;50;
$GPXUP;2572;08:55:13;0;50	02325;8	45318;5;188;51;
$GPXUP;2572;08:55:14;0;50	02337;8	45327;5;187;49;
$GPXUP;2572;08:55:15;0;50	0235;8	45333;5;187;48;
$GPXUP;2572;08:55:16;0;50	02363;8	4534;5;187;51;
$GPXUP;2572;08:55:17;0;50	02377;8	45345;5;187;49;
$GPXUP;2572;08:55:18;0;50	02389;8	45347;5;187;48;
$GPXUP;2572;08:55:19;0;50	02402;8	45344;5;186;44;
$GPXUP;2572;08:55:20;0;50	02415;8	45337;5;186;47;
$GPXUP;2572;08:55:21;0;50	02428;8	45321;5;185;52;
$GPXUP;2572;08:55:22;0;50	0244;8	45304;5;185;52;
$GPXUP;2572;08:55:23;0;50	02452;8	45288;5;186;51;
$GPXUP;2572;08:55:24;0;50	02464;8	45274;5;187;47;
$GPXUP;2572;08:55:25;0;50	02476;8	45267;5;186;46;
$GPXUP;2572;08:55:26;0;50	02489;8	45263;5;187;44;
$GPXUP;2572;08:55:27;0;50	02501;8	4526;5;187;42;
$GPXUP;2572;08:55:28;0;50	02512;8	45259;5;187;41;
$GPXUP;2572;08:55:29;0;50	02523;8	45262;5;186;41;
$GPXUP;2572;08:55:30;0;50	02533;8	45277;5;186;53;
$GPXUP;2572;08:55:31;0;50	02542;8	45291;5;185;49;
$GPXUP;2572;08:55:32;0;50	02549;8	453;5;184;35;
$GPXUP;2572;08:55:33;0;50	02556;8	45307;5;184;29;
$GPXUP;2572;08:55:34;0;50	02563;8	45312;5;184;30;
$GPXUP;2572;08:55:35;0;50	02576;8	45313;5;183;44;
$GPXUP;2572;08:55:36;0;50	02588;8	45313;5;182;46;
$GPXUP;2572;08:55:37;0;50	02601;8	45312;5;182;46;
$GPXUP;2572;08:55:38;0;50	02614;8	45314;5;181;45;
$GPXUP;2572;08:55:39;0;50	02625;8	45319;5;181;44;
$GPXUP;2572;08:55:40;0;50	02637;8	45321;5;181;44;
$GPXUP;2572;08:55:41;0;50	0265;8	45324;5;180;45;
$GPXUP;2572;08:55:42;0;50	02662;8	45325;5;180;46;
$GPXUP;2572;08:55:43;0;50	02675;8	45324;5;179;46;
$GPXUP;2572;08:55:44;0;50	02687;8	45321;5;178;46;
$GPXUP;2572;08:55:45;0;50	027;8	45317;5;178;48;
$GPXUP;2572;08:55:46;0;50	02712;8	45317;5;177;47;
$GPXUP;2572;08:55:47;0;50	02725;8	45316;5;177;48;
$GPXUP;2572;08:55:48;0;50	02738;8	45316;5;176;52;
$GPXUP;2572;08:55:49;0;50	02752;8	45316;5;175;53;
$GPXUP;2572;08:55:50;0;50	02766;8	45315;5;174;54;
$GPXUP;2572;08:55:51;0;50	02779;8	45311;5;173;53;
$GPXUP;2572;08:55:52;0;50	02792;8	45302;5;173;52;
$GPXUP;2572;08:55:53;0;50	02803;8	45293;5;172;49;
$GPXUP;2572;08:55:54;0;50	02813;8	4528;5;171;50;
$GPXUP;2572;08:55:55;0;50	02824;8	45268;5;171;51;
$GPXUP;2572;08:55:56;0;50	02836;8	45259;5;170;53;
$GPXUP;2572;08:55:57;0;50	02847;8	45253;5;170;54;
$GPXUP;2572;08:55:58;0;50	02859;8	45244;5;169;54;
$GPXUP;2572;08:55:59;0;50	02872;8	45231;5;167;57;
$GPXUP;2572;08:56:00;0;50	02883;8	45214;5;166;58;
$GPXUP;2572;08:56:01;0;50	02894;8	45198;5;165;57;
$GPXUP;2572;08:56:02;0;50	02904;8	45185;5;165;56;
$GPXUP;2572;08:56:03;0;50	02916;8	4517;5;164;58;
$GPXUP;2572;08:56:04;0;50	02928;8	45154;5;163;62;
$GPXUP;2572;08:56:05;0;50	0294;8	45136;5;162;65;
$GPXUP;2572;08:56:06;0;50	02953;8	45118;5;161;67;
$GPXUP;2572;08:56:07;0;50	02966;8	451;5;160;64;
$GPXUP;2572;08:56:08;0;50	02978;8	45084;5;159;64;
$GPXUP;2572;08:56:09;0;50	02992;8	45068;5;158;69;
$GPXUP;2572;08:56:10;0;50	03007;8	45056;5;157;66;
$GPXUP;2572;08:56:11;0;50	03021;8	4505;5;155;61;
$GPXUP;2572;08:56:12;0;50	03033;8	45053;5;155;52;
$GPXUP;2572;08:56:13;0;50	03044;8	45065;5;154;53;
$GPXUP;2572;08:56:14;0;50	03053;8	45081;5;154;48;
$GPXUP;2572;08:56:15;0;50	03063;8	45091;5;154;46;
$GPXUP;2572;08:56:16;0;50	03074;8	45096;5;153;46;
$GPXUP;2572;08:56:17;0;50	03084;8	45101;5;153;47;
$GPXUP;2572;08:56:18;0;50	03096;8	45104;5;153;51;
$GPXUP;2572;08:56:19;0;50	03108;8	45106;5;153;52;
$GPXUP;2572;08:56:20;0;50	0312;8	45109;5;154;53;
$GPXUP;2572;08:56:21;0;50	03133;8	45114;5;154;50;
$GPXUP;2572;08:56:22;0;50	03145;8	45121;5;154;55;
$GPXUP;2572;08:56:23;0;50	03157;8	4513;5;155;54;
$GPXUP;2572;08:56:24;0;50	03168;8	45142;5;155;51;
$GPXUP;2572;08:56:25;0;50	03173;8	45154;5;155;40;
$GPXUP;2572;08:56:26;0;50	03174;8	45177;5;155;48;
$GPXUP;2572;08:56:27;0;50	03178;8	45198;5;156;48;
$GPXUP;2572;08:56:28;0;50	03181;8	45218;5;157;48;
$GPXUP;2572;08:56:29;0;50	03183;8	45236;5;158;41;
$GPXUP;2572;08:56:30;0;50	03184;8	45255;5;159;41;
$GPXUP;2572;08:56:31;0;50	03185;8	45273;5;160;39;
$GPXUP;2572;08:56:32;0;50	03182;8	45295;5;161;48;
$GPXUP;2572;08:56:33;0;50	0318;8	45319;5;162;52;
$GPXUP;2572;08:56:34;0;50	03178;8	45339;5;162;48;
$GPXUP;2572;08:56:35;0;50	03176;8	45356;5;164;38;
$GPXUP;2572;08:56:36;0;50	03176;8	4537;5;164;29;
$GPXUP;2572;08:56:37;0;50	03178;8	45381;5;166;30;
$GPXUP;2572;08:56:38;0;50	03185;8	45389;5;168;32;
$GPXUP;2572;08:56:39;0;50	03195;8	45392;5;168;43;
$GPXUP;2572;08:56:40;0;50	03208;8	45398;5;170;47;
$GPXUP;2572;08:56:41;0;50	03219;8	45406;5;170;49;
$GPXUP;2572;08:56:42;0;50	0323;8	45418;5;170;52;
$GPXUP;2572;08:56:43;0;50	03243;8	45426;5;170;52;
$GPXUP;2572;08:56:44;0;50	03256;8	4543;5;170;48;
$GPXUP;2572;08:56:45;0;50	03266;8	45431;5;170;42;
$GPXUP;2572;08:56:46;0;50	03279;8	45431;5;170;47;
$GPXUP;2572;08:56:47;0;50	03295;8	45421;5;170;56;
$GPXUP;2572;08:56:48;0;50	03309;8	45412;5;170;55;
$GPXUP;2572;08:56:49;0;50	03324;8	45404;5;169;57;
$GPXUP;2572;08:56:50;0;50	03338;8	45395;5;169;55;
$GPXUP;2572;08:56:51;0;50	03352;8	45389;5;169;54;
$GPXUP;2572;08:56:52;0;50	03363;8	45387;5;168;44;
$GPXUP;2572;08:56:53;0;50	03374;8	45396;5;168;43;
$GPXUP;2572;08:56:54;0;50	03383;8	45409;5;167;46;
$GPXUP;2572;08:56:55;0;50	03393;8	45419;5;168;45;
$GPXUP;2572;08:56:56;0;50	03404;8	45429;5;168;46;
$GPXUP;2572;08:56:57;0;50	03414;8	45438;5;168;45;
$GPXUP;2572;08:56:58;0;50	03426;8	45444;5;168;44;
$GPXUP;2572;08:56:59;0;50	03437;8	45443;5;168;44;
$GPXUP;2572;08:57:00;0;50	03449;8	45444;5;168;45;
$GPXUP;2572;08:57:01;0;50	0346;8	4545;5;169;44;
$GPXUP;2572;08:57:02;0;50	0347;8	45459;5;169;46;
$GPXUP;2572;08:57:03;0;50	03478;8	45472;5;169;49;
$GPXUP;2572;08:57:04;0;50	03485;8	4549;5;169;53;
$GPXUP;2572;08:57:05;0;50	03492;8	45507;5;169;54;
$GPXUP;2572;08:57:06;0;50	035;8	45522;5;168;55;
$GPXUP;2572;08:57:07;0;50	03509;8	45537;5;167;53;
$GPXUP;2572;08:57:08;0;50	03521;8	45547;5;166;52;
$GPXUP;2572;08:57:09;0;50	03532;8	45556;5;167;52;
$GPXUP;2572;08:57:10;0;50	03544;8	45565;5;167;52;
$GPXUP;2572;08:57:11;0;50	03555;8	45576;5;167;51;
$GPXUP;2572;08:57:12;0;50	03566;8	45586;5;166;51;
$GPXUP;2572;08:57:13;0;50	03578;8	45596;5;167;53;
$GPXUP;2572;08:57:14;0;50	03592;8	45602;5;167;55;
$GPXUP;2572;08:57:15;0;50	03604;8	45609;5;167;53;
$GPXUP;2572;08:57:16;0;50	03617;8	45619;5;168;58;
$GPXUP;2572;08:57:17;0;50	0363;8	4563;5;168;58;
$GPXUP;2572;08:57:18;0;50	03641;8	45642;5;168;56;
$GPXUP;2572;08:57:19;0;50	03651;8	45655;5;168;50;
$GPXUP;2572;08:57:20;0;50	03659;8	45668;5;168;47;
$GPXUP;2572;08:57:21;0;50	03667;8	45683;5;169;50;
$GPXUP;2572;08:57:22;0;50	03673;8	457;5;168;49;
$GPXUP;2572;08:57:23;0;50	03681;8	45714;5;168;48;
$GPXUP;2572;08:57:24;0;50	0369;8	45727;5;168;46;
$GPXUP;2572;08:57:25;0;50	03696;8	45742;5;169;46;
$GPXUP;2572;08:57:26;0;50	03702;8	45757;5;169;46;
$GPXUP;2572;08:57:27;0;50	03708;8	45771;5;169;47;
$GPXUP;2572;08:57:28;0;50	03718;8	45782;5;169;47;
$GPXUP;2572;08:57:29;0;50	03729;8	4579;5;170;47;
$GPXUP;2572;08:57:30;0;50	03739;8	45797;5;170;46;
$GPXUP;2572;08:57:31;0;50	0375;8	45803;5;170;46;
$GPXUP;2572;08:57:32;0;50	0376;8	45811;5;170;47;
$GPXUP;2572;08:57:33;0;50	03771;8	45821;5;171;53;
$GPXUP;2572;08:57:34;0;50	0378;8	45835;5;171;50;
$GPXUP;2572;08:57:35;0;50	03788;8	4585;5;170;51;
$GPXUP;2572;08:57:36;0;50	03797;8	45865;5;170;51;
$GPXUP;2572;08:57:37;0;50	03803;8	45882;5;171;51;
$GPXUP;2572;08:57:38;0;50	03812;8	45895;5;170;50;
$GPXUP;2572;08:57:39;0;50	03821;8	45907;5;171;48;
$GPXUP;2572;08:57:40;0;50	0383;8	45919;5;172;46;
$GPXUP;2572;08:57:41;0;50	03838;8	45927;5;172;42;
$GPXUP;2572;08:57:42;0;50	03845;8	45937;5;173;39;
$GPXUP;2572;08:57:43;0;50	03852;8	45949;5;174;40;
$GPXUP;2572;08:57:44;0;50	03858;8	45962;5;173;41;
$GPXUP;2572;08:57:45;0;50	03866;8	45973;5;173;44;
$GPXUP;2572;08:57:46;0;50	03874;8	45981;5;173;37;
$GPXUP;2572;08:57:47;0;50	0388;8	45987;5;173;31;
$GPXUP;2572;08:57:48;0;50	0389;8	45989;5;173;41;
$GPXUP;2572;08:57:49;0;50	03901;8	45993;5;174;44;
$GPXUP;2572;08:57:50;0;50	03911;8	45999;5;173;45;
$GPXUP;2572;08:57:51;0;50	03923;8	46003;5;173;45;
$GPXUP;2572;08:57:52;0;50	03934;8	45999;5;173;46;
$GPXUP;2572;08:57:53;0;50	03945;8	45996;5;173;46;
$GPXUP;2572;08:57:54;0;50	03957;8	45993;5;172;46;
$GPXUP;2572;08:57:55;0;50	03968;8	45996;5;172;45;
$GPXUP;2572;08:57:56;0;50	03979;8	46002;5;173;45;
$GPXUP;2572;08:57:57;0;50	03988;8	46012;5;172;44;
$GPXUP;2572;08:57:58;0;50	03996;8	46024;5;173;45;
$GPXUP;2572;08:57:59;0;50	04004;8	46036;5;173;45;
$GPXUP;2572;08:58:00;0;50	04012;8	46048;5;173;45;
$GPXUP;2572;08:58:01;0;50	0402;8	4606;5;173;43;
$GPXUP;2572;08:58:02;0;50	04028;8	46071;5;174;43;
$GPXUP;2572;08:58:03;0;50	04036;8	46081;5;174;40;
$GPXUP;2572;08:58:04;0;50	04045;8	46086;5;175;40;
$GPXUP;2572;08:58:05;0;50	04056;8	46088;5;174;41;
$GPXUP;2572;08:58:06;0;50	04067;8	46092;5;176;43;
$GPXUP;2572;08:58:07;0;50	04076;8	46094;5;177;37;
$GPXUP;2572;08:58:08;0;50	04085;8	46099;5;177;39;
$GPXUP;2572;08:58:09;0;50	04093;8	46105;5;177;38;
$GPXUP;2572;08:58:10;0;50	041;8	46113;5;177;35;
$GPXUP;2572;08:58:11;0;50	04106;8	46124;5;177;34;
$GPXUP;2572;08:58:12;0;50	04109;8	46135;5;178;33;
$GPXUP;2572;08:58:13;0;50	04109;8	46152;5;178;39;
$GPXUP;2572;08:58:14;0;50	04101;8	46168;5;179;37;
$GPXUP;2572;08:58:15;0;50	04093;8	46183;3;178;41;
$GPXUP;2572;08:58:16;0;50	0408;8	46196;5;179;48;
$GPXUP;2572;08:58:17;0;50	04065;8	46208;5;178;50;
$GPXUP;2572;08:58:18;0;50	0405;8	4622;5;177;49;
$GPXUP;2572;08:58:19;0;50	04034;8	46228;5;177;50;
$GPXUP;2572;08:58:20;0;50	04019;8	46235;5;177;48;
$GPXUP;2572;08:58:21;0;50	04005;8	46243;5;176;48;
$GPXUP;2572;08:58:22;0;50	03991;8	46252;5;175;47;
$GPXUP;2572;08:58:23;0;50	03979;8	4626;5;174;42;
$GPXUP;2572;08:58:24;0;50	0397;8	46265;5;173;28;
$GPXUP;2572;08:58:25;0;50	03964;8	46271;5;172;23;
$GPXUP;2572;08:58:26;0;50	03959;8	4628;5;172;28;
$GPXUP;2572;08:58:27;0;50	03959;8	46299;5;172;45;
$GPXUP;2572;08:58:28;0;50	03959;8	46317;5;171;45;
$GPXUP;2572;08:58:29;0;50	03964;8	46332;5;171;42;
$GPXUP;2572;08:58:30;0;50	0397;8	46346;5;172;42;
$GPXUP;2572;08:58:31;0;50	03976;8	46361;5;171;42;
$GPXUP;2572;08:58:32;0;50	03982;8	46375;5;171;41;
$GPXUP;2572;08:58:33;0;50	03987;8	46389;5;171;39;
$GPXUP;2572;08:58:34;0;50	03991;8	46408;5;171;45;
$GPXUP;2572;08:58:35;0;50	03993;8	46422;5;171;38;
$GPXUP;2572;08:58:36;0;50	04001;8	46436;5;170;42;
$GPXUP;2572;08:58:37;0;50	04008;8	46451;5;171;45;
$GPXUP;2572;08:58:38;0;50	04012;8	46471;5;170;49;
$GPXUP;2572;08:58:39;0;50	04015;8	4649;5;170;49;
$GPXUP;2572;08:58:40;0;50	04019;8	46507;5;170;46;
$GPXUP;2572;08:58:41;0;50	04024;8	46525;5;170;44;
$GPXUP;2572;08:58:42;0;50	0403;8	4654;5;170;44;
$GPXUP;2572;08:58:43;0;50	04038;8	46554;5;170;45;
$GPXUP;2572;08:58:44;0;50	04046;8	46568;5;170;47;
$GPXUP;2572;08:58:45;0;50	04053;8	46584;5;170;49;
$GPXUP;2572;08:58:46;0;50	04062;8	46598;5;170;48;
$GPXUP;2572;08:58:47;0;50	0407;8	46612;5;171;47;
$GPXUP;2572;08:58:48;0;50	04076;8	46629;5;170;47;
$GPXUP;2572;08:58:49;0;50	0408;8	46646;5;171;46;
$GPXUP;2572;08:58:50;0;50	04084;8	46664;5;172;46;
$GPXUP;2572;08:58:51;0;50	04086;8	46683;5;171;47;
$GPXUP;2572;08:58:52;0;50	04091;8	467;5;171;48;
$GPXUP;2572;08:58:53;0;50	04097;8	46718;5;171;50;
$GPXUP;2572;08:58:54;0;50	04104;8	46734;5;171;50;
$GPXUP;2572;08:58:55;0;50	04113;8	46745;5;170;45;
$GPXUP;2572;08:58:56;0;50	04122;8	46757;5;171;45;
$GPXUP;2572;08:58:57;0;50	0413;8	46769;5;172;44;
$GPXUP;2572;08:58:58;0;50	04139;8	46781;5;171;45;
$GPXUP;2572;08:58:59;0;50	0415;8	4679;5;171;47;
$GPXUP;2572;08:59:00;0;50	04161;8	46795;5;171;49;
$GPXUP;2572;08:59:01;0;50	04173;8	46798;5;171;48;
$GPXUP;2572;08:59:02;0;50	04185;8	468;3;172;47;
$GPXUP;2572;08:59:03;0;50	04196;8	46805;5;173;44;
$GPXUP;2572;08:59:04;0;50	04208;8	4681;5;172;49;
$GPXUP;2572;08:59:05;0;50	04219;8	46818;5;173;51;
$GPXUP;2572;08:59:06;0;50	04231;8	46827;5;172;52;
$GPXUP;2572;08:59:07;0;50	04238;8	46841;5;173;46;
$GPXUP;2572;08:59:08;0;50	04245;8	46854;5;174;45;
$GPXUP;2572;08:59:09;0;50	04253;8	46867;5;174;45;
$GPXUP;2572;08:59:10;0;50	04261;8	46881;5;174;46;
$GPXUP;2572;08:59:11;0;50	04267;8	46896;5;174;48;
$GPXUP;2572;08:59:12;0;50	04272;8	46916;5;174;49;
$GPXUP;2572;08:59:13;0;50	04272;8	46936;5;173;51;
$GPXUP;2572;08:59:14;0;50	04274;8	46956;5;173;51;
$GPXUP;2572;08:59:15;0;50	04277;8	46975;5;174;48;
$GPXUP;2572;08:59:16;0;50	04281;8	46992;5;174;43;
$GPXUP;2572;08:59:17;0;50	04283;8	47009;5;175;45;
$GPXUP;2572;08:59:18;0;50	04285;8	47026;5;176;45;
$GPXUP;2572;08:59:19;0;50	04287;8	47045;5;177;46;
$GPXUP;2572;08:59:20;0;50	04288;8	4706;5;178;42;
$GPXUP;2572;08:59:21;0;50	04289;8	47077;5;179;42;
$GPXUP;2572;08:59:22;0;50	04286;8	47094;5;180;43;
$GPXUP;2572;08:59:23;0;50	04283;8	4711;5;180;43;
$GPXUP;2572;08:59:24;0;50	04278;8	47126;5;181;43;
$GPXUP;2572;08:59:25;0;50	04274;8	47142;5;181;47;
$GPXUP;2572;08:59:26;0;50	04272;8	47162;5;180;50;
$GPXUP;2572;08:59:27;0;50	04272;8	4718;5;180;46;
$GPXUP;2572;08:59:28;0;50	04273;8	47196;5;180;41;
$GPXUP;2572;08:59:29;0;50	04276;8	47212;5;180;41;
$GPXUP;2572;08:59:30;0;50	04283;8	47223;5;180;39;
$GPXUP;2572;08:59:31;0;50	04289;8	47237;5;179;41;
$GPXUP;2572;08:59:32;0;50	04296;8	47249;5;180;44;
$GPXUP;2572;08:59:33;0;50	04304;8	47262;5;180;43;
$GPXUP;2572;08:59:34;0;50	04314;8	47268;5;180;41;
$GPXUP;2572;08:59:35;0;50	04324;8	4727;5;179;40;
$GPXUP;2572;08:59:36;0;50	04334;8	47272;5;181;40;
$GPXUP;2572;08:59:37;0;50	04345;8	47272;5;180;40;
$GPXUP;2572;08:59:38;0;50	04355;8	47274;5;180;40;
$GPXUP;2572;08:59:39;0;50	04364;8	47281;5;182;39;
$GPXUP;2572;08:59:40;0;50	04372;8	47291;5;182;39;
$GPXUP;2572;08:59:41;0;50	04378;8	473;5;184;35;
$GPXUP;2572;08:59:42;0;50	04385;8	4731;5;184;35;
$GPXUP;2572;08:59:43;0;50	04389;8	47327;5;185;45;
$GPXUP;2572;08:59:44;0;50	0439;8	47346;5;186;45;
$GPXUP;2572;08:59:45;0;50	04389;8	47364;5;187;46;
$GPXUP;2572;08:59:46;0;50	04392;8	47381;5;188;42;
$GPXUP;2572;08:59:47;0;50	04396;8	47394;5;188;39;
$GPXUP;2572;08:59:48;0;50	04402;8	47407;5;189;39;
$GPXUP;2572;08:59:49;0;50	0441;8	47418;5;190;42;
$GPXUP;2572;08:59:50;0;50	04417;8	4743;5;190;41;
$GPXUP;2572;08:59:51;0;50	04421;8	47445;5;191;42;
$GPXUP;2572;08:59:52;0;50	04423;8	47462;5;191;44;
$GPXUP;2572;08:59:53;0;50	04422;8	4748;5;191;46;
$GPXUP;2572;08:59:54;0;50	0442;8	475;5;191;48;
$GPXUP;2572;08:59:55;0;50	04416;8	47519;5;191;50;
$GPXUP;2572;08:59:56;0;50	0441;8	47536;5;191;50;
$GPXUP;2572;08:59:57;0;50	04405;8	47555;5;191;51;
$GPXUP;2572;08:59:58;0;50	044;8	47574;5;190;51;
$GPXUP;2572;08:59:59;0;50	04396;8	47593;5;190;48;
$GPXUP;2572;09:00:00;0;50	04395;8	4761;5;190;46;
$GPXUP;2572;09:00:01;0;50	04395;8	47627;5;191;40;
$GPXUP;2572;09:00:02;0;50	04399;8	47642;5;191;42;
$GPXUP;2572;09:00:03;0;50	04406;8	47657;5;191;47;
$GPXUP;2572;09:00:04;0;50	04411;8	47673;5;191;47;
$GPXUP;2572;09:00:05;0;50	04413;8	4769;5;192;46;
$GPXUP;2572;09:00:06;0;50	04413;8	47709;5;192;47;
$GPXUP;2572;09:00:07;0;50	04411;8	47727;5;191;48;
$GPXUP;2572;09:00:08;0;50	0441;8	47747;5;191;50;
$GPXUP;2572;09:00:09;0;50	0441;8	47765;5;191;49;
$GPXUP;2572;09:00:10;0;50	04412;8	47785;5;191;50;
$GPXUP;2572;09:00:11;0;50	04416;8	47801;5;191;45;
$GPXUP;2572;09:00:12;0;50	04421;8	47816;5;191;44;
$GPXUP;2572;09:00:13;0;50	04428;8	47832;5;191;45;
$GPXUP;2572;09:00:14;0;50	04437;8	47843;5;192;47;
$GPXUP;2572;09:00:15;0;50	04448;8	47853;3;191;48;
$GPXUP;2572;09:00:16;0;50	04456;8	47867;5;192;50;
$GPXUP;2572;09:00:17;0;50	04464;8	47883;5;193;49;
$GPXUP;2572;09:00:18;0;50	04473;8	47897;5;194;48;
$GPXUP;2572;09:00:19;0;50	04481;8	4791;5;195;47;
$GPXUP;2572;09:00:20;0;50	04492;8	47919;5;195;47;
$GPXUP;2572;09:00:21;0;50	04504;8	47925;5;196;51;
$GPXUP;2572;09:00:22;0;50	04515;8	47934;5;197;50;
$GPXUP;2572;09:00:23;0;50	04526;8	47946;5;198;47;
$GPXUP;2572;09:00:24;0;50	04533;8	47959;5;199;47;
$GPXUP;2572;09:00:25;0;50	04541;8	47975;5;200;47;
$GPXUP;2572;09:00:26;0;50	04545;8	47991;5;201;45;
$GPXUP;2572;09:00:27;0;50	04551;8	48006;5;202;44;
$GPXUP;2572;09:00:28;0;50	04554;8	48022;5;203;44;
$GPXUP;2572;09:00:29;0;50	04556;8	48039;5;205;44;
$GPXUP;2572;09:00:30;0;50	04558;8	48055;5;206;42;
$GPXUP;2572;09:00:31;0;50	04562;8	48071;5;207;42;
$GPXUP;2572;09:00:32;0;50	04569;8	48084;5;208;45;
$GPXUP;2572;09:00:33;0;50	04577;8	48097;5;209;45;
$GPXUP;2572;09:00:34;0;50	04585;8	48108;5;210;45;
$GPXUP;2572;09:00:35;0;50	04596;8	48116;5;211;43;
$GPXUP;2572;09:00:36;0;50	04604;8	48125;5;213;42;
$GPXUP;2572;09:00:37;0;50	04613;8	48135;5;214;42;
$GPXUP;2572;09:00:38;0;50	04622;8	48147;5;215;44;
$GPXUP;2572;09:00:39;0;50	04632;8	48157;5;216;45;
$GPXUP;2572;09:00:40;0;50	04643;8	48165;5;218;47;
$GPXUP;2572;09:00:41;0;50	04654;8	48171;5;219;47;
$GPXUP;2572;09:00:42;0;50	04666;8	48175;5;220;48;
$GPXUP;2572;09:00:43;0;50	04679;8	48176;5;220;51;
$GPXUP;2572;09:00:44;0;50	04693;8	4818;5;220;52;
$GPXUP;2572;09:00:45;0;50	04704;8	48187;5;220;51;
$GPXUP;2572;09:00:46;0;50	04715;8	48201;5;220;53;
$GPXUP;2572;09:00:47;0;50	04725;8	48216;5;220;55;
$GPXUP;2572;09:00:48;0;50	04731;8	48234;5;220;54;
$GPXUP;2572;09:00:49;0;50	04737;8	48254;5;219;55;
$GPXUP;2572;09:00:50;0;50	04745;8	48271;5;218;56;
$GPXUP;2572;09:00:51;0;50	04756;8	48286;5;216;57;
$GPXUP;2572;09:00:52;0;50	04767;8	48299;5;216;57;
$GPXUP;2572;09:00:53;0;50	04778;8	48313;5;215;55;
$GPXUP;2572;09:00:54;0;50	04788;8	48326;5;213;52;
$GPXUP;2572;09:00:55;0;50	04797;8	4834;5;213;51;
$GPXUP;2572;09:00:56;0;50	04805;8	48357;5;212;52;
$GPXUP;2572;09:00:57;0;50	04821;8	48387;5;211;52;
$GPXUP;2572;09:00:58;0;50	04831;8	48402;5;211;52;
$GPXUP;2572;09:00:59;0;50	04839;8	48417;5;210;52;
$GPXUP;2572;09:01:00;0;50	04847;8	48436;5;209;55;
$GPXUP;2572;09:01:01;0;50	04855;8	48454;5;208;57;
$GPXUP;2572;09:01:02;0;50	04863;8	48471;5;208;55;
$GPXUP;2572;09:01:03;0;50	04871;8	48488;5;207;52;
$GPXUP;2572;09:01:04;0;50	04878;8	48504;5;207;52;
$GPXUP;2572;09:01:05;0;50	04887;8	48519;5;207;51;
$GPXUP;2572;09:01:06;0;50	04897;8	48531;5;206;51;
$GPXUP;2572;09:01:07;0;50	04909;8	48543;5;205;55;
$GPXUP;2572;09:01:08;0;50	04921;8	48554;5;204;56;
$GPXUP;2572;09:01:09;0;50	04933;8	48563;5;205;54;
$GPXUP;2572;09:01:10;0;50	04945;8	48572;5;205;53;
$GPXUP;2572;09:01:11;0;50	04956;8	48583;5;205;51;
$GPXUP;2572;09:01:12;0;50	04965;8	48597;5;205;48;
$GPXUP;2572;09:01:13;0;50	04973;8	48611;5;205;49;
$GPXUP;2572;09:01:14;0;50	04981;8	48628;5;205;53;
$GPXUP;2572;09:01:15;0;50	04987;8	48646;5;205;54;
$GPXUP;2572;09:01:16;0;50	04993;8	48668;5;204;60;
$GPXUP;2572;09:01:17;0;50	04997;8	48688;5;203;55;
$GPXUP;2572;09:01:18;0;50	05;8	48711;5;203;61;
$GPXUP;2572;09:01:19;0;50	04998;8	48733;5;203;57;
$GPXUP;2572;09:01:20;0;50	04998;8	48754;5;203;56;
$GPXUP;2572;09:01:21;0;50	05;8	48775;5;201;54;
$GPXUP;2572;09:01:22;0;50	05002;8	48796;5;201;55;
$GPXUP;2572;09:01:23;0;50	05004;8	48816;5;200;55;
$GPXUP;2572;09:01:24;0;50	05008;8	48834;5;198;51;
$GPXUP;2572;09:01:25;0;50	05015;8	48851;5;197;51;
$GPXUP;2572;09:01:26;0;50	05022;8	48864;5;197;47;
$GPXUP;2572;09:01:27;0;50	0503;8	48876;5;196;46;
$GPXUP;2572;09:01:28;0;50	05035;8	48892;5;195;46;
$GPXUP;2572;09:01:29;0;50	05041;8	4891;5;194;50;
$GPXUP;2572;09:01:30;0;50	05046;8	48928;5;193;52;
$GPXUP;2572;09:01:31;0;50	05051;8	48947;5;192;55;
$GPXUP;2572;09:01:32;0;50	05054;8	48969;5;191;58;
$GPXUP;2572;09:01:33;0;50	05056;8	48989;5;190;55;
$GPXUP;2572;09:01:34;0;50	05061;8	49007;5;189;52;
$GPXUP;2572;09:01:35;0;50	05069;8	49024;5;189;53;
$GPXUP;2572;09:01:36;0;50	05078;8	4904;5;188;51;
$GPXUP;2572;09:01:37;0;50	05087;8	49051;5;188;51;
$GPXUP;2572;09:01:38;0;50	05096;8	49066;5;187;49;
$GPXUP;2572;09:01:39;0;50	051;8	49081;5;187;46;
$GPXUP;2572;09:01:40;0;50	05105;8	49099;5;187;48;
$GPXUP;2572;09:01:41;0;50	05113;8	49114;5;186;52;
$GPXUP;2572;09:01:42;0;50	05122;8	4913;5;185;53;
$GPXUP;2572;09:01:43;0;50	05131;8	49144;5;185;55;
$GPXUP;2572;09:01:44;0;50	05137;8	49163;5;184;54;
$GPXUP;2572;09:01:45;0;50	05143;8	49184;5;182;60;
$GPXUP;2572;09:01:46;0;50	05149;8	49206;5;181;62;
$GPXUP;2572;09:01:47;0;50	05154;8	4923;5;180;64;
$GPXUP;2572;09:01:48;0;50	05156;8	49251;5;179;58;
$GPXUP;2572;09:01:49;0;50	05157;8	49271;5;178;54;
$GPXUP;2572;09:01:50;0;50	05161;8	49292;5;176;54;
$GPXUP;2572;09:01:51;0;50	05165;8	4931;5;175;52;
$GPXUP;2572;09:01:52;0;50	05169;8	4933;5;174;54;
$GPXUP;2572;09:01:53;0;50	05169;8	4935;5;173;55;
$GPXUP;2572;09:01:54;0;50	05169;8	49372;5;172;56;
$GPXUP;2572;09:01:55;0;50	0517;8	49393;5;171;54;
$GPXUP;2572;09:01:56;0;50	05174;8	49412;5;171;52;
$GPXUP;2572;09:01:57;0;50	05179;8	49429;5;170;49;
$GPXUP;2572;09:01:58;0;50	05185;8	49443;5;169;47;
$GPXUP;2572;09:01:59;0;50	05191;8	49458;5;169;48;
$GPXUP;2572;09:02:00;0;50	05199;8	49472;5;170;47;
$GPXUP;2572;09:02:01;0;50	05208;8	49481;5;169;46;
$GPXUP;2572;09:02:02;0;50	05216;8	49493;5;169;47;
$GPXUP;2572;09:02:03;0;50	05223;8	49509;2;169;52;
$GPXUP;2572;09:02:04;0;50	05226;8	49528;5;169;50;
$GPXUP;2572;09:02:05;0;50	05228;8	49547;5;168;50;
$GPXUP;2572;09:02:06;0;50	05231;8	49564;5;168;49;
$GPXUP;2572;09:02:07;0;50	05235;8	49582;5;168;48;
$GPXUP;2572;09:02:08;0;50	05241;8	49597;5;169;47;
$GPXUP;2572;09:02:09;0;50	0525;8	49608;2;169;42;
$GPXUP;2572;09:02:10;0;50	05258;8	49618;5;169;44;
$GPXUP;2572;09:02:11;0;50	05267;8	49627;5;170;46;
$GPXUP;2572;09:02:12;0;50	05276;8	49639;2;170;47;
$GPXUP;2572;09:02:13;0;50	05282;8	49655;5;171;47;
$GPXUP;2572;09:02:14;0;50	05287;8	4967;5;171;46;
$GPXUP;2572;09:02:15;0;50	05293;8	49683;5;172;42;
$GPXUP;2572;09:02:16;0;50	05299;8	49696;5;172;41;
$GPXUP;2572;09:02:17;0;50	05306;8	49706;5;173;39;
$GPXUP;2572;09:02:18;0;50	05315;8	49715;5;173;46;
$GPXUP;2572;09:02:19;0;50	05326;8	49726;5;174;49;
$GPXUP;2572;09:02:20;0;50	05335;8	4974;5;174;51;
$GPXUP;2572;09:02:21;0;50	05343;8	49754;5;174;52;
$GPXUP;2572;09:02:22;0;50	05349;8	49772;5;176;52;
$GPXUP;2572;09:02:23;0;50	05352;8	49789;5;177;48;
$GPXUP;2572;09:02:24;0;50	05354;8	49808;5;177;49;
$GPXUP;2572;09:02:25;0;50	05355;8	49826;5;178;49;
$GPXUP;2572;09:02:26;0;50	05358;8	49843;5;179;49;
$GPXUP;2572;09:02:27;0;50	05361;8	49859;5;179;46;
$GPXUP;2572;09:02:28;0;50	05364;8	49877;5;180;46;
$GPXUP;2572;09:02:29;0;50	05367;8	49893;5;181;46;
$GPXUP;2572;09:02:30;0;50	05369;8	4991;5;182;47;
$GPXUP;2572;09:02:31;0;50	05369;8	4993;5;182;49;
$GPXUP;2572;09:02:32;0;50	05371;8	49948;5;182;51;
$GPXUP;2572;09:02:33;0;50	05371;8	49968;5;182;52;
$GPXUP;2572;09:02:34;0;50	05368;8	49989;5;182;55;
$GPXUP;2572;09:02:35;0;50	05364;8	50008;5;181;52;
$GPXUP;2572;09:02:36;0;50	05359;8	50025;5;182;49;
$GPXUP;2572;09:02:37;0;50	05355;8	50043;5;182;49;
$GPXUP;2572;09:02:38;0;50	05354;8	50061;5;182;48;
$GPXUP;2572;09:02:39;0;50	05353;8	50078;5;182;45;
$GPXUP;2572;09:02:40;0;50	05355;8	50094;5;182;43;
$GPXUP;2572;09:02:41;0;50	0536;8	50109;5;183;42;
$GPXUP;2572;09:02:42;0;50	05364;8	50122;5;183;42;
$GPXUP;2572;09:02:43;0;50	0537;8	50137;5;184;42;
$GPXUP;2572;09:02:44;0;50	05375;8	50149;5;184;40;
$GPXUP;2572;09:02:45;0;50	05382;8	50159;5;185;38;
$GPXUP;2572;09:02:46;0;50	05394;8	50164;3;185;44;
$GPXUP;2572;09:02:47;0;50	05406;8	5017;5;185;52;
$GPXUP;2572;09:02:48;0;50	05418;8	50179;5;185;50;
$GPXUP;2572;09:02:49;0;50	05426;8	50191;5;185;45;
$GPXUP;2572;09:02:50;0;50	05432;8	50206;5;185;44;
$GPXUP;2572;09:02:51;0;50	05435;8	50221;5;185;44;
$GPXUP;2572;09:02:52;0;50	05438;8	50237;5;185;46;
$GPXUP;2572;09:02:53;0;50	0544;8	50254;5;185;47;
$GPXUP;2572;09:02:54;0;50	05443;8	50271;5;185;47;
$GPXUP;2572;09:02:55;0;50	05447;8	50288;5;184;47;
$GPXUP;2572;09:02:56;0;50	05454;8	50305;5;184;52;
$GPXUP;2572;09:02:57;0;50	05461;8	50319;5;183;47;
$GPXUP;2572;09:02:58;0;50	0547;8	50333;5;182;46;
$GPXUP;2572;09:02:59;0;50	05477;8	50344;5;182;42;
$GPXUP;2572;09:03:00;0;50	05489;8	50354;5;181;49;
$GPXUP;2572;09:03:01;0;50	05502;8	50363;5;181;51;
$GPXUP;2572;09:03:02;0;50	05515;8	5037;5;180;51;
$GPXUP;2572;09:03:03;0;50	05527;8	50379;5;181;51;
$GPXUP;2572;09:03:04;0;50	05538;8	50389;5;181;51;
$GPXUP;2572;09:03:05;0;50	05549;8	504;5;181;49;
$GPXUP;2572;09:03:06;0;50	0556;8	50411;5;181;48;
$GPXUP;2572;09:03:07;0;50	05571;8	5042;3;182;47;
$GPXUP;2572;09:03:08;0;50	05582;8	50431;5;181;50;
$GPXUP;2572;09:03:09;0;50	05593;8	50444;5;182;53;
$GPXUP;2572;09:03:10;0;50	05606;8	50456;5;182;54;
$GPXUP;2572;09:03:11;0;50	05617;8	50468;5;182;55;
$GPXUP;2572;09:03:12;0;50	05628;8	50483;5;182;55;
$GPXUP;2572;09:03:13;0;50	05638;8	50496;5;182;48;
$GPXUP;2572;09:03:14;0;50	05645;8	5051;5;183;47;
$GPXUP;2572;09:03:15;0;50	05651;8	50525;5;183;46;
$GPXUP;2572;09:03:16;0;50	05656;8	5054;5;183;44;
$GPXUP;2572;09:03:17;0;50	05658;8	50556;5;184;41;
$GPXUP;2572;09:03:18;0;50	05661;8	50569;5;185;37;
$GPXUP;2572;09:03:19;0;50	05665;8	50582;5;185;38;
$GPXUP;2572;09:03:20;0;50	05671;8	50594;5;186;40;
$GPXUP;2572;09:03:21;0;50	05679;8	50605;5;187;40;
$GPXUP;2572;09:03:22;0;50	05686;8	50616;5;187;41;
$GPXUP;2572;09:03:23;0;50	05696;8	50625;5;188;46;
$GPXUP;2572;09:03:24;0;50	05707;8	50631;5;189;47;
$GPXUP;2572;09:03:25;0;50	05718;8	50639;5;189;48;
$GPXUP;2572;09:03:26;0;50	05729;8	50651;5;189;49;
$GPXUP;2572;09:03:27;0;50	05738;8	50664;5;189;51;
$GPXUP;2572;09:03:28;0;50	05746;8	50679;5;189;48;
$GPXUP;2572;09:03:29;0;50	05752;8	5069;5;189;39;
$GPXUP;2572;09:03:30;0;50	05755;8	50701;5;190;36;
$GPXUP;2572;09:03:31;0;50	05756;8	50712;5;190;30;
$GPXUP;2572;09:03:32;0;50	05756;8	50725;5;190;33;
$GPXUP;2572;09:03:33;0;50	05754;8	50741;5;190;44;
$GPXUP;2572;09:03:34;0;50	0575;8	50757;5;190;47;
$GPXUP;2572;09:03:35;0;50	05744;8	50773;5;190;45;
$GPXUP;2572;09:03:36;0;50	05737;8	5079;5;190;50;
$GPXUP;2572;09:03:37;0;50	0573;8	50802;5;190;41;
$GPXUP;2572;09:03:38;0;50	05721;8	50809;5;189;38;
$GPXUP;2572;09:03:39;0;50	05711;8	50811;5;189;34;
$GPXUP;2572;09:03:40;0;50	05703;8	50804;5;189;24;
$GPXUP;2572;09:03:41;0;50	05695;8	50792;5;188;34;
$GPXUP;2572;09:03:42;0;50	05685;8	50769;5;188;56;
$GPXUP;2572;09:03:43;0;50	05673;8	50746;5;188;59;
$GPXUP;2572;09:03:44;0;50	05664;8	5072;5;187;59;
$GPXUP;2572;09:03:45;0;50	05658;8	50693;5;187;58;
$GPXUP;2572;09:03:46;0;50	05654;8	50667;5;187;56;
$GPXUP;2572;09:03:47;0;50	05654;8	50641;5;187;61;
$GPXUP;2572;09:03:48;0;50	05653;8	50616;5;187;50;
$GPXUP;2572;09:03:49;0;50	05654;8	50598;5;188;39;
$GPXUP;2572;09:03:50;0;50	05656;8	50584;5;188;32;
$GPXUP;2572;09:03:51;0;50	05661;8	50574;5;189;28;
$GPXUP;2572;09:03:52;0;50	05665;8	50566;5;191;25;
$GPXUP;2572;09:03:53;0;50	05666;8	50563;5;191;4;
$GPXUP;2572;09:03:54;0;50	05666;8	50563;5;193;0;
$GPXUP;2572;09:03:55;0;50	05666;8	50561;5;193;0;
$GPXUP;2572;09:03:56;0;50	05666;8	50561;5;194;0;
$GPXUP;2572;09:03:57;0;50	05665;8	50561;5;195;0;
$GPXUP;2572;09:03:58;0;50	05665;8	50561;5;195;0;
$GPXUP;2572;09:03:59;0;50	05665;8	50561;5;197;0;
$GPXUP;2572;09:04:00;0;50	05666;8	50561;5;197;0;
$GPXUP;2572;09:04:01;0;50	05665;8	50561;5;198;0;
$GPXUP;2572;09:04:02;0;50	05665;8	50561;5;198;0;
$GPXUP;2572;09:04:03;0;50	05665;8	50561;5;198;0;
$GPXUP;2572;09:04:04;0;50	05665;8	50561;5;198;0;
$GPXUP;2572;09:04:05;0;50	05666;8	50561;5;199;0;
$GPXUP;2572;09:04:06;0;50	05666;8	50561;5;199;0;
$GPXUP;2572;09:04:07;0;50	05665;8	50559;5;198;0;
$GPXUP;2572;09:04:08;0;50	05666;8	50559;5;197;0;
$GPXUP;2572;09:04:09;0;50	05666;8	50559;5;197;0;
$GPXUP;2572;09:04:10;0;50	05666;8	5056;5;196;0;
$GPXUP;2572;09:04:11;0;50	05666;8	5056;5;195;0;
$GPXUP;2572;09:04:12;0;50	05666;8	5056;5;195;0;
$GPXUP;2572;09:04:13;0;50	05666;8	5056;5;194;0;
$GPXUP;2572;09:04:14;0;50	05665;8	50558;5;193;0;
$GPXUP;2572;09:04:15;0;50	05666;8	50559;5;192;0;
$GPXUP;2572;09:04:16;0;50	05665;8	50559;5;191;0;
$GPXUP;2572;09:04:17;0;50	05665;8	50559;5;191;0;
$GPXUP;2572;09:04:18;0;50	05665;8	50559;5;189;0;
$GPXUP;2572;09:04:19;0;50	05664;8	50557;5;188;0;
$GPXUP;2572;09:04:20;0;50	05664;8	50558;5;187;0;
$GPXUP;2572;09:04:21;0;50	05665;8	50558;5;186;1;
$GPXUP;2572;09:04:22;0;50	05665;8	50558;5;186;0;
$GPXUP;2572;09:04:23;0;50	05665;8	50558;5;184;0;
$GPXUP;2572;09:04:24;0;50	05664;8	50558;5;183;0;
$GPXUP;2572;09:04:25;0;50	05664;8	50558;5;183;0;
$GPXUP;2572;09:04:26;0;50	05664;8	50558;5;182;0;
$GPXUP;2572;09:04:27;0;50	05664;8	50558;5;181;0;
$GPXUP;2572;09:04:28;0;50	05664;8	50558;5;181;0;
$GPXUP;2572;09:04:29;0;50	05664;8	50557;5;181;0;
$GPXUP;2572;09:04:30;0;50	05664;8	50557;5;181;0;
$GPXUP;2572;09:04:31;0;50	05663;8	50557;5;182;0;
$GPXUP;2572;09:04:32;0;50	05664;8	50557;5;183;1;
$GPXUP;2572;09:04:33;0;50	05664;8	50557;5;183;0;
$GPXUP;2572;09:04:34;0;50	05664;8	50556;5;184;0;
$GPXUP;2572;09:04:35;0;50	05663;8	50558;5;186;0;
$GPXUP;2572;09:04:36;0;50	05663;8	50558;5;186;0;
$GPXUP;2572;09:04:37;0;50	05664;8	50558;5;186;0;
$GPXUP;2572;09:04:38;0;50	05663;8	50557;5;187;0;
$GPXUP;2572;09:04:39;0;50	05663;8	50557;5;187;0;
$GPXUP;2572;09:04:40;0;50	05663;8	50557;5;187;0;
$GPXUP;2572;09:04:41;0;50	05663;8	50557;5;187;0;
$GPXUP;2572;09:04:42;0;50	05664;8	50557;5;188;0;
$GPXUP;2572;09:04:43;0;50	05664;8	50557;5;188;0;
$GPXUP;2572;09:04:44;0;50	05664;8	50557;5;188;0;
$GPXUP;2572;09:04:45;0;50	05664;8	50557;5;188;0;
$GPXUP;2572;09:04:46;0;50	05664;8	50557;5;188;0;
$GPXUP;2572;09:04:47;0;50	05664;8	50557;5;188;0;
$GPXUP;2572;09:04:48;0;50	05664;8	50557;5;188;0;
$GPXUP;2572;09:04:49;0;50	05663;8	50557;5;187;0;
$GPXUP;2572;09:04:50;0;50	05663;8	50557;5;187;0;
$GPXUP;2572;09:04:51;0;50	05663;8	50557;5;188;0;
$GPXUP;2572;09:04:52;0;50	05663;8	50557;5;188;0;
$GPXUP;2572;09:04:53;0;50	05663;8	50557;5;188;0;
$GPXUP;2572;09:04:54;0;50	05663;8	50557;5;188;0;
$GPXUP;2572;09:04:55;0;50	05663;8	50557;5;188;0;
$GPXUP;2572;09:04:56;0;50	05663;8	50557;5;188;0;
$GPXUP;2572;09:04:57;0;50	05663;8	50557;5;188;0;
$GPXUP;2572;09:04:58;0;50	05662;8	50557;5;187;0;
$GPXUP;2572;09:04:59;0;50	05662;8	50557;5;187;0;
$GPXUP;2572;09:05:00;0;50	05662;8	50557;5;187;0;
$GPXUP;2572;09:05:01;0;50	05662;8	50557;5;187;0;
$GPXUP;2572;09:05:02;0;50	05662;8	50557;5;187;0;
$GPXUP;2572;09:05:03;0;50	05662;8	50556;5;187;0;
$GPXUP;2572;09:05:04;0;50	05662;8	50556;5;187;0;
$GPXUP;2572;09:05:05;0;50	05662;8	50556;5;187;0;
$GPXUP;2572;09:05:06;0;50	05662;8	50556;5;187;0;
$GPXUP;2572;09:05:07;0;50	05662;8	50556;5;187;0;
$GPXUP;2572;09:05:08;0;50	05662;8	50556;5;187;0;
$GPXUP;2572;09:05:09;0;50	05662;8	50556;5;187;0;
$GPXUP;2572;09:05:10;0;50	05663;8	50556;5;187;0;
$GPXUP;2572;09:05:11;0;50	05663;8	50556;5;187;0;
$GPXUP;2572;09:05:12;0;50	05663;8	50556;5;187;0;
$GPXUP;2572;09:05:13;0;50	05662;8	50557;5;189;0;
$GPXUP;2572;09:05:14;0;50	05662;8	50557;5;189;0;
$GPXUP;2572;09:05:15;0;50	05663;8	50557;5;190;0;
$GPXUP;2572;09:05:16;0;50	05663;8	50557;5;190;0;
$GPXUP;2572;09:05:17;0;50	05663;8	50557;5;190;0;
$GPXUP;2572;09:05:18;0;50	05663;8	50557;5;190;0;
$GPXUP;2572;09:05:19;0;50	05663;8	50557;5;190;0;
$GPXUP;2572;09:05:20;0;50	05663;8	50557;5;190;0;
$GPXUP;2572;09:05:21;0;50	05663;8	50557;5;190;0;
$GPXUP;2572;09:05:22;0;50	05663;8	50557;5;190;0;
$GPXUP;2572;09:05:23;0;50	05663;8	50557;5;190;0;
$GPXUP;2572;09:05:24;0;50	05663;8	50558;5;190;0;
$GPXUP;2572;09:05:25;0;50	05663;8	50559;5;188;0;
$GPXUP;2572;09:05:26;0;50	05663;8	50559;5;188;0;
$GPXUP;2572;09:05:27;0;50	05663;8	50559;5;188;0;
$GPXUP;2572;09:05:28;0;50	05663;8	50559;5;187;0;
$GPXUP;2572;09:05:29;0;50	05663;8	50559;5;186;0;
$GPXUP;2572;09:05:30;0;50	05663;8	50559;5;186;0;
$GPXUP;2572;09:05:31;0;50	05663;8	50559;5;184;0;
$GPXUP;2572;09:05:32;0;50	05663;8	50559;5;183;0;
$GPXUP;2572;09:05:33;0;50	05663;8	50559;5;182;0;
$GPXUP;2572;09:05:34;0;50	05662;8	50559;5;181;0;
$GPXUP;2572;09:05:35;0;50	05662;8	5056;5;180;0;
$GPXUP;2572;09:05:36;0;50	05662;8	5056;5;179;0;
$GPXUP;2572;09:05:37;0;50	05661;8	5056;5;178;0;
$GPXUP;2572;09:05:38;0;50	05662;8	5056;5;178;0;
$GPXUP;2572;09:05:39;0;50	05662;8	50558;5;178;0;
$GPXUP;2572;09:05:40;0;50	05661;8	50558;5;177;0;
$GPXUP;2572;09:05:41;0;50	05661;8	5056;5;177;0;
$GPXUP;2572;09:05:42;0;50	05661;8	5056;5;177;0;
$GPXUP;2572;09:05:43;0;50	05661;8	5056;5;177;0;
$GPXUP;2572;09:05:44;0;50	05662;8	5056;5;178;0;
$GPXUP;2572;09:05:45;0;50	05661;8	5056;5;178;0;
$GPXUP;2572;09:05:46;0;50	05661;8	5056;5;178;0;
$GPXUP;2572;09:05:47;0;50	05661;8	5056;5;178;0;
$GPXUP;2572;09:05:48;0;50	05661;8	5056;5;178;0;
$GPXUP;2572;09:05:49;0;50	05661;8	5056;5;178;0;
$GPXUP;2572;09:05:50;0;50	05662;8	5056;5;179;0;
$GPXUP;2572;09:05:51;0;50	05662;8	5056;5;179;0;
$GPXUP;2572;09:05:52;0;50	05662;8	5056;5;179;0;
$GPXUP;2572;09:05:53;0;50	05662;8	50559;5;181;0;
$GPXUP;2572;09:05:54;0;50	05662;8	50561;5;181;0;
$GPXUP;2572;09:05:55;0;50	05662;8	50561;5;181;0;
$GPXUP;2572;09:05:56;0;50	05662;8	50561;5;181;0;
$GPXUP;2572;09:05:57;0;50	05662;8	50561;5;183;0;
$GPXUP;2572;09:05:58;0;50	05662;8	50561;5;183;0;
$GPXUP;2572;09:05:59;0;50	05663;8	50561;5;184;0;
$GPXUP;2572;09:06:00;0;50	05662;8	5056;5;184;0;
$GPXUP;2572;09:06:01;0;50	05663;8	5056;5;185;0;
$GPXUP;2572;09:06:02;0;50	05663;8	5056;5;185;0;
$GPXUP;2572;09:06:03;0;50	05663;8	5056;5;186;0;
$GPXUP;2572;09:06:04;0;50	05663;8	5056;5;186;0;
$GPXUP;2572;09:06:05;0;50	05662;8	50562;5;186;0;
$GPXUP;2572;09:06:06;0;50	05663;8	50562;5;187;0;
$GPXUP;2572;09:06:07;0;50	05663;8	50562;5;187;0;
$GPXUP;2572;09:06:08;0;50	05663;8	50562;5;187;0;
$GPXUP;2572;09:06:09;0;50	05663;8	50561;5;189;0;
$GPXUP;2572;09:06:10;0;50	05663;8	50561;5;189;0;
$GPXUP;2572;09:06:11;0;50	05663;8	50561;5;189;0;
$GPXUP;2572;09:06:12;0;50	05663;8	50561;5;189;0;
$GPXUP;2572;09:06:13;0;50	05663;8	5056;5;190;0;
$GPXUP;2572;09:06:14;0;50	05663;8	5056;5;190;0;
$GPXUP;2572;09:06:15;0;50	05663;8	5056;5;190;0;
$GPXUP;2572;09:06:16;0;50	05663;8	5056;5;191;0;
$GPXUP;2572;09:06:17;0;50	05663;8	5056;5;191;0;
$GPXUP;2572;09:06:18;0;50	05663;8	5056;5;191;0;
$GPXUP;2572;09:06:19;0;50	05662;8	50559;5;192;0;
$GPXUP;2572;09:06:20;0;50	05663;8	50559;5;193;0;
$GPXUP;2572;09:06:21;0;50	05663;8	50558;5;193;0;
$GPXUP;2572;09:06:22;0;50	05662;8	50558;5;193;0;
$GPXUP;2572;09:06:23;0;50	05662;8	50558;5;193;0;
$GPXUP;2572;09:06:24;0;50	05662;8	50558;5;193;0;
$GPXUP;2572;09:06:25;0;50	05662;8	50558;5;193;0;
$GPXUP;2572;09:06:26;0;50	05661;8	50558;5;194;0;
$GPXUP;2572;09:06:27;0;50	05661;8	50558;5;194;0;
$GPXUP;2572;09:06:28;0;50	05661;8	50558;5;194;0;
$GPXUP;2572;09:06:29;0;50	05661;8	50558;5;194;0;
$GPXUP;2572;09:06:30;0;50	05661;8	50558;5;194;0;
$GPXUP;2572;09:06:31;0;50	05661;8	50558;5;194;0;
$GPXUP;2572;09:06:32;0;50	05661;8	50558;5;194;0;
$GPXUP;2572;09:06:33;0;50	05661;8	50557;5;195;0;
$GPXUP;2572;09:06:34;0;50	05661;8	50557;5;195;0;
$GPXUP;2572;09:06:35;0;50	05662;8	50557;5;196;0;
$GPXUP;2572;09:06:36;0;50	05661;8	50557;5;197;0;
$GPXUP;2572;09:06:37;0;50	05662;8	50557;5;197;0;
$GPXUP;2572;09:06:38;0;50	05661;8	50557;5;198;0;
$GPXUP;2572;09:06:39;0;50	05662;8	50557;5;199;0;
$GPXUP;2572;09:06:40;0;50	05662;8	50557;5;199;0;
$GPXUP;2572;09:06:41;0;50	05662;8	50557;5;199;0;
$GPXUP;2572;09:06:42;0;50	05662;8	50557;5;200;0;
$GPXUP;2572;09:06:43;0;50	05662;8	50557;5;200;0;
$GPXUP;2572;09:06:44;0;50	05662;8	50557;5;200;0;
$GPXUP;2572;09:06:45;0;50	05662;8	50557;5;200;0;
$GPXUP;2572;09:06:46;0;50	05662;8	50557;5;200;0;
$GPXUP;2572;09:06:47;0;50	05662;8	50557;5;200;0;
$GPXUP;2572;09:06:48;0;50	05662;8	50557;5;199;0;
$GPXUP;2572;09:06:49;0;50	05662;8	50557;5;198;0;
$GPXUP;2572;09:06:50;0;50	05662;8	50557;5;197;0;
$GPXUP;2572;09:06:51;0;50	05662;8	50557;5;197;0;
$GPXUP;2572;09:06:52;0;50	05662;8	50557;5;196;0;
$GPXUP;2572;09:06:53;0;50	05662;8	50558;5;195;0;
$GPXUP;2572;09:06:54;0;50	05661;8	50558;5;194;0;
$GPXUP;2572;09:06:55;0;50	05662;8	50558;5;193;0;
$GPXUP;2572;09:06:56;0;50	05661;8	50558;5;193;0;
$GPXUP;2572;09:06:57;0;50	05662;8	50558;5;191;0;
$GPXUP;2572;09:06:58;0;50	05661;8	50558;5;190;0;
$GPXUP;2572;09:06:59;0;50	05662;8	50558;5;190;0;
$GPXUP;2572;09:07:00;0;50	05661;8	50558;5;189;0;
$GPXUP;2572;09:07:01;0;50	0566;8	50558;5;188;0;
$GPXUP;2572;09:07:02;0;50	05661;8	50558;5;188;0;
$GPXUP;2572;09:07:03;0;50	05661;8	50558;5;187;0;
$GPXUP;2572;09:07:04;0;50	05661;8	50558;5;187;0;
$GPXUP;2572;09:07:05;0;50	05661;8	50559;5;185;0;
$GPXUP;2572;09:07:06;0;50	05661;8	50559;5;185;0;
$GPXUP;2572;09:07:07;0;50	05661;8	50559;5;185;0;
$GPXUP;2572;09:07:08;0;50	05661;8	50559;5;184;0;
$GPXUP;2572;09:07:09;0;50	05661;8	50559;5;184;0;
$GPXUP;2572;09:07:10;0;50	05661;8	50559;5;184;0;
$GPXUP;2572;09:07:11;0;50	05661;8	50559;5;183;0;
$GPXUP;2572;09:07:12;0;50	05661;8	50559;5;183;0;
$GPXUP;2572;09:07:13;0;50	05661;8	50559;5;183;0;
$GPXUP;2572;09:07:14;0;50	05661;8	50559;5;183;0;
$GPXUP;2572;09:07:15;0;50	05661;8	50559;5;183;0;
$GPXUP;2572;09:07:16;0;50	05661;8	50559;5;183;0;
$GPXUP;2572;09:07:17;0;50	05661;8	50559;5;183;0;
$GPXUP;2572;09:07:18;0;50	05661;8	50559;5;183;0;
$GPXUP;2572;09:07:19;0;50	05661;8	50559;5;183;0;
$GPXUP;2572;09:07:20;0;50	05662;8	50559;5;184;0;
$GPXUP;2572;09:07:21;0;50	05662;8	50559;5;184;0;
$GPXUP;2572;09:07:22;0;50	05662;8	50559;5;184;0;
$GPXUP;2572;09:07:23;0;50	05663;8	50559;5;185;0;
$GPXUP;2572;09:07:24;0;50	05663;8	5056;5;185;0;
$GPXUP;2572;09:07:25;0;50	05663;8	5056;5;185;0;
$GPXUP;2572;09:07:26;0;50	05663;8	5056;5;185;0;
$GPXUP;2572;09:07:27;0;50	05663;8	5056;5;186;0;
$GPXUP;2572;09:07:28;0;50	05663;8	5056;5;186;0;
$GPXUP;2572;09:07:29;0;50	05663;8	5056;5;186;0;
$GPXUP;2572;09:07:30;0;50	05663;8	5056;5;186;0;
$GPXUP;2572;09:07:31;0;50	05663;8	5056;5;185;0;
$GPXUP;2572;09:07:32;0;50	05663;8	5056;5;185;0;
$GPXUP;2572;09:07:33;0;50	05663;8	5056;5;185;0;
$GPXUP;2572;09:07:34;0;50	05663;8	50561;5;184;0;
$GPXUP;2572;09:07:35;0;50	05663;8	50561;5;184;0;
$GPXUP;2572;09:07:36;0;50	05663;8	50561;5;184;0;
$GPXUP;2572;09:07:37;0;50	05663;8	50561;5;183;0;
$GPXUP;2572;09:07:38;0;50	05663;8	50561;5;183;0;
$GPXUP;2572;09:07:39;0;50	05663;8	50561;5;183;0;
$GPXUP;2572;09:07:40;0;50	05664;8	50561;5;182;0;
$GPXUP;2572;09:07:41;0;50	05663;8	50561;5;182;0;
$GPXUP;2572;09:07:42;0;50	05663;8	50561;5;182;0;
$GPXUP;2572;09:07:43;0;50	05663;8	50561;5;182;0;
$GPXUP;2572;09:07:44;0;50	05663;8	50561;5;182;0;
$GPXUP;2572;09:07:45;0;50	05663;8	50561;5;182;0;
$GPXUP;2572;09:07:46;0;50	05663;8	50561;5;182;0;
$GPXUP;2572;09:07:47;0;50	05663;8	50561;5;182;0;
$GPXUP;2572;09:07:48;0;50	05663;8	50561;5;182;0;
$GPXUP;2572;09:07:49;0;50	05663;8	50561;5;182;0;
$GPXUP;2572;09:07:50;0;50	05663;8	50561;5;183;0;
$GPXUP;2572;09:07:51;0;50	05663;8	50561;5;183;0;
$GPXUP;2572;09:07:52;0;50	05663;8	50561;5;184;0;
$GPXUP;2572;09:07:53;0;50	05663;8	50561;5;184;0;
$GPXUP;2572;09:07:54;0;50	05663;8	50561;5;184;0;
$GPXUP;2572;09:07:55;0;50	05663;8	5056;5;185;0;
$GPXUP;2572;09:07:56;0;50	05663;8	50559;5;186;0;
$GPXUP;2572;09:07:57;0;50	05663;8	50559;5;186;0;
$GPXUP;2572;09:07:58;0;50	05663;8	50559;5;187;0;
$GPXUP;2572;09:07:59;0;50	05664;8	50559;5;188;0;
$GPXUP;2572;09:08:00;0;50	05663;8	50559;5;188;0;
$GPXUP;2572;09:08:01;0;50	05664;8	50559;5;189;0;
$GPXUP;2572;09:08:02;0;50	05663;8	50558;5;191;0;
$GPXUP;2572;09:08:03;0;50	05664;8	50557;5;191;0;
$GPXUP;2572;09:08:04;0;50	05664;8	50557;5;191;0;
$GPXUP;2572;09:08:05;0;50	05663;8	50557;5;192;0;
$GPXUP;2572;09:08:06;0;50	05664;8	50557;5;193;0;
$GPXUP;2572;09:08:07;0;50	05663;8	50557;5;193;0;
$GPXUP;2572;09:08:08;0;50	05664;8	50557;5;194;0;
$GPXUP;2572;09:08:09;0;50	05665;8	50557;5;195;0;
$GPXUP;2572;09:08:10;0;50	05664;8	50555;5;195;0;
$GPXUP;2572;09:08:11;0;50	05665;8	50555;5;196;0;
$GPXUP;2572;09:08:12;0;50	05664;8	50555;5;197;0;
$GPXUP;2572;09:08:13;0;50	05664;8	50555;5;198;0;
$GPXUP;2572;09:08:14;0;50	05664;8	50555;5;198;0;
$GPXUP;2572;09:08:15;0;50	05664;8	50555;5;198;0;
$GPXUP;2572;09:08:16;0;50	05664;8	50555;5;198;0;
$GPXUP;2572;09:08:17;0;50	05664;8	50555;5;199;0;
$GPXUP;2572;09:08:18;0;50	05664;8	50555;5;199;0;
$GPXUP;2572;09:08:19;0;50	05664;8	50554;5;200;0;
$GPXUP;2572;09:08:20;0;50	05664;8	50554;5;200;0;
$GPXUP;2572;09:08:21;0;50	05664;8	50554;5;200;0;
$GPXUP;2572;09:08:22;0;50	05664;8	50554;5;201;0;
$GPXUP;2572;09:08:23;0;50	05664;8	50554;5;201;0;
$GPXUP;2572;09:08:24;0;50	05663;8	50554;5;202;0;
$GPXUP;2572;09:08:25;0;50	05663;8	50554;5;202;0;
$GPXUP;2572;09:08:26;0;50	05663;8	50554;5;202;0;
$GPXUP;2572;09:08:27;0;50	05663;8	50554;5;202;0;
$GPXUP;2572;09:08:28;0;50	05663;8	50554;5;202;0;
$GPXUP;2572;09:08:29;0;50	05663;8	50554;5;203;0;
$GPXUP;2572;09:08:30;0;50	05663;8	50554;5;204;0;
$GPXUP;2572;09:08:31;0;50	05663;8	50554;5;204;0;
$GPXUP;2572;09:08:32;0;50	05663;8	50554;5;204;0;
$GPXUP;2572;09:08:33;0;50	05663;8	50555;5;204;0;
$GPXUP;2572;09:08:34;0;50	05663;8	50555;5;204;0;
$GPXUP;2572;09:08:35;0;50	05663;8	50555;5;204;0;
$GPXUP;2572;09:08:36;0;50	05663;8	50555;5;204;0;
$GPXUP;2572;09:08:37;0;50	05663;8	50555;5;204;0;
$GPXUP;2572;09:08:38;0;50	05663;8	50555;5;204;0;
$GPXUP;2572;09:08:39;0;50	05663;8	50555;5;204;0;
$GPXUP;2572;09:08:40;0;50	05663;8	50555;5;204;0;
$GPXUP;2572;09:08:41;0;50	05663;8	50555;5;202;0;
$GPXUP;2572;09:08:42;0;50	05663;8	50555;5;202;0;
$GPXUP;2572;09:08:43;0;50	05663;8	50555;5;202;0;
$GPXUP;2572;09:08:44;0;50	05663;8	50556;5;201;0;
$GPXUP;2572;09:08:45;0;50	05664;8	50556;5;200;0;
$GPXUP;2572;09:08:46;0;50	05664;8	50556;5;200;0;
$GPXUP;2572;09:08:47;0;50	05664;8	50555;5;198;0;
$GPXUP;2572;09:08:48;0;50	05664;8	50555;5;198;0;
$GPXUP;2572;09:08:49;0;50	05664;8	50555;5;197;0;
$GPXUP;2572;09:08:50;0;50	05665;8	50555;5;196;0;
$GPXUP;2572;09:08:51;0;50	05664;8	50555;5;195;0;
$GPXUP;2572;09:08:52;0;50	05664;8	50555;5;194;0;
$GPXUP;2572;09:08:53;0;50	05664;8	50555;5;194;0;
$GPXUP;2572;09:08:54;0;50	05663;8	50555;5;193;0;
$GPXUP;2572;09:08:55;0;50	05664;8	50555;5;193;0;
$GPXUP;2572;09:08:56;0;50	05664;8	50555;5;193;0;
$GPXUP;2572;09:08:57;0;50	05663;8	50557;5;193;0;
$GPXUP;2572;09:08:58;0;50	05663;8	50557;5;193;0;
$GPXUP;2572;09:08:59;0;50	05663;8	50557;5;193;0;
$GPXUP;2572;09:09:00;0;50	05664;8	50557;5;194;0;
$GPXUP;2572;09:09:01;0;50	05664;8	50558;5;194;0;
$GPXUP;2572;09:09:02;0;50	05663;8	50558;5;195;0;
$GPXUP;2572;09:09:03;0;50	05663;8	50558;5;195;0;
$GPXUP;2572;09:09:04;0;50	05663;8	50558;5;195;0;
$GPXUP;2572;09:09:05;0;50	05663;8	50558;5;194;0;
$GPXUP;2572;09:09:06;0;50	05663;8	50558;5;194;0;
$GPXUP;2572;09:09:07;0;50	05663;8	50558;5;194;0;
$GPXUP;2572;09:09:08;0;50	05662;8	50558;5;193;0;
$GPXUP;2572;09:09:09;0;50	05662;8	50559;5;193;0;
$GPXUP;2572;09:09:10;0;50	05661;8	50559;5;193;0;
$GPXUP;2572;09:09:11;0;50	05661;8	50559;5;193;0;
$GPXUP;2572;09:09:12;0;50	05661;8	50559;5;193;0;
$GPXUP;2572;09:09:13;0;50	05661;8	50559;5;193;0;
$GPXUP;2572;09:09:14;0;50	05661;8	50559;5;193;0;
$GPXUP;2572;09:09:15;0;50	05661;8	50559;5;193;0;
$GPXUP;2572;09:09:16;0;50	05661;8	50559;5;193;0;
$GPXUP;2572;09:09:17;0;50	05661;8	50559;5;195;0;
$GPXUP;2572;09:09:18;0;50	05661;8	50559;5;195;0;
$GPXUP;2572;09:09:19;0;50	05661;8	50559;5;195;0;
$GPXUP;2572;09:09:20;0;50	0566;8	50559;5;196;0;
$GPXUP;2572;09:09:21;0;50	0566;8	50559;5;196;0;
$GPXUP;2572;09:09:22;0;50	0566;8	50559;5;196;0;
$GPXUP;2572;09:09:23;0;50	0566;8	50559;5;196;0;
$GPXUP;2572;09:09:24;0;50	0566;8	50559;5;196;0;
$GPXUP;2572;09:09:25;0;50	0566;8	50559;5;196;0;
$GPXUP;2572;09:09:26;0;50	0566;8	50559;5;196;0;
$GPXUP;2572;09:09:27;0;50	0566;8	50559;5;196;0;
$GPXUP;2572;09:09:28;0;50	0566;8	50559;5;196;0;
$GPXUP;2572;09:09:29;0;50	0566;8	50559;5;196;0;
$GPXUP;2572;09:09:30;0;50	0566;8	50559;5;196;0;
$GPXUP;2572;09:09:31;0;50	0566;8	50559;5;196;0;
$GPXUP;2572;09:09:32;0;50	0566;8	50559;5;196;0;
$GPXUP;2572;09:09:33;0;50	0566;8	5056;5;196;0;
$GPXUP;2572;09:09:34;0;50	0566;8	5056;5;196;0;
$GPXUP;2572;09:09:35;0;50	0566;8	5056;5;196;0;
$GPXUP;2572;09:09:36;0;50	0566;8	5056;5;196;0;
$GPXUP;2572;09:09:37;0;50	0566;8	5056;5;196;0;
$GPXUP;2572;09:09:38;0;50	0566;8	5056;5;196;0;
$GPXUP;2572;09:09:39;0;50	0566;8	5056;5;196;0;
$GPXUP;2572;09:09:40;0;50	05661;8	5056;5;195;0;
$GPXUP;2572;09:09:41;0;50	05661;8	5056;5;195;0;
$GPXUP;2572;09:09:42;0;50	05661;8	5056;5;195;0;
$GPXUP;2572;09:09:43;0;50	05661;8	5056;5;195;0;
$GPXUP;2572;09:09:44;0;50	05661;8	5056;5;195;0;
$GPXUP;2572;09:09:45;0;50	05661;8	5056;5;195;0;
$GPXUP;2572;09:09:46;0;50	05661;8	5056;5;195;0;
$GPXUP;2572;09:09:47;0;50	0566;8	5056;5;195;0;
$GPXUP;2572;09:09:48;0;50	0566;8	5056;5;195;0;
$GPXUP;2572;09:09:49;0;50	0566;8	5056;5;195;0;
$GPXUP;2572;09:09:50;0;50	05661;8	5056;5;194;0;
$GPXUP;2572;09:09:51;0;50	05661;8	5056;5;193;0;
$GPXUP;2572;09:09:52;0;50	05661;8	5056;5;193;0;
$GPXUP;2572;09:09:53;0;50	05661;8	5056;5;193;0;
$GPXUP;2572;09:09:54;0;50	05661;8	50561;5;192;0;
$GPXUP;2572;09:09:55;0;50	05661;8	50561;5;192;0;
$GPXUP;2572;09:09:56;0;50	05661;8	50561;5;192;0;
$GPXUP;2572;09:09:57;0;50	05661;8	50561;5;192;0;
$GPXUP;2572;09:09:58;0;50	05661;8	50561;5;192;0;
$GPXUP;2572;09:09:59;0;50	05661;8	50561;5;192;0;
$GPXUP;2572;09:10:00;0;50	05661;8	50561;5;192;0;
$GPXUP;2572;09:10:01;0;50	05661;8	50561;5;192;0;
$GPXUP;2572;09:10:02;0;50	05661;8	50561;5;192;0;
$GPXUP;2572;09:10:03;0;50	05661;8	50561;5;192;0;
$GPXUP;2572;09:10:04;0;50	0566;8	50561;5;191;0;
$GPXUP;2572;09:10:05;0;50	05661;8	50559;5;190;0;
$GPXUP;2572;09:10:06;0;50	05661;8	50559;5;190;0;
$GPXUP;2572;09:10:07;0;50	05661;8	50559;5;190;0;
$GPXUP;2572;09:10:08;0;50	0566;8	50559;5;190;0;
$GPXUP;2572;09:10:09;0;50	0566;8	50559;5;190;0;
$GPXUP;2572;09:10:10;0;50	0566;8	50559;5;190;0;
$GPXUP;2572;09:10:11;0;50	0566;8	50559;5;190;0;
$GPXUP;2572;09:10:12;0;50	0566;8	50559;5;190;0;
$GPXUP;2572;09:10:13;0;50	0566;8	50559;5;190;0;
$GPXUP;2572;09:10:14;0;50	0566;8	50559;5;190;0;
$GPXUP;2572;09:10:15;0;50	0566;8	50559;5;190;0;
$GPXUP;2572;09:10:16;0;50	0566;8	50559;5;190;0;
$GPXUP;2572;09:10:17;0;50	0566;8	50559;5;190;0;
$GPXUP;2572;09:10:18;0;50	0566;8	50559;5;190;0;
$GPXUP;2572;09:10:19;0;50	0566;8	50559;5;190;0;
$GPXUP;2572;09:10:20;0;50	05659;8	50559;5;191;0;
$GPXUP;2572;09:10:21;0;50	05659;8	50559;5;192;0;
$GPXUP;2572;09:10:22;0;50	05659;8	5056;5;192;0;
$GPXUP;2572;09:10:23;0;50	05659;8	50559;5;192;0;
$GPXUP;2572;09:10:24;0;50	05659;8	50559;5;191;0;
$GPXUP;2572;09:10:25;0;50	05659;8	50559;5;191;0;
$GPXUP;2572;09:10:26;0;50	05659;8	50559;5;191;0;
$GPXUP;2572;09:10:27;0;50	05659;8	50559;5;191;0;
$GPXUP;2572;09:10:28;0;50	05659;8	50559;5;191;0;
$GPXUP;2572;09:10:29;0;50	05659;8	50559;5;191;0;
$GPXUP;2572;09:10:30;0;50	05659;8	50559;5;191;0;
$GPXUP;2572;09:10:31;0;50	05659;8	50559;5;191;0;
$GPXUP;2572;09:10:32;0;50	05659;8	50559;5;191;0;
$GPXUP;2572;09:10:33;0;50	05659;8	50559;5;191;0;
$GPXUP;2572;09:10:34;0;50	05659;8	50559;5;191;0;
$GPXUP;2572;09:10:35;0;50	05659;8	50559;5;191;0;
$GPXUP;2572;09:10:36;0;50	05658;8	50559;5;192;0;
$GPXUP;2572;09:10:37;0;50	05658;8	50559;5;192;0;
$GPXUP;2572;09:10:38;0;50	05658;8	50559;5;192;0;
$GPXUP;2572;09:10:39;0;50	05658;8	50559;5;192;0;
$GPXUP;2572;09:10:40;0;50	05658;8	50559;5;192;0;
$GPXUP;2572;09:10:41;0;50	05658;8	50559;5;192;0;
$GPXUP;2572;09:10:42;0;50	05658;8	50559;5;192;0;
$GPXUP;2572;09:10:43;0;50	05658;8	50559;5;192;0;
$GPXUP;2572;09:10:44;0;50	05658;8	50559;5;192;0;
$GPXUP;2572;09:10:45;0;50	05658;8	50559;5;191;0;
$GPXUP;2572;09:10:46;0;50	05658;8	50559;5;191;0;
$GPXUP;2572;09:10:47;0;50	05658;8	50559;5;191;0;
$GPXUP;2572;09:10:48;0;50	05658;8	50559;5;191;0;
$GPXUP;2572;09:10:49;0;50	05658;8	50559;5;191;0;
$GPXUP;2572;09:10:50;0;50	05658;8	50559;5;191;0;
$GPXUP;2572;09:10:51;0;50	05658;8	50559;5;191;0;
$GPXUP;2572;09:10:52;0;50	05658;8	50559;5;191;0;
$GPXUP;2572;09:10:53;0;50	05657;8	50559;5;190;0;
$GPXUP;2572;09:10:54;0;50	05657;8	50559;5;190;0;
$GPXUP;2572;09:10:55;0;50	05657;8	50559;5;190;0;
$GPXUP;2572;09:10:56;0;50	05657;8	50559;5;189;0;
$GPXUP;2572;09:10:57;0;50	05657;8	50559;5;189;0;
$GPXUP;2572;09:10:58;0;50	05657;8	50559;5;189;0;
$GPXUP;2572;09:10:59;0;50	05657;8	50559;5;189;0;
$GPXUP;2572;09:11:00;0;50	05657;8	50559;5;188;0;
$GPXUP;2572;09:11:01;0;50	05657;8	50559;5;188;0;
$GPXUP;2572;09:11:02;0;50	05657;8	50559;5;188;0;
$GPXUP;2572;09:11:03;0;50	05657;8	50559;5;187;0;
$GPXUP;2572;09:11:04;0;50	05657;8	50559;5;187;0;
$GPXUP;2572;09:11:05;0;50	05657;8	50559;5;187;0;
$GPXUP;2572;09:11:06;0;50	05658;8	50559;5;188;0;
$GPXUP;2572;09:11:07;0;50	05658;8	50559;5;188;0;
$GPXUP;2572;09:11:08;0;50	05658;8	50559;5;188;0;
$GPXUP;2572;09:11:09;0;50	05657;8	50559;5;189;0;
$GPXUP;2572;09:11:10;0;50	05658;8	50559;5;189;0;
$GPXUP;2572;09:11:11;0;50	05658;8	50559;5;189;0;
$GPXUP;2572;09:11:12;0;50	05658;8	50559;5;189;0;
$GPXUP;2572;09:11:13;0;50	05658;8	50559;5;189;0;
$GPXUP;2572;09:11:14;0;50	05658;8	50559;5;189;0;
$GPXUP;2572;09:11:15;0;50	05658;8	50559;5;189;0;
$GPXUP;2572;09:11:16;0;50	05658;8	50559;5;189;0;
$GPXUP;2572;09:11:17;0;50	05658;8	50559;5;189;0;
$GPXUP;2572;09:11:18;0;50	05658;8	50559;5;189;0;
$GPXUP;2572;09:11:19;0;50	05658;8	50559;5;189;0;
$GPXUP;2572;09:11:20;0;50	05658;8	50559;5;189;0;
$GPXUP;2572;09:11:21;0;50	05658;8	50559;5;189;0;
$GPXUP;2572;09:11:22;0;50	05658;8	50559;5;189;0;
$GPXUP;2572;09:11:23;0;50	05658;8	50559;5;189;0;
$GPXUP;2572;09:11:24;0;50	05659;8	50558;5;189;0;
$GPXUP;2572;09:11:25;0;50	05659;8	50558;5;189;0;
$GPXUP;2572;09:11:26;0;50	05659;8	50558;5;189;0;
$GPXUP;2572;09:11:27;0;50	05659;8	50558;5;188;0;
$GPXUP;2572;09:11:28;0;50	05659;8	50558;5;188;0;
$GPXUP;2572;09:11:29;0;50	05659;8	50558;5;188;0;
$GPXUP;2572;09:11:30;0;50	0566;8	50558;5;189;0;
$GPXUP;2572;09:11:31;0;50	0566;8	50557;5;189;0;
$GPXUP;2572;09:11:32;0;50	0566;8	50557;5;189;0;
$GPXUP;2572;09:11:33;0;50	0566;8	50557;5;189;0;
$GPXUP;2572;09:11:34;0;50	0566;8	50557;5;189;0;
$GPXUP;2572;09:11:35;0;50	0566;8	50557;5;189;0;
$GPXUP;2572;09:11:36;0;50	0566;8	50557;5;189;0;
$GPXUP;2572;09:11:37;0;50	0566;8	50557;5;189;0;
$GPXUP;2572;09:11:38;0;50	0566;8	50557;5;189;0;
$GPXUP;2572;09:11:39;0;50	0566;8	50557;5;189;0;
$GPXUP;2572;09:11:40;0;50	0566;8	50557;5;189;0;
$GPXUP;2572;09:11:41;0;50	0566;8	50557;5;189;0;
$GPXUP;2572;09:11:42;0;50	05661;8	50557;5;190;0;
$GPXUP;2572;09:11:43;0;50	05661;8	50557;5;190;0;
$GPXUP;2572;09:11:44;0;50	05661;8	50557;5;190;0;
$GPXUP;2572;09:11:45;0;50	05662;8	50557;5;191;0;
$GPXUP;2572;09:11:46;0;50	05662;8	50557;5;191;0;
$GPXUP;2572;09:11:47;0;50	05662;8	50557;5;192;0;
$GPXUP;2572;09:11:48;0;50	05662;8	50557;5;192;0;
$GPXUP;2572;09:11:49;0;50	05663;8	50557;5;193;0;
$GPXUP;2572;09:11:50;0;50	05663;8	50557;5;193;0;
$GPXUP;2572;09:11:51;0;50	05663;8	50557;5;193;0;
$GPXUP;2572;09:11:52;0;50	05663;8	50557;5;193;0;
$GPXUP;2572;09:11:53;0;50	05663;8	50557;5;193;0;
$GPXUP;2572;09:11:54;0;50	05663;8	50557;5;193;0;
$GPXUP;2572;09:11:55;0;50	05664;8	50557;5;194;0;
$GPXUP;2572;09:11:56;0;50	05664;8	50557;5;194;0;
$GPXUP;2572;09:11:57;0;50	05664;8	50557;5;194;0;
$GPXUP;2572;09:11:58;0;50	05664;8	50557;5;194;0;
$GPXUP;2572;09:11:59;0;50	05665;8	50557;5;193;0;
$GPXUP;2572;09:12:00;0;50	05665;8	50557;5;193;0;
$GPXUP;2572;09:12:01;0;50	05665;8	50557;5;193;0;
$GPXUP;2572;09:12:02;0;50	05665;8	50557;5;193;0;
$GPXUP;2572;09:12:03;0;50	05665;8	50557;5;193;0;
$GPXUP;2572;09:12:04;0;50	05665;8	50557;5;193;0;
$GPXUP;2572;09:12:05;0;50	05665;8	50557;5;193;0;
$GPXUP;2572;09:12:06;0;50	05665;8	50558;5;193;0;
$GPXUP;2572;09:12:07;0;50	05665;8	50558;5;193;0;
$GPXUP;2572;09:12:08;0;50	05665;8	50558;5;193;0;
$GPXUP;2572;09:12:09;0;50	05665;8	50558;5;192;0;
$GPXUP;2572;09:12:10;0;50	05665;8	50558;5;192;0;
$GPXUP;2572;09:12:11;0;50	05665;8	50559;5;191;0;
$GPXUP;2572;09:12:12;0;50	05665;8	50559;5;191;0;
$GPXUP;2572;09:12:13;0;50	05665;8	50559;5;191;0;
$GPXUP;2572;09:12:14;0;50	05665;8	50559;5;191;0;
$GPXUP;2572;09:12:15;0;50	05664;8	50559;5;190;0;
$GPXUP;2572;09:12:16;0;50	05664;8	50559;5;190;0;
$GPXUP;2572;09:12:17;0;50	05664;8	50559;5;190;0;
$GPXUP;2572;09:12:18;0;50	05665;8	50559;5;189;0;
$GPXUP;2572;09:12:19;0;50	05665;8	50559;5;189;0;
$GPXUP;2572;09:12:20;0;50	05665;8	50559;5;189;0;
$GPXUP;2572;09:12:21;0;50	05665;8	50559;5;189;0;
$GPXUP;2572;09:12:22;0;50	05664;8	50559;5;189;0;
$GPXUP;2572;09:12:23;0;50	05664;8	50559;5;189;0;
$GPXUP;2572;09:12:24;0;50	05664;8	50559;5;189;0;
$GPXUP;2572;09:12:25;0;50	05664;8	50559;5;189;0;
$GPXUP;2572;09:12:26;0;50	05664;8	50559;5;189;0;
$GPXUP;2572;09:12:27;0;50	05664;8	50559;5;189;0;
$GPXUP;2572;09:12:28;0;50	05665;8	50559;5;188;0;
$GPXUP;2572;09:12:29;0;50	05665;8	50559;5;188;0;
$GPXUP;2572;09:12:30;0;50	05665;8	50559;5;188;0;
$GPXUP;2572;09:12:31;0;50	05665;8	50559;5;188;0;
$GPXUP;2572;09:12:32;0;50	05665;8	50559;5;188;3;
$GPXUP;2572;09:12:33;0;50	05666;8	50556;5;188;6;
$GPXUP;2572;09:12:34;0;50	05669;8	50556;5;188;7;
$GPXUP;2572;09:12:35;0;50	05672;8	50555;5;188;12;
$GPXUP;2572;09:12:36;0;50	05675;8	50557;5;188;13;
$GPXUP;2572;09:12:37;0;50	05676;8	5056;5;188;7;
$GPXUP;2572;09:12:38;0;50	05678;8	50567;5;188;17;
$GPXUP;2572;09:12:39;0;50	05684;8	50582;5;189;38;
$GPXUP;2572;09:12:40;0;50	05693;8	50595;5;188;42;
$GPXUP;2572;09:12:41;0;50	05703;8	50607;5;189;45;
$GPXUP;2572;09:12:42;0;50	05713;8	50621;5;188;45;
$GPXUP;2572;09:12:43;0;50	0572;8	50635;5;189;40;
$GPXUP;2572;09:12:44;0;50	05725;8	50655;5;188;44;
$GPXUP;2572;09:12:45;0;50	0573;8	50674;5;188;46;
$GPXUP;2572;09:12:46;0;50	05735;8	50692;5;189;44;
$GPXUP;2572;09:12:47;0;50	0574;8	50709;5;188;43;
$GPXUP;2572;09:12:48;0;50	05745;8	50727;5;189;43;
$GPXUP;2572;09:12:49;0;50	05748;8	50746;5;189;44;
$GPXUP;2572;09:12:50;0;50	05749;8	50766;5;189;48;
$GPXUP;2572;09:12:51;0;50	05749;8	50786;5;189;47;
$GPXUP;2572;09:12:52;0;50	05751;8	50804;5;189;46;
$GPXUP;2572;09:12:53;0;50	05754;8	50822;5;189;40;
$GPXUP;2572;09:12:54;0;50	05757;8	50839;5;189;43;
$GPXUP;2572;09:12:55;0;50	05761;8	50857;5;189;44;
$GPXUP;2572;09:12:56;0;50	05765;8	50873;5;189;43;
$GPXUP;2572;09:12:57;0;50	05768;8	50891;5;189;43;
$GPXUP;2572;09:12:58;0;50	0577;8	50908;5;189;43;
$GPXUP;2572;09:12:59;0;50	05774;8	50926;5;189;43;
$GPXUP;2572;09:13:00;0;50	05776;8	50944;5;189;46;
$GPXUP;2572;09:13:01;0;50	05776;8	50963;5;188;47;
$GPXUP;2572;09:13:02;0;50	05774;8	50982;5;188;49;
$GPXUP;2572;09:13:03;0;50	05777;8	51001;5;187;48;
$GPXUP;2572;09:13:04;0;50	05781;8	51019;5;186;45;
$GPXUP;2572;09:13:05;0;50	05786;8	51037;5;186;46;
$GPXUP;2572;09:13:06;0;50	05788;8	51056;5;185;49;
$GPXUP;2572;09:13:07;0;50	05787;8	51075;5;185;47;
$GPXUP;2572;09:13:08;0;50	05787;8	51094;5;185;47;
$GPXUP;2572;09:13:09;0;50	05786;8	51113;5;185;49;
$GPXUP;2572;09:13:10;0;50	05785;8	51132;5;185;44;
$GPXUP;2572;09:13:11;0;50	05786;8	51149;5;184;43;
$GPXUP;2572;09:13:12;0;50	05788;8	51163;5;185;38;
$GPXUP;2572;09:13:13;0;50	05791;8	51178;5;185;39;
$GPXUP;2572;09:13:14;0;50	058;8	51192;5;185;45;
$GPXUP;2572;09:13:15;0;50	05809;8	51204;5;185;43;
$GPXUP;2572;09:13:16;0;50	0582;8	51212;5;186;44;
$GPXUP;2572;09:13:17;0;50	0583;8	51223;5;186;45;
$GPXUP;2572;09:13:18;0;50	0584;8	51233;5;187;45;
$GPXUP;2572;09:13:19;0;50	0585;8	51246;5;186;46;
$GPXUP;2572;09:13:20;0;50	0586;8	51258;5;187;44;
$GPXUP;2572;09:13:21;0;50	05868;8	5127;5;187;44;
$GPXUP;2572;09:13:22;0;50	05874;8	51285;5;186;44;
$GPXUP;2572;09:13:23;0;50	05877;8	51304;5;186;49;
$GPXUP;2572;09:13:24;0;50	05882;8	51322;5;186;47;
$GPXUP;2572;09:13:25;0;50	0589;8	51336;5;186;45;
$GPXUP;2572;09:13:26;0;50	05899;8	51347;5;186;42;
$GPXUP;2572;09:13:27;0;50	05908;8	51352;5;186;40;
$GPXUP;2572;09:13:28;0;50	05916;8	51362;5;186;40;
$GPXUP;2572;09:13:29;0;50	05924;8	51372;5;187;42;
$GPXUP;2572;09:13:30;0;50	0593;8	51386;5;186;41;
$GPXUP;2572;09:13:31;0;50	05935;8	51401;5;187;44;
$GPXUP;2572;09:13:32;0;50	05939;8	51419;5;187;46;
$GPXUP;2572;09:13:33;0;50	05945;8	51434;5;187;46;
$GPXUP;2572;09:13:34;0;50	05953;8	51446;5;187;45;
$GPXUP;2572;09:13:35;0;50	05961;8	51456;5;188;44;
$GPXUP;2572;09:13:36;0;50	05972;8	51465;5;188;47;
$GPXUP;2572;09:13:37;0;50	05982;8	51475;5;189;46;
$GPXUP;2572;09:13:38;0;50	05992;8	51483;5;190;46;
$GPXUP;2572;09:13:39;0;50	06003;8	51492;5;189;48;
$GPXUP;2572;09:13:40;0;50	06013;8	51506;5;190;52;
$GPXUP;2572;09:13:41;0;50	06023;8	51523;5;190;61;
$GPXUP;2572;09:13:42;0;50	06033;8	51542;5;190;60;
$GPXUP;2572;09:13:43;0;50	06035;8	51561;5;190;47;
$GPXUP;2572;09:13:44;0;50	06035;8	51579;5;191;46;
$GPXUP;2572;09:13:45;0;50	06035;8	51596;5;193;45;
$GPXUP;2572;09:13:46;0;50	06038;8	51613;5;193;46;
$GPXUP;2572;09:13:47;0;50	06041;8	51632;5;194;47;
$GPXUP;2572;09:13:48;0;50	06041;8	5165;5;195;48;
$GPXUP;2572;09:13:49;0;50	06039;8	5167;5;195;48;
$GPXUP;2572;09:13:50;0;50	06034;8	51687;5;196;50;
$GPXUP;2572;09:13:51;0;50	0603;8	51708;5;196;52;
$GPXUP;2572;09:13:52;0;50	06026;8	51726;5;197;52;
$GPXUP;2572;09:13:53;0;50	06024;8	51746;5;197;51;
$GPXUP;2572;09:13:54;0;50	06023;8	51765;5;197;50;
$GPXUP;2572;09:13:55;0;50	06022;8	51785;5;198;50;
$GPXUP;2572;09:13:56;0;50	06024;8	51805;5;198;50;
$GPXUP;2572;09:13:57;0;50	06025;8	51825;5;198;54;
$GPXUP;2572;09:13:58;0;50	06027;8	51848;5;197;57;
$GPXUP;2572;09:13:59;0;50	06027;8	51871;5;196;59;
$GPXUP;2572;09:14:00;0;50	06026;8	5189;5;196;54;
$GPXUP;2572;09:14:01;0;50	06021;8	51912;5;195;57;
$GPXUP;2572;09:14:02;0;50	06016;8	51933;5;194;55;
$GPXUP;2572;09:14:03;0;50	06015;8	51954;5;194;51;
$GPXUP;2572;09:14:04;0;50	06014;8	51972;5;194;47;
$GPXUP;2572;09:14:05;0;50	06013;8	51991;5;194;49;
$GPXUP;2572;09:14:06;0;50	0601;8	52012;5;194;51;
$GPXUP;2572;09:14:07;0;50	06005;8	52031;5;194;50;
$GPXUP;2572;09:14:08;0;50	06002;8	52049;5;193;49;
$GPXUP;2572;09:14:09;0;50	06002;8	52069;5;193;48;
$GPXUP;2572;09:14:10;0;50	06004;8	52087;5;193;47;
$GPXUP;2572;09:14:11;0;50	06008;8	52105;5;193;50;
$GPXUP;2572;09:14:12;0;50	06013;8	52123;5;192;50;
$GPXUP;2572;09:14:13;0;50	06019;8	5214;5;192;51;
$GPXUP;2572;09:14:14;0;50	06027;8	52155;5;191;51;
$GPXUP;2572;09:14:15;0;50	06037;8	52167;5;191;48;
$GPXUP;2572;09:14:16;0;50	06045;8	5218;5;191;48;
$GPXUP;2572;09:14:17;0;50	06051;8	52196;5;192;48;
$GPXUP;2572;09:14:18;0;50	06056;8	52213;5;191;49;
$GPXUP;2572;09:14:19;0;50	06062;8	52229;5;191;49;
$GPXUP;2572;09:14:20;0;50	06069;8	52244;5;191;49;
$GPXUP;2572;09:14:21;0;50	06075;8	5226;5;192;46;
$GPXUP;2572;09:14:22;0;50	06083;8	52272;5;191;46;
$GPXUP;2572;09:14:23;0;50	06094;8	52284;5;192;49;
$GPXUP;2572;09:14:24;0;50	06102;8	52298;5;191;52;
$GPXUP;2572;09:14:25;0;50	06108;8	52315;5;192;50;
$GPXUP;2572;09:14:26;0;50	06111;8	52333;5;191;47;
$GPXUP;2572;09:14:27;0;50	06114;8	52351;5;192;49;
$GPXUP;2572;09:14:28;0;50	06117;8	5237;5;192;51;
$GPXUP;2572;09:14:29;0;50	0612;8	52388;5;192;51;
$GPXUP;2572;09:14:30;0;50	06122;8	52406;5;192;50;
$GPXUP;2572;09:14:31;0;50	06124;8	52425;5;192;48;
$GPXUP;2572;09:14:32;0;50	06124;8	52443;5;193;49;
$GPXUP;2572;09:14:33;0;50	06124;8	5246;5;193;48;
$GPXUP;2572;09:14:34;0;50	06127;8	52479;5;193;48;
$GPXUP;2572;09:14:35;0;50	0613;8	52494;5;193;42;
$GPXUP;2572;09:14:36;0;50	06135;8	52509;5;193;45;
$GPXUP;2572;09:14:37;0;50	06142;8	52524;5;194;46;
$GPXUP;2572;09:14:38;0;50	06151;8	52535;5;195;45;
$GPXUP;2572;09:14:39;0;50	06162;8	52544;5;195;48;
$GPXUP;2572;09:14:40;0;50	06171;8	52556;5;195;46;
$GPXUP;2572;09:14:41;0;50	06179;8	5257;5;196;49;
$GPXUP;2572;09:14:42;0;50	06184;8	52586;5;196;47;
$GPXUP;2572;09:14:43;0;50	06188;8	52604;5;196;47;
$GPXUP;2572;09:14:44;0;50	06194;8	52621;5;196;49;
$GPXUP;2572;09:14:45;0;50	062;8	52633;5;197;40;
$GPXUP;2572;09:14:46;0;50	0621;8	52646;5;197;50;
$GPXUP;2572;09:14:47;0;50	0622;8	52659;5;198;52;
$GPXUP;2572;09:14:48;0;50	06232;8	5267;5;197;51;
$GPXUP;2572;09:14:49;0;50	06243;8	52679;5;198;49;
$GPXUP;2572;09:14:50;0;50	06254;8	52689;5;199;47;
$GPXUP;2572;09:14:51;0;50	06262;8	52701;5;200;46;
$GPXUP;2572;09:14:52;0;50	06268;8	52717;5;201;45;
$GPXUP;2572;09:14:53;0;50	06273;8	52733;5;202;45;
$GPXUP;2572;09:14:54;0;50	06277;8	5275;5;203;45;
$GPXUP;2572;09:14:55;0;50	0628;8	52768;5;205;46;
$GPXUP;2572;09:14:56;0;50	06281;8	52785;5;205;48;
$GPXUP;2572;09:14:57;0;50	06281;8	52803;5;206;48;
$GPXUP;2572;09:14:58;0;50	0628;8	52822;5;207;48;
$GPXUP;2572;09:14:59;0;50	06283;8	5284;5;207;47;
$GPXUP;2572;09:15:00;0;50	06286;8	52857;5;209;48;
$GPXUP;2572;09:15:01;0;50	06287;8	52876;5;209;48;
$GPXUP;2572;09:15:02;0;50	06287;8	52894;5;209;47;
$GPXUP;2572;09:15:03;0;50	06288;8	52912;5;210;49;
$GPXUP;2572;09:15:04;0;50	06289;8	5293;5;209;45;
$GPXUP;2572;09:15:05;0;50	06291;8	52944;5;210;36;
$GPXUP;2572;09:15:06;0;50	06297;8	52956;5;210;38;
$GPXUP;2572;09:15:07;0;50	06303;8	5297;5;210;44;
$GPXUP;2572;09:15:08;0;50	06311;8	52986;5;210;46;
$GPXUP;2572;09:15:09;0;50	06318;8	53001;5;211;47;
$GPXUP;2572;09:15:10;0;50	06326;8	53018;5;211;49;
$GPXUP;2572;09:15:11;0;50	06335;8	53034;5;211;51;
$GPXUP;2572;09:15:12;0;50	06342;8	53049;5;212;50;
$GPXUP;2572;09:15:13;0;50	06349;8	53067;5;212;50;
$GPXUP;2572;09:15:14;0;50	06355;8	53084;5;213;46;
$GPXUP;2572;09:15:15;0;50	06361;8	53097;5;214;41;
$GPXUP;2572;09:15:16;0;50	0637;8	53107;5;215;41;
$GPXUP;2572;09:15:17;0;50	06379;8	53118;5;216;41;
$GPXUP;2572;09:15:18;0;50	06392;8	53124;5;216;50;
$GPXUP;2572;09:15:19;0;50	06406;8	53129;5;217;51;
$GPXUP;2572;09:15:20;0;50	06419;8	53137;5;217;53;
$GPXUP;2572;09:15:21;0;50	06433;8	53143;5;218;55;
$GPXUP;2572;09:15:22;0;50	06448;8	53152;5;219;55;
$GPXUP;2572;09:15:23;0;50	06462;8	5316;5;220;54;
$GPXUP;2572;09:15:24;0;50	06474;8	5317;5;221;54;
$GPXUP;2572;09:15:25;0;50	06485;8	53185;5;221;53;
$GPXUP;2572;09:15:26;0;50	06493;8	532;5;221;51;
$GPXUP;2572;09:15:27;0;50	06504;8	53214;5;221;50;
$GPXUP;2572;09:15:28;0;50	06516;8	53224;5;221;51;
$GPXUP;2572;09:15:29;0;50	06529;8	53232;5;221;53;
$GPXUP;2572;09:15:30;0;50	06542;8	5324;5;221;56;
$GPXUP;2572;09:15:31;0;50	06556;8	53248;5;220;56;
$GPXUP;2572;09:15:32;0;50	0657;8	53252;5;221;54;
$GPXUP;2572;09:15:33;0;50	06583;8	53256;5;220;54;
$GPXUP;2572;09:15:34;0;50	06597;8	53263;5;220;57;
$GPXUP;2572;09:15:35;0;50	06611;8	53268;5;218;57;
$GPXUP;2572;09:15:36;0;50	06624;8	53276;5;218;55;
$GPXUP;2572;09:15:37;0;50	06636;8	53287;5;218;52;
$GPXUP;2572;09:15:38;0;50	06644;8	53298;5;217;47;
$GPXUP;2572;09:15:39;0;50	06648;8	53316;5;218;46;
$GPXUP;2572;09:15:40;0;50	06654;8	53331;5;216;44;
$GPXUP;2572;09:15:41;0;50	06661;8	53345;5;217;44;
$GPXUP;2572;09:15:42;0;50	06669;8	53357;5;217;45;
$GPXUP;2572;09:15:43;0;50	06679;8	53366;5;216;48;
$GPXUP;2572;09:15:44;0;50	06688;8	53378;5;216;49;
$GPXUP;2572;09:15:45;0;50	06695;8	53394;5;216;49;
$GPXUP;2572;09:15:46;0;50	067;8	53413;5;216;52;
$GPXUP;2572;09:15:47;0;50	06703;8	53432;5;216;52;
$GPXUP;2572;09:15:48;0;50	06705;8	53452;5;215;49;
$GPXUP;2572;09:15:49;0;50	06707;8	53471;5;215;47;
$GPXUP;2572;09:15:50;0;50	06713;8	53487;5;215;46;
$GPXUP;2572;09:15:51;0;50	0672;8	53503;5;216;49;
$GPXUP;2572;09:15:52;0;50	06726;8	53515;5;216;42;
$GPXUP;2572;09:15:53;0;50	06736;8	53524;5;216;45;
$GPXUP;2572;09:15:54;0;50	06745;8	53534;5;216;47;
$GPXUP;2572;09:15:55;0;50	06755;8	53544;5;216;48;
$GPXUP;2572;09:15:56;0;50	06762;8	53558;5;216;48;
$GPXUP;2572;09:15:57;0;50	0677;8	53574;5;216;50;
$GPXUP;2572;09:15:58;0;50	06774;8	53593;5;215;53;
$GPXUP;2572;09:15:59;0;50	06779;8	53612;5;215;52;
$GPXUP;2572;09:16:00;0;50	06784;8	5363;5;215;51;
$GPXUP;2572;09:16:01;0;50	06792;8	53646;5;215;51;
$GPXUP;2572;09:16:02;0;50	06798;8	53663;5;214;51;
$GPXUP;2572;09:16:03;0;50	06803;8	5368;5;213;49;
$GPXUP;2572;09:16:04;0;50	06805;8	537;5;214;52;
$GPXUP;2572;09:16:05;0;50	06803;8	5372;5;214;49;
$GPXUP;2572;09:16:06;0;50	06801;8	53739;5;215;48;
$GPXUP;2572;09:16:07;0;50	06801;8	53758;5;215;48;
$GPXUP;2572;09:16:08;0;50	06803;8	53778;5;213;51;
$GPXUP;2572;09:16:09;0;50	06804;8	53799;5;213;52;
$GPXUP;2572;09:16:10;0;50	06805;8	53819;5;213;53;
$GPXUP;2572;09:16:11;0;50	06803;8	53839;5;212;49;
$GPXUP;2572;09:16:12;0;50	06799;8	53858;5;212;50;
$GPXUP;2572;09:16:13;0;50	06794;8	53877;5;211;51;
$GPXUP;2572;09:16:14;0;50	06788;8	53897;5;210;52;
$GPXUP;2572;09:16:15;0;50	06785;8	53916;5;209;50;
$GPXUP;2572;09:16:16;0;50	06783;8	53935;5;209;47;
$GPXUP;2572;09:16:17;0;50	06787;8	53952;5;208;46;
$GPXUP;2572;09:16:18;0;50	06792;8	53967;5;208;41;
$GPXUP;2572;09:16:19;0;50	068;8	53983;5;207;52;
$GPXUP;2572;09:16:20;0;50	06807;8	54;5;206;56;
$GPXUP;2572;09:16:21;0;50	06814;8	54021;5;206;55;
$GPXUP;2572;09:16:22;0;50	06818;8	54042;5;205;56;
$GPXUP;2572;09:16:23;0;50	06821;8	54062;5;205;54;
$GPXUP;2572;09:16:24;0;50	06821;8	54083;5;204;52;
$GPXUP;2572;09:16:25;0;50	06822;8	54103;5;205;50;
$GPXUP;2572;09:16:26;0;50	06824;8	54122;5;204;47;
$GPXUP;2572;09:16:27;0;50	06826;8	54138;5;204;46;
$GPXUP;2572;09:16:28;0;50	0683;8	54155;5;205;45;
$GPXUP;2572;09:16:29;0;50	06834;8	54173;5;204;47;
$GPXUP;2572;09:16:30;0;50	06837;8	54191;5;204;49;
$GPXUP;2572;09:16:31;0;50	06839;8	54212;5;203;53;
$GPXUP;2572;09:16:32;0;50	06838;8	54232;5;203;53;
$GPXUP;2572;09:16:33;0;50	06835;8	54253;5;203;54;
$GPXUP;2572;09:16:34;0;50	06835;8	54274;5;202;52;
$GPXUP;2572;09:16:35;0;50	06835;8	54292;5;201;46;
$GPXUP;2572;09:16:36;0;50	06838;8	5431;5;201;48;
$GPXUP;2572;09:16:37;0;50	06841;8	54329;5;202;48;
$GPXUP;2572;09:16:38;0;50	06844;8	54348;5;201;51;
$GPXUP;2572;09:16:39;0;50	06848;8	54367;5;202;51;
$GPXUP;2572;09:16:40;0;50	06856;8	54381;5;201;48;
$GPXUP;2572;09:16:41;0;50	06866;8	54394;5;201;52;
$GPXUP;2572;09:16:42;0;50	06875;8	5441;5;202;53;
$GPXUP;2572;09:16:43;0;50	06882;8	54426;5;202;50;
$GPXUP;2572;09:16:44;0;50	06887;8	54444;5;203;48;
$GPXUP;2572;09:16:45;0;50	06891;8	5446;5;203;44;
$GPXUP;2572;09:16:46;0;50	06897;8	54472;5;204;42;
$GPXUP;2572;09:16:47;0;50	06904;8	54486;5;205;43;
$GPXUP;2572;09:16:48;0;50	06914;8	54495;5;205;44;
$GPXUP;2572;09:16:49;0;50	06925;8	54503;5;206;46;
[truncated: 959 more rows]
