# Supplementary material for: Pigeon Navigation: Different Routes Lead to Frankfurt
Source: PLoS One. 2014 Nov 12;9(11):e112439. doi: 10.1371/journal.pone.0112439 (PMC4229201; doi:10.1371/journal.pone.0112439)
Supplement: File S4 — Files containing the original track data and a ‘Read me’ explaining the data format. (ZIP) [file pone.0112439.s004.zip › S-KST/060906xup05_1043.log]

$GPXUP;2572;07:50:12;0;49	96894;8	43752;2;146;0;
$GPXUP;2572;07:50:13;0;49	96902;8	43752;5;146;27;
$GPXUP;2572;07:50:14;0;49	96909;8	43753;5;141;30;
$GPXUP;2572;07:50:15;0;49	96915;8	43761;5;139;31;
$GPXUP;2572;07:50:16;0;49	96923;8	43766;5;138;32;
$GPXUP;2572;07:50:17;0;49	96934;8	43778;5;137;44;
$GPXUP;2572;07:50:18;0;49	96944;8	43788;5;138;44;
$GPXUP;2572;07:50:19;0;49	96957;8	43795;5;138;44;
$GPXUP;2572;07:50:20;0;49	96988;8	43781;5;137;52;
$GPXUP;2572;07:50:21;0;49	97002;8	43783;5;136;56;
$GPXUP;2572;07:50:22;0;49	97016;8	4378;5;135;65;
$GPXUP;2572;07:50:23;0;49	97029;8	43773;5;134;75;
$GPXUP;2572;07:50:24;0;49	97046;8	43762;5;134;89;
$GPXUP;2572;07:50:25;0;49	97062;8	43725;5;133;132;
$GPXUP;2572;07:50:26;0;49	9707;8	43736;5;134;58;
$GPXUP;2572;07:50:27;0;49	97065;8	43735;5;140;58;
$GPXUP;2572;07:50:28;0;49	9708;8	43727;5;142;66;
$GPXUP;2572;07:50:29;0;49	97095;8	43717;5;143;69;
$GPXUP;2572;07:50:30;0;49	97109;8	43714;5;144;59;
$GPXUP;2572;07:50:31;0;49	97129;8	43711;5;145;68;
$GPXUP;2572;07:50:32;0;49	97137;8	43725;5;145;48;
$GPXUP;2572;07:50:33;0;49	97166;8	43715;5;143;55;
$GPXUP;2572;07:50:34;0;49	97172;8	43735;5;144;53;
$GPXUP;2572;07:50:35;0;49	97178;8	4375;5;145;48;
$GPXUP;2572;07:50:36;0;49	97186;8	43765;5;146;52;
$GPXUP;2572;07:50:37;0;49	97198;8	43778;5;146;54;
$GPXUP;2572;07:50:38;0;49	97209;8	43787;5;146;59;
$GPXUP;2572;07:50:39;0;49	97221;8	43802;5;147;59;
$GPXUP;2572;07:50:40;0;49	97238;8	43811;5;145;55;
$GPXUP;2572;07:50:41;0;49	97249;8	43806;5;145;54;
$GPXUP;2572;07:50:42;0;49	97224;8	43833;5;149;48;
$GPXUP;2572;07:50:43;0;49	97237;8	43825;5;153;39;
$GPXUP;2572;07:50:44;0;49	97253;8	43811;5;156;44;
$GPXUP;2572;07:50:45;0;49	97263;8	4379;5;159;58;
$GPXUP;2572;07:50:46;0;49	97279;8	43778;5;161;50;
$GPXUP;2572;07:50:47;0;49	97292;8	4377;5;166;51;
$GPXUP;2572;07:50:48;0;49	97305;8	43765;5;169;55;
$GPXUP;2572;07:50:49;0;49	97322;8	43759;5;170;48;
$GPXUP;2572;07:50:50;0;49	97336;8	43761;5;170;55;
$GPXUP;2572;07:50:51;0;49	97349;8	43768;5;171;57;
$GPXUP;2572;07:50:52;0;49	97362;8	43776;5;169;62;
$GPXUP;2572;07:50:53;0;49	97372;8	43791;5;167;61;
$GPXUP;2572;07:50:54;0;49	97383;8	43807;5;165;57;
$GPXUP;2572;07:50:55;0;49	97394;8	43823;5;164;57;
$GPXUP;2572;07:50:56;0;49	97402;8	43839;5;162;56;
$GPXUP;2572;07:50:57;0;49	97411;8	43856;5;159;51;
$GPXUP;2572;07:50:58;0;49	97417;8	43876;5;157;64;
$GPXUP;2572;07:50:59;0;49	97422;8	43897;5;154;53;
$GPXUP;2572;07:51:00;0;49	97424;8	43917;5;154;44;
$GPXUP;2572;07:51:01;0;49	97425;8	43934;5;154;53;
$GPXUP;2572;07:51:02;0;49	97431;8	43956;5;156;60;
$GPXUP;2572;07:51:03;0;49	97441;8	43979;5;157;41;
$GPXUP;2572;07:51:04;0;49	97446;8	43989;5;159;48;
$GPXUP;2572;07:51:05;0;49	97456;8	44;5;160;53;
$GPXUP;2572;07:51:06;0;49	97466;8	4401;5;158;54;
$GPXUP;2572;07:51:07;0;49	97477;8	44019;5;156;49;
$GPXUP;2572;07:51:08;0;49	97491;8	4403;5;157;49;
$GPXUP;2572;07:51:09;0;49	97503;8	44023;5;159;52;
$GPXUP;2572;07:51:10;0;49	97516;8	44023;5;161;41;
$GPXUP;2572;07:51:11;0;49	97528;8	44019;5;162;64;
$GPXUP;2572;07:51:12;0;49	97544;8	44012;5;160;65;
$GPXUP;2572;07:51:13;0;49	9756;8	44005;5;159;61;
$GPXUP;2572;07:51:14;0;49	97574;8	43994;5;158;42;
$GPXUP;2572;07:51:15;0;49	97586;8	43978;5;156;73;
$GPXUP;2572;07:51:16;0;49	97602;8	43958;5;154;58;
$GPXUP;2572;07:51:17;0;49	97614;8	43943;5;151;65;
$GPXUP;2572;07:51:18;0;49	97624;8	43928;5;149;55;
$GPXUP;2572;07:51:19;0;49	97632;8	43909;5;148;56;
$GPXUP;2572;07:51:20;0;49	97638;8	43881;5;149;61;
$GPXUP;2572;07:51:21;0;49	97634;8	43857;5;151;60;
$GPXUP;2572;07:51:22;0;49	9763;8	4383;5;150;64;
$GPXUP;2572;07:51:23;0;49	9762;8	4381;5;151;67;
$GPXUP;2572;07:51:24;0;49	97613;8	43783;5;151;70;
$GPXUP;2572;07:51:25;0;49	97606;8	43761;5;152;68;
$GPXUP;2572;07:51:26;0;49	97596;8	43741;5;152;67;
$GPXUP;2572;07:51:27;0;49	97591;8	43717;5;152;63;
$GPXUP;2572;07:51:28;0;49	97591;8	43696;5;151;68;
$GPXUP;2572;07:51:29;0;49	97594;8	43665;5;152;62;
$GPXUP;2572;07:51:30;0;49	97592;8	43642;5;155;61;
$GPXUP;2572;07:51:31;0;49	97592;8	4362;5;159;61;
$GPXUP;2572;07:51:32;0;49	97591;8	43596;5;163;62;
$GPXUP;2572;07:51:33;0;49	9759;8	43569;5;165;74;
$GPXUP;2572;07:51:34;0;49	97588;8	43542;5;165;68;
$GPXUP;2572;07:51:35;0;49	97582;8	43518;5;166;69;
$GPXUP;2572;07:51:36;0;49	97574;8	43497;5;166;59;
$GPXUP;2572;07:51:37;0;49	97568;8	43474;5;166;59;
$GPXUP;2572;07:51:38;0;49	97561;8	43453;5;168;56;
$GPXUP;2572;07:51:39;0;49	97554;8	43433;5;169;62;
$GPXUP;2572;07:51:40;0;49	9754;8	43418;5;169;51;
$GPXUP;2572;07:51:41;0;49	97527;8	43409;5;169;50;
$GPXUP;2572;07:51:42;0;49	97512;8	43402;5;169;67;
$GPXUP;2572;07:51:43;0;49	97495;8	43404;5;169;69;
$GPXUP;2572;07:51:44;0;49	9748;8	43418;5;169;76;
$GPXUP;2572;07:51:45;0;49	97466;8	43441;5;169;60;
$GPXUP;2572;07:51:46;0;49	97456;8	43463;5;169;54;
$GPXUP;2572;07:51:47;0;49	97467;8	43507;5;165;63;
$GPXUP;2572;07:51:48;0;49	97467;8	43522;5;163;60;
$GPXUP;2572;07:51:49;0;49	97465;8	43543;5;161;56;
$GPXUP;2572;07:51:50;0;49	97467;8	43563;5;159;63;
$GPXUP;2572;07:51:51;0;49	97472;8	43584;5;158;61;
$GPXUP;2572;07:51:52;0;49	97476;8	43606;5;158;57;
$GPXUP;2572;07:51:53;0;49	97481;8	43622;5;160;57;
$GPXUP;2572;07:51:54;0;49	97488;8	4364;5;161;49;
$GPXUP;2572;07:51:55;0;49	97496;8	43654;5;163;60;
$GPXUP;2572;07:51:56;0;49	97511;8	43661;5;164;47;
$GPXUP;2572;07:51:57;0;49	97517;8	43677;5;163;57;
$GPXUP;2572;07:51:58;0;49	97526;8	43693;5;161;54;
$GPXUP;2572;07:51:59;0;49	97536;8	43708;5;159;60;
$GPXUP;2572;07:52:00;0;49	97548;8	4372;5;162;54;
$GPXUP;2572;07:52:01;0;49	9756;8	43731;5;165;53;
$GPXUP;2572;07:52:02;0;49	97569;8	43745;5;167;50;
$GPXUP;2572;07:52:03;0;49	97576;8	43755;5;169;59;
$GPXUP;2572;07:52:04;0;49	9759;8	43767;5;169;52;
$GPXUP;2572;07:52:05;0;49	97601;8	43778;5;171;58;
$GPXUP;2572;07:52:06;0;49	97611;8	43794;5;170;57;
$GPXUP;2572;07:52:07;0;49	97622;8	43809;5;168;57;
$GPXUP;2572;07:52:08;0;49	97634;8	43824;5;166;63;
$GPXUP;2572;07:52:09;0;49	97646;8	43837;5;163;61;
$GPXUP;2572;07:52:10;0;49	97658;8	43849;5;161;63;
$GPXUP;2572;07:52:11;0;49	9767;8	43867;5;159;58;
$GPXUP;2572;07:52:12;0;49	97679;8	43885;5;158;60;
$GPXUP;2572;07:52:13;0;49	97683;8	4391;5;157;59;
$GPXUP;2572;07:52:14;0;49	97684;8	43937;5;156;62;
$GPXUP;2572;07:52:15;0;49	97684;8	43963;5;156;58;
$GPXUP;2572;07:52:16;0;49	97684;8	43987;5;155;59;
$GPXUP;2572;07:52:17;0;49	97684;8	44011;5;156;54;
$GPXUP;2572;07:52:18;0;49	97681;8	44026;5;154;50;
$GPXUP;2572;07:52:19;0;49	97678;8	44042;5;153;55;
$GPXUP;2572;07:52:20;0;49	97669;8	44057;5;151;52;
$GPXUP;2572;07:52:21;0;49	97657;8	44073;5;147;64;
$GPXUP;2572;07:52:22;0;49	9764;8	44063;5;147;72;
$GPXUP;2572;07:52:23;0;49	97625;8	44058;5;148;64;
$GPXUP;2572;07:52:24;0;49	97605;8	44054;5;147;67;
$GPXUP;2572;07:52:25;0;49	97589;8	44047;5;147;69;
$GPXUP;2572;07:52:26;0;49	97571;8	44033;5;147;58;
$GPXUP;2572;07:52:27;0;49	97561;8	44013;5;146;64;
$GPXUP;2572;07:52:28;0;49	97553;8	43993;5;145;69;
$GPXUP;2572;07:52:29;0;49	97545;8	43968;5;145;65;
$GPXUP;2572;07:52:30;0;49	97541;8	43942;5;145;64;
$GPXUP;2572;07:52:31;0;49	97534;8	43918;5;144;67;
$GPXUP;2572;07:52:32;0;49	97526;8	43897;5;145;68;
$GPXUP;2572;07:52:33;0;49	97517;8	43874;5;146;66;
$GPXUP;2572;07:52:34;0;49	97504;8	43855;5;146;69;
$GPXUP;2572;07:52:35;0;49	9749;8	43841;5;147;70;
$GPXUP;2572;07:52:36;0;49	97467;8	43821;5;150;64;
$GPXUP;2572;07:52:37;0;49	97452;8	43817;5;150;62;
$GPXUP;2572;07:52:38;0;49	97438;8	43813;5;151;64;
$GPXUP;2572;07:52:39;0;49	97423;8	43814;5;152;65;
$GPXUP;2572;07:52:40;0;49	97408;8	4382;5;153;64;
$GPXUP;2572;07:52:41;0;49	97392;8	4383;5;151;71;
$GPXUP;2572;07:52:42;0;49	97377;8	4384;5;150;69;
$GPXUP;2572;07:52:43;0;49	97369;8	43866;5;150;77;
$GPXUP;2572;07:52:44;0;49	97362;8	43893;5;150;72;
$GPXUP;2572;07:52:45;0;49	97358;8	43919;5;149;64;
$GPXUP;2572;07:52:46;0;49	9736;8	43945;5;149;55;
$GPXUP;2572;07:52:47;0;49	97358;8	43962;5;150;62;
$GPXUP;2572;07:52:48;0;49	9736;8	43988;5;151;58;
$GPXUP;2572;07:52:49;0;49	97361;8	44012;5;152;59;
$GPXUP;2572;07:52:50;0;49	9736;8	44034;5;153;57;
$GPXUP;2572;07:52:51;0;49	97359;8	44056;5;155;57;
$GPXUP;2572;07:52:52;0;49	97357;8	44079;5;155;56;
$GPXUP;2572;07:52:53;0;49	97354;8	44099;5;157;53;
$GPXUP;2572;07:52:54;0;49	97351;8	44119;5;159;51;
$GPXUP;2572;07:52:55;0;49	97344;8	44135;5;160;57;
$GPXUP;2572;07:52:56;0;49	97336;8	4415;5;161;58;
$GPXUP;2572;07:52:57;0;49	97324;8	44166;5;162;61;
$GPXUP;2572;07:52:58;0;49	97312;8	44183;5;162;56;
$GPXUP;2572;07:52:59;0;49	97301;8	44196;5;161;60;
$GPXUP;2572;07:53:00;0;49	97287;8	44208;5;160;62;
$GPXUP;2572;07:53:01;0;49	97272;8	44218;5;159;64;
$GPXUP;2572;07:53:02;0;49	97258;8	44227;5;158;64;
$GPXUP;2572;07:53:03;0;49	97242;8	44234;5;157;68;
$GPXUP;2572;07:53:04;0;49	97225;8	44244;5;156;62;
$GPXUP;2572;07:53:05;0;49	97211;8	44253;5;155;67;
$GPXUP;2572;07:53:06;0;49	97194;8	44263;5;156;69;
$GPXUP;2572;07:53:07;0;49	9718;8	44276;5;156;59;
$GPXUP;2572;07:53:08;0;49	97166;8	44287;5;155;64;
$GPXUP;2572;07:53:09;0;49	97153;8	44296;5;155;62;
$GPXUP;2572;07:53:10;0;49	97137;8	44305;5;155;70;
$GPXUP;2572;07:53:11;0;49	9712;8	44317;5;155;69;
$GPXUP;2572;07:53:12;0;49	97105;8	44329;5;155;68;
$GPXUP;2572;07:53:13;0;49	97091;8	44345;5;155;59;
$GPXUP;2572;07:53:14;0;49	9708;8	44359;5;155;66;
$GPXUP;2572;07:53:15;0;49	97066;8	44374;5;156;67;
$GPXUP;2572;07:53:16;0;49	97054;8	4439;5;158;64;
$GPXUP;2572;07:53:17;0;49	97043;8	44407;5;159;60;
$GPXUP;2572;07:53:18;0;49	97031;8	44422;5;160;62;
$GPXUP;2572;07:53:19;0;49	97018;8	44434;5;161;69;
$GPXUP;2572;07:53:20;0;49	97003;8	44449;5;161;66;
$GPXUP;2572;07:53:21;0;49	96986;8	44458;5;161;70;
$GPXUP;2572;07:53:22;0;49	9697;8	44468;5;161;68;
$GPXUP;2572;07:53:23;0;49	96953;8	44479;5;162;62;
$GPXUP;2572;07:53:24;0;49	96939;8	44487;5;161;72;
$GPXUP;2572;07:53:25;0;49	96922;8	44499;5;160;75;
$GPXUP;2572;07:53:26;0;49	96905;8	44511;5;161;70;
$GPXUP;2572;07:53:27;0;49	9689;8	44524;5;164;62;
$GPXUP;2572;07:53:28;0;49	96878;8	44538;5;166;67;
$GPXUP;2572;07:53:29;0;49	96865;8	44554;5;166;63;
$GPXUP;2572;07:53:30;0;49	96852;8	4457;5;168;72;
$GPXUP;2572;07:53:31;0;49	96839;8	44591;5;169;63;
$GPXUP;2572;07:53:32;0;49	96829;8	44612;5;170;66;
$GPXUP;2572;07:53:33;0;49	96819;8	44631;5;171;65;
$GPXUP;2572;07:53:34;0;49	96816;8	44643;5;171;64;
$GPXUP;2572;07:53:35;0;49	96804;8	44664;5;171;65;
$GPXUP;2572;07:53:36;0;49	96793;8	44683;5;171;60;
$GPXUP;2572;07:53:37;0;49	9678;8	44701;5;171;59;
$GPXUP;2572;07:53:38;0;49	96771;8	44721;5;171;64;
$GPXUP;2572;07:53:39;0;49	9676;8	44742;5;171;69;
$GPXUP;2572;07:53:40;0;49	96749;8	44761;5;172;65;
$GPXUP;2572;07:53:41;0;49	96734;8	44774;5;172;70;
$GPXUP;2572;07:53:42;0;49	96719;8	44785;5;172;69;
$GPXUP;2572;07:53:43;0;49	96703;8	44798;5;172;66;
$GPXUP;2572;07:53:44;0;49	96687;8	44809;5;172;64;
$GPXUP;2572;07:53:45;0;49	96672;8	44821;5;173;65;
$GPXUP;2572;07:53:46;0;49	96657;8	44832;5;172;63;
$GPXUP;2572;07:53:47;0;49	96642;8	44844;5;173;60;
$GPXUP;2572;07:53:48;0;49	96628;8	44851;5;174;61;
$GPXUP;2572;07:53:49;0;49	96612;8	44855;5;175;56;
$GPXUP;2572;07:53:50;0;49	96599;8	44855;5;176;55;
$GPXUP;2572;07:53:51;0;49	96584;8	44858;5;176;58;
$GPXUP;2572;07:53:52;0;49	96569;8	44854;5;176;61;
$GPXUP;2572;07:53:53;0;49	96554;8	44844;5;177;64;
$GPXUP;2572;07:53:54;0;49	96539;8	44829;5;177;66;
$GPXUP;2572;07:53:55;0;49	96529;8	44808;5;176;59;
$GPXUP;2572;07:53:56;0;49	96528;8	44783;5;174;61;
$GPXUP;2572;07:53:57;0;49	96533;8	44758;5;173;64;
$GPXUP;2572;07:53:58;0;49	96543;8	44735;5;170;66;
$GPXUP;2572;07:53:59;0;49	96556;8	44716;5;167;68;
$GPXUP;2572;07:54:00;0;49	96571;8	44701;5;165;68;
$GPXUP;2572;07:54:01;0;49	96587;8	44688;5;165;66;
$GPXUP;2572;07:54:02;0;49	96601;8	44677;5;167;59;
$GPXUP;2572;07:54:03;0;49	96614;8	4467;5;169;56;
$GPXUP;2572;07:54:04;0;49	96629;8	44667;5;169;54;
$GPXUP;2572;07:54:05;0;49	96642;8	44665;5;168;58;
$GPXUP;2572;07:54:06;0;49	96655;8	44659;5;168;61;
$GPXUP;2572;07:54:07;0;49	9667;8	44652;5;167;62;
$GPXUP;2572;07:54:08;0;49	96684;8	44645;5;168;59;
$GPXUP;2572;07:54:09;0;49	96699;8	44648;5;169;50;
$GPXUP;2572;07:54:10;0;49	9671;8	44657;5;170;52;
$GPXUP;2572;07:54:11;0;49	96722;8	44669;5;171;56;
$GPXUP;2572;07:54:12;0;49	96733;8	44682;5;172;54;
$GPXUP;2572;07:54:13;0;49	96744;8	44694;5;173;56;
$GPXUP;2572;07:54:14;0;49	96755;8	44709;5;173;55;
$GPXUP;2572;07:54:15;0;49	96766;8	44723;5;174;56;
$GPXUP;2572;07:54:16;0;49	96776;8	44739;5;174;57;
$GPXUP;2572;07:54:17;0;49	96786;8	44755;5;174;55;
$GPXUP;2572;07:54:18;0;49	96795;8	4477;5;175;54;
$GPXUP;2572;07:54:19;0;49	96805;8	44785;5;175;53;
$GPXUP;2572;07:54:20;0;49	96816;8	44796;5;175;54;
$GPXUP;2572;07:54:21;0;49	96827;8	44807;5;176;54;
$GPXUP;2572;07:54:22;0;49	9684;8	44817;5;178;54;
$GPXUP;2572;07:54:23;0;49	96853;8	44826;5;179;55;
$GPXUP;2572;07:54:24;0;49	96866;8	44834;5;180;53;
$GPXUP;2572;07:54:25;0;49	96879;8	44841;5;181;53;
$GPXUP;2572;07:54:26;0;49	96892;8	44844;5;181;52;
$GPXUP;2572;07:54:27;0;49	96905;8	44842;5;182;53;
$GPXUP;2572;07:54:28;0;49	96917;8	44833;5;183;52;
$GPXUP;2572;07:54:29;0;49	96931;8	44824;5;183;60;
$GPXUP;2572;07:54:30;0;49	96944;8	44814;5;182;61;
$GPXUP;2572;07:54:31;0;49	96959;8	44804;5;182;59;
$GPXUP;2572;07:54:32;0;49	96973;8	44796;5;182;58;
$GPXUP;2572;07:54:33;0;49	96981;8	44782;5;181;56;
$GPXUP;2572;07:54:34;0;49	96999;8	44778;5;182;52;
$GPXUP;2572;07:54:35;0;49	97011;8	44774;5;182;57;
$GPXUP;2572;07:54:36;0;49	97026;8	44769;5;182;59;
$GPXUP;2572;07:54:37;0;49	97042;8	44767;5;180;71;
$GPXUP;2572;07:54:38;0;49	97059;8	44762;5;178;66;
$GPXUP;2572;07:54:39;0;49	97076;8	44756;5;177;66;
$GPXUP;2572;07:54:40;0;49	97091;8	44748;5;174;65;
$GPXUP;2572;07:54:41;0;49	97106;8	44732;5;172;66;
$GPXUP;2572;07:54:42;0;49	97118;8	44715;5;171;65;
$GPXUP;2572;07:54:43;0;49	97131;8	44696;5;171;69;
$GPXUP;2572;07:54:44;0;49	97144;8	44677;5;170;73;
$GPXUP;2572;07:54:45;0;49	97157;8	4466;5;171;66;
$GPXUP;2572;07:54:46;0;49	97169;8	44645;5;172;64;
$GPXUP;2572;07:54:47;0;49	97182;8	4463;5;173;60;
$GPXUP;2572;07:54:48;0;49	97193;8	44618;5;174;58;
$GPXUP;2572;07:54:49;0;49	97204;8	44604;5;175;58;
$GPXUP;2572;07:54:50;0;49	97216;8	44591;5;176;61;
$GPXUP;2572;07:54:51;0;49	97229;8	44577;5;176;63;
$GPXUP;2572;07:54:52;0;49	97242;8	44561;5;176;63;
$GPXUP;2572;07:54:53;0;49	97254;8	44545;5;175;69;
$GPXUP;2572;07:54:54;0;49	97267;8	44528;5;174;71;
$GPXUP;2572;07:54:55;0;49	97281;8	4451;5;173;71;
$GPXUP;2572;07:54:56;0;49	97296;8	44492;5;172;67;
$GPXUP;2572;07:54:57;0;49	97312;8	44482;5;170;69;
$GPXUP;2572;07:54:58;0;49	97329;8	44474;5;168;73;
$GPXUP;2572;07:54:59;0;49	97347;8	44461;5;165;79;
$GPXUP;2572;07:55:00;0;49	97364;8	44446;5;164;76;
$GPXUP;2572;07:55:01;0;49	97382;8	44434;5;164;72;
$GPXUP;2572;07:55:02;0;49	97399;8	44426;5;165;69;
$GPXUP;2572;07:55:03;0;49	97414;8	44417;5;165;66;
$GPXUP;2572;07:55:04;0;49	9743;8	44409;5;165;65;
$GPXUP;2572;07:55:05;0;49	97444;8	44397;5;164;66;
$GPXUP;2572;07:55:06;0;49	97458;8	44386;5;163;66;
$GPXUP;2572;07:55:07;0;49	97473;8	44373;5;162;70;
$GPXUP;2572;07:55:08;0;49	97489;8	44363;5;162;71;
$GPXUP;2572;07:55:09;0;49	97506;8	44353;5;162;65;
$GPXUP;2572;07:55:10;0;49	97521;8	44349;5;161;64;
$GPXUP;2572;07:55:11;0;49	97537;8	44342;5;161;65;
$GPXUP;2572;07:55:12;0;49	97552;8	44332;5;159;67;
$GPXUP;2572;07:55:13;0;49	97568;8	44324;5;157;73;
$GPXUP;2572;07:55:14;0;49	97586;8	44315;5;156;73;
$GPXUP;2572;07:55:15;0;49	97603;8	44305;5;155;71;
$GPXUP;2572;07:55:16;0;49	97619;8	44295;5;155;71;
$GPXUP;2572;07:55:17;0;49	97637;8	44287;5;154;67;
$GPXUP;2572;07:55:18;0;49	97653;8	44283;5;155;68;
$GPXUP;2572;07:55:19;0;49	9767;8	4428;5;155;66;
$GPXUP;2572;07:55:20;0;49	97686;8	4428;5;155;60;
$GPXUP;2572;07:55:21;0;49	977;8	44276;5;154;60;
$GPXUP;2572;07:55:22;0;49	97714;8	4427;5;152;67;
$GPXUP;2572;07:55:23;0;49	9773;8	44262;5;152;68;
$GPXUP;2572;07:55:24;0;49	97747;8	44255;5;151;69;
$GPXUP;2572;07:55:25;0;49	97764;8	44252;5;150;62;
$GPXUP;2572;07:55:26;0;49	9778;8	44252;5;151;59;
$GPXUP;2572;07:55:27;0;49	97794;8	44252;5;152;60;
$GPXUP;2572;07:55:28;0;49	97809;8	4425;5;152;55;
$GPXUP;2572;07:55:29;0;49	97824;8	44247;5;152;57;
$GPXUP;2572;07:55:30;0;49	97838;8	44239;5;150;60;
$GPXUP;2572;07:55:31;0;49	97851;8	44228;5;149;65;
$GPXUP;2572;07:55:32;0;49	97864;8	44217;5;148;67;
$GPXUP;2572;07:55:33;0;49	97879;8	44208;5;148;63;
$GPXUP;2572;07:55:34;0;49	97894;8	44201;5;148;65;
$GPXUP;2572;07:55:35;0;49	9791;8	44194;5;148;65;
$GPXUP;2572;07:55:36;0;49	97926;8	44188;5;148;61;
$GPXUP;2572;07:55:37;0;49	97934;8	44189;5;151;62;
$GPXUP;2572;07:55:38;0;49	97947;8	44178;5;155;48;
$GPXUP;2572;07:55:39;0;49	97958;8	44167;5;157;49;
$GPXUP;2572;07:55:40;0;49	97969;8	44159;5;157;53;
$GPXUP;2572;07:55:41;0;49	97982;8	44153;5;158;50;
$GPXUP;2572;07:55:42;0;49	97995;8	44148;5;158;50;
$GPXUP;2572;07:55:43;0;49	98005;8	4414;5;159;51;
$GPXUP;2572;07:55:44;0;49	98018;8	44121;5;159;53;
$GPXUP;2572;07:55:45;0;49	98023;8	44107;5;157;58;
$GPXUP;2572;07:55:46;0;49	98034;8	44089;5;157;59;
$GPXUP;2572;07:55:47;0;49	98047;8	44077;5;157;60;
$GPXUP;2572;07:55:48;0;49	9806;8	44066;5;156;60;
$GPXUP;2572;07:55:49;0;49	9807;8	44066;5;156;58;
$GPXUP;2572;07:55:50;0;49	98085;8	44062;5;156;59;
$GPXUP;2572;07:55:51;0;49	98101;8	4406;5;155;61;
$GPXUP;2572;07:55:52;0;49	98111;8	44053;5;156;55;
$GPXUP;2572;07:55:53;0;49	98126;8	44056;5;157;53;
$GPXUP;2572;07:55:54;0;49	9814;8	44057;5;158;45;
$GPXUP;2572;07:55:55;0;49	98152;8	44056;5;159;55;
$GPXUP;2572;07:55:56;0;49	98167;8	44056;5;159;55;
$GPXUP;2572;07:55:57;0;49	98182;8	44057;5;159;57;
$GPXUP;2572;07:55:58;0;49	98196;8	44065;5;159;61;
$GPXUP;2572;07:55:59;0;49	98211;8	44079;5;159;64;
$GPXUP;2572;07:56:00;0;49	98223;8	44096;5;158;63;
$GPXUP;2572;07:56:01;0;49	98233;8	44117;5;156;57;
$GPXUP;2572;07:56:02;0;49	98241;8	44143;5;156;58;
$GPXUP;2572;07:56:03;0;49	98242;8	44161;5;157;53;
$GPXUP;2572;07:56:04;0;49	98242;8	44183;5;157;55;
$GPXUP;2572;07:56:05;0;49	98239;8	44204;5;159;56;
$GPXUP;2572;07:56:06;0;49	98238;8	44226;5;159;55;
$GPXUP;2572;07:56:07;0;49	98236;8	44247;5;160;55;
$GPXUP;2572;07:56:08;0;49	98231;8	44267;5;160;55;
$GPXUP;2572;07:56:09;0;49	98225;8	44286;5;161;56;
$GPXUP;2572;07:56:10;0;49	98216;8	44301;5;160;57;
$GPXUP;2572;07:56:11;0;49	98207;8	44318;5;160;57;
$GPXUP;2572;07:56:12;0;49	98197;8	44336;5;160;61;
$GPXUP;2572;07:56:13;0;49	98189;8	44359;5;159;60;
$GPXUP;2572;07:56:14;0;49	9818;8	4438;5;159;60;
$GPXUP;2572;07:56:15;0;49	98174;8	44401;5;159;60;
$GPXUP;2572;07:56:16;0;49	98174;8	44425;5;159;54;
$GPXUP;2572;07:56:17;0;49	9818;8	44449;5;159;56;
$GPXUP;2572;07:56:18;0;49	98188;8	44463;5;159;50;
$GPXUP;2572;07:56:19;0;49	98198;8	44473;5;159;53;
$GPXUP;2572;07:56:20;0;49	9821;8	44484;5;158;53;
$GPXUP;2572;07:56:21;0;49	98223;8	44491;5;156;56;
$GPXUP;2572;07:56:22;0;49	98237;8	44499;5;154;60;
$GPXUP;2572;07:56:23;0;49	98252;8	44506;5;153;59;
$GPXUP;2572;07:56:24;0;49	98266;8	44513;5;151;61;
$GPXUP;2572;07:56:25;0;49	98281;8	44514;5;153;60;
$GPXUP;2572;07:56:26;0;49	98296;8	44512;5;153;53;
$GPXUP;2572;07:56:27;0;49	9831;8	44507;5;154;52;
$GPXUP;2572;07:56:28;0;49	98323;8	44497;5;155;64;
$GPXUP;2572;07:56:29;0;49	98338;8	44476;5;154;61;
$GPXUP;2572;07:56:30;0;49	98349;8	44464;5;152;60;
$GPXUP;2572;07:56:31;0;49	98362;8	44449;5;150;66;
$GPXUP;2572;07:56:32;0;49	98374;8	44432;5;149;66;
$GPXUP;2572;07:56:33;0;49	98384;8	44414;5;147;63;
$GPXUP;2572;07:56:34;0;49	98395;8	44394;5;146;68;
$GPXUP;2572;07:56:35;0;49	98398;8	4438;5;148;66;
$GPXUP;2572;07:56:36;0;49	98409;8	44359;5;149;65;
$GPXUP;2572;07:56:37;0;49	98418;8	44337;5;148;59;
$GPXUP;2572;07:56:38;0;49	98423;8	44315;5;147;64;
$GPXUP;2572;07:56:39;0;49	98422;8	44293;5;146;64;
$GPXUP;2572;07:56:40;0;49	98421;8	44263;5;145;65;
$GPXUP;2572;07:56:41;0;49	98406;8	44249;5;146;63;
$GPXUP;2572;07:56:42;0;49	98397;8	44226;5;148;59;
$GPXUP;2572;07:56:43;0;49	98387;8	44207;5;149;60;
$GPXUP;2572;07:56:44;0;49	98379;8	44189;5;149;61;
$GPXUP;2572;07:56:45;0;49	9837;8	44167;5;151;59;
$GPXUP;2572;07:56:46;0;49	98364;8	44147;5;151;63;
$GPXUP;2572;07:56:47;0;49	9836;8	44122;5;151;67;
$GPXUP;2572;07:56:48;0;49	98358;8	44093;5;152;68;
$GPXUP;2572;07:56:49;0;49	98357;8	44066;5;153;67;
$GPXUP;2572;07:56:50;0;49	98356;8	44038;5;152;67;
$GPXUP;2572;07:56:51;0;49	98355;8	44012;5;152;67;
$GPXUP;2572;07:56:52;0;49	98352;8	43985;5;152;69;
$GPXUP;2572;07:56:53;0;49	98346;8	4396;5;152;68;
$GPXUP;2572;07:56:54;0;49	98338;8	43936;5;152;67;
$GPXUP;2572;07:56:55;0;49	9833;8	43912;5;152;67;
$GPXUP;2572;07:56:56;0;49	98315;8	43895;5;154;64;
$GPXUP;2572;07:56:57;0;49	9831;8	43873;5;154;62;
$GPXUP;2572;07:56:58;0;49	98303;8	43851;5;154;63;
$GPXUP;2572;07:56:59;0;49	98299;8	43825;5;155;65;
$GPXUP;2572;07:57:00;0;49	98295;8	438;5;155;65;
$GPXUP;2572;07:57:01;0;49	98292;8	43775;5;156;68;
$GPXUP;2572;07:57:02;0;49	98288;8	43746;5;156;63;
$GPXUP;2572;07:57:03;0;49	98286;8	43723;5;155;59;
$GPXUP;2572;07:57:04;0;49	98283;8	437;5;156;57;
$GPXUP;2572;07:57:05;0;49	98279;8	4368;5;157;58;
$GPXUP;2572;07:57:06;0;49	98274;8	43659;5;157;58;
$GPXUP;2572;07:57:07;0;49	98263;8	43643;5;158;61;
$GPXUP;2572;07:57:08;0;49	9825;8	43627;5;158;59;
$GPXUP;2572;07:57:09;0;49	98238;8	43612;5;160;56;
$GPXUP;2572;07:57:10;0;49	98227;8	43597;5;162;57;
$GPXUP;2572;07:57:11;0;49	98215;8	43583;5;163;57;
$GPXUP;2572;07:57:12;0;49	98203;8	43571;5;164;59;
$GPXUP;2572;07:57:13;0;49	98191;8	43556;5;165;63;
$GPXUP;2572;07:57:14;0;49	98179;8	43541;5;167;61;
$GPXUP;2572;07:57:15;0;49	98171;8	43521;5;167;62;
$GPXUP;2572;07:57:16;0;49	98165;8	43497;5;169;60;
$GPXUP;2572;07:57:17;0;49	98162;8	43474;5;169;59;
$GPXUP;2572;07:57:18;0;49	98166;8	43448;5;170;68;
$GPXUP;2572;07:57:19;0;49	98171;8	43423;5;172;63;
$GPXUP;2572;07:57:20;0;49	98177;8	434;5;174;61;
$GPXUP;2572;07:57:21;0;49	98183;8	43376;5;174;61;
$GPXUP;2572;07:57:22;0;49	9819;8	43354;5;174;61;
$GPXUP;2572;07:57:23;0;49	98197;8	43333;5;174;63;
$GPXUP;2572;07:57:24;0;49	98207;8	43312;5;174;64;
$GPXUP;2572;07:57:25;0;49	98217;8	43293;5;174;69;
$GPXUP;2572;07:57:26;0;49	98232;8	43279;5;173;64;
$GPXUP;2572;07:57:27;0;49	98245;8	4326;5;171;64;
$GPXUP;2572;07:57:28;0;49	98255;8	43241;5;172;64;
$GPXUP;2572;07:57:29;0;49	98263;8	43218;5;172;61;
$GPXUP;2572;07:57:30;0;49	9827;8	43198;5;172;60;
$GPXUP;2572;07:57:31;0;49	9828;8	4318;5;174;56;
$GPXUP;2572;07:57:32;0;49	98288;8	43163;5;175;55;
$GPXUP;2572;07:57:33;0;49	98297;8	43146;5;176;55;
$GPXUP;2572;07:57:34;0;49	98307;8	43131;5;176;55;
$GPXUP;2572;07:57:35;0;49	98317;8	43115;5;175;60;
$GPXUP;2572;07:57:36;0;49	98327;8	43097;5;175;61;
$GPXUP;2572;07:57:37;0;49	98336;8	43077;5;175;63;
$GPXUP;2572;07:57:38;0;49	98346;8	43058;5;174;60;
$GPXUP;2572;07:57:39;0;49	98356;8	4304;5;175;60;
$GPXUP;2572;07:57:40;0;49	98368;8	43025;5;174;62;
$GPXUP;2572;07:57:41;0;49	98381;8	43013;5;173;62;
$GPXUP;2572;07:57:42;0;49	98394;8	42999;5;173;61;
$GPXUP;2572;07:57:43;0;49	98407;8	42987;5;172;63;
$GPXUP;2572;07:57:44;0;49	98423;8	42977;5;173;65;
$GPXUP;2572;07:57:45;0;49	9844;8	42973;5;174;61;
$GPXUP;2572;07:57:46;0;49	98455;8	42967;5;175;55;
$GPXUP;2572;07:57:47;0;49	98468;8	42958;5;176;55;
$GPXUP;2572;07:57:48;0;49	9848;8	42945;5;176;60;
$GPXUP;2572;07:57:49;0;49	98493;8	4293;5;175;62;
$GPXUP;2572;07:57:50;0;49	98506;8	42913;5;174;67;
$GPXUP;2572;07:57:51;0;49	98517;8	42891;5;174;65;
$GPXUP;2572;07:57:52;0;49	98526;8	42869;5;172;69;
$GPXUP;2572;07:57:53;0;49	98535;8	42846;5;171;67;
$GPXUP;2572;07:57:54;0;49	98545;8	42823;5;172;64;
$GPXUP;2572;07:57:55;0;49	98544;8	42811;5;172;63;
$GPXUP;2572;07:57:56;0;49	98558;8	42792;5;174;56;
$GPXUP;2572;07:57:57;0;49	98571;8	4278;5;175;52;
$GPXUP;2572;07:57:58;0;49	98585;8	42771;5;175;56;
$GPXUP;2572;07:57:59;0;49	98599;8	42762;5;175;54;
$GPXUP;2572;07:58:00;0;49	9861;8	42751;5;175;57;
$GPXUP;2572;07:58:01;0;49	98622;8	42734;5;174;61;
$GPXUP;2572;07:58:02;0;49	98632;8	42715;5;174;61;
$GPXUP;2572;07:58:03;0;49	98639;8	42695;5;175;60;
$GPXUP;2572;07:58:04;0;49	98647;8	42674;5;176;59;
$GPXUP;2572;07:58:05;0;49	98655;8	42652;5;176;55;
$GPXUP;2572;07:58:06;0;49	98663;8	42635;5;177;58;
$GPXUP;2572;07:58:07;0;49	98672;8	4262;5;177;56;
$GPXUP;2572;07:58:08;0;49	98683;8	42607;5;176;58;
$GPXUP;2572;07:58:09;0;49	98695;8	42592;5;175;59;
$GPXUP;2572;07:58:10;0;49	98708;8	4258;5;175;58;
$GPXUP;2572;07:58:11;0;49	9872;8	42567;5;174;60;
$GPXUP;2572;07:58:12;0;49	98737;8	42555;5;172;65;
$GPXUP;2572;07:58:13;0;49	98745;8	42531;5;170;64;
$GPXUP;2572;07:58:14;0;49	98752;8	42507;5;169;63;
$GPXUP;2572;07:58:15;0;49	98759;8	42483;5;169;67;
$GPXUP;2572;07:58:16;0;49	98767;8	42459;5;168;66;
$GPXUP;2572;07:58:17;0;49	98773;8	42436;5;167;67;
$GPXUP;2572;07:58:18;0;49	98781;8	42412;5;166;65;
$GPXUP;2572;07:58:19;0;49	98789;8	42391;5;166;67;
$GPXUP;2572;07:58:20;0;49	98796;8	4237;5;166;63;
$GPXUP;2572;07:58:21;0;49	98803;8	42353;5;167;63;
$GPXUP;2572;07:58:22;0;49	9881;8	42334;5;167;61;
$GPXUP;2572;07:58:23;0;49	98822;8	42318;5;169;57;
$GPXUP;2572;07:58:24;0;49	98833;8	42304;5;170;57;
$GPXUP;2572;07:58:25;0;49	98845;8	42289;5;170;55;
$GPXUP;2572;07:58:26;0;49	98856;8	42277;5;170;57;
$GPXUP;2572;07:58:27;0;49	98867;8	42261;5;169;60;
$GPXUP;2572;07:58:28;0;49	98877;8	42241;5;169;61;
$GPXUP;2572;07:58:29;0;49	98887;8	42222;5;168;63;
$GPXUP;2572;07:58:30;0;49	98897;8	42203;5;168;64;
$GPXUP;2572;07:58:31;0;49	98906;8	42182;5;167;61;
$GPXUP;2572;07:58:32;0;49	98915;8	42162;5;167;62;
$GPXUP;2572;07:58:33;0;49	98923;8	42143;5;167;62;
$GPXUP;2572;07:58:34;0;49	98933;8	42119;5;166;68;
$GPXUP;2572;07:58:35;0;49	98934;8	42102;5;169;62;
$GPXUP;2572;07:58:36;0;49	98943;8	4208;5;170;56;
$GPXUP;2572;07:58:37;0;49	98952;8	42063;5;171;55;
$GPXUP;2572;07:58:38;0;49	98962;8	42046;5;172;57;
$GPXUP;2572;07:58:39;0;49	98971;8	42028;5;172;59;
$GPXUP;2572;07:58:40;0;49	98981;8	42011;5;172;61;
$GPXUP;2572;07:58:41;0;49	98991;8	41992;5;172;63;
$GPXUP;2572;07:58:42;0;49	99002;8	41974;5;171;65;
$GPXUP;2572;07:58:43;0;49	99012;8	41954;5;169;65;
$GPXUP;2572;07:58:44;0;49	99022;8	41933;5;167;70;
$GPXUP;2572;07:58:45;0;49	99036;8	41914;5;166;66;
$GPXUP;2572;07:58:46;0;49	9905;8	41899;5;166;64;
$GPXUP;2572;07:58:47;0;49	99065;8	41887;5;166;64;
$GPXUP;2572;07:58:48;0;49	9908;8	41876;5;167;63;
$GPXUP;2572;07:58:49;0;49	99094;8	41865;5;168;59;
$GPXUP;2572;07:58:50;0;49	99108;8	41858;5;169;53;
$GPXUP;2572;07:58:51;0;49	99121;8	4185;5;171;55;
$GPXUP;2572;07:58:52;0;49	99132;8	41838;5;172;55;
$GPXUP;2572;07:58:53;0;49	99142;8	41824;5;172;58;
$GPXUP;2572;07:58:54;0;49	9915;8	41804;5;172;59;
$GPXUP;2572;07:58:55;0;49	99156;8	41783;5;172;60;
$GPXUP;2572;07:58:56;0;49	99162;8	41761;5;173;59;
$GPXUP;2572;07:58:57;0;49	99171;8	41741;5;174;56;
$GPXUP;2572;07:58:58;0;49	9918;8	41726;5;174;53;
$GPXUP;2572;07:58:59;0;49	99192;8	41715;5;173;60;
$GPXUP;2572;07:59:00;0;49	99207;8	41703;5;172;62;
$GPXUP;2572;07:59:01;0;49	99221;8	41691;5;171;60;
$GPXUP;2572;07:59:02;0;49	99235;8	41684;5;170;60;
$GPXUP;2572;07:59:03;0;49	9925;8	41677;5;169;60;
$GPXUP;2572;07:59:04;0;49	99264;8	41672;5;168;59;
$GPXUP;2572;07:59:05;0;49	99281;8	41677;5;167;62;
$GPXUP;2572;07:59:06;0;49	99295;8	41688;5;168;49;
$GPXUP;2572;07:59:07;0;49	99306;8	41702;5;170;48;
$GPXUP;2572;07:59:08;0;49	99311;8	41716;5;172;55;
$GPXUP;2572;07:59:09;0;49	99319;8	41732;5;171;61;
$GPXUP;2572;07:59:10;0;49	99328;8	41755;5;172;47;
$GPXUP;2572;07:59:11;0;49	99333;8	41771;5;171;49;
$GPXUP;2572;07:59:12;0;49	99336;8	41789;5;171;53;
$GPXUP;2572;07:59:13;0;49	9934;8	4181;5;168;56;
$GPXUP;2572;07:59:14;0;49	99344;8	41833;5;166;63;
$GPXUP;2572;07:59:15;0;49	99347;8	41858;5;165;64;
$GPXUP;2572;07:59:16;0;49	99344;8	41885;5;163;62;
$GPXUP;2572;07:59:17;0;49	99342;8	41908;5;162;56;
$GPXUP;2572;07:59:18;0;49	9934;8	41931;5;160;61;
$GPXUP;2572;07:59:19;0;49	99342;8	41958;5;159;60;
$GPXUP;2572;07:59:20;0;49	9934;8	41979;5;159;61;
$GPXUP;2572;07:59:21;0;49	99342;8	42003;5;159;61;
$GPXUP;2572;07:59:22;0;49	99342;8	42024;5;159;57;
$GPXUP;2572;07:59:23;0;49	99343;8	42047;5;159;57;
$GPXUP;2572;07:59:24;0;49	99345;8	42071;5;159;58;
$GPXUP;2572;07:59:25;0;49	99355;8	42094;5;159;58;
$GPXUP;2572;07:59:26;0;49	99356;8	42117;5;159;58;
$GPXUP;2572;07:59:27;0;49	99358;8	4214;5;158;64;
$GPXUP;2572;07:59:28;0;49	99359;8	42167;5;158;65;
$GPXUP;2572;07:59:29;0;49	99359;8	42192;5;158;65;
$GPXUP;2572;07:59:30;0;49	99358;8	42218;5;158;59;
$GPXUP;2572;07:59:31;0;49	9936;8	4224;5;160;59;
$GPXUP;2572;07:59:32;0;49	99363;8	42262;5;162;56;
$GPXUP;2572;07:59:33;0;49	99368;8	42282;5;166;51;
$GPXUP;2572;07:59:34;0;49	99374;8	423;5;168;52;
$GPXUP;2572;07:59:35;0;49	99381;8	42316;5;169;50;
$GPXUP;2572;07:59:36;0;49	99395;8	42332;5;170;55;
$GPXUP;2572;07:59:37;0;49	99402;8	42349;5;171;54;
$GPXUP;2572;07:59:38;0;49	99411;8	42363;5;171;54;
$GPXUP;2572;07:59:39;0;49	99421;8	42378;5;171;55;
$GPXUP;2572;07:59:40;0;49	99431;8	42392;5;170;56;
$GPXUP;2572;07:59:41;0;49	99442;8	42407;5;171;56;
$GPXUP;2572;07:59:42;0;49	99453;8	4242;5;171;59;
$GPXUP;2572;07:59:43;0;49	99465;8	42431;5;171;52;
$GPXUP;2572;07:59:44;0;49	99476;8	42439;5;173;50;
$GPXUP;2572;07:59:45;0;49	99487;8	42449;5;175;51;
$GPXUP;2572;07:59:46;0;49	99496;8	42462;5;175;53;
$GPXUP;2572;07:59:47;0;49	99507;8	42475;5;176;55;
$GPXUP;2572;07:59:48;0;49	99519;8	42487;5;176;54;
$GPXUP;2572;07:59:49;0;49	99535;8	42499;5;176;57;
$GPXUP;2572;07:59:50;0;49	99547;8	42508;5;176;55;
$GPXUP;2572;07:59:51;0;49	99559;8	4252;5;174;54;
$GPXUP;2572;07:59:52;0;49	9957;8	42532;5;174;57;
$GPXUP;2572;07:59:53;0;49	9958;8	42546;5;175;57;
$GPXUP;2572;07:59:54;0;49	9959;8	42565;5;175;53;
$GPXUP;2572;07:59:55;0;49	99595;8	42585;5;176;54;
$GPXUP;2572;07:59:56;0;49	99603;8	42602;5;177;52;
$GPXUP;2572;07:59:57;0;49	9961;8	42622;5;177;52;
$GPXUP;2572;07:59:58;0;49	99616;8	42639;5;179;53;
$GPXUP;2572;07:59:59;0;49	99623;8	42658;5;179;55;
$GPXUP;2572;08:00:00;0;49	99632;8	42673;5;179;50;
$GPXUP;2572;08:00:01;0;49	9964;8	42686;5;181;50;
$GPXUP;2572;08:00:02;0;49	99651;8	42697;5;183;49;
$GPXUP;2572;08:00:03;0;49	9966;8	42711;5;183;55;
$GPXUP;2572;08:00:04;0;49	99668;8	42729;5;182;60;
$GPXUP;2572;08:00:05;0;49	99675;8	42751;5;180;61;
$GPXUP;2572;08:00:06;0;49	9968;8	42775;5;180;62;
$GPXUP;2572;08:00:07;0;49	99686;8	42797;5;180;64;
$GPXUP;2572;08:00:08;0;49	9969;8	42833;5;181;55;
$GPXUP;2572;08:00:09;0;49	99693;8	42851;5;182;56;
$GPXUP;2572;08:00:10;0;49	99695;8	42871;5;183;58;
$GPXUP;2572;08:00:11;0;49	99694;8	42893;5;185;57;
$GPXUP;2572;08:00:12;0;49	99695;8	42915;5;187;54;
$GPXUP;2572;08:00:13;0;49	997;8	42935;5;188;53;
$GPXUP;2572;08:00:14;0;49	99709;8	42951;5;189;50;
$GPXUP;2572;08:00:15;0;49	99717;8	42964;5;190;49;
$GPXUP;2572;08:00:16;0;49	99725;8	42979;5;190;54;
$GPXUP;2572;08:00:17;0;49	99736;8	42991;5;188;55;
$GPXUP;2572;08:00:18;0;49	99748;8	43003;5;187;61;
$GPXUP;2572;08:00:19;0;49	9976;8	43019;5;186;60;
$GPXUP;2572;08:00:20;0;49	99773;8	4303;5;184;59;
$GPXUP;2572;08:00:21;0;49	99782;8	43047;5;185;61;
$GPXUP;2572;08:00:22;0;49	99796;8	43057;5;185;54;
$GPXUP;2572;08:00:23;0;49	99808;8	43066;5;185;53;
$GPXUP;2572;08:00:24;0;49	99818;8	43079;5;187;51;
$GPXUP;2572;08:00:25;0;49	99826;8	43095;5;187;50;
$GPXUP;2572;08:00:26;0;49	99834;8	43112;5;188;53;
$GPXUP;2572;08:00:27;0;49	99845;8	43125;5;188;49;
$GPXUP;2572;08:00:28;0;49	99854;8	43135;5;188;51;
$GPXUP;2572;08:00:29;0;49	99866;8	43146;5;189;52;
$GPXUP;2572;08:00:30;0;49	99876;8	43156;5;190;52;
$GPXUP;2572;08:00:31;0;49	99888;8	43168;5;190;51;
$GPXUP;2572;08:00:32;0;49	99898;8	43182;5;189;51;
$GPXUP;2572;08:00:33;0;49	99908;8	43197;5;189;51;
$GPXUP;2572;08:00:34;0;49	99916;8	4321;5;190;49;
$GPXUP;2572;08:00:35;0;49	99925;8	43223;5;189;52;
$GPXUP;2572;08:00:36;0;49	99934;8	4324;5;188;50;
$GPXUP;2572;08:00:37;0;49	99938;8	43259;5;188;56;
$GPXUP;2572;08:00:38;0;49	99941;8	43282;5;187;55;
$GPXUP;2572;08:00:39;0;49	99943;8	43303;5;188;55;
$GPXUP;2572;08:00:40;0;49	99945;8	43325;5;187;50;
$GPXUP;2572;08:00:41;0;49	99938;8	43339;5;188;48;
$GPXUP;2572;08:00:42;0;49	99934;8	43358;5;188;52;
$GPXUP;2572;08:00:43;0;49	99928;8	43376;5;188;62;
$GPXUP;2572;08:00:44;0;49	99922;8	434;5;189;61;
$GPXUP;2572;08:00:45;0;49	99925;8	43415;5;186;60;
$GPXUP;2572;08:00:46;0;49	99919;8	4344;5;186;60;
$GPXUP;2572;08:00:47;0;49	99916;8	43465;5;186;58;
$GPXUP;2572;08:00:48;0;49	99913;8	43487;5;186;54;
$GPXUP;2572;08:00:49;0;49	99909;8	43509;5;185;54;
$GPXUP;2572;08:00:50;0;49	99905;8	4353;5;185;58;
$GPXUP;2572;08:00:51;0;49	99904;8	43554;5;185;54;
$GPXUP;2572;08:00:52;0;49	99905;8	43575;5;185;54;
$GPXUP;2572;08:00:53;0;49	99907;8	43596;5;185;54;
$GPXUP;2572;08:00:54;0;49	99909;8	43618;5;185;55;
$GPXUP;2572;08:00:55;0;49	99912;8	4364;5;185;53;
$GPXUP;2572;08:00:56;0;49	99918;8	43662;5;186;52;
$GPXUP;2572;08:00:57;0;49	99921;8	4368;5;186;53;
$GPXUP;2572;08:00:58;0;49	99924;8	43701;5;186;54;
$GPXUP;2572;08:00:59;0;49	99928;8	43721;5;187;54;
$GPXUP;2572;08:01:00;0;49	99932;8	4374;5;187;50;
$GPXUP;2572;08:01:01;0;49	99936;8	43759;5;189;51;
$GPXUP;2572;08:01:02;0;49	99937;8	43779;5;191;49;
$GPXUP;2572;08:01:03;0;49	99937;8	43798;5;191;55;
$GPXUP;2572;08:01:04;0;49	99938;8	43819;5;192;60;
$GPXUP;2572;08:01:05;0;49	99939;8	43842;5;193;55;
$GPXUP;2572;08:01:06;0;49	99944;8	43863;5;194;54;
$GPXUP;2572;08:01:07;0;49	99949;8	43881;5;192;52;
$GPXUP;2572;08:01:08;0;49	99952;8	43901;5;191;53;
$GPXUP;2572;08:01:09;0;49	99955;8	43921;5;192;55;
$GPXUP;2572;08:01:10;0;49	99961;8	43939;5;191;54;
$GPXUP;2572;08:01:11;0;49	99963;8	43958;5;192;55;
$GPXUP;2572;08:01:12;0;49	99973;8	43975;5;191;55;
$GPXUP;2572;08:01:13;0;49	99984;8	4399;5;189;55;
$GPXUP;2572;08:01:14;0;49	99998;8	44001;5;189;50;
$GPXUP;2572;08:01:15;0;50	00009;8	44006;5;191;48;
$GPXUP;2572;08:01:16;0;50	00025;8	4401;5;192;55;
$GPXUP;2572;08:01:17;0;50	00039;8	44012;5;193;58;
$GPXUP;2572;08:01:18;0;50	00054;8	44016;5;194;48;
$GPXUP;2572;08:01:19;0;50	00067;8	44021;5;194;57;
$GPXUP;2572;08:01:20;0;50	00082;8	44029;5;195;59;
$GPXUP;2572;08:01:21;0;50	00096;8	44039;5;195;58;
$GPXUP;2572;08:01:22;0;50	0011;8	4405;5;195;58;
$GPXUP;2572;08:01:23;0;50	00123;8	44062;5;196;56;
$GPXUP;2572;08:01:24;0;50	00134;8	44074;5;196;57;
$GPXUP;2572;08:01:25;0;50	00148;8	44083;5;196;60;
$GPXUP;2572;08:01:26;0;50	00162;8	4409;5;196;57;
$GPXUP;2572;08:01:27;0;50	00176;8	44098;5;195;64;
$GPXUP;2572;08:01:28;0;50	0019;8	44108;5;194;62;
$GPXUP;2572;08:01:29;0;50	00204;8	44119;5;193;56;
$GPXUP;2572;08:01:30;0;50	00214;8	44133;5;194;56;
$GPXUP;2572;08:01:31;0;50	00226;8	44148;5;194;56;
$GPXUP;2572;08:01:32;0;50	00238;8	44161;5;193;57;
$GPXUP;2572;08:01:33;0;50	00251;8	44174;5;193;61;
$GPXUP;2572;08:01:34;0;50	00262;8	44178;5;193;59;
$GPXUP;2572;08:01:35;0;50	00277;8	44188;5;192;59;
$GPXUP;2572;08:01:36;0;50	00291;8	44196;5;192;58;
$GPXUP;2572;08:01:37;0;50	00307;8	44206;5;191;59;
$GPXUP;2572;08:01:38;0;50	0032;8	44216;5;191;61;
$GPXUP;2572;08:01:39;0;50	00334;8	44224;5;190;58;
$GPXUP;2572;08:01:40;0;50	00348;8	44232;5;189;53;
$GPXUP;2572;08:01:41;0;50	00362;8	44242;5;189;61;
$GPXUP;2572;08:01:42;0;50	00375;8	44252;5;188;60;
$GPXUP;2572;08:01:43;0;50	00389;8	44265;5;186;61;
$GPXUP;2572;08:01:44;0;50	00403;8	44275;5;185;64;
$GPXUP;2572;08:01:45;0;50	00418;8	44287;5;184;62;
$GPXUP;2572;08:01:46;0;50	00432;8	443;5;183;64;
$GPXUP;2572;08:01:47;0;50	00443;8	44312;5;182;62;
$GPXUP;2572;08:01:48;0;50	00456;8	44328;5;182;60;
$GPXUP;2572;08:01:49;0;50	00468;8	44344;5;182;59;
$GPXUP;2572;08:01:50;0;50	00479;8	44358;5;182;60;
$GPXUP;2572;08:01:51;0;50	00491;8	4437;5;181;59;
$GPXUP;2572;08:01:52;0;50	00505;8	44382;5;181;57;
$GPXUP;2572;08:01:53;0;50	00519;8	4439;5;181;55;
$GPXUP;2572;08:01:54;0;50	00532;8	44397;5;182;67;
$GPXUP;2572;08:01:55;0;50	00549;8	44401;5;182;57;
$GPXUP;2572;08:01:56;0;50	00563;8	44409;5;182;57;
$GPXUP;2572;08:01:57;0;50	00577;8	44417;5;184;58;
$GPXUP;2572;08:01:58;0;50	0059;8	44424;5;184;57;
$GPXUP;2572;08:01:59;0;50	00605;8	4443;5;185;58;
$GPXUP;2572;08:02:00;0;50	00617;8	44439;5;185;54;
$GPXUP;2572;08:02:01;0;50	00628;8	44454;5;185;56;
$GPXUP;2572;08:02:02;0;50	00639;8	44469;5;185;56;
$GPXUP;2572;08:02:03;0;50	0065;8	44485;5;185;60;
$GPXUP;2572;08:02:04;0;50	00661;8	44499;5;185;56;
$GPXUP;2572;08:02:05;0;50	00672;8	44514;5;184;57;
$GPXUP;2572;08:02:06;0;50	00684;8	44525;5;185;52;
$GPXUP;2572;08:02:07;0;50	00695;8	44535;5;187;51;
$GPXUP;2572;08:02:08;0;50	00707;8	44542;5;187;48;
$GPXUP;2572;08:02:09;0;50	00718;8	4455;5;186;55;
$GPXUP;2572;08:02:10;0;50	00732;8	44556;5;185;57;
$GPXUP;2572;08:02:11;0;50	00747;8	44561;5;183;60;
$GPXUP;2572;08:02:12;0;50	00761;8	44567;5;181;63;
$GPXUP;2572;08:02:13;0;50	00776;8	44576;5;179;67;
$GPXUP;2572;08:02:14;0;50	0079;8	44589;5;179;60;
$GPXUP;2572;08:02:15;0;50	00806;8	44598;5;179;54;
$GPXUP;2572;08:02:16;0;50	00815;8	44613;5;179;57;
$GPXUP;2572;08:02:17;0;50	00827;8	44629;5;180;52;
$GPXUP;2572;08:02:18;0;50	00835;8	44645;5;181;54;
$GPXUP;2572;08:02:19;0;50	00844;8	4466;5;182;50;
$GPXUP;2572;08:02:20;0;50	00853;8	44675;5;183;46;
$GPXUP;2572;08:02:21;0;50	00862;8	44687;5;183;55;
$GPXUP;2572;08:02:22;0;50	00869;8	44704;5;183;54;
$GPXUP;2572;08:02:23;0;50	00876;8	44724;5;183;58;
$GPXUP;2572;08:02:24;0;50	00883;8	44745;5;183;57;
$GPXUP;2572;08:02:25;0;50	00888;8	44765;5;182;57;
$GPXUP;2572;08:02:26;0;50	00893;8	44786;5;182;60;
$GPXUP;2572;08:02:27;0;50	00903;8	44803;5;182;54;
$GPXUP;2572;08:02:28;0;50	00914;8	44815;5;182;52;
$GPXUP;2572;08:02:29;0;50	00926;8	44823;5;183;52;
$GPXUP;2572;08:02:30;0;50	00938;8	4483;5;183;45;
$GPXUP;2572;08:02:31;0;50	00948;8	44839;5;184;47;
$GPXUP;2572;08:02:32;0;50	00953;8	44844;5;185;47;
$GPXUP;2572;08:02:33;0;50	00963;8	44859;5;186;48;
$GPXUP;2572;08:02:34;0;50	00973;8	44872;5;185;48;
$GPXUP;2572;08:02:35;0;50	00983;8	44886;5;186;49;
$GPXUP;2572;08:02:36;0;50	00997;8	44901;5;186;52;
$GPXUP;2572;08:02:37;0;50	01008;8	44903;5;185;55;
$GPXUP;2572;08:02:38;0;50	01021;8	44904;5;184;57;
$GPXUP;2572;08:02:39;0;50	01035;8	44904;5;181;59;
$GPXUP;2572;08:02:40;0;50	01051;8	449;5;180;59;
$GPXUP;2572;08:02:41;0;50	01067;8	44895;5;179;58;
$GPXUP;2572;08:02:42;0;50	01082;8	4489;5;178;62;
$GPXUP;2572;08:02:43;0;50	01098;8	44886;5;177;59;
$GPXUP;2572;08:02:44;0;50	01113;8	44883;5;177;56;
$GPXUP;2572;08:02:45;0;50	01127;8	44887;5;178;57;
$GPXUP;2572;08:02:46;0;50	01141;8	44894;5;178;54;
$GPXUP;2572;08:02:47;0;50	01153;8	44906;5;179;55;
$GPXUP;2572;08:02:48;0;50	01164;8	4492;5;179;57;
$GPXUP;2572;08:02:49;0;50	01175;8	44935;5;180;50;
$GPXUP;2572;08:02:50;0;50	01182;8	44951;5;181;50;
$GPXUP;2572;08:02:51;0;50	01191;8	44968;5;182;54;
$GPXUP;2572;08:02:52;0;50	01204;8	44985;5;183;54;
$GPXUP;2572;08:02:53;0;50	01204;8	45;5;183;52;
$GPXUP;2572;08:02:54;0;50	01214;8	45015;5;184;50;
$GPXUP;2572;08:02:55;0;50	01225;8	45026;5;184;49;
$GPXUP;2572;08:02:56;0;50	01236;8	45037;5;185;49;
$GPXUP;2572;08:02:57;0;50	01247;8	45047;5;184;52;
$GPXUP;2572;08:02:58;0;50	01257;8	45059;5;184;49;
$GPXUP;2572;08:02:59;0;50	01267;8	45072;5;183;52;
$GPXUP;2572;08:03:00;0;50	01277;8	45087;5;182;53;
$GPXUP;2572;08:03:01;0;50	01287;8	45101;5;180;54;
$GPXUP;2572;08:03:02;0;50	01298;8	45115;5;179;58;
$GPXUP;2572;08:03:03;0;50	0131;8	45128;5;178;57;
$GPXUP;2572;08:03:04;0;50	01322;8	45142;5;178;54;
$GPXUP;2572;08:03:05;0;50	01332;8	45155;5;177;55;
$GPXUP;2572;08:03:06;0;50	01343;8	4517;5;176;57;
$GPXUP;2572;08:03:07;0;50	01354;8	45184;5;174;60;
$GPXUP;2572;08:03:08;0;50	01365;8	45202;5;173;60;
$GPXUP;2572;08:03:09;0;50	01375;8	45221;5;171;60;
$GPXUP;2572;08:03:10;0;50	01382;8	45243;5;171;60;
$GPXUP;2572;08:03:11;0;50	01388;8	45267;5;170;62;
$GPXUP;2572;08:03:12;0;50	01391;8	45291;5;167;62;
$GPXUP;2572;08:03:13;0;50	01394;8	45315;5;167;59;
$GPXUP;2572;08:03:14;0;50	01395;8	45337;5;165;55;
$GPXUP;2572;08:03:15;0;50	01395;8	45358;5;165;54;
$GPXUP;2572;08:03:16;0;50	01397;8	4538;5;164;53;
$GPXUP;2572;08:03:17;0;50	01402;8	45398;5;161;53;
$GPXUP;2572;08:03:18;0;50	01409;8	45416;5;159;56;
$GPXUP;2572;08:03:19;0;50	01419;8	45432;5;156;59;
$GPXUP;2572;08:03:20;0;50	01431;8	45443;5;155;57;
$GPXUP;2572;08:03:21;0;50	01445;8	4545;5;156;56;
$GPXUP;2572;08:03:22;0;50	01458;8	45452;5;157;53;
$GPXUP;2572;08:03:23;0;50	01472;8	45456;5;158;48;
$GPXUP;2572;08:03:24;0;50	01483;8	45457;5;159;46;
$GPXUP;2572;08:03:25;0;50	01495;8	45455;5;160;47;
$GPXUP;2572;08:03:26;0;50	01505;8	45446;5;160;49;
$GPXUP;2572;08:03:27;0;50	01516;8	45432;5;159;56;
$GPXUP;2572;08:03:28;0;50	01512;8	45427;5;160;58;
$GPXUP;2572;08:03:29;0;50	01528;8	45406;5;160;58;
$GPXUP;2572;08:03:30;0;50	01541;8	45389;5;161;58;
$GPXUP;2572;08:03:31;0;50	01553;8	45375;5;161;50;
$GPXUP;2572;08:03:32;0;50	01566;8	45366;5;163;41;
$GPXUP;2572;08:03:33;0;50	01581;8	4536;5;163;52;
$GPXUP;2572;08:03:34;0;50	016;8	45358;5;163;50;
$GPXUP;2572;08:03:35;0;50	01608;8	45345;5;163;52;
$GPXUP;2572;08:03:36;0;50	01618;8	45327;5;162;78;
$GPXUP;2572;08:03:37;0;50	01633;8	45314;5;164;57;
$GPXUP;2572;08:03:38;0;50	01636;8	45292;5;166;50;
$GPXUP;2572;08:03:39;0;50	01638;8	45273;5;169;52;
$GPXUP;2572;08:03:40;0;50	01638;8	4525;5;172;46;
$GPXUP;2572;08:03:41;0;50	01635;8	45233;5;174;46;
$GPXUP;2572;08:03:42;0;50	01624;8	45217;5;173;52;
$GPXUP;2572;08:03:43;0;50	0161;8	45205;5;172;65;
$GPXUP;2572;08:03:44;0;50	01592;8	45196;5;169;53;
$GPXUP;2572;08:03:45;0;50	01579;8	45187;5;166;61;
$GPXUP;2572;08:03:46;0;50	01563;8	45192;5;164;64;
$GPXUP;2572;08:03:47;0;50	01549;8	45202;5;165;60;
$GPXUP;2572;08:03:48;0;50	01535;8	45213;5;165;53;
$GPXUP;2572;08:03:49;0;50	01523;8	45224;5;167;49;
$GPXUP;2572;08:03:50;0;50	01513;8	45236;5;168;52;
$GPXUP;2572;08:03:51;0;50	01502;8	45248;5;167;56;
$GPXUP;2572;08:03:52;0;50	0149;8	45262;5;164;53;
$GPXUP;2572;08:03:53;0;50	01478;8	45274;5;162;55;
$GPXUP;2572;08:03:54;0;50	01469;8	45293;5;160;55;
$GPXUP;2572;08:03:55;0;50	01463;8	45312;5;158;54;
$GPXUP;2572;08:03:56;0;50	01467;8	45328;5;156;41;
$GPXUP;2572;08:03:57;0;50	01477;8	45332;5;153;33;
$GPXUP;2572;08:03:58;0;50	01484;8	4533;5;150;41;
$GPXUP;2572;08:03:59;0;50	01493;8	45327;5;148;6;
$GPXUP;2572;08:04:00;0;50	01492;8	45327;5;148;0;
$GPXUP;2572;08:04:01;0;50	01492;8	45327;5;147;0;
$GPXUP;2572;08:04:02;0;50	01492;8	45327;5;147;0;
$GPXUP;2572;08:04:03;0;50	01492;8	45327;5;147;0;
$GPXUP;2572;08:04:04;0;50	01492;8	45327;5;147;0;
$GPXUP;2572;08:04:05;0;50	01492;8	45327;5;147;0;
$GPXUP;2572;08:04:06;0;50	01492;8	45327;5;147;0;
$GPXUP;2572;08:04:07;0;50	01492;8	45327;5;147;0;
$GPXUP;2572;08:04:08;0;50	01492;8	45327;5;147;0;
$GPXUP;2572;08:04:09;0;50	01492;8	45327;5;147;0;
$GPXUP;2572;08:04:10;0;50	01491;8	45326;5;148;0;
$GPXUP;2572;08:04:11;0;50	01491;8	45326;5;148;0;
$GPXUP;2572;08:04:12;0;50	01491;8	45326;5;148;0;
$GPXUP;2572;08:04:13;0;50	01491;8	45326;5;148;0;
$GPXUP;2572;08:04:14;0;50	01491;8	45326;5;148;0;
$GPXUP;2572;08:04:15;0;50	01491;8	45326;5;148;0;
$GPXUP;2572;08:04:16;0;50	0149;8	45326;5;148;0;
$GPXUP;2572;08:04:17;0;50	0149;8	45326;5;148;0;
$GPXUP;2572;08:04:18;0;50	0149;8	45326;5;148;0;
$GPXUP;2572;08:04:19;0;50	0149;8	45326;5;148;0;
$GPXUP;2572;08:04:20;0;50	0149;8	45326;5;148;0;
$GPXUP;2572;08:04:21;0;50	01489;8	45326;5;149;0;
$GPXUP;2572;08:04:22;0;50	01489;8	45326;5;149;0;
$GPXUP;2572;08:04:23;0;50	01489;8	45326;5;149;0;
$GPXUP;2572;08:04:24;0;50	01489;8	45326;5;149;0;
$GPXUP;2572;08:04:25;0;50	01489;8	45326;5;148;0;
$GPXUP;2572;08:04:26;0;50	01488;8	45327;5;149;0;
$GPXUP;2572;08:04:27;0;50	01488;8	45327;5;149;0;
$GPXUP;2572;08:04:28;0;50	01488;8	45327;5;149;0;
$GPXUP;2572;08:04:29;0;50	01488;8	45327;5;149;0;
$GPXUP;2572;08:04:30;0;50	01488;8	45327;5;149;0;
$GPXUP;2572;08:04:31;0;50	01487;8	45327;5;150;0;
$GPXUP;2572;08:04:32;0;50	01487;8	45327;5;150;0;
$GPXUP;2572;08:04:33;0;50	01487;8	45327;5;150;0;
$GPXUP;2572;08:04:34;0;50	01487;8	45327;5;150;0;
$GPXUP;2572;08:04:35;0;50	01487;8	45325;5;150;0;
$GPXUP;2572;08:04:36;0;50	01487;8	45325;5;150;0;
$GPXUP;2572;08:04:37;0;50	01487;8	45325;5;150;0;
$GPXUP;2572;08:04:38;0;50	01487;8	45325;5;150;0;
$GPXUP;2572;08:04:39;0;50	01487;8	45325;5;150;0;
$GPXUP;2572;08:04:40;0;50	01486;8	45327;5;151;0;
$GPXUP;2572;08:04:41;0;50	01486;8	45327;5;151;0;
$GPXUP;2572;08:04:42;0;50	01486;8	45327;5;151;0;
$GPXUP;2572;08:04:43;0;50	01486;8	45327;5;151;0;
$GPXUP;2572;08:04:44;0;50	01487;8	45327;5;152;0;
$GPXUP;2572;08:04:45;0;50	01486;8	45326;5;152;0;
$GPXUP;2572;08:04:46;0;50	01486;8	45326;5;152;0;
$GPXUP;2572;08:04:47;0;50	01486;8	45326;5;152;0;
$GPXUP;2572;08:04:48;0;50	01486;8	45326;5;152;0;
$GPXUP;2572;08:04:49;0;50	01486;8	45326;5;152;0;
$GPXUP;2572;08:04:50;0;50	01486;8	45326;5;152;0;
$GPXUP;2572;08:04:51;0;50	01485;8	45326;5;153;0;
$GPXUP;2572;08:04:52;0;50	01485;8	45326;5;153;0;
$GPXUP;2572;08:04:53;0;50	01485;8	45326;5;153;0;
$GPXUP;2572;08:04:54;0;50	01485;8	45326;5;153;0;
$GPXUP;2572;08:04:55;0;50	01485;8	45326;5;153;0;
$GPXUP;2572;08:04:56;0;50	01485;8	45326;5;153;0;
$GPXUP;2572;08:04:57;0;50	01485;8	45326;5;153;0;
$GPXUP;2572;08:04:58;0;50	01485;8	45326;5;153;0;
$GPXUP;2572;08:04:59;0;50	01485;8	45326;5;154;0;
$GPXUP;2572;08:05:00;0;50	01485;8	45326;5;154;0;
$GPXUP;2572;08:05:01;0;50	01485;8	45326;5;154;0;
$GPXUP;2572;08:05:02;0;50	01485;8	45326;5;154;0;
$GPXUP;2572;08:05:03;0;50	01485;8	45326;5;154;0;
$GPXUP;2572;08:05:04;0;50	01485;8	45326;5;154;0;
$GPXUP;2572;08:05:05;0;50	01485;8	45326;5;154;0;
$GPXUP;2572;08:05:06;0;50	01485;8	45326;5;154;0;
$GPXUP;2572;08:05:07;0;50	01485;8	45326;5;154;0;
$GPXUP;2572;08:05:08;0;50	01484;8	45326;5;154;0;
$GPXUP;2572;08:05:09;0;50	01484;8	45326;5;154;0;
$GPXUP;2572;08:05:10;0;50	01484;8	45326;5;154;0;
$GPXUP;2572;08:05:11;0;50	01484;8	45326;5;154;0;
$GPXUP;2572;08:05:12;0;50	01484;8	45326;5;154;0;
$GPXUP;2572;08:05:13;0;50	01483;8	45326;5;153;0;
$GPXUP;2572;08:05:14;0;50	01483;8	45326;5;153;0;
$GPXUP;2572;08:05:15;0;50	01483;8	45326;5;153;0;
$GPXUP;2572;08:05:16;0;50	01483;8	45326;5;153;0;
$GPXUP;2572;08:05:17;0;50	01483;8	45326;5;153;0;
$GPXUP;2572;08:05:18;0;50	01483;8	45326;5;153;0;
$GPXUP;2572;08:05:19;0;50	01483;8	45326;5;153;0;
$GPXUP;2572;08:05:20;0;50	01483;8	45326;5;153;0;
$GPXUP;2572;08:05:21;0;50	01483;8	45326;5;153;0;
$GPXUP;2572;08:05:22;0;50	01483;8	45326;5;153;0;
$GPXUP;2572;08:05:23;0;50	01483;8	45326;5;153;0;
$GPXUP;2572;08:05:24;0;50	01483;8	45326;5;153;0;
$GPXUP;2572;08:05:25;0;50	01483;8	45326;5;154;0;
$GPXUP;2572;08:05:26;0;50	01483;8	45326;5;154;0;
$GPXUP;2572;08:05:27;0;50	01483;8	45326;5;154;0;
$GPXUP;2572;08:05:28;0;50	01483;8	45326;5;154;0;
$GPXUP;2572;08:05:29;0;50	01483;8	45326;5;154;0;
$GPXUP;2572;08:05:30;0;50	01483;8	45326;5;154;0;
$GPXUP;2572;08:05:31;0;50	01483;8	45326;5;154;0;
$GPXUP;2572;08:05:32;0;50	01483;8	45326;5;154;0;
$GPXUP;2572;08:05:33;0;50	01483;8	45326;5;154;0;
$GPXUP;2572;08:05:34;0;50	01483;8	45326;5;154;0;
$GPXUP;2572;08:05:35;0;50	01483;8	45326;5;154;0;
$GPXUP;2572;08:05:36;0;50	01483;8	45326;5;154;0;
$GPXUP;2572;08:05:37;0;50	01483;8	45326;5;154;0;
$GPXUP;2572;08:05:38;0;50	01483;8	45326;5;154;0;
$GPXUP;2572;08:05:39;0;50	01483;8	45326;5;154;0;
$GPXUP;2572;08:05:40;0;50	01483;8	45326;5;154;0;
$GPXUP;2572;08:05:41;0;50	01483;8	45326;5;154;0;
$GPXUP;2572;08:05:42;0;50	01483;8	45326;5;154;0;
$GPXUP;2572;08:05:43;0;50	01482;8	45325;5;155;0;
$GPXUP;2572;08:05:44;0;50	01482;8	45325;5;155;0;
$GPXUP;2572;08:05:45;0;50	01482;8	45325;5;155;0;
$GPXUP;2572;08:05:46;0;50	01482;8	45325;5;155;0;
$GPXUP;2572;08:05:47;0;50	01482;8	45325;5;155;0;
$GPXUP;2572;08:05:48;0;50	01482;8	45325;5;155;0;
$GPXUP;2572;08:05:49;0;50	01482;8	45325;5;155;0;
$GPXUP;2572;08:05:50;0;50	01482;8	45325;5;155;0;
$GPXUP;2572;08:05:51;0;50	01482;8	45325;5;155;0;
$GPXUP;2572;08:05:52;0;50	01482;8	45325;5;155;0;
$GPXUP;2572;08:05:53;0;50	01482;8	45325;5;155;0;
$GPXUP;2572;08:05:54;0;50	01482;8	45325;5;155;0;
$GPXUP;2572;08:05:55;0;50	01482;8	45325;5;155;0;
$GPXUP;2572;08:05:56;0;50	01482;8	45325;5;155;0;
$GPXUP;2572;08:05:57;0;50	01482;8	45325;5;155;0;
$GPXUP;2572;08:05:58;0;50	01482;8	45325;5;155;0;
$GPXUP;2572;08:05:59;0;50	01482;8	45325;5;155;0;
$GPXUP;2572;08:06:00;0;50	01482;8	45325;5;155;0;
$GPXUP;2572;08:06:01;0;50	01481;8	45325;5;155;0;
$GPXUP;2572;08:06:02;0;50	01481;8	45325;5;155;0;
$GPXUP;2572;08:06:03;0;50	01481;8	45325;5;155;0;
$GPXUP;2572;08:06:04;0;50	01481;8	45325;5;155;0;
$GPXUP;2572;08:06:05;0;50	01481;8	45325;5;155;0;
$GPXUP;2572;08:06:06;0;50	01481;8	45325;5;155;0;
$GPXUP;2572;08:06:07;0;50	01481;8	45325;5;155;0;
$GPXUP;2572;08:06:08;0;50	01481;8	45325;5;155;0;
$GPXUP;2572;08:06:09;0;50	01481;8	45325;5;155;0;
$GPXUP;2572;08:06:10;0;50	01481;8	45325;5;155;0;
$GPXUP;2572;08:06:11;0;50	01481;8	45325;5;155;0;
$GPXUP;2572;08:06:12;0;50	01481;8	45325;5;155;0;
$GPXUP;2572;08:06:13;0;50	01481;8	45325;5;155;0;
$GPXUP;2572;08:06:14;0;50	01481;8	45325;5;155;0;
$GPXUP;2572;08:06:15;0;50	01481;8	45325;5;155;0;
$GPXUP;2572;08:06:16;0;50	01481;8	45325;5;155;0;
$GPXUP;2572;08:06:17;0;50	01481;8	45325;5;155;0;
$GPXUP;2572;08:06:18;0;50	01481;8	45325;5;155;0;
$GPXUP;2572;08:06:19;0;50	01481;8	45325;5;155;0;
$GPXUP;2572;08:06:20;0;50	01481;8	45325;5;155;0;
$GPXUP;2572;08:06:21;0;50	01481;8	45325;5;155;0;
$GPXUP;2572;08:06:22;0;50	01481;8	45325;5;155;0;
$GPXUP;2572;08:06:23;0;50	01481;8	45325;5;155;0;
$GPXUP;2572;08:06:24;0;50	01481;8	45325;5;155;0;
$GPXUP;2572;08:06:25;0;50	01481;8	45325;5;156;0;
$GPXUP;2572;08:06:26;0;50	01481;8	45325;5;156;0;
$GPXUP;2572;08:06:27;0;50	01481;8	45325;5;156;0;
$GPXUP;2572;08:06:28;0;50	01481;8	45325;5;156;0;
$GPXUP;2572;08:06:29;0;50	01481;8	45325;5;156;0;
$GPXUP;2572;08:06:30;0;50	01481;8	45325;5;156;0;
$GPXUP;2572;08:06:31;0;50	01481;8	45325;5;156;0;
$GPXUP;2572;08:06:32;0;50	01481;8	45326;5;156;0;
$GPXUP;2572;08:06:33;0;50	01481;8	45326;5;156;0;
$GPXUP;2572;08:06:34;0;50	01481;8	45326;5;156;0;
$GPXUP;2572;08:06:35;0;50	01481;8	45326;5;156;0;
$GPXUP;2572;08:06:36;0;50	01481;8	45326;5;156;0;
$GPXUP;2572;08:06:37;0;50	01481;8	45326;5;156;0;
$GPXUP;2572;08:06:38;0;50	01481;8	45326;5;156;0;
$GPXUP;2572;08:06:39;0;50	01481;8	45326;5;156;0;
$GPXUP;2572;08:06:40;0;50	01481;8	45326;5;156;0;
$GPXUP;2572;08:06:41;0;50	01481;8	45326;5;156;0;
$GPXUP;2572;08:06:42;0;50	01481;8	45326;5;156;0;
$GPXUP;2572;08:06:43;0;50	01481;8	45326;5;156;0;
$GPXUP;2572;08:06:44;0;50	01481;8	45326;5;156;0;
$GPXUP;2572;08:06:45;0;50	01481;8	45326;5;156;0;
$GPXUP;2572;08:06:46;0;50	01481;8	45326;5;156;0;
$GPXUP;2572;08:06:47;0;50	01481;8	45326;5;156;0;
$GPXUP;2572;08:06:48;0;50	01481;8	45326;5;156;0;
$GPXUP;2572;08:06:49;0;50	01481;8	45326;5;156;0;
$GPXUP;2572;08:06:50;0;50	01481;8	45326;5;156;0;
$GPXUP;2572;08:06:51;0;50	01481;8	45326;5;156;0;
$GPXUP;2572;08:06:52;0;50	01481;8	45326;5;156;0;
$GPXUP;2572;08:06:53;0;50	01481;8	45326;5;156;0;
$GPXUP;2572;08:06:54;0;50	01481;8	45326;5;156;0;
$GPXUP;2572;08:06:55;0;50	01481;8	45326;5;156;0;
$GPXUP;2572;08:06:56;0;50	01481;8	45326;5;156;0;
$GPXUP;2572;08:06:57;0;50	01481;8	45326;5;156;0;
$GPXUP;2572;08:06:58;0;50	01481;8	45326;5;156;0;
$GPXUP;2572;08:06:59;0;50	01481;8	45326;5;156;0;
$GPXUP;2572;08:07:00;0;50	0148;8	45328;5;156;0;
$GPXUP;2572;08:07:01;0;50	0148;8	45328;5;156;0;
$GPXUP;2572;08:07:02;0;50	0148;8	45328;5;156;0;
$GPXUP;2572;08:07:03;0;50	0148;8	45328;5;156;0;
$GPXUP;2572;08:07:04;0;50	0148;8	45328;5;156;0;
$GPXUP;2572;08:07:05;0;50	0148;8	45328;5;156;0;
$GPXUP;2572;08:07:06;0;50	0148;8	45328;5;156;0;
$GPXUP;2572;08:07:07;0;50	0148;8	45328;5;156;0;
$GPXUP;2572;08:07:08;0;50	0148;8	45328;5;156;0;
$GPXUP;2572;08:07:09;0;50	0148;8	45328;5;156;0;
$GPXUP;2572;08:07:10;0;50	0148;8	45328;5;156;0;
$GPXUP;2572;08:07:11;0;50	0148;8	45328;5;156;0;
$GPXUP;2572;08:07:12;0;50	0148;8	45328;5;156;0;
$GPXUP;2572;08:07:13;0;50	0148;8	45328;5;156;0;
$GPXUP;2572;08:07:14;0;50	0148;8	45328;5;156;0;
$GPXUP;2572;08:07:15;0;50	0148;8	45328;5;156;0;
$GPXUP;2572;08:07:16;0;50	0148;8	45328;5;156;0;
$GPXUP;2572;08:07:17;0;50	01481;8	45326;5;156;0;
$GPXUP;2572;08:07:18;0;50	01481;8	45326;5;156;0;
$GPXUP;2572;08:07:19;0;50	01481;8	45326;5;156;0;
$GPXUP;2572;08:07:20;0;50	01481;8	45326;5;156;0;
$GPXUP;2572;08:07:21;0;50	01481;8	45326;5;156;0;
$GPXUP;2572;08:07:22;0;50	01481;8	45326;5;156;0;
$GPXUP;2572;08:07:23;0;50	01481;8	45326;5;156;0;
$GPXUP;2572;08:07:24;0;50	01481;8	45326;5;156;0;
$GPXUP;2572;08:07:25;0;50	01481;8	45326;5;156;0;
$GPXUP;2572;08:07:26;0;50	01481;8	45326;5;156;0;
$GPXUP;2572;08:07:27;0;50	01481;8	45326;5;156;0;
$GPXUP;2572;08:07:28;0;50	01481;8	45326;5;156;0;
$GPXUP;2572;08:07:29;0;50	01481;8	45326;5;157;0;
$GPXUP;2572;08:07:30;0;50	01481;8	45326;5;157;0;
$GPXUP;2572;08:07:31;0;50	0148;8	45326;5;158;0;
$GPXUP;2572;08:07:32;0;50	0148;8	45326;5;158;0;
$GPXUP;2572;08:07:33;0;50	0148;8	45326;5;158;0;
$GPXUP;2572;08:07:34;0;50	0148;8	45326;5;158;0;
$GPXUP;2572;08:07:35;0;50	0148;8	45326;5;158;0;
$GPXUP;2572;08:07:36;0;50	0148;8	45326;5;158;0;
$GPXUP;2572;08:07:37;0;50	0148;8	45326;5;158;0;
$GPXUP;2572;08:07:38;0;50	0148;8	45326;5;158;0;
$GPXUP;2572;08:07:39;0;50	0148;8	45326;5;158;0;
$GPXUP;2572;08:07:40;0;50	0148;8	45326;5;158;0;
$GPXUP;2572;08:07:41;0;50	0148;8	45326;5;158;0;
$GPXUP;2572;08:07:42;0;50	0148;8	45326;5;158;0;
$GPXUP;2572;08:07:43;0;50	0148;8	45326;5;158;0;
$GPXUP;2572;08:07:44;0;50	0148;8	45326;5;158;0;
$GPXUP;2572;08:07:45;0;50	0148;8	45326;5;158;0;
$GPXUP;2572;08:07:46;0;50	0148;8	45325;5;157;0;
$GPXUP;2572;08:07:47;0;50	0148;8	45325;5;157;0;
$GPXUP;2572;08:07:48;0;50	0148;8	45325;5;157;0;
$GPXUP;2572;08:07:49;0;50	0148;8	45325;5;157;0;
$GPXUP;2572;08:07:50;0;50	0148;8	45325;5;157;0;
$GPXUP;2572;08:07:51;0;50	0148;8	45325;5;157;0;
$GPXUP;2572;08:07:52;0;50	0148;8	45325;5;157;0;
$GPXUP;2572;08:07:53;0;50	0148;8	45325;5;157;0;
$GPXUP;2572;08:07:54;0;50	0148;8	45325;5;157;0;
$GPXUP;2572;08:07:55;0;50	0148;8	45325;5;157;0;
$GPXUP;2572;08:07:56;0;50	0148;8	45325;5;157;0;
$GPXUP;2572;08:07:57;0;50	0148;8	45325;5;157;0;
$GPXUP;2572;08:07:58;0;50	0148;8	45325;5;157;0;
$GPXUP;2572;08:07:59;0;50	0148;8	45325;5;157;0;
$GPXUP;2572;08:08:00;0;50	0148;8	45325;5;157;0;
$GPXUP;2572;08:08:01;0;50	0148;8	45325;5;157;0;
$GPXUP;2572;08:08:02;0;50	0148;8	45325;5;157;0;
$GPXUP;2572;08:08:03;0;50	0148;8	45325;5;157;0;
$GPXUP;2572;08:08:04;0;50	0148;8	45325;5;157;0;
$GPXUP;2572;08:08:05;0;50	0148;8	45325;5;157;0;
$GPXUP;2572;08:08:06;0;50	0148;8	45325;5;157;0;
$GPXUP;2572;08:08:07;0;50	0148;8	45325;5;157;0;
$GPXUP;2572;08:08:08;0;50	0148;8	45325;5;157;0;
$GPXUP;2572;08:08:09;0;50	0148;8	45325;5;157;0;
$GPXUP;2572;08:08:10;0;50	0148;8	45325;5;157;0;
$GPXUP;2572;08:08:11;0;50	0148;8	45325;5;157;0;
$GPXUP;2572;08:08:12;0;50	0148;8	45325;5;157;0;
$GPXUP;2572;08:08:13;0;50	0148;8	45325;5;157;6;
$GPXUP;2572;08:08:14;0;50	0148;8	45326;5;158;0;
$GPXUP;2572;08:08:15;0;50	0148;8	45326;5;158;0;
$GPXUP;2572;08:08:16;0;50	0148;8	45326;5;158;0;
$GPXUP;2572;08:08:17;0;50	0148;8	45326;5;158;0;
$GPXUP;2572;08:08:18;0;50	0148;8	45326;5;158;0;
$GPXUP;2572;08:08:19;0;50	0148;8	45326;5;158;0;
$GPXUP;2572;08:08:20;0;50	0148;8	45325;5;157;0;
$GPXUP;2572;08:08:21;0;50	0148;8	45325;5;157;0;
$GPXUP;2572;08:08:22;0;50	0148;8	45325;5;157;0;
$GPXUP;2572;08:08:23;0;50	0148;8	45325;5;157;0;
$GPXUP;2572;08:08:24;0;50	0148;8	45325;5;157;0;
$GPXUP;2572;08:08:25;0;50	0148;8	45325;5;157;0;
$GPXUP;2572;08:08:26;0;50	0148;8	45325;5;157;0;
$GPXUP;2572;08:08:27;0;50	0148;8	45325;5;157;0;
$GPXUP;2572;08:08:28;0;50	0148;8	45325;5;157;0;
$GPXUP;2572;08:08:29;0;50	0148;8	45325;5;157;0;
$GPXUP;2572;08:08:30;0;50	0148;8	45325;5;157;0;
$GPXUP;2572;08:08:31;0;50	0148;8	45325;5;157;0;
$GPXUP;2572;08:08:32;0;50	0148;8	45325;5;157;0;
$GPXUP;2572;08:08:33;0;50	0148;8	45325;5;157;0;
$GPXUP;2572;08:08:34;0;50	0148;8	45325;5;157;0;
$GPXUP;2572;08:08:35;0;50	01481;8	45325;5;158;0;
$GPXUP;2572;08:08:36;0;50	01481;8	45325;5;158;0;
$GPXUP;2572;08:08:37;0;50	01481;8	45325;5;158;0;
$GPXUP;2572;08:08:38;0;50	01481;8	45325;5;158;0;
$GPXUP;2572;08:08:39;0;50	01481;8	45325;5;158;0;
$GPXUP;2572;08:08:40;0;50	01481;8	45325;5;158;0;
$GPXUP;2572;08:08:41;0;50	01481;8	45325;5;158;0;
$GPXUP;2572;08:08:42;0;50	01481;8	45325;5;158;0;
$GPXUP;2572;08:08:43;0;50	01481;8	45325;5;158;0;
$GPXUP;2572;08:08:44;0;50	01481;8	45325;5;158;0;
$GPXUP;2572;08:08:45;0;50	01481;8	45325;5;158;0;
$GPXUP;2572;08:08:46;0;50	01481;8	45325;5;158;0;
$GPXUP;2572;08:08:47;0;50	01481;8	45325;5;158;0;
$GPXUP;2572;08:08:48;0;50	01482;8	45325;5;158;0;
$GPXUP;2572;08:08:49;0;50	01482;8	45325;5;158;0;
$GPXUP;2572;08:08:50;0;50	01482;8	45325;5;158;0;
$GPXUP;2572;08:08:51;0;50	01482;8	45325;5;158;0;
$GPXUP;2572;08:08:52;0;50	01482;8	45325;5;158;0;
$GPXUP;2572;08:08:53;0;50	01482;8	45325;5;158;0;
$GPXUP;2572;08:08:54;0;50	01482;8	45325;5;158;0;
$GPXUP;2572;08:08:55;0;50	01482;8	45325;5;158;0;
$GPXUP;2572;08:08:56;0;50	01482;8	45325;5;158;0;
$GPXUP;2572;08:08:57;0;50	01482;8	45325;5;158;0;
$GPXUP;2572;08:08:58;0;50	01482;8	45325;5;158;0;
$GPXUP;2572;08:08:59;0;50	01482;8	45325;5;158;0;
$GPXUP;2572;08:09:00;0;50	01482;8	45325;5;158;0;
$GPXUP;2572;08:09:01;0;50	01482;8	45325;5;158;0;
$GPXUP;2572;08:09:02;0;50	01482;8	45325;5;158;0;
$GPXUP;2572;08:09:03;0;50	01482;8	45325;5;158;0;
$GPXUP;2572;08:09:04;0;50	01482;8	45325;5;158;0;
$GPXUP;2572;08:09:05;0;50	01482;8	45325;5;158;0;
$GPXUP;2572;08:09:06;0;50	01482;8	45325;5;158;0;
$GPXUP;2572;08:09:07;0;50	01482;8	45325;5;158;0;
$GPXUP;2572;08:09:08;0;50	01482;8	45325;5;158;0;
$GPXUP;2572;08:09:09;0;50	01482;8	45325;5;158;0;
$GPXUP;2572;08:09:10;0;50	01482;8	45325;5;158;0;
$GPXUP;2572;08:09:11;0;50	01482;8	45325;5;158;0;
$GPXUP;2572;08:09:12;0;50	01482;8	45325;5;158;0;
$GPXUP;2572;08:09:13;0;50	01482;8	45325;5;158;0;
$GPXUP;2572;08:09:14;0;50	01482;8	45325;5;158;0;
$GPXUP;2572;08:09:15;0;50	01482;8	45324;5;158;0;
$GPXUP;2572;08:09:16;0;50	01482;8	45324;5;158;0;
$GPXUP;2572;08:09:17;0;50	01482;8	45324;5;158;0;
$GPXUP;2572;08:09:18;0;50	01482;8	45324;5;158;0;
$GPXUP;2572;08:09:19;0;50	01482;8	45324;5;158;0;
$GPXUP;2572;08:09:20;0;50	01482;8	45324;5;158;0;
$GPXUP;2572;08:09:21;0;50	01482;8	45324;5;158;0;
$GPXUP;2572;08:09:22;0;50	01482;8	45324;5;158;0;
$GPXUP;2572;08:09:23;0;50	01482;8	45324;5;158;0;
$GPXUP;2572;08:09:24;0;50	01482;8	45324;5;158;0;
$GPXUP;2572;08:09:25;0;50	01482;8	45324;5;158;0;
$GPXUP;2572;08:09:26;0;50	01482;8	45324;5;158;0;
$GPXUP;2572;08:09:27;0;50	01482;8	45324;5;158;0;
$GPXUP;2572;08:09:28;0;50	01482;8	45324;5;158;0;
$GPXUP;2572;08:09:29;0;50	01482;8	45324;5;158;0;
$GPXUP;2572;08:09:30;0;50	01482;8	45324;5;158;0;
$GPXUP;2572;08:09:31;0;50	01483;8	45324;5;159;0;
$GPXUP;2572;08:09:32;0;50	01483;8	45324;5;159;0;
$GPXUP;2572;08:09:33;0;50	01483;8	45324;5;159;0;
$GPXUP;2572;08:09:34;0;50	01483;8	45324;5;159;0;
$GPXUP;2572;08:09:35;0;50	01483;8	45324;5;159;0;
$GPXUP;2572;08:09:36;0;50	01483;8	45324;5;159;0;
$GPXUP;2572;08:09:37;0;50	01483;8	45324;5;159;0;
$GPXUP;2572;08:09:38;0;50	01483;8	45324;5;159;0;
$GPXUP;2572;08:09:39;0;50	01483;8	45324;5;159;0;
$GPXUP;2572;08:09:40;0;50	01483;8	45324;5;159;0;
$GPXUP;2572;08:09:41;0;50	01483;8	45325;5;159;0;
$GPXUP;2572;08:09:42;0;50	01483;8	45325;5;159;0;
$GPXUP;2572;08:09:43;0;50	01483;8	45325;5;159;0;
$GPXUP;2572;08:09:44;0;50	01483;8	45325;5;159;0;
$GPXUP;2572;08:09:45;0;50	01483;8	45325;5;159;0;
$GPXUP;2572;08:09:46;0;50	01483;8	45325;5;159;0;
$GPXUP;2572;08:09:47;0;50	01483;8	45325;5;159;0;
$GPXUP;2572;08:09:48;0;50	01483;8	45325;5;159;0;
$GPXUP;2572;08:09:49;0;50	01483;8	45325;5;159;0;
$GPXUP;2572;08:09:50;0;50	01483;8	45325;5;159;0;
$GPXUP;2572;08:09:51;0;50	01483;8	45325;5;159;0;
$GPXUP;2572;08:09:52;0;50	01483;8	45325;5;159;0;
$GPXUP;2572;08:09:53;0;50	01483;8	45325;5;159;0;
$GPXUP;2572;08:09:54;0;50	01483;8	45325;5;159;0;
$GPXUP;2572;08:09:55;0;50	01483;8	45325;5;159;0;
$GPXUP;2572;08:09:56;0;50	01483;8	45325;5;159;0;
$GPXUP;2572;08:09:57;0;50	01483;8	45325;5;159;0;
$GPXUP;2572;08:09:58;0;50	01483;8	45325;5;159;0;
$GPXUP;2572;08:09:59;0;50	01483;8	45325;5;159;0;
$GPXUP;2572;08:10:00;0;50	01483;8	45325;5;159;0;
$GPXUP;2572;08:10:01;0;50	01483;8	45325;5;159;0;
$GPXUP;2572;08:10:02;0;50	01483;8	45325;5;159;0;
$GPXUP;2572;08:10:03;0;50	01483;8	45325;5;159;0;
$GPXUP;2572;08:10:04;0;50	01483;8	45325;5;159;0;
$GPXUP;2572;08:10:05;0;50	01483;8	45325;5;159;0;
$GPXUP;2572;08:10:06;0;50	01483;8	45326;5;159;0;
$GPXUP;2572;08:10:07;0;50	01483;8	45326;5;159;0;
$GPXUP;2572;08:10:08;0;50	01483;8	45326;5;159;0;
$GPXUP;2572;08:10:09;0;50	01483;8	45326;5;159;0;
$GPXUP;2572;08:10:10;0;50	01483;8	45326;5;159;0;
$GPXUP;2572;08:10:11;0;50	01483;8	45326;5;159;0;
$GPXUP;2572;08:10:12;0;50	01483;8	45326;5;159;0;
$GPXUP;2572;08:10:13;0;50	01483;8	45326;5;159;0;
$GPXUP;2572;08:10:14;0;50	01483;8	45326;5;159;0;
$GPXUP;2572;08:10:15;0;50	01483;8	45326;5;159;0;
$GPXUP;2572;08:10:16;0;50	01483;8	45326;5;159;0;
$GPXUP;2572;08:10:17;0;50	01483;8	45326;5;159;0;
$GPXUP;2572;08:10:18;0;50	01483;8	45326;5;159;0;
$GPXUP;2572;08:10:19;0;50	01483;8	45326;5;159;0;
$GPXUP;2572;08:10:20;0;50	01483;8	45326;5;159;0;
$GPXUP;2572;08:10:21;0;50	01483;8	45326;5;159;0;
$GPXUP;2572;08:10:22;0;50	01483;8	45326;5;159;0;
$GPXUP;2572;08:10:23;0;50	01483;8	45326;5;159;0;
$GPXUP;2572;08:10:24;0;50	01483;8	45326;5;159;0;
$GPXUP;2572;08:10:25;0;50	01483;8	45326;5;159;0;
$GPXUP;2572;08:10:26;0;50	01483;8	45326;5;159;0;
$GPXUP;2572;08:10:27;0;50	01483;8	45326;5;159;0;
$GPXUP;2572;08:10:28;0;50	01483;8	45326;5;159;0;
$GPXUP;2572;08:10:29;0;50	01483;8	45326;5;159;0;
$GPXUP;2572;08:10:30;0;50	01483;8	45326;5;159;0;
$GPXUP;2572;08:10:31;0;50	01483;8	45326;5;159;0;
$GPXUP;2572;08:10:32;0;50	01483;8	45326;5;159;0;
$GPXUP;2572;08:10:33;0;50	01483;8	45326;5;159;0;
$GPXUP;2572;08:10:34;0;50	01483;8	45326;5;159;0;
$GPXUP;2572;08:10:35;0;50	01483;8	45326;5;159;0;
$GPXUP;2572;08:10:36;0;50	01483;8	45326;5;159;0;
$GPXUP;2572;08:10:37;0;50	01483;8	45326;5;159;0;
$GPXUP;2572;08:10:38;0;50	01483;8	45326;5;159;0;
$GPXUP;2572;08:10:39;0;50	01483;8	45326;5;159;0;
$GPXUP;2572;08:10:40;0;50	01482;8	45326;5;160;0;
$GPXUP;2572;08:10:41;0;50	01482;8	45326;5;160;0;
$GPXUP;2572;08:10:42;0;50	01482;8	45326;5;160;0;
$GPXUP;2572;08:10:43;0;50	01482;8	45325;5;160;0;
$GPXUP;2572;08:10:44;0;50	01482;8	45325;5;160;0;
$GPXUP;2572;08:10:45;0;50	01482;8	45325;5;160;0;
$GPXUP;2572;08:10:46;0;50	01482;8	45325;5;160;0;
$GPXUP;2572;08:10:47;0;50	01482;8	45325;5;160;0;
$GPXUP;2572;08:10:48;0;50	01482;8	45325;5;160;0;
$GPXUP;2572;08:10:49;0;50	01482;8	45325;5;160;0;
$GPXUP;2572;08:10:50;0;50	01482;8	45325;5;160;0;
$GPXUP;2572;08:10:51;0;50	01482;8	45325;5;160;0;
$GPXUP;2572;08:10:52;0;50	01482;8	45325;5;160;0;
$GPXUP;2572;08:10:53;0;50	01482;8	45325;5;160;0;
$GPXUP;2572;08:10:54;0;50	01482;8	45325;5;160;0;
$GPXUP;2572;08:10:55;0;50	01482;8	45325;5;160;0;
$GPXUP;2572;08:10:56;0;50	01482;8	45325;5;160;0;
$GPXUP;2572;08:10:57;0;50	01482;8	45325;5;160;0;
$GPXUP;2572;08:10:58;0;50	01482;8	45326;5;160;0;
$GPXUP;2572;08:10:59;0;50	01482;8	45326;5;160;0;
$GPXUP;2572;08:11:00;0;50	01482;8	45326;5;160;0;
$GPXUP;2572;08:11:01;0;50	01482;8	45326;5;160;0;
$GPXUP;2572;08:11:02;0;50	01482;8	45326;5;160;0;
$GPXUP;2572;08:11:03;0;50	01482;8	45326;5;160;0;
$GPXUP;2572;08:11:04;0;50	01482;8	45326;5;160;0;
$GPXUP;2572;08:11:05;0;50	01482;8	45326;5;160;0;
$GPXUP;2572;08:11:06;0;50	01482;8	45326;5;160;0;
$GPXUP;2572;08:11:07;0;50	01482;8	45326;5;160;0;
$GPXUP;2572;08:11:08;0;50	01482;8	45326;5;160;0;
$GPXUP;2572;08:11:09;0;50	01482;8	45326;5;160;0;
$GPXUP;2572;08:11:10;0;50	01482;8	45326;5;160;0;
$GPXUP;2572;08:11:11;0;50	01483;8	45326;5;161;0;
$GPXUP;2572;08:11:12;0;50	01483;8	45326;5;161;0;
$GPXUP;2572;08:11:13;0;50	01483;8	45326;5;161;0;
$GPXUP;2572;08:11:14;0;50	01483;8	45326;5;161;0;
$GPXUP;2572;08:11:15;0;50	01483;8	45326;5;161;0;
$GPXUP;2572;08:11:16;0;50	01483;8	45326;5;161;0;
$GPXUP;2572;08:11:17;0;50	01483;8	45326;5;161;0;
$GPXUP;2572;08:11:18;0;50	01483;8	45326;5;161;0;
$GPXUP;2572;08:11:19;0;50	01483;8	45326;5;161;0;
$GPXUP;2572;08:11:20;0;50	01483;8	45326;5;161;0;
$GPXUP;2572;08:11:21;0;50	01483;8	45326;5;161;0;
$GPXUP;2572;08:11:22;0;50	01483;8	45326;5;161;0;
$GPXUP;2572;08:11:23;0;50	01483;8	45326;5;161;0;
$GPXUP;2572;08:11:24;0;50	01483;8	45326;5;161;0;
$GPXUP;2572;08:11:25;0;50	01483;8	45326;5;161;0;
$GPXUP;2572;08:11:26;0;50	01483;8	45326;5;161;0;
$GPXUP;2572;08:11:27;0;50	01483;8	45326;5;161;0;
$GPXUP;2572;08:11:28;0;50	01483;8	45326;5;161;0;
$GPXUP;2572;08:11:29;0;50	01483;8	45326;5;161;0;
$GPXUP;2572;08:11:30;0;50	01483;8	45326;5;161;0;
$GPXUP;2572;08:11:31;0;50	01483;8	45326;5;161;0;
$GPXUP;2572;08:11:32;0;50	01483;8	45326;5;161;0;
$GPXUP;2572;08:11:33;0;50	01483;8	45326;5;161;0;
$GPXUP;2572;08:11:34;0;50	01483;8	45326;5;161;0;
$GPXUP;2572;08:11:35;0;50	01483;8	45327;5;161;0;
$GPXUP;2572;08:11:36;0;50	01483;8	45327;5;161;0;
$GPXUP;2572;08:11:37;0;50	01483;8	45327;5;161;0;
$GPXUP;2572;08:11:38;0;50	01483;8	45327;5;161;0;
$GPXUP;2572;08:11:39;0;50	01483;8	45327;5;161;0;
$GPXUP;2572;08:11:40;0;50	01483;8	45327;5;161;0;
$GPXUP;2572;08:11:41;0;50	01483;8	45327;5;161;0;
$GPXUP;2572;08:11:42;0;50	01483;8	45327;5;161;0;
$GPXUP;2572;08:11:43;0;50	01483;8	45327;5;161;0;
$GPXUP;2572;08:11:44;0;50	01483;8	45327;5;161;0;
$GPXUP;2572;08:11:45;0;50	01483;8	45327;5;161;0;
$GPXUP;2572;08:11:46;0;50	01483;8	45327;5;161;0;
$GPXUP;2572;08:11:47;0;50	01483;8	45327;5;161;0;
$GPXUP;2572;08:11:48;0;50	01483;8	45327;5;161;0;
$GPXUP;2572;08:11:49;0;50	01483;8	45327;5;161;0;
$GPXUP;2572;08:11:50;0;50	01483;8	45327;5;161;0;
$GPXUP;2572;08:11:51;0;50	01483;8	45327;5;161;0;
$GPXUP;2572;08:11:52;0;50	01483;8	45327;5;161;0;
$GPXUP;2572;08:11:53;0;50	01483;8	45327;5;161;0;
$GPXUP;2572;08:11:54;0;50	01483;8	45327;5;161;0;
$GPXUP;2572;08:11:55;0;50	01483;8	45327;5;161;0;
$GPXUP;2572;08:11:56;0;50	01483;8	45327;5;161;0;
$GPXUP;2572;08:11:57;0;50	01483;8	45327;5;161;0;
$GPXUP;2572;08:11:58;0;50	01483;8	45327;5;161;0;
$GPXUP;2572;08:11:59;0;50	01483;8	45327;5;161;0;
$GPXUP;2572;08:12:00;0;50	01483;8	45327;5;161;0;
$GPXUP;2572;08:12:01;0;50	01483;8	45327;5;161;0;
$GPXUP;2572;08:12:02;0;50	01483;8	45327;5;161;0;
$GPXUP;2572;08:12:03;0;50	01483;8	45327;5;161;0;
$GPXUP;2572;08:12:04;0;50	01483;8	45327;5;161;0;
$GPXUP;2572;08:12:05;0;50	01483;8	45327;5;161;0;
$GPXUP;2572;08:12:06;0;50	01483;8	45327;5;161;0;
$GPXUP;2572;08:12:07;0;50	01483;8	45327;5;161;0;
$GPXUP;2572;08:12:08;0;50	01483;8	45327;5;161;0;
$GPXUP;2572;08:12:09;0;50	01483;8	45327;5;161;0;
$GPXUP;2572;08:12:10;0;50	01483;8	45327;5;161;0;
$GPXUP;2572;08:12:11;0;50	01483;8	45327;5;161;0;
$GPXUP;2572;08:12:12;0;50	01483;8	45327;5;161;0;
$GPXUP;2572;08:12:13;0;50	01483;8	45327;5;161;0;
$GPXUP;2572;08:12:14;0;50	01483;8	45327;5;161;0;
$GPXUP;2572;08:12:15;0;50	01483;8	45327;5;161;0;
$GPXUP;2572;08:12:16;0;50	01483;8	45327;5;161;0;
$GPXUP;2572;08:12:17;0;50	01483;8	45327;5;161;0;
$GPXUP;2572;08:12:18;0;50	01482;8	45327;5;161;0;
$GPXUP;2572;08:12:19;0;50	01482;8	45327;5;161;0;
$GPXUP;2572;08:12:20;0;50	01482;8	45327;5;161;0;
$GPXUP;2572;08:12:21;0;50	01482;8	45327;5;161;0;
$GPXUP;2572;08:12:22;0;50	01482;8	45327;5;161;0;
$GPXUP;2572;08:12:23;0;50	01482;8	45327;5;161;0;
$GPXUP;2572;08:12:24;0;50	01482;8	45327;5;161;0;
$GPXUP;2572;08:12:25;0;50	01482;8	45327;5;161;0;
$GPXUP;2572;08:12:26;0;50	01482;8	45327;5;161;0;
$GPXUP;2572;08:12:27;0;50	01482;8	45327;5;161;0;
$GPXUP;2572;08:12:28;0;50	01482;8	45327;5;161;0;
$GPXUP;2572;08:12:29;0;50	01482;8	45327;5;161;0;
$GPXUP;2572;08:12:30;0;50	01482;8	45327;5;161;0;
$GPXUP;2572;08:12:31;0;50	01482;8	45327;5;161;0;
$GPXUP;2572;08:12:32;0;50	01482;8	45327;5;161;0;
$GPXUP;2572;08:12:33;0;50	01482;8	45327;5;161;0;
$GPXUP;2572;08:12:34;0;50	01482;8	45327;5;161;0;
$GPXUP;2572;08:12:35;0;50	01482;8	45326;5;161;0;
$GPXUP;2572;08:12:36;0;50	01482;8	45326;5;161;0;
$GPXUP;2572;08:12:37;0;50	01482;8	45326;5;161;0;
$GPXUP;2572;08:12:38;0;50	01482;8	45326;5;161;0;
$GPXUP;2572;08:12:39;0;50	01482;8	45326;5;161;0;
$GPXUP;2572;08:12:40;0;50	01482;8	45326;5;161;0;
$GPXUP;2572;08:12:41;0;50	01482;8	45326;5;161;0;
$GPXUP;2572;08:12:42;0;50	01482;8	45326;5;161;0;
$GPXUP;2572;08:12:43;0;50	01482;8	45326;5;161;0;
$GPXUP;2572;08:12:44;0;50	01483;8	45326;5;162;0;
$GPXUP;2572;08:12:45;0;50	01483;8	45326;5;162;0;
$GPXUP;2572;08:12:46;0;50	01483;8	45326;5;162;0;
$GPXUP;2572;08:12:47;0;50	01483;8	45326;5;162;0;
$GPXUP;2572;08:12:48;0;50	01483;8	45326;5;162;0;
$GPXUP;2572;08:12:49;0;50	01483;8	45326;5;162;0;
$GPXUP;2572;08:12:50;0;50	01483;8	45326;5;162;0;
$GPXUP;2572;08:12:51;0;50	01483;8	45326;5;162;0;
$GPXUP;2572;08:12:52;0;50	01483;8	45326;5;162;0;
$GPXUP;2572;08:12:53;0;50	01483;8	45326;5;162;0;
$GPXUP;2572;08:12:54;0;50	01483;8	45326;5;162;0;
$GPXUP;2572;08:12:55;0;50	01482;8	45326;5;163;0;
$GPXUP;2572;08:12:56;0;50	01482;8	45326;5;163;0;
$GPXUP;2572;08:12:57;0;50	01482;8	45326;5;163;0;
$GPXUP;2572;08:12:58;0;50	01482;8	45326;5;163;0;
$GPXUP;2572;08:12:59;0;50	01482;8	45326;5;163;0;
$GPXUP;2572;08:13:00;0;50	01482;8	45326;5;163;0;
$GPXUP;2572;08:13:01;0;50	01482;8	45326;5;163;0;
$GPXUP;2572;08:13:02;0;50	01482;8	45326;5;163;0;
$GPXUP;2572;08:13:03;0;50	01482;8	45326;5;163;0;
$GPXUP;2572;08:13:04;0;50	01482;8	45326;5;163;0;
$GPXUP;2572;08:13:05;0;50	01482;8	45326;5;163;0;
$GPXUP;2572;08:13:06;0;50	01482;8	45326;5;163;0;
$GPXUP;2572;08:13:07;0;50	01482;8	45326;5;163;0;
$GPXUP;2572;08:13:08;0;50	01482;8	45326;5;163;0;
$GPXUP;2572;08:13:09;0;50	01482;8	45326;5;163;0;
$GPXUP;2572;08:13:10;0;50	01482;8	45326;5;163;0;
$GPXUP;2572;08:13:11;0;50	01482;8	45326;5;163;0;
$GPXUP;2572;08:13:12;0;50	01482;8	45326;5;163;0;
$GPXUP;2572;08:13:13;0;50	01482;8	45326;5;163;0;
$GPXUP;2572;08:13:14;0;50	01482;8	45326;5;163;0;
$GPXUP;2572;08:13:15;0;50	01483;8	45326;5;162;0;
$GPXUP;2572;08:13:16;0;50	01483;8	45326;5;162;0;
$GPXUP;2572;08:13:17;0;50	01483;8	45326;5;162;0;
$GPXUP;2572;08:13:18;0;50	01483;8	45326;5;162;0;
$GPXUP;2572;08:13:19;0;50	01482;8	45326;5;163;0;
$GPXUP;2572;08:13:20;0;50	01482;8	45326;5;163;0;
$GPXUP;2572;08:13:21;0;50	01482;8	45326;5;163;0;
$GPXUP;2572;08:13:22;0;50	01482;8	45326;5;163;0;
$GPXUP;2572;08:13:23;0;50	01482;8	45326;5;163;0;
$GPXUP;2572;08:13:24;0;50	01482;8	45326;5;163;0;
$GPXUP;2572;08:13:25;0;50	01482;8	45326;5;163;0;
$GPXUP;2572;08:13:26;0;50	01482;8	45326;5;163;0;
$GPXUP;2572;08:13:27;0;50	01482;8	45326;5;163;0;
$GPXUP;2572;08:13:28;0;50	01482;8	45326;5;163;0;
$GPXUP;2572;08:13:29;0;50	01482;8	45326;5;163;0;
$GPXUP;2572;08:13:30;0;50	01482;8	45326;5;163;0;
$GPXUP;2572;08:13:31;0;50	01482;8	45326;5;163;0;
$GPXUP;2572;08:13:32;0;50	01482;8	45326;5;163;0;
$GPXUP;2572;08:13:33;0;50	01482;8	45326;5;163;0;
$GPXUP;2572;08:13:34;0;50	01482;8	45326;5;163;0;
$GPXUP;2572;08:13:35;0;50	01482;8	45326;5;163;0;
$GPXUP;2572;08:13:36;0;50	01482;8	45326;5;163;0;
$GPXUP;2572;08:13:37;0;50	01482;8	45326;5;163;0;
$GPXUP;2572;08:13:38;0;50	01482;8	45326;5;163;0;
$GPXUP;2572;08:13:39;0;50	01482;8	45326;5;163;0;
$GPXUP;2572;08:13:40;0;50	01481;8	45325;5;163;0;
$GPXUP;2572;08:13:41;0;50	01481;8	45325;5;163;0;
$GPXUP;2572;08:13:42;0;50	01481;8	45325;5;163;0;
$GPXUP;2572;08:13:43;0;50	01481;8	45325;5;163;0;
$GPXUP;2572;08:13:44;0;50	01481;8	45325;5;163;0;
$GPXUP;2572;08:13:45;0;50	01481;8	45325;5;163;0;
$GPXUP;2572;08:13:46;0;50	01481;8	45325;5;163;0;
$GPXUP;2572;08:13:47;0;50	01481;8	45325;5;163;0;
$GPXUP;2572;08:13:48;0;50	01481;8	45325;5;163;0;
$GPXUP;2572;08:13:49;0;50	01481;8	45325;5;163;0;
$GPXUP;2572;08:13:50;0;50	01481;8	45325;5;163;0;
$GPXUP;2572;08:13:51;0;50	01481;8	45325;5;163;0;
$GPXUP;2572;08:13:52;0;50	01481;8	45325;5;163;0;
$GPXUP;2572;08:13:53;0;50	01481;8	45325;5;163;0;
$GPXUP;2572;08:13:54;0;50	01481;8	45325;5;163;0;
$GPXUP;2572;08:13:55;0;50	01481;8	45325;5;163;0;
$GPXUP;2572;08:13:56;0;50	01481;8	45325;5;163;0;
$GPXUP;2572;08:13:57;0;50	01481;8	45325;5;163;0;
$GPXUP;2572;08:13:58;0;50	01481;8	45325;5;163;0;
$GPXUP;2572;08:13:59;0;50	01481;8	45325;5;163;0;
$GPXUP;2572;08:14:00;0;50	01481;8	45327;5;163;0;
$GPXUP;2572;08:14:01;0;50	01481;8	45327;5;163;0;
$GPXUP;2572;08:14:02;0;50	01481;8	45327;5;163;0;
$GPXUP;2572;08:14:03;0;50	01482;8	45327;5;164;0;
$GPXUP;2572;08:14:04;0;50	01482;8	45327;5;164;0;
$GPXUP;2572;08:14:05;0;50	01482;8	45327;5;164;0;
$GPXUP;2572;08:14:06;0;50	01482;8	45327;5;164;0;
$GPXUP;2572;08:14:07;0;50	01482;8	45327;5;164;0;
$GPXUP;2572;08:14:08;0;50	01482;8	45327;5;164;0;
$GPXUP;2572;08:14:09;0;50	01482;8	45327;5;164;0;
$GPXUP;2572;08:14:10;0;50	01482;8	45327;5;164;0;
$GPXUP;2572;08:14:11;0;50	01482;8	45327;5;164;0;
$GPXUP;2572;08:14:12;0;50	01482;8	45327;5;164;0;
$GPXUP;2572;08:14:13;0;50	01482;8	45327;5;164;0;
$GPXUP;2572;08:14:14;0;50	01482;8	45327;5;164;0;
$GPXUP;2572;08:14:15;0;50	01482;8	45328;5;164;0;
$GPXUP;2572;08:14:16;0;50	01482;8	45328;5;164;0;
$GPXUP;2572;08:14:17;0;50	01482;8	45328;5;164;0;
$GPXUP;2572;08:14:18;0;50	01482;8	45328;5;164;0;
$GPXUP;2572;08:14:19;0;50	01482;8	45328;5;164;0;
$GPXUP;2572;08:14:20;0;50	01482;8	45328;5;164;0;
$GPXUP;2572;08:14:21;0;50	01482;8	45328;5;164;0;
$GPXUP;2572;08:14:22;0;50	01482;8	45328;5;164;0;
$GPXUP;2572;08:14:23;0;50	01482;8	45328;5;164;0;
$GPXUP;2572;08:14:24;0;50	01482;8	45328;5;164;0;
$GPXUP;2572;08:14:25;0;50	01482;8	45328;5;164;0;
$GPXUP;2572;08:14:26;0;50	01482;8	45328;5;164;0;
$GPXUP;2572;08:14:27;0;50	01482;8	45328;5;164;0;
$GPXUP;2572;08:14:28;0;50	01482;8	45328;5;164;0;
$GPXUP;2572;08:14:29;0;50	01482;8	45328;5;164;0;
$GPXUP;2572;08:14:30;0;50	01482;8	45328;5;164;0;
$GPXUP;2572;08:14:31;0;50	01482;8	45328;5;164;0;
$GPXUP;2572;08:14:32;0;50	01482;8	45328;5;164;0;
$GPXUP;2572;08:14:33;0;50	01482;8	45328;5;164;0;
$GPXUP;2572;08:14:34;0;50	01482;8	45328;5;164;0;
$GPXUP;2572;08:14:35;0;50	01482;8	45328;5;164;0;
$GPXUP;2572;08:14:36;0;50	01482;8	45328;5;164;0;
$GPXUP;2572;08:14:37;0;50	01482;8	45328;5;164;0;
$GPXUP;2572;08:14:38;0;50	01482;8	45328;5;164;0;
$GPXUP;2572;08:14:39;0;50	01482;8	45328;5;164;0;
$GPXUP;2572;08:14:40;0;50	01482;8	45328;5;164;0;
$GPXUP;2572;08:14:41;0;50	01482;8	45328;5;164;0;
$GPXUP;2572;08:14:42;0;50	01482;8	45328;5;164;0;
$GPXUP;2572;08:14:43;0;50	01482;8	45328;5;164;0;
$GPXUP;2572;08:14:44;0;50	01482;8	45328;5;164;0;
$GPXUP;2572;08:14:45;0;50	01482;8	45328;5;164;0;
$GPXUP;2572;08:14:46;0;50	01482;8	45328;5;164;0;
$GPXUP;2572;08:14:47;0;50	01482;8	45328;5;164;0;
$GPXUP;2572;08:14:48;0;50	01482;8	45328;5;164;0;
$GPXUP;2572;08:14:49;0;50	01482;8	45328;5;164;0;
$GPXUP;2572;08:14:50;0;50	01482;8	45328;5;164;0;
$GPXUP;2572;08:14:51;0;50	01482;8	45328;5;164;0;
$GPXUP;2572;08:14:52;0;50	01482;8	45328;5;164;0;
$GPXUP;2572;08:14:53;0;50	01482;8	45328;5;165;0;
$GPXUP;2572;08:14:54;0;50	01482;8	45328;5;165;0;
$GPXUP;2572;08:14:55;0;50	01482;8	45328;5;165;0;
$GPXUP;2572;08:14:56;0;50	01482;8	45328;5;165;0;
$GPXUP;2572;08:14:57;0;50	01482;8	45328;5;165;0;
$GPXUP;2572;08:14:58;0;50	01482;8	45328;5;165;0;
$GPXUP;2572;08:14:59;0;50	01482;8	45328;5;165;0;
$GPXUP;2572;08:15:00;0;50	01482;8	45328;5;165;0;
$GPXUP;2572;08:15:01;0;50	01482;8	45328;5;165;0;
$GPXUP;2572;08:15:02;0;50	01482;8	45328;5;165;0;
$GPXUP;2572;08:15:03;0;50	01482;8	4533;5;165;0;
$GPXUP;2572;08:15:04;0;50	01482;8	4533;5;165;0;
$GPXUP;2572;08:15:05;0;50	01482;8	4533;5;165;0;
$GPXUP;2572;08:15:06;0;50	01482;8	4533;5;165;0;
$GPXUP;2572;08:15:07;0;50	01482;8	4533;5;165;0;
$GPXUP;2572;08:15:08;0;50	01482;8	4533;5;165;0;
$GPXUP;2572;08:15:09;0;50	01482;8	4533;5;165;0;
$GPXUP;2572;08:15:10;0;50	01482;8	4533;5;165;0;
$GPXUP;2572;08:15:11;0;50	01482;8	4533;5;165;0;
$GPXUP;2572;08:15:12;0;50	01482;8	4533;5;165;0;
$GPXUP;2572;08:15:13;0;50	01482;8	4533;5;165;0;
$GPXUP;2572;08:15:14;0;50	01482;8	4533;5;165;0;
$GPXUP;2572;08:15:15;0;50	01482;8	4533;5;165;0;
$GPXUP;2572;08:15:16;0;50	01482;8	4533;5;165;0;
$GPXUP;2572;08:15:17;0;50	01483;8	4533;5;166;0;
$GPXUP;2572;08:15:18;0;50	01483;8	4533;5;166;0;
$GPXUP;2572;08:15:19;0;50	01483;8	4533;5;166;0;
$GPXUP;2572;08:15:20;0;50	01483;8	4533;5;166;0;
$GPXUP;2572;08:15:21;0;50	01483;8	4533;5;166;0;
$GPXUP;2572;08:15:22;0;50	01483;8	4533;5;166;0;
$GPXUP;2572;08:15:23;0;50	01483;8	4533;5;166;0;
$GPXUP;2572;08:15:24;0;50	01483;8	4533;5;166;0;
$GPXUP;2572;08:15:25;0;50	01483;8	4533;5;166;0;
$GPXUP;2572;08:15:26;0;50	01483;8	4533;5;166;0;
$GPXUP;2572;08:15:27;0;50	01483;8	4533;5;166;0;
$GPXUP;2572;08:15:28;0;50	01483;8	4533;5;166;0;
$GPXUP;2572;08:15:29;0;50	01483;8	4533;5;166;0;
$GPXUP;2572;08:15:30;0;50	01483;8	4533;5;166;0;
$GPXUP;2572;08:15:31;0;50	01483;8	4533;5;166;0;
$GPXUP;2572;08:15:32;0;50	01483;8	4533;5;166;0;
$GPXUP;2572;08:15:33;0;50	01483;8	4533;5;166;0;
$GPXUP;2572;08:15:34;0;50	01483;8	4533;5;166;0;
$GPXUP;2572;08:15:35;0;50	01483;8	4533;5;166;0;
$GPXUP;2572;08:15:36;0;50	01483;8	4533;5;166;0;
$GPXUP;2572;08:15:37;0;50	01483;8	4533;5;166;0;
$GPXUP;2572;08:15:38;0;50	01483;8	4533;5;166;0;
$GPXUP;2572;08:15:39;0;50	01483;8	4533;5;166;0;
$GPXUP;2572;08:15:40;0;50	01483;8	4533;5;166;0;
$GPXUP;2572;08:15:41;0;50	01483;8	4533;5;166;0;
$GPXUP;2572;08:15:42;0;50	01483;8	4533;5;166;0;
$GPXUP;2572;08:15:43;0;50	01483;8	4533;5;166;0;
$GPXUP;2572;08:15:44;0;50	01483;8	4533;5;166;0;
$GPXUP;2572;08:15:45;0;50	01483;8	4533;5;166;0;
$GPXUP;2572;08:15:46;0;50	01483;8	4533;5;166;0;
$GPXUP;2572;08:15:47;0;50	01483;8	45328;5;166;0;
$GPXUP;2572;08:15:48;0;50	01483;8	45328;5;166;0;
$GPXUP;2572;08:15:49;0;50	01483;8	45328;5;166;0;
$GPXUP;2572;08:15:50;0;50	01483;8	45328;5;166;0;
$GPXUP;2572;08:15:51;0;50	01483;8	45328;5;166;0;
$GPXUP;2572;08:15:52;0;50	01483;8	45328;5;166;0;
$GPXUP;2572;08:15:53;0;50	01483;8	45328;5;166;0;
$GPXUP;2572;08:15:54;0;50	01483;8	45328;5;166;0;
$GPXUP;2572;08:15:55;0;50	01483;8	45328;5;166;0;
$GPXUP;2572;08:15:56;0;50	01483;8	45328;5;166;0;
$GPXUP;2572;08:15:57;0;50	01482;8	45328;5;166;0;
$GPXUP;2572;08:15:58;0;50	01482;8	45328;5;166;0;
$GPXUP;2572;08:15:59;0;50	01482;8	45328;5;166;0;
$GPXUP;2572;08:16:00;0;50	01482;8	45328;5;166;0;
$GPXUP;2572;08:16:01;0;50	01482;8	45328;5;166;0;
$GPXUP;2572;08:16:02;0;50	01482;8	45328;5;166;0;
$GPXUP;2572;08:16:03;0;50	01482;8	45328;5;166;0;
$GPXUP;2572;08:16:04;0;50	01482;8	45328;5;166;0;
$GPXUP;2572;08:16:05;0;50	01482;8	45328;5;166;0;
$GPXUP;2572;08:16:06;0;50	01482;8	45328;5;166;0;
$GPXUP;2572;08:16:07;0;50	01482;8	45328;5;166;0;
$GPXUP;2572;08:16:08;0;50	01482;8	45328;5;166;0;
$GPXUP;2572;08:16:09;0;50	01482;8	45328;5;166;0;
$GPXUP;2572;08:16:10;0;50	01482;8	45328;5;166;0;
$GPXUP;2572;08:16:11;0;50	01482;8	45328;5;166;0;
$GPXUP;2572;08:16:12;0;50	01482;8	45328;5;166;0;
$GPXUP;2572;08:16:13;0;50	01482;8	45328;5;166;0;
$GPXUP;2572;08:16:14;0;50	01482;8	45328;5;166;0;
$GPXUP;2572;08:16:15;0;50	01482;8	45328;5;166;0;
$GPXUP;2572;08:16:16;0;50	01482;8	45328;5;166;1;
$GPXUP;2572;08:16:17;0;50	01483;8	45328;5;167;0;
$GPXUP;2572;08:16:18;0;50	01482;8	45328;5;168;0;
$GPXUP;2572;08:16:19;0;50	01482;8	45328;5;168;0;
$GPXUP;2572;08:16:20;0;50	01482;8	45328;5;168;0;
$GPXUP;2572;08:16:21;0;50	01482;8	45328;5;168;0;
$GPXUP;2572;08:16:22;0;50	01482;8	45326;5;168;0;
$GPXUP;2572;08:16:23;0;50	01482;8	45326;5;168;0;
$GPXUP;2572;08:16:24;0;50	01482;8	45326;5;168;0;
$GPXUP;2572;08:16:25;0;50	01482;8	45326;5;168;0;
$GPXUP;2572;08:16:26;0;50	01482;8	45326;5;168;0;
$GPXUP;2572;08:16:27;0;50	01482;8	45326;5;168;0;
$GPXUP;2572;08:16:28;0;50	01482;8	45326;5;168;0;
$GPXUP;2572;08:16:29;0;50	01482;8	45326;5;168;0;
$GPXUP;2572;08:16:30;0;50	01482;8	45326;5;168;0;
$GPXUP;2572;08:16:31;0;50	01482;8	45326;5;168;0;
$GPXUP;2572;08:16:32;0;50	01482;8	45326;5;168;0;
$GPXUP;2572;08:16:33;0;50	01482;8	45326;5;168;0;
$GPXUP;2572;08:16:34;0;50	01482;8	45326;5;168;0;
$GPXUP;2572;08:16:35;0;50	01482;8	45326;5;168;0;
$GPXUP;2572;08:16:36;0;50	01482;8	45326;5;168;0;
$GPXUP;2572;08:16:37;0;50	01482;8	45326;5;168;0;
$GPXUP;2572;08:16:38;0;50	01482;8	45326;5;168;0;
$GPXUP;2572;08:16:39;0;50	01482;8	45326;5;168;0;
$GPXUP;2572;08:16:40;0;50	01482;8	45326;5;168;0;
$GPXUP;2572;08:16:41;0;50	01482;8	45325;5;168;0;
$GPXUP;2572;08:16:42;0;50	01482;8	45325;5;168;0;
$GPXUP;2572;08:16:43;0;50	01482;8	45325;5;168;0;
$GPXUP;2572;08:16:44;0;50	01482;8	45325;5;168;0;
$GPXUP;2572;08:16:45;0;50	01482;8	45325;5;168;0;
$GPXUP;2572;08:16:46;0;50	01482;8	45325;5;168;0;
$GPXUP;2572;08:16:47;0;50	01482;8	45325;5;168;0;
$GPXUP;2572;08:16:48;0;50	01482;8	45325;5;168;0;
$GPXUP;2572;08:16:49;0;50	01482;8	45325;5;168;0;
$GPXUP;2572;08:16:50;0;50	01483;8	45325;5;168;0;
$GPXUP;2572;08:16:51;0;50	01483;8	45325;5;168;0;
$GPXUP;2572;08:16:52;0;50	01483;8	45325;5;168;0;
$GPXUP;2572;08:16:53;0;50	01483;8	45325;5;168;0;
$GPXUP;2572;08:16:54;0;50	01483;8	45325;5;168;0;
$GPXUP;2572;08:16:55;0;50	01483;8	45325;5;168;0;
$GPXUP;2572;08:16:56;0;50	01483;8	45325;5;168;0;
$GPXUP;2572;08:16:57;0;50	01483;8	45325;5;168;0;
$GPXUP;2572;08:16:58;0;50	01483;8	45325;5;168;0;
$GPXUP;2572;08:16:59;0;50	01483;8	45325;5;168;0;
$GPXUP;2572;08:17:00;0;50	01483;8	45325;5;168;0;
$GPXUP;2572;08:17:01;0;50	01483;8	45325;5;168;0;
$GPXUP;2572;08:17:02;0;50	01483;8	45325;5;168;0;
$GPXUP;2572;08:17:03;0;50	01483;8	45325;5;168;0;
$GPXUP;2572;08:17:04;0;50	01483;8	45325;5;168;0;
$GPXUP;2572;08:17:05;0;50	01483;8	45325;5;168;0;
$GPXUP;2572;08:17:06;0;50	01483;8	45325;5;168;0;
$GPXUP;2572;08:17:07;0;50	01483;8	45325;5;168;0;
$GPXUP;2572;08:17:08;0;50	01483;8	45325;5;168;0;
$GPXUP;2572;08:17:09;0;50	01483;8	45325;5;168;0;
$GPXUP;2572;08:17:10;0;50	01483;8	45325;5;168;0;
$GPXUP;2572;08:17:11;0;50	01483;8	45325;5;168;0;
$GPXUP;2572;08:17:12;0;50	01483;8	45325;5;168;0;
$GPXUP;2572;08:17:13;0;50	01483;8	45325;5;168;0;
$GPXUP;2572;08:17:14;0;50	01483;8	45325;5;168;0;
$GPXUP;2572;08:17:15;0;50	01483;8	45325;5;168;0;
$GPXUP;2572;08:17:16;0;50	01483;8	45325;5;168;0;
$GPXUP;2572;08:17:17;0;50	01483;8	45325;5;168;0;
$GPXUP;2572;08:17:18;0;50	01483;8	45325;5;168;0;
$GPXUP;2572;08:17:19;0;50	01483;8	45325;5;168;0;
$GPXUP;2572;08:17:20;0;50	01483;8	45325;5;168;0;
$GPXUP;2572;08:17:21;0;50	01483;8	45325;5;168;0;
$GPXUP;2572;08:17:22;0;50	01483;8	45325;5;168;0;
$GPXUP;2572;08:17:23;0;50	01483;8	45325;5;168;0;
$GPXUP;2572;08:17:24;0;50	01483;8	45325;5;168;0;
$GPXUP;2572;08:17:25;0;50	01483;8	45325;5;168;0;
$GPXUP;2572;08:17:26;0;50	01483;8	45325;5;168;0;
$GPXUP;2572;08:17:27;0;50	01483;8	45325;5;168;0;
$GPXUP;2572;08:17:28;0;50	01483;8	45325;5;168;0;
$GPXUP;2572;08:17:29;0;50	01483;8	45325;5;168;0;
$GPXUP;2572;08:17:30;0;50	01483;8	45325;5;168;0;
$GPXUP;2572;08:17:31;0;50	01483;8	45325;5;168;0;
$GPXUP;2572;08:17:32;0;50	01483;8	45325;5;168;0;
$GPXUP;2572;08:17:33;0;50	01483;8	45325;5;169;0;
$GPXUP;2572;08:17:34;0;50	01483;8	45325;5;169;0;
$GPXUP;2572;08:17:35;0;50	01483;8	45325;5;169;0;
$GPXUP;2572;08:17:36;0;50	01483;8	45325;5;170;0;
$GPXUP;2572;08:17:37;0;50	01483;8	45325;5;170;0;
$GPXUP;2572;08:17:38;0;50	01483;8	45325;5;170;0;
$GPXUP;2572;08:17:39;0;50	01483;8	45325;5;170;0;
$GPXUP;2572;08:17:40;0;50	01483;8	45325;5;170;0;
$GPXUP;2572;08:17:41;0;50	01483;8	45325;5;170;0;
$GPXUP;2572;08:17:42;0;50	01483;8	45325;5;170;0;
$GPXUP;2572;08:17:43;0;50	01483;8	45325;5;170;0;
$GPXUP;2572;08:17:44;0;50	01483;8	45325;5;170;0;
$GPXUP;2572;08:17:45;0;50	01482;8	45325;5;169;0;
$GPXUP;2572;08:17:46;0;50	01482;8	45325;5;169;0;
$GPXUP;2572;08:17:47;0;50	01482;8	45325;5;169;0;
$GPXUP;2572;08:17:48;0;50	01482;8	45325;5;169;0;
$GPXUP;2572;08:17:49;0;50	01482;8	45325;5;169;0;
$GPXUP;2572;08:17:50;0;50	01482;8	45325;5;169;0;
$GPXUP;2572;08:17:51;0;50	01482;8	45325;5;169;0;
$GPXUP;2572;08:17:52;0;50	01482;8	45325;5;169;0;
$GPXUP;2572;08:17:53;0;50	01482;8	45325;5;169;0;
$GPXUP;2572;08:17:54;0;50	01482;8	45325;5;169;0;
$GPXUP;2572;08:17:55;0;50	01481;8	45325;5;170;0;
$GPXUP;2572;08:17:56;0;50	01481;8	45325;5;170;0;
$GPXUP;2572;08:17:57;0;50	01481;8	45325;5;170;0;
$GPXUP;2572;08:17:58;0;50	01481;8	45325;5;170;0;
$GPXUP;2572;08:17:59;0;50	01481;8	45325;5;170;0;
$GPXUP;2572;08:18:00;0;50	01481;8	45325;5;170;0;
$GPXUP;2572;08:18:01;0;50	01481;8	45325;5;170;0;
$GPXUP;2572;08:18:02;0;50	01481;8	45325;5;170;0;
$GPXUP;2572;08:18:03;0;50	01481;8	45325;5;170;0;
$GPXUP;2572;08:18:04;0;50	01481;8	45325;5;170;0;
$GPXUP;2572;08:18:05;0;50	01481;8	45325;5;170;0;
$GPXUP;2572;08:18:06;0;50	01481;8	45325;5;170;0;
$GPXUP;2572;08:18:07;0;50	01482;8	45325;5;170;0;
$GPXUP;2572;08:18:08;0;50	01482;8	45325;5;170;0;
$GPXUP;2572;08:18:09;0;50	01482;8	45325;5;170;0;
$GPXUP;2572;08:18:10;0;50	01482;8	45325;5;170;0;
$GPXUP;2572;08:18:11;0;50	01482;8	45325;5;170;0;
$GPXUP;2572;08:18:12;0;50	01482;8	45325;5;170;0;
$GPXUP;2572;08:18:13;0;50	01482;8	45325;5;170;0;
$GPXUP;2572;08:18:14;0;50	01482;8	45325;5;170;0;
$GPXUP;2572;08:18:15;0;50	01482;8	45325;5;170;0;
$GPXUP;2572;08:18:16;0;50	01482;8	45325;5;170;0;
$GPXUP;2572;08:18:17;0;50	01482;8	45325;5;170;0;
$GPXUP;2572;08:18:18;0;50	01482;8	45325;5;170;0;
$GPXUP;2572;08:18:19;0;50	01482;8	45325;5;170;0;
$GPXUP;2572;08:18:20;0;50	01482;8	45325;5;170;0;
$GPXUP;2572;08:18:21;0;50	01482;8	45325;5;170;0;
$GPXUP;2572;08:18:22;0;50	01482;8	45325;5;170;0;
$GPXUP;2572;08:18:23;0;50	01482;8	45325;5;170;0;
$GPXUP;2572;08:18:24;0;50	01482;8	45325;5;170;0;
$GPXUP;2572;08:18:25;0;50	01482;8	45325;5;170;0;
$GPXUP;2572;08:18:26;0;50	01482;8	45325;5;170;0;
$GPXUP;2572;08:18:27;0;50	01482;8	45325;5;170;0;
$GPXUP;2572;08:18:28;0;50	01482;8	45325;5;170;0;
$GPXUP;2572;08:18:29;0;50	01482;8	45325;5;170;0;
$GPXUP;2572;08:18:30;0;50	01482;8	45325;5;170;0;
$GPXUP;2572;08:18:31;0;50	01482;8	45325;5;170;0;
$GPXUP;2572;08:18:32;0;50	01482;8	45325;5;170;0;
$GPXUP;2572;08:18:33;0;50	01482;8	45325;5;170;0;
$GPXUP;2572;08:18:34;0;50	01482;8	45325;5;170;0;
$GPXUP;2572;08:18:35;0;50	01482;8	45325;5;170;0;
$GPXUP;2572;08:18:36;0;50	01482;8	45325;5;170;0;
$GPXUP;2572;08:18:37;0;50	01482;8	45325;5;170;0;
$GPXUP;2572;08:18:38;0;50	01482;8	45325;5;170;0;
$GPXUP;2572;08:18:39;0;50	01482;8	45325;5;170;0;
$GPXUP;2572;08:18:40;0;50	01482;8	45325;5;170;0;
$GPXUP;2572;08:18:41;0;50	01482;8	45325;5;170;0;
$GPXUP;2572;08:18:42;0;50	01482;8	45325;5;170;0;
$GPXUP;2572;08:18:43;0;50	01482;8	45325;5;170;0;
$GPXUP;2572;08:18:44;0;50	01482;8	45325;5;170;0;
$GPXUP;2572;08:18:45;0;50	01482;8	45325;5;170;0;
$GPXUP;2572;08:18:46;0;50	01482;8	45325;5;170;0;
$GPXUP;2572;08:18:47;0;50	01482;8	45325;5;170;0;
$GPXUP;2572;08:18:48;0;50	01481;8	45324;5;171;0;
$GPXUP;2572;08:18:49;0;50	01481;8	45324;5;171;0;
$GPXUP;2572;08:18:50;0;50	01481;8	45324;5;171;0;
$GPXUP;2572;08:18:51;0;50	01481;8	45324;5;171;0;
$GPXUP;2572;08:18:52;0;50	01481;8	45324;5;171;0;
$GPXUP;2572;08:18:53;0;50	01481;8	45324;5;171;0;
$GPXUP;2572;08:18:54;0;50	01481;8	45324;5;171;0;
$GPXUP;2572;08:18:55;0;50	01481;8	45324;5;171;0;
$GPXUP;2572;08:18:56;0;50	01481;8	45324;5;171;0;
$GPXUP;2572;08:18:57;0;50	01481;8	45324;5;171;0;
$GPXUP;2572;08:18:58;0;50	01481;8	45324;5;171;0;
$GPXUP;2572;08:18:59;0;50	01481;8	45324;5;171;0;
$GPXUP;2572;08:19:00;0;50	01481;8	45324;5;171;0;
$GPXUP;2572;08:19:01;0;50	01481;8	45324;5;171;0;
$GPXUP;2572;08:19:02;0;50	01481;8	45324;5;171;0;
$GPXUP;2572;08:19:03;0;50	01481;8	45324;5;171;0;
$GPXUP;2572;08:19:04;0;50	01481;8	45324;5;171;0;
$GPXUP;2572;08:19:05;0;50	01481;8	45324;5;171;0;
$GPXUP;2572;08:19:06;0;50	01481;8	45324;5;171;0;
$GPXUP;2572;08:19:07;0;50	01481;8	45324;5;172;0;
$GPXUP;2572;08:19:08;0;50	01481;8	45324;5;172;0;
$GPXUP;2572;08:19:09;0;50	01481;8	45324;5;172;0;
$GPXUP;2572;08:19:10;0;50	01481;8	45324;5;172;0;
$GPXUP;2572;08:19:11;0;50	01481;8	45324;5;172;0;
$GPXUP;2572;08:19:12;0;50	01481;8	45324;5;172;0;
$GPXUP;2572;08:19:13;0;50	01481;8	45324;5;172;0;
$GPXUP;2572;08:19:14;0;50	01481;8	45324;5;172;0;
$GPXUP;2572;08:19:15;0;50	01481;8	45324;5;172;0;
$GPXUP;2572;08:19:16;0;50	01481;8	45324;5;172;0;
$GPXUP;2572;08:19:17;0;50	01481;8	45324;5;172;0;
$GPXUP;2572;08:19:18;0;50	01481;8	45324;5;172;0;
$GPXUP;2572;08:19:19;0;50	01481;8	45324;5;172;0;
$GPXUP;2572;08:19:20;0;50	01481;8	45324;5;172;0;
$GPXUP;2572;08:19:21;0;50	01481;8	45324;5;172;0;
$GPXUP;2572;08:19:22;0;50	01481;8	45324;5;172;0;
$GPXUP;2572;08:19:23;0;50	01481;8	45324;5;172;0;
$GPXUP;2572;08:19:24;0;50	01481;8	45324;5;172;0;
$GPXUP;2572;08:19:25;0;50	01481;8	45324;5;172;0;
$GPXUP;2572;08:19:26;0;50	01481;8	45324;5;172;0;
$GPXUP;2572;08:19:27;0;50	01481;8	45324;5;172;0;
$GPXUP;2572;08:19:28;0;50	01481;8	45324;5;172;0;
$GPXUP;2572;08:19:29;0;50	01481;8	45324;5;172;0;
$GPXUP;2572;08:19:30;0;50	01481;8	45324;5;172;0;
$GPXUP;2572;08:19:31;0;50	01481;8	45324;5;172;0;
$GPXUP;2572;08:19:32;0;50	01481;8	45324;5;172;0;
$GPXUP;2572;08:19:33;0;50	01481;8	45324;5;172;0;
$GPXUP;2572;08:19:34;0;50	01481;8	45324;5;172;0;
$GPXUP;2572;08:19:35;0;50	01481;8	45324;5;172;0;
$GPXUP;2572;08:19:36;0;50	01481;8	45324;5;172;0;
$GPXUP;2572;08:19:37;0;50	01481;8	45324;5;172;0;
$GPXUP;2572;08:19:38;0;50	01481;8	45324;5;172;0;
$GPXUP;2572;08:19:39;0;50	01481;8	45324;5;172;0;
$GPXUP;2572;08:19:40;0;50	01481;8	45324;5;172;0;
$GPXUP;2572;08:19:41;0;50	01481;8	45324;5;172;0;
$GPXUP;2572;08:19:42;0;50	01481;8	45324;5;172;0;
$GPXUP;2572;08:19:43;0;50	01481;8	45324;5;172;0;
$GPXUP;2572;08:19:44;0;50	01481;8	45324;5;172;0;
$GPXUP;2572;08:19:45;0;50	01481;8	45324;5;172;0;
$GPXUP;2572;08:19:46;0;50	01481;8	45324;5;172;0;
$GPXUP;2572;08:19:47;0;50	01481;8	45324;5;172;0;
$GPXUP;2572;08:19:48;0;50	01481;8	45324;5;172;0;
$GPXUP;2572;08:19:49;0;50	0148;8	45324;5;172;0;
$GPXUP;2572;08:19:50;0;50	0148;8	45324;5;172;0;
$GPXUP;2572;08:19:51;0;50	0148;8	45324;5;172;0;
$GPXUP;2572;08:19:52;0;50	0148;8	45324;5;172;0;
$GPXUP;2572;08:19:53;0;50	0148;8	45324;5;172;0;
$GPXUP;2572;08:19:54;0;50	0148;8	45324;5;172;0;
$GPXUP;2572;08:19:55;0;50	0148;8	45324;5;172;0;
$GPXUP;2572;08:19:56;0;50	0148;8	45324;5;172;0;
$GPXUP;2572;08:19:57;0;50	0148;8	45324;5;172;0;
$GPXUP;2572;08:19:58;0;50	0148;8	45324;5;172;0;
$GPXUP;2572;08:19:59;0;50	0148;8	45324;5;172;0;
$GPXUP;2572;08:20:00;0;50	0148;8	45324;5;172;0;
$GPXUP;2572;08:20:01;0;50	0148;8	45324;5;172;0;
$GPXUP;2572;08:20:02;0;50	0148;8	45324;5;172;0;
$GPXUP;2572;08:20:03;0;50	0148;8	45324;5;172;0;
$GPXUP;2572;08:20:04;0;50	0148;8	45324;5;172;0;
$GPXUP;2572;08:20:05;0;50	0148;8	45324;5;172;0;
$GPXUP;2572;08:20:06;0;50	0148;8	45324;5;172;0;
$GPXUP;2572;08:20:07;0;50	0148;8	45324;5;172;0;
$GPXUP;2572;08:20:08;0;50	0148;8	45324;5;172;0;
$GPXUP;2572;08:20:09;0;50	0148;8	45324;5;172;0;
$GPXUP;2572;08:20:10;0;50	0148;8	45324;5;172;0;
$GPXUP;2572;08:20:11;0;50	0148;8	45324;5;172;0;
$GPXUP;2572;08:20:12;0;50	0148;8	45324;5;172;0;
$GPXUP;2572;08:20:13;0;50	0148;8	45324;5;172;0;
$GPXUP;2572;08:20:14;0;50	0148;8	45324;5;172;0;
$GPXUP;2572;08:20:15;0;50	0148;8	45324;5;172;0;
$GPXUP;2572;08:20:16;0;50	01479;8	45324;5;173;0;
$GPXUP;2572;08:20:17;0;50	01479;8	45324;5;173;0;
$GPXUP;2572;08:20:18;0;50	01479;8	45324;5;173;0;
$GPXUP;2572;08:20:19;0;50	01479;8	45324;5;173;0;
$GPXUP;2572;08:20:20;0;50	01479;8	45324;5;173;0;
$GPXUP;2572;08:20:21;0;50	01479;8	45324;5;173;0;
$GPXUP;2572;08:20:22;0;50	01479;8	45324;5;173;0;
$GPXUP;2572;08:20:23;0;50	01479;8	45324;5;173;0;
$GPXUP;2572;08:20:24;0;50	01479;8	45324;5;173;0;
$GPXUP;2572;08:20:25;0;50	01479;8	45324;5;173;0;
$GPXUP;2572;08:20:26;0;50	01479;8	45324;5;173;0;
$GPXUP;2572;08:20:27;0;50	01479;8	45324;5;173;0;
$GPXUP;2572;08:20:28;0;50	01479;8	45324;5;173;0;
$GPXUP;2572;08:20:29;0;50	01479;8	45324;5;173;0;
$GPXUP;2572;08:20:30;0;50	01479;8	45324;5;173;0;
$GPXUP;2572;08:20:31;0;50	01479;8	45324;5;173;0;
$GPXUP;2572;08:20:32;0;50	01479;8	45324;5;173;0;
$GPXUP;2572;08:20:33;0;50	01479;8	45324;5;173;0;
$GPXUP;2572;08:20:34;0;50	01479;8	45324;5;173;0;
$GPXUP;2572;08:20:35;0;50	01479;8	45324;5;173;0;
$GPXUP;2572;08:20:36;0;50	01479;8	45324;5;173;0;
$GPXUP;2572;08:20:37;0;50	01479;8	45324;5;173;0;
$GPXUP;2572;08:20:38;0;50	01479;8	45324;5;173;0;
$GPXUP;2572;08:20:39;0;50	01479;8	45324;5;173;0;
$GPXUP;2572;08:20:40;0;50	01479;8	45324;5;173;0;
$GPXUP;2572;08:20:41;0;50	01479;8	45324;5;173;0;
$GPXUP;2572;08:20:42;0;50	01479;8	45324;5;174;0;
$GPXUP;2572;08:20:43;0;50	01479;8	45324;5;174;0;
$GPXUP;2572;08:20:44;0;50	01479;8	45324;5;174;0;
$GPXUP;2572;08:20:45;0;50	01479;8	45324;5;174;0;
$GPXUP;2572;08:20:46;0;50	01479;8	45324;5;174;0;
$GPXUP;2572;08:20:47;0;50	01479;8	45324;5;174;0;
$GPXUP;2572;08:20:48;0;50	01479;8	45324;5;174;0;
$GPXUP;2572;08:20:49;0;50	01479;8	45324;5;174;0;
$GPXUP;2572;08:20:50;0;50	01479;8	45324;5;174;0;
$GPXUP;2572;08:20:51;0;50	01479;8	45324;5;174;0;
$GPXUP;2572;08:20:52;0;50	01479;8	45324;5;174;0;
$GPXUP;2572;08:20:53;0;50	01479;8	45324;5;174;0;
$GPXUP;2572;08:20:54;0;50	01479;8	45324;5;174;0;
$GPXUP;2572;08:20:55;0;50	01479;8	45324;5;174;0;
$GPXUP;2572;08:20:56;0;50	01479;8	45324;5;174;0;
$GPXUP;2572;08:20:57;0;50	01479;8	45324;5;174;0;
$GPXUP;2572;08:20:58;0;50	0148;8	45324;5;174;0;
$GPXUP;2572;08:20:59;0;50	0148;8	45324;5;174;0;
$GPXUP;2572;08:21:00;0;50	0148;8	45324;5;174;0;
$GPXUP;2572;08:21:01;0;50	0148;8	45324;5;174;0;
$GPXUP;2572;08:21:02;0;50	01479;8	45324;5;174;0;
$GPXUP;2572;08:21:03;0;50	01479;8	45324;5;174;0;
$GPXUP;2572;08:21:04;0;50	01479;8	45324;5;174;0;
$GPXUP;2572;08:21:05;0;50	01479;8	45324;5;174;0;
$GPXUP;2572;08:21:06;0;50	01479;8	45324;5;174;0;
$GPXUP;2572;08:21:07;0;50	01479;8	45325;5;174;0;
$GPXUP;2572;08:21:08;0;50	01479;8	45325;5;174;0;
$GPXUP;2572;08:21:09;0;50	01479;8	45325;5;174;0;
$GPXUP;2572;08:21:10;0;50	01479;8	45325;5;174;0;
$GPXUP;2572;08:21:11;0;50	01479;8	45325;5;174;0;
$GPXUP;2572;08:21:12;0;50	01479;8	45325;5;174;0;
$GPXUP;2572;08:21:13;0;50	01479;8	45325;5;174;0;
$GPXUP;2572;08:21:14;0;50	01479;8	45325;5;174;0;
$GPXUP;2572;08:21:15;0;50	01479;8	45325;5;174;0;
$GPXUP;2572;08:21:16;0;50	01479;8	45325;5;174;0;
$GPXUP;2572;08:21:17;0;50	01479;8	45325;5;174;0;
$GPXUP;2572;08:21:18;0;50	01479;8	45325;5;174;0;
$GPXUP;2572;08:21:19;0;50	01479;8	45325;5;174;0;
$GPXUP;2572;08:21:20;0;50	01479;8	45325;5;174;0;
$GPXUP;2572;08:21:21;0;50	01479;8	45325;5;174;0;
$GPXUP;2572;08:21:22;0;50	01479;8	45325;5;174;0;
$GPXUP;2572;08:21:23;0;50	01479;8	45325;5;174;0;
$GPXUP;2572;08:21:24;0;50	01479;8	45325;5;174;0;
$GPXUP;2572;08:21:25;0;50	01479;8	45325;5;174;0;
$GPXUP;2572;08:21:26;0;50	01479;8	45325;5;174;0;
$GPXUP;2572;08:21:27;0;50	01479;8	45326;5;175;0;
$GPXUP;2572;08:21:28;0;50	01479;8	45326;5;175;0;
$GPXUP;2572;08:21:29;0;50	01479;8	45326;5;175;0;
$GPXUP;2572;08:21:30;0;50	01479;8	45326;5;175;0;
$GPXUP;2572;08:21:31;0;50	01479;8	45326;5;175;0;
$GPXUP;2572;08:21:32;0;50	01479;8	45326;5;175;0;
$GPXUP;2572;08:21:33;0;50	01479;8	45328;5;175;0;
$GPXUP;2572;08:21:34;0;50	01479;8	45328;5;175;0;
$GPXUP;2572;08:21:35;0;50	01479;8	45328;5;175;0;
$GPXUP;2572;08:21:36;0;50	01479;8	45328;5;175;0;
$GPXUP;2572;08:21:37;0;50	01479;8	45328;5;175;0;
$GPXUP;2572;08:21:38;0;50	01479;8	45329;5;175;0;
$GPXUP;2572;08:21:39;0;50	01479;8	45329;5;175;0;
$GPXUP;2572;08:21:40;0;50	01479;8	45329;5;175;0;
$GPXUP;2572;08:21:41;0;50	01479;8	45329;5;175;0;
$GPXUP;2572;08:21:42;0;50	01479;8	45329;5;175;0;
$GPXUP;2572;08:21:43;0;50	01479;8	45329;5;175;0;
$GPXUP;2572;08:21:44;0;50	01479;8	45329;5;175;0;
$GPXUP;2572;08:21:45;0;50	01479;8	45329;5;175;0;
$GPXUP;2572;08:21:46;0;50	01479;8	45329;5;175;0;
$GPXUP;2572;08:21:47;0;50	01478;8	45329;5;175;0;
$GPXUP;2572;08:21:48;0;50	01479;8	45329;5;175;0;
$GPXUP;2572;08:21:49;0;50	01479;8	45329;5;175;0;
$GPXUP;2572;08:21:50;0;50	01479;8	45329;5;175;0;
$GPXUP;2572;08:21:51;0;50	01479;8	45329;5;175;0;
$GPXUP;2572;08:21:52;0;50	01479;8	45329;5;175;0;
$GPXUP;2572;08:21:53;0;50	01479;8	45329;5;175;0;
$GPXUP;2572;08:21:54;0;50	01479;8	45329;5;175;0;
$GPXUP;2572;08:21:55;0;50	01479;8	45329;5;175;0;
$GPXUP;2572;08:21:56;0;50	01479;8	45329;5;175;0;
$GPXUP;2572;08:21:57;0;50	01479;8	45329;5;175;0;
$GPXUP;2572;08:21:58;0;50	01479;8	45329;5;175;0;
$GPXUP;2572;08:21:59;0;50	01479;8	45329;5;175;0;
$GPXUP;2572;08:22:00;0;50	01479;8	45329;5;175;0;
$GPXUP;2572;08:22:01;0;50	01479;8	45329;5;175;0;
$GPXUP;2572;08:22:02;0;50	01479;8	45329;5;175;0;
$GPXUP;2572;08:22:03;0;50	01479;8	45329;5;175;0;
$GPXUP;2572;08:22:04;0;50	01479;8	45329;5;175;0;
$GPXUP;2572;08:22:05;0;50	01479;8	45331;5;175;0;
$GPXUP;2572;08:22:06;0;50	01479;8	45331;5;175;0;
$GPXUP;2572;08:22:07;0;50	01479;8	45331;5;175;0;
$GPXUP;2572;08:22:08;0;50	01479;8	45331;5;175;0;
$GPXUP;2572;08:22:09;0;50	01479;8	45331;5;176;0;
$GPXUP;2572;08:22:10;0;50	01479;8	45331;5;176;0;
$GPXUP;2572;08:22:11;0;50	01479;8	45331;5;176;0;
$GPXUP;2572;08:22:12;0;50	01479;8	45331;5;176;0;
$GPXUP;2572;08:22:13;0;50	01479;8	45331;5;176;0;
$GPXUP;2572;08:22:14;0;50	01479;8	45331;5;176;0;
$GPXUP;2572;08:22:15;0;50	01479;8	45331;5;176;0;
$GPXUP;2572;08:22:16;0;50	01479;8	45331;5;176;0;
$GPXUP;2572;08:22:17;0;50	01479;8	45332;5;176;0;
$GPXUP;2572;08:22:18;0;50	01479;8	45332;5;176;0;
$GPXUP;2572;08:22:19;0;50	01479;8	45332;5;176;0;
$GPXUP;2572;08:22:20;0;50	01479;8	45332;5;176;0;
$GPXUP;2572;08:22:21;0;50	01479;8	45332;5;176;0;
$GPXUP;2572;08:22:22;0;50	01479;8	45332;5;176;0;
$GPXUP;2572;08:22:23;0;50	01479;8	45332;5;176;0;
$GPXUP;2572;08:22:24;0;50	01479;8	45332;5;176;0;
$GPXUP;2572;08:22:25;0;50	01479;8	45332;5;176;0;
$GPXUP;2572;08:22:26;0;50	01479;8	45332;5;176;0;
$GPXUP;2572;08:22:27;0;50	01479;8	45332;5;176;0;
$GPXUP;2572;08:22:28;0;50	01479;8	45332;5;176;0;
$GPXUP;2572;08:22:29;0;50	01479;8	45332;5;176;0;
$GPXUP;2572;08:22:30;0;50	01479;8	45332;5;176;0;
$GPXUP;2572;08:22:31;0;50	01479;8	45333;5;176;0;
$GPXUP;2572;08:22:32;0;50	01479;8	45333;5;176;0;
$GPXUP;2572;08:22:33;0;50	01479;8	45333;5;176;0;
$GPXUP;2572;08:22:34;0;50	01479;8	45333;5;176;0;
$GPXUP;2572;08:22:35;0;50	01479;8	45333;5;176;0;
$GPXUP;2572;08:22:36;0;50	01479;8	45333;5;176;0;
$GPXUP;2572;08:22:37;0;50	01479;8	45333;5;176;0;
$GPXUP;2572;08:22:38;0;50	01479;8	45333;5;176;0;
$GPXUP;2572;08:22:39;0;50	01479;8	45333;5;176;0;
$GPXUP;2572;08:22:40;0;50	01479;8	45333;5;176;0;
$GPXUP;2572;08:22:41;0;50	01479;8	45333;5;176;0;
$GPXUP;2572;08:22:42;0;50	01479;8	45333;5;176;0;
$GPXUP;2572;08:22:43;0;50	01479;8	45332;5;176;0;
$GPXUP;2572;08:22:44;0;50	01479;8	45332;5;176;0;
$GPXUP;2572;08:22:45;0;50	01479;8	45332;5;176;0;
$GPXUP;2572;08:22:46;0;50	01479;8	45332;5;176;0;
$GPXUP;2572;08:22:47;0;50	01479;8	45332;5;176;0;
$GPXUP;2572;08:22:48;0;50	01479;8	45332;5;176;0;
$GPXUP;2572;08:22:49;0;50	01479;8	45332;5;176;0;
$GPXUP;2572;08:22:50;0;50	01479;8	45332;5;176;0;
$GPXUP;2572;08:22:51;0;50	01479;8	45332;5;176;0;
$GPXUP;2572;08:22:52;0;50	01478;8	45332;5;176;0;
$GPXUP;2572;08:22:53;0;50	01478;8	45332;5;176;0;
$GPXUP;2572;08:22:54;0;50	01478;8	45332;5;176;0;
$GPXUP;2572;08:22:55;0;50	01478;8	45332;5;176;0;
$GPXUP;2572;08:22:56;0;50	01478;8	45332;5;176;0;
$GPXUP;2572;08:22:57;0;50	01478;8	45332;5;176;0;
$GPXUP;2572;08:22:58;0;50	01478;8	45332;5;176;0;
$GPXUP;2572;08:22:59;0;50	01478;8	45332;5;176;0;
$GPXUP;2572;08:23:00;0;50	01478;8	45332;5;176;0;
$GPXUP;2572;08:23:01;0;50	01479;8	4533;5;176;0;
$GPXUP;2572;08:23:02;0;50	01479;8	4533;5;176;0;
$GPXUP;2572;08:23:03;0;50	01479;8	4533;5;176;0;
$GPXUP;2572;08:23:04;0;50	01479;8	4533;5;176;0;
$GPXUP;2572;08:23:05;0;50	01479;8	4533;5;176;0;
$GPXUP;2572;08:23:06;0;50	01479;8	4533;5;176;0;
$GPXUP;2572;08:23:07;0;50	01479;8	4533;5;176;0;
$GPXUP;2572;08:23:08;0;50	01479;8	4533;5;176;0;
$GPXUP;2572;08:23:09;0;50	01479;8	4533;5;176;0;
$GPXUP;2572;08:23:10;0;50	01479;8	4533;5;176;0;
$GPXUP;2572;08:23:11;0;50	01479;8	4533;5;176;0;
$GPXUP;2572;08:23:12;0;50	01479;8	4533;5;176;0;
$GPXUP;2572;08:23:13;0;50	01479;8	4533;5;176;0;
$GPXUP;2572;08:23:14;0;50	01479;8	4533;5;176;0;
$GPXUP;2572;08:23:15;0;50	01479;8	4533;5;177;0;
$GPXUP;2572;08:23:16;0;50	01479;8	4533;5;177;0;
$GPXUP;2572;08:23:17;0;50	01479;8	4533;5;177;0;
$GPXUP;2572;08:23:18;0;50	01479;8	4533;5;177;0;
$GPXUP;2572;08:23:19;0;50	01479;8	4533;5;177;0;
$GPXUP;2572;08:23:20;0;50	01479;8	4533;5;177;0;
$GPXUP;2572;08:23:21;0;50	01479;8	4533;5;177;0;
$GPXUP;2572;08:23:22;0;50	01479;8	4533;5;177;0;
$GPXUP;2572;08:23:23;0;50	01479;8	4533;5;177;0;
$GPXUP;2572;08:23:24;0;50	01479;8	4533;5;177;0;
$GPXUP;2572;08:23:25;0;50	01479;8	4533;5;177;0;
$GPXUP;2572;08:23:26;0;50	01479;8	4533;5;177;0;
$GPXUP;2572;08:23:27;0;50	01479;8	4533;5;177;0;
$GPXUP;2572;08:23:28;0;50	01479;8	4533;5;177;0;
$GPXUP;2572;08:23:29;0;50	01479;8	4533;5;177;0;
$GPXUP;2572;08:23:30;0;50	01479;8	4533;5;177;0;
$GPXUP;2572;08:23:31;0;50	01479;8	4533;5;177;0;
[truncated: 8,015 more rows]
