# Supplementary material for: Pigeon Navigation: Different Routes Lead to Frankfurt
Source: PLoS One. 2014 Nov 12;9(11):e112439. doi: 10.1371/journal.pone.0112439 (PMC4229201; doi:10.1371/journal.pone.0112439)
Supplement: File S4 — Files containing the original track data and a ‘Read me’ explaining the data format. (ZIP) [file pone.0112439.s004.zip › S-KST/060906xup97_7132.log]

$GPXUP;2572;07:24:06;0;49	96923;8	43749;5;139;0;
$GPXUP;2572;07:24:07;0;49	96923;8	43749;5;139;1;
$GPXUP;2572;07:24:08;0;49	96924;8	43749;5;138;2;
$GPXUP;2572;07:24:09;0;49	96923;8	43749;5;139;2;
$GPXUP;2572;07:24:10;0;49	96924;8	43749;5;138;17;
$GPXUP;2572;07:24:11;0;49	96929;8	43756;5;139;20;
$GPXUP;2572;07:24:12;0;49	96939;8	43761;5;139;27;
$GPXUP;2572;07:24:13;0;49	96953;8	43764;5;139;40;
$GPXUP;2572;07:24:14;0;49	96964;8	43771;5;139;43;
$GPXUP;2572;07:24:15;0;49	96973;8	43782;5;138;45;
$GPXUP;2572;07:24:16;0;49	96976;8	43797;5;139;42;
$GPXUP;2572;07:24:17;0;49	96975;8	43813;5;139;40;
$GPXUP;2572;07:24:18;0;49	96972;8	4383;5;139;53;
$GPXUP;2572;07:24:19;0;49	96967;8	43847;5;138;51;
$GPXUP;2572;07:24:20;0;49	96957;8	43861;5;138;55;
$GPXUP;2572;07:24:21;0;49	9695;8	43871;5;139;45;
$GPXUP;2572;07:24:22;0;49	96938;8	43877;5;138;41;
$GPXUP;2572;07:24:23;0;49	96922;8	43878;5;140;45;
$GPXUP;2572;07:24:24;0;49	96913;8	43889;5;142;50;
$GPXUP;2572;07:24:25;0;49	96901;8	43909;5;140;49;
$GPXUP;2572;07:24:26;0;49	96896;8	43921;5;140;47;
$GPXUP;2572;07:24:27;0;49	96898;8	43936;5;140;32;
$GPXUP;2572;07:24:28;0;49	96904;8	43952;5;140;31;
$GPXUP;2572;07:24:29;0;49	96914;8	43963;5;140;44;
$GPXUP;2572;07:24:30;0;49	96925;8	43966;5;140;45;
$GPXUP;2572;07:24:31;0;49	96937;8	43963;5;139;41;
$GPXUP;2572;07:24:32;0;49	96947;8	43955;5;140;47;
$GPXUP;2572;07:24:33;0;49	96954;8	43939;5;141;46;
$GPXUP;2572;07:24:34;0;49	9696;8	4392;5;141;49;
$GPXUP;2572;07:24:35;0;49	96964;8	43902;5;144;46;
$GPXUP;2572;07:24:36;0;49	9697;8	43886;5;144;49;
$GPXUP;2572;07:24:37;0;49	96977;8	43871;5;143;49;
$GPXUP;2572;07:24:38;0;49	96984;8	43857;5;143;49;
$GPXUP;2572;07:24:39;0;49	96994;8	43848;5;144;45;
$GPXUP;2572;07:24:40;0;49	97006;8	43839;5;143;38;
$GPXUP;2572;07:24:41;0;49	97015;8	43837;5;143;42;
$GPXUP;2572;07:24:42;0;49	97025;8	43834;5;143;45;
$GPXUP;2572;07:24:43;0;49	97037;8	43834;5;141;47;
$GPXUP;2572;07:24:44;0;49	97048;8	43832;5;141;43;
$GPXUP;2572;07:24:45;0;49	97059;8	43828;5;140;45;
$GPXUP;2572;07:24:46;0;49	9707;8	4382;5;139;47;
$GPXUP;2572;07:24:47;0;49	97081;8	43807;5;137;49;
$GPXUP;2572;07:24:48;0;49	97089;8	4379;5;137;46;
$GPXUP;2572;07:24:49;0;49	97098;8	43778;5;136;53;
$GPXUP;2572;07:24:50;0;49	97109;8	43766;5;140;51;
$GPXUP;2572;07:24:51;0;49	97121;8	43758;5;143;44;
$GPXUP;2572;07:24:52;0;49	97132;8	43754;5;146;48;
$GPXUP;2572;07:24:53;0;49	97144;8	43756;5;148;49;
$GPXUP;2572;07:24:54;0;49	97155;8	43762;5;151;42;
$GPXUP;2572;07:24:55;0;49	97164;8	43774;5;154;44;
$GPXUP;2572;07:24:56;0;49	97169;8	43789;5;152;42;
$GPXUP;2572;07:24:57;0;49	97172;8	43807;5;152;43;
$GPXUP;2572;07:24:58;0;49	97174;8	43823;5;152;41;
$GPXUP;2572;07:24:59;0;49	97175;8	43839;5;149;42;
$GPXUP;2572;07:25:00;0;49	97179;8	43854;5;148;45;
$GPXUP;2572;07:25:01;0;49	97187;8	43866;5;151;42;
$GPXUP;2572;07:25:02;0;49	97196;8	43876;5;152;41;
$GPXUP;2572;07:25:03;0;49	97203;8	43888;5;154;40;
$GPXUP;2572;07:25:04;0;49	97208;8	43903;5;158;42;
$GPXUP;2572;07:25:05;0;49	97209;8	43919;5;159;44;
$GPXUP;2572;07:25:06;0;49	97203;8	43936;5;161;48;
$GPXUP;2572;07:25:07;0;49	97193;8	4395;5;162;47;
$GPXUP;2572;07:25:08;0;49	97181;8	43959;5;161;45;
$GPXUP;2572;07:25:09;0;49	9717;8	43967;5;162;50;
$GPXUP;2572;07:25:10;0;49	97156;8	43976;5;163;49;
$GPXUP;2572;07:25:11;0;49	97146;8	43988;5;163;45;
$GPXUP;2572;07:25:12;0;49	97138;8	44004;5;164;52;
$GPXUP;2572;07:25:13;0;49	9713;8	4402;5;164;43;
$GPXUP;2572;07:25:14;0;49	97124;8	44035;5;164;50;
$GPXUP;2572;07:25:15;0;49	97114;8	44047;5;167;47;
$GPXUP;2572;07:25:16;0;49	97104;8	44052;5;169;46;
$GPXUP;2572;07:25:17;0;49	97091;8	44052;5;171;47;
$GPXUP;2572;07:25:18;0;49	9708;8	44046;5;175;50;
$GPXUP;2572;07:25:19;0;49	97072;8	4403;5;177;51;
$GPXUP;2572;07:25:20;0;49	97067;8	44013;5;180;48;
$GPXUP;2572;07:25:21;0;49	97066;8	43994;5;180;52;
$GPXUP;2572;07:25:22;0;49	97064;8	43974;5;179;49;
$GPXUP;2572;07:25:23;0;49	97065;8	43955;5;178;51;
$GPXUP;2572;07:25:24;0;49	97068;8	43936;5;177;49;
$GPXUP;2572;07:25:25;0;49	97077;8	43921;5;177;50;
$GPXUP;2572;07:25:26;0;49	97088;8	4391;5;175;50;
$GPXUP;2572;07:25:27;0;49	97099;8	43899;5;176;55;
$GPXUP;2572;07:25:28;0;49	97112;8	4389;5;175;47;
$GPXUP;2572;07:25:29;0;49	97122;8	43881;5;175;48;
$GPXUP;2572;07:25:30;0;49	97134;8	43875;5;176;50;
$GPXUP;2572;07:25:31;0;49	97147;8	43867;5;175;52;
$GPXUP;2572;07:25:32;0;49	97159;8	43858;5;175;53;
$GPXUP;2572;07:25:33;0;49	9717;8	43846;5;175;50;
$GPXUP;2572;07:25:34;0;49	9718;8	43832;5;176;54;
$GPXUP;2572;07:25:35;0;49	97191;8	43818;5;176;55;
$GPXUP;2572;07:25:36;0;49	97203;8	4381;5;177;46;
$GPXUP;2572;07:25:37;0;49	97214;8	43812;5;178;41;
$GPXUP;2572;07:25:38;0;49	97225;8	4382;5;180;42;
$GPXUP;2572;07:25:39;0;49	97234;8	43832;5;181;46;
$GPXUP;2572;07:25:40;0;49	97238;8	43848;5;181;46;
$GPXUP;2572;07:25:41;0;49	97237;8	43865;5;181;44;
$GPXUP;2572;07:25:42;0;49	97232;8	43882;5;182;48;
$GPXUP;2572;07:25:43;0;49	97224;8	43899;5;182;47;
$GPXUP;2572;07:25:44;0;49	97216;8	43913;5;183;51;
$GPXUP;2572;07:25:45;0;49	97209;8	43932;5;182;47;
$GPXUP;2572;07:25:46;0;49	97207;8	4395;5;183;49;
$GPXUP;2572;07:25:47;0;49	97203;8	43967;5;184;42;
$GPXUP;2572;07:25:48;0;49	97195;8	43977;5;185;47;
$GPXUP;2572;07:25:49;0;49	97182;8	43979;5;186;50;
$GPXUP;2572;07:25:50;0;49	97169;8	43973;5;185;50;
$GPXUP;2572;07:25:51;0;49	9716;8	43954;5;184;53;
$GPXUP;2572;07:25:52;0;49	97157;8	43934;5;182;49;
$GPXUP;2572;07:25:53;0;49	97161;8	43914;5;181;52;
$GPXUP;2572;07:25:54;0;49	97168;8	43895;5;179;50;
$GPXUP;2572;07:25:55;0;49	97178;8	43882;5;179;52;
$GPXUP;2572;07:25:56;0;49	97189;8	43871;5;178;52;
$GPXUP;2572;07:25:57;0;49	972;8	43858;5;178;52;
$GPXUP;2572;07:25:58;0;49	9721;8	43843;5;177;54;
$GPXUP;2572;07:25:59;0;49	97219;8	43826;5;176;57;
$GPXUP;2572;07:26:00;0;49	97229;8	4381;5;175;53;
$GPXUP;2572;07:26:01;0;49	97241;8	43803;5;174;49;
$GPXUP;2572;07:26:02;0;49	97253;8	43807;5;174;48;
$GPXUP;2572;07:26:03;0;49	97265;8	43814;5;175;46;
$GPXUP;2572;07:26:04;0;49	97271;8	43829;5;176;42;
$GPXUP;2572;07:26:05;0;49	9727;8	43846;5;177;41;
$GPXUP;2572;07:26:06;0;49	97264;8	43862;5;178;44;
$GPXUP;2572;07:26:07;0;49	97254;8	43874;5;179;49;
$GPXUP;2572;07:26:08;0;49	9724;8	43882;5;178;52;
$GPXUP;2572;07:26:09;0;49	97226;8	43886;5;178;54;
$GPXUP;2572;07:26:10;0;49	97211;8	43889;5;178;52;
$GPXUP;2572;07:26:11;0;49	97198;8	43895;5;178;50;
$GPXUP;2572;07:26:12;0;49	97188;8	43908;5;178;47;
$GPXUP;2572;07:26:13;0;49	97179;8	43923;5;178;48;
$GPXUP;2572;07:26:14;0;49	97172;8	43937;5;179;50;
$GPXUP;2572;07:26:15;0;49	97163;8	43952;5;180;47;
$GPXUP;2572;07:26:16;0;49	97159;8	4397;5;180;49;
$GPXUP;2572;07:26:17;0;49	97156;8	43989;5;181;45;
$GPXUP;2572;07:26:18;0;49	97156;8	44008;5;179;40;
$GPXUP;2572;07:26:19;0;49	97159;8	44024;5;179;43;
$GPXUP;2572;07:26:20;0;49	97168;8	44035;5;179;42;
$GPXUP;2572;07:26:21;0;49	97181;8	44036;5;179;50;
$GPXUP;2572;07:26:22;0;49	97196;8	44027;5;178;48;
$GPXUP;2572;07:26:23;0;49	97205;8	44013;5;179;51;
$GPXUP;2572;07:26:24;0;49	97207;8	43987;5;178;50;
$GPXUP;2572;07:26:25;0;49	97209;8	43968;5;177;53;
$GPXUP;2572;07:26:26;0;49	97211;8	43946;5;177;55;
$GPXUP;2572;07:26:27;0;49	9721;8	43923;5;177;57;
$GPXUP;2572;07:26:28;0;49	97207;8	43901;5;176;57;
$GPXUP;2572;07:26:29;0;49	97205;8	4388;5;175;57;
$GPXUP;2572;07:26:30;0;49	97206;8	43858;5;174;53;
$GPXUP;2572;07:26:31;0;49	9721;8	43837;5;173;52;
$GPXUP;2572;07:26:32;0;49	97215;8	4382;5;172;53;
$GPXUP;2572;07:26:33;0;49	97226;8	43808;5;171;52;
$GPXUP;2572;07:26:34;0;49	97237;8	43799;5;170;46;
$GPXUP;2572;07:26:35;0;49	97249;8	43791;5;169;52;
$GPXUP;2572;07:26:36;0;49	97261;8	43788;5;170;47;
$GPXUP;2572;07:26:37;0;49	97273;8	43792;5;170;43;
$GPXUP;2572;07:26:38;0;49	97283;8	43804;5;170;46;
$GPXUP;2572;07:26:39;0;49	97292;8	43817;5;171;47;
$GPXUP;2572;07:26:40;0;49	97303;8	43826;5;171;47;
$GPXUP;2572;07:26:41;0;49	97314;8	43832;5;171;48;
$GPXUP;2572;07:26:42;0;49	97326;8	43836;5;171;48;
$GPXUP;2572;07:26:43;0;49	97338;8	43843;5;171;49;
$GPXUP;2572;07:26:44;0;49	97348;8	43851;5;172;46;
$GPXUP;2572;07:26:45;0;49	97356;8	43865;5;172;44;
$GPXUP;2572;07:26:46;0;49	97358;8	43882;5;171;43;
$GPXUP;2572;07:26:47;0;49	97356;8	43901;5;171;46;
$GPXUP;2572;07:26:48;0;49	97348;8	43919;5;169;48;
$GPXUP;2572;07:26:49;0;49	97338;8	43933;5;168;51;
$GPXUP;2572;07:26:50;0;49	97323;8	43929;5;167;49;
$GPXUP;2572;07:26:51;0;49	97311;8	43919;5;166;55;
$GPXUP;2572;07:26:52;0;49	973;8	43904;5;166;55;
$GPXUP;2572;07:26:53;0;49	97292;8	43883;5;165;55;
$GPXUP;2572;07:26:54;0;49	97287;8	43859;5;165;55;
$GPXUP;2572;07:26:55;0;49	97286;8	43837;5;163;57;
$GPXUP;2572;07:26:56;0;49	97287;8	43814;5;162;55;
$GPXUP;2572;07:26:57;0;49	97288;8	43792;5;160;58;
$GPXUP;2572;07:26:58;0;49	97291;8	4377;5;160;56;
$GPXUP;2572;07:26:59;0;49	97299;8	43753;5;160;52;
$GPXUP;2572;07:27:00;0;49	97308;8	43738;5;160;47;
$GPXUP;2572;07:27:01;0;49	97318;8	43726;5;160;48;
$GPXUP;2572;07:27:02;0;49	97327;8	43713;5;159;51;
$GPXUP;2572;07:27:03;0;49	97336;8	43698;5;158;54;
$GPXUP;2572;07:27:04;0;49	97343;8	43678;5;158;54;
$GPXUP;2572;07:27:05;0;49	97348;8	43657;5;156;56;
$GPXUP;2572;07:27:06;0;49	97351;8	43634;5;154;56;
$GPXUP;2572;07:27:07;0;49	97355;8	43612;5;152;61;
$GPXUP;2572;07:27:08;0;49	97362;8	43591;5;149;62;
$GPXUP;2572;07:27:09;0;49	97376;8	43579;5;145;68;
$GPXUP;2572;07:27:10;0;49	97393;8	43569;5;143;65;
$GPXUP;2572;07:27:11;0;49	97409;8	43568;5;145;59;
$GPXUP;2572;07:27:12;0;49	97425;8	4357;5;146;56;
$GPXUP;2572;07:27:13;0;49	97438;8	43578;5;147;52;
$GPXUP;2572;07:27:14;0;49	97446;8	43594;5;148;51;
$GPXUP;2572;07:27:15;0;49	9745;8	43612;5;150;49;
$GPXUP;2572;07:27:16;0;49	97446;8	43631;5;150;49;
$GPXUP;2572;07:27:17;0;49	9744;8	4365;5;151;50;
$GPXUP;2572;07:27:18;0;49	97435;8	43669;5;149;50;
$GPXUP;2572;07:27:19;0;49	97433;8	4369;5;148;52;
$GPXUP;2572;07:27:20;0;49	97435;8	4371;5;147;52;
$GPXUP;2572;07:27:21;0;49	97436;8	4373;5;146;54;
$GPXUP;2572;07:27:22;0;49	9744;8	43752;5;146;53;
$GPXUP;2572;07:27:23;0;49	97444;8	43771;5;145;56;
$GPXUP;2572;07:27:24;0;49	97446;8	43793;5;144;54;
$GPXUP;2572;07:27:25;0;49	97443;8	43812;5;146;51;
$GPXUP;2572;07:27:26;0;49	97436;8	43829;5;148;47;
$GPXUP;2572;07:27:27;0;49	97429;8	43844;5;150;48;
$GPXUP;2572;07:27:28;0;49	9742;8	43859;5;152;51;
$GPXUP;2572;07:27:29;0;49	97409;8	43872;5;154;52;
$GPXUP;2572;07:27:30;0;49	97397;8	4388;5;155;52;
$GPXUP;2572;07:27:31;0;49	97384;8	43886;5;156;51;
$GPXUP;2572;07:27:32;0;49	97371;8	43889;5;156;53;
$GPXUP;2572;07:27:33;0;49	97356;8	43892;5;155;49;
$GPXUP;2572;07:27:34;0;49	97345;8	43899;5;152;51;
$GPXUP;2572;07:27:35;0;49	97332;8	4391;5;148;58;
$GPXUP;2572;07:27:36;0;49	97319;8	43918;5;147;60;
$GPXUP;2572;07:27:37;0;49	97303;8	43917;5;146;58;
$GPXUP;2572;07:27:38;0;49	97287;8	43911;5;145;59;
$GPXUP;2572;07:27:39;0;49	97271;8	43906;5;145;58;
$GPXUP;2572;07:27:40;0;49	97256;8	43903;5;144;58;
$GPXUP;2572;07:27:41;0;49	97243;8	43901;5;142;54;
$GPXUP;2572;07:27:42;0;49	9723;8	43911;5;143;58;
$GPXUP;2572;07:27:43;0;49	97218;8	43935;5;142;49;
$GPXUP;2572;07:27:44;0;49	97211;8	43959;5;142;53;
$GPXUP;2572;07:27:45;0;49	97207;8	43979;5;141;54;
$GPXUP;2572;07:27:46;0;49	97203;8	44;5;140;50;
$GPXUP;2572;07:27:47;0;49	97197;8	44015;5;142;51;
$GPXUP;2572;07:27:48;0;49	97189;8	44031;5;142;46;
$GPXUP;2572;07:27:49;0;49	9718;8	44044;5;142;49;
$GPXUP;2572;07:27:50;0;49	97172;8	44058;5;142;49;
$GPXUP;2572;07:27:51;0;49	97163;8	44071;5;142;51;
$GPXUP;2572;07:27:52;0;49	97153;8	44084;5;142;54;
$GPXUP;2572;07:27:53;0;49	97141;8	44096;5;141;53;
$GPXUP;2572;07:27:54;0;49	97133;8	44114;5;139;55;
$GPXUP;2572;07:27:55;0;49	97127;8	44135;5;138;52;
$GPXUP;2572;07:27:56;0;49	97123;8	44157;5;138;53;
$GPXUP;2572;07:27:57;0;49	97118;8	44177;5;137;55;
$GPXUP;2572;07:27:58;0;49	97114;8	44198;5;136;52;
$GPXUP;2572;07:27:59;0;49	97109;8	44214;5;133;47;
$GPXUP;2572;07:28:00;0;49	97109;8	44231;5;133;49;
$GPXUP;2572;07:28:01;0;49	97114;8	44249;5;133;50;
$GPXUP;2572;07:28:02;0;49	97122;8	44265;5;134;49;
$GPXUP;2572;07:28:03;0;49	97127;8	44283;5;134;51;
$GPXUP;2572;07:28:04;0;49	97129;8	44305;5;135;48;
$GPXUP;2572;07:28:05;0;49	97131;8	44319;5;135;49;
$GPXUP;2572;07:28:06;0;49	97119;8	44331;5;134;46;
$GPXUP;2572;07:28:07;0;49	97108;8	44339;5;134;48;
$GPXUP;2572;07:28:08;0;49	97094;8	44345;5;134;51;
$GPXUP;2572;07:28:09;0;49	97081;8	4435;5;134;49;
$GPXUP;2572;07:28:10;0;49	97069;8	4436;5;133;52;
$GPXUP;2572;07:28:11;0;49	97058;8	44373;5;133;56;
$GPXUP;2572;07:28:12;0;49	97046;8	44388;5;133;53;
$GPXUP;2572;07:28:13;0;49	97035;8	444;5;133;55;
$GPXUP;2572;07:28:14;0;49	97023;8	44412;5;132;55;
$GPXUP;2572;07:28:15;0;49	97011;8	44424;5;131;61;
$GPXUP;2572;07:28:16;0;49	96997;8	44434;5;132;63;
$GPXUP;2572;07:28:17;0;49	96983;8	44441;5;132;60;
$GPXUP;2572;07:28:18;0;49	96968;8	44447;5;131;58;
$GPXUP;2572;07:28:19;0;49	96954;8	44455;5;131;63;
$GPXUP;2572;07:28:20;0;49	96939;8	4446;5;131;62;
$GPXUP;2572;07:28:21;0;49	96924;8	44465;5;131;59;
$GPXUP;2572;07:28:22;0;49	96909;8	44468;5;131;58;
$GPXUP;2572;07:28:23;0;49	96894;8	44471;5;131;56;
$GPXUP;2572;07:28:24;0;49	9688;8	44475;5;131;57;
$GPXUP;2572;07:28:25;0;49	96866;8	44478;5;132;56;
$GPXUP;2572;07:28:26;0;49	96854;8	44485;5;131;48;
$GPXUP;2572;07:28:27;0;49	96842;8	44496;5;130;54;
$GPXUP;2572;07:28:28;0;49	96831;8	44508;5;130;51;
$GPXUP;2572;07:28:29;0;49	96818;8	44517;5;130;50;
$GPXUP;2572;07:28:30;0;49	96807;8	44529;5;130;51;
$GPXUP;2572;07:28:31;0;49	96797;8	44539;5;129;49;
$GPXUP;2572;07:28:32;0;49	96785;8	44543;5;130;56;
$GPXUP;2572;07:28:33;0;49	9677;8	44546;5;129;56;
$GPXUP;2572;07:28:34;0;49	96755;8	44548;5;129;59;
$GPXUP;2572;07:28:35;0;49	9674;8	4455;5;129;60;
$GPXUP;2572;07:28:36;0;49	96723;8	44547;5;129;62;
$GPXUP;2572;07:28:37;0;49	96707;8	44541;5;129;59;
$GPXUP;2572;07:28:38;0;49	96692;8	44535;5;129;57;
$GPXUP;2572;07:28:39;0;49	96677;8	44537;5;130;64;
$GPXUP;2572;07:28:40;0;49	96663;8	44549;5;130;58;
$GPXUP;2572;07:28:41;0;49	96653;8	44564;5;130;56;
$GPXUP;2572;07:28:42;0;49	96645;8	44581;5;130;53;
$GPXUP;2572;07:28:43;0;49	96638;8	44598;5;130;50;
$GPXUP;2572;07:28:44;0;49	96634;8	44615;5;130;47;
$GPXUP;2572;07:28:45;0;49	96631;8	44635;5;130;47;
$GPXUP;2572;07:28:46;0;49	9663;8	44653;5;129;47;
$GPXUP;2572;07:28:47;0;49	96631;8	44671;5;128;48;
$GPXUP;2572;07:28:48;0;49	96636;8	44689;5;128;45;
$GPXUP;2572;07:28:49;0;49	96643;8	44703;5;128;46;
$GPXUP;2572;07:28:50;0;49	96651;8	44717;5;127;45;
$GPXUP;2572;07:28:51;0;49	96654;8	44732;5;127;46;
$GPXUP;2572;07:28:52;0;49	96649;8	44748;5;127;49;
$GPXUP;2572;07:28:53;0;49	96636;8	44758;5;128;51;
$GPXUP;2572;07:28:54;0;49	96622;8	44766;5;129;51;
$GPXUP;2572;07:28:55;0;49	96608;8	44766;5;129;51;
$GPXUP;2572;07:28:56;0;49	96595;8	44765;5;129;52;
$GPXUP;2572;07:28:57;0;49	96581;8	44761;5;129;53;
$GPXUP;2572;07:28:58;0;49	96569;8	44757;5;132;47;
$GPXUP;2572;07:28:59;0;49	96558;8	44748;5;132;49;
$GPXUP;2572;07:29:00;0;49	96548;8	44734;5;131;51;
$GPXUP;2572;07:29:01;0;49	96544;8	44712;5;131;51;
$GPXUP;2572;07:29:02;0;49	96544;8	4469;5;129;48;
$GPXUP;2572;07:29:03;0;49	96557;8	44684;5;127;49;
$GPXUP;2572;07:29:04;0;49	96568;8	44684;5;127;51;
$GPXUP;2572;07:29:05;0;49	96581;8	44687;5;127;26;
$GPXUP;2572;07:29:06;0;49	96585;8	44695;5;127;24;
$GPXUP;2572;07:29:07;0;49	96596;8	44708;5;127;30;
$GPXUP;2572;07:29:08;0;49	96595;8	44724;5;127;32;
$GPXUP;2572;07:29:09;0;49	96586;8	44748;5;127;46;
$GPXUP;2572;07:29:10;0;49	96582;8	44764;5;127;47;
$GPXUP;2572;07:29:11;0;49	96579;8	44782;5;128;50;
$GPXUP;2572;07:29:12;0;49	96576;8	44803;5;128;51;
$GPXUP;2572;07:29:13;0;49	9658;8	44819;5;128;45;
$GPXUP;2572;07:29:14;0;49	96589;8	44835;5;128;42;
$GPXUP;2572;07:29:15;0;49	9658;8	44858;5;131;50;
$GPXUP;2572;07:29:16;0;49	96602;8	4485;5;132;50;
$GPXUP;2572;07:29:17;0;49	9661;8	4483;5;135;10;
$GPXUP;2572;07:29:18;0;49	9661;8	44804;5;135;58;
$GPXUP;2572;07:29:19;0;49	96616;8	44779;5;135;58;
$GPXUP;2572;07:29:20;0;49	96629;8	44745;5;136;59;
$GPXUP;2572;07:29:21;0;49	96629;8	44721;5;136;52;
$GPXUP;2572;07:29:22;0;49	96622;8	44701;5;136;53;
$GPXUP;2572;07:29:23;0;49	96616;8	44692;5;136;58;
$GPXUP;2572;07:29:24;0;49	96598;8	44671;5;138;62;
$GPXUP;2572;07:29:25;0;49	96592;8	4465;5;139;56;
$GPXUP;2572;07:29:26;0;49	96595;8	44629;5;138;50;
$GPXUP;2572;07:29:27;0;49	96603;8	44613;5;138;52;
$GPXUP;2572;07:29:28;0;49	96615;8	44603;5;137;52;
$GPXUP;2572;07:29:29;0;49	96626;8	4459;5;138;50;
$GPXUP;2572;07:29:30;0;49	96635;8	44578;5;138;50;
$GPXUP;2572;07:29:31;0;49	96643;8	44564;5;138;54;
$GPXUP;2572;07:29:32;0;49	96658;8	44558;5;139;49;
$GPXUP;2572;07:29:33;0;49	9667;8	44553;5;139;52;
$GPXUP;2572;07:29:34;0;49	96683;8	44545;5;139;53;
$GPXUP;2572;07:29:35;0;49	96696;8	44538;5;139;56;
$GPXUP;2572;07:29:36;0;49	96708;8	44527;5;137;55;
$GPXUP;2572;07:29:37;0;49	96721;8	44517;5;136;55;
$GPXUP;2572;07:29:38;0;49	96733;8	44508;5;135;55;
$GPXUP;2572;07:29:39;0;49	96739;8	44492;5;135;51;
$GPXUP;2572;07:29:40;0;49	96745;8	44458;5;134;62;
$GPXUP;2572;07:29:41;0;49	96754;8	44442;5;134;62;
$GPXUP;2572;07:29:42;0;49	96749;8	44444;5;133;46;
$GPXUP;2572;07:29:43;0;49	96707;8	44431;5;133;35;
$GPXUP;2572;07:29:44;0;49	96695;8	44423;5;133;33;
$GPXUP;2572;07:29:45;0;49	96685;8	44418;5;132;32;
$GPXUP;2572;07:29:46;0;49	96668;8	44431;5;132;29;
$GPXUP;2572;07:29:47;0;49	96667;8	44436;5;132;20;
$GPXUP;2572;07:29:48;0;49	96658;8	44453;5;132;21;
$GPXUP;2572;07:29:49;0;49	9665;8	44478;5;133;27;
$GPXUP;2572;07:29:50;0;49	96648;8	44498;5;133;47;
$GPXUP;2572;07:29:51;0;49	96645;8	44534;5;133;63;
$GPXUP;2572;07:29:52;0;49	9668;8	44539;5;132;63;
$GPXUP;2572;07:29:53;0;49	96681;8	44563;5;132;59;
$GPXUP;2572;07:29:54;0;49	96672;8	44584;5;131;66;
$GPXUP;2572;07:29:55;0;49	96653;8	44599;5;133;71;
$GPXUP;2572;07:29:56;0;49	96621;8	44606;5;133;62;
$GPXUP;2572;07:29:57;0;49	96596;8	4459;5;133;65;
$GPXUP;2572;07:29:58;0;49	96583;8	44585;5;133;63;
$GPXUP;2572;07:29:59;0;49	96573;8	4457;5;134;59;
$GPXUP;2572;07:30:00;0;49	96566;8	44545;5;134;64;
$GPXUP;2572;07:30:01;0;49	96549;8	44532;5;135;59;
$GPXUP;2572;07:30:02;0;49	96535;8	4452;5;133;64;
$GPXUP;2572;07:30:03;0;49	9652;8	44507;5;133;68;
$GPXUP;2572;07:30:04;0;49	96505;8	44495;5;134;62;
$GPXUP;2572;07:30:05;0;49	96494;8	44479;5;134;55;
$GPXUP;2572;07:30:06;0;49	96489;8	44461;5;135;37;
$GPXUP;2572;07:30:07;0;49	965;8	44456;5;135;18;
$GPXUP;2572;07:30:08;0;49	96515;8	44454;5;135;32;
$GPXUP;2572;07:30:09;0;49	9653;8	44471;5;136;45;
$GPXUP;2572;07:30:10;0;49	96539;8	44487;5;135;35;
$GPXUP;2572;07:30:11;0;49	96543;8	44508;5;136;43;
$GPXUP;2572;07:30:12;0;49	96541;8	44525;5;136;33;
$GPXUP;2572;07:30:13;0;49	96527;8	44539;5;136;45;
$GPXUP;2572;07:30:14;0;49	96508;8	44544;5;136;61;
$GPXUP;2572;07:30:15;0;49	9649;8	44554;5;137;61;
$GPXUP;2572;07:30:16;0;49	96473;8	44559;5;136;60;
$GPXUP;2572;07:30:17;0;49	96457;8	44567;5;136;59;
$GPXUP;2572;07:30:18;0;49	96447;8	44572;5;135;55;
$GPXUP;2572;07:30:19;0;49	96433;8	44564;5;134;56;
$GPXUP;2572;07:30:20;0;49	96424;8	4454;5;134;52;
$GPXUP;2572;07:30:21;0;49	96425;8	44517;5;135;33;
$GPXUP;2572;07:30:22;0;49	96441;8	44502;5;136;59;
$GPXUP;2572;07:30:23;0;49	96451;8	44484;5;137;59;
$GPXUP;2572;07:30:24;0;49	9646;8	44465;5;140;60;
$GPXUP;2572;07:30:25;0;49	96465;8	44442;5;141;65;
$GPXUP;2572;07:30:26;0;49	96469;8	44416;5;142;61;
$GPXUP;2572;07:30:27;0;49	96468;8	4439;5;142;61;
$GPXUP;2572;07:30:28;0;49	96466;8	44367;5;143;61;
$GPXUP;2572;07:30:29;0;49	96462;8	44342;5;143;61;
$GPXUP;2572;07:30:30;0;49	96457;8	44319;5;145;59;
$GPXUP;2572;07:30:31;0;49	96456;8	44296;5;145;57;
$GPXUP;2572;07:30:32;0;49	96459;8	44274;5;146;60;
$GPXUP;2572;07:30:33;0;49	96463;8	44252;5;146;58;
$GPXUP;2572;07:30:34;0;49	96469;8	44232;5;146;56;
$GPXUP;2572;07:30:35;0;49	96477;8	44215;5;146;53;
$GPXUP;2572;07:30:36;0;49	96487;8	44204;5;145;51;
$GPXUP;2572;07:30:37;0;49	96498;8	44196;5;146;47;
$GPXUP;2572;07:30:38;0;49	9651;8	44191;5;145;50;
$GPXUP;2572;07:30:39;0;49	96522;8	44184;5;144;53;
$GPXUP;2572;07:30:40;0;49	96535;8	44175;5;143;51;
$GPXUP;2572;07:30:41;0;49	96547;8	44166;5;143;53;
$GPXUP;2572;07:30:42;0;49	96559;8	44159;5;143;51;
$GPXUP;2572;07:30:43;0;49	96572;8	44156;5;143;49;
$GPXUP;2572;07:30:44;0;49	96585;8	44153;5;143;51;
$GPXUP;2572;07:30:45;0;49	96598;8	44152;5;143;51;
$GPXUP;2572;07:30:46;0;49	96611;8	44153;5;143;49;
$GPXUP;2572;07:30:47;0;49	96623;8	44157;5;142;52;
$GPXUP;2572;07:30:48;0;49	96636;8	44159;5;141;52;
$GPXUP;2572;07:30:49;0;49	96649;8	44162;5;140;50;
$GPXUP;2572;07:30:50;0;49	96661;8	44161;5;140;48;
$GPXUP;2572;07:30:51;0;49	96674;8	44155;5;140;50;
$GPXUP;2572;07:30:52;0;49	96685;8	44145;5;139;51;
$GPXUP;2572;07:30:53;0;49	96697;8	44131;5;138;54;
$GPXUP;2572;07:30:54;0;49	96706;8	44111;5;137;58;
$GPXUP;2572;07:30:55;0;49	96712;8	44088;5;137;58;
$GPXUP;2572;07:30:56;0;49	96714;8	44066;5;136;56;
$GPXUP;2572;07:30:57;0;49	96714;8	44044;5;136;56;
$GPXUP;2572;07:30:58;0;49	96713;8	44021;5;136;57;
$GPXUP;2572;07:30:59;0;49	96715;8	44001;5;135;55;
$GPXUP;2572;07:31:00;0;49	96722;8	43983;5;134;53;
$GPXUP;2572;07:31:01;0;49	96733;8	43972;5;133;55;
$GPXUP;2572;07:31:02;0;49	96746;8	43967;5;134;50;
$GPXUP;2572;07:31:03;0;49	96759;8	43969;5;134;47;
$GPXUP;2572;07:31:04;0;49	9677;8	43977;5;134;48;
$GPXUP;2572;07:31:05;0;49	9678;8	43987;5;133;48;
$GPXUP;2572;07:31:06;0;49	96789;8	44;5;133;47;
$GPXUP;2572;07:31:07;0;49	96798;8	44013;5;133;47;
$GPXUP;2572;07:31:08;0;49	96808;8	44024;5;132;47;
$GPXUP;2572;07:31:09;0;49	96819;8	44031;5;132;49;
$GPXUP;2572;07:31:10;0;49	96832;8	44032;5;131;50;
$GPXUP;2572;07:31:11;0;49	96845;8	4403;5;129;50;
$GPXUP;2572;07:31:12;0;49	96857;8	44029;5;128;51;
$GPXUP;2572;07:31:13;0;49	9687;8	4403;5;127;49;
$GPXUP;2572;07:31:14;0;49	96883;8	4403;5;126;49;
$GPXUP;2572;07:31:15;0;49	96895;8	44028;5;126;50;
$GPXUP;2572;07:31:16;0;49	96908;8	44022;5;125;52;
$GPXUP;2572;07:31:17;0;49	96918;8	4401;5;123;55;
$GPXUP;2572;07:31:18;0;49	96929;8	43993;5;122;54;
$GPXUP;2572;07:31:19;0;49	96938;8	43977;5;121;54;
$GPXUP;2572;07:31:20;0;49	96948;8	43962;5;120;54;
$GPXUP;2572;07:31:21;0;49	96957;8	43946;5;121;59;
$GPXUP;2572;07:31:22;0;49	96968;8	43932;5;119;54;
$GPXUP;2572;07:31:23;0;49	9698;8	43924;5;118;51;
$GPXUP;2572;07:31:24;0;49	96993;8	43919;5;117;54;
$GPXUP;2572;07:31:25;0;49	97008;8	43915;5;116;54;
$GPXUP;2572;07:31:26;0;49	9702;8	43915;5;116;54;
$GPXUP;2572;07:31:27;0;49	97034;8	43916;5;115;53;
$GPXUP;2572;07:31:28;0;49	97047;8	43922;5;115;52;
$GPXUP;2572;07:31:29;0;49	97059;8	43927;5;115;52;
$GPXUP;2572;07:31:30;0;49	97073;8	4393;5;114;53;
$GPXUP;2572;07:31:31;0;49	97086;8	43929;5;113;54;
$GPXUP;2572;07:31:32;0;49	971;8	43929;5;112;54;
$GPXUP;2572;07:31:33;0;49	97114;8	4393;5;112;55;
$GPXUP;2572;07:31:34;0;49	97128;8	4393;5;111;55;
$GPXUP;2572;07:31:35;0;49	97141;8	43934;5;111;50;
$GPXUP;2572;07:31:36;0;49	97152;8	43947;5;112;45;
$GPXUP;2572;07:31:37;0;49	97157;8	43966;5;112;46;
$GPXUP;2572;07:31:38;0;49	97158;8	43989;5;113;44;
$GPXUP;2572;07:31:39;0;49	97155;8	44005;5;112;50;
$GPXUP;2572;07:31:40;0;49	97148;8	44026;5;112;49;
$GPXUP;2572;07:31:41;0;49	97138;8	44037;5;111;48;
$GPXUP;2572;07:31:42;0;49	9713;8	44053;5;113;48;
$GPXUP;2572;07:31:43;0;49	97123;8	44068;5;114;45;
$GPXUP;2572;07:31:44;0;49	97116;8	44081;5;116;48;
$GPXUP;2572;07:31:45;0;49	97108;8	44095;5;118;49;
$GPXUP;2572;07:31:46;0;49	97101;8	4411;5;119;49;
$GPXUP;2572;07:31:47;0;49	97091;8	44121;5;120;48;
$GPXUP;2572;07:31:48;0;49	97078;8	44126;5;121;52;
$GPXUP;2572;07:31:49;0;49	97065;8	4412;5;121;44;
$GPXUP;2572;07:31:50;0;49	97054;8	44113;5;123;50;
$GPXUP;2572;07:31:51;0;49	97045;8	441;5;123;48;
$GPXUP;2572;07:31:52;0;49	97041;8	44082;5;123;46;
$GPXUP;2572;07:31:53;0;49	97039;8	44063;5;123;45;
$GPXUP;2572;07:31:54;0;49	97042;8	44047;5;124;35;
$GPXUP;2572;07:31:55;0;49	97048;8	44031;5;124;45;
$GPXUP;2572;07:31:56;0;49	97057;8	44023;5;123;46;
$GPXUP;2572;07:31:57;0;49	97069;8	44012;5;123;48;
$GPXUP;2572;07:31:58;0;49	97083;8	44007;5;122;55;
$GPXUP;2572;07:31:59;0;49	97096;8	43999;5;121;52;
$GPXUP;2572;07:32:00;0;49	97109;8	43993;5;121;50;
$GPXUP;2572;07:32:01;0;49	97122;8	43987;5;121;49;
$GPXUP;2572;07:32:02;0;49	97134;8	4398;5;121;51;
$GPXUP;2572;07:32:03;0;49	97146;8	43974;5;120;53;
$GPXUP;2572;07:32:04;0;49	97159;8	43965;5;118;54;
$GPXUP;2572;07:32:05;0;49	97172;8	43955;5;117;56;
$GPXUP;2572;07:32:06;0;49	97184;8	43945;5;118;57;
$GPXUP;2572;07:32:07;0;49	97198;8	4394;5;116;53;
$GPXUP;2572;07:32:08;0;49	97211;8	43941;5;115;52;
$GPXUP;2572;07:32:09;0;49	97224;8	43951;5;115;53;
$GPXUP;2572;07:32:10;0;49	97235;8	43965;5;116;48;
$GPXUP;2572;07:32:11;0;49	97245;8	43978;5;116;48;
$GPXUP;2572;07:32:12;0;49	9725;8	43994;5;116;45;
$GPXUP;2572;07:32:13;0;49	97253;8	44012;5;116;43;
$GPXUP;2572;07:32:14;0;49	97255;8	44028;5;115;44;
$GPXUP;2572;07:32:15;0;49	97254;8	44045;5;114;46;
$GPXUP;2572;07:32:16;0;49	97254;8	44063;5;112;47;
$GPXUP;2572;07:32:17;0;49	97241;8	44074;5;112;48;
$GPXUP;2572;07:32:18;0;49	97231;8	44086;5;112;49;
$GPXUP;2572;07:32:19;0;49	9722;8	44098;5;112;51;
$GPXUP;2572;07:32:20;0;49	97208;8	44109;5;111;53;
$GPXUP;2572;07:32:21;0;49	97195;8	44118;5;111;51;
$GPXUP;2572;07:32:22;0;49	97183;8	44124;5;111;53;
$GPXUP;2572;07:32:23;0;49	97171;8	44135;5;110;51;
$GPXUP;2572;07:32:24;0;49	9716;8	44148;5;111;48;
$GPXUP;2572;07:32:25;0;49	97153;8	4417;5;111;50;
$GPXUP;2572;07:32:26;0;49	97145;8	44184;5;111;52;
$GPXUP;2572;07:32:27;0;49	97138;8	44199;5;111;52;
$GPXUP;2572;07:32:28;0;49	97131;8	44218;5;110;50;
$GPXUP;2572;07:32:29;0;49	97127;8	44235;5;112;48;
$GPXUP;2572;07:32:30;0;49	97123;8	44253;5;113;47;
$GPXUP;2572;07:32:31;0;49	97118;8	44272;5;113;47;
$GPXUP;2572;07:32:32;0;49	97112;8	44288;5;114;46;
$GPXUP;2572;07:32:33;0;49	97107;8	44304;5;113;46;
$GPXUP;2572;07:32:34;0;49	97107;8	44322;5;112;47;
$GPXUP;2572;07:32:35;0;49	97109;8	44341;5;113;47;
$GPXUP;2572;07:32:36;0;49	97114;8	44357;5;112;48;
$GPXUP;2572;07:32:37;0;49	97116;8	44376;5;112;47;
$GPXUP;2572;07:32:38;0;49	97114;8	44394;5;111;47;
$GPXUP;2572;07:32:39;0;49	97108;8	4441;5;111;47;
$GPXUP;2572;07:32:40;0;49	97099;8	44422;5;112;47;
$GPXUP;2572;07:32:41;0;49	97089;8	44439;5;112;48;
$GPXUP;2572;07:32:42;0;49	97081;8	44454;5;112;49;
$GPXUP;2572;07:32:43;0;49	97071;8	44466;5;112;50;
$GPXUP;2572;07:32:44;0;49	97063;8	44483;5;112;50;
$GPXUP;2572;07:32:45;0;49	97058;8	44502;5;112;53;
$GPXUP;2572;07:32:46;0;49	97048;8	44513;5;112;50;
$GPXUP;2572;07:32:47;0;49	97037;8	44523;5;112;49;
$GPXUP;2572;07:32:48;0;49	97026;8	44533;5;112;51;
$GPXUP;2572;07:32:49;0;49	97016;8	44546;5;111;53;
$GPXUP;2572;07:32:50;0;49	97005;8	44558;5;110;53;
$GPXUP;2572;07:32:51;0;49	96992;8	44566;5;109;56;
$GPXUP;2572;07:32:52;0;49	96978;8	44572;5;109;53;
$GPXUP;2572;07:32:53;0;49	96964;8	44575;5;108;56;
$GPXUP;2572;07:32:54;0;49	96949;8	44578;5;107;55;
$GPXUP;2572;07:32:55;0;49	96935;8	4458;5;107;57;
$GPXUP;2572;07:32:56;0;49	9692;8	4458;5;106;56;
$GPXUP;2572;07:32:57;0;49	96906;8	44579;5;106;58;
$GPXUP;2572;07:32:58;0;49	9689;8	44579;5;106;56;
$GPXUP;2572;07:32:59;0;49	96876;8	44578;5;105;59;
$GPXUP;2572;07:33:00;0;49	96861;8	4458;5;105;58;
$GPXUP;2572;07:33:01;0;49	96846;8	44583;5;104;55;
$GPXUP;2572;07:33:02;0;49	96832;8	44589;5;104;53;
$GPXUP;2572;07:33:03;0;49	96819;8	44595;5;104;55;
$GPXUP;2572;07:33:04;0;49	96808;8	446;5;103;57;
$GPXUP;2572;07:33:05;0;49	96793;8	44605;5;104;56;
$GPXUP;2572;07:33:06;0;49	96779;8	44607;5;103;62;
$GPXUP;2572;07:33:07;0;49	96763;8	44609;5;102;58;
$GPXUP;2572;07:33:08;0;49	96748;8	44612;5;102;58;
$GPXUP;2572;07:33:09;0;49	96733;8	44613;5;101;58;
$GPXUP;2572;07:33:10;0;49	96718;8	44613;5;101;58;
$GPXUP;2572;07:33:11;0;49	96704;8	44612;5;100;57;
$GPXUP;2572;07:33:12;0;49	9669;8	44611;5;100;59;
$GPXUP;2572;07:33:13;0;49	96674;8	4461;5;99;57;
$GPXUP;2572;07:33:14;0;49	9666;8	4461;5;99;55;
$GPXUP;2572;07:33:15;0;49	96651;8	44618;5;98;58;
$GPXUP;2572;07:33:16;0;49	96637;8	4463;5;98;55;
$GPXUP;2572;07:33:17;0;49	96624;8	44638;5;97;55;
$GPXUP;2572;07:33:18;0;49	9661;8	44639;5;98;53;
$GPXUP;2572;07:33:19;0;49	96594;8	44635;5;99;54;
$GPXUP;2572;07:33:20;0;49	9658;8	44627;5;98;52;
$GPXUP;2572;07:33:21;0;49	96567;8	44619;5;97;52;
$GPXUP;2572;07:33:22;0;49	96562;8	44606;5;95;48;
$GPXUP;2572;07:33:23;0;49	96562;8	44585;5;94;50;
$GPXUP;2572;07:33:24;0;49	96564;8	44564;5;94;54;
$GPXUP;2572;07:33:25;0;49	96565;8	44541;5;91;57;
$GPXUP;2572;07:33:26;0;49	96565;8	44518;5;90;59;
$GPXUP;2572;07:33:27;0;49	96561;8	44493;5;87;66;
$GPXUP;2572;07:33:28;0;49	96551;8	44466;5;84;69;
$GPXUP;2572;07:33:29;0;49	96533;8	44457;5;83;64;
$GPXUP;2572;07:33:30;0;49	96515;8	44456;5;83;53;
$GPXUP;2572;07:33:31;0;49	96504;8	4447;5;83;56;
$GPXUP;2572;07:33:32;0;49	96491;8	44488;5;83;61;
$GPXUP;2572;07:33:33;0;49	96478;8	44506;5;82;62;
$GPXUP;2572;07:33:34;0;49	96467;8	44525;5;81;64;
$GPXUP;2572;07:33:35;0;49	96454;8	44535;5;81;58;
$GPXUP;2572;07:33:36;0;49	9644;8	4454;5;81;56;
$GPXUP;2572;07:33:37;0;49	96427;8	44544;5;82;52;
$GPXUP;2572;07:33:38;0;49	96413;8	44546;5;83;52;
$GPXUP;2572;07:33:39;0;49	964;8	44549;5;83;45;
$GPXUP;2572;07:33:40;0;49	96393;8	44561;5;85;51;
$GPXUP;2572;07:33:41;0;49	96383;8	44577;5;84;53;
$GPXUP;2572;07:33:42;0;49	96376;8	44597;5;82;50;
$GPXUP;2572;07:33:43;0;49	96371;8	44616;5;82;51;
$GPXUP;2572;07:33:44;0;49	96367;8	44637;5;81;49;
$GPXUP;2572;07:33:45;0;49	96363;8	44659;5;81;45;
$GPXUP;2572;07:33:46;0;49	96364;8	44679;5;81;49;
$GPXUP;2572;07:33:47;0;49	96371;8	4469;5;81;44;
$GPXUP;2572;07:33:48;0;49	9638;8	44704;5;82;43;
$GPXUP;2572;07:33:49;0;49	96389;8	44711;5;83;44;
$GPXUP;2572;07:33:50;0;49	96399;8	4472;5;84;45;
$GPXUP;2572;07:33:51;0;49	9641;8	4473;5;84;43;
$GPXUP;2572;07:33:52;0;49	96417;8	44738;5;84;45;
$GPXUP;2572;07:33:53;0;49	96427;8	4475;5;84;44;
$GPXUP;2572;07:33:54;0;49	96435;8	44764;5;85;46;
$GPXUP;2572;07:33:55;0;49	96444;8	44775;5;84;47;
$GPXUP;2572;07:33:56;0;49	96454;8	44788;5;84;46;
$GPXUP;2572;07:33:57;0;49	96464;8	44797;5;84;46;
$GPXUP;2572;07:33:58;0;49	96474;8	44808;5;83;49;
$GPXUP;2572;07:33:59;0;49	96485;8	44815;5;83;48;
$GPXUP;2572;07:34:00;0;49	96497;8	44819;5;84;49;
$GPXUP;2572;07:34:01;0;49	96509;8	44826;5;85;47;
$GPXUP;2572;07:34:02;0;49	96515;8	44831;5;86;44;
$GPXUP;2572;07:34:03;0;49	96526;8	4484;5;87;42;
$GPXUP;2572;07:34:04;0;49	96535;8	44846;5;88;39;
$GPXUP;2572;07:34:05;0;49	96546;8	44836;5;89;28;
$GPXUP;2572;07:34:06;0;49	96554;8	44826;5;90;42;
$GPXUP;2572;07:34:07;0;49	96564;8	44807;5;89;54;
$GPXUP;2572;07:34:08;0;49	96573;8	44795;5;90;51;
$GPXUP;2572;07:34:09;0;49	96575;8	44784;5;90;51;
$GPXUP;2572;07:34:10;0;49	9659;8	44773;5;91;49;
$GPXUP;2572;07:34:11;0;49	966;8	44762;5;91;48;
$GPXUP;2572;07:34:12;0;49	96609;8	44749;5;92;49;
$GPXUP;2572;07:34:13;0;49	96618;8	44733;5;93;49;
$GPXUP;2572;07:34:14;0;49	96624;8	44714;5;93;52;
$GPXUP;2572;07:34:15;0;49	96628;8	44691;5;93;54;
$GPXUP;2572;07:34:16;0;49	96632;8	44671;5;93;52;
$GPXUP;2572;07:34:17;0;49	96635;8	4465;5;92;52;
$GPXUP;2572;07:34:18;0;49	96638;8	4463;5;91;54;
$GPXUP;2572;07:34:19;0;49	96641;8	44608;5;91;57;
$GPXUP;2572;07:34:20;0;49	96642;8	44585;5;91;53;
$GPXUP;2572;07:34:21;0;49	96646;8	44566;5;90;52;
$GPXUP;2572;07:34:22;0;49	96658;8	44556;5;89;52;
$GPXUP;2572;07:34:23;0;49	96671;8	4455;5;89;50;
$GPXUP;2572;07:34:24;0;49	96685;8	4455;5;88;52;
$GPXUP;2572;07:34:25;0;49	96699;8	44548;5;86;50;
$GPXUP;2572;07:34:26;0;49	96708;8	44536;5;84;36;
$GPXUP;2572;07:34:27;0;49	96717;8	44509;5;83;63;
$GPXUP;2572;07:34:28;0;49	96731;8	44475;5;84;69;
$GPXUP;2572;07:34:29;0;49	96728;8	44451;5;81;67;
$GPXUP;2572;07:34:30;0;49	96726;8	44425;5;81;63;
$GPXUP;2572;07:34:31;0;49	96708;8	44412;5;82;53;
$GPXUP;2572;07:34:32;0;49	96697;8	44409;5;83;53;
$GPXUP;2572;07:34:33;0;49	9668;8	44428;5;83;56;
$GPXUP;2572;07:34:34;0;49	96665;8	44441;5;84;59;
$GPXUP;2572;07:34:35;0;49	96658;8	44457;5;84;58;
$GPXUP;2572;07:34:36;0;49	96646;8	44472;5;84;60;
$GPXUP;2572;07:34:37;0;49	96651;8	44496;5;84;54;
$GPXUP;2572;07:34:38;0;49	96658;8	44516;5;84;53;
$GPXUP;2572;07:34:39;0;49	96662;8	44536;5;85;50;
$GPXUP;2572;07:34:40;0;49	96667;8	44554;5;86;47;
$GPXUP;2572;07:34:41;0;49	96671;8	44571;5;86;42;
$GPXUP;2572;07:34:42;0;49	96672;8	44589;5;86;39;
$GPXUP;2572;07:34:43;0;49	96656;8	44601;5;86;51;
$GPXUP;2572;07:34:44;0;49	9664;8	44609;5;87;59;
$GPXUP;2572;07:34:45;0;49	96622;8	44608;5;88;62;
$GPXUP;2572;07:34:46;0;49	96604;8	44599;5;87;66;
$GPXUP;2572;07:34:47;0;49	96587;8	44595;5;86;69;
$GPXUP;2572;07:34:48;0;49	96569;8	44584;5;86;68;
$GPXUP;2572;07:34:49;0;49	96552;8	44576;5;85;71;
$GPXUP;2572;07:34:50;0;49	96535;8	44566;5;85;71;
$GPXUP;2572;07:34:51;0;49	96521;8	44558;5;83;67;
$GPXUP;2572;07:34:52;0;49	96502;8	44555;5;82;71;
$GPXUP;2572;07:34:53;0;49	9649;8	44567;5;81;71;
$GPXUP;2572;07:34:54;0;49	96476;8	44598;5;81;70;
$GPXUP;2572;07:34:55;0;49	96469;8	4461;5;81;56;
$GPXUP;2572;07:34:56;0;49	96473;8	44636;5;82;52;
$GPXUP;2572;07:34:57;0;49	96485;8	44656;5;83;52;
$GPXUP;2572;07:34:58;0;49	96497;8	44665;5;83;48;
$GPXUP;2572;07:34:59;0;49	96505;8	44657;5;83;52;
$GPXUP;2572;07:35:00;0;49	96516;8	44655;5;81;53;
$GPXUP;2572;07:35:01;0;49	96532;8	44653;5;80;56;
$GPXUP;2572;07:35:02;0;49	96545;8	44649;5;80;55;
$GPXUP;2572;07:35:03;0;49	9656;8	44647;5;79;56;
$GPXUP;2572;07:35:04;0;49	96574;8	4464;5;79;56;
$GPXUP;2572;07:35:05;0;49	96588;8	44637;5;78;55;
$GPXUP;2572;07:35:06;0;49	96601;8	44642;5;77;57;
$GPXUP;2572;07:35:07;0;49	96615;8	44647;5;77;62;
$GPXUP;2572;07:35:08;0;49	96626;8	44663;5;77;41;
$GPXUP;2572;07:35:09;0;49	96617;8	44683;5;78;53;
$GPXUP;2572;07:35:10;0;49	966;8	44698;5;78;61;
$GPXUP;2572;07:35:11;0;49	96587;8	44707;5;79;62;
$GPXUP;2572;07:35:12;0;49	96572;8	44719;5;81;58;
$GPXUP;2572;07:35:13;0;49	9656;8	4473;5;82;53;
$GPXUP;2572;07:35:14;0;49	96551;8	44745;5;83;54;
$GPXUP;2572;07:35:15;0;49	96544;8	44765;5;84;47;
$GPXUP;2572;07:35:16;0;49	96548;8	44785;5;84;47;
$GPXUP;2572;07:35:17;0;49	96557;8	448;5;83;56;
$GPXUP;2572;07:35:18;0;49	96571;8	44797;5;82;57;
$GPXUP;2572;07:35:19;0;49	96584;8	44789;5;79;60;
$GPXUP;2572;07:35:20;0;49	9659;8	44776;5;80;55;
$GPXUP;2572;07:35:21;0;49	96602;8	44756;5;81;67;
$GPXUP;2572;07:35:22;0;49	96611;8	44725;5;82;66;
$GPXUP;2572;07:35:23;0;49	96615;8	44699;5;83;65;
$GPXUP;2572;07:35:24;0;49	96611;8	44677;5;84;62;
$GPXUP;2572;07:35:25;0;49	96609;8	44651;5;83;63;
$GPXUP;2572;07:35:26;0;49	96597;8	44636;5;84;66;
$GPXUP;2572;07:35:27;0;49	96579;8	44623;5;84;65;
$GPXUP;2572;07:35:28;0;49	9656;8	44614;5;85;60;
$GPXUP;2572;07:35:29;0;49	96545;8	44613;5;84;65;
$GPXUP;2572;07:35:30;0;49	96527;8	44624;5;85;64;
$GPXUP;2572;07:35:31;0;49	96513;8	44642;5;85;61;
$GPXUP;2572;07:35:32;0;49	96502;8	44664;5;87;59;
$GPXUP;2572;07:35:33;0;49	96496;8	44686;5;87;56;
$GPXUP;2572;07:35:34;0;49	96495;8	44709;5;86;56;
$GPXUP;2572;07:35:35;0;49	96493;8	4473;5;85;55;
$GPXUP;2572;07:35:36;0;49	96495;8	44752;5;83;53;
$GPXUP;2572;07:35:37;0;49	96502;8	44772;5;82;51;
$GPXUP;2572;07:35:38;0;49	96511;8	44783;5;83;49;
$GPXUP;2572;07:35:39;0;49	96525;8	44791;5;83;45;
$GPXUP;2572;07:35:40;0;49	96537;8	44786;5;84;50;
$GPXUP;2572;07:35:41;0;49	96549;8	4478;5;82;1;
$GPXUP;2572;07:35:42;0;49	96547;8	4476;5;82;29;
$GPXUP;2572;07:35:43;0;49	96545;8	44726;5;83;64;
$GPXUP;2572;07:35:44;0;49	96541;8	44697;5;83;65;
$GPXUP;2572;07:35:45;0;49	96536;8	44675;5;84;63;
$GPXUP;2572;07:35:46;0;49	96526;8	44654;5;86;60;
$GPXUP;2572;07:35:47;0;49	96518;8	44635;5;86;58;
$GPXUP;2572;07:35:48;0;49	96504;8	44624;5;86;48;
$GPXUP;2572;07:35:49;0;49	9649;8	4463;5;85;49;
$GPXUP;2572;07:35:50;0;49	96475;8	44644;5;86;57;
$GPXUP;2572;07:35:51;0;49	96464;8	44659;5;85;52;
$GPXUP;2572;07:35:52;0;49	96456;8	44676;5;86;57;
$GPXUP;2572;07:35:53;0;49	96452;8	44697;5;88;50;
$GPXUP;2572;07:35:54;0;49	96452;8	4472;5;86;54;
$GPXUP;2572;07:35:55;0;49	96454;8	44746;5;86;51;
$GPXUP;2572;07:35:56;0;49	96472;8	44748;5;86;55;
$GPXUP;2572;07:35:57;0;49	96483;8	44754;5;86;55;
$GPXUP;2572;07:35:58;0;49	96502;8	44757;5;87;57;
$GPXUP;2572;07:35:59;0;49	96512;8	4475;5;87;42;
$GPXUP;2572;07:36:00;0;49	96526;8	44739;5;87;54;
$GPXUP;2572;07:36:01;0;49	96538;8	44734;5;89;54;
$GPXUP;2572;07:36:02;0;49	9655;8	44727;5;89;54;
$GPXUP;2572;07:36:03;0;49	96566;8	44722;5;89;54;
$GPXUP;2572;07:36:04;0;49	96577;8	44694;5;89;54;
$GPXUP;2572;07:36:05;0;49	96574;8	44659;5;90;78;
$GPXUP;2572;07:36:06;0;49	96581;8	44644;5;90;65;
$GPXUP;2572;07:36:07;0;49	96588;8	44622;5;90;64;
$GPXUP;2572;07:36:08;0;49	96597;8	44594;5;90;67;
$GPXUP;2572;07:36:09;0;49	96603;8	44571;5;91;67;
$GPXUP;2572;07:36:10;0;49	96612;8	44552;5;92;63;
$GPXUP;2572;07:36:11;0;49	96615;8	44524;5;94;63;
$GPXUP;2572;07:36:12;0;49	96623;8	445;5;95;64;
$GPXUP;2572;07:36:13;0;49	96629;8	44477;5;94;64;
$GPXUP;2572;07:36:14;0;49	9663;8	44452;5;95;58;
$GPXUP;2572;07:36:15;0;49	96636;8	44431;5;97;58;
$GPXUP;2572;07:36:16;0;49	9663;8	44419;5;96;51;
$GPXUP;2572;07:36:17;0;49	96633;8	44407;5;97;48;
$GPXUP;2572;07:36:18;0;49	96639;8	44391;5;97;48;
$GPXUP;2572;07:36:19;0;49	96646;8	44378;5;96;50;
$GPXUP;2572;07:36:20;0;49	96664;8	44398;5;97;37;
$GPXUP;2572;07:36:21;0;49	96668;8	44414;5;97;34;
$GPXUP;2572;07:36:22;0;49	96648;8	44405;5;97;12;
$GPXUP;2572;07:36:23;0;49	96666;8	4441;5;97;23;
$GPXUP;2572;07:36:24;0;49	96671;8	44415;5;98;22;
$GPXUP;2572;07:36:25;0;49	96694;8	44427;5;97;39;
$GPXUP;2572;07:36:26;0;49	9669;8	44452;5;97;40;
$GPXUP;2572;07:36:27;0;49	96696;8	44459;5;98;35;
$GPXUP;2572;07:36:28;0;49	96696;8	44486;5;98;41;
$GPXUP;2572;07:36:29;0;49	96714;8	44496;5;98;59;
$GPXUP;2572;07:36:30;0;49	96692;8	44534;5;98;47;
$GPXUP;2572;07:36:31;0;49	96682;8	44555;5;98;45;
$GPXUP;2572;07:36:32;0;49	96669;8	44569;5;99;52;
$GPXUP;2572;07:36:33;0;49	96655;8	44571;5;98;52;
$GPXUP;2572;07:36:34;0;49	96635;8	44559;5;99;61;
$GPXUP;2572;07:36:35;0;49	96622;8	44537;5;99;59;
$GPXUP;2572;07:36:36;0;49	96613;8	44519;5;99;59;
$GPXUP;2572;07:36:37;0;49	96604;8	445;5;98;61;
$GPXUP;2572;07:36:38;0;49	96595;8	44482;5;99;60;
$GPXUP;2572;07:36:39;0;49	96579;8	44467;5;99;63;
$GPXUP;2572;07:36:40;0;49	96566;8	44451;5;98;52;
$GPXUP;2572;07:36:41;0;49	96553;8	44453;5;99;50;
$GPXUP;2572;07:36:42;0;49	96536;8	44458;5;99;55;
$GPXUP;2572;07:36:43;0;49	96519;8	44454;5;100;49;
$GPXUP;2572;07:36:44;0;49	96507;8	44456;5;100;49;
$GPXUP;2572;07:36:45;0;49	9649;8	44459;5;100;56;
$GPXUP;2572;07:36:46;0;49	96473;8	44456;5;100;60;
$GPXUP;2572;07:36:47;0;49	96458;8	44445;5;100;51;
$GPXUP;2572;07:36:48;0;49	96452;8	44427;5;100;50;
$GPXUP;2572;07:36:49;0;49	96453;8	44406;5;99;43;
$GPXUP;2572;07:36:50;0;49	96454;8	44392;5;99;51;
$GPXUP;2572;07:36:51;0;49	96462;8	44381;5;98;45;
$GPXUP;2572;07:36:52;0;49	96468;8	44382;5;98;47;
$GPXUP;2572;07:36:53;0;49	9648;8	44377;5;99;45;
$GPXUP;2572;07:36:54;0;49	96491;8	44374;5;99;47;
$GPXUP;2572;07:36:55;0;49	96502;8	44374;5;99;47;
$GPXUP;2572;07:36:56;0;49	96512;8	44374;5;99;46;
$GPXUP;2572;07:36:57;0;49	96521;8	44378;5;99;47;
$GPXUP;2572;07:36:58;0;49	96486;8	44416;5;96;47;
$GPXUP;2572;07:36:59;0;49	96492;8	44422;5;95;47;
$GPXUP;2572;07:37:00;0;49	96501;8	44426;5;95;48;
$GPXUP;2572;07:37:01;0;49	96512;8	4443;5;95;49;
$GPXUP;2572;07:37:02;0;49	96524;8	44427;5;93;60;
$GPXUP;2572;07:37:03;0;49	96535;8	44417;5;91;61;
$GPXUP;2572;07:37:04;0;49	96544;8	44399;5;91;60;
$GPXUP;2572;07:37:05;0;49	96552;8	44382;5;91;66;
$GPXUP;2572;07:37:06;0;49	96563;8	44366;5;91;59;
$GPXUP;2572;07:37:07;0;49	96573;8	44356;5;90;58;
$GPXUP;2572;07:37:08;0;49	96584;8	44348;5;91;57;
$GPXUP;2572;07:37:09;0;49	96596;8	44343;5;90;57;
$GPXUP;2572;07:37:10;0;49	96608;8	4434;5;90;59;
$GPXUP;2572;07:37:11;0;49	96622;8	44337;5;90;58;
$GPXUP;2572;07:37:12;0;49	96635;8	44336;5;89;58;
$GPXUP;2572;07:37:13;0;49	96648;8	44339;5;89;57;
$GPXUP;2572;07:37:14;0;49	96661;8	44341;5;89;58;
$GPXUP;2572;07:37:15;0;49	96674;8	44346;5;87;57;
$GPXUP;2572;07:37:16;0;49	96687;8	44352;5;87;57;
$GPXUP;2572;07:37:17;0;49	967;8	44357;5;86;58;
$GPXUP;2572;07:37:18;0;49	96714;8	44361;5;86;57;
$GPXUP;2572;07:37:19;0;49	96727;8	44359;5;86;55;
$GPXUP;2572;07:37:20;0;49	9674;8	44354;5;86;55;
$GPXUP;2572;07:37:21;0;49	96749;8	44344;5;85;55;
$GPXUP;2572;07:37:22;0;49	9676;8	44333;5;86;58;
$GPXUP;2572;07:37:23;0;49	96772;8	4432;5;87;48;
$GPXUP;2572;07:37:24;0;49	96779;8	44306;5;88;51;
$GPXUP;2572;07:37:25;0;49	96786;8	44288;5;88;51;
$GPXUP;2572;07:37:26;0;49	96795;8	4427;5;88;54;
$GPXUP;2572;07:37:27;0;49	968;8	44253;5;88;54;
$GPXUP;2572;07:37:28;0;49	96806;8	44239;5;88;49;
$GPXUP;2572;07:37:29;0;49	96819;8	44238;5;89;50;
$GPXUP;2572;07:37:30;0;49	96831;8	44238;5;90;51;
$GPXUP;2572;07:37:31;0;49	96842;8	44236;5;91;59;
$GPXUP;2572;07:37:32;0;49	96856;8	44242;5;92;48;
$GPXUP;2572;07:37:33;0;49	96868;8	44246;5;93;46;
$GPXUP;2572;07:37:34;0;49	96879;8	44249;5;94;54;
$GPXUP;2572;07:37:35;0;49	96892;8	4425;5;95;48;
$GPXUP;2572;07:37:36;0;49	96904;8	44248;5;94;50;
$GPXUP;2572;07:37:37;0;49	96916;8	44244;5;94;50;
$GPXUP;2572;07:37:38;0;49	96928;8	44241;5;94;51;
$GPXUP;2572;07:37:39;0;49	96942;8	44243;5;93;49;
$GPXUP;2572;07:37:40;0;49	96953;8	44241;5;94;52;
$GPXUP;2572;07:37:41;0;49	96966;8	4424;5;94;49;
$GPXUP;2572;07:37:42;0;49	96978;8	44235;5;94;49;
$GPXUP;2572;07:37:43;0;49	9699;8	44229;5;95;59;
$GPXUP;2572;07:37:44;0;49	97003;8	44221;5;95;53;
$GPXUP;2572;07:37:45;0;49	97015;8	44217;5;95;53;
$GPXUP;2572;07:37:46;0;49	97029;8	44213;5;95;53;
$GPXUP;2572;07:37:47;0;49	97042;8	4421;5;95;56;
$GPXUP;2572;07:37:48;0;49	97054;8	44201;5;94;56;
$GPXUP;2572;07:37:49;0;49	97068;8	44195;5;94;58;
$GPXUP;2572;07:37:50;0;49	97082;8	44189;5;94;58;
$GPXUP;2572;07:37:51;0;49	97096;8	44186;5;93;61;
$GPXUP;2572;07:37:52;0;49	97111;8	44182;5;93;61;
$GPXUP;2572;07:37:53;0;49	97126;8	44176;5;93;60;
$GPXUP;2572;07:37:54;0;49	9714;8	44171;5;93;57;
$GPXUP;2572;07:37:55;0;49	97155;8	44167;5;94;58;
$GPXUP;2572;07:37:56;0;49	97169;8	44162;5;94;59;
$GPXUP;2572;07:37:57;0;49	97183;8	44155;5;94;61;
$GPXUP;2572;07:37:58;0;49	97197;8	44149;5;95;56;
$GPXUP;2572;07:37:59;0;49	9721;8	44144;5;95;60;
$GPXUP;2572;07:38:00;0;49	97223;8	44138;5;94;59;
$GPXUP;2572;07:38:01;0;49	97237;8	44132;5;94;60;
$GPXUP;2572;07:38:02;0;49	97252;8	44124;5;94;59;
$GPXUP;2572;07:38:03;0;49	97266;8	44117;5;94;59;
$GPXUP;2572;07:38:04;0;49	9728;8	4411;5;94;59;
$GPXUP;2572;07:38:05;0;49	97294;8	44104;5;94;58;
$GPXUP;2572;07:38:06;0;49	97308;8	44095;5;94;68;
$GPXUP;2572;07:38:07;0;49	9732;8	44073;5;95;63;
$GPXUP;2572;07:38:08;0;49	97329;8	44054;5;94;65;
$GPXUP;2572;07:38:09;0;49	97341;8	44037;5;95;58;
$GPXUP;2572;07:38:10;0;49	97353;8	44027;5;95;55;
$GPXUP;2572;07:38:11;0;49	97366;8	44016;5;96;57;
$GPXUP;2572;07:38:12;0;49	9738;8	44008;5;98;48;
$GPXUP;2572;07:38:13;0;49	97391;8	44;5;99;54;
$GPXUP;2572;07:38:14;0;49	97401;8	43988;5;100;56;
$GPXUP;2572;07:38:15;0;49	97411;8	4397;5;101;55;
$GPXUP;2572;07:38:16;0;49	97422;8	43949;5;102;62;
$GPXUP;2572;07:38:17;0;49	97434;8	43931;5;104;54;
$GPXUP;2572;07:38:18;0;49	97441;8	43916;5;104;64;
$GPXUP;2572;07:38:19;0;49	97454;8	43902;5;105;60;
$GPXUP;2572;07:38:20;0;49	97465;8	43891;5;106;61;
$GPXUP;2572;07:38:21;0;49	97478;8	43878;5;106;61;
$GPXUP;2572;07:38:22;0;49	9749;8	43862;5;107;65;
$GPXUP;2572;07:38:23;0;49	97503;8	43844;5;107;65;
$GPXUP;2572;07:38:24;0;49	97506;8	43821;5;106;68;
$GPXUP;2572;07:38:25;0;49	97525;8	43807;5;106;68;
$GPXUP;2572;07:38:26;0;49	97538;8	43789;5;106;67;
$GPXUP;2572;07:38:27;0;49	97552;8	43773;5;105;69;
$GPXUP;2572;07:38:28;0;49	97569;8	43763;5;105;66;
$GPXUP;2572;07:38:29;0;49	97586;8	4376;5;105;65;
$GPXUP;2572;07:38:30;0;49	97603;8	43756;5;105;62;
$GPXUP;2572;07:38:31;0;49	97618;8	43756;5;105;59;
$GPXUP;2572;07:38:32;0;49	97633;8	43759;5;106;57;
$GPXUP;2572;07:38:33;0;49	97645;8	43758;5;106;57;
$GPXUP;2572;07:38:34;0;49	97659;8	43763;5;107;55;
$GPXUP;2572;07:38:35;0;49	97673;8	43767;5;106;53;
$GPXUP;2572;07:38:36;0;49	97687;8	43767;5;105;56;
$GPXUP;2572;07:38:37;0;49	97699;8	43762;5;106;53;
$GPXUP;2572;07:38:38;0;49	9771;8	43765;5;105;50;
$GPXUP;2572;07:38:39;0;49	97724;8	43776;5;107;50;
$GPXUP;2572;07:38:40;0;49	97737;8	43785;5;107;49;
$GPXUP;2572;07:38:41;0;49	97746;8	43794;5;107;48;
$GPXUP;2572;07:38:42;0;49	97769;8	43784;5;106;57;
$GPXUP;2572;07:38:43;0;49	97783;8	43788;5;106;57;
$GPXUP;2572;07:38:44;0;49	97798;8	43794;5;106;60;
$GPXUP;2572;07:38:45;0;49	97811;8	43805;5;105;60;
$GPXUP;2572;07:38:46;0;49	97823;8	43817;5;103;59;
$GPXUP;2572;07:38:47;0;49	97837;8	43829;5;103;61;
$GPXUP;2572;07:38:48;0;49	97849;8	43841;5;103;57;
$GPXUP;2572;07:38:49;0;49	97861;8	43855;5;102;59;
$GPXUP;2572;07:38:50;0;49	97872;8	43871;5;102;58;
$GPXUP;2572;07:38:51;0;49	97883;8	43889;5;103;57;
$GPXUP;2572;07:38:52;0;49	97893;8	43904;5;103;57;
$GPXUP;2572;07:38:53;0;49	97905;8	43916;5;102;54;
$GPXUP;2572;07:38:54;0;49	97917;8	43926;5;103;54;
$GPXUP;2572;07:38:55;0;49	97928;8	4394;5;102;55;
$GPXUP;2572;07:38:56;0;49	97937;8	43957;5;103;53;
$GPXUP;2572;07:38:57;0;49	97945;8	43974;5;102;55;
$GPXUP;2572;07:38:58;0;49	97953;8	43992;5;102;53;
$GPXUP;2572;07:38:59;0;49	97959;8	4401;5;102;54;
$GPXUP;2572;07:39:00;0;49	97966;8	44029;5;103;54;
$GPXUP;2572;07:39:01;0;49	97973;8	44049;5;103;53;
$GPXUP;2572;07:39:02;0;49	97981;8	44066;5;103;56;
$GPXUP;2572;07:39:03;0;49	97988;8	44084;5;103;57;
$GPXUP;2572;07:39:04;0;49	97995;8	44104;5;103;60;
$GPXUP;2572;07:39:05;0;49	98003;8	44126;5;102;60;
$GPXUP;2572;07:39:06;0;49	9801;8	44147;5;102;59;
$GPXUP;2572;07:39:07;0;49	9802;8	44164;5;102;59;
$GPXUP;2572;07:39:08;0;49	98031;8	44182;5;102;60;
$GPXUP;2572;07:39:09;0;49	98041;8	44198;5;102;59;
$GPXUP;2572;07:39:10;0;49	98053;8	44213;5;101;60;
$GPXUP;2572;07:39:11;0;49	98066;8	44225;5;101;62;
$GPXUP;2572;07:39:12;0;49	9808;8	44236;5;100;60;
$GPXUP;2572;07:39:13;0;49	98095;8	44245;5;101;58;
$GPXUP;2572;07:39:14;0;49	98106;8	44247;5;100;58;
$GPXUP;2572;07:39:15;0;49	98121;8	44253;5;100;60;
$GPXUP;2572;07:39:16;0;49	98136;8	4426;5;101;57;
$GPXUP;2572;07:39:17;0;49	9815;8	44268;5;100;62;
$GPXUP;2572;07:39:18;0;49	98164;8	44279;5;100;61;
$GPXUP;2572;07:39:19;0;49	98178;8	44287;5;99;61;
$GPXUP;2572;07:39:20;0;49	98193;8	44296;5;98;63;
$GPXUP;2572;07:39:21;0;49	98208;8	44301;5;96;64;
$GPXUP;2572;07:39:22;0;49	98222;8	44305;5;95;62;
$GPXUP;2572;07:39:23;0;49	98237;8	44311;5;94;64;
$GPXUP;2572;07:39:24;0;49	98252;8	44315;5;93;65;
$GPXUP;2572;07:39:25;0;49	98269;8	44321;5;92;65;
$GPXUP;2572;07:39:26;0;49	98285;8	44325;5;92;64;
$GPXUP;2572;07:39:27;0;49	983;8	44324;5;92;61;
$GPXUP;2572;07:39:28;0;49	98316;8	44325;5;92;62;
$GPXUP;2572;07:39:29;0;49	98331;8	44328;5;92;61;
$GPXUP;2572;07:39:30;0;49	98346;8	44328;5;91;62;
$GPXUP;2572;07:39:31;0;49	98362;8	44332;5;92;62;
$GPXUP;2572;07:39:32;0;49	98376;8	44333;5;92;62;
$GPXUP;2572;07:39:33;0;49	98392;8	44339;5;92;61;
$GPXUP;2572;07:39:34;0;49	98407;8	44344;5;92;61;
$GPXUP;2572;07:39:35;0;49	98422;8	44351;5;92;60;
$GPXUP;2572;07:39:36;0;49	98436;8	44355;5;92;65;
$GPXUP;2572;07:39:37;0;49	98453;8	44358;5;92;61;
$GPXUP;2572;07:39:38;0;49	98469;8	44356;5;91;61;
$GPXUP;2572;07:39:39;0;49	98483;8	44353;5;91;60;
$GPXUP;2572;07:39:40;0;49	98496;8	44348;5;91;61;
$GPXUP;2572;07:39:41;0;49	98513;8	44349;5;91;60;
$GPXUP;2572;07:39:42;0;49	98528;8	44344;5;91;62;
$GPXUP;2572;07:39:43;0;49	98544;8	44341;5;91;61;
$GPXUP;2572;07:39:44;0;49	98557;8	44339;5;91;59;
$GPXUP;2572;07:39:45;0;49	98573;8	44346;5;92;60;
$GPXUP;2572;07:39:46;0;49	98586;8	44349;5;91;61;
$GPXUP;2572;07:39:47;0;49	986;8	44353;5;91;60;
$GPXUP;2572;07:39:48;0;49	98616;8	44361;5;91;60;
$GPXUP;2572;07:39:49;0;49	98631;8	44372;5;90;58;
$GPXUP;2572;07:39:50;0;49	98645;8	44382;5;90;57;
$GPXUP;2572;07:39:51;0;49	98658;8	44393;5;90;59;
$GPXUP;2572;07:39:52;0;49	98671;8	44405;5;89;61;
$GPXUP;2572;07:39:53;0;49	98685;8	44417;5;89;58;
$GPXUP;2572;07:39:54;0;49	98698;8	44429;5;89;56;
$GPXUP;2572;07:39:55;0;49	9871;8	44442;5;88;56;
$GPXUP;2572;07:39:56;0;49	98722;8	44456;5;89;57;
$GPXUP;2572;07:39:57;0;49	98733;8	44471;5;89;58;
$GPXUP;2572;07:39:58;0;49	98746;8	44484;5;89;56;
$GPXUP;2572;07:39:59;0;49	98756;8	445;5;88;57;
$GPXUP;2572;07:40:00;0;49	98767;8	44519;5;88;59;
$GPXUP;2572;07:40:01;0;49	98777;8	44535;5;88;56;
$GPXUP;2572;07:40:02;0;49	98785;8	44552;5;88;56;
$GPXUP;2572;07:40:03;0;49	98794;8	44569;5;88;55;
$GPXUP;2572;07:40:04;0;49	98804;8	44585;5;88;56;
$GPXUP;2572;07:40:05;0;49	98813;8	44601;5;87;56;
$GPXUP;2572;07:40:06;0;49	98823;8	44617;5;88;59;
$GPXUP;2572;07:40:07;0;49	98834;8	44631;5;89;58;
$GPXUP;2572;07:40:08;0;49	98845;8	44646;5;89;57;
$GPXUP;2572;07:40:09;0;49	98856;8	4466;5;90;56;
$GPXUP;2572;07:40:10;0;49	98867;8	44673;5;90;56;
$GPXUP;2572;07:40:11;0;49	98879;8	44688;5;91;55;
$GPXUP;2572;07:40:12;0;49	98891;8	447;5;92;56;
$GPXUP;2572;07:40:13;0;49	98903;8	44708;5;92;56;
$GPXUP;2572;07:40:14;0;49	98916;8	44717;5;93;58;
$GPXUP;2572;07:40:15;0;49	9893;8	44726;5;93;56;
$GPXUP;2572;07:40:16;0;49	98943;8	44736;5;93;58;
$GPXUP;2572;07:40:17;0;49	98955;8	44748;5;93;56;
$GPXUP;2572;07:40:18;0;49	98966;8	44764;5;93;58;
$GPXUP;2572;07:40:19;0;49	98978;8	44779;5;92;58;
$GPXUP;2572;07:40:20;0;49	98989;8	44793;5;92;58;
$GPXUP;2572;07:40:21;0;49	99001;8	44807;5;93;58;
$GPXUP;2572;07:40:22;0;49	99012;8	44816;5;92;59;
$GPXUP;2572;07:40:23;0;49	99026;8	44828;5;92;58;
$GPXUP;2572;07:40:24;0;49	99038;8	4484;5;92;57;
$GPXUP;2572;07:40:25;0;49	99051;8	44849;5;91;61;
$GPXUP;2572;07:40:26;0;49	99066;8	44858;5;90;61;
$GPXUP;2572;07:40:27;0;49	99079;8	44865;5;89;62;
$GPXUP;2572;07:40:28;0;49	99095;8	44872;5;89;66;
$GPXUP;2572;07:40:29;0;49	9911;8	44876;5;88;65;
$GPXUP;2572;07:40:30;0;49	99126;8	44879;5;87;65;
$GPXUP;2572;07:40:31;0;49	99143;8	44885;5;87;64;
$GPXUP;2572;07:40:32;0;49	99158;8	44892;5;86;64;
$GPXUP;2572;07:40:33;0;49	99174;8	449;5;86;66;
$GPXUP;2572;07:40:34;0;49	9919;8	44906;5;85;66;
$GPXUP;2572;07:40:35;0;49	99207;8	44909;5;83;66;
$GPXUP;2572;07:40:36;0;49	99222;8	4491;5;83;66;
$GPXUP;2572;07:40:37;0;49	99239;8	44912;5;82;65;
$GPXUP;2572;07:40:38;0;49	99256;8	44912;5;81;68;
$GPXUP;2572;07:40:39;0;49	99273;8	44911;5;80;67;
$GPXUP;2572;07:40:40;0;49	9929;8	44909;5;79;66;
$GPXUP;2572;07:40:41;0;49	99307;8	44905;5;79;64;
$GPXUP;2572;07:40:42;0;49	99323;8	44899;5;80;64;
$GPXUP;2572;07:40:43;0;49	99339;8	44892;5;79;63;
$GPXUP;2572;07:40:44;0;49	99352;8	44882;5;78;63;
$GPXUP;2572;07:40:45;0;49	99368;8	44873;5;78;60;
$GPXUP;2572;07:40:46;0;49	99381;8	44863;5;78;63;
$GPXUP;2572;07:40:47;0;49	99398;8	44858;5;78;62;
$GPXUP;2572;07:40:48;0;49	9941;8	44849;5;77;62;
$GPXUP;2572;07:40:49;0;49	99428;8	44845;5;76;63;
$GPXUP;2572;07:40:50;0;49	99444;8	44838;5;75;65;
$GPXUP;2572;07:40:51;0;49	9946;8	44828;5;74;67;
$GPXUP;2572;07:40:52;0;49	99476;8	4482;5;73;66;
$GPXUP;2572;07:40:53;0;49	99493;8	44812;5;71;67;
$GPXUP;2572;07:40:54;0;49	99509;8	44805;5;70;68;
$GPXUP;2572;07:40:55;0;49	99526;8	44797;5;69;71;
$GPXUP;2572;07:40:56;0;49	99543;8	44787;5;68;69;
$GPXUP;2572;07:40:57;0;49	99559;8	44777;5;67;68;
$GPXUP;2572;07:40:58;0;49	99575;8	44768;5;66;68;
$GPXUP;2572;07:40:59;0;49	99592;8	44759;5;66;68;
$GPXUP;2572;07:41:00;0;49	99609;8	44753;5;65;66;
$GPXUP;2572;07:41:01;0;49	99625;8	44747;5;64;68;
$GPXUP;2572;07:41:02;0;49	99641;8	44739;5;63;67;
$GPXUP;2572;07:41:03;0;49	99655;8	44727;5;62;65;
$GPXUP;2572;07:41:04;0;49	99671;8	4472;5;62;66;
$GPXUP;2572;07:41:05;0;49	99688;8	44719;5;61;66;
$GPXUP;2572;07:41:06;0;49	99705;8	44719;5;60;64;
$GPXUP;2572;07:41:07;0;49	9972;8	44725;5;61;62;
$GPXUP;2572;07:41:08;0;49	99734;8	44724;5;62;59;
$GPXUP;2572;07:41:09;0;49	99749;8	44728;5;62;59;
$GPXUP;2572;07:41:10;0;49	99764;8	44732;5;62;60;
$GPXUP;2572;07:41:11;0;49	99779;8	44735;5;63;61;
$GPXUP;2572;07:41:12;0;49	99793;8	44735;5;62;60;
$GPXUP;2572;07:41:13;0;49	99809;8	44736;5;62;62;
$GPXUP;2572;07:41:14;0;49	99824;8	44737;5;63;60;
$GPXUP;2572;07:41:15;0;49	99839;8	4474;5;63;59;
$GPXUP;2572;07:41:16;0;49	99854;8	44743;5;61;55;
$GPXUP;2572;07:41:17;0;49	99868;8	44744;5;61;61;
$GPXUP;2572;07:41:18;0;49	99884;8	44744;5;61;61;
$GPXUP;2572;07:41:19;0;49	99899;8	44741;5;61;62;
$GPXUP;2572;07:41:20;0;49	99913;8	44735;5;60;60;
$GPXUP;2572;07:41:21;0;49	99929;8	44734;5;60;62;
$GPXUP;2572;07:41:22;0;49	99944;8	44735;5;60;62;
$GPXUP;2572;07:41:23;0;49	99961;8	44738;5;60;57;
$GPXUP;2572;07:41:24;0;49	99974;8	44737;5;60;57;
$GPXUP;2572;07:41:25;0;49	99989;8	4474;5;60;59;
$GPXUP;2572;07:41:26;0;50	00003;8	44742;5;61;58;
$GPXUP;2572;07:41:27;0;50	00017;8	44745;5;60;61;
$GPXUP;2572;07:41:28;0;50	00031;8	44745;5;61;60;
$GPXUP;2572;07:41:29;0;50	00047;8	44747;5;60;61;
$GPXUP;2572;07:41:30;0;50	00061;8	4475;5;60;61;
$GPXUP;2572;07:41:31;0;50	00077;8	44757;5;60;58;
$GPXUP;2572;07:41:32;0;50	0009;8	44762;5;61;57;
$GPXUP;2572;07:41:33;0;50	00105;8	44772;5;61;57;
$GPXUP;2572;07:41:34;0;50	00118;8	44781;5;62;58;
$GPXUP;2572;07:41:35;0;50	00131;8	44792;5;63;57;
$GPXUP;2572;07:41:36;0;50	00145;8	44804;5;62;56;
$GPXUP;2572;07:41:37;0;50	00158;8	44816;5;63;57;
$GPXUP;2572;07:41:38;0;50	00169;8	44825;5;63;55;
$GPXUP;2572;07:41:39;0;50	00183;8	44839;5;63;56;
$GPXUP;2572;07:41:40;0;50	00194;8	44852;5;63;56;
$GPXUP;2572;07:41:41;0;50	00205;8	44868;5;63;58;
$GPXUP;2572;07:41:42;0;50	00215;8	44883;5;63;61;
$GPXUP;2572;07:41:43;0;50	00227;8	44902;5;63;59;
$GPXUP;2572;07:41:44;0;50	00237;8	44923;5;63;59;
$GPXUP;2572;07:41:45;0;50	00247;8	44943;5;63;60;
$GPXUP;2572;07:41:46;0;50	00256;8	44961;5;64;59;
$GPXUP;2572;07:41:47;0;50	00264;8	44978;5;65;54;
$GPXUP;2572;07:41:48;0;50	0027;8	44998;5;65;56;
$GPXUP;2572;07:41:49;0;50	00276;8	45017;5;66;54;
$GPXUP;2572;07:41:50;0;50	00281;8	45037;5;67;56;
$GPXUP;2572;07:41:51;0;50	00283;8	4506;5;67;56;
$GPXUP;2572;07:41:52;0;50	00288;8	45085;5;68;57;
$GPXUP;2572;07:41:53;0;50	00292;8	45106;5;68;57;
$GPXUP;2572;07:41:54;0;50	00296;8	45127;5;69;57;
$GPXUP;2572;07:41:55;0;50	00298;8	45149;5;68;58;
$GPXUP;2572;07:41:56;0;50	00299;8	4517;5;68;60;
$GPXUP;2572;07:41:57;0;50	00301;8	45195;5;68;58;
$GPXUP;2572;07:41:58;0;50	00303;8	45216;5;68;57;
$GPXUP;2572;07:41:59;0;50	00306;8	45238;5;68;56;
$GPXUP;2572;07:42:00;0;50	00307;8	45259;5;68;56;
$GPXUP;2572;07:42:01;0;50	00308;8	4528;5;68;58;
$GPXUP;2572;07:42:02;0;50	00308;8	45303;5;67;58;
$GPXUP;2572;07:42:03;0;50	00309;8	45327;5;68;58;
$GPXUP;2572;07:42:04;0;50	00313;8	45349;5;67;57;
$GPXUP;2572;07:42:05;0;50	00317;8	45371;5;67;60;
$GPXUP;2572;07:42:06;0;50	00323;8	45393;5;67;60;
$GPXUP;2572;07:42:07;0;50	00329;8	45414;5;66;60;
$GPXUP;2572;07:42:08;0;50	00335;8	45436;5;65;61;
$GPXUP;2572;07:42:09;0;50	00344;8	45456;5;64;62;
$GPXUP;2572;07:42:10;0;50	00352;8	45478;5;63;61;
$GPXUP;2572;07:42:11;0;50	0036;8	45498;5;63;61;
$GPXUP;2572;07:42:12;0;50	00369;8	45518;5;62;61;
$GPXUP;2572;07:42:13;0;50	00378;8	45538;5;62;62;
$GPXUP;2572;07:42:14;0;50	00389;8	45555;5;62;61;
$GPXUP;2572;07:42:15;0;50	00398;8	45572;5;61;61;
$GPXUP;2572;07:42:16;0;50	00409;8	45591;5;61;61;
$GPXUP;2572;07:42:17;0;50	00419;8	4561;5;60;61;
$GPXUP;2572;07:42:18;0;50	00427;8	4563;5;60;62;
$GPXUP;2572;07:42:19;0;50	00436;8	4565;5;59;62;
$GPXUP;2572;07:42:20;0;50	00444;8	45671;5;59;61;
$GPXUP;2572;07:42:21;0;50	00452;8	45691;5;58;63;
$GPXUP;2572;07:42:22;0;50	0046;8	45713;5;58;62;
$GPXUP;2572;07:42:23;0;50	00467;8	45734;5;57;61;
$GPXUP;2572;07:42:24;0;50	00475;8	45756;5;57;61;
$GPXUP;2572;07:42:25;0;50	00482;8	45775;5;57;60;
$GPXUP;2572;07:42:26;0;50	0049;8	45796;5;57;58;
$GPXUP;2572;07:42:27;0;50	00497;8	45816;5;57;59;
$GPXUP;2572;07:42:28;0;50	00504;8	45834;5;57;59;
$GPXUP;2572;07:42:29;0;50	00513;8	45853;5;57;59;
$GPXUP;2572;07:42:30;0;50	00523;8	4587;5;57;60;
$GPXUP;2572;07:42:31;0;50	00534;8	45887;5;55;60;
$GPXUP;2572;07:42:32;0;50	00546;8	45901;5;55;60;
$GPXUP;2572;07:42:33;0;50	00559;8	45913;5;55;60;
$GPXUP;2572;07:42:34;0;50	00572;8	45923;5;54;59;
$GPXUP;2572;07:42:35;0;50	00587;8	45929;5;54;60;
$GPXUP;2572;07:42:36;0;50	006;8	45933;5;54;59;
$GPXUP;2572;07:42:37;0;50	00614;8	45939;5;53;60;
$GPXUP;2572;07:42:38;0;50	00629;8	45945;5;53;57;
$GPXUP;2572;07:42:39;0;50	00644;8	45958;5;52;72;
$GPXUP;2572;07:42:40;0;50	0066;8	4595;5;47;61;
$GPXUP;2572;07:42:41;0;50	00664;8	45957;5;46;68;
$GPXUP;2572;07:42:42;0;50	00688;8	4595;5;47;61;
$GPXUP;2572;07:42:43;0;50	00705;8	4595;5;48;58;
$GPXUP;2572;07:42:44;0;50	00721;8	4595;5;48;60;
$GPXUP;2572;07:42:45;0;50	00736;8	45952;5;49;58;
$GPXUP;2572;07:42:46;0;50	00751;8	45955;5;50;58;
$GPXUP;2572;07:42:47;0;50	00767;8	4596;5;49;60;
$GPXUP;2572;07:42:48;0;50	00779;8	45964;5;49;58;
$GPXUP;2572;07:42:49;0;50	00794;8	45972;5;49;61;
$GPXUP;2572;07:42:50;0;50	00808;8	45981;5;48;63;
$GPXUP;2572;07:42:51;0;50	00822;8	4598;5;47;61;
$GPXUP;2572;07:42:52;0;50	00838;8	45985;5;48;61;
$GPXUP;2572;07:42:53;0;50	00854;8	45989;5;47;61;
$GPXUP;2572;07:42:54;0;50	0087;8	45997;5;47;62;
$GPXUP;2572;07:42:55;0;50	00884;8	46003;5;47;62;
$GPXUP;2572;07:42:56;0;50	00901;8	46009;5;47;62;
$GPXUP;2572;07:42:57;0;50	00916;8	46011;5;47;62;
$GPXUP;2572;07:42:58;0;50	00931;8	46011;5;47;65;
$GPXUP;2572;07:42:59;0;50	00948;8	46014;5;47;63;
$GPXUP;2572;07:43:00;0;50	00964;8	46015;5;48;63;
$GPXUP;2572;07:43:01;0;50	0098;8	46018;5;48;63;
$GPXUP;2572;07:43:02;0;50	00995;8	46024;5;48;63;
$GPXUP;2572;07:43:03;0;50	01008;8	46027;5;47;61;
$GPXUP;2572;07:43:04;0;50	01021;8	46032;5;48;64;
$GPXUP;2572;07:43:05;0;50	01038;8	46041;5;48;61;
$GPXUP;2572;07:43:06;0;50	01051;8	46046;5;48;62;
$GPXUP;2572;07:43:07;0;50	01067;8	46053;5;48;61;
$GPXUP;2572;07:43:08;0;50	01081;8	46057;5;48;61;
$GPXUP;2572;07:43:09;0;50	01097;8	46063;5;49;59;
$GPXUP;2572;07:43:10;0;50	01112;8	46071;5;49;60;
$GPXUP;2572;07:43:11;0;50	01127;8	46078;5;49;58;
$GPXUP;2572;07:43:12;0;50	01141;8	46086;5;50;58;
$GPXUP;2572;07:43:13;0;50	01154;8	46097;5;49;56;
$GPXUP;2572;07:43:14;0;50	01167;8	46106;5;49;59;
$GPXUP;2572;07:43:15;0;50	01182;8	46113;5;47;60;
$GPXUP;2572;07:43:16;0;50	01197;8	46119;5;46;60;
$GPXUP;2572;07:43:17;0;50	01211;8	46123;5;46;59;
$GPXUP;2572;07:43:18;0;50	01226;8	46125;5;46;59;
$GPXUP;2572;07:43:19;0;50	01241;8	46132;5;46;58;
$GPXUP;2572;07:43:20;0;50	01255;8	46139;5;45;59;
$GPXUP;2572;07:43:21;0;50	01269;8	46144;5;45;59;
$GPXUP;2572;07:43:22;0;50	01284;8	46151;5;45;62;
$GPXUP;2572;07:43:23;0;50	013;8	46158;5;45;61;
$GPXUP;2572;07:43:24;0;50	01314;8	46161;5;45;59;
$GPXUP;2572;07:43:25;0;50	01327;8	46159;5;45;59;
$GPXUP;2572;07:43:26;0;50	01342;8	46162;5;45;62;
$GPXUP;2572;07:43:27;0;50	01358;8	46166;5;45;62;
$GPXUP;2572;07:43:28;0;50	01374;8	46171;5;44;62;
$GPXUP;2572;07:43:29;0;50	0139;8	46179;5;44;60;
$GPXUP;2572;07:43:30;0;50	01405;8	46184;5;44;58;
$GPXUP;2572;07:43:31;0;50	01418;8	46184;5;44;60;
$GPXUP;2572;07:43:32;0;50	01431;8	46182;5;42;62;
$GPXUP;2572;07:43:33;0;50	01448;8	46182;5;41;64;
$GPXUP;2572;07:43:34;0;50	01462;8	46176;5;40;64;
$GPXUP;2572;07:43:35;0;50	0148;8	46174;5;38;68;
$GPXUP;2572;07:43:36;0;50	01497;8	46172;5;37;66;
$GPXUP;2572;07:43:37;0;50	01514;8	46168;5;36;65;
$GPXUP;2572;07:43:38;0;50	01531;8	46167;5;35;65;
$GPXUP;2572;07:43:39;0;50	01547;8	46167;5;35;64;
$GPXUP;2572;07:43:40;0;50	01561;8	46163;5;35;61;
$GPXUP;2572;07:43:41;0;50	01577;8	46169;5;36;61;
$GPXUP;2572;07:43:42;0;50	01594;8	46175;5;36;58;
$GPXUP;2572;07:43:43;0;50	01609;8	4618;5;38;58;
$GPXUP;2572;07:43:44;0;50	01623;8	46184;5;37;60;
$GPXUP;2572;07:43:45;0;50	01639;8	46191;5;39;62;
$GPXUP;2572;07:43:46;0;50	01653;8	46198;5;39;61;
$GPXUP;2572;07:43:47;0;50	01667;8	46203;5;40;60;
$GPXUP;2572;07:43:48;0;50	01681;8	46208;5;41;59;
$GPXUP;2572;07:43:49;0;50	01695;8	46214;5;41;57;
$GPXUP;2572;07:43:50;0;50	01709;8	46222;5;42;57;
$GPXUP;2572;07:43:51;0;50	01721;8	46233;5;42;56;
$GPXUP;2572;07:43:52;0;50	01734;8	46242;5;43;55;
$GPXUP;2572;07:43:53;0;50	01748;8	46252;5;45;55;
$GPXUP;2572;07:43:54;0;50	01759;8	46263;5;46;51;
$GPXUP;2572;07:43:55;0;50	01771;8	46277;5;47;52;
$GPXUP;2572;07:43:56;0;50	01782;8	46287;5;47;54;
$GPXUP;2572;07:43:57;0;50	01793;8	46302;5;48;55;
$GPXUP;2572;07:43:58;0;50	01803;8	46316;5;47;56;
$GPXUP;2572;07:43:59;0;50	01815;8	46329;5;48;55;
$GPXUP;2572;07:44:00;0;50	01826;8	46343;5;48;56;
$GPXUP;2572;07:44:01;0;50	01838;8	46353;5;47;55;
$GPXUP;2572;07:44:02;0;50	0185;8	46363;5;47;56;
$GPXUP;2572;07:44:03;0;50	01863;8	46372;5;46;55;
$GPXUP;2572;07:44:04;0;50	01875;8	46384;5;46;56;
$GPXUP;2572;07:44:05;0;50	01887;8	464;5;46;57;
$GPXUP;2572;07:44:06;0;50	01898;8	46414;5;46;56;
$GPXUP;2572;07:44:07;0;50	0191;8	46427;5;45;57;
$GPXUP;2572;07:44:08;0;50	01922;8	46438;5;44;56;
$GPXUP;2572;07:44:09;0;50	01937;8	46447;5;44;60;
$GPXUP;2572;07:44:10;0;50	01951;8	46457;5;44;61;
$GPXUP;2572;07:44:11;0;50	01965;8	46467;5;44;61;
$GPXUP;2572;07:44:12;0;50	0198;8	46472;5;43;60;
$GPXUP;2572;07:44:13;0;50	01994;8	4648;5;42;59;
$GPXUP;2572;07:44:14;0;50	02008;8	46489;5;41;59;
$GPXUP;2572;07:44:15;0;50	02022;8	46497;5;41;60;
$GPXUP;2572;07:44:16;0;50	02036;8	46506;5;41;58;
$GPXUP;2572;07:44:17;0;50	02049;8	46514;5;41;60;
$GPXUP;2572;07:44:18;0;50	02063;8	46522;5;40;61;
$GPXUP;2572;07:44:19;0;50	02077;8	46536;5;41;60;
$GPXUP;2572;07:44:20;0;50	0209;8	4655;5;41;59;
$GPXUP;2572;07:44:21;0;50	02103;8	46561;5;40;58;
$GPXUP;2572;07:44:22;0;50	02116;8	4657;5;40;59;
$GPXUP;2572;07:44:23;0;50	0213;8	46579;5;40;58;
$GPXUP;2572;07:44:24;0;50	02142;8	46583;5;40;57;
$GPXUP;2572;07:44:25;0;50	02156;8	4659;5;40;59;
$GPXUP;2572;07:44:26;0;50	0217;8	46592;5;40;56;
$GPXUP;2572;07:44:27;0;50	02184;8	46593;5;40;57;
$GPXUP;2572;07:44:28;0;50	022;8	46597;5;40;55;
$GPXUP;2572;07:44:29;0;50	02213;8	46603;5;40;55;
$GPXUP;2572;07:44:30;0;50	02226;8	46611;5;40;54;
$GPXUP;2572;07:44:31;0;50	02239;8	46619;5;40;56;
$GPXUP;2572;07:44:32;0;50	02253;8	46624;5;40;56;
$GPXUP;2572;07:44:33;0;50	02266;8	4663;5;39;56;
$GPXUP;2572;07:44:34;0;50	02279;8	4664;5;39;56;
$GPXUP;2572;07:44:35;0;50	02291;8	46655;5;39;58;
$GPXUP;2572;07:44:36;0;50	02304;8	46667;5;38;57;
$GPXUP;2572;07:44:37;0;50	02315;8	4668;5;39;58;
$GPXUP;2572;07:44:38;0;50	02326;8	46696;5;40;57;
$GPXUP;2572;07:44:39;0;50	02335;8	46713;5;40;55;
$GPXUP;2572;07:44:40;0;50	02343;8	4673;5;40;54;
$GPXUP;2572;07:44:41;0;50	02352;8	46747;5;41;53;
$GPXUP;2572;07:44:42;0;50	02362;8	46763;5;41;53;
$GPXUP;2572;07:44:43;0;50	02372;8	46776;5;41;55;
$GPXUP;2572;07:44:44;0;50	02383;8	46791;5;40;56;
$GPXUP;2572;07:44:45;0;50	02393;8	46807;5;39;56;
$GPXUP;2572;07:44:46;0;50	02401;8	46825;5;37;58;
$GPXUP;2572;07:44:47;0;50	02409;8	46845;5;37;57;
$GPXUP;2572;07:44:48;0;50	02414;8	46863;5;36;55;
$GPXUP;2572;07:44:49;0;50	02422;8	46883;5;35;57;
$GPXUP;2572;07:44:50;0;50	02429;8	46904;5;34;56;
$GPXUP;2572;07:44:51;0;50	02434;8	46924;5;33;56;
$GPXUP;2572;07:44:52;0;50	02441;8	46943;5;32;56;
$GPXUP;2572;07:44:53;0;50	02448;8	46963;5;30;57;
$GPXUP;2572;07:44:54;0;50	02456;8	46981;5;30;59;
$GPXUP;2572;07:44:55;0;50	02466;8	46998;5;28;61;
$GPXUP;2572;07:44:56;0;50	02476;8	47015;5;26;62;
$GPXUP;2572;07:44:57;0;50	02485;8	47034;5;25;62;
$GPXUP;2572;07:44:58;0;50	02493;8	47055;5;24;62;
$GPXUP;2572;07:44:59;0;50	02502;8	47076;5;23;62;
$GPXUP;2572;07:45:00;0;50	02511;8	47096;5;23;62;
$GPXUP;2572;07:45:01;0;50	0252;8	47115;5;21;62;
$GPXUP;2572;07:45:02;0;50	02531;8	47133;5;21;64;
$GPXUP;2572;07:45:03;0;50	02544;8	47152;5;21;61;
$GPXUP;2572;07:45:04;0;50	02554;8	47168;5;20;59;
$GPXUP;2572;07:45:05;0;50	02564;8	47185;5;20;60;
$GPXUP;2572;07:45:06;0;50	02574;8	47201;5;20;59;
$GPXUP;2572;07:45:07;0;50	02584;8	47219;5;19;59;
$GPXUP;2572;07:45:08;0;50	02594;8	47234;5;19;58;
$GPXUP;2572;07:45:09;0;50	02606;8	47248;5;19;60;
$GPXUP;2572;07:45:10;0;50	02618;8	47263;5;18;59;
$GPXUP;2572;07:45:11;0;50	02628;8	4728;5;18;59;
$GPXUP;2572;07:45:12;0;50	02637;8	47299;5;18;59;
$GPXUP;2572;07:45:13;0;50	02646;8	47317;5;17;59;
$GPXUP;2572;07:45:14;0;50	02654;8	47337;5;17;58;
$GPXUP;2572;07:45:15;0;50	0266;8	47356;5;17;57;
$GPXUP;2572;07:45:16;0;50	02666;8	47377;5;17;56;
$GPXUP;2572;07:45:17;0;50	02671;8	47398;5;17;56;
$GPXUP;2572;07:45:18;0;50	02676;8	47419;5;17;56;
$GPXUP;2572;07:45:19;0;50	02682;8	47438;5;17;56;
$GPXUP;2572;07:45:20;0;50	02688;8	47458;5;16;56;
$GPXUP;2572;07:45:21;0;50	02696;8	47476;5;15;55;
$GPXUP;2572;07:45:22;0;50	02704;8	47496;5;16;60;
$GPXUP;2572;07:45:23;0;50	02713;8	47514;5;16;56;
$GPXUP;2572;07:45:24;0;50	02722;8	4753;5;18;55;
$GPXUP;2572;07:45:25;0;50	02731;8	47544;5;18;53;
$GPXUP;2572;07:45:26;0;50	02742;8	47557;5;19;54;
$GPXUP;2572;07:45:27;0;50	0275;8	47571;5;19;52;
$GPXUP;2572;07:45:28;0;50	02758;8	47588;5;20;52;
$GPXUP;2572;07:45:29;0;50	02763;8	47606;5;21;50;
$GPXUP;2572;07:45:30;0;50	02771;8	47623;5;21;50;
$GPXUP;2572;07:45:31;0;50	0278;8	47635;5;22;49;
$GPXUP;2572;07:45:32;0;50	02788;8	47649;5;23;49;
$GPXUP;2572;07:45:33;0;50	02798;8	47662;5;25;51;
$GPXUP;2572;07:45:34;0;50	02807;8	47676;5;26;53;
$GPXUP;2572;07:45:35;0;50	02815;8	47692;5;26;52;
$GPXUP;2572;07:45:36;0;50	02822;8	4771;5;27;51;
$GPXUP;2572;07:45:37;0;50	02828;8	47728;5;28;50;
$GPXUP;2572;07:45:38;0;50	02835;8	47744;5;29;50;
$GPXUP;2572;07:45:39;0;50	02842;8	4776;5;30;51;
$GPXUP;2572;07:45:40;0;50	02848;8	47778;5;30;50;
$GPXUP;2572;07:45:41;0;50	02855;8	47796;5;29;52;
$GPXUP;2572;07:45:42;0;50	02861;8	47814;5;29;55;
$GPXUP;2572;07:45:43;0;50	02865;8	47834;5;29;55;
$GPXUP;2572;07:45:44;0;50	02869;8	47856;5;28;56;
$GPXUP;2572;07:45:45;0;50	02873;8	47877;5;27;56;
$GPXUP;2572;07:45:46;0;50	02877;8	47899;5;27;59;
$GPXUP;2572;07:45:47;0;50	02881;8	47922;5;25;57;
$GPXUP;2572;07:45:48;0;50	02889;8	47942;5;25;56;
$GPXUP;2572;07:45:49;0;50	02896;8	4796;5;25;52;
$GPXUP;2572;07:45:50;0;50	02906;8	47973;5;24;49;
$GPXUP;2572;07:45:51;0;50	02918;8	47974;5;25;48;
$GPXUP;2572;07:45:52;0;50	02928;8	47963;5;26;34;
$GPXUP;2572;07:45:53;0;50	02933;8	47938;5;26;40;
$GPXUP;2572;07:45:54;0;50	02942;8	47917;5;28;57;
$GPXUP;2572;07:45:55;0;50	02945;8	47894;5;28;56;
$GPXUP;2572;07:45:56;0;50	02948;8	47873;5;29;53;
$GPXUP;2572;07:45:57;0;50	02955;8	47856;5;29;52;
$GPXUP;2572;07:45:58;0;50	02964;8	47839;5;29;53;
$GPXUP;2572;07:45:59;0;50	02973;8	47824;5;29;54;
$GPXUP;2572;07:46:00;0;50	02984;8	47809;5;29;55;
$GPXUP;2572;07:46:01;0;50	02994;8	47792;5;29;55;
$GPXUP;2572;07:46:02;0;50	03002;8	47774;5;30;54;
$GPXUP;2572;07:46:03;0;50	03011;8	47757;5;28;55;
$GPXUP;2572;07:46:04;0;50	0302;8	47742;5;29;62;
$GPXUP;2572;07:46:05;0;50	03032;8	47724;5;29;56;
$GPXUP;2572;07:46:06;0;50	03042;8	47709;5;28;56;
$GPXUP;2572;07:46:07;0;50	03052;8	47693;5;28;58;
$GPXUP;2572;07:46:08;0;50	03063;8	47676;5;28;57;
$GPXUP;2572;07:46:09;0;50	03076;8	47666;5;28;57;
$GPXUP;2572;07:46:10;0;50	03089;8	47657;5;27;56;
$GPXUP;2572;07:46:11;0;50	03102;8	47648;5;27;57;
$GPXUP;2572;07:46:12;0;50	03115;8	47636;5;27;59;
$GPXUP;2572;07:46:13;0;50	03128;8	47623;5;26;61;
$GPXUP;2572;07:46:14;0;50	03142;8	47614;5;27;58;
$GPXUP;2572;07:46:15;0;50	03156;8	47607;5;27;55;
$GPXUP;2572;07:46:16;0;50	03169;8	47602;5;28;52;
$GPXUP;2572;07:46:17;0;50	03182;8	476;5;28;50;
$GPXUP;2572;07:46:18;0;50	03195;8	47599;5;28;50;
$GPXUP;2572;07:46:19;0;50	03207;8	47597;5;29;49;
$GPXUP;2572;07:46:20;0;50	03219;8	47594;5;28;54;
$GPXUP;2572;07:46:21;0;50	03232;8	4759;5;28;51;
$GPXUP;2572;07:46:22;0;50	03245;8	47587;5;27;58;
$GPXUP;2572;07:46:23;0;50	03259;8	47581;5;27;56;
$GPXUP;2572;07:46:24;0;50	03273;8	47581;5;26;55;
$GPXUP;2572;07:46:25;0;50	03287;8	47582;5;26;53;
$GPXUP;2572;07:46:26;0;50	033;8	47586;5;25;53;
$GPXUP;2572;07:46:27;0;50	03313;8	47588;5;25;51;
$GPXUP;2572;07:46:28;0;50	03326;8	47603;5;24;53;
$GPXUP;2572;07:46:29;0;50	03337;8	47617;5;25;48;
$GPXUP;2572;07:46:30;0;50	03345;8	47631;5;26;47;
$GPXUP;2572;07:46:31;0;50	03353;8	47645;5;26;48;
$GPXUP;2572;07:46:32;0;50	03361;8	47659;5;26;51;
$GPXUP;2572;07:46:33;0;50	0337;8	47672;5;25;52;
$GPXUP;2572;07:46:34;0;50	0338;8	47685;5;25;54;
$GPXUP;2572;07:46:35;0;50	0339;8	47699;5;25;55;
$GPXUP;2572;07:46:36;0;50	034;8	47717;5;23;57;
$GPXUP;2572;07:46:37;0;50	03407;8	47735;5;22;58;
$GPXUP;2572;07:46:38;0;50	03415;8	47755;5;21;56;
$GPXUP;2572;07:46:39;0;50	03421;8	47776;5;21;56;
$GPXUP;2572;07:46:40;0;50	03426;8	47796;5;22;54;
$GPXUP;2572;07:46:41;0;50	0343;8	47816;5;21;54;
$GPXUP;2572;07:46:42;0;50	03433;8	47838;5;20;55;
$GPXUP;2572;07:46:43;0;50	03436;8	47858;5;19;54;
$GPXUP;2572;07:46:44;0;50	0344;8	47878;5;19;53;
$GPXUP;2572;07:46:45;0;50	03443;8	47899;5;19;52;
$GPXUP;2572;07:46:46;0;50	03443;8	47919;5;18;51;
$GPXUP;2572;07:46:47;0;50	03443;8	47938;5;18;51;
$GPXUP;2572;07:46:48;0;50	03444;8	47958;5;18;50;
$GPXUP;2572;07:46:49;0;50	03446;8	47978;5;17;50;
$GPXUP;2572;07:46:50;0;50	03445;8	47998;5;17;51;
$GPXUP;2572;07:46:51;0;50	03445;8	48018;5;17;53;
$GPXUP;2572;07:46:52;0;50	03446;8	48039;5;16;53;
$GPXUP;2572;07:46:53;0;50	03446;8	4806;5;16;55;
$GPXUP;2572;07:46:54;0;50	03449;8	48081;5;14;53;
$GPXUP;2572;07:46:55;0;50	03452;8	48101;5;14;50;
$GPXUP;2572;07:46:56;0;50	03455;8	4812;5;15;48;
$GPXUP;2572;07:46:57;0;50	03458;8	48138;5;15;48;
$GPXUP;2572;07:46:58;0;50	0346;8	48156;5;15;48;
$GPXUP;2572;07:46:59;0;50	03462;8	48175;5;14;50;
$GPXUP;2572;07:47:00;0;50	03464;8	48195;5;13;51;
$GPXUP;2572;07:47:01;0;50	03467;8	48216;5;13;54;
$GPXUP;2572;07:47:02;0;50	03471;8	48236;5;12;54;
$GPXUP;2572;07:47:03;0;50	03474;8	48257;5;12;55;
$GPXUP;2572;07:47:04;0;50	03479;8	48277;5;10;58;
$GPXUP;2572;07:47:05;0;50	03482;8	48299;5;9;57;
$GPXUP;2572;07:47:06;0;50	03486;8	48321;5;8;57;
$GPXUP;2572;07:47:07;0;50	03489;8	48343;5;8;55;
$GPXUP;2572;07:47:08;0;50	03492;8	48364;5;8;54;
$GPXUP;2572;07:47:09;0;50	03493;8	48386;5;8;53;
$GPXUP;2572;07:47:10;0;50	03497;8	48405;5;8;51;
$GPXUP;2572;07:47:11;0;50	035;8	48425;5;8;51;
$GPXUP;2572;07:47:12;0;50	03503;8	48444;5;8;52;
$GPXUP;2572;07:47:13;0;50	03505;8	48466;5;8;51;
$GPXUP;2572;07:47:14;0;50	03505;8	48485;5;8;53;
$GPXUP;2572;07:47:15;0;50	03506;8	48507;5;8;53;
$GPXUP;2572;07:47:16;0;50	03506;8	48527;5;8;53;
$GPXUP;2572;07:47:17;0;50	03507;8	48548;5;7;53;
$GPXUP;2572;07:47:18;0;50	03507;8	48568;5;7;52;
$GPXUP;2572;07:47:19;0;50	03507;8	48589;5;7;51;
$GPXUP;2572;07:47:20;0;50	03507;8	48609;5;7;50;
$GPXUP;2572;07:47:21;0;50	0351;8	48628;5;7;48;
$GPXUP;2572;07:47:22;0;50	03514;8	48645;5;7;48;
$GPXUP;2572;07:47:23;0;50	03519;8	48663;5;8;48;
$GPXUP;2572;07:47:24;0;50	03525;8	4868;5;8;47;
$GPXUP;2572;07:47:25;0;50	03531;8	48696;5;9;47;
$GPXUP;2572;07:47:26;0;50	03538;8	48711;5;10;46;
$GPXUP;2572;07:47:27;0;50	03545;8	48725;5;10;47;
$GPXUP;2572;07:47:28;0;50	03551;8	48742;5;10;48;
$GPXUP;2572;07:47:29;0;50	03556;8	48762;5;9;48;
$GPXUP;2572;07:47:30;0;50	03562;8	48781;5;9;52;
$GPXUP;2572;07:47:31;0;50	03569;8	48801;5;9;53;
$GPXUP;2572;07:47:32;0;50	03575;8	48817;5;9;55;
$GPXUP;2572;07:47:33;0;50	03584;8	48834;5;9;55;
$GPXUP;2572;07:47:34;0;50	0359;8	48853;5;8;56;
$GPXUP;2572;07:47:35;0;50	03596;8	48873;5;8;57;
$GPXUP;2572;07:47:36;0;50	03604;8	4889;5;8;57;
$GPXUP;2572;07:47:37;0;50	03613;8	48908;5;7;55;
$GPXUP;2572;07:47:38;0;50	03622;8	48925;5;7;55;
$GPXUP;2572;07:47:39;0;50	03632;8	4894;5;8;53;
$GPXUP;2572;07:47:40;0;50	03641;8	48954;5;9;53;
$GPXUP;2572;07:47:41;0;50	03651;8	48967;5;10;52;
$GPXUP;2572;07:47:42;0;50	0366;8	4898;5;10;50;
$GPXUP;2572;07:47:43;0;50	0367;8	48993;5;11;48;
$GPXUP;2572;07:47:44;0;50	03677;8	49007;5;10;49;
$GPXUP;2572;07:47:45;0;50	03684;8	49023;5;11;49;
$GPXUP;2572;07:47:46;0;50	03691;8	4904;5;11;49;
$GPXUP;2572;07:47:47;0;50	03699;8	49054;5;11;50;
$GPXUP;2572;07:47:48;0;50	03708;8	4907;5;12;51;
$GPXUP;2572;07:47:49;0;50	03717;8	49084;5;12;50;
$GPXUP;2572;07:47:50;0;50	03727;8	49097;5;13;49;
$GPXUP;2572;07:47:51;0;50	03737;8	49107;5;14;49;
$GPXUP;2572;07:47:52;0;50	03748;8	49118;5;14;49;
$GPXUP;2572;07:47:53;0;50	03758;8	49128;5;15;49;
$GPXUP;2572;07:47:54;0;50	03769;8	49137;5;15;49;
$GPXUP;2572;07:47:55;0;50	0378;8	49146;5;15;48;
$GPXUP;2572;07:47:56;0;50	0379;8	49157;5;16;47;
$GPXUP;2572;07:47:57;0;50	03799;8	49167;5;17;46;
$GPXUP;2572;07:47:58;0;50	0381;8	49172;5;17;46;
$GPXUP;2572;07:47:59;0;50	0382;8	49178;5;17;49;
$GPXUP;2572;07:48:00;0;50	03832;8	49187;5;16;49;
$GPXUP;2572;07:48:01;0;50	03842;8	49196;5;16;53;
$GPXUP;2572;07:48:02;0;50	03854;8	49206;5;15;54;
$GPXUP;2572;07:48:03;0;50	03867;8	49218;5;14;54;
$GPXUP;2572;07:48:04;0;50	03878;8	49228;5;14;56;
$GPXUP;2572;07:48:05;0;50	0389;8	49236;5;12;55;
$GPXUP;2572;07:48:06;0;50	03903;8	49244;5;12;54;
$GPXUP;2572;07:48:07;0;50	03916;8	49254;5;11;52;
$GPXUP;2572;07:48:08;0;50	03927;8	49266;5;11;49;
$GPXUP;2572;07:48:09;0;50	03937;8	49275;5;10;45;
$GPXUP;2572;07:48:10;0;50	03947;8	49284;5;9;53;
$GPXUP;2572;07:48:11;0;50	0396;8	49291;5;9;54;
$GPXUP;2572;07:48:12;0;50	03972;8	49304;5;9;52;
$GPXUP;2572;07:48:13;0;50	03982;8	49317;5;8;52;
$GPXUP;2572;07:48:14;0;50	03992;8	49331;5;8;52;
$GPXUP;2572;07:48:15;0;50	04003;8	49343;5;7;54;
$GPXUP;2572;07:48:16;0;50	04015;8	49355;5;6;55;
$GPXUP;2572;07:48:17;0;50	04027;8	49368;5;5;55;
$GPXUP;2572;07:48:18;0;50	04039;8	49378;5;5;57;
$GPXUP;2572;07:48:19;0;50	04052;8	49389;5;4;55;
$GPXUP;2572;07:48:20;0;50	04064;8	49398;5;3;55;
$GPXUP;2572;07:48:21;0;50	04076;8	49409;5;3;56;
$GPXUP;2572;07:48:22;0;50	0409;8	49419;5;2;59;
$GPXUP;2572;07:48:23;0;50	04102;8	49422;5;1;52;
$GPXUP;2572;07:48:24;0;50	04113;8	49424;5;1;53;
$GPXUP;2572;07:48:25;0;50	04126;8	49432;5;0;54;
$GPXUP;2572;07:48:26;0;50	04139;8	49442;5;1;52;
$GPXUP;2572;07:48:27;0;50	04152;8	49457;5;1;51;
$GPXUP;2572;07:48:28;0;50	04162;8	49469;5;2;50;
$GPXUP;2572;07:48:29;0;50	04172;8	49484;5;2;51;
$GPXUP;2572;07:48:30;0;50	04183;8	49492;5;2;54;
$GPXUP;2572;07:48:31;0;50	04197;8	49497;5;2;55;
$GPXUP;2572;07:48:32;0;50	0421;8	49499;5;3;52;
$GPXUP;2572;07:48:33;0;50	04222;8	49504;5;3;50;
$GPXUP;2572;07:48:34;0;50	04234;8	49512;5;4;50;
$GPXUP;2572;07:48:35;0;50	04247;8	49514;5;5;46;
$GPXUP;2572;07:48:36;0;50	04257;8	49517;5;6;46;
$GPXUP;2572;07:48:37;0;50	04269;8	49522;5;7;45;
$GPXUP;2572;07:48:38;0;50	04279;8	49528;5;8;44;
$GPXUP;2572;07:48:39;0;50	04289;8	49534;5;9;42;
$GPXUP;2572;07:48:40;0;50	04299;8	49539;5;10;42;
$GPXUP;2572;07:48:41;0;50	0431;8	49544;5;11;42;
$GPXUP;2572;07:48:42;0;50	04319;8	49549;5;11;45;
$GPXUP;2572;07:48:43;0;50	04331;8	49553;5;10;46;
$GPXUP;2572;07:48:44;0;50	04342;8	49562;5;11;47;
$GPXUP;2572;07:48:45;0;50	04352;8	49571;5;10;48;
$GPXUP;2572;07:48:46;0;50	04362;8	49584;5;10;49;
$GPXUP;2572;07:48:47;0;50	04372;8	496;5;10;49;
$GPXUP;2572;07:48:48;0;50	04382;8	49616;5;9;50;
$GPXUP;2572;07:48:49;0;50	04392;8	49631;5;9;50;
$GPXUP;2572;07:48:50;0;50	04402;8	49642;5;9;49;
$GPXUP;2572;07:48:51;0;50	04412;8	49651;5;10;47;
$GPXUP;2572;07:48:52;0;50	04421;8	4966;5;10;47;
$GPXUP;2572;07:48:53;0;50	04431;8	4967;5;9;48;
$GPXUP;2572;07:48:54;0;50	04442;8	49679;5;9;48;
$GPXUP;2572;07:48:55;0;50	04453;8	49685;5;9;49;
$GPXUP;2572;07:48:56;0;50	04465;8	49689;5;8;49;
$GPXUP;2572;07:48:57;0;50	04477;8	49694;5;8;50;
$GPXUP;2572;07:48:58;0;50	04489;8	49696;5;7;51;
$GPXUP;2572;07:48:59;0;50	04502;8	49699;5;7;50;
$GPXUP;2572;07:49:00;0;50	04514;8	49702;5;8;49;
$GPXUP;2572;07:49:01;0;50	04526;8	49708;5;9;45;
$GPXUP;2572;07:49:02;0;50	04537;8	49716;5;10;51;
$GPXUP;2572;07:49:03;0;50	04549;8	49716;5;11;46;
$GPXUP;2572;07:49:04;0;50	0456;8	49717;5;10;46;
$GPXUP;2572;07:49:05;0;50	04572;8	49719;5;11;48;
$GPXUP;2572;07:49:06;0;50	04585;8	4972;5;10;47;
$GPXUP;2572;07:49:07;0;50	04596;8	49718;5;10;47;
$GPXUP;2572;07:49:08;0;50	04608;8	49717;5;9;52;
$GPXUP;2572;07:49:09;0;50	04621;8	49714;5;9;49;
$GPXUP;2572;07:49:10;0;50	04634;8	49708;5;7;49;
$GPXUP;2572;07:49:11;0;50	04645;8	49702;5;6;52;
$GPXUP;2572;07:49:12;0;50	04658;8	49697;5;6;49;
$GPXUP;2572;07:49:13;0;50	0467;8	49699;5;5;49;
$GPXUP;2572;07:49:14;0;50	04682;8	49704;5;4;49;
$GPXUP;2572;07:49:15;0;50	04694;8	49711;5;4;49;
$GPXUP;2572;07:49:16;0;50	04705;8	49718;5;5;50;
$GPXUP;2572;07:49:17;0;50	04717;8	49729;5;4;50;
$GPXUP;2572;07:49:18;0;50	04727;8	49741;5;4;49;
$GPXUP;2572;07:49:19;0;50	04737;8	49752;5;4;51;
$GPXUP;2572;07:49:20;0;50	04749;8	49763;5;3;51;
$GPXUP;2572;07:49:21;0;50	04759;8	49773;5;4;48;
$GPXUP;2572;07:49:22;0;50	0477;8	49784;5;3;49;
$GPXUP;2572;07:49:23;0;50	04781;8	49791;5;3;50;
$GPXUP;2572;07:49:24;0;50	04794;8	49798;5;2;50;
$GPXUP;2572;07:49:25;0;50	04805;8	49804;5;2;48;
$GPXUP;2572;07:49:26;0;50	04817;8	49811;5;2;48;
$GPXUP;2572;07:49:27;0;50	04829;8	49816;5;1;49;
$GPXUP;2572;07:49:28;0;50	04841;8	49818;5;1;48;
$GPXUP;2572;07:49:29;0;50	04852;8	49821;5;1;46;
$GPXUP;2572;07:49:30;0;50	04863;8	49827;5;1;42;
$GPXUP;2572;07:49:31;0;50	04874;8	4983;5;1;47;
$GPXUP;2572;07:49:32;0;50	04886;8	49827;5;2;48;
$GPXUP;2572;07:49:33;0;50	04898;8	49822;5;1;49;
$GPXUP;2572;07:49:34;0;50	04911;8	49817;5;1;47;
$GPXUP;2572;07:49:35;0;50	04923;8	49815;5;1;48;
$GPXUP;2572;07:49:36;0;50	04935;8	49815;5;1;48;
$GPXUP;2572;07:49:37;0;50	04947;8	4982;5;1;48;
$GPXUP;2572;07:49:38;0;50	04959;8	49829;5;1;47;
$GPXUP;2572;07:49:39;0;50	0497;8	49839;5;0;48;
$GPXUP;2572;07:49:40;0;50	0498;8	49852;5;0;45;
$GPXUP;2572;07:49:41;0;50	04993;8	49862;5;0;44;
$GPXUP;2572;07:49:42;0;50	05001;8	49872;5;1;46;
$GPXUP;2572;07:49:43;0;50	0501;8	4988;5;2;40;
$GPXUP;2572;07:49:44;0;50	05018;8	49886;5;3;40;
$GPXUP;2572;07:49:45;0;50	05026;8	4989;5;3;41;
$GPXUP;2572;07:49:46;0;50	05035;8	49897;5;4;41;
$GPXUP;2572;07:49:47;0;50	05044;8	49906;5;4;42;
$GPXUP;2572;07:49:48;0;50	05055;8	49909;5;5;41;
$GPXUP;2572;07:49:49;0;50	05065;8	49909;5;5;42;
$GPXUP;2572;07:49:50;0;50	05075;8	49909;5;6;42;
$GPXUP;2572;07:49:51;0;50	05084;8	49912;5;6;45;
$GPXUP;2572;07:49:52;0;50	05095;8	49927;5;6;48;
$GPXUP;2572;07:49:53;0;50	05102;8	49951;5;4;51;
$GPXUP;2572;07:49:54;0;50	05112;8	49966;5;4;47;
$GPXUP;2572;07:49:55;0;50	05119;8	49978;5;5;44;
$GPXUP;2572;07:49:56;0;50	05125;8	49992;5;6;45;
$GPXUP;2572;07:49:57;0;50	05131;8	50007;5;7;43;
$GPXUP;2572;07:49:58;0;50	05139;8	50018;5;7;45;
$GPXUP;2572;07:49:59;0;50	05148;8	50024;5;7;47;
$GPXUP;2572;07:50:00;0;50	05159;8	50036;5;8;45;
$GPXUP;2572;07:50:01;0;50	05167;8	50047;5;8;46;
$GPXUP;2572;07:50:02;0;50	05176;8	5006;5;10;45;
$GPXUP;2572;07:50:03;0;50	05183;8	50072;5;10;44;
$GPXUP;2572;07:50:04;0;50	05191;8	50085;5;11;42;
$GPXUP;2572;07:50:05;0;50	052;8	50093;5;12;42;
$GPXUP;2572;07:50:06;0;50	05209;8	50102;5;11;48;
$GPXUP;2572;07:50:07;0;50	05219;8	50113;5;13;46;
$GPXUP;2572;07:50:08;0;50	05228;8	50126;5;14;45;
$GPXUP;2572;07:50:09;0;50	05236;8	50136;5;14;44;
$GPXUP;2572;07:50:10;0;50	05245;8	50147;5;15;42;
$GPXUP;2572;07:50:11;0;50	05253;8	50157;5;16;45;
$GPXUP;2572;07:50:12;0;50	05263;8	50164;5;18;46;
$GPXUP;2572;07:50:13;0;50	05273;8	50173;5;18;44;
$GPXUP;2572;07:50:14;0;50	05284;8	50183;5;19;42;
$GPXUP;2572;07:50:15;0;50	05292;8	50196;5;20;42;
$GPXUP;2572;07:50:16;0;50	05298;8	50208;5;20;45;
$GPXUP;2572;07:50:17;0;50	05305;8	50221;5;20;51;
$GPXUP;2572;07:50:18;0;50	05317;8	50232;5;19;45;
$GPXUP;2572;07:50:19;0;50	05325;8	50242;5;19;44;
$GPXUP;2572;07:50:20;0;50	05334;8	50249;5;18;44;
$GPXUP;2572;07:50:21;0;50	05344;8	50255;5;17;50;
$GPXUP;2572;07:50:22;0;50	05356;8	50265;5;15;52;
$GPXUP;2572;07:50:23;0;50	05367;8	50275;5;14;50;
$GPXUP;2572;07:50:24;0;50	05377;8	5029;5;13;53;
$GPXUP;2572;07:50:25;0;50	05388;8	50308;5;11;54;
$GPXUP;2572;07:50:26;0;50	05395;8	50323;5;9;54;
$GPXUP;2572;07:50:27;0;50	05405;8	50339;5;8;54;
$GPXUP;2572;07:50:28;0;50	05414;8	50354;5;6;52;
$GPXUP;2572;07:50:29;0;50	05423;8	50367;5;5;52;
$GPXUP;2572;07:50:30;0;50	05434;8	50379;5;5;47;
$GPXUP;2572;07:50:31;0;50	05445;8	50391;5;5;47;
$GPXUP;2572;07:50:32;0;50	05454;8	50401;5;4;47;
$GPXUP;2572;07:50:33;0;50	05464;8	5041;5;3;48;
$GPXUP;2572;07:50:34;0;50	05476;8	50419;5;2;54;
$GPXUP;2572;07:50:35;0;50	05487;8	5043;5;0;53;
$GPXUP;2572;07:50:36;0;50	05498;8	5044;5;-1;54;
$GPXUP;2572;07:50:37;0;50	05508;8	50453;5;-1;53;
$GPXUP;2572;07:50:38;0;50	05519;8	50465;5;-2;55;
$GPXUP;2572;07:50:39;0;50	05531;8	50479;5;-3;54;
$GPXUP;2572;07:50:40;0;50	05541;8	50492;5;-3;54;
$GPXUP;2572;07:50:41;0;50	05553;8	50504;5;-4;52;
$GPXUP;2572;07:50:42;0;50	05564;8	50513;5;-4;51;
$GPXUP;2572;07:50:43;0;50	05575;8	50519;5;-4;53;
$GPXUP;2572;07:50:44;0;50	05587;8	50529;5;-4;52;
$GPXUP;2572;07:50:45;0;50	05599;8	50538;5;-5;56;
$GPXUP;2572;07:50:46;0;50	05612;8	50542;5;-4;55;
$GPXUP;2572;07:50:47;0;50	05626;8	50544;5;-2;51;
$GPXUP;2572;07:50:48;0;50	05639;8	5055;5;-1;47;
$GPXUP;2572;07:50:49;0;50	05651;8	50556;5;0;49;
$GPXUP;2572;07:50:50;0;50	05661;8	50562;5;2;46;
$GPXUP;2572;07:50:51;0;50	0567;8	50569;5;3;40;
$GPXUP;2572;07:50:52;0;50	05679;8	50583;5;5;34;
$GPXUP;2572;07:50:53;0;50	05686;8	50593;5;7;1;
$GPXUP;2572;07:50:54;0;50	05685;8	50591;5;7;0;
$GPXUP;2572;07:50:55;0;50	05685;8	50591;5;9;0;
$GPXUP;2572;07:50:56;0;50	05684;8	50589;5;9;0;
$GPXUP;2572;07:50:57;0;50	05684;8	50589;5;11;0;
$GPXUP;2572;07:50:58;0;50	05685;8	50589;5;12;0;
$GPXUP;2572;07:50:59;0;50	05684;8	50589;5;12;0;
$GPXUP;2572;07:51:00;0;50	05684;8	50589;5;14;0;
$GPXUP;2572;07:51:01;0;50	05684;8	50587;5;13;0;
$GPXUP;2572;07:51:02;0;50	05684;8	50587;5;15;0;
$GPXUP;2572;07:51:03;0;50	05683;8	50587;5;16;0;
$GPXUP;2572;07:51:04;0;50	05683;8	50587;5;17;0;
$GPXUP;2572;07:51:05;0;50	05683;8	50587;5;17;0;
$GPXUP;2572;07:51:06;0;50	05683;8	50585;5;18;0;
$GPXUP;2572;07:51:07;0;50	05683;8	50585;5;19;0;
$GPXUP;2572;07:51:08;0;50	05683;8	50585;5;20;0;
$GPXUP;2572;07:51:09;0;50	05683;8	50585;5;20;0;
$GPXUP;2572;07:51:10;0;50	05683;8	50585;5;21;0;
$GPXUP;2572;07:51:11;0;50	05682;8	50584;5;22;0;
$GPXUP;2572;07:51:12;0;50	05682;8	50583;5;23;0;
$GPXUP;2572;07:51:13;0;50	05682;8	50583;5;23;0;
$GPXUP;2572;07:51:14;0;50	05682;8	50583;5;24;0;
$GPXUP;2572;07:51:15;0;50	05682;8	50583;5;24;0;
$GPXUP;2572;07:51:16;0;50	05682;8	50583;5;24;0;
$GPXUP;2572;07:51:17;0;50	05682;8	50583;5;24;0;
$GPXUP;2572;07:51:18;0;50	05682;8	50583;5;24;0;
$GPXUP;2572;07:51:19;0;50	05682;8	50582;5;25;0;
$GPXUP;2572;07:51:20;0;50	05682;8	50582;5;25;0;
$GPXUP;2572;07:51:21;0;50	05682;8	50582;5;25;1;
$GPXUP;2572;07:51:22;0;50	05682;8	50582;5;25;2;
$GPXUP;2572;07:51:23;0;50	05682;8	50582;5;26;0;
$GPXUP;2572;07:51:24;0;50	05682;8	50582;5;26;0;
$GPXUP;2572;07:51:25;0;50	05682;8	50582;5;26;0;
$GPXUP;2572;07:51:26;0;50	05683;8	50582;5;27;0;
$GPXUP;2572;07:51:27;0;50	05683;8	50581;5;26;0;
$GPXUP;2572;07:51:28;0;50	05683;8	50581;5;26;0;
$GPXUP;2572;07:51:29;0;50	05682;8	50581;5;27;0;
$GPXUP;2572;07:51:30;0;50	05683;8	50581;5;28;0;
$GPXUP;2572;07:51:31;0;50	05683;8	50581;5;28;0;
$GPXUP;2572;07:51:32;0;50	05683;8	50581;5;28;0;
$GPXUP;2572;07:51:33;0;50	05683;8	50581;5;29;0;
$GPXUP;2572;07:51:34;0;50	05683;8	50581;5;29;0;
$GPXUP;2572;07:51:35;0;50	05683;8	50581;5;29;0;
$GPXUP;2572;07:51:36;0;50	05683;8	50581;5;29;0;
$GPXUP;2572;07:51:37;0;50	05683;8	5058;5;31;0;
$GPXUP;2572;07:51:38;0;50	05683;8	5058;5;31;0;
$GPXUP;2572;07:51:39;0;50	05683;8	5058;5;31;0;
$GPXUP;2572;07:51:40;0;50	05683;8	5058;5;31;0;
$GPXUP;2572;07:51:41;0;50	05683;8	5058;5;31;0;
$GPXUP;2572;07:51:42;0;50	05682;8	5058;5;32;0;
$GPXUP;2572;07:51:43;0;50	05682;8	5058;5;32;0;
$GPXUP;2572;07:51:44;0;50	05682;8	5058;5;32;0;
$GPXUP;2572;07:51:45;0;50	05682;8	5058;5;32;0;
$GPXUP;2572;07:51:46;0;50	05683;8	5058;5;33;0;
$GPXUP;2572;07:51:47;0;50	05683;8	5058;5;33;0;
$GPXUP;2572;07:51:48;0;50	05683;8	5058;5;33;0;
$GPXUP;2572;07:51:49;0;50	05682;8	5058;5;33;0;
$GPXUP;2572;07:51:50;0;50	05683;8	5058;5;34;1;
$GPXUP;2572;07:51:51;0;50	05683;8	5058;5;34;0;
$GPXUP;2572;07:51:52;0;50	05683;8	5058;5;34;0;
$GPXUP;2572;07:51:53;0;50	05684;8	5058;5;35;0;
$GPXUP;2572;07:51:54;0;50	05684;8	5058;5;35;0;
$GPXUP;2572;07:51:55;0;50	05684;8	5058;5;35;0;
$GPXUP;2572;07:51:56;0;50	05684;8	5058;5;35;0;
$GPXUP;2572;07:51:57;0;50	05684;8	5058;5;35;0;
$GPXUP;2572;07:51:58;0;50	05683;8	5058;5;36;0;
$GPXUP;2572;07:51:59;0;50	05683;8	5058;5;36;0;
$GPXUP;2572;07:52:00;0;50	05683;8	5058;5;36;0;
$GPXUP;2572;07:52:01;0;50	05683;8	5058;5;38;0;
$GPXUP;2572;07:52:02;0;50	05683;8	5058;5;38;0;
$GPXUP;2572;07:52:03;0;50	05683;8	50579;5;38;0;
$GPXUP;2572;07:52:04;0;50	05683;8	50579;5;40;0;
$GPXUP;2572;07:52:05;0;50	05683;8	50579;5;40;0;
$GPXUP;2572;07:52:06;0;50	05682;8	50579;5;40;0;
$GPXUP;2572;07:52:07;0;50	05682;8	50579;5;40;0;
$GPXUP;2572;07:52:08;0;50	05682;8	50579;5;42;0;
$GPXUP;2572;07:52:09;0;50	05682;8	50579;5;42;0;
$GPXUP;2572;07:52:10;0;50	05681;8	50579;5;42;0;
$GPXUP;2572;07:52:11;0;50	0568;8	50578;5;43;0;
$GPXUP;2572;07:52:12;0;50	0568;8	50578;5;43;0;
$GPXUP;2572;07:52:13;0;50	0568;8	50577;5;43;0;
$GPXUP;2572;07:52:14;0;50	0568;8	50577;5;44;0;
$GPXUP;2572;07:52:15;0;50	0568;8	50577;5;44;0;
$GPXUP;2572;07:52:16;0;50	0568;8	50577;5;45;0;
$GPXUP;2572;07:52:17;0;50	0568;8	50577;5;45;0;
$GPXUP;2572;07:52:18;0;50	05679;8	50576;5;46;0;
$GPXUP;2572;07:52:19;0;50	05679;8	50576;5;46;0;
$GPXUP;2572;07:52:20;0;50	05678;8	50576;5;46;0;
$GPXUP;2572;07:52:21;0;50	05679;8	50576;5;47;0;
$GPXUP;2572;07:52:22;0;50	05679;8	50576;5;47;0;
$GPXUP;2572;07:52:23;0;50	05678;8	50576;5;48;0;
$GPXUP;2572;07:52:24;0;50	05678;8	50576;5;48;0;
$GPXUP;2572;07:52:25;0;50	05678;8	50576;5;48;0;
$GPXUP;2572;07:52:26;0;50	05678;8	50576;5;48;0;
$GPXUP;2572;07:52:27;0;50	05678;8	50576;5;48;0;
$GPXUP;2572;07:52:28;0;50	05678;8	50576;5;48;0;
$GPXUP;2572;07:52:29;0;50	05677;8	50576;5;49;0;
$GPXUP;2572;07:52:30;0;50	05677;8	50576;5;49;0;
$GPXUP;2572;07:52:31;0;50	05676;8	50575;5;50;0;
$GPXUP;2572;07:52:32;0;50	05676;8	50575;5;50;0;
$GPXUP;2572;07:52:33;0;50	05676;8	50575;5;50;0;
$GPXUP;2572;07:52:34;0;50	05675;8	50575;5;50;1;
$GPXUP;2572;07:52:35;0;50	05675;8	50575;5;50;0;
$GPXUP;2572;07:52:36;0;50	05675;8	50575;5;50;0;
$GPXUP;2572;07:52:37;0;50	05675;8	50575;5;50;0;
$GPXUP;2572;07:52:38;0;50	05675;8	50575;5;51;0;
$GPXUP;2572;07:52:39;0;50	05675;8	50575;5;51;0;
$GPXUP;2572;07:52:40;0;50	05675;8	50575;5;51;0;
$GPXUP;2572;07:52:41;0;50	05675;8	50575;5;51;0;
$GPXUP;2572;07:52:42;0;50	05675;8	50575;5;51;0;
$GPXUP;2572;07:52:43;0;50	05674;8	50575;5;52;0;
$GPXUP;2572;07:52:44;0;50	05674;8	50575;5;52;0;
$GPXUP;2572;07:52:45;0;50	05674;8	50575;5;52;0;
$GPXUP;2572;07:52:46;0;50	05674;8	50575;5;52;0;
$GPXUP;2572;07:52:47;0;50	05674;8	50575;5;52;0;
$GPXUP;2572;07:52:48;0;50	05674;8	50575;5;52;0;
$GPXUP;2572;07:52:49;0;50	05673;8	50575;5;52;0;
$GPXUP;2572;07:52:50;0;50	05673;8	50575;5;52;0;
$GPXUP;2572;07:52:51;0;50	05673;8	50575;5;52;0;
$GPXUP;2572;07:52:52;0;50	05673;8	50575;5;52;0;
$GPXUP;2572;07:52:53;0;50	05673;8	50573;5;51;0;
$GPXUP;2572;07:52:54;0;50	05672;8	50573;5;52;0;
$GPXUP;2572;07:52:55;0;50	05672;8	50573;5;52;0;
$GPXUP;2572;07:52:56;0;50	05672;8	50573;5;52;0;
$GPXUP;2572;07:52:57;0;50	05672;8	50573;5;52;0;
$GPXUP;2572;07:52:58;0;50	05672;8	50573;5;53;0;
$GPXUP;2572;07:52:59;0;50	05672;8	50573;5;53;0;
$GPXUP;2572;07:53:00;0;50	05672;8	50573;5;53;0;
$GPXUP;2572;07:53:01;0;50	05672;8	50573;5;53;0;
$GPXUP;2572;07:53:02;0;50	05672;8	50573;5;53;0;
$GPXUP;2572;07:53:03;0;50	05672;8	50573;5;53;0;
$GPXUP;2572;07:53:04;0;50	05672;8	50573;5;53;0;
$GPXUP;2572;07:53:05;0;50	0567;8	50571;5;52;0;
$GPXUP;2572;07:53:06;0;50	0567;8	50571;5;52;0;
$GPXUP;2572;07:53:07;0;50	0567;8	50571;5;52;0;
$GPXUP;2572;07:53:08;0;50	0567;8	50571;5;52;0;
$GPXUP;2572;07:53:09;0;50	0567;8	50571;5;52;0;
$GPXUP;2572;07:53:10;0;50	0567;8	50571;5;52;0;
$GPXUP;2572;07:53:11;0;50	0567;8	50571;5;52;0;
$GPXUP;2572;07:53:12;0;50	0567;8	50571;5;52;0;
$GPXUP;2572;07:53:13;0;50	0567;8	50571;5;52;0;
$GPXUP;2572;07:53:14;0;50	0567;8	50571;5;53;0;
$GPXUP;2572;07:53:15;0;50	0567;8	50571;5;53;0;
$GPXUP;2572;07:53:16;0;50	0567;8	50571;5;53;0;
$GPXUP;2572;07:53:17;0;50	0567;8	50571;5;53;0;
$GPXUP;2572;07:53:18;0;50	0567;8	50571;5;53;0;
$GPXUP;2572;07:53:19;0;50	0567;8	50571;5;53;0;
$GPXUP;2572;07:53:20;0;50	0567;8	50571;5;53;0;
$GPXUP;2572;07:53:21;0;50	0567;8	50571;5;53;0;
$GPXUP;2572;07:53:22;0;50	05669;8	50571;5;54;0;
$GPXUP;2572;07:53:23;0;50	05669;8	50571;5;54;0;
$GPXUP;2572;07:53:24;0;50	05669;8	50571;5;54;0;
$GPXUP;2572;07:53:25;0;50	05669;8	50571;5;54;0;
$GPXUP;2572;07:53:26;0;50	05669;8	50571;5;54;0;
$GPXUP;2572;07:53:27;0;50	05669;8	50571;5;54;0;
$GPXUP;2572;07:53:28;0;50	05669;8	50571;5;54;0;
$GPXUP;2572;07:53:29;0;50	05669;8	50571;5;54;0;
$GPXUP;2572;07:53:30;0;50	05669;8	50569;5;54;0;
$GPXUP;2572;07:53:31;0;50	05669;8	50569;5;54;0;
$GPXUP;2572;07:53:32;0;50	05669;8	50569;5;53;0;
$GPXUP;2572;07:53:33;0;50	05669;8	50569;5;53;0;
$GPXUP;2572;07:53:34;0;50	05668;8	50569;5;53;0;
$GPXUP;2572;07:53:35;0;50	05668;8	50569;5;53;0;
$GPXUP;2572;07:53:36;0;50	05668;8	50569;5;53;0;
$GPXUP;2572;07:53:37;0;50	05668;8	50569;5;53;0;
$GPXUP;2572;07:53:38;0;50	05668;8	50569;5;53;0;
$GPXUP;2572;07:53:39;0;50	05668;8	50569;5;53;0;
$GPXUP;2572;07:53:40;0;50	05668;8	50569;5;53;0;
$GPXUP;2572;07:53:41;0;50	05668;8	50569;5;53;0;
$GPXUP;2572;07:53:42;0;50	05668;8	50569;5;53;0;
$GPXUP;2572;07:53:43;0;50	05668;8	50569;5;53;0;
$GPXUP;2572;07:53:44;0;50	05668;8	50569;5;53;0;
$GPXUP;2572;07:53:45;0;50	05668;8	50569;5;53;0;
$GPXUP;2572;07:53:46;0;50	05667;8	50569;5;54;0;
$GPXUP;2572;07:53:47;0;50	05667;8	50569;5;54;0;
$GPXUP;2572;07:53:48;0;50	05667;8	50569;5;54;0;
$GPXUP;2572;07:53:49;0;50	05667;8	50569;5;54;0;
$GPXUP;2572;07:53:50;0;50	05667;8	50569;5;54;0;
$GPXUP;2572;07:53:51;0;50	05667;8	50569;5;54;0;
$GPXUP;2572;07:53:52;0;50	05667;8	50569;5;54;0;
$GPXUP;2572;07:53:53;0;50	05667;8	50569;5;54;0;
$GPXUP;2572;07:53:54;0;50	05667;8	50569;5;54;0;
$GPXUP;2572;07:53:55;0;50	05667;8	50569;5;54;0;
$GPXUP;2572;07:53:56;0;50	05667;8	50569;5;54;0;
$GPXUP;2572;07:53:57;0;50	05667;8	50569;5;54;0;
$GPXUP;2572;07:53:58;0;50	05667;8	50569;5;54;0;
$GPXUP;2572;07:53:59;0;50	05667;8	50569;5;54;0;
$GPXUP;2572;07:54:00;0;50	05667;8	50569;5;54;0;
$GPXUP;2572;07:54:01;0;50	05667;8	50569;5;54;0;
$GPXUP;2572;07:54:02;0;50	05667;8	50569;5;54;0;
$GPXUP;2572;07:54:03;0;50	05667;8	50569;5;54;0;
$GPXUP;2572;07:54:04;0;50	05667;8	50569;5;54;0;
$GPXUP;2572;07:54:05;0;50	05667;8	50569;5;54;0;
$GPXUP;2572;07:54:06;0;50	05667;8	50569;5;55;0;
$GPXUP;2572;07:54:07;0;50	05667;8	50569;5;55;0;
$GPXUP;2572;07:54:08;0;50	05667;8	50569;5;55;0;
$GPXUP;2572;07:54:09;0;50	05667;8	50569;5;55;0;
$GPXUP;2572;07:54:10;0;50	05667;8	50569;5;55;0;
$GPXUP;2572;07:54:11;0;50	05667;8	50569;5;55;0;
$GPXUP;2572;07:54:12;0;50	05667;8	50569;5;55;0;
$GPXUP;2572;07:54:13;0;50	05667;8	50569;5;55;0;
$GPXUP;2572;07:54:14;0;50	05667;8	50569;5;55;0;
$GPXUP;2572;07:54:15;0;50	05667;8	50569;5;55;0;
$GPXUP;2572;07:54:16;0;50	05667;8	50569;5;55;0;
$GPXUP;2572;07:54:17;0;50	05667;8	50567;5;55;0;
$GPXUP;2572;07:54:18;0;50	05667;8	50567;5;55;0;
$GPXUP;2572;07:54:19;0;50	05666;8	50567;5;55;0;
$GPXUP;2572;07:54:20;0;50	05666;8	50567;5;55;0;
$GPXUP;2572;07:54:21;0;50	05666;8	50567;5;55;0;
$GPXUP;2572;07:54:22;0;50	05666;8	50567;5;55;0;
$GPXUP;2572;07:54:23;0;50	05666;8	50567;5;55;0;
$GPXUP;2572;07:54:24;0;50	05666;8	50567;5;55;0;
$GPXUP;2572;07:54:25;0;50	05666;8	50567;5;55;0;
$GPXUP;2572;07:54:26;0;50	05666;8	50567;5;55;0;
$GPXUP;2572;07:54:27;0;50	05666;8	50567;5;55;0;
$GPXUP;2572;07:54:28;0;50	05666;8	50567;5;55;0;
$GPXUP;2572;07:54:29;0;50	05666;8	50567;5;55;0;
$GPXUP;2572;07:54:30;0;50	05666;8	50567;5;55;0;
$GPXUP;2572;07:54:31;0;50	05666;8	50567;5;55;0;
$GPXUP;2572;07:54:32;0;50	05666;8	50567;5;55;0;
$GPXUP;2572;07:54:33;0;50	05665;8	50567;5;55;0;
$GPXUP;2572;07:54:34;0;50	05665;8	50567;5;55;0;
$GPXUP;2572;07:54:35;0;50	05665;8	50567;5;55;0;
$GPXUP;2572;07:54:36;0;50	05665;8	50567;5;55;0;
$GPXUP;2572;07:54:37;0;50	05665;8	50567;5;55;0;
$GPXUP;2572;07:54:38;0;50	05665;8	50567;5;55;0;
$GPXUP;2572;07:54:39;0;50	05665;8	50567;5;55;0;
$GPXUP;2572;07:54:40;0;50	05665;8	50567;5;55;0;
$GPXUP;2572;07:54:41;0;50	05665;8	50567;5;55;0;
$GPXUP;2572;07:54:42;0;50	05665;8	50567;5;55;0;
$GPXUP;2572;07:54:43;0;50	05665;8	50567;5;55;0;
$GPXUP;2572;07:54:44;0;50	05665;8	50567;5;55;0;
$GPXUP;2572;07:54:45;0;50	05665;8	50567;5;55;0;
$GPXUP;2572;07:54:46;0;50	05665;8	50567;5;55;0;
$GPXUP;2572;07:54:47;0;50	05665;8	50567;5;55;0;
$GPXUP;2572;07:54:48;0;50	05665;8	50567;5;55;0;
$GPXUP;2572;07:54:49;0;50	05665;8	50567;5;55;0;
$GPXUP;2572;07:54:50;0;50	05665;8	50567;5;55;0;
$GPXUP;2572;07:54:51;0;50	05665;8	50567;5;55;0;
$GPXUP;2572;07:54:52;0;50	05665;8	50567;5;55;0;
$GPXUP;2572;07:54:53;0;50	05665;8	50567;5;55;0;
$GPXUP;2572;07:54:54;0;50	05664;8	50567;5;56;0;
$GPXUP;2572;07:54:55;0;50	05664;8	50565;5;56;0;
$GPXUP;2572;07:54:56;0;50	05664;8	50565;5;56;0;
$GPXUP;2572;07:54:57;0;50	05664;8	50565;5;56;0;
$GPXUP;2572;07:54:58;0;50	05664;8	50565;5;56;0;
$GPXUP;2572;07:54:59;0;50	05664;8	50565;5;56;0;
$GPXUP;2572;07:55:00;0;50	05664;8	50565;5;56;0;
$GPXUP;2572;07:55:01;0;50	05664;8	50565;5;56;0;
$GPXUP;2572;07:55:02;0;50	05664;8	50565;5;56;0;
$GPXUP;2572;07:55:03;0;50	05664;8	50565;5;56;0;
$GPXUP;2572;07:55:04;0;50	05664;8	50565;5;56;0;
$GPXUP;2572;07:55:05;0;50	05664;8	50565;5;56;0;
$GPXUP;2572;07:55:06;0;50	05664;8	50565;5;56;0;
$GPXUP;2572;07:55:07;0;50	05664;8	50565;5;56;0;
$GPXUP;2572;07:55:08;0;50	05664;8	50565;5;56;0;
$GPXUP;2572;07:55:09;0;50	05664;8	50565;5;56;1;
$GPXUP;2572;07:55:10;0;50	05664;8	50565;5;56;0;
$GPXUP;2572;07:55:11;0;50	05664;8	50565;5;56;0;
$GPXUP;2572;07:55:12;0;50	05664;8	50565;5;56;0;
$GPXUP;2572;07:55:13;0;50	05664;8	50565;5;56;0;
$GPXUP;2572;07:55:14;0;50	05664;8	50565;5;56;0;
$GPXUP;2572;07:55:15;0;50	05664;8	50565;5;56;0;
$GPXUP;2572;07:55:16;0;50	05664;8	50565;5;56;0;
$GPXUP;2572;07:55:17;0;50	05664;8	50565;5;56;0;
$GPXUP;2572;07:55:18;0;50	05663;8	50565;5;56;0;
$GPXUP;2572;07:55:19;0;50	05663;8	50565;5;56;0;
$GPXUP;2572;07:55:20;0;50	05663;8	50565;5;56;0;
$GPXUP;2572;07:55:21;0;50	05663;8	50565;5;56;0;
$GPXUP;2572;07:55:22;0;50	05663;8	50565;5;56;0;
$GPXUP;2572;07:55:23;0;50	05663;8	50565;5;56;0;
$GPXUP;2572;07:55:24;0;50	05663;8	50565;5;56;0;
$GPXUP;2572;07:55:25;0;50	05663;8	50565;5;56;0;
$GPXUP;2572;07:55:26;0;50	05663;8	50565;5;56;0;
$GPXUP;2572;07:55:27;0;50	05663;8	50565;5;56;0;
$GPXUP;2572;07:55:28;0;50	05663;8	50565;5;56;0;
$GPXUP;2572;07:55:29;0;50	05663;8	50565;5;56;0;
$GPXUP;2572;07:55:30;0;50	05663;8	50565;5;56;0;
$GPXUP;2572;07:55:31;0;50	05663;8	50565;5;56;0;
$GPXUP;2572;07:55:32;0;50	05663;8	50565;5;56;0;
$GPXUP;2572;07:55:33;0;50	05663;8	50565;5;56;0;
$GPXUP;2572;07:55:34;0;50	05663;8	50565;5;56;0;
$GPXUP;2572;07:55:35;0;50	05663;8	50565;5;56;0;
$GPXUP;2572;07:55:36;0;50	05663;8	50565;5;56;0;
$GPXUP;2572;07:55:37;0;50	05663;8	50565;5;56;0;
$GPXUP;2572;07:55:38;0;50	05664;8	50564;5;56;0;
$GPXUP;2572;07:55:39;0;50	05664;8	50564;5;56;0;
$GPXUP;2572;07:55:40;0;50	05663;8	50564;5;57;0;
$GPXUP;2572;07:55:41;0;50	05663;8	50564;5;57;0;
$GPXUP;2572;07:55:42;0;50	05663;8	50564;5;57;0;
$GPXUP;2572;07:55:43;0;50	05663;8	50564;5;57;0;
$GPXUP;2572;07:55:44;0;50	05663;8	50564;5;57;0;
$GPXUP;2572;07:55:45;0;50	05662;8	50564;5;56;0;
$GPXUP;2572;07:55:46;0;50	05662;8	50564;5;56;0;
$GPXUP;2572;07:55:47;0;50	05662;8	50564;5;56;0;
$GPXUP;2572;07:55:48;0;50	05662;8	50564;5;56;0;
$GPXUP;2572;07:55:49;0;50	05662;8	50564;5;56;0;
$GPXUP;2572;07:55:50;0;50	05662;8	50564;5;56;0;
$GPXUP;2572;07:55:51;0;50	05662;8	50564;5;56;0;
$GPXUP;2572;07:55:52;0;50	05662;8	50564;5;56;0;
$GPXUP;2572;07:55:53;0;50	05662;8	50562;5;56;0;
$GPXUP;2572;07:55:54;0;50	05662;8	50562;5;56;0;
$GPXUP;2572;07:55:55;0;50	05662;8	50562;5;56;0;
$GPXUP;2572;07:55:56;0;50	05662;8	50562;5;56;0;
$GPXUP;2572;07:55:57;0;50	05662;8	50562;5;57;0;
$GPXUP;2572;07:55:58;0;50	05662;8	50562;5;57;0;
$GPXUP;2572;07:55:59;0;50	05662;8	50562;5;57;0;
$GPXUP;2572;07:56:00;0;50	05662;8	50562;5;57;0;
$GPXUP;2572;07:56:01;0;50	05662;8	50562;5;57;0;
$GPXUP;2572;07:56:02;0;50	05662;8	50562;5;57;0;
$GPXUP;2572;07:56:03;0;50	05662;8	50562;5;57;0;
$GPXUP;2572;07:56:04;0;50	05662;8	50562;5;57;0;
$GPXUP;2572;07:56:05;0;50	05662;8	50562;5;57;0;
$GPXUP;2572;07:56:06;0;50	05662;8	50562;5;57;0;
$GPXUP;2572;07:56:07;0;50	05662;8	50562;5;57;0;
$GPXUP;2572;07:56:08;0;50	05662;8	50562;5;57;0;
$GPXUP;2572;07:56:09;0;50	05662;8	50562;5;57;0;
$GPXUP;2572;07:56:10;0;50	05662;8	50561;5;56;0;
$GPXUP;2572;07:56:11;0;50	05662;8	50561;5;56;0;
$GPXUP;2572;07:56:12;0;50	05662;8	50561;5;56;0;
$GPXUP;2572;07:56:13;0;50	05662;8	50561;5;56;0;
$GPXUP;2572;07:56:14;0;50	05662;8	50561;5;56;0;
$GPXUP;2572;07:56:15;0;50	05662;8	50561;5;56;0;
$GPXUP;2572;07:56:16;0;50	05661;8	5056;5;57;0;
$GPXUP;2572;07:56:17;0;50	05661;8	5056;5;57;0;
$GPXUP;2572;07:56:18;0;50	05661;8	5056;5;57;0;
$GPXUP;2572;07:56:19;0;50	05661;8	5056;5;57;0;
$GPXUP;2572;07:56:20;0;50	05661;8	5056;5;56;0;
$GPXUP;2572;07:56:21;0;50	05661;8	5056;5;56;0;
$GPXUP;2572;07:56:22;0;50	05661;8	5056;5;56;0;
$GPXUP;2572;07:56:23;0;50	05661;8	5056;5;56;0;
$GPXUP;2572;07:56:24;0;50	05661;8	5056;5;56;0;
$GPXUP;2572;07:56:25;0;50	05661;8	5056;5;56;0;
$GPXUP;2572;07:56:26;0;50	05661;8	5056;5;56;0;
$GPXUP;2572;07:56:27;0;50	05661;8	5056;5;56;0;
$GPXUP;2572;07:56:28;0;50	05661;8	5056;5;56;0;
$GPXUP;2572;07:56:29;0;50	05661;8	5056;5;56;0;
$GPXUP;2572;07:56:30;0;50	05661;8	5056;5;56;0;
$GPXUP;2572;07:56:31;0;50	05661;8	5056;5;56;0;
$GPXUP;2572;07:56:32;0;50	05661;8	5056;5;56;0;
$GPXUP;2572;07:56:33;0;50	05661;8	5056;5;56;0;
$GPXUP;2572;07:56:34;0;50	05661;8	50559;5;56;0;
$GPXUP;2572;07:56:35;0;50	05661;8	50559;5;56;0;
$GPXUP;2572;07:56:36;0;50	05661;8	50559;5;56;0;
$GPXUP;2572;07:56:37;0;50	05661;8	50559;5;56;0;
$GPXUP;2572;07:56:38;0;50	05661;8	50559;5;56;0;
$GPXUP;2572;07:56:39;0;50	05661;8	50559;5;56;0;
$GPXUP;2572;07:56:40;0;50	05661;8	50559;5;56;0;
$GPXUP;2572;07:56:41;0;50	05661;8	50559;5;56;0;
$GPXUP;2572;07:56:42;0;50	05661;8	50559;5;56;0;
$GPXUP;2572;07:56:43;0;50	05661;8	50559;5;56;0;
$GPXUP;2572;07:56:44;0;50	05661;8	50559;5;56;0;
$GPXUP;2572;07:56:45;0;50	05661;8	50559;5;56;0;
$GPXUP;2572;07:56:46;0;50	05661;8	50559;5;56;0;
$GPXUP;2572;07:56:47;0;50	05661;8	50559;5;57;0;
$GPXUP;2572;07:56:48;0;50	05661;8	50559;5;57;0;
$GPXUP;2572;07:56:49;0;50	05661;8	50559;5;57;0;
$GPXUP;2572;07:56:50;0;50	05661;8	50559;5;57;0;
$GPXUP;2572;07:56:51;0;50	05661;8	50559;5;57;0;
$GPXUP;2572;07:56:52;0;50	05661;8	50559;5;57;0;
$GPXUP;2572;07:56:53;0;50	05661;8	50559;5;57;0;
$GPXUP;2572;07:56:54;0;50	05661;8	50559;5;58;0;
$GPXUP;2572;07:56:55;0;50	0566;8	50559;5;57;0;
$GPXUP;2572;07:56:56;0;50	0566;8	50559;5;57;0;
$GPXUP;2572;07:56:57;0;50	0566;8	50559;5;57;0;
$GPXUP;2572;07:56:58;0;50	0566;8	50559;5;57;0;
$GPXUP;2572;07:56:59;0;50	0566;8	50559;5;57;0;
$GPXUP;2572;07:57:00;0;50	0566;8	50559;5;57;0;
$GPXUP;2572;07:57:01;0;50	0566;8	50559;5;57;0;
$GPXUP;2572;07:57:02;0;50	0566;8	50559;5;57;0;
$GPXUP;2572;07:57:03;0;50	0566;8	50559;5;57;0;
$GPXUP;2572;07:57:04;0;50	0566;8	50559;5;57;0;
$GPXUP;2572;07:57:05;0;50	0566;8	50559;5;57;0;
$GPXUP;2572;07:57:06;0;50	05661;8	50559;5;58;0;
$GPXUP;2572;07:57:07;0;50	05661;8	50559;5;58;0;
$GPXUP;2572;07:57:08;0;50	05661;8	50559;5;58;0;
$GPXUP;2572;07:57:09;0;50	05661;8	50559;5;58;0;
$GPXUP;2572;07:57:10;0;50	0566;8	50559;5;57;0;
$GPXUP;2572;07:57:11;0;50	0566;8	50559;5;57;0;
$GPXUP;2572;07:57:12;0;50	0566;8	50559;5;57;0;
$GPXUP;2572;07:57:13;0;50	0566;8	50559;5;57;0;
$GPXUP;2572;07:57:14;0;50	0566;8	50559;5;57;0;
$GPXUP;2572;07:57:15;0;50	0566;8	50559;5;57;0;
$GPXUP;2572;07:57:16;0;50	0566;8	50559;5;57;0;
$GPXUP;2572;07:57:17;0;50	0566;8	50559;5;57;0;
$GPXUP;2572;07:57:18;0;50	0566;8	50559;5;57;0;
$GPXUP;2572;07:57:19;0;50	0566;8	50559;5;57;0;
$GPXUP;2572;07:57:20;0;50	0566;8	50559;5;57;0;
$GPXUP;2572;07:57:21;0;50	0566;8	50559;5;57;0;
$GPXUP;2572;07:57:22;0;50	0566;8	50559;5;57;0;
$GPXUP;2572;07:57:23;0;50	05661;8	50559;5;58;0;
$GPXUP;2572;07:57:24;0;50	05661;8	50559;5;58;0;
$GPXUP;2572;07:57:25;0;50	05661;8	50559;5;58;0;
[truncated: 2,404 more rows]
