# Supplementary material for: Pigeon Navigation: Different Routes Lead to Frankfurt
Source: PLoS One. 2014 Nov 12;9(11):e112439. doi: 10.1371/journal.pone.0112439 (PMC4229201; doi:10.1371/journal.pone.0112439)
Supplement: File S4 — Files containing the original track data and a ‘Read me’ explaining the data format. (ZIP) [file pone.0112439.s004.zip › S-KST/090804xup06_202.log]

$GPXUP;3635;09:18:15;0;49	9693;8	43537;0;0;0;
$GPXUP;3635;09:18:16;0;49	96932;8	43536;0;0;3;
$GPXUP;3635;09:18:17;0;49	96929;8	43536;0;0;11;
$GPXUP;3635;09:18:18;0;49	96922;8	43537;0;0;24;
$GPXUP;3635;09:18:19;0;49	96911;8	43538;0;0;37;
$GPXUP;3635;09:18:20;0;49	96902;8	43533;0;0;34;
$GPXUP;3635;09:18:21;0;49	96892;8	43518;0;0;42;
$GPXUP;3635;09:18:22;0;49	96885;8	43501;0;0;47;
$GPXUP;3635;09:18:23;0;49	96876;8	43487;0;0;44;
$GPXUP;3635;09:18:24;0;49	96867;8	43474;0;0;45;
$GPXUP;3635;09:18:25;0;49	96859;8	43461;0;0;46;
$GPXUP;3635;09:18:26;0;49	96853;8	43445;0;0;48;
$GPXUP;3635;09:18:27;0;49	96847;8	43427;0;0;51;
$GPXUP;3635;09:18:28;0;49	96841;8	43408;0;0;53;
$GPXUP;3635;09:18:29;0;49	96834;8	4339;0;0;53;
$GPXUP;3635;09:18:30;0;49	96828;8	43371;0;0;53;
$GPXUP;3635;09:18:31;0;49	96822;8	43353;0;0;51;
$GPXUP;3635;09:18:32;0;49	96815;8	43337;0;0;49;
$GPXUP;3635;09:18:33;0;49	96806;8	43324;0;0;45;
$GPXUP;3635;09:18:34;0;49	96796;8	43317;0;0;42;
$GPXUP;3635;09:18:35;0;49	96785;8	43313;0;0;44;
$GPXUP;3635;09:18:36;0;49	96774;8	43308;0;0;46;
$GPXUP;3635;09:18:37;0;49	96764;8	43301;0;0;46;
$GPXUP;3635;09:18:38;0;49	96753;8	43294;0;0;48;
$GPXUP;3635;09:18:39;0;49	96741;8	4329;0;0;46;
$GPXUP;3635;09:18:40;0;49	9673;8	43292;0;0;45;
$GPXUP;3635;09:18:41;0;49	9672;8	43301;0;0;41;
$GPXUP;3635;09:18:42;0;49	96713;8	43314;0;0;39;
$GPXUP;3635;09:18:43;0;49	96706;8	43325;0;0;38;
$GPXUP;3635;09:18:44;0;49	96697;8	43332;0;0;40;
$GPXUP;3635;09:18:45;0;49	96686;8	43333;0;0;46;
$GPXUP;3635;09:18:46;0;49	96674;8	43328;0;0;47;
$GPXUP;3635;09:18:47;0;49	96663;8	43318;0;0;51;
$GPXUP;3635;09:18:48;0;49	96652;8	4331;0;0;49;
$GPXUP;3635;09:18:49;0;49	96639;8	43306;0;0;50;
$GPXUP;3635;09:18:50;0;49	96628;8	43308;0;0;46;
$GPXUP;3635;09:18:51;0;49	96618;8	43317;0;0;41;
$GPXUP;3635;09:18:52;0;49	96611;8	43331;0;0;40;
$GPXUP;3635;09:18:53;0;49	96605;8	43346;0;0;44;
$GPXUP;3635;09:18:54;0;49	96598;8	4336;0;0;43;
$GPXUP;3635;09:18:55;0;49	96589;8	43369;0;0;46;
$GPXUP;3635;09:18:56;0;49	96578;8	43378;0;0;50;
$GPXUP;3635;09:18:57;0;49	96568;8	43388;0;0;46;
$GPXUP;3635;09:18:58;0;49	96562;8	43403;0;0;43;
$GPXUP;3635;09:18:59;0;49	9656;8	43422;0;0;45;
$GPXUP;3635;09:19:00;0;49	96564;8	43442;0;0;49;
$GPXUP;3635;09:19:01;0;49	96573;8	43458;0;0;44;
$GPXUP;3635;09:19:02;0;49	96584;8	43465;0;0;40;
$GPXUP;3635;09:19:03;0;49	96598;8	43465;0;0;45;
$GPXUP;3635;09:19:04;0;49	9661;8	43456;0;0;43;
$GPXUP;3635;09:19:05;0;49	96619;8	43438;0;0;43;
$GPXUP;3635;09:19:06;0;49	96625;8	43414;0;0;54;
$GPXUP;3635;09:19:07;0;49	96626;8	43386;0;0;63;
$GPXUP;3635;09:19:08;0;49	96624;8	43358;0;0;67;
$GPXUP;3635;09:19:09;0;49	96614;8	43336;0;0;63;
$GPXUP;3635;09:19:10;0;49	96601;8	43318;0;0;62;
$GPXUP;3635;09:19:11;0;49	96594;8	43297;0;0;58;
$GPXUP;3635;09:19:12;0;49	9659;8	43277;0;0;54;
$GPXUP;3635;09:19:13;0;49	96591;8	43256;0;0;54;
$GPXUP;3635;09:19:14;0;49	96598;8	43237;0;0;52;
$GPXUP;3635;09:19:15;0;49	96612;8	43224;0;0;56;
$GPXUP;3635;09:19:16;0;49	96628;8	43216;0;0;57;
$GPXUP;3635;09:19:17;0;49	96642;8	43209;0;0;55;
$GPXUP;3635;09:19:18;0;49	96656;8	43202;0;0;56;
$GPXUP;3635;09:19:19;0;49	96669;8	43195;0;0;55;
$GPXUP;3635;09:19:20;0;49	96682;8	43186;0;0;56;
$GPXUP;3635;09:19:21;0;49	96695;8	43176;0;0;58;
$GPXUP;3635;09:19:22;0;49	96707;8	43163;0;0;58;
$GPXUP;3635;09:19:23;0;49	96719;8	4315;0;0;57;
$GPXUP;3635;09:19:24;0;49	96731;8	43139;0;0;55;
$GPXUP;3635;09:19:25;0;49	96743;8	43128;0;0;55;
$GPXUP;3635;09:19:26;0;49	96755;8	43116;0;0;53;
$GPXUP;3635;09:19:27;0;49	96767;8	43108;0;0;53;
$GPXUP;3635;09:19:28;0;49	9678;8	43102;0;0;55;
$GPXUP;3635;09:19:29;0;49	96793;8	43096;0;0;54;
$GPXUP;3635;09:19:30;0;49	96806;8	43093;0;0;51;
$GPXUP;3635;09:19:31;0;49	96819;8	43097;0;0;50;
$GPXUP;3635;09:19:32;0;49	9683;8	43107;0;0;49;
$GPXUP;3635;09:19:33;0;49	96841;8	43115;0;0;46;
$GPXUP;3635;09:19:34;0;49	96852;8	43119;0;0;43;
$GPXUP;3635;09:19:35;0;49	96865;8	43114;0;0;49;
$GPXUP;3635;09:19:36;0;49	96875;8	43099;0;0;50;
$GPXUP;3635;09:19:37;0;49	96883;8	43077;0;0;53;
$GPXUP;3635;09:19:38;0;49	96887;8	43051;0;0;58;
$GPXUP;3635;09:19:39;0;49	96886;8	43026;0;0;59;
$GPXUP;3635;09:19:40;0;49	96878;8	43007;0;0;52;
$GPXUP;3635;09:19:41;0;49	96866;8	42998;0;0;42;
$GPXUP;3635;09:19:42;0;49	96849;8	43;0;0;45;
$GPXUP;3635;09:19:43;0;49	96832;8	43009;0;0;50;
$GPXUP;3635;09:19:44;0;49	96821;8	43025;0;0;47;
$GPXUP;3635;09:19:45;0;49	96815;8	43046;0;0;45;
$GPXUP;3635;09:19:46;0;49	96816;8	43068;0;0;47;
$GPXUP;3635;09:19:47;0;49	96821;8	43088;0;0;47;
$GPXUP;3635;09:19:48;0;49	96829;8	43104;0;0;47;
$GPXUP;3635;09:19:49;0;49	96837;8	43119;0;0;48;
$GPXUP;3635;09:19:50;0;49	96844;8	43135;0;0;47;
$GPXUP;3635;09:19:51;0;49	96849;8	43152;0;0;48;
$GPXUP;3635;09:19:52;0;49	96852;8	43171;0;0;49;
$GPXUP;3635;09:19:53;0;49	96855;8	43191;0;0;51;
$GPXUP;3635;09:19:54;0;49	96857;8	43212;0;0;53;
$GPXUP;3635;09:19:55;0;49	96861;8	43232;0;0;54;
$GPXUP;3635;09:19:56;0;49	9687;8	4325;0;0;54;
$GPXUP;3635;09:19:57;0;49	96881;8	43262;0;0;55;
$GPXUP;3635;09:19:58;0;49	96894;8	43271;0;0;53;
$GPXUP;3635;09:19:59;0;49	96908;8	43273;0;0;54;
$GPXUP;3635;09:20:00;0;49	96922;8	43268;0;0;54;
$GPXUP;3635;09:20:01;0;49	96935;8	43261;0;0;53;
$GPXUP;3635;09:20:02;0;49	96948;8	43259;0;0;50;
$GPXUP;3635;09:20:03;0;49	9696;8	43263;0;0;51;
$GPXUP;3635;09:20:04;0;49	9697;8	43273;0;0;48;
$GPXUP;3635;09:20:05;0;49	96976;8	43288;0;0;46;
$GPXUP;3635;09:20:06;0;49	9698;8	43305;0;0;45;
$GPXUP;3635;09:20:07;0;49	96983;8	43322;0;0;47;
$GPXUP;3635;09:20:08;0;49	96984;8	43341;0;0;46;
$GPXUP;3635;09:20:09;0;49	96983;8	4336;0;0;47;
$GPXUP;3635;09:20:10;0;49	9698;8	43379;0;0;50;
$GPXUP;3635;09:20:11;0;49	96979;8	43399;0;0;51;
$GPXUP;3635;09:20:12;0;49	96979;8	43419;0;0;53;
$GPXUP;3635;09:20:13;0;49	96983;8	43438;0;0;50;
$GPXUP;3635;09:20:14;0;49	96993;8	43451;0;0;47;
$GPXUP;3635;09:20:15;0;49	97009;8	43454;0;0;48;
$GPXUP;3635;09:20:16;0;49	97025;8	43446;0;0;51;
$GPXUP;3635;09:20:17;0;49	9704;8	43431;0;0;56;
$GPXUP;3635;09:20:18;0;49	97051;8	43409;0;0;58;
$GPXUP;3635;09:20:19;0;49	97057;8	43382;0;0;62;
$GPXUP;3635;09:20:20;0;49	97056;8	43355;0;0;62;
$GPXUP;3635;09:20:21;0;49	9705;8	43331;0;0;57;
$GPXUP;3635;09:20:22;0;49	97037;8	43315;0;0;51;
$GPXUP;3635;09:20:23;0;49	97021;8	43308;0;0;48;
$GPXUP;3635;09:20:24;0;49	97004;8	43311;0;0;51;
$GPXUP;3635;09:20:25;0;49	96989;8	4332;0;0;48;
$GPXUP;3635;09:20:26;0;49	96979;8	43336;0;0;44;
$GPXUP;3635;09:20:27;0;49	96974;8	43358;0;0;48;
$GPXUP;3635;09:20:28;0;49	96972;8	43382;0;0;55;
$GPXUP;3635;09:20:29;0;49	96972;8	43408;0;0;60;
$GPXUP;3635;09:20:30;0;49	9697;8	43435;0;0;64;
$GPXUP;3635;09:20:31;0;49	96966;8	4346;0;0;64;
$GPXUP;3635;09:20:32;0;49	96959;8	43483;0;0;63;
$GPXUP;3635;09:20:33;0;49	96952;8	43506;0;0;63;
$GPXUP;3635;09:20:34;0;49	9695;8	4353;0;0;61;
$GPXUP;3635;09:20:35;0;49	96953;8	43556;0;0;66;
$GPXUP;3635;09:20:36;0;49	96956;8	43581;0;0;66;
$GPXUP;3635;09:20:37;0;49	96957;8	43607;0;0;64;
$GPXUP;3635;09:20:38;0;49	96955;8	43631;0;0;64;
$GPXUP;3635;09:20:39;0;49	96951;8	43655;0;0;62;
$GPXUP;3635;09:20:40;0;49	9695;8	43679;0;0;61;
$GPXUP;3635;09:20:41;0;49	96953;8	43702;0;0;61;
$GPXUP;3635;09:20:42;0;49	96963;8	43722;0;0;62;
$GPXUP;3635;09:20:43;0;49	96976;8	4374;0;0;65;
$GPXUP;3635;09:20:44;0;49	96988;8	43758;0;0;62;
$GPXUP;3635;09:20:45;0;49	96997;8	43778;0;0;61;
$GPXUP;3635;09:20:46;0;49	97007;8	43797;0;0;62;
$GPXUP;3635;09:20:47;0;49	97019;8	43814;0;0;62;
$GPXUP;3635;09:20:48;0;49	97033;8	43826;0;0;61;
$GPXUP;3635;09:20:49;0;49	97049;8	43833;0;0;62;
$GPXUP;3635;09:20:50;0;49	97064;8	43841;0;0;62;
$GPXUP;3635;09:20:51;0;49	97078;8	43853;0;0;63;
$GPXUP;3635;09:20:52;0;49	9709;8	43868;0;0;62;
$GPXUP;3635;09:20:53;0;49	97099;8	43888;0;0;61;
$GPXUP;3635;09:20:54;0;49	97105;8	43908;0;0;57;
$GPXUP;3635;09:20:55;0;49	97107;8	4393;0;0;56;
$GPXUP;3635;09:20:56;0;49	97108;8	43953;0;0;59;
$GPXUP;3635;09:20:57;0;49	97109;8	43975;0;0;56;
$GPXUP;3635;09:20:58;0;49	97111;8	43996;0;0;55;
$GPXUP;3635;09:20:59;0;49	97116;8	44016;0;0;54;
$GPXUP;3635;09:21:00;0;49	97123;8	44033;0;0;54;
$GPXUP;3635;09:21:01;0;49	97131;8	4405;0;0;54;
$GPXUP;3635;09:21:02;0;49	97139;8	44067;0;0;54;
$GPXUP;3635;09:21:03;0;49	97143;8	44086;0;0;51;
$GPXUP;3635;09:21:04;0;49	97142;8	44107;0;0;49;
$GPXUP;3635;09:21:05;0;49	97136;8	44128;0;0;56;
$GPXUP;3635;09:21:06;0;49	9713;8	44152;0;0;61;
$GPXUP;3635;09:21:07;0;49	97126;8	44175;0;0;64;
$GPXUP;3635;09:21:08;0;49	97125;8	442;0;0;64;
$GPXUP;3635;09:21:09;0;49	97126;8	44226;0;0;66;
$GPXUP;3635;09:21:10;0;49	97127;8	44251;0;0;65;
$GPXUP;3635;09:21:11;0;49	97126;8	44276;0;0;64;
$GPXUP;3635;09:21:12;0;49	97124;8	443;0;0;64;
$GPXUP;3635;09:21:13;0;49	97121;8	44325;0;0;64;
$GPXUP;3635;09:21:14;0;49	97119;8	44349;0;0;61;
$GPXUP;3635;09:21:15;0;49	97114;8	4437;0;0;58;
$GPXUP;3635;09:21:16;0;49	97105;8	44388;0;0;58;
$GPXUP;3635;09:21:17;0;49	97092;8	44401;0;0;60;
$GPXUP;3635;09:21:18;0;49	9708;8	44416;0;0;60;
$GPXUP;3635;09:21:19;0;49	9707;8	44432;0;0;59;
$GPXUP;3635;09:21:20;0;49	97063;8	44451;0;0;56;
$GPXUP;3635;09:21:21;0;49	97056;8	4447;0;0;56;
$GPXUP;3635;09:21:22;0;49	97052;8	44491;0;0;58;
$GPXUP;3635;09:21:23;0;49	9705;8	44514;0;0;59;
$GPXUP;3635;09:21:24;0;49	97047;8	44536;0;0;58;
$GPXUP;3635;09:21:25;0;49	97042;8	44556;0;0;55;
$GPXUP;3635;09:21:26;0;49	97035;8	44574;0;0;54;
$GPXUP;3635;09:21:27;0;49	97024;8	44588;0;0;57;
$GPXUP;3635;09:21:28;0;49	97012;8	44601;0;0;56;
$GPXUP;3635;09:21:29;0;49	97001;8	44613;0;0;55;
$GPXUP;3635;09:21:30;0;49	96989;8	44624;0;0;54;
$GPXUP;3635;09:21:31;0;49	96978;8	44637;0;0;55;
$GPXUP;3635;09:21:32;0;49	96968;8	44652;0;0;53;
$GPXUP;3635;09:21:33;0;49	96958;8	44665;0;0;52;
$GPXUP;3635;09:21:34;0;49	96947;8	44673;0;0;51;
$GPXUP;3635;09:21:35;0;49	96934;8	44676;0;0;50;
$GPXUP;3635;09:21:36;0;49	96921;8	44672;0;0;51;
$GPXUP;3635;09:21:37;0;49	96909;8	44665;0;0;52;
$GPXUP;3635;09:21:38;0;49	96899;8	44651;0;0;52;
$GPXUP;3635;09:21:39;0;49	96894;8	4463;0;0;53;
$GPXUP;3635;09:21:40;0;49	96888;8	4461;0;0;54;
$GPXUP;3635;09:21:41;0;49	96881;8	44591;0;0;55;
$GPXUP;3635;09:21:42;0;49	96876;8	44571;0;0;53;
$GPXUP;3635;09:21:43;0;49	96874;8	4455;0;0;54;
$GPXUP;3635;09:21:44;0;49	96877;8	4453;0;0;50;
$GPXUP;3635;09:21:45;0;49	9689;8	4452;0;0;47;
$GPXUP;3635;09:21:46;0;49	96908;8	44523;0;0;50;
$GPXUP;3635;09:21:47;0;49	96926;8	44536;0;0;59;
$GPXUP;3635;09:21:48;0;49	96943;8	44548;0;0;62;
$GPXUP;3635;09:21:49;0;49	96959;8	44558;0;0;61;
$GPXUP;3635;09:21:50;0;49	96974;8	44566;0;0;56;
$GPXUP;3635;09:21:51;0;49	96988;8	44572;0;0;53;
$GPXUP;3635;09:21:52;0;49	97001;8	44579;0;0;53;
$GPXUP;3635;09:21:53;0;49	97013;8	4459;0;0;55;
$GPXUP;3635;09:21:54;0;49	97025;8	44601;0;0;55;
$GPXUP;3635;09:21:55;0;49	97038;8	44609;0;0;52;
$GPXUP;3635;09:21:56;0;49	97051;8	4461;0;0;54;
$GPXUP;3635;09:21:57;0;49	97065;8	44602;0;0;56;
$GPXUP;3635;09:21:58;0;49	97077;8	44589;0;0;57;
$GPXUP;3635;09:21:59;0;49	97089;8	44576;0;0;55;
$GPXUP;3635;09:22:00;0;49	97102;8	44566;0;0;55;
$GPXUP;3635;09:22:01;0;49	97116;8	44562;0;0;56;
$GPXUP;3635;09:22:02;0;49	9713;8	44561;0;0;60;
$GPXUP;3635;09:22:03;0;49	97145;8	44559;0;0;59;
$GPXUP;3635;09:22:04;0;49	97159;8	44553;0;0;58;
$GPXUP;3635;09:22:05;0;49	97172;8	44542;0;0;57;
$GPXUP;3635;09:22:06;0;49	97183;8	44526;0;0;58;
$GPXUP;3635;09:22:07;0;49	97193;8	44509;0;0;61;
$GPXUP;3635;09:22:08;0;49	97205;8	44493;0;0;62;
$GPXUP;3635;09:22:09;0;49	97219;8	44484;0;0;63;
$GPXUP;3635;09:22:10;0;49	97235;8	4448;0;0;62;
$GPXUP;3635;09:22:11;0;49	9725;8	44479;0;0;63;
$GPXUP;3635;09:22:12;0;49	97266;8	44477;0;0;63;
$GPXUP;3635;09:22:13;0;49	97282;8	44474;0;0;65;
$GPXUP;3635;09:22:14;0;49	97298;8	44471;0;0;66;
$GPXUP;3635;09:22:15;0;49	97315;8	4447;0;0;66;
$GPXUP;3635;09:22:16;0;49	97331;8	44468;0;0;65;
$GPXUP;3635;09:22:17;0;49	97348;8	44468;0;0;66;
$GPXUP;3635;09:22:18;0;49	97364;8	44466;0;0;65;
$GPXUP;3635;09:22:19;0;49	97379;8	4446;0;0;61;
$GPXUP;3635;09:22:20;0;49	97391;8	44446;0;0;59;
$GPXUP;3635;09:22:21;0;49	97402;8	44428;0;0;61;
$GPXUP;3635;09:22:22;0;49	97413;8	4441;0;0;60;
$GPXUP;3635;09:22:23;0;49	97424;8	44395;0;0;60;
$GPXUP;3635;09:22:24;0;49	97438;8	44385;0;0;60;
$GPXUP;3635;09:22:25;0;49	97451;8	44377;0;0;57;
$GPXUP;3635;09:22:26;0;49	97464;8	44367;0;0;56;
$GPXUP;3635;09:22:27;0;49	97476;8	44356;0;0;54;
$GPXUP;3635;09:22:28;0;49	97488;8	44347;0;0;55;
$GPXUP;3635;09:22:29;0;49	97501;8	4434;0;0;56;
$GPXUP;3635;09:22:30;0;49	97515;8	44333;0;0;59;
$GPXUP;3635;09:22:31;0;49	97529;8	44325;0;0;59;
$GPXUP;3635;09:22:32;0;49	97542;8	44314;0;0;60;
$GPXUP;3635;09:22:33;0;49	97553;8	443;0;0;60;
$GPXUP;3635;09:22:34;0;49	97561;8	4428;0;0;59;
$GPXUP;3635;09:22:35;0;49	97568;8	4426;0;0;57;
$GPXUP;3635;09:22:36;0;49	97576;8	44243;0;0;55;
$GPXUP;3635;09:22:37;0;49	97588;8	44229;0;0;59;
$GPXUP;3635;09:22:38;0;49	97601;8	44218;0;0;60;
$GPXUP;3635;09:22:39;0;49	97615;8	44209;0;0;60;
$GPXUP;3635;09:22:40;0;49	97628;8	44199;0;0;59;
$GPXUP;3635;09:22:41;0;49	9764;8	44186;0;0;58;
$GPXUP;3635;09:22:42;0;49	97648;8	44167;0;0;59;
$GPXUP;3635;09:22:43;0;49	97654;8	44146;0;0;57;
$GPXUP;3635;09:22:44;0;49	97655;8	44124;0;0;55;
$GPXUP;3635;09:22:45;0;49	97652;8	44102;0;0;55;
$GPXUP;3635;09:22:46;0;49	97648;8	44081;0;0;56;
$GPXUP;3635;09:22:47;0;49	97642;8	44061;0;0;56;
$GPXUP;3635;09:22:48;0;49	97635;8	44042;0;0;57;
$GPXUP;3635;09:22:49;0;49	97628;8	44021;0;0;57;
$GPXUP;3635;09:22:50;0;49	97625;8	43999;0;0;57;
$GPXUP;3635;09:22:51;0;49	97624;8	43978;0;0;55;
$GPXUP;3635;09:22:52;0;49	97626;8	43956;0;0;53;
$GPXUP;3635;09:22:53;0;49	97628;8	43937;0;0;49;
$GPXUP;3635;09:22:54;0;49	97631;8	43919;0;0;45;
$GPXUP;3635;09:22:55;0;49	97639;8	43906;0;0;41;
$GPXUP;3635;09:22:56;0;49	97652;8	439;0;0;46;
$GPXUP;3635;09:22:57;0;49	97668;8	439;0;0;55;
$GPXUP;3635;09:22:58;0;49	97683;8	43906;0;0;55;
$GPXUP;3635;09:22:59;0;49	97697;8	43915;0;0;52;
$GPXUP;3635;09:23:00;0;49	9771;8	43923;0;0;55;
$GPXUP;3635;09:23:01;0;49	97724;8	43932;0;0;59;
$GPXUP;3635;09:23:02;0;49	97738;8	43943;0;0;60;
$GPXUP;3635;09:23:03;0;49	97751;8	43956;0;0;59;
$GPXUP;3635;09:23:04;0;49	97761;8	43973;0;0;59;
$GPXUP;3635;09:23:05;0;49	97768;8	43993;0;0;53;
$GPXUP;3635;09:23:06;0;49	97767;8	44014;0;0;49;
$GPXUP;3635;09:23:07;0;49	97758;8	44034;0;0;47;
$GPXUP;3635;09:23:08;0;49	97744;8	44048;0;0;52;
$GPXUP;3635;09:23:09;0;49	97728;8	44053;0;0;49;
$GPXUP;3635;09:23:10;0;49	97714;8	44046;0;0;47;
$GPXUP;3635;09:23:11;0;49	97702;8	44031;0;0;52;
$GPXUP;3635;09:23:12;0;49	97693;8	44013;0;0;52;
$GPXUP;3635;09:23:13;0;49	97686;8	43994;0;0;52;
$GPXUP;3635;09:23:14;0;49	97682;8	43974;0;0;50;
$GPXUP;3635;09:23:15;0;49	97682;8	43953;0;0;50;
$GPXUP;3635;09:23:16;0;49	97686;8	43935;0;0;46;
$GPXUP;3635;09:23:17;0;49	97693;8	4392;0;0;46;
$GPXUP;3635;09:23:18;0;49	977;8	43904;0;0;49;
$GPXUP;3635;09:23:19;0;49	97707;8	43888;0;0;51;
$GPXUP;3635;09:23:20;0;49	97717;8	43874;0;0;52;
$GPXUP;3635;09:23:21;0;49	97729;8	43864;0;0;55;
$GPXUP;3635;09:23:22;0;49	97743;8	4386;0;0;55;
$GPXUP;3635;09:23:23;0;49	97758;8	43864;0;0;55;
$GPXUP;3635;09:23:24;0;49	97772;8	43868;0;0;57;
$GPXUP;3635;09:23:25;0;49	97787;8	4387;0;0;58;
$GPXUP;3635;09:23:26;0;49	97802;8	43866;0;0;57;
$GPXUP;3635;09:23:27;0;49	97815;8	43857;0;0;57;
$GPXUP;3635;09:23:28;0;49	97825;8	43841;0;0;55;
$GPXUP;3635;09:23:29;0;49	9783;8	43822;0;0;52;
$GPXUP;3635;09:23:30;0;49	97831;8	43801;0;0;51;
$GPXUP;3635;09:23:31;0;49	9783;8	4378;0;0;51;
$GPXUP;3635;09:23:32;0;49	97826;8	4376;0;0;53;
$GPXUP;3635;09:23:33;0;49	97821;8	43741;0;0;53;
$GPXUP;3635;09:23:34;0;49	97816;8	43721;0;0;53;
$GPXUP;3635;09:23:35;0;49	97811;8	43702;0;0;51;
$GPXUP;3635;09:23:36;0;49	97806;8	43683;0;0;50;
$GPXUP;3635;09:23:37;0;49	97803;8	43664;0;0;51;
$GPXUP;3635;09:23:38;0;49	97803;8	43644;0;0;51;
$GPXUP;3635;09:23:39;0;49	97808;8	43624;0;0;53;
$GPXUP;3635;09:23:40;0;49	97817;8	43607;0;0;57;
$GPXUP;3635;09:23:41;0;49	97828;8	43592;0;0;60;
$GPXUP;3635;09:23:42;0;49	9784;8	43576;0;0;61;
$GPXUP;3635;09:23:43;0;49	97852;8	43562;0;0;60;
$GPXUP;3635;09:23:44;0;49	97866;8	4355;0;0;62;
$GPXUP;3635;09:23:45;0;49	9788;8	43539;0;0;64;
$GPXUP;3635;09:23:46;0;49	97894;8	43527;0;0;64;
$GPXUP;3635;09:23:47;0;49	97909;8	43514;0;0;64;
$GPXUP;3635;09:23:48;0;49	97921;8	43498;0;0;64;
$GPXUP;3635;09:23:49;0;49	97928;8	43478;0;0;60;
$GPXUP;3635;09:23:50;0;49	97932;8	43456;0;0;58;
$GPXUP;3635;09:23:51;0;49	97932;8	43433;0;0;58;
$GPXUP;3635;09:23:52;0;49	97931;8	43411;0;0;55;
$GPXUP;3635;09:23:53;0;49	97927;8	4339;0;0;55;
$GPXUP;3635;09:23:54;0;49	97922;8	4337;0;0;56;
$GPXUP;3635;09:23:55;0;49	97916;8	43349;0;0;56;
$GPXUP;3635;09:23:56;0;49	97912;8	43328;0;0;57;
$GPXUP;3635;09:23:57;0;49	9791;8	43307;0;0;53;
$GPXUP;3635;09:23:58;0;49	97915;8	43285;0;0;57;
$GPXUP;3635;09:23:59;0;49	97926;8	43267;0;0;57;
$GPXUP;3635;09:24:00;0;49	97942;8	43255;0;0;60;
$GPXUP;3635;09:24:01;0;49	97958;8	4325;0;0;57;
$GPXUP;3635;09:24:02;0;49	97973;8	43246;0;0;57;
$GPXUP;3635;09:24:03;0;49	97987;8	4324;0;0;56;
$GPXUP;3635;09:24:04;0;49	98;8	43229;0;0;57;
$GPXUP;3635;09:24:05;0;49	9801;8	43214;0;0;58;
$GPXUP;3635;09:24:06;0;49	98021;8	43199;0;0;59;
$GPXUP;3635;09:24:07;0;49	98033;8	43184;0;0;59;
$GPXUP;3635;09:24:08;0;49	98045;8	43172;0;0;56;
$GPXUP;3635;09:24:09;0;49	98059;8	43168;0;0;56;
$GPXUP;3635;09:24:10;0;49	98073;8	43168;0;0;54;
$GPXUP;3635;09:24:11;0;49	98087;8	43167;0;0;56;
$GPXUP;3635;09:24:12;0;49	98102;8	43164;0;0;59;
$GPXUP;3635;09:24:13;0;49	98116;8	4316;0;0;60;
$GPXUP;3635;09:24:14;0;49	98132;8	43156;0;0;63;
$GPXUP;3635;09:24:15;0;49	98148;8	43155;0;0;65;
$GPXUP;3635;09:24:16;0;49	98164;8	43159;0;0;67;
$GPXUP;3635;09:24:17;0;49	98181;8	43165;0;0;68;
$GPXUP;3635;09:24:18;0;49	98198;8	43167;0;0;67;
$GPXUP;3635;09:24:19;0;49	98214;8	43163;0;0;63;
$GPXUP;3635;09:24:20;0;49	98228;8	43153;0;0;61;
$GPXUP;3635;09:24:21;0;49	98239;8	43137;0;0;61;
$GPXUP;3635;09:24:22;0;49	98249;8	43118;0;0;60;
$GPXUP;3635;09:24:23;0;49	98256;8	43097;0;0;58;
$GPXUP;3635;09:24:24;0;49	98258;8	43075;0;0;57;
$GPXUP;3635;09:24:25;0;49	98259;8	43052;0;0;59;
$GPXUP;3635;09:24:26;0;49	98258;8	43029;0;0;59;
$GPXUP;3635;09:24:27;0;49	98252;8	43007;0;0;59;
$GPXUP;3635;09:24:28;0;49	98243;8	42988;0;0;61;
$GPXUP;3635;09:24:29;0;49	98231;8	42968;0;0;66;
$GPXUP;3635;09:24:30;0;49	9822;8	42948;0;0;68;
$GPXUP;3635;09:24:31;0;49	9821;8	42925;0;0;69;
$GPXUP;3635;09:24:32;0;49	98205;8	42899;0;0;71;
$GPXUP;3635;09:24:33;0;49	98199;8	42872;0;0;71;
$GPXUP;3635;09:24:34;0;49	98192;8	42846;0;0;70;
$GPXUP;3635;09:24:35;0;49	98185;8	42822;0;0;69;
$GPXUP;3635;09:24:36;0;49	98178;8	42797;0;0;68;
$GPXUP;3635;09:24:37;0;49	9817;8	42773;0;0;69;
$GPXUP;3635;09:24:38;0;49	98161;8	42749;0;0;70;
$GPXUP;3635;09:24:39;0;49	9815;8	42728;0;0;67;
$GPXUP;3635;09:24:40;0;49	98139;8	4271;0;0;63;
$GPXUP;3635;09:24:41;0;49	98129;8	42693;0;0;58;
$GPXUP;3635;09:24:42;0;49	9812;8	42676;0;0;55;
$GPXUP;3635;09:24:43;0;49	98117;8	42657;0;0;49;
$GPXUP;3635;09:24:44;0;49	98122;8	42637;0;0;51;
$GPXUP;3635;09:24:45;0;49	9813;8	42617;0;0;53;
$GPXUP;3635;09:24:46;0;49	98137;8	42599;0;0;52;
$GPXUP;3635;09:24:47;0;49	98144;8	4258;0;0;53;
$GPXUP;3635;09:24:48;0;49	98147;8	4256;0;0;54;
$GPXUP;3635;09:24:49;0;49	98148;8	42539;0;0;54;
$GPXUP;3635;09:24:50;0;49	98144;8	42519;0;0;55;
$GPXUP;3635;09:24:51;0;49	98137;8	425;0;0;56;
$GPXUP;3635;09:24:52;0;49	9813;8	42481;0;0;57;
$GPXUP;3635;09:24:53;0;49	98125;8	4246;0;0;57;
$GPXUP;3635;09:24:54;0;49	98124;8	42439;0;0;54;
$GPXUP;3635;09:24:55;0;49	98128;8	42417;0;0;55;
$GPXUP;3635;09:24:56;0;49	98135;8	42397;0;0;58;
$GPXUP;3635;09:24:57;0;49	98144;8	42379;0;0;56;
$GPXUP;3635;09:24:58;0;49	98155;8	42362;0;0;56;
$GPXUP;3635;09:24:59;0;49	98165;8	42348;0;0;55;
$GPXUP;3635;09:25:00;0;49	98176;8	42333;0;0;55;
$GPXUP;3635;09:25:01;0;49	98185;8	42316;0;0;57;
$GPXUP;3635;09:25:02;0;49	98191;8	42295;0;0;60;
$GPXUP;3635;09:25:03;0;49	98194;8	42272;0;0;60;
$GPXUP;3635;09:25:04;0;49	98194;8	42249;0;0;59;
$GPXUP;3635;09:25:05;0;49	98191;8	42227;0;0;58;
$GPXUP;3635;09:25:06;0;49	98188;8	42205;0;0;56;
$GPXUP;3635;09:25:07;0;49	98186;8	42184;0;0;54;
$GPXUP;3635;09:25:08;0;49	98189;8	42164;0;0;51;
$GPXUP;3635;09:25:09;0;49	98196;8	42147;0;0;50;
$GPXUP;3635;09:25:10;0;49	98203;8	42131;0;0;50;
$GPXUP;3635;09:25:11;0;49	98211;8	42116;0;0;48;
$GPXUP;3635;09:25:12;0;49	98221;8	42103;0;0;51;
$GPXUP;3635;09:25:13;0;49	98231;8	42091;0;0;53;
$GPXUP;3635;09:25:14;0;49	9824;8	42076;0;0;51;
$GPXUP;3635;09:25:15;0;49	98247;8	4206;0;0;48;
$GPXUP;3635;09:25:16;0;49	98251;8	42043;0;0;49;
$GPXUP;3635;09:25:17;0;49	98252;8	42024;0;0;51;
$GPXUP;3635;09:25:18;0;49	98249;8	42004;0;0;51;
$GPXUP;3635;09:25:19;0;49	98242;8	41987;0;0;50;
$GPXUP;3635;09:25:20;0;49	98234;8	41972;0;0;50;
$GPXUP;3635;09:25:21;0;49	98227;8	41957;0;0;49;
$GPXUP;3635;09:25:22;0;49	98222;8	41939;0;0;50;
$GPXUP;3635;09:25:23;0;49	98217;8	41922;0;0;50;
$GPXUP;3635;09:25:24;0;49	98211;8	41904;0;0;52;
$GPXUP;3635;09:25:25;0;49	98205;8	41885;0;0;53;
$GPXUP;3635;09:25:26;0;49	98198;8	41868;0;0;51;
$GPXUP;3635;09:25:27;0;49	98187;8	41856;0;0;51;
$GPXUP;3635;09:25:28;0;49	98174;8	41849;0;0;53;
$GPXUP;3635;09:25:29;0;49	98161;8	41846;0;0;50;
$GPXUP;3635;09:25:30;0;49	98149;8	41851;0;0;45;
$GPXUP;3635;09:25:31;0;49	9814;8	41864;0;0;46;
$GPXUP;3635;09:25:32;0;49	98134;8	41884;0;0;50;
$GPXUP;3635;09:25:33;0;49	98132;8	41905;0;0;49;
$GPXUP;3635;09:25:34;0;49	98132;8	41926;0;0;52;
$GPXUP;3635;09:25:35;0;49	98135;8	41947;0;0;52;
$GPXUP;3635;09:25:36;0;49	98142;8	41966;0;0;50;
$GPXUP;3635;09:25:37;0;49	98153;8	41979;0;0;51;
$GPXUP;3635;09:25:38;0;49	9817;8	41986;0;0;58;
$GPXUP;3635;09:25:39;0;49	98189;8	41987;0;0;62;
$GPXUP;3635;09:25:40;0;49	98207;8	41985;0;0;67;
$GPXUP;3635;09:25:41;0;49	98224;8	41976;0;0;64;
$GPXUP;3635;09:25:42;0;49	98238;8	41964;0;0;61;
$GPXUP;3635;09:25:43;0;49	98249;8	41948;0;0;57;
$GPXUP;3635;09:25:44;0;49	98255;8	4193;0;0;49;
$GPXUP;3635;09:25:45;0;49	98254;8	4191;0;0;50;
$GPXUP;3635;09:25:46;0;49	98247;8	41893;0;0;41;
$GPXUP;3635;09:25:47;0;49	98234;8	41884;0;0;40;
$GPXUP;3635;09:25:48;0;49	98216;8	41886;0;0;47;
$GPXUP;3635;09:25:49;0;49	982;8	41898;0;0;51;
$GPXUP;3635;09:25:50;0;49	98189;8	41919;0;0;56;
$GPXUP;3635;09:25:51;0;49	98183;8	41943;0;0;57;
$GPXUP;3635;09:25:52;0;49	98184;8	41968;0;0;57;
$GPXUP;3635;09:25:53;0;49	98189;8	41992;0;0;58;
$GPXUP;3635;09:25:54;0;49	98201;8	42009;0;0;54;
$GPXUP;3635;09:25:55;0;49	98217;8	42019;0;0;56;
$GPXUP;3635;09:25:56;0;49	98234;8	42025;0;0;61;
$GPXUP;3635;09:25:57;0;49	9825;8	42031;0;0;59;
$GPXUP;3635;09:25:58;0;49	98264;8	42038;0;0;57;
$GPXUP;3635;09:25:59;0;49	98278;8	42045;0;0;56;
$GPXUP;3635;09:26:00;0;49	98291;8	42054;0;0;56;
$GPXUP;3635;09:26:01;0;49	98304;8	42067;0;0;57;
$GPXUP;3635;09:26:02;0;49	98314;8	42083;0;0;59;
$GPXUP;3635;09:26:03;0;49	98322;8	42102;0;0;60;
$GPXUP;3635;09:26:04;0;49	98328;8	42124;0;0;60;
$GPXUP;3635;09:26:05;0;49	98333;8	42147;0;0;59;
$GPXUP;3635;09:26:06;0;49	98338;8	42169;0;0;61;
$GPXUP;3635;09:26:07;0;49	98343;8	42192;0;0;63;
$GPXUP;3635;09:26:08;0;49	98347;8	42216;0;0;63;
$GPXUP;3635;09:26:09;0;49	9835;8	42241;0;0;64;
$GPXUP;3635;09:26:10;0;49	98351;8	42265;0;0;61;
$GPXUP;3635;09:26:11;0;49	98349;8	42289;0;0;60;
$GPXUP;3635;09:26:12;0;49	98343;8	42311;0;0;61;
$GPXUP;3635;09:26:13;0;49	98338;8	42334;0;0;62;
$GPXUP;3635;09:26:14;0;49	98338;8	42358;0;0;62;
$GPXUP;3635;09:26:15;0;49	9834;8	42381;0;0;61;
$GPXUP;3635;09:26:16;0;49	98346;8	42402;0;0;59;
$GPXUP;3635;09:26:17;0;49	98354;8	42422;0;0;60;
$GPXUP;3635;09:26:18;0;49	98363;8	42441;0;0;60;
$GPXUP;3635;09:26:19;0;49	98371;8	4246;0;0;57;
$GPXUP;3635;09:26:20;0;49	98381;8	42478;0;0;61;
$GPXUP;3635;09:26:21;0;49	98392;8	42496;0;0;66;
$GPXUP;3635;09:26:22;0;49	98405;8	42513;0;0;67;
$GPXUP;3635;09:26:23;0;49	98418;8	42529;0;0;67;
$GPXUP;3635;09:26:24;0;49	98432;8	42546;0;0;68;
$GPXUP;3635;09:26:25;0;49	98443;8	42565;0;0;66;
$GPXUP;3635;09:26:26;0;49	98452;8	42586;0;0;66;
$GPXUP;3635;09:26:27;0;49	98457;8	4261;0;0;65;
$GPXUP;3635;09:26:28;0;49	98457;8	42635;0;0;60;
$GPXUP;3635;09:26:29;0;49	98451;8	4266;0;0;61;
$GPXUP;3635;09:26:30;0;49	98445;8	42684;0;0;65;
$GPXUP;3635;09:26:31;0;49	98441;8	4271;0;0;63;
$GPXUP;3635;09:26:32;0;49	9844;8	42735;0;0;67;
$GPXUP;3635;09:26:33;0;49	98441;8	42762;0;0;69;
$GPXUP;3635;09:26:34;0;49	98444;8	42788;0;0;68;
$GPXUP;3635;09:26:35;0;49	98444;8	42813;0;0;64;
$GPXUP;3635;09:26:36;0;49	98442;8	42837;0;0;60;
$GPXUP;3635;09:26:37;0;49	98436;8	42858;0;0;57;
$GPXUP;3635;09:26:38;0;49	98423;8	42873;0;0;56;
$GPXUP;3635;09:26:39;0;49	98406;8	4288;0;0;59;
$GPXUP;3635;09:26:40;0;49	98389;8	42886;0;0;62;
$GPXUP;3635;09:26:41;0;49	98373;8	42894;0;0;62;
$GPXUP;3635;09:26:42;0;49	98359;8	42906;0;0;61;
$GPXUP;3635;09:26:43;0;49	98348;8	42924;0;0;62;
$GPXUP;3635;09:26:44;0;49	98342;8	42946;0;0;63;
$GPXUP;3635;09:26:45;0;49	98338;8	42971;0;0;63;
$GPXUP;3635;09:26:46;0;49	98334;8	42995;0;0;63;
$GPXUP;3635;09:26:47;0;49	98329;8	43018;0;0;62;
$GPXUP;3635;09:26:48;0;49	98324;8	43041;0;0;63;
$GPXUP;3635;09:26:49;0;49	98317;8	43064;0;0;64;
$GPXUP;3635;09:26:50;0;49	98308;8	43084;0;0;63;
$GPXUP;3635;09:26:51;0;49	98297;8	43102;0;0;62;
$GPXUP;3635;09:26:52;0;49	98282;8	43111;0;0;63;
$GPXUP;3635;09:26:53;0;49	98266;8	43114;0;0;61;
$GPXUP;3635;09:26:54;0;49	98251;8	43113;0;0;60;
$GPXUP;3635;09:26:55;0;49	98236;8	43112;0;0;59;
$GPXUP;3635;09:26:56;0;49	98221;8	43111;0;0;58;
$GPXUP;3635;09:26:57;0;49	98206;8	43113;0;0;58;
$GPXUP;3635;09:26:58;0;49	98192;8	43118;0;0;59;
$GPXUP;3635;09:26:59;0;49	98178;8	43126;0;0;60;
$GPXUP;3635;09:27:00;0;49	98164;8	43137;0;0;59;
$GPXUP;3635;09:27:01;0;49	98152;8	4315;0;0;60;
$GPXUP;3635;09:27:02;0;49	9814;8	43164;0;0;58;
$GPXUP;3635;09:27:03;0;49	98127;8	43172;0;0;57;
$GPXUP;3635;09:27:04;0;49	98113;8	43173;0;0;58;
$GPXUP;3635;09:27:05;0;49	98098;8	43168;0;0;61;
$GPXUP;3635;09:27:06;0;49	98083;8	4316;0;0;62;
$GPXUP;3635;09:27:07;0;49	98068;8	43155;0;0;59;
$GPXUP;3635;09:27:08;0;49	98054;8	43156;0;0;60;
$GPXUP;3635;09:27:09;0;49	98037;8	43157;0;0;66;
$GPXUP;3635;09:27:10;0;49	9802;8	43158;0;0;66;
$GPXUP;3635;09:27:11;0;49	98004;8	43158;0;0;64;
$GPXUP;3635;09:27:12;0;49	9799;8	43162;0;0;59;
$GPXUP;3635;09:27:13;0;49	97977;8	43172;0;0;55;
$GPXUP;3635;09:27:14;0;49	97968;8	43186;0;0;53;
$GPXUP;3635;09:27:15;0;49	97958;8	432;0;0;51;
$GPXUP;3635;09:27:16;0;49	97948;8	43213;0;0;50;
$GPXUP;3635;09:27:17;0;49	97938;8	43223;0;0;49;
$GPXUP;3635;09:27:18;0;49	97928;8	43234;0;0;48;
$GPXUP;3635;09:27:19;0;49	9792;8	43248;0;0;46;
$GPXUP;3635;09:27:20;0;49	97918;8	43266;0;0;47;
$GPXUP;3635;09:27:21;0;49	97919;8	43286;0;0;49;
$GPXUP;3635;09:27:22;0;49	9792;8	43306;0;0;50;
$GPXUP;3635;09:27:23;0;49	9792;8	43327;0;0;51;
$GPXUP;3635;09:27:24;0;49	97922;8	43348;0;0;54;
$GPXUP;3635;09:27:25;0;49	97926;8	43369;0;0;55;
$GPXUP;3635;09:27:26;0;49	97931;8	4339;0;0;57;
$GPXUP;3635;09:27:27;0;49	97936;8	43411;0;0;57;
$GPXUP;3635;09:27:28;0;49	97938;8	43433;0;0;56;
$GPXUP;3635;09:27:29;0;49	97938;8	43455;0;0;55;
$GPXUP;3635;09:27:30;0;49	97936;8	43476;0;0;56;
$GPXUP;3635;09:27:31;0;49	97936;8	43498;0;0;56;
$GPXUP;3635;09:27:32;0;49	97939;8	4352;0;0;58;
$GPXUP;3635;09:27:33;0;49	97945;8	43542;0;0;60;
$GPXUP;3635;09:27:34;0;49	97952;8	43563;0;0;59;
$GPXUP;3635;09:27:35;0;49	97958;8	43584;0;0;60;
$GPXUP;3635;09:27:36;0;49	97962;8	43606;0;0;58;
$GPXUP;3635;09:27:37;0;49	97963;8	43628;0;0;56;
$GPXUP;3635;09:27:38;0;49	97962;8	43649;0;0;53;
$GPXUP;3635;09:27:39;0;49	97959;8	4367;0;0;53;
$GPXUP;3635;09:27:40;0;49	97958;8	43691;0;0;56;
$GPXUP;3635;09:27:41;0;49	97956;8	43713;0;0;57;
$GPXUP;3635;09:27:42;0;49	97952;8	43734;0;0;58;
$GPXUP;3635;09:27:43;0;49	97948;8	43756;0;0;59;
$GPXUP;3635;09:27:44;0;49	97947;8	43778;0;0;57;
$GPXUP;3635;09:27:45;0;49	97947;8	438;0;0;56;
$GPXUP;3635;09:27:46;0;49	97948;8	43822;0;0;56;
$GPXUP;3635;09:27:47;0;49	97951;8	43843;0;0;56;
$GPXUP;3635;09:27:48;0;49	97954;8	43865;0;0;56;
$GPXUP;3635;09:27:49;0;49	97956;8	43886;0;0;55;
$GPXUP;3635;09:27:50;0;49	97955;8	43908;0;0;57;
$GPXUP;3635;09:27:51;0;49	97953;8	4393;0;0;60;
$GPXUP;3635;09:27:52;0;49	9795;8	43954;0;0;62;
$GPXUP;3635;09:27:53;0;49	97947;8	43978;0;0;64;
$GPXUP;3635;09:27:54;0;49	97945;8	44003;0;0;63;
$GPXUP;3635;09:27:55;0;49	97945;8	44027;0;0;62;
$GPXUP;3635;09:27:56;0;49	97947;8	4405;0;0;60;
$GPXUP;3635;09:27:57;0;49	9795;8	44073;0;0;59;
$GPXUP;3635;09:27:58;0;49	97952;8	44096;0;0;60;
$GPXUP;3635;09:27:59;0;49	97954;8	44119;0;0;59;
$GPXUP;3635;09:28:00;0;49	97956;8	44141;0;0;59;
$GPXUP;3635;09:28:01;0;49	97957;8	44164;0;0;58;
$GPXUP;3635;09:28:02;0;49	97961;8	44185;0;0;58;
$GPXUP;3635;09:28:03;0;49	97968;8	44204;0;0;57;
$GPXUP;3635;09:28:04;0;49	97979;8	4422;0;0;59;
$GPXUP;3635;09:28:05;0;49	9799;8	44235;0;0;58;
$GPXUP;3635;09:28:06;0;49	98002;8	44248;0;0;57;
$GPXUP;3635;09:28:07;0;49	98015;8	44258;0;0;56;
$GPXUP;3635;09:28:08;0;49	98028;8	44265;0;0;54;
$GPXUP;3635;09:28:09;0;49	98041;8	4427;0;0;53;
$GPXUP;3635;09:28:10;0;49	98054;8	44276;0;0;52;
$GPXUP;3635;09:28:11;0;49	98066;8	44284;0;0;53;
$GPXUP;3635;09:28:12;0;49	98076;8	44298;0;0;54;
$GPXUP;3635;09:28:13;0;49	98084;8	44315;0;0;55;
$GPXUP;3635;09:28:14;0;49	98089;8	44334;0;0;54;
$GPXUP;3635;09:28:15;0;49	98088;8	44356;0;0;51;
$GPXUP;3635;09:28:16;0;49	98084;8	4438;0;0;58;
$GPXUP;3635;09:28:17;0;49	9808;8	44403;0;0;60;
$GPXUP;3635;09:28:18;0;49	98076;8	44427;0;0;62;
$GPXUP;3635;09:28:19;0;49	98073;8	44452;0;0;63;
$GPXUP;3635;09:28:20;0;49	9807;8	44476;0;0;63;
$GPXUP;3635;09:28:21;0;49	98065;8	445;0;0;63;
$GPXUP;3635;09:28:22;0;49	9806;8	44524;0;0;64;
$GPXUP;3635;09:28:23;0;49	98058;8	44548;0;0;62;
$GPXUP;3635;09:28:24;0;49	9806;8	44572;0;0;63;
$GPXUP;3635;09:28:25;0;49	98064;8	44596;0;0;62;
$GPXUP;3635;09:28:26;0;49	98072;8	44618;0;0;62;
$GPXUP;3635;09:28:27;0;49	98081;8	44636;0;0;58;
$GPXUP;3635;09:28:28;0;49	98094;8	44647;0;0;55;
$GPXUP;3635;09:28:29;0;49	9811;8	44649;0;0;57;
$GPXUP;3635;09:28:30;0;49	98126;8	44644;0;0;55;
$GPXUP;3635;09:28:31;0;49	9814;8	44638;0;0;53;
$GPXUP;3635;09:28:32;0;49	98153;8	44633;0;0;52;
$GPXUP;3635;09:28:33;0;49	98166;8	44633;0;0;50;
$GPXUP;3635;09:28:34;0;49	98178;8	4464;0;0;50;
$GPXUP;3635;09:28:35;0;49	98189;8	44653;0;0;55;
$GPXUP;3635;09:28:36;0;49	98198;8	44673;0;0;60;
$GPXUP;3635;09:28:37;0;49	98204;8	44695;0;0;61;
$GPXUP;3635;09:28:38;0;49	98205;8	44719;0;0;58;
$GPXUP;3635;09:28:39;0;49	98202;8	44742;0;0;57;
$GPXUP;3635;09:28:40;0;49	98193;8	44762;0;0;55;
$GPXUP;3635;09:28:41;0;49	98186;8	44781;0;0;52;
$GPXUP;3635;09:28:42;0;49	98181;8	44799;0;0;49;
$GPXUP;3635;09:28:43;0;49	9818;8	44818;0;0;48;
$GPXUP;3635;09:28:44;0;49	98185;8	44834;0;0;41;
$GPXUP;3635;09:28:45;0;49	98198;8	44842;0;0;39;
$GPXUP;3635;09:28:46;0;49	98216;8	44837;0;0;48;
$GPXUP;3635;09:28:47;0;49	98231;8	44824;0;0;52;
$GPXUP;3635;09:28:48;0;49	98242;8	44801;0;0;56;
$GPXUP;3635;09:28:49;0;49	98247;8	44776;0;0;57;
$GPXUP;3635;09:28:50;0;49	98252;8	44752;0;0;56;
$GPXUP;3635;09:28:51;0;49	98257;8	4473;0;0;57;
$GPXUP;3635;09:28:52;0;49	98264;8	44711;0;0;54;
$GPXUP;3635;09:28:53;0;49	98274;8	44695;0;0;56;
$GPXUP;3635;09:28:54;0;49	98289;8	44684;0;0;61;
$GPXUP;3635;09:28:55;0;49	98305;8	44679;0;0;61;
$GPXUP;3635;09:28:56;0;49	98321;8	44678;0;0;60;
$GPXUP;3635;09:28:57;0;49	98336;8	44681;0;0;58;
$GPXUP;3635;09:28:58;0;49	98351;8	44688;0;0;60;
$GPXUP;3635;09:28:59;0;49	98366;8	44698;0;0;61;
$GPXUP;3635;09:29:00;0;49	9838;8	4471;0;0;62;
$GPXUP;3635;09:29:01;0;49	98393;8	44724;0;0;65;
$GPXUP;3635;09:29:02;0;49	98408;8	44736;0;0;64;
$GPXUP;3635;09:29:03;0;49	98423;8	44743;0;0;66;
$GPXUP;3635;09:29:04;0;49	9844;8	44747;0;0;63;
$GPXUP;3635;09:29:05;0;49	98455;8	44751;0;0;63;
$GPXUP;3635;09:29:06;0;49	9847;8	44759;0;0;64;
$GPXUP;3635;09:29:07;0;49	98484;8	44771;0;0;64;
$GPXUP;3635;09:29:08;0;49	98498;8	44785;0;0;64;
$GPXUP;3635;09:29:09;0;49	98512;8	44796;0;0;64;
$GPXUP;3635;09:29:10;0;49	98528;8	44802;0;0;66;
$GPXUP;3635;09:29:11;0;49	98544;8	44802;0;0;65;
$GPXUP;3635;09:29:12;0;49	98561;8	44799;0;0;66;
$GPXUP;3635;09:29:13;0;49	98577;8	44796;0;0;62;
$GPXUP;3635;09:29:14;0;49	98592;8	44795;0;0;61;
$GPXUP;3635;09:29:15;0;49	98607;8	44796;0;0;58;
$GPXUP;3635;09:29:16;0;49	98622;8	44799;0;0;59;
$GPXUP;3635;09:29:17;0;49	98636;8	44805;0;0;58;
$GPXUP;3635;09:29:18;0;49	9865;8	4481;0;0;60;
$GPXUP;3635;09:29:19;0;49	98666;8	44812;0;0;63;
$GPXUP;3635;09:29:20;0;49	98681;8	44815;0;0;63;
$GPXUP;3635;09:29:21;0;49	98697;8	44816;0;0;63;
$GPXUP;3635;09:29:22;0;49	98712;8	44814;0;0;63;
$GPXUP;3635;09:29:23;0;49	98728;8	44807;0;0;65;
$GPXUP;3635;09:29:24;0;49	98743;8	44796;0;0;64;
$GPXUP;3635;09:29:25;0;49	98756;8	44782;0;0;62;
$GPXUP;3635;09:29:26;0;49	98766;8	44763;0;0;60;
$GPXUP;3635;09:29:27;0;49	98771;8	44741;0;0;56;
$GPXUP;3635;09:29:28;0;49	98769;8	44718;0;0;54;
$GPXUP;3635;09:29:29;0;49	98762;8	44699;0;0;47;
$GPXUP;3635;09:29:30;0;49	9875;8	44686;0;0;45;
$GPXUP;3635;09:29:31;0;49	98736;8	44675;0;0;50;
$GPXUP;3635;09:29:32;0;49	98724;8	44663;0;0;51;
$GPXUP;3635;09:29:33;0;49	98712;8	44653;0;0;49;
$GPXUP;3635;09:29:34;0;49	987;8	4465;0;0;49;
$GPXUP;3635;09:29:35;0;49	98687;8	44655;0;0;45;
$GPXUP;3635;09:29:36;0;49	98677;8	44666;0;0;45;
$GPXUP;3635;09:29:37;0;49	98666;8	44672;0;0;43;
$GPXUP;3635;09:29:38;0;49	98654;8	44671;0;0;46;
$GPXUP;3635;09:29:39;0;49	98642;8	44666;0;0;53;
$GPXUP;3635;09:29:40;0;49	98628;8	44662;0;0;55;
$GPXUP;3635;09:29:41;0;49	98614;8	4466;0;0;57;
$GPXUP;3635;09:29:42;0;49	986;8	44656;0;0;54;
$GPXUP;3635;09:29:43;0;49	98587;8	4465;0;0;51;
$GPXUP;3635;09:29:44;0;49	98575;8	44647;0;0;48;
$GPXUP;3635;09:29:45;0;49	98563;8	44648;0;0;47;
$GPXUP;3635;09:29:46;0;49	98553;8	44657;0;0;48;
$GPXUP;3635;09:29:47;0;49	98545;8	44674;0;0;49;
$GPXUP;3635;09:29:48;0;49	98541;8	44697;0;0;55;
$GPXUP;3635;09:29:49;0;49	98537;8	44721;0;0;58;
$GPXUP;3635;09:29:50;0;49	98532;8	44743;0;0;56;
$GPXUP;3635;09:29:51;0;49	98525;8	44762;0;0;56;
$GPXUP;3635;09:29:52;0;49	98515;8	44778;0;0;54;
$GPXUP;3635;09:29:53;0;49	98503;8	4479;0;0;56;
$GPXUP;3635;09:29:54;0;49	98489;8	44799;0;0;61;
$GPXUP;3635;09:29:55;0;49	98474;8	44806;0;0;62;
$GPXUP;3635;09:29:56;0;49	98459;8	44812;0;0;62;
$GPXUP;3635;09:29:57;0;49	98444;8	44815;0;0;61;
$GPXUP;3635;09:29:58;0;49	98428;8	44815;0;0;59;
$GPXUP;3635;09:29:59;0;49	98414;8	44813;0;0;56;
$GPXUP;3635;09:30:00;0;49	984;8	4481;0;0;56;
$GPXUP;3635;09:30:01;0;49	98386;8	44808;0;0;56;
$GPXUP;3635;09:30:02;0;49	98372;8	44805;0;0;56;
$GPXUP;3635;09:30:03;0;49	98358;8	448;0;0;56;
$GPXUP;3635;09:30:04;0;49	98344;8	44796;0;0;56;
$GPXUP;3635;09:30:05;0;49	9833;8	44797;0;0;55;
$GPXUP;3635;09:30:06;0;49	98317;8	44804;0;0;56;
$GPXUP;3635;09:30:07;0;49	98304;8	44811;0;0;53;
$GPXUP;3635;09:30:08;0;49	98294;8	4482;0;0;46;
$GPXUP;3635;09:30:09;0;49	98287;8	4483;0;0;37;
$GPXUP;3635;09:30:10;0;49	98282;8	44839;0;0;29;
$GPXUP;3635;09:30:11;0;49	98279;8	44844;0;0;21;
$GPXUP;3635;09:30:12;0;49	9828;8	44845;0;0;8;
$GPXUP;3635;09:30:13;0;49	98282;8	44843;0;0;0;
$GPXUP;3635;09:30:14;0;49	98283;8	44842;0;0;1;
$GPXUP;3635;09:30:15;0;49	98284;8	44841;0;0;0;
$GPXUP;3635;09:30:16;0;49	98284;8	44841;0;0;0;
$GPXUP;3635;09:30:17;0;49	98284;8	44841;0;0;0;
$GPXUP;3635;09:30:18;0;49	98284;8	44841;0;0;0;
$GPXUP;3635;09:30:19;0;49	98284;8	44841;0;0;0;
$GPXUP;3635;09:30:20;0;49	98284;8	44841;0;0;0;
$GPXUP;3635;09:30:21;0;49	98284;8	44841;0;0;0;
$GPXUP;3635;09:30:22;0;49	98284;8	44841;0;0;0;
$GPXUP;3635;09:30:23;0;49	98284;8	44841;0;0;0;
$GPXUP;3635;09:30:24;0;49	98284;8	44841;0;0;0;
$GPXUP;3635;09:30:25;0;49	98284;8	44841;0;0;0;
$GPXUP;3635;09:30:26;0;49	98284;8	44841;0;0;0;
$GPXUP;3635;09:30:27;0;49	98284;8	44841;0;0;0;
$GPXUP;3635;09:30:28;0;49	98284;8	44841;0;0;0;
$GPXUP;3635;09:30:29;0;49	98284;8	44841;0;0;0;
$GPXUP;3635;09:30:30;0;49	98284;8	44841;0;0;0;
$GPXUP;3635;09:30:31;0;49	98284;8	44841;0;0;0;
$GPXUP;3635;09:30:32;0;49	98284;8	44841;0;0;0;
$GPXUP;3635;09:30:33;0;49	98284;8	44841;0;0;0;
$GPXUP;3635;09:30:34;0;49	98284;8	44841;0;0;0;
$GPXUP;3635;09:30:35;0;49	98284;8	44841;0;0;0;
$GPXUP;3635;09:30:36;0;49	98284;8	44841;0;0;0;
$GPXUP;3635;09:30:37;0;49	98284;8	44841;0;0;0;
$GPXUP;3635;09:30:38;0;49	98284;8	44841;0;0;0;
$GPXUP;3635;09:30:39;0;49	98284;8	44841;0;0;0;
$GPXUP;3635;09:30:40;0;49	98284;8	44841;0;0;0;
$GPXUP;3635;09:30:41;0;49	98284;8	44841;0;0;0;
$GPXUP;3635;09:30:42;0;49	98284;8	44841;0;0;0;
$GPXUP;3635;09:30:43;0;49	98284;8	44841;0;0;0;
$GPXUP;3635;09:30:44;0;49	98284;8	44841;0;0;0;
$GPXUP;3635;09:30:45;0;49	98284;8	44841;0;0;0;
$GPXUP;3635;09:30:46;0;49	98284;8	44841;0;0;0;
$GPXUP;3635;09:30:47;0;49	98284;8	44841;0;0;0;
$GPXUP;3635;09:30:48;0;49	98284;8	44841;0;0;0;
$GPXUP;3635;09:30:49;0;49	98284;8	44841;0;0;0;
$GPXUP;3635;09:30:50;0;49	98284;8	44841;0;0;0;
$GPXUP;3635;09:30:51;0;49	98284;8	44841;0;0;0;
$GPXUP;3635;09:30:52;0;49	98284;8	44841;0;0;0;
$GPXUP;3635;09:30:53;0;49	98284;8	44841;0;0;0;
$GPXUP;3635;09:30:54;0;49	98284;8	44841;0;0;0;
$GPXUP;3635;09:30:55;0;49	98284;8	44841;0;0;0;
$GPXUP;3635;09:30:56;0;49	98284;8	44841;0;0;0;
$GPXUP;3635;09:30:57;0;49	98284;8	44841;0;0;0;
$GPXUP;3635;09:30:58;0;49	98284;8	44841;0;0;0;
$GPXUP;3635;09:30:59;0;49	98284;8	44841;0;0;0;
$GPXUP;3635;09:31:00;0;49	98284;8	44841;0;0;0;
$GPXUP;3635;09:31:01;0;49	98284;8	44841;0;0;0;
$GPXUP;3635;09:31:02;0;49	98284;8	44841;0;0;0;
$GPXUP;3635;09:31:03;0;49	98284;8	44841;0;0;0;
$GPXUP;3635;09:31:04;0;49	98284;8	44841;0;0;0;
$GPXUP;3635;09:31:05;0;49	98284;8	44841;0;0;0;
$GPXUP;3635;09:31:06;0;49	98284;8	44841;0;0;0;
$GPXUP;3635;09:31:07;0;49	98284;8	44841;0;0;0;
$GPXUP;3635;09:31:08;0;49	98284;8	44841;0;0;0;
$GPXUP;3635;09:31:09;0;49	98284;8	44841;0;0;0;
$GPXUP;3635;09:31:10;0;49	98284;8	44841;0;0;0;
$GPXUP;3635;09:31:11;0;49	98284;8	44841;0;0;0;
$GPXUP;3635;09:31:12;0;49	98284;8	44841;0;0;0;
$GPXUP;3635;09:31:13;0;49	98284;8	44841;0;0;0;
$GPXUP;3635;09:31:14;0;49	98284;8	44841;0;0;0;
$GPXUP;3635;09:31:15;0;49	98284;8	44841;0;0;0;
$GPXUP;3635;09:31:16;0;49	98284;8	44841;0;0;0;
$GPXUP;3635;09:31:17;0;49	98284;8	44841;0;0;0;
$GPXUP;3635;09:31:18;0;49	98284;8	44841;0;0;0;
$GPXUP;3635;09:31:19;0;49	98284;8	44841;0;0;0;
$GPXUP;3635;09:31:20;0;49	98291;8	44837;0;0;0;
$GPXUP;3635;09:31:21;0;49	98291;8	44837;0;0;0;
$GPXUP;3635;09:31:22;0;49	98291;8	44837;0;0;0;
$GPXUP;3635;09:31:23;0;49	98291;8	44837;0;0;0;
$GPXUP;3635;09:31:24;0;49	98291;8	44837;0;0;0;
$GPXUP;3635;09:31:25;0;49	98291;8	44837;0;0;0;
$GPXUP;3635;09:31:26;0;49	98291;8	44837;0;0;0;
$GPXUP;3635;09:31:27;0;49	98291;8	44837;0;0;0;
$GPXUP;3635;09:31:28;0;49	98291;8	44837;0;0;0;
$GPXUP;3635;09:31:29;0;49	98291;8	44837;0;0;0;
$GPXUP;3635;09:31:30;0;49	98291;8	44837;0;0;0;
$GPXUP;3635;09:31:31;0;49	98291;8	44837;0;0;0;
$GPXUP;3635;09:31:32;0;49	98291;8	44837;0;0;0;
$GPXUP;3635;09:31:33;0;49	98291;8	44837;0;0;0;
$GPXUP;3635;09:31:34;0;49	98291;8	44837;0;0;0;
$GPXUP;3635;09:31:35;0;49	98291;8	44837;0;0;0;
$GPXUP;3635;09:31:36;0;49	98291;8	44837;0;0;0;
$GPXUP;3635;09:31:37;0;49	98291;8	44837;0;0;0;
$GPXUP;3635;09:31:38;0;49	98291;8	44837;0;0;0;
$GPXUP;3635;09:31:39;0;49	98291;8	44837;0;0;0;
$GPXUP;3635;09:31:40;0;49	98291;8	44837;0;0;0;
$GPXUP;3635;09:31:41;0;49	98291;8	44837;0;0;0;
$GPXUP;3635;09:31:42;0;49	98291;8	44837;0;0;0;
$GPXUP;3635;09:31:43;0;49	98291;8	44837;0;0;0;
$GPXUP;3635;09:31:44;0;49	98291;8	44837;0;0;0;
$GPXUP;3635;09:31:45;0;49	98291;8	44837;0;0;0;
$GPXUP;3635;09:31:46;0;49	98291;8	44837;0;0;0;
$GPXUP;3635;09:31:47;0;49	98291;8	44837;0;0;0;
$GPXUP;3635;09:31:48;0;49	98291;8	44837;0;0;0;
$GPXUP;3635;09:31:49;0;49	98291;8	44837;0;0;0;
$GPXUP;3635;09:31:50;0;49	98291;8	44837;0;0;0;
$GPXUP;3635;09:31:51;0;49	98291;8	44837;0;0;0;
$GPXUP;3635;09:31:52;0;49	98291;8	44837;0;0;0;
$GPXUP;3635;09:31:53;0;49	98291;8	44837;0;0;0;
$GPXUP;3635;09:31:54;0;49	98291;8	44837;0;0;0;
$GPXUP;3635;09:31:55;0;49	98291;8	44837;0;0;0;
$GPXUP;3635;09:31:56;0;49	98291;8	44837;0;0;0;
$GPXUP;3635;09:31:57;0;49	98291;8	44837;0;0;0;
$GPXUP;3635;09:31:58;0;49	98291;8	44837;0;0;0;
$GPXUP;3635;09:31:59;0;49	98291;8	44837;0;0;0;
$GPXUP;3635;09:32:00;0;49	98291;8	44837;0;0;0;
$GPXUP;3635;09:32:01;0;49	98291;8	44837;0;0;0;
$GPXUP;3635;09:32:02;0;49	98291;8	44837;0;0;0;
$GPXUP;3635;09:32:03;0;49	98291;8	44837;0;0;0;
$GPXUP;3635;09:32:04;0;49	98291;8	44837;0;0;0;
$GPXUP;3635;09:32:05;0;49	98291;8	44837;0;0;0;
$GPXUP;3635;09:32:06;0;49	98291;8	44837;0;0;0;
$GPXUP;3635;09:32:07;0;49	98291;8	44837;0;0;0;
$GPXUP;3635;09:32:08;0;49	98291;8	44837;0;0;0;
$GPXUP;3635;09:32:09;0;49	98291;8	44837;0;0;0;
$GPXUP;3635;09:32:10;0;49	98291;8	44837;0;0;0;
$GPXUP;3635;09:32:11;0;49	98291;8	44837;0;0;0;
$GPXUP;3635;09:32:12;0;49	98291;8	44837;0;0;0;
$GPXUP;3635;09:32:13;0;49	98291;8	44837;0;0;0;
$GPXUP;3635;09:32:14;0;49	98291;8	44837;0;0;0;
$GPXUP;3635;09:32:15;0;49	98291;8	44837;0;0;0;
$GPXUP;3635;09:32:16;0;49	98291;8	44837;0;0;0;
$GPXUP;3635;09:32:17;0;49	98291;8	44837;0;0;0;
$GPXUP;3635;09:32:18;0;49	98291;8	44837;0;0;0;
$GPXUP;3635;09:32:19;0;49	98291;8	44837;0;0;0;
$GPXUP;3635;09:32:20;0;49	98291;8	44837;0;0;0;
$GPXUP;3635;09:32:21;0;49	98291;8	44837;0;0;0;
$GPXUP;3635;09:32:22;0;49	98291;8	44837;0;0;0;
$GPXUP;3635;09:32:23;0;49	98291;8	44837;0;0;0;
$GPXUP;3635;09:32:24;0;49	98291;8	44837;0;0;0;
$GPXUP;3635;09:32:25;0;49	98291;8	44837;0;0;0;
$GPXUP;3635;09:32:26;0;49	98291;8	44837;0;0;0;
$GPXUP;3635;09:32:27;0;49	98291;8	44837;0;0;0;
$GPXUP;3635;09:32:28;0;49	98296;8	44838;0;0;0;
$GPXUP;3635;09:32:29;0;49	98296;8	44838;0;0;0;
$GPXUP;3635;09:32:30;0;49	98296;8	44838;0;0;0;
$GPXUP;3635;09:32:31;0;49	98296;8	44838;0;0;0;
$GPXUP;3635;09:32:32;0;49	98296;8	44838;0;0;0;
$GPXUP;3635;09:32:33;0;49	98296;8	44838;0;0;0;
$GPXUP;3635;09:32:34;0;49	98296;8	44838;0;0;0;
$GPXUP;3635;09:32:35;0;49	98296;8	44838;0;0;0;
$GPXUP;3635;09:32:36;0;49	98296;8	44838;0;0;0;
$GPXUP;3635;09:32:37;0;49	98296;8	44838;0;0;0;
$GPXUP;3635;09:32:38;0;49	98296;8	44838;0;0;0;
$GPXUP;3635;09:32:39;0;49	98296;8	44838;0;0;0;
$GPXUP;3635;09:32:40;0;49	98296;8	44838;0;0;0;
$GPXUP;3635;09:32:41;0;49	98296;8	44838;0;0;0;
$GPXUP;3635;09:32:42;0;49	98296;8	44838;0;0;0;
$GPXUP;3635;09:32:43;0;49	98296;8	44838;0;0;0;
$GPXUP;3635;09:32:44;0;49	98296;8	44838;0;0;0;
$GPXUP;3635;09:32:45;0;49	98296;8	44838;0;0;0;
$GPXUP;3635;09:32:46;0;49	98296;8	44838;0;0;0;
$GPXUP;3635;09:32:47;0;49	98296;8	44838;0;0;0;
$GPXUP;3635;09:32:48;0;49	98296;8	44838;0;0;0;
$GPXUP;3635;09:32:49;0;49	98296;8	44838;0;0;0;
$GPXUP;3635;09:32:50;0;49	98296;8	44838;0;0;0;
$GPXUP;3635;09:32:51;0;49	98296;8	44838;0;0;0;
$GPXUP;3635;09:32:52;0;49	98296;8	44838;0;0;0;
$GPXUP;3635;09:32:53;0;49	98296;8	44838;0;0;0;
$GPXUP;3635;09:32:54;0;49	98296;8	44838;0;0;0;
$GPXUP;3635;09:32:55;0;49	98296;8	44838;0;0;0;
$GPXUP;3635;09:32:56;0;49	98296;8	44838;0;0;0;
$GPXUP;3635;09:32:57;0;49	98296;8	44838;0;0;0;
$GPXUP;3635;09:32:58;0;49	98296;8	44838;0;0;0;
$GPXUP;3635;09:32:59;0;49	98296;8	44838;0;0;0;
$GPXUP;3635;09:33:00;0;49	98296;8	44838;0;0;0;
$GPXUP;3635;09:33:01;0;49	98296;8	44838;0;0;0;
$GPXUP;3635;09:33:02;0;49	98296;8	44838;0;0;0;
$GPXUP;3635;09:33:03;0;49	98296;8	44838;0;0;0;
$GPXUP;3635;09:33:04;0;49	98296;8	44838;0;0;0;
$GPXUP;3635;09:33:05;0;49	98296;8	44838;0;0;0;
$GPXUP;3635;09:33:06;0;49	98296;8	44838;0;0;0;
$GPXUP;3635;09:33:07;0;49	98296;8	44838;0;0;0;
$GPXUP;3635;09:33:08;0;49	98296;8	44838;0;0;0;
$GPXUP;3635;09:33:09;0;49	98296;8	44838;0;0;0;
$GPXUP;3635;09:33:10;0;49	98296;8	44838;0;0;0;
$GPXUP;3635;09:33:11;0;49	98296;8	44838;0;0;0;
$GPXUP;3635;09:33:12;0;49	98296;8	44838;0;0;0;
$GPXUP;3635;09:33:13;0;49	98296;8	44838;0;0;0;
$GPXUP;3635;09:33:14;0;49	98296;8	44838;0;0;0;
$GPXUP;3635;09:33:15;0;49	98296;8	44838;0;0;0;
$GPXUP;3635;09:33:16;0;49	98296;8	44838;0;0;0;
$GPXUP;3635;09:33:17;0;49	98296;8	44838;0;0;0;
$GPXUP;3635;09:33:18;0;49	98296;8	44838;0;0;0;
$GPXUP;3635;09:33:19;0;49	98296;8	44838;0;0;0;
$GPXUP;3635;09:33:20;0;49	98296;8	44838;0;0;0;
$GPXUP;3635;09:33:21;0;49	98296;8	44838;0;0;0;
$GPXUP;3635;09:33:22;0;49	98296;8	44838;0;0;0;
$GPXUP;3635;09:33:23;0;49	98296;8	44838;0;0;0;
$GPXUP;3635;09:33:24;0;49	98296;8	44838;0;0;0;
$GPXUP;3635;09:33:25;0;49	98296;8	44838;0;0;0;
$GPXUP;3635;09:33:26;0;49	98296;8	44838;0;0;0;
$GPXUP;3635;09:33:27;0;49	98296;8	44838;0;0;0;
$GPXUP;3635;09:33:28;0;49	98296;8	44838;0;0;0;
$GPXUP;3635;09:33:29;0;49	98296;8	44838;0;0;0;
$GPXUP;3635;09:33:30;0;49	98296;8	44838;0;0;0;
$GPXUP;3635;09:33:31;0;49	98296;8	44838;0;0;0;
$GPXUP;3635;09:33:32;0;49	98296;8	44838;0;0;0;
$GPXUP;3635;09:33:33;0;49	98296;8	44838;0;0;0;
$GPXUP;3635;09:33:34;0;49	98296;8	44838;0;0;0;
$GPXUP;3635;09:33:35;0;49	98296;8	44838;0;0;0;
$GPXUP;3635;09:33:36;0;49	98296;8	44838;0;0;0;
$GPXUP;3635;09:33:37;0;49	98296;8	44838;0;0;0;
$GPXUP;3635;09:33:38;0;49	98296;8	44838;0;0;0;
$GPXUP;3635;09:33:39;0;49	98296;8	44838;0;0;0;
$GPXUP;3635;09:33:40;0;49	98296;8	44838;0;0;0;
$GPXUP;3635;09:33:41;0;49	98296;8	44838;0;0;0;
$GPXUP;3635;09:33:42;0;49	98296;8	44838;0;0;0;
$GPXUP;3635;09:33:43;0;49	98296;8	44838;0;0;0;
$GPXUP;3635;09:33:44;0;49	98296;8	44838;0;0;0;
$GPXUP;3635;09:33:45;0;49	98296;8	44838;0;0;0;
$GPXUP;3635;09:33:46;0;49	98296;8	44838;0;0;0;
$GPXUP;3635;09:33:47;0;49	98296;8	44838;0;0;0;
$GPXUP;3635;09:33:48;0;49	98296;8	44838;0;0;0;
$GPXUP;3635;09:33:49;0;49	98296;8	44838;0;0;0;
$GPXUP;3635;09:33:50;0;49	98296;8	44838;0;0;0;
$GPXUP;3635;09:33:51;0;49	98296;8	44838;0;0;0;
$GPXUP;3635;09:33:52;0;49	98296;8	44838;0;0;0;
$GPXUP;3635;09:33:53;0;49	98296;8	44838;0;0;0;
$GPXUP;3635;09:33:54;0;49	98296;8	44838;0;0;0;
$GPXUP;3635;09:33:55;0;49	98296;8	44838;0;0;0;
$GPXUP;3635;09:33:56;0;49	98296;8	44838;0;0;0;
$GPXUP;3635;09:33:57;0;49	98296;8	44838;0;0;0;
$GPXUP;3635;09:33:58;0;49	98296;8	44838;0;0;0;
$GPXUP;3635;09:33:59;0;49	98296;8	44838;0;0;0;
$GPXUP;3635;09:34:00;0;49	98296;8	44838;0;0;0;
$GPXUP;3635;09:34:01;0;49	98296;8	44838;0;0;0;
$GPXUP;3635;09:34:02;0;49	98296;8	44838;0;0;0;
$GPXUP;3635;09:34:03;0;49	98296;8	44838;0;0;0;
$GPXUP;3635;09:34:04;0;49	98296;8	44838;0;0;0;
$GPXUP;3635;09:34:05;0;49	98296;8	44838;0;0;0;
$GPXUP;3635;09:34:06;0;49	98296;8	44838;0;0;0;
$GPXUP;3635;09:34:07;0;49	98296;8	44838;0;0;0;
$GPXUP;3635;09:34:08;0;49	98296;8	44838;0;0;0;
$GPXUP;3635;09:34:09;0;49	98296;8	44838;0;0;0;
$GPXUP;3635;09:34:10;0;49	98296;8	44838;0;0;0;
$GPXUP;3635;09:34:11;0;49	98296;8	44838;0;0;0;
$GPXUP;3635;09:34:12;0;49	98296;8	44838;0;0;0;
$GPXUP;3635;09:34:13;0;49	98296;8	44838;0;0;0;
$GPXUP;3635;09:34:14;0;49	98296;8	44838;0;0;0;
$GPXUP;3635;09:34:15;0;49	98296;8	44838;0;0;0;
$GPXUP;3635;09:34:16;0;49	98296;8	44838;0;0;0;
$GPXUP;3635;09:34:17;0;49	98296;8	44838;0;0;0;
$GPXUP;3635;09:34:18;0;49	98296;8	44838;0;0;0;
$GPXUP;3635;09:34:19;0;49	98296;8	44838;0;0;0;
$GPXUP;3635;09:34:20;0;49	98296;8	44838;0;0;0;
$GPXUP;3635;09:34:21;0;49	98296;8	44838;0;0;0;
$GPXUP;3635;09:34:22;0;49	98296;8	44838;0;0;0;
$GPXUP;3635;09:34:23;0;49	98296;8	44838;0;0;0;
$GPXUP;3635;09:34:24;0;49	98296;8	44838;0;0;0;
$GPXUP;3635;09:34:25;0;49	98296;8	44838;0;0;0;
$GPXUP;3635;09:34:26;0;49	98296;8	44838;0;0;0;
$GPXUP;3635;09:34:27;0;49	98296;8	44838;0;0;0;
$GPXUP;3635;09:34:28;0;49	98296;8	44838;0;0;0;
$GPXUP;3635;09:34:29;0;49	98296;8	44838;0;0;0;
$GPXUP;3635;09:34:30;0;49	98296;8	44838;0;0;0;
$GPXUP;3635;09:34:31;0;49	98296;8	44838;0;0;0;
$GPXUP;3635;09:34:32;0;49	98296;8	44838;0;0;0;
$GPXUP;3635;09:34:33;0;49	98296;8	44838;0;0;0;
$GPXUP;3635;09:34:34;0;49	98296;8	44838;0;0;0;
$GPXUP;3635;09:34:35;0;49	98296;8	44838;0;0;0;
$GPXUP;3635;09:34:36;0;49	98296;8	44838;0;0;0;
$GPXUP;3635;09:34:37;0;49	98296;8	44838;0;0;0;
$GPXUP;3635;09:34:38;0;49	98296;8	44838;0;0;0;
$GPXUP;3635;09:34:39;0;49	98296;8	44838;0;0;0;
$GPXUP;3635;09:34:40;0;49	98296;8	44838;0;0;0;
$GPXUP;3635;09:34:41;0;49	9829;8	4484;0;0;0;
$GPXUP;3635;09:34:42;0;49	9829;8	44841;0;0;0;
$GPXUP;3635;09:34:43;0;49	9829;8	44841;0;0;0;
$GPXUP;3635;09:34:44;0;49	9829;8	44841;0;0;0;
$GPXUP;3635;09:34:45;0;49	9829;8	44841;0;0;0;
$GPXUP;3635;09:34:46;0;49	9829;8	44841;0;0;0;
$GPXUP;3635;09:34:47;0;49	9829;8	44841;0;0;0;
$GPXUP;3635;09:34:48;0;49	9829;8	44841;0;0;0;
$GPXUP;3635;09:34:49;0;49	9829;8	44841;0;0;0;
$GPXUP;3635;09:34:50;0;49	9829;8	44841;0;0;0;
$GPXUP;3635;09:34:51;0;49	9829;8	44841;0;0;0;
$GPXUP;3635;09:34:52;0;49	9829;8	44841;0;0;0;
$GPXUP;3635;09:34:53;0;49	9829;8	44841;0;0;0;
$GPXUP;3635;09:34:54;0;49	9829;8	44841;0;0;0;
$GPXUP;3635;09:34:55;0;49	9829;8	44841;0;0;0;
$GPXUP;3635;09:34:56;0;49	9829;8	44841;0;0;0;
$GPXUP;3635;09:34:57;0;49	9829;8	44841;0;0;0;
$GPXUP;3635;09:34:58;0;49	9829;8	44841;0;0;0;
$GPXUP;3635;09:34:59;0;49	9829;8	44841;0;0;0;
$GPXUP;3635;09:35:00;0;49	9829;8	44841;0;0;0;
$GPXUP;3635;09:35:01;0;49	9829;8	44841;0;0;0;
$GPXUP;3635;09:35:02;0;49	9829;8	44841;0;0;0;
$GPXUP;3635;09:35:03;0;49	9829;8	44841;0;0;0;
$GPXUP;3635;09:35:04;0;49	9829;8	44841;0;0;0;
$GPXUP;3635;09:35:05;0;49	9829;8	44841;0;0;0;
$GPXUP;3635;09:35:06;0;49	9829;8	44841;0;0;0;
$GPXUP;3635;09:35:07;0;49	9829;8	44841;0;0;0;
$GPXUP;3635;09:35:08;0;49	9829;8	44841;0;0;0;
$GPXUP;3635;09:35:09;0;49	9829;8	44841;0;0;0;
$GPXUP;3635;09:35:10;0;49	9829;8	44841;0;0;0;
$GPXUP;3635;09:35:11;0;49	9829;8	44841;0;0;0;
$GPXUP;3635;09:35:12;0;49	9829;8	44841;0;0;0;
$GPXUP;3635;09:35:13;0;49	9829;8	44841;0;0;0;
$GPXUP;3635;09:35:14;0;49	9829;8	44841;0;0;0;
$GPXUP;3635;09:35:15;0;49	9829;8	44841;0;0;0;
$GPXUP;3635;09:35:16;0;49	9829;8	44841;0;0;0;
$GPXUP;3635;09:35:17;0;49	9829;8	44841;0;0;0;
$GPXUP;3635;09:35:18;0;49	9829;8	44841;0;0;0;
$GPXUP;3635;09:35:19;0;49	9829;8	44841;0;0;0;
$GPXUP;3635;09:35:20;0;49	9829;8	44841;0;0;0;
$GPXUP;3635;09:35:21;0;49	9829;8	44841;0;0;0;
$GPXUP;3635;09:35:22;0;49	9829;8	44841;0;0;0;
$GPXUP;3635;09:35:23;0;49	9829;8	44841;0;0;0;
$GPXUP;3635;09:35:24;0;49	9829;8	44841;0;0;0;
$GPXUP;3635;09:35:25;0;49	9829;8	44841;0;0;0;
$GPXUP;3635;09:35:26;0;49	9829;8	44841;0;0;0;
$GPXUP;3635;09:35:27;0;49	9829;8	44841;0;0;0;
$GPXUP;3635;09:35:28;0;49	9829;8	44841;0;0;0;
$GPXUP;3635;09:35:29;0;49	9829;8	44841;0;0;0;
$GPXUP;3635;09:35:30;0;49	9829;8	44841;0;0;0;
$GPXUP;3635;09:35:31;0;49	9829;8	44841;0;0;0;
$GPXUP;3635;09:35:32;0;49	9829;8	44841;0;0;0;
$GPXUP;3635;09:35:33;0;49	9829;8	44841;0;0;0;
$GPXUP;3635;09:35:34;0;49	9829;8	44841;0;0;0;
$GPXUP;3635;09:35:35;0;49	9829;8	44841;0;0;0;
$GPXUP;3635;09:35:36;0;49	9829;8	44841;0;0;0;
$GPXUP;3635;09:35:37;0;49	9829;8	44841;0;0;0;
$GPXUP;3635;09:35:38;0;49	9829;8	44841;0;0;0;
$GPXUP;3635;09:35:39;0;49	9829;8	44841;0;0;0;
$GPXUP;3635;09:35:40;0;49	9829;8	44841;0;0;0;
$GPXUP;3635;09:35:41;0;49	9829;8	44841;0;0;0;
$GPXUP;3635;09:35:42;0;49	9829;8	44841;0;0;0;
$GPXUP;3635;09:35:43;0;49	9829;8	44841;0;0;0;
$GPXUP;3635;09:35:44;0;49	9829;8	44841;0;0;0;
$GPXUP;3635;09:35:45;0;49	9829;8	44841;0;0;0;
$GPXUP;3635;09:35:46;0;49	9829;8	44841;0;0;0;
$GPXUP;3635;09:35:47;0;49	9829;8	44841;0;0;0;
$GPXUP;3635;09:35:48;0;49	9829;8	44841;0;0;0;
$GPXUP;3635;09:35:49;0;49	9829;8	44841;0;0;0;
$GPXUP;3635;09:35:50;0;49	9829;8	44841;0;0;0;
$GPXUP;3635;09:35:51;0;49	9829;8	44841;0;0;0;
$GPXUP;3635;09:35:52;0;49	9829;8	44841;0;0;0;
$GPXUP;3635;09:35:53;0;49	9829;8	44841;0;0;0;
$GPXUP;3635;09:35:54;0;49	9829;8	44841;0;0;0;
$GPXUP;3635;09:35:55;0;49	9829;8	44841;0;0;0;
$GPXUP;3635;09:35:56;0;49	9829;8	44841;0;0;0;
$GPXUP;3635;09:35:57;0;49	9829;8	44841;0;0;0;
$GPXUP;3635;09:35:58;0;49	9829;8	44841;0;0;0;
$GPXUP;3635;09:35:59;0;49	9829;8	44841;0;0;0;
$GPXUP;3635;09:36:00;0;49	9829;8	44841;0;0;0;
$GPXUP;3635;09:36:01;0;49	9829;8	44841;0;0;0;
$GPXUP;3635;09:36:02;0;49	9829;8	44841;0;0;0;
$GPXUP;3635;09:36:03;0;49	9829;8	44841;0;0;0;
$GPXUP;3635;09:36:04;0;49	9829;8	44841;0;0;0;
$GPXUP;3635;09:36:05;0;49	9829;8	44841;0;0;0;
$GPXUP;3635;09:36:06;0;49	9829;8	44841;0;0;0;
$GPXUP;3635;09:36:07;0;49	9829;8	44841;0;0;0;
$GPXUP;3635;09:36:08;0;49	9829;8	44841;0;0;0;
$GPXUP;3635;09:36:09;0;49	9829;8	44841;0;0;0;
$GPXUP;3635;09:36:10;0;49	9829;8	44841;0;0;0;
$GPXUP;3635;09:36:11;0;49	9829;8	44841;0;0;0;
$GPXUP;3635;09:36:12;0;49	9829;8	44841;0;0;0;
$GPXUP;3635;09:36:13;0;49	9829;8	44841;0;0;0;
$GPXUP;3635;09:36:14;0;49	9829;8	44841;0;0;0;
$GPXUP;3635;09:36:15;0;49	9829;8	44841;0;0;0;
$GPXUP;3635;09:36:16;0;49	9829;8	44841;0;0;0;
$GPXUP;3635;09:36:17;0;49	9829;8	44841;0;0;0;
$GPXUP;3635;09:36:18;0;49	9829;8	44841;0;0;0;
$GPXUP;3635;09:36:19;0;49	9829;8	44841;0;0;0;
$GPXUP;3635;09:36:20;0;49	9829;8	44841;0;0;0;
$GPXUP;3635;09:36:21;0;49	9829;8	44841;0;0;0;
$GPXUP;3635;09:36:22;0;49	9829;8	44841;0;0;0;
$GPXUP;3635;09:36:23;0;49	9829;8	44841;0;0;0;
$GPXUP;3635;09:36:24;0;49	9829;8	44841;0;0;0;
$GPXUP;3635;09:36:25;0;49	9829;8	44841;0;0;0;
$GPXUP;3635;09:36:26;0;49	9829;8	44841;0;0;0;
$GPXUP;3635;09:36:27;0;49	9829;8	44841;0;0;0;
$GPXUP;3635;09:36:28;0;49	9829;8	44841;0;0;0;
$GPXUP;3635;09:36:29;0;49	9829;8	44841;0;0;0;
$GPXUP;3635;09:36:30;0;49	9829;8	44841;0;0;0;
$GPXUP;3635;09:36:31;0;49	9829;8	44841;0;0;0;
$GPXUP;3635;09:36:32;0;49	9829;8	44841;0;0;0;
$GPXUP;3635;09:36:33;0;49	9829;8	44841;0;0;0;
$GPXUP;3635;09:36:34;0;49	9829;8	44841;0;0;0;
$GPXUP;3635;09:36:35;0;49	9829;8	44841;0;0;0;
$GPXUP;3635;09:36:36;0;49	9829;8	44841;0;0;0;
$GPXUP;3635;09:36:37;0;49	9829;8	44841;0;0;0;
$GPXUP;3635;09:36:38;0;49	9829;8	44841;0;0;0;
$GPXUP;3635;09:36:39;0;49	9829;8	44841;0;0;0;
$GPXUP;3635;09:36:40;0;49	9829;8	44841;0;0;0;
$GPXUP;3635;09:36:41;0;49	9829;8	44841;0;0;0;
$GPXUP;3635;09:36:42;0;49	9829;8	44841;0;0;0;
$GPXUP;3635;09:36:43;0;49	9829;8	44841;0;0;0;
$GPXUP;3635;09:36:44;0;49	9829;8	44841;0;0;0;
$GPXUP;3635;09:36:45;0;49	9829;8	44841;0;0;0;
$GPXUP;3635;09:36:46;0;49	9829;8	44841;0;0;0;
$GPXUP;3635;09:36:47;0;49	9829;8	44841;0;0;0;
$GPXUP;3635;09:36:48;0;49	9829;8	44841;0;0;0;
$GPXUP;3635;09:36:49;0;49	9829;8	44841;0;0;0;
$GPXUP;3635;09:36:50;0;49	9829;8	44841;0;0;0;
$GPXUP;3635;09:36:51;0;49	9829;8	44841;0;0;0;
$GPXUP;3635;09:36:52;0;49	9829;8	44841;0;0;0;
$GPXUP;3635;09:36:53;0;49	9829;8	44841;0;0;0;
$GPXUP;3635;09:36:54;0;49	9829;8	44841;0;0;0;
$GPXUP;3635;09:36:55;0;49	9829;8	44841;0;0;0;
$GPXUP;3635;09:36:56;0;49	9829;8	44841;0;0;0;
$GPXUP;3635;09:36:57;0;49	9829;8	44841;0;0;0;
$GPXUP;3635;09:36:58;0;49	9829;8	44841;0;0;0;
$GPXUP;3635;09:36:59;0;49	9829;8	44841;0;0;0;
$GPXUP;3635;09:37:00;0;49	9829;8	44841;0;0;0;
$GPXUP;3635;09:37:01;0;49	9829;8	44841;0;0;0;
$GPXUP;3635;09:37:02;0;49	9829;8	44841;0;0;0;
$GPXUP;3635;09:37:03;0;49	9829;8	44841;0;0;0;
$GPXUP;3635;09:37:04;0;49	9829;8	44841;0;0;0;
$GPXUP;3635;09:37:05;0;49	9829;8	44841;0;0;0;
$GPXUP;3635;09:37:06;0;49	9829;8	44841;0;0;0;
$GPXUP;3635;09:37:07;0;49	9829;8	44841;0;0;0;
$GPXUP;3635;09:37:08;0;49	9829;8	44841;0;0;0;
$GPXUP;3635;09:37:09;0;49	9829;8	44841;0;0;0;
$GPXUP;3635;09:37:10;0;49	9829;8	44841;0;0;0;
$GPXUP;3635;09:37:11;0;49	9829;8	44841;0;0;0;
$GPXUP;3635;09:37:12;0;49	9829;8	44841;0;0;0;
$GPXUP;3635;09:37:13;0;49	9829;8	44841;0;0;0;
$GPXUP;3635;09:37:14;0;49	9829;8	44841;0;0;0;
$GPXUP;3635;09:37:15;0;49	9829;8	44841;0;0;0;
$GPXUP;3635;09:37:16;0;49	9829;8	44841;0;0;0;
$GPXUP;3635;09:37:17;0;49	9829;8	44841;0;0;0;
$GPXUP;3635;09:37:18;0;49	9829;8	44841;0;0;0;
$GPXUP;3635;09:37:19;0;49	9829;8	44841;0;0;0;
$GPXUP;3635;09:37:20;0;49	9829;8	44841;0;0;0;
$GPXUP;3635;09:37:21;0;49	9829;8	44841;0;0;0;
$GPXUP;3635;09:37:22;0;49	9829;8	44841;0;0;0;
$GPXUP;3635;09:37:23;0;49	9829;8	44841;0;0;0;
$GPXUP;3635;09:37:24;0;49	9829;8	44841;0;0;0;
$GPXUP;3635;09:37:25;0;49	9829;8	44841;0;0;0;
$GPXUP;3635;09:37:26;0;49	9829;8	44841;0;0;0;
$GPXUP;3635;09:37:27;0;49	9829;8	44841;0;0;0;
$GPXUP;3635;09:37:28;0;49	9829;8	44841;0;0;0;
$GPXUP;3635;09:37:29;0;49	9829;8	44841;0;0;0;
$GPXUP;3635;09:37:30;0;49	9829;8	44841;0;0;0;
$GPXUP;3635;09:37:31;0;49	9829;8	44841;0;0;0;
$GPXUP;3635;09:37:32;0;49	9829;8	44841;0;0;0;
$GPXUP;3635;09:37:33;0;49	9829;8	44841;0;0;0;
$GPXUP;3635;09:37:34;0;49	9829;8	44841;0;0;0;
$GPXUP;3635;09:37:35;0;49	9829;8	44841;0;0;0;
$GPXUP;3635;09:37:36;0;49	9829;8	44841;0;0;0;
$GPXUP;3635;09:37:37;0;49	9829;8	44841;0;0;0;
$GPXUP;3635;09:37:38;0;49	9829;8	44841;0;0;0;
$GPXUP;3635;09:37:39;0;49	9829;8	44841;0;0;0;
$GPXUP;3635;09:37:40;0;49	9829;8	44841;0;0;0;
$GPXUP;3635;09:37:41;0;49	9829;8	44841;0;0;0;
$GPXUP;3635;09:37:42;0;49	9829;8	44841;0;0;0;
$GPXUP;3635;09:37:43;0;49	9829;8	44841;0;0;0;
$GPXUP;3635;09:37:44;0;49	9829;8	44841;0;0;0;
$GPXUP;3635;09:37:45;0;49	9829;8	44841;0;0;0;
$GPXUP;3635;09:37:46;0;49	9829;8	44841;0;0;0;
$GPXUP;3635;09:37:47;0;49	9829;8	44841;0;0;0;
$GPXUP;3635;09:37:48;0;49	9829;8	44841;0;0;0;
$GPXUP;3635;09:37:49;0;49	9829;8	44841;0;0;0;
$GPXUP;3635;09:37:50;0;49	9829;8	44841;0;0;0;
$GPXUP;3635;09:37:51;0;49	9829;8	44841;0;0;0;
$GPXUP;3635;09:37:52;0;49	9829;8	44841;0;0;0;
$GPXUP;3635;09:37:53;0;49	9829;8	44841;0;0;0;
$GPXUP;3635;09:37:54;0;49	9829;8	44841;0;0;0;
$GPXUP;3635;09:37:55;0;49	9829;8	44841;0;0;0;
$GPXUP;3635;09:37:56;0;49	9829;8	44841;0;0;0;
$GPXUP;3635;09:37:57;0;49	9829;8	44841;0;0;0;
$GPXUP;3635;09:37:58;0;49	9829;8	44841;0;0;0;
$GPXUP;3635;09:37:59;0;49	9829;8	44841;0;0;0;
$GPXUP;3635;09:38:00;0;49	9829;8	44841;0;0;0;
$GPXUP;3635;09:38:01;0;49	9829;8	44841;0;0;0;
$GPXUP;3635;09:38:02;0;49	9829;8	44841;0;0;0;
$GPXUP;3635;09:38:03;0;49	9829;8	44841;0;0;0;
$GPXUP;3635;09:38:04;0;49	9829;8	44841;0;0;0;
$GPXUP;3635;09:38:05;0;49	9829;8	44841;0;0;0;
$GPXUP;3635;09:38:06;0;49	9829;8	44841;0;0;0;
$GPXUP;3635;09:38:07;0;49	9829;8	44841;0;0;0;
$GPXUP;3635;09:38:08;0;49	9829;8	44841;0;0;0;
$GPXUP;3635;09:38:09;0;49	9829;8	44841;0;0;0;
$GPXUP;3635;09:38:10;0;49	9829;8	44841;0;0;0;
$GPXUP;3635;09:38:11;0;49	9829;8	44841;0;0;0;
$GPXUP;3635;09:38:12;0;49	9829;8	44841;0;0;0;
$GPXUP;3635;09:38:13;0;49	9829;8	44841;0;0;0;
$GPXUP;3635;09:38:14;0;49	9829;8	44841;0;0;0;
$GPXUP;3635;09:38:15;0;49	9829;8	44841;0;0;0;
$GPXUP;3635;09:38:16;0;49	9829;8	44841;0;0;0;
$GPXUP;3635;09:38:17;0;49	9829;8	44841;0;0;0;
$GPXUP;3635;09:38:18;0;49	9829;8	44841;0;0;0;
$GPXUP;3635;09:38:19;0;49	9829;8	44841;0;0;0;
$GPXUP;3635;09:38:20;0;49	9829;8	44841;0;0;0;
$GPXUP;3635;09:38:21;0;49	9829;8	44841;0;0;0;
$GPXUP;3635;09:38:22;0;49	9829;8	44841;0;0;0;
$GPXUP;3635;09:38:23;0;49	9829;8	44841;0;0;0;
$GPXUP;3635;09:38:24;0;49	9829;8	44841;0;0;0;
$GPXUP;3635;09:38:25;0;49	9829;8	44841;0;0;0;
$GPXUP;3635;09:38:26;0;49	9829;8	44841;0;0;0;
$GPXUP;3635;09:38:27;0;49	9829;8	44841;0;0;0;
$GPXUP;3635;09:38:28;0;49	9829;8	44841;0;0;0;
$GPXUP;3635;09:38:29;0;49	9829;8	44841;0;0;0;
$GPXUP;3635;09:38:30;0;49	9829;8	44841;0;0;0;
$GPXUP;3635;09:38:31;0;49	9829;8	44841;0;0;0;
$GPXUP;3635;09:38:32;0;49	9829;8	44841;0;0;0;
$GPXUP;3635;09:38:33;0;49	9829;8	44841;0;0;0;
$GPXUP;3635;09:38:34;0;49	9829;8	44841;0;0;0;
$GPXUP;3635;09:38:35;0;49	9829;8	44841;0;0;0;
$GPXUP;3635;09:38:36;0;49	9829;8	44841;0;0;0;
$GPXUP;3635;09:38:37;0;49	9829;8	44841;0;0;0;
$GPXUP;3635;09:38:38;0;49	9829;8	44841;0;0;0;
$GPXUP;3635;09:38:39;0;49	9829;8	44841;0;0;0;
$GPXUP;3635;09:38:40;0;49	9829;8	44841;0;0;0;
$GPXUP;3635;09:38:41;0;49	9829;8	44841;0;0;0;
$GPXUP;3635;09:38:42;0;49	9829;8	44841;0;0;0;
$GPXUP;3635;09:38:43;0;49	9829;8	44841;0;0;0;
$GPXUP;3635;09:38:44;0;49	9829;8	44841;0;0;0;
$GPXUP;3635;09:38:45;0;49	9829;8	44841;0;0;0;
$GPXUP;3635;09:38:46;0;49	9829;8	44841;0;0;0;
$GPXUP;3635;09:38:47;0;49	9829;8	44841;0;0;0;
$GPXUP;3635;09:38:48;0;49	9829;8	44841;0;0;0;
$GPXUP;3635;09:38:49;0;49	9829;8	44841;0;0;0;
$GPXUP;3635;09:38:50;0;49	9829;8	44841;0;0;0;
$GPXUP;3635;09:38:51;0;49	9829;8	44841;0;0;0;
$GPXUP;3635;09:38:52;0;49	9829;8	44841;0;0;0;
$GPXUP;3635;09:38:53;0;49	9829;8	44841;0;0;0;
$GPXUP;3635;09:38:54;0;49	9829;8	44841;0;0;0;
$GPXUP;3635;09:38:55;0;49	9829;8	44841;0;0;0;
$GPXUP;3635;09:38:56;0;49	9829;8	44841;0;0;0;
$GPXUP;3635;09:38:57;0;49	9829;8	44841;0;0;0;
$GPXUP;3635;09:38:58;0;49	9829;8	44841;0;0;0;
$GPXUP;3635;09:38:59;0;49	9829;8	44841;0;0;0;
$GPXUP;3635;09:39:00;0;49	9829;8	44841;0;0;0;
$GPXUP;3635;09:39:01;0;49	9829;8	44841;0;0;0;
$GPXUP;3635;09:39:02;0;49	9829;8	44841;0;0;0;
$GPXUP;3635;09:39:03;0;49	9829;8	44841;0;0;0;
$GPXUP;3635;09:39:04;0;49	9829;8	44841;0;0;0;
$GPXUP;3635;09:39:05;0;49	9829;8	44841;0;0;0;
$GPXUP;3635;09:39:06;0;49	9829;8	44841;0;0;0;
$GPXUP;3635;09:39:07;0;49	9829;8	44841;0;0;0;
$GPXUP;3635;09:39:08;0;49	9829;8	44841;0;0;0;
$GPXUP;3635;09:39:09;0;49	9829;8	44841;0;0;0;
$GPXUP;3635;09:39:10;0;49	9829;8	44841;0;0;0;
$GPXUP;3635;09:39:11;0;49	9829;8	44841;0;0;0;
$GPXUP;3635;09:39:12;0;49	9829;8	44841;0;0;0;
$GPXUP;3635;09:39:13;0;49	9829;8	44841;0;0;0;
$GPXUP;3635;09:39:14;0;49	9829;8	44841;0;0;0;
$GPXUP;3635;09:39:15;0;49	9829;8	44841;0;0;0;
$GPXUP;3635;09:39:16;0;49	9829;8	44841;0;0;0;
$GPXUP;3635;09:39:17;0;49	9829;8	44841;0;0;0;
$GPXUP;3635;09:39:18;0;49	9829;8	44841;0;0;0;
$GPXUP;3635;09:39:19;0;49	9829;8	44841;0;0;0;
$GPXUP;3635;09:39:20;0;49	9829;8	44841;0;0;0;
$GPXUP;3635;09:39:21;0;49	9829;8	44841;0;0;0;
$GPXUP;3635;09:39:22;0;49	9829;8	44841;0;0;0;
$GPXUP;3635;09:39:23;0;49	9829;8	44841;0;0;0;
$GPXUP;3635;09:39:24;0;49	9829;8	44841;0;0;0;
$GPXUP;3635;09:39:25;0;49	9829;8	44841;0;0;0;
$GPXUP;3635;09:39:26;0;49	9829;8	44841;0;0;0;
$GPXUP;3635;09:39:27;0;49	9829;8	44841;0;0;0;
$GPXUP;3635;09:39:28;0;49	9829;8	44841;0;0;0;
$GPXUP;3635;09:39:29;0;49	9829;8	44841;0;0;0;
$GPXUP;3635;09:39:30;0;49	9829;8	44841;0;0;0;
$GPXUP;3635;09:39:31;0;49	9829;8	44841;0;0;0;
$GPXUP;3635;09:39:32;0;49	9829;8	44841;0;0;0;
$GPXUP;3635;09:39:33;0;49	9829;8	44841;0;0;0;
$GPXUP;3635;09:39:34;0;49	9829;8	44841;0;0;0;
$GPXUP;3635;09:39:35;0;49	9829;8	44841;0;0;0;
$GPXUP;3635;09:39:36;0;49	9829;8	44841;0;0;0;
$GPXUP;3635;09:39:37;0;49	9829;8	44841;0;0;0;
$GPXUP;3635;09:39:38;0;49	9829;8	44841;0;0;0;
$GPXUP;3635;09:39:39;0;49	9829;8	44841;0;0;0;
$GPXUP;3635;09:39:40;0;49	9829;8	44841;0;0;0;
$GPXUP;3635;09:39:41;0;49	9829;8	44841;0;0;0;
$GPXUP;3635;09:39:42;0;49	9829;8	44841;0;0;0;
$GPXUP;3635;09:39:43;0;49	9829;8	44841;0;0;0;
$GPXUP;3635;09:39:44;0;49	9829;8	44841;0;0;0;
$GPXUP;3635;09:39:45;0;49	9829;8	44841;0;0;0;
$GPXUP;3635;09:39:46;0;49	9829;8	44841;0;0;0;
$GPXUP;3635;09:39:47;0;49	9829;8	44841;0;0;0;
$GPXUP;3635;09:39:48;0;49	9829;8	44841;0;0;0;
$GPXUP;3635;09:39:49;0;49	9829;8	44841;0;0;0;
$GPXUP;3635;09:39:50;0;49	9829;8	44841;0;0;0;
$GPXUP;3635;09:39:51;0;49	9829;8	44841;0;0;0;
$GPXUP;3635;09:39:52;0;49	9829;8	44841;0;0;0;
$GPXUP;3635;09:39:53;0;49	9829;8	44841;0;0;0;
$GPXUP;3635;09:39:54;0;49	9829;8	44841;0;0;0;
$GPXUP;3635;09:39:55;0;49	9829;8	44841;0;0;0;
$GPXUP;3635;09:39:56;0;49	9829;8	44841;0;0;0;
$GPXUP;3635;09:39:57;0;49	9829;8	44841;0;0;0;
$GPXUP;3635;09:39:58;0;49	9829;8	44841;0;0;0;
$GPXUP;3635;09:39:59;0;49	9829;8	44841;0;0;0;
$GPXUP;3635;09:40:00;0;49	9829;8	44841;0;0;0;
$GPXUP;3635;09:40:01;0;49	9829;8	44841;0;0;0;
$GPXUP;3635;09:40:02;0;49	9829;8	44841;0;0;0;
$GPXUP;3635;09:40:03;0;49	9829;8	44841;0;0;0;
$GPXUP;3635;09:40:04;0;49	9829;8	44841;0;0;0;
$GPXUP;3635;09:40:05;0;49	9829;8	44841;0;0;0;
$GPXUP;3635;09:40:06;0;49	9829;8	44841;0;0;0;
$GPXUP;3635;09:40:07;0;49	9829;8	44841;0;0;0;
$GPXUP;3635;09:40:08;0;49	9829;8	44841;0;0;0;
$GPXUP;3635;09:40:09;0;49	9829;8	44841;0;0;0;
$GPXUP;3635;09:40:10;0;49	9829;8	44841;0;0;0;
$GPXUP;3635;09:40:11;0;49	9829;8	44841;0;0;0;
$GPXUP;3635;09:40:12;0;49	9829;8	44841;0;0;0;
$GPXUP;3635;09:40:13;0;49	9829;8	44841;0;0;0;
$GPXUP;3635;09:40:14;0;49	9829;8	44841;0;0;0;
$GPXUP;3635;09:40:15;0;49	9829;8	44841;0;0;0;
$GPXUP;3635;09:40:16;0;49	9829;8	44841;0;0;0;
$GPXUP;3635;09:40:17;0;49	9829;8	44841;0;0;0;
$GPXUP;3635;09:40:18;0;49	9829;8	44841;0;0;0;
$GPXUP;3635;09:40:19;0;49	9829;8	44841;0;0;0;
$GPXUP;3635;09:40:20;0;49	9829;8	44841;0;0;0;
$GPXUP;3635;09:40:21;0;49	9829;8	44841;0;0;0;
$GPXUP;3635;09:40:22;0;49	9829;8	44841;0;0;0;
$GPXUP;3635;09:40:23;0;49	9829;8	44841;0;0;0;
$GPXUP;3635;09:40:24;0;49	9829;8	44841;0;0;0;
$GPXUP;3635;09:40:25;0;49	9829;8	44841;0;0;0;
$GPXUP;3635;09:40:26;0;49	9829;8	44841;0;0;0;
$GPXUP;3635;09:40:27;0;49	9829;8	44841;0;0;0;
$GPXUP;3635;09:40:28;0;49	9829;8	44841;0;0;0;
$GPXUP;3635;09:40:29;0;49	9829;8	44841;0;0;0;
$GPXUP;3635;09:40:30;0;49	9829;8	44841;0;0;0;
$GPXUP;3635;09:40:31;0;49	9829;8	44841;0;0;0;
$GPXUP;3635;09:40:32;0;49	9829;8	44841;0;0;0;
$GPXUP;3635;09:40:33;0;49	9829;8	44841;0;0;0;
$GPXUP;3635;09:40:34;0;49	9829;8	44841;0;0;0;
$GPXUP;3635;09:40:35;0;49	9829;8	44841;0;0;0;
$GPXUP;3635;09:40:36;0;49	9829;8	44841;0;0;0;
$GPXUP;3635;09:40:37;0;49	9829;8	44841;0;0;0;
$GPXUP;3635;09:40:38;0;49	9829;8	44841;0;0;0;
$GPXUP;3635;09:40:39;0;49	9829;8	44841;0;0;0;
$GPXUP;3635;09:40:40;0;49	9829;8	44841;0;0;0;
$GPXUP;3635;09:40:41;0;49	9829;8	44841;0;0;0;
$GPXUP;3635;09:40:42;0;49	9829;8	44841;0;0;0;
$GPXUP;3635;09:40:43;0;49	9829;8	44841;0;0;0;
$GPXUP;3635;09:40:44;0;49	9829;8	44841;0;0;0;
$GPXUP;3635;09:40:45;0;49	9829;8	44841;0;0;0;
$GPXUP;3635;09:40:46;0;49	9829;8	44841;0;0;0;
$GPXUP;3635;09:40:47;0;49	9829;8	44841;0;0;0;
$GPXUP;3635;09:40:48;0;49	9829;8	44841;0;0;0;
$GPXUP;3635;09:40:49;0;49	9829;8	44841;0;0;0;
$GPXUP;3635;09:40:50;0;49	9829;8	44841;0;0;0;
$GPXUP;3635;09:40:51;0;49	9829;8	44841;0;0;0;
$GPXUP;3635;09:40:52;0;49	9829;8	44841;0;0;0;
$GPXUP;3635;09:40:53;0;49	9829;8	44841;0;0;0;
$GPXUP;3635;09:40:54;0;49	9829;8	44841;0;0;0;
$GPXUP;3635;09:40:55;0;49	9829;8	44841;0;0;0;
$GPXUP;3635;09:40:56;0;49	9829;8	44841;0;0;0;
$GPXUP;3635;09:40:57;0;49	9829;8	44841;0;0;0;
$GPXUP;3635;09:40:58;0;49	9829;8	44841;0;0;0;
$GPXUP;3635;09:40:59;0;49	9829;8	44841;0;0;0;
$GPXUP;3635;09:41:00;0;49	9829;8	44841;0;0;0;
$GPXUP;3635;09:41:01;0;49	9829;8	44841;0;0;0;
$GPXUP;3635;09:41:02;0;49	9829;8	44841;0;0;0;
$GPXUP;3635;09:41:03;0;49	9829;8	44841;0;0;0;
$GPXUP;3635;09:41:04;0;49	9829;8	44841;0;0;0;
$GPXUP;3635;09:41:05;0;49	9829;8	44841;0;0;0;
$GPXUP;3635;09:41:06;0;49	9829;8	44841;0;0;0;
$GPXUP;3635;09:41:07;0;49	98295;8	44835;0;0;9;
$GPXUP;3635;09:41:08;0;49	98297;8	44828;0;0;24;
$GPXUP;3635;09:41:09;0;49	98302;8	44814;0;0;45;
$GPXUP;3635;09:41:10;0;49	98305;8	44795;0;0;51;
$GPXUP;3635;09:41:11;0;49	98309;8	44775;0;0;52;
$GPXUP;3635;09:41:12;0;49	98314;8	44755;0;0;52;
$GPXUP;3635;09:41:13;0;49	98323;8	44737;0;0;59;
$GPXUP;3635;09:41:14;0;49	9833;8	44718;0;0;58;
$GPXUP;3635;09:41:15;0;49	98334;8	44696;0;0;55;
$GPXUP;3635;09:41:16;0;49	98334;8	44674;0;0;54;
$GPXUP;3635;09:41:17;0;49	98333;8	44652;0;0;54;
$GPXUP;3635;09:41:18;0;49	98334;8	44631;0;0;54;
$GPXUP;3635;09:41:19;0;49	98339;8	44612;0;0;53;
$GPXUP;3635;09:41:20;0;49	98349;8	44595;0;0;56;
$GPXUP;3635;09:41:21;0;49	98358;8	44577;0;0;58;
$GPXUP;3635;09:41:22;0;49	98364;8	44557;0;0;56;
$GPXUP;3635;09:41:23;0;49	98365;8	44536;0;0;51;
$GPXUP;3635;09:41:24;0;49	9836;8	44518;0;0;46;
$GPXUP;3635;09:41:25;0;49	9835;8	44504;0;0;45;
$GPXUP;3635;09:41:26;0;49	98337;8	44494;0;0;47;
$GPXUP;3635;09:41:27;0;49	98324;8	44489;0;0;48;
$GPXUP;3635;09:41:28;0;49	98312;8	44491;0;0;41;
$GPXUP;3635;09:41:29;0;49	98302;8	44499;0;0;41;
$GPXUP;3635;09:41:30;0;49	98294;8	44512;0;0;43;
$GPXUP;3635;09:41:31;0;49	98286;8	44527;0;0;47;
$GPXUP;3635;09:41:32;0;49	98281;8	44544;0;0;50;
$GPXUP;3635;09:41:33;0;49	9828;8	44564;0;0;46;
$GPXUP;3635;09:41:34;0;49	98284;8	44581;0;0;41;
$GPXUP;3635;09:41:35;0;49	98296;8	44591;0;0;38;
$GPXUP;3635;09:41:36;0;49	98315;8	44591;0;0;50;
$GPXUP;3635;09:41:37;0;49	98332;8	44586;0;0;52;
$GPXUP;3635;09:41:38;0;49	98348;8	44584;0;0;56;
$GPXUP;3635;09:41:39;0;49	98364;8	44588;0;0;59;
$GPXUP;3635;09:41:40;0;49	9838;8	44597;0;0;63;
$GPXUP;3635;09:41:41;0;49	98396;8	44604;0;0;63;
$GPXUP;3635;09:41:42;0;49	98413;8	44608;0;0;66;
$GPXUP;3635;09:41:43;0;49	9843;8	44612;0;0;67;
$GPXUP;3635;09:41:44;0;49	98446;8	44618;0;0;66;
$GPXUP;3635;09:41:45;0;49	98461;8	44632;0;0;69;
$GPXUP;3635;09:41:46;0;49	98468;8	44651;0;0;58;
$GPXUP;3635;09:41:47;0;49	98468;8	44672;0;0;48;
$GPXUP;3635;09:41:48;0;49	98459;8	44688;0;0;39;
$GPXUP;3635;09:41:49;0;49	98444;8	44696;0;0;39;
$GPXUP;3635;09:41:50;0;49	98432;8	44691;0;0;39;
$GPXUP;3635;09:41:51;0;49	9842;8	44674;0;0;49;
$GPXUP;3635;09:41:52;0;49	98416;8	44654;0;0;44;
$GPXUP;3635;09:41:53;0;49	98423;8	44632;0;0;43;
$GPXUP;3635;09:41:54;0;49	98431;8	44611;0;0;51;
$GPXUP;3635;09:41:55;0;49	98435;8	44591;0;0;50;
$GPXUP;3635;09:41:56;0;49	98437;8	44571;0;0;46;
$GPXUP;3635;09:41:57;0;49	98436;8	44554;0;0;43;
$GPXUP;3635;09:41:58;0;49	98432;8	44536;0;0;48;
$GPXUP;3635;09:41:59;0;49	98428;8	44518;0;0;52;
$GPXUP;3635;09:42:00;0;49	98423;8	44499;0;0;49;
$GPXUP;3635;09:42:01;0;49	98416;8	44484;0;0;44;
$GPXUP;3635;09:42:02;0;49	98405;8	44471;0;0;50;
$GPXUP;3635;09:42:03;0;49	98394;8	44461;0;0;49;
$GPXUP;3635;09:42:04;0;49	98382;8	44452;0;0;52;
$GPXUP;3635;09:42:05;0;49	9837;8	44442;0;0;55;
$GPXUP;3635;09:42:06;0;49	9836;8	44427;0;0;55;
$GPXUP;3635;09:42:07;0;49	98355;8	44407;0;0;56;
$GPXUP;3635;09:42:08;0;49	9835;8	44386;0;0;58;
$GPXUP;3635;09:42:09;0;49	98344;8	44366;0;0;54;
$GPXUP;3635;09:42:10;0;49	98336;8	44351;0;0;51;
$GPXUP;3635;09:42:11;0;49	98327;8	44335;0;0;54;
$GPXUP;3635;09:42:12;0;49	98318;8	44319;0;0;54;
$GPXUP;3635;09:42:13;0;49	98312;8	44301;0;0;53;
$GPXUP;3635;09:42:14;0;49	98307;8	44282;0;0;54;
$GPXUP;3635;09:42:15;0;49	98301;8	44262;0;0;55;
$GPXUP;3635;09:42:16;0;49	98294;8	44244;0;0;52;
$GPXUP;3635;09:42:17;0;49	98285;8	44229;0;0;51;
$GPXUP;3635;09:42:18;0;49	98276;8	44215;0;0;51;
$GPXUP;3635;09:42:19;0;49	98269;8	44199;0;0;51;
$GPXUP;3635;09:42:20;0;49	98266;8	4418;0;0;51;
$GPXUP;3635;09:42:21;0;49	98266;8	4416;0;0;51;
$GPXUP;3635;09:42:22;0;49	98267;8	4414;0;0;50;
$GPXUP;3635;09:42:23;0;49	9827;8	44121;0;0;49;
$GPXUP;3635;09:42:24;0;49	98276;8	44103;0;0;50;
$GPXUP;3635;09:42:25;0;49	98283;8	44086;0;0;53;
$GPXUP;3635;09:42:26;0;49	98289;8	44068;0;0;53;
$GPXUP;3635;09:42:27;0;49	98292;8	44048;0;0;50;
$GPXUP;3635;09:42:28;0;49	9829;8	44029;0;0;49;
$GPXUP;3635;09:42:29;0;49	98282;8	44012;0;0;51;
$GPXUP;3635;09:42:30;0;49	98276;8	43994;0;0;51;
$GPXUP;3635;09:42:31;0;49	9827;8	43976;0;0;50;
$GPXUP;3635;09:42:32;0;49	98262;8	4396;0;0;49;
$GPXUP;3635;09:42:33;0;49	98254;8	43947;0;0;48;
$GPXUP;3635;09:42:34;0;49	98244;8	43935;0;0;49;
$GPXUP;3635;09:42:35;0;49	98234;8	43925;0;0;48;
$GPXUP;3635;09:42:36;0;49	98222;8	4392;0;0;48;
$GPXUP;3635;09:42:37;0;49	98209;8	43918;0;0;48;
$GPXUP;3635;09:42:38;0;49	98198;8	43911;0;0;48;
$GPXUP;3635;09:42:39;0;49	98188;8	43899;0;0;54;
$GPXUP;3635;09:42:40;0;49	9818;8	4388;0;0;56;
$GPXUP;3635;09:42:41;0;49	98176;8	43858;0;0;58;
$GPXUP;3635;09:42:42;0;49	98172;8	43836;0;0;57;
$GPXUP;3635;09:42:43;0;49	98166;8	43816;0;0;54;
$GPXUP;3635;09:42:44;0;49	98158;8	438;0;0;53;
$GPXUP;3635;09:42:45;0;49	98148;8	43789;0;0;47;
$GPXUP;3635;09:42:46;0;49	98136;8	43784;0;0;49;
$GPXUP;3635;09:42:47;0;49	98124;8	43779;0;0;51;
$GPXUP;3635;09:42:48;0;49	98112;8	43772;0;0;52;
$GPXUP;3635;09:42:49;0;49	98098;8	43768;0;0;55;
$GPXUP;3635;09:42:50;0;49	98084;8	43766;0;0;55;
$GPXUP;3635;09:42:51;0;49	9807;8	43765;0;0;57;
$GPXUP;3635;09:42:52;0;49	98055;8	43764;0;0;57;
$GPXUP;3635;09:42:53;0;49	98041;8	43764;0;0;56;
$GPXUP;3635;09:42:54;0;49	98027;8	43766;0;0;55;
$GPXUP;3635;09:42:55;0;49	98014;8	4377;0;0;54;
$GPXUP;3635;09:42:56;0;49	98;8	43775;0;0;56;
$GPXUP;3635;09:42:57;0;49	97986;8	43779;0;0;58;
$GPXUP;3635;09:42:58;0;49	97971;8	4378;0;0;59;
$GPXUP;3635;09:42:59;0;49	97956;8	43778;0;0;59;
$GPXUP;3635;09:43:00;0;49	97942;8	43778;0;0;57;
$GPXUP;3635;09:43:01;0;49	97928;8	43782;0;0;55;
$GPXUP;3635;09:43:02;0;49	97915;8	43786;0;0;53;
$GPXUP;3635;09:43:03;0;49	97903;8	4379;0;0;50;
$GPXUP;3635;09:43:04;0;49	97892;8	43795;0;0;46;
$GPXUP;3635;09:43:05;0;49	9788;8	43798;0;0;48;
$GPXUP;3635;09:43:06;0;49	97868;8	43796;0;0;51;
$GPXUP;3635;09:43:07;0;49	97856;8	4379;0;0;52;
$GPXUP;3635;09:43:08;0;49	97844;8	43777;0;0;56;
$GPXUP;3635;09:43:09;0;49	97833;8	43764;0;0;55;
$GPXUP;3635;09:43:10;0;49	97821;8	43755;0;0;54;
$GPXUP;3635;09:43:11;0;49	97808;8	43751;0;0;53;
$GPXUP;3635;09:43:12;0;49	97795;8	43754;0;0;51;
$GPXUP;3635;09:43:13;0;49	97783;8	43763;0;0;52;
$GPXUP;3635;09:43:14;0;49	9777;8	43768;0;0;52;
$GPXUP;3635;09:43:15;0;49	97757;8	43768;0;0;52;
$GPXUP;3635;09:43:16;0;49	97744;8	43762;0;0;53;
$GPXUP;3635;09:43:17;0;49	97733;8	4375;0;0;54;
$GPXUP;3635;09:43:18;0;49	97725;8	43732;0;0;53;
$GPXUP;3635;09:43:19;0;49	97727;8	43709;0;0;50;
$GPXUP;3635;09:43:20;0;49	97738;8	43686;0;0;52;
$GPXUP;3635;09:43:21;0;49	9775;8	43664;0;0;58;
$GPXUP;3635;09:43:22;0;49	97763;8	43647;0;0;59;
$GPXUP;3635;09:43:23;0;49	97777;8	43633;0;0;57;
$GPXUP;3635;09:43:24;0;49	97794;8	43624;0;0;62;
$GPXUP;3635;09:43:25;0;49	97811;8	43614;0;0;67;
$GPXUP;3635;09:43:26;0;49	97828;8	43602;0;0;71;
$GPXUP;3635;09:43:27;0;49	97843;8	43586;0;0;73;
$GPXUP;3635;09:43:28;0;49	97855;8	43565;0;0;71;
$GPXUP;3635;09:43:29;0;49	97862;8	43541;0;0;69;
$GPXUP;3635;09:43:30;0;49	97864;8	43515;0;0;65;
$GPXUP;3635;09:43:31;0;49	97861;8	4349;0;0;59;
$GPXUP;3635;09:43:32;0;49	97855;8	43469;0;0;55;
$GPXUP;3635;09:43:33;0;49	97848;8	4345;0;0;53;
$GPXUP;3635;09:43:34;0;49	97839;8	43435;0;0;48;
$GPXUP;3635;09:43:35;0;49	97828;8	43424;0;0;46;
$GPXUP;3635;09:43:36;0;49	97817;8	43414;0;0;49;
$GPXUP;3635;09:43:37;0;49	97805;8	43406;0;0;48;
$GPXUP;3635;09:43:38;0;49	97793;8	43399;0;0;48;
$GPXUP;3635;09:43:39;0;49	97782;8	43394;0;0;43;
$GPXUP;3635;09:43:40;0;49	97772;8	43396;0;0;41;
$GPXUP;3635;09:43:41;0;49	97764;8	43407;0;0;39;
$GPXUP;3635;09:43:42;0;49	97762;8	43426;0;0;37;
$GPXUP;3635;09:43:43;0;49	97768;8	43448;0;0;45;
$GPXUP;3635;09:43:44;0;49	97777;8	43466;0;0;44;
$GPXUP;3635;09:43:45;0;49	9779;8	43476;0;0;45;
$GPXUP;3635;09:43:46;0;49	97805;8	43481;0;0;48;
$GPXUP;3635;09:43:47;0;49	9782;8	43479;0;0;53;
$GPXUP;3635;09:43:48;0;49	97833;8	43466;0;0;56;
$GPXUP;3635;09:43:49;0;49	97843;8	43444;0;0;59;
$GPXUP;3635;09:43:50;0;49	97846;8	43419;0;0;57;
$GPXUP;3635;09:43:51;0;49	97844;8	43396;0;0;52;
$GPXUP;3635;09:43:52;0;49	97836;8	43376;0;0;49;
$GPXUP;3635;09:43:53;0;49	97824;8	43361;0;0;51;
$GPXUP;3635;09:43:54;0;49	97812;8	4335;0;0;50;
$GPXUP;3635;09:43:55;0;49	978;8	43348;0;0;43;
$GPXUP;3635;09:43:56;0;49	97788;8	43357;0;0;44;
$GPXUP;3635;09:43:57;0;49	97781;8	43374;0;0;45;
$GPXUP;3635;09:43:58;0;49	97775;8	43394;0;0;48;
$GPXUP;3635;09:43:59;0;49	97771;8	43413;0;0;49;
$GPXUP;3635;09:44:00;0;49	97768;8	43433;0;0;49;
$GPXUP;3635;09:44:01;0;49	97766;8	43453;0;0;50;
$GPXUP;3635;09:44:02;0;49	97764;8	43473;0;0;50;
$GPXUP;3635;09:44:03;0;49	97761;8	43491;0;0;48;
$GPXUP;3635;09:44:04;0;49	97754;8	43507;0;0;47;
$GPXUP;3635;09:44:05;0;49	97745;8	4352;0;0;50;
$GPXUP;3635;09:44:06;0;49	97734;8	43532;0;0;51;
$GPXUP;3635;09:44:07;0;49	97724;8	43542;0;0;49;
$GPXUP;3635;09:44:08;0;49	97712;8	43548;0;0;46;
$GPXUP;3635;09:44:09;0;49	977;8	43548;0;0;46;
$GPXUP;3635;09:44:10;0;49	97688;8	43545;0;0;44;
$GPXUP;3635;09:44:11;0;49	97677;8	43541;0;0;44;
$GPXUP;3635;09:44:12;0;49	97667;8	43532;0;0;46;
$GPXUP;3635;09:44:13;0;49	97658;8	43519;0;0;46;
$GPXUP;3635;09:44:14;0;49	97652;8	43503;0;0;48;
$GPXUP;3635;09:44:15;0;49	97649;8	43484;0;0;50;
$GPXUP;3635;09:44:16;0;49	97648;8	43464;0;0;50;
$GPXUP;3635;09:44:17;0;49	97653;8	43444;0;0;51;
$GPXUP;3635;09:44:18;0;49	97662;8	43426;0;0;49;
$GPXUP;3635;09:44:19;0;49	97675;8	43413;0;0;50;
$GPXUP;3635;09:44:20;0;49	97692;8	43407;0;0;56;
$GPXUP;3635;09:44:21;0;49	97709;8	4341;0;0;57;
$GPXUP;3635;09:44:22;0;49	97726;8	43419;0;0;62;
$GPXUP;3635;09:44:23;0;49	97742;8	43425;0;0;63;
$GPXUP;3635;09:44:24;0;49	97759;8	43426;0;0;64;
$GPXUP;3635;09:44:25;0;49	97776;8	43424;0;0;64;
$GPXUP;3635;09:44:26;0;49	97792;8	43421;0;0;63;
$GPXUP;3635;09:44:27;0;49	97808;8	4342;0;0;62;
$GPXUP;3635;09:44:28;0;49	97823;8	43428;0;0;62;
$GPXUP;3635;09:44:29;0;49	97836;8	43444;0;0;65;
$GPXUP;3635;09:44:30;0;49	97844;8	43463;0;0;57;
$GPXUP;3635;09:44:31;0;49	97845;8	43485;0;0;52;
$GPXUP;3635;09:44:32;0;49	97842;8	43507;0;0;51;
$GPXUP;3635;09:44:33;0;49	97842;8	43529;0;0;53;
$GPXUP;3635;09:44:34;0;49	97841;8	4355;0;0;50;
$GPXUP;3635;09:44:35;0;49	9784;8	43569;0;0;46;
$GPXUP;3635;09:44:36;0;49	97837;8	43587;0;0;45;
$GPXUP;3635;09:44:37;0;49	97833;8	43604;0;0;45;
$GPXUP;3635;09:44:38;0;49	97826;8	43618;0;0;43;
$GPXUP;3635;09:44:39;0;49	97815;8	43626;0;0;43;
$GPXUP;3635;09:44:40;0;49	97802;8	43628;0;0;45;
$GPXUP;3635;09:44:41;0;49	97791;8	43632;0;0;43;
$GPXUP;3635;09:44:42;0;49	97781;8	43641;0;0;44;
$GPXUP;3635;09:44:43;0;49	97774;8	43656;0;0;46;
$GPXUP;3635;09:44:44;0;49	97772;8	43676;0;0;50;
$GPXUP;3635;09:44:45;0;49	97772;8	43697;0;0;51;
$GPXUP;3635;09:44:46;0;49	97774;8	43718;0;0;53;
$GPXUP;3635;09:44:47;0;49	97773;8	4374;0;0;55;
$GPXUP;3635;09:44:48;0;49	97772;8	43761;0;0;56;
$GPXUP;3635;09:44:49;0;49	97769;8	43783;0;0;56;
$GPXUP;3635;09:44:50;0;49	97766;8	43804;0;0;54;
$GPXUP;3635;09:44:51;0;49	97762;8	43823;0;0;49;
$GPXUP;3635;09:44:52;0;49	97756;8	43838;0;0;45;
$GPXUP;3635;09:44:53;0;49	97749;8	43852;0;0;45;
$GPXUP;3635;09:44:54;0;49	97742;8	43866;0;0;46;
$GPXUP;3635;09:44:55;0;49	97737;8	43882;0;0;49;
$GPXUP;3635;09:44:56;0;49	97734;8	43901;0;0;54;
$GPXUP;3635;09:44:57;0;49	97735;8	43923;0;0;57;
$GPXUP;3635;09:44:58;0;49	97736;8	43945;0;0;54;
$GPXUP;3635;09:44:59;0;49	97736;8	43966;0;0;53;
$GPXUP;3635;09:45:00;0;49	97735;8	43986;0;0;51;
$GPXUP;3635;09:45:01;0;49	97732;8	44005;0;0;49;
$GPXUP;3635;09:45:02;0;49	97729;8	44023;0;0;48;
$GPXUP;3635;09:45:03;0;49	97725;8	44041;0;0;51;
$GPXUP;3635;09:45:04;0;49	97723;8	4406;0;0;50;
$GPXUP;3635;09:45:05;0;49	97722;8	4408;0;0;50;
$GPXUP;3635;09:45:06;0;49	97722;8	44099;0;0;51;
$GPXUP;3635;09:45:07;0;49	97722;8	44118;0;0;48;
$GPXUP;3635;09:45:08;0;49	9772;8	44135;0;0;44;
$GPXUP;3635;09:45:09;0;49	97713;8	44148;0;0;40;
$GPXUP;3635;09:45:10;0;49	97702;8	44154;0;0;44;
$GPXUP;3635;09:45:11;0;49	9769;8	4416;0;0;45;
$GPXUP;3635;09:45:12;0;49	97678;8	44165;0;0;45;
$GPXUP;3635;09:45:13;0;49	97666;8	4417;0;0;46;
$GPXUP;3635;09:45:14;0;49	97656;8	44175;0;0;45;
$GPXUP;3635;09:45:15;0;49	97646;8	44184;0;0;44;
$GPXUP;3635;09:45:16;0;49	9764;8	442;0;0;48;
$GPXUP;3635;09:45:17;0;49	97638;8	4422;0;0;49;
$GPXUP;3635;09:45:18;0;49	97638;8	4424;0;0;49;
$GPXUP;3635;09:45:19;0;49	97638;8	44259;0;0;45;
$GPXUP;3635;09:45:20;0;49	97634;8	44276;0;0;44;
$GPXUP;3635;09:45:21;0;49	97626;8	44289;0;0;47;
$GPXUP;3635;09:45:22;0;49	97615;8	44296;0;0;45;
$GPXUP;3635;09:45:23;0;49	97601;8	44296;0;0;50;
$GPXUP;3635;09:45:24;0;49	97587;8	44294;0;0;51;
$GPXUP;3635;09:45:25;0;49	97574;8	44289;0;0;52;
$GPXUP;3635;09:45:26;0;49	97561;8	44283;0;0;52;
$GPXUP;3635;09:45:27;0;49	97548;8	44277;0;0;52;
$GPXUP;3635;09:45:28;0;49	97536;8	44276;0;0;48;
$GPXUP;3635;09:45:29;0;49	97524;8	44278;0;0;47;
$GPXUP;3635;09:45:30;0;49	97512;8	44282;0;0;49;
$GPXUP;3635;09:45:31;0;49	975;8	44286;0;0;50;
$GPXUP;3635;09:45:32;0;49	97487;8	44288;0;0;51;
$GPXUP;3635;09:45:33;0;49	97474;8	4429;0;0;52;
$GPXUP;3635;09:45:34;0;49	97461;8	44289;0;0;54;
$GPXUP;3635;09:45:35;0;49	97448;8	44284;0;0;56;
$GPXUP;3635;09:45:36;0;49	97434;8	44276;0;0;57;
$GPXUP;3635;09:45:37;0;49	9742;8	4427;0;0;57;
$GPXUP;3635;09:45:38;0;49	97407;8	44263;0;0;55;
$GPXUP;3635;09:45:39;0;49	97394;8	44258;0;0;56;
$GPXUP;3635;09:45:40;0;49	97379;8	44255;0;0;57;
$GPXUP;3635;09:45:41;0;49	97365;8	44252;0;0;57;
$GPXUP;3635;09:45:42;0;49	97352;8	44245;0;0;57;
$GPXUP;3635;09:45:43;0;49	97338;8	44238;0;0;57;
$GPXUP;3635;09:45:44;0;49	97324;8	44231;0;0;60;
$GPXUP;3635;09:45:45;0;49	9731;8	44221;0;0;62;
$GPXUP;3635;09:45:46;0;49	97296;8	44211;0;0;63;
$GPXUP;3635;09:45:47;0;49	97281;8	44203;0;0;63;
$GPXUP;3635;09:45:48;0;49	97266;8	44202;0;0;59;
$GPXUP;3635;09:45:49;0;49	97252;8	4421;0;0;59;
$GPXUP;3635;09:45:50;0;49	97238;8	44218;0;0;57;
$GPXUP;3635;09:45:51;0;49	97224;8	44225;0;0;59;
$GPXUP;3635;09:45:52;0;49	9721;8	44229;0;0;56;
$GPXUP;3635;09:45:53;0;49	97197;8	44229;0;0;52;
$GPXUP;3635;09:45:54;0;49	97185;8	44224;0;0;49;
$GPXUP;3635;09:45:55;0;49	97173;8	44218;0;0;50;
$GPXUP;3635;09:45:56;0;49	97162;8	44214;0;0;47;
$GPXUP;3635;09:45:57;0;49	97151;8	44215;0;0;45;
$GPXUP;3635;09:45:58;0;49	97141;8	44222;0;0;45;
$GPXUP;3635;09:45:59;0;49	97133;8	44235;0;0;45;
$GPXUP;3635;09:46:00;0;49	97127;8	4425;0;0;48;
$GPXUP;3635;09:46:01;0;49	9712;8	44264;0;0;46;
$GPXUP;3635;09:46:02;0;49	9711;8	44275;0;0;46;
$GPXUP;3635;09:46:03;0;49	97101;8	44286;0;0;49;
$GPXUP;3635;09:46:04;0;49	97092;8	443;0;0;51;
$GPXUP;3635;09:46:05;0;49	97085;8	44318;0;0;54;
$GPXUP;3635;09:46:06;0;49	97077;8	44335;0;0;52;
$GPXUP;3635;09:46:07;0;49	97068;8	44349;0;0;52;
$GPXUP;3635;09:46:08;0;49	97058;8	4436;0;0;50;
$GPXUP;3635;09:46:09;0;49	97046;8	44367;0;0;49;
$GPXUP;3635;09:46:10;0;49	97033;8	44373;0;0;53;
$GPXUP;3635;09:46:11;0;49	9702;8	4438;0;0;54;
$GPXUP;3635;09:46:12;0;49	97009;8	44393;0;0;57;
$GPXUP;3635;09:46:13;0;49	96998;8	44408;0;0;58;
$GPXUP;3635;09:46:14;0;49	96988;8	44422;0;0;56;
$GPXUP;3635;09:46:15;0;49	96976;8	44433;0;0;55;
$GPXUP;3635;09:46:16;0;49	96963;8	4444;0;0;52;
$GPXUP;3635;09:46:17;0;49	9695;8	4444;0;0;47;
$GPXUP;3635;09:46:18;0;49	96938;8	44431;0;0;50;
$GPXUP;3635;09:46:19;0;49	96926;8	44416;0;0;57;
$GPXUP;3635;09:46:20;0;49	96914;8	44404;0;0;54;
$GPXUP;3635;09:46:21;0;49	96903;8	444;0;0;47;
$GPXUP;3635;09:46:22;0;49	96892;8	44409;0;0;46;
$GPXUP;3635;09:46:23;0;49	96881;8	44428;0;0;56;
$GPXUP;3635;09:46:24;0;49	96871;8	44446;0;0;58;
$GPXUP;3635;09:46:25;0;49	9686;8	44462;0;0;55;
$GPXUP;3635;09:46:26;0;49	96848;8	44472;0;0;53;
$GPXUP;3635;09:46:27;0;49	96836;8	44478;0;0;50;
$GPXUP;3635;09:46:28;0;49	96824;8	44479;0;0;48;
$GPXUP;3635;09:46:29;0;49	96812;8	44477;0;0;51;
$GPXUP;3635;09:46:30;0;49	96798;8	44472;0;0;56;
$GPXUP;3635;09:46:31;0;49	96785;8	44466;0;0;57;
$GPXUP;3635;09:46:32;0;49	9677;8	4446;0;0;60;
$GPXUP;3635;09:46:33;0;49	96755;8	44456;0;0;62;
$GPXUP;3635;09:46:34;0;49	9674;8	44456;0;0;61;
$GPXUP;3635;09:46:35;0;49	96726;8	44464;0;0;59;
$GPXUP;3635;09:46:36;0;49	96716;8	44482;0;0;55;
$GPXUP;3635;09:46:37;0;49	96706;8	44499;0;0;55;
$GPXUP;3635;09:46:38;0;49	96696;8	44512;0;0;48;
$GPXUP;3635;09:46:39;0;49	96688;8	44521;0;0;40;
$GPXUP;3635;09:46:40;0;49	96682;8	44528;0;0;32;
$GPXUP;3635;09:46:41;0;49	96678;8	44532;0;0;23;
$GPXUP;3635;09:46:42;0;49	9668;8	4453;0;0;7;
$GPXUP;3635;09:46:43;0;49	96682;8	44528;0;0;0;
$GPXUP;3635;09:46:44;0;49	96683;8	44529;0;0;0;
$GPXUP;3635;09:46:45;0;49	96683;8	44529;0;0;0;
$GPXUP;3635;09:46:46;0;49	96683;8	44529;0;0;0;
$GPXUP;3635;09:46:47;0;49	96683;8	44529;0;0;0;
$GPXUP;3635;09:46:48;0;49	96683;8	44529;0;0;0;
$GPXUP;3635;09:46:49;0;49	96683;8	44529;0;0;0;
$GPXUP;3635;09:46:50;0;49	96683;8	44529;0;0;0;
$GPXUP;3635;09:46:51;0;49	96683;8	44529;0;0;0;
$GPXUP;3635;09:46:52;0;49	96683;8	44529;0;0;0;
$GPXUP;3635;09:46:53;0;49	96683;8	44529;0;0;0;
$GPXUP;3635;09:46:54;0;49	96683;8	44529;0;0;0;
$GPXUP;3635;09:46:55;0;49	96683;8	44529;0;0;0;
$GPXUP;3635;09:46:56;0;49	96683;8	44529;0;0;0;
$GPXUP;3635;09:46:57;0;49	96683;8	44529;0;0;0;
$GPXUP;3635;09:46:58;0;49	96683;8	44529;0;0;0;
$GPXUP;3635;09:46:59;0;49	96683;8	44529;0;0;0;
$GPXUP;3635;09:47:00;0;49	96689;8	44524;0;0;0;
$GPXUP;3635;09:47:01;0;49	96689;8	44524;0;0;0;
$GPXUP;3635;09:47:02;0;49	9669;8	44524;0;0;1;
$GPXUP;3635;09:47:03;0;49	9669;8	44524;0;0;0;
$GPXUP;3635;09:47:04;0;49	9669;8	44524;0;0;0;
$GPXUP;3635;09:47:05;0;49	9669;8	44524;0;0;0;
$GPXUP;3635;09:47:06;0;49	9669;8	44524;0;0;0;
$GPXUP;3635;09:47:07;0;49	9669;8	44524;0;0;0;
$GPXUP;3635;09:47:08;0;49	9669;8	44524;0;0;0;
$GPXUP;3635;09:47:09;0;49	9669;8	44524;0;0;0;
$GPXUP;3635;09:47:10;0;49	9669;8	44524;0;0;0;
$GPXUP;3635;09:47:11;0;49	9669;8	44524;0;0;0;
$GPXUP;3635;09:47:12;0;49	9669;8	44524;0;0;0;
$GPXUP;3635;09:47:13;0;49	9669;8	44524;0;0;0;
$GPXUP;3635;09:47:14;0;49	96685;8	44522;0;0;1;
$GPXUP;3635;09:47:15;0;49	96685;8	44522;0;0;0;
$GPXUP;3635;09:47:16;0;49	96685;8	44522;0;0;0;
$GPXUP;3635;09:47:17;0;49	96686;8	44522;0;0;0;
$GPXUP;3635;09:47:18;0;49	96686;8	44522;0;0;0;
$GPXUP;3635;09:47:19;0;49	96686;8	44522;0;0;0;
$GPXUP;3635;09:47:20;0;49	96686;8	44522;0;0;0;
$GPXUP;3635;09:47:21;0;49	96686;8	44522;0;0;0;
$GPXUP;3635;09:47:22;0;49	96686;8	44522;0;0;0;
$GPXUP;3635;09:47:23;0;49	96686;8	44522;0;0;0;
$GPXUP;3635;09:47:24;0;49	96686;8	44522;0;0;0;
$GPXUP;3635;09:47:25;0;49	96686;8	44522;0;0;0;
$GPXUP;3635;09:47:26;0;49	96686;8	44522;0;0;0;
$GPXUP;3635;09:47:27;0;49	96686;8	44522;0;0;0;
$GPXUP;3635;09:47:28;0;49	96686;8	44522;0;0;0;
$GPXUP;3635;09:47:29;0;49	96686;8	44522;0;0;0;
$GPXUP;3635;09:47:30;0;49	96686;8	44522;0;0;0;
$GPXUP;3635;09:47:31;0;49	96686;8	44522;0;0;0;
$GPXUP;3635;09:47:32;0;49	96686;8	44522;0;0;0;
$GPXUP;3635;09:47:33;0;49	96686;8	44522;0;0;0;
$GPXUP;3635;09:47:34;0;49	96686;8	44522;0;0;0;
$GPXUP;3635;09:47:35;0;49	96686;8	44522;0;0;0;
$GPXUP;3635;09:47:36;0;49	96686;8	44522;0;0;0;
$GPXUP;3635;09:47:37;0;49	96686;8	44522;0;0;0;
$GPXUP;3635;09:47:38;0;49	96686;8	44522;0;0;0;
$GPXUP;3635;09:47:39;0;49	96686;8	44522;0;0;0;
$GPXUP;3635;09:47:40;0;49	96686;8	44522;0;0;0;
$GPXUP;3635;09:47:41;0;49	96686;8	44522;0;0;0;
$GPXUP;3635;09:47:42;0;49	96686;8	44522;0;0;0;
$GPXUP;3635;09:47:43;0;49	96686;8	44522;0;0;0;
$GPXUP;3635;09:47:44;0;49	96686;8	44522;0;0;0;
$GPXUP;3635;09:47:45;0;49	96686;8	44522;0;0;0;
$GPXUP;3635;09:47:46;0;49	96686;8	44522;0;0;0;
$GPXUP;3635;09:47:47;0;49	96686;8	44522;0;0;0;
$GPXUP;3635;09:47:48;0;49	96686;8	44522;0;0;0;
$GPXUP;3635;09:47:49;0;49	96686;8	44522;0;0;0;
$GPXUP;3635;09:47:50;0;49	96686;8	44522;0;0;0;
$GPXUP;3635;09:47:51;0;49	96686;8	44522;0;0;0;
$GPXUP;3635;09:47:52;0;49	96686;8	44522;0;0;0;
$GPXUP;3635;09:47:53;0;49	96686;8	44522;0;0;0;
$GPXUP;3635;09:47:54;0;49	96686;8	44522;0;0;0;
$GPXUP;3635;09:47:55;0;49	96686;8	44522;0;0;0;
$GPXUP;3635;09:47:56;0;49	96686;8	44522;0;0;0;
$GPXUP;3635;09:47:57;0;49	96686;8	44522;0;0;0;
$GPXUP;3635;09:47:58;0;49	96686;8	44522;0;0;0;
$GPXUP;3635;09:47:59;0;49	96686;8	44522;0;0;0;
$GPXUP;3635;09:48:00;0;49	96686;8	44522;0;0;0;
$GPXUP;3635;09:48:01;0;49	96686;8	44522;0;0;0;
$GPXUP;3635;09:48:02;0;49	96686;8	44522;0;0;0;
$GPXUP;3635;09:48:03;0;49	96686;8	44522;0;0;0;
$GPXUP;3635;09:48:04;0;49	96686;8	44522;0;0;0;
$GPXUP;3635;09:48:05;0;49	96686;8	44522;0;0;0;
$GPXUP;3635;09:48:06;0;49	96686;8	44522;0;0;0;
$GPXUP;3635;09:48:07;0;49	96686;8	44522;0;0;0;
$GPXUP;3635;09:48:08;0;49	96694;8	44524;0;0;1;
$GPXUP;3635;09:48:09;0;49	96694;8	44524;0;0;0;
$GPXUP;3635;09:48:10;0;49	96694;8	44524;0;0;0;
$GPXUP;3635;09:48:11;0;49	96695;8	44524;0;0;0;
$GPXUP;3635;09:48:12;0;49	96695;8	44524;0;0;0;
$GPXUP;3635;09:48:13;0;49	96695;8	44524;0;0;0;
$GPXUP;3635;09:48:14;0;49	96695;8	44524;0;0;0;
$GPXUP;3635;09:48:15;0;49	96695;8	44524;0;0;0;
$GPXUP;3635;09:48:16;0;49	96695;8	44524;0;0;0;
$GPXUP;3635;09:48:17;0;49	96695;8	44524;0;0;0;
$GPXUP;3635;09:48:18;0;49	96695;8	44524;0;0;0;
$GPXUP;3635;09:48:19;0;49	96695;8	44524;0;0;0;
$GPXUP;3635;09:48:20;0;49	96695;8	44524;0;0;0;
$GPXUP;3635;09:48:21;0;49	96695;8	44524;0;0;0;
$GPXUP;3635;09:48:22;0;49	96695;8	44524;0;0;0;
$GPXUP;3635;09:48:23;0;49	96695;8	44524;0;0;0;
$GPXUP;3635;09:48:24;0;49	96695;8	44524;0;0;0;
$GPXUP;3635;09:48:25;0;49	96695;8	44524;0;0;0;
$GPXUP;3635;09:48:26;0;49	96695;8	44524;0;0;0;
$GPXUP;3635;09:48:27;0;49	96695;8	44524;0;0;0;
$GPXUP;3635;09:48:28;0;49	96695;8	44524;0;0;0;
$GPXUP;3635;09:48:29;0;49	96695;8	44524;0;0;0;
$GPXUP;3635;09:48:30;0;49	96689;8	44519;0;0;0;
$GPXUP;3635;09:48:31;0;49	96689;8	44519;0;0;0;
$GPXUP;3635;09:48:32;0;49	96688;8	44519;0;0;0;
$GPXUP;3635;09:48:33;0;49	96688;8	44518;0;0;0;
$GPXUP;3635;09:48:34;0;49	96688;8	44518;0;0;0;
$GPXUP;3635;09:48:35;0;49	96688;8	44518;0;0;0;
$GPXUP;3635;09:48:36;0;49	96688;8	44518;0;0;0;
$GPXUP;3635;09:48:37;0;49	96688;8	44518;0;0;0;
$GPXUP;3635;09:48:38;0;49	96688;8	44518;0;0;0;
$GPXUP;3635;09:48:39;0;49	96688;8	44518;0;0;0;
$GPXUP;3635;09:48:40;0;49	96688;8	44518;0;0;0;
$GPXUP;3635;09:48:41;0;49	96688;8	44518;0;0;0;
$GPXUP;3635;09:48:42;0;49	96688;8	44518;0;0;0;
$GPXUP;3635;09:48:43;0;49	96688;8	44518;0;0;0;
$GPXUP;3635;09:48:44;0;49	96688;8	44518;0;0;0;
$GPXUP;3635;09:48:45;0;49	96688;8	44518;0;0;0;
$GPXUP;3635;09:48:46;0;49	96688;8	44518;0;0;0;
$GPXUP;3635;09:48:47;0;49	96688;8	44518;0;0;0;
$GPXUP;3635;09:48:48;0;49	96688;8	44518;0;0;0;
$GPXUP;3635;09:48:49;0;49	96688;8	44518;0;0;0;
$GPXUP;3635;09:48:50;0;49	96688;8	44518;0;0;0;
$GPXUP;3635;09:48:51;0;49	96688;8	44518;0;0;0;
$GPXUP;3635;09:48:52;0;49	96688;8	44518;0;0;0;
$GPXUP;3635;09:48:53;0;49	96688;8	44518;0;0;0;
$GPXUP;3635;09:48:54;0;49	96688;8	44518;0;0;0;
$GPXUP;3635;09:48:55;0;49	96688;8	44518;0;0;0;
$GPXUP;3635;09:48:56;0;49	96688;8	44518;0;0;0;
$GPXUP;3635;09:48:57;0;49	96688;8	44518;0;0;0;
$GPXUP;3635;09:48:58;0;49	96688;8	44518;0;0;0;
$GPXUP;3635;09:48:59;0;49	96688;8	44518;0;0;0;
$GPXUP;3635;09:49:00;0;49	96688;8	44518;0;0;0;
$GPXUP;3635;09:49:01;0;49	96688;8	44518;0;0;0;
$GPXUP;3635;09:49:02;0;49	96688;8	44518;0;0;0;
$GPXUP;3635;09:49:03;0;49	96688;8	44518;0;0;0;
$GPXUP;3635;09:49:04;0;49	96688;8	44518;0;0;0;
$GPXUP;3635;09:49:05;0;49	96688;8	44518;0;0;0;
$GPXUP;3635;09:49:06;0;49	96688;8	44518;0;0;0;
$GPXUP;3635;09:49:07;0;49	96688;8	44518;0;0;0;
$GPXUP;3635;09:49:08;0;49	96688;8	44518;0;0;0;
$GPXUP;3635;09:49:09;0;49	96688;8	44518;0;0;0;
$GPXUP;3635;09:49:10;0;49	96688;8	44518;0;0;0;
$GPXUP;3635;09:49:11;0;49	96688;8	44518;0;0;0;
$GPXUP;3635;09:49:12;0;49	96688;8	44518;0;0;0;
$GPXUP;3635;09:49:13;0;49	96688;8	44518;0;0;0;
$GPXUP;3635;09:49:14;0;49	96688;8	44518;0;0;0;
$GPXUP;3635;09:49:15;0;49	96688;8	44518;0;0;0;
$GPXUP;3635;09:49:16;0;49	96688;8	44518;0;0;0;
$GPXUP;3635;09:49:17;0;49	96688;8	44518;0;0;0;
$GPXUP;3635;09:49:18;0;49	96688;8	44518;0;0;0;
$GPXUP;3635;09:49:19;0;49	96688;8	44518;0;0;0;
$GPXUP;3635;09:49:20;0;49	96688;8	44518;0;0;0;
$GPXUP;3635;09:49:21;0;49	96688;8	44518;0;0;0;
$GPXUP;3635;09:49:22;0;49	96688;8	44518;0;0;0;
$GPXUP;3635;09:49:23;0;49	96688;8	44518;0;0;0;
$GPXUP;3635;09:49:24;0;49	96688;8	44518;0;0;0;
$GPXUP;3635;09:49:25;0;49	96688;8	44518;0;0;0;
$GPXUP;3635;09:49:26;0;49	96688;8	44518;0;0;0;
$GPXUP;3635;09:49:27;0;49	96688;8	44518;0;0;0;
$GPXUP;3635;09:49:28;0;49	96695;8	44521;0;0;1;
$GPXUP;3635;09:49:29;0;49	96696;8	44521;0;0;1;
$GPXUP;3635;09:49:30;0;49	96697;8	44521;0;0;1;
$GPXUP;3635;09:49:31;0;49	96698;8	44522;0;0;0;
$GPXUP;3635;09:49:32;0;49	96698;8	44522;0;0;0;
$GPXUP;3635;09:49:33;0;49	96698;8	44522;0;0;0;
$GPXUP;3635;09:49:34;0;49	96698;8	44522;0;0;0;
$GPXUP;3635;09:49:35;0;49	96698;8	44522;0;0;0;
$GPXUP;3635;09:49:36;0;49	96698;8	44522;0;0;0;
$GPXUP;3635;09:49:37;0;49	96698;8	44522;0;0;0;
$GPXUP;3635;09:49:38;0;49	96698;8	44522;0;0;0;
$GPXUP;3635;09:49:39;0;49	96698;8	44522;0;0;0;
$GPXUP;3635;09:49:40;0;49	96698;8	44522;0;0;0;
$GPXUP;3635;09:49:41;0;49	96698;8	44522;0;0;0;
$GPXUP;3635;09:49:42;0;49	96698;8	44522;0;0;0;
$GPXUP;3635;09:49:43;0;49	96698;8	44522;0;0;0;
$GPXUP;3635;09:49:44;0;49	96698;8	44522;0;0;0;
$GPXUP;3635;09:49:45;0;49	96698;8	44522;0;0;0;
$GPXUP;3635;09:49:46;0;49	96698;8	44522;0;0;0;
$GPXUP;3635;09:49:47;0;49	96698;8	44522;0;0;0;
$GPXUP;3635;09:49:48;0;49	96698;8	44522;0;0;0;
$GPXUP;3635;09:49:49;0;49	96698;8	44522;0;0;0;
$GPXUP;3635;09:49:50;0;49	96698;8	44522;0;0;0;
$GPXUP;3635;09:49:51;0;49	96698;8	44522;0;0;0;
$GPXUP;3635;09:49:52;0;49	96698;8	44522;0;0;0;
$GPXUP;3635;09:49:53;0;49	96698;8	44522;0;0;0;
$GPXUP;3635;09:49:54;0;49	96698;8	44522;0;0;0;
$GPXUP;3635;09:49:55;0;49	96698;8	44522;0;0;0;
$GPXUP;3635;09:49:56;0;49	96698;8	44522;0;0;0;
$GPXUP;3635;09:49:57;0;49	96698;8	44522;0;0;0;
$GPXUP;3635;09:49:58;0;49	96698;8	44522;0;0;0;
$GPXUP;3635;09:49:59;0;49	96698;8	44522;0;0;0;
$GPXUP;3635;09:50:00;0;49	96698;8	44522;0;0;0;
$GPXUP;3635;09:50:01;0;49	96698;8	44522;0;0;0;
$GPXUP;3635;09:50:02;0;49	96698;8	44522;0;0;0;
$GPXUP;3635;09:50:03;0;49	96698;8	44522;0;0;0;
$GPXUP;3635;09:50:04;0;49	96698;8	44522;0;0;0;
$GPXUP;3635;09:50:05;0;49	96698;8	44522;0;0;0;
$GPXUP;3635;09:50:06;0;49	96698;8	44522;0;0;0;
$GPXUP;3635;09:50:07;0;49	96698;8	44522;0;0;0;
$GPXUP;3635;09:50:08;0;49	96698;8	44522;0;0;0;
$GPXUP;3635;09:50:09;0;49	96698;8	44522;0;0;0;
$GPXUP;3635;09:50:10;0;49	96698;8	44522;0;0;0;
$GPXUP;3635;09:50:11;0;49	96698;8	44522;0;0;0;
$GPXUP;3635;09:50:12;0;49	96698;8	44522;0;0;0;
$GPXUP;3635;09:50:13;0;49	96698;8	44522;0;0;0;
$GPXUP;3635;09:50:14;0;49	96698;8	44522;0;0;0;
$GPXUP;3635;09:50:15;0;49	96698;8	44522;0;0;0;
$GPXUP;3635;09:50:16;0;49	96698;8	44522;0;0;0;
$GPXUP;3635;09:50:17;0;49	96698;8	44522;0;0;0;
$GPXUP;3635;09:50:18;0;49	96698;8	44522;0;0;0;
$GPXUP;3635;09:50:19;0;49	96691;8	44518;0;0;0;
$GPXUP;3635;09:50:20;0;49	96691;8	44518;0;0;0;
$GPXUP;3635;09:50:21;0;49	96691;8	44518;0;0;0;
$GPXUP;3635;09:50:22;0;49	9669;8	44518;0;0;0;
$GPXUP;3635;09:50:23;0;49	9669;8	44518;0;0;0;
$GPXUP;3635;09:50:24;0;49	9669;8	44518;0;0;0;
$GPXUP;3635;09:50:25;0;49	9669;8	44518;0;0;0;
$GPXUP;3635;09:50:26;0;49	9669;8	44518;0;0;0;
$GPXUP;3635;09:50:27;0;49	9669;8	44518;0;0;0;
$GPXUP;3635;09:50:28;0;49	9669;8	44518;0;0;0;
$GPXUP;3635;09:50:29;0;49	9669;8	44518;0;0;0;
$GPXUP;3635;09:50:30;0;49	9669;8	44518;0;0;0;
$GPXUP;3635;09:50:31;0;49	9669;8	44518;0;0;0;
$GPXUP;3635;09:50:32;0;49	9669;8	44518;0;0;0;
$GPXUP;3635;09:50:33;0;49	9669;8	44518;0;0;0;
$GPXUP;3635;09:50:34;0;49	9669;8	44518;0;0;0;
$GPXUP;3635;09:50:35;0;49	9669;8	44518;0;0;0;
$GPXUP;3635;09:50:36;0;49	9669;8	44518;0;0;0;
$GPXUP;3635;09:50:37;0;49	9669;8	44518;0;0;0;
$GPXUP;3635;09:50:38;0;49	9669;8	44518;0;0;0;
$GPXUP;3635;09:50:39;0;49	9669;8	44518;0;0;0;
$GPXUP;3635;09:50:40;0;49	9669;8	44518;0;0;0;
$GPXUP;3635;09:50:41;0;49	9669;8	44518;0;0;0;
$GPXUP;3635;09:50:42;0;49	9669;8	44518;0;0;0;
$GPXUP;3635;09:50:43;0;49	9669;8	44518;0;0;0;
$GPXUP;3635;09:50:44;0;49	9669;8	44518;0;0;0;
$GPXUP;3635;09:50:45;0;49	9669;8	44518;0;0;0;
$GPXUP;3635;09:50:46;0;49	9669;8	44518;0;0;0;
$GPXUP;3635;09:50:47;0;49	9669;8	44518;0;0;0;
$GPXUP;3635;09:50:48;0;49	9669;8	44518;0;0;0;
$GPXUP;3635;09:50:49;0;49	96696;8	4452;0;0;1;
$GPXUP;3635;09:50:50;0;49	96696;8	4452;0;0;0;
$GPXUP;3635;09:50:51;0;49	96697;8	4452;0;0;0;
$GPXUP;3635;09:50:52;0;49	96697;8	4452;0;0;0;
$GPXUP;3635;09:50:53;0;49	96697;8	4452;0;0;0;
$GPXUP;3635;09:50:54;0;49	96697;8	4452;0;0;0;
$GPXUP;3635;09:50:55;0;49	96697;8	4452;0;0;0;
$GPXUP;3635;09:50:56;0;49	96697;8	4452;0;0;0;
$GPXUP;3635;09:50:57;0;49	96697;8	4452;0;0;0;
$GPXUP;3635;09:50:58;0;49	96697;8	4452;0;0;0;
$GPXUP;3635;09:50:59;0;49	96697;8	4452;0;0;0;
$GPXUP;3635;09:51:00;0;49	96697;8	4452;0;0;0;
$GPXUP;3635;09:51:01;0;49	96697;8	4452;0;0;0;
$GPXUP;3635;09:51:02;0;49	96697;8	4452;0;0;0;
$GPXUP;3635;09:51:03;0;49	96697;8	4452;0;0;0;
$GPXUP;3635;09:51:04;0;49	96697;8	4452;0;0;0;
$GPXUP;3635;09:51:05;0;49	96697;8	4452;0;0;0;
$GPXUP;3635;09:51:06;0;49	96697;8	4452;0;0;0;
$GPXUP;3635;09:51:07;0;49	96697;8	4452;0;0;0;
$GPXUP;3635;09:51:08;0;49	96697;8	4452;0;0;0;
$GPXUP;3635;09:51:09;0;49	96697;8	4452;0;0;0;
$GPXUP;3635;09:51:10;0;49	96697;8	4452;0;0;0;
$GPXUP;3635;09:51:11;0;49	96697;8	4452;0;0;0;
$GPXUP;3635;09:51:12;0;49	96697;8	4452;0;0;0;
$GPXUP;3635;09:51:13;0;49	96697;8	4452;0;0;0;
$GPXUP;3635;09:51:14;0;49	96697;8	4452;0;0;0;
$GPXUP;3635;09:51:15;0;49	96697;8	4452;0;0;0;
$GPXUP;3635;09:51:16;0;49	96697;8	4452;0;0;0;
$GPXUP;3635;09:51:17;0;49	96697;8	4452;0;0;0;
$GPXUP;3635;09:51:18;0;49	96697;8	4452;0;0;0;
$GPXUP;3635;09:51:19;0;49	96697;8	4452;0;0;0;
$GPXUP;3635;09:51:20;0;49	96697;8	4452;0;0;0;
$GPXUP;3635;09:51:21;0;49	96697;8	4452;0;0;0;
$GPXUP;3635;09:51:22;0;49	96697;8	4452;0;0;0;
$GPXUP;3635;09:51:23;0;49	96697;8	4452;0;0;0;
$GPXUP;3635;09:51:24;0;49	96697;8	4452;0;0;0;
$GPXUP;3635;09:51:25;0;49	96697;8	4452;0;0;0;
$GPXUP;3635;09:51:26;0;49	96697;8	4452;0;0;0;
$GPXUP;3635;09:51:27;0;49	96697;8	4452;0;0;0;
$GPXUP;3635;09:51:28;0;49	96697;8	4452;0;0;0;
$GPXUP;3635;09:51:29;0;49	96697;8	4452;0;0;0;
$GPXUP;3635;09:51:30;0;49	96697;8	4452;0;0;0;
$GPXUP;3635;09:51:31;0;49	96697;8	4452;0;0;0;
$GPXUP;3635;09:51:32;0;49	96697;8	4452;0;0;0;
$GPXUP;3635;09:51:33;0;49	96697;8	4452;0;0;0;
$GPXUP;3635;09:51:34;0;49	96697;8	4452;0;0;0;
[truncated: 3,404 more rows]
