# Supplementary material for: Pigeon Navigation: Different Routes Lead to Frankfurt
Source: PLoS One. 2014 Nov 12;9(11):e112439. doi: 10.1371/journal.pone.0112439 (PMC4229201; doi:10.1371/journal.pone.0112439)
Supplement: File S4 — Files containing the original track data and a ‘Read me’ explaining the data format. (ZIP) [file pone.0112439.s004.zip › S-KST/090804xup06_208.log]

$GPXUP;3635;08:25:57;0;49	96934;8	43535;0;0;0;
$GPXUP;3635;08:25:58;0;49	96932;8	43535;0;0;2;
$GPXUP;3635;08:25:59;0;49	96932;8	43534;0;0;2;
$GPXUP;3635;08:26:00;0;49	96931;8	43534;0;0;3;
$GPXUP;3635;08:26:01;0;49	96928;8	43536;0;0;9;
$GPXUP;3635;08:26:02;0;49	96921;8	43544;0;0;26;
$GPXUP;3635;08:26:03;0;49	96912;8	43558;0;0;42;
$GPXUP;3635;08:26:04;0;49	96905;8	43577;0;0;46;
$GPXUP;3635;08:26:05;0;49	96903;8	43595;0;0;42;
$GPXUP;3635;08:26:06;0;49	96907;8	43612;0;0;41;
$GPXUP;3635;08:26:07;0;49	96916;8	43628;0;0;41;
$GPXUP;3635;08:26:08;0;49	9693;8	43639;0;0;46;
$GPXUP;3635;08:26:09;0;49	96948;8	43645;0;0;55;
$GPXUP;3635;08:26:10;0;49	96965;8	43646;0;0;60;
$GPXUP;3635;08:26:11;0;49	96981;8	43643;0;0;60;
$GPXUP;3635;08:26:12;0;49	96996;8	43635;0;0;61;
$GPXUP;3635;08:26:13;0;49	9701;8	43622;0;0;62;
$GPXUP;3635;08:26:14;0;49	97021;8	43606;0;0;57;
$GPXUP;3635;08:26:15;0;49	9703;8	43589;0;0;52;
$GPXUP;3635;08:26:16;0;49	97036;8	4357;0;0;53;
$GPXUP;3635;08:26:17;0;49	97043;8	43552;0;0;55;
$GPXUP;3635;08:26:18;0;49	97051;8	43534;0;0;56;
$GPXUP;3635;08:26:19;0;49	9706;8	43519;0;0;54;
$GPXUP;3635;08:26:20;0;49	97072;8	43508;0;0;52;
$GPXUP;3635;08:26:21;0;49	97084;8	43504;0;0;45;
$GPXUP;3635;08:26:22;0;49	97097;8	43512;0;0;45;
$GPXUP;3635;08:26:23;0;49	97108;8	43531;0;0;53;
$GPXUP;3635;08:26:24;0;49	97114;8	43554;0;0;55;
$GPXUP;3635;08:26:25;0;49	97116;8	43578;0;0;55;
$GPXUP;3635;08:26:26;0;49	97114;8	43602;0;0;55;
$GPXUP;3635;08:26:27;0;49	97107;8	43624;0;0;56;
$GPXUP;3635;08:26:28;0;49	97096;8	43642;0;0;56;
$GPXUP;3635;08:26:29;0;49	97082;8	43653;0;0;56;
$GPXUP;3635;08:26:30;0;49	97066;8	43661;0;0;60;
$GPXUP;3635;08:26:31;0;49	97051;8	43667;0;0;59;
$GPXUP;3635;08:26:32;0;49	97035;8	43669;0;0;59;
$GPXUP;3635;08:26:33;0;49	9702;8	43668;0;0;58;
$GPXUP;3635;08:26:34;0;49	97006;8	43664;0;0;56;
$GPXUP;3635;08:26:35;0;49	96993;8	43656;0;0;54;
$GPXUP;3635;08:26:36;0;49	9698;8	43649;0;0;51;
$GPXUP;3635;08:26:37;0;49	96967;8	43643;0;0;53;
$GPXUP;3635;08:26:38;0;49	96954;8	43637;0;0;54;
$GPXUP;3635;08:26:39;0;49	96942;8	43627;0;0;56;
$GPXUP;3635;08:26:40;0;49	96931;8	43612;0;0;57;
$GPXUP;3635;08:26:41;0;49	96924;8	43593;0;0;58;
$GPXUP;3635;08:26:42;0;49	96918;8	43571;0;0;58;
$GPXUP;3635;08:26:43;0;49	96912;8	43549;0;0;58;
$GPXUP;3635;08:26:44;0;49	96907;8	43528;0;0;59;
$GPXUP;3635;08:26:45;0;49	969;8	43508;0;0;55;
$GPXUP;3635;08:26:46;0;49	96892;8	43491;0;0;50;
$GPXUP;3635;08:26:47;0;49	96879;8	43481;0;0;48;
$GPXUP;3635;08:26:48;0;49	96864;8	43479;0;0;52;
$GPXUP;3635;08:26:49;0;49	96847;8	43486;0;0;57;
$GPXUP;3635;08:26:50;0;49	96834;8	435;0;0;57;
$GPXUP;3635;08:26:51;0;49	96825;8	43518;0;0;55;
$GPXUP;3635;08:26:52;0;49	96819;8	4354;0;0;56;
$GPXUP;3635;08:26:53;0;49	96814;8	43562;0;0;55;
$GPXUP;3635;08:26:54;0;49	96812;8	43583;0;0;52;
$GPXUP;3635;08:26:55;0;49	96812;8	43603;0;0;51;
$GPXUP;3635;08:26:56;0;49	96814;8	43623;0;0;51;
$GPXUP;3635;08:26:57;0;49	96817;8	43643;0;0;51;
$GPXUP;3635;08:26:58;0;49	96823;8	43662;0;0;53;
$GPXUP;3635;08:26:59;0;49	9683;8	43682;0;0;59;
$GPXUP;3635;08:27:00;0;49	96838;8	43702;0;0;57;
$GPXUP;3635;08:27:01;0;49	96846;8	43721;0;0;53;
$GPXUP;3635;08:27:02;0;49	96854;8	43737;0;0;52;
$GPXUP;3635;08:27:03;0;49	96864;8	43752;0;0;54;
$GPXUP;3635;08:27:04;0;49	96874;8	43768;0;0;60;
$GPXUP;3635;08:27:05;0;49	96886;8	43785;0;0;61;
$GPXUP;3635;08:27:06;0;49	96896;8	43802;0;0;61;
$GPXUP;3635;08:27:07;0;49	96906;8	43819;0;0;58;
$GPXUP;3635;08:27:08;0;49	96917;8	43835;0;0;57;
$GPXUP;3635;08:27:09;0;49	96928;8	43849;0;0;56;
$GPXUP;3635;08:27:10;0;49	96939;8	43864;0;0;56;
$GPXUP;3635;08:27:11;0;49	96949;8	43879;0;0;56;
$GPXUP;3635;08:27:12;0;49	96958;8	43896;0;0;56;
$GPXUP;3635;08:27:13;0;49	96965;8	43915;0;0;58;
$GPXUP;3635;08:27:14;0;49	9697;8	43936;0;0;59;
$GPXUP;3635;08:27:15;0;49	96973;8	43958;0;0;58;
$GPXUP;3635;08:27:16;0;49	96973;8	4398;0;0;55;
$GPXUP;3635;08:27:17;0;49	96969;8	44001;0;0;52;
$GPXUP;3635;08:27:18;0;49	96963;8	44019;0;0;52;
$GPXUP;3635;08:27:19;0;49	96958;8	44038;0;0;51;
$GPXUP;3635;08:27:20;0;49	96954;8	44057;0;0;52;
$GPXUP;3635;08:27:21;0;49	96952;8	44078;0;0;55;
$GPXUP;3635;08:27:22;0;49	9695;8	44099;0;0;56;
$GPXUP;3635;08:27:23;0;49	96945;8	4412;0;0;61;
$GPXUP;3635;08:27:24;0;49	96939;8	44142;0;0;60;
$GPXUP;3635;08:27:25;0;49	96933;8	44164;0;0;59;
$GPXUP;3635;08:27:26;0;49	9693;8	44186;0;0;59;
$GPXUP;3635;08:27:27;0;49	96926;8	44208;0;0;59;
$GPXUP;3635;08:27:28;0;49	96921;8	4423;0;0;62;
$GPXUP;3635;08:27:29;0;49	96916;8	44253;0;0;62;
$GPXUP;3635;08:27:30;0;49	96909;8	44274;0;0;59;
$GPXUP;3635;08:27:31;0;49	96903;8	44294;0;0;57;
$GPXUP;3635;08:27:32;0;49	96897;8	44314;0;0;58;
$GPXUP;3635;08:27:33;0;49	96891;8	44335;0;0;57;
$GPXUP;3635;08:27:34;0;49	96887;8	44356;0;0;57;
$GPXUP;3635;08:27:35;0;49	96884;8	44378;0;0;58;
$GPXUP;3635;08:27:36;0;49	9688;8	444;0;0;59;
$GPXUP;3635;08:27:37;0;49	96877;8	44423;0;0;61;
$GPXUP;3635;08:27:38;0;49	96874;8	44446;0;0;61;
$GPXUP;3635;08:27:39;0;49	96872;8	44469;0;0;60;
$GPXUP;3635;08:27:40;0;49	96871;8	44492;0;0;59;
$GPXUP;3635;08:27:41;0;49	96872;8	44514;0;0;56;
$GPXUP;3635;08:27:42;0;49	96878;8	44534;0;0;54;
$GPXUP;3635;08:27:43;0;49	96885;8	44552;0;0;55;
$GPXUP;3635;08:27:44;0;49	96892;8	4457;0;0;55;
$GPXUP;3635;08:27:45;0;49	96897;8	4459;0;0;56;
$GPXUP;3635;08:27:46;0;49	96899;8	44611;0;0;55;
$GPXUP;3635;08:27:47;0;49	96897;8	44632;0;0;54;
$GPXUP;3635;08:27:48;0;49	9689;8	44651;0;0;52;
$GPXUP;3635;08:27:49;0;49	96879;8	44665;0;0;53;
$GPXUP;3635;08:27:50;0;49	96866;8	44674;0;0;54;
$GPXUP;3635;08:27:51;0;49	96852;8	44678;0;0;51;
$GPXUP;3635;08:27:52;0;49	96838;8	44674;0;0;51;
$GPXUP;3635;08:27:53;0;49	96824;8	44664;0;0;55;
$GPXUP;3635;08:27:54;0;49	96811;8	44654;0;0;55;
$GPXUP;3635;08:27:55;0;49	96796;8	44644;0;0;58;
$GPXUP;3635;08:27:56;0;49	96783;8	44635;0;0;59;
$GPXUP;3635;08:27:57;0;49	96769;8	44628;0;0;58;
$GPXUP;3635;08:27:58;0;49	96755;8	44623;0;0;56;
$GPXUP;3635;08:27:59;0;49	96741;8	44622;0;0;56;
$GPXUP;3635;08:28:00;0;49	96727;8	44627;0;0;57;
$GPXUP;3635;08:28:01;0;49	96714;8	44635;0;0;53;
$GPXUP;3635;08:28:02;0;49	96704;8	44647;0;0;51;
$GPXUP;3635;08:28:03;0;49	96696;8	44663;0;0;51;
$GPXUP;3635;08:28:04;0;49	9669;8	44682;0;0;55;
$GPXUP;3635;08:28:05;0;49	96687;8	44704;0;0;60;
$GPXUP;3635;08:28:06;0;49	96686;8	44729;0;0;61;
$GPXUP;3635;08:28:07;0;49	96686;8	44753;0;0;60;
$GPXUP;3635;08:28:08;0;49	96686;8	44776;0;0;59;
$GPXUP;3635;08:28:09;0;49	96686;8	44799;0;0;56;
$GPXUP;3635;08:28:10;0;49	9669;8	4482;0;0;55;
$GPXUP;3635;08:28:11;0;49	96698;8	44839;0;0;56;
$GPXUP;3635;08:28:12;0;49	9671;8	44854;0;0;58;
$GPXUP;3635;08:28:13;0;49	96723;8	44869;0;0;59;
$GPXUP;3635;08:28:14;0;49	96735;8	44884;0;0;59;
$GPXUP;3635;08:28:15;0;49	96746;8	449;0;0;61;
$GPXUP;3635;08:28:16;0;49	96758;8	44916;0;0;62;
$GPXUP;3635;08:28:17;0;49	9677;8	44932;0;0;62;
$GPXUP;3635;08:28:18;0;49	96782;8	44946;0;0;62;
$GPXUP;3635;08:28:19;0;49	96795;8	44961;0;0;65;
$GPXUP;3635;08:28:20;0;49	9681;8	44975;0;0;68;
$GPXUP;3635;08:28:21;0;49	96824;8	44989;0;0;67;
$GPXUP;3635;08:28:22;0;49	96837;8	45005;0;0;66;
$GPXUP;3635;08:28:23;0;49	96849;8	45022;0;0;64;
$GPXUP;3635;08:28:24;0;49	96862;8	45038;0;0;64;
$GPXUP;3635;08:28:25;0;49	96876;8	4505;0;0;66;
$GPXUP;3635;08:28:26;0;49	96892;8	4506;0;0;66;
$GPXUP;3635;08:28:27;0;49	96908;8	45066;0;0;63;
$GPXUP;3635;08:28:28;0;49	96923;8	45073;0;0;61;
$GPXUP;3635;08:28:29;0;49	96937;8	45082;0;0;58;
$GPXUP;3635;08:28:30;0;49	9695;8	45092;0;0;61;
$GPXUP;3635;08:28:31;0;49	96964;8	45103;0;0;61;
$GPXUP;3635;08:28:32;0;49	96976;8	45118;0;0;61;
$GPXUP;3635;08:28:33;0;49	96985;8	45136;0;0;61;
$GPXUP;3635;08:28:34;0;49	96993;8	45156;0;0;62;
$GPXUP;3635;08:28:35;0;49	97001;8	45177;0;0;62;
$GPXUP;3635;08:28:36;0;49	97007;8	45199;0;0;63;
$GPXUP;3635;08:28:37;0;49	97008;8	45222;0;0;56;
$GPXUP;3635;08:28:38;0;49	97;8	4524;0;0;48;
$GPXUP;3635;08:28:39;0;49	96985;8	4525;0;0;48;
$GPXUP;3635;08:28:40;0;49	96968;8	45252;0;0;49;
$GPXUP;3635;08:28:41;0;49	96952;8	45247;0;0;53;
$GPXUP;3635;08:28:42;0;49	96938;8	45235;0;0;54;
$GPXUP;3635;08:28:43;0;49	96927;8	45217;0;0;55;
$GPXUP;3635;08:28:44;0;49	96913;8	45201;0;0;63;
$GPXUP;3635;08:28:45;0;49	96899;8	45188;0;0;61;
$GPXUP;3635;08:28:46;0;49	96884;8	45182;0;0;57;
$GPXUP;3635;08:28:47;0;49	96869;8	45183;0;0;58;
$GPXUP;3635;08:28:48;0;49	96854;8	45189;0;0;56;
$GPXUP;3635;08:28:49;0;49	96842;8	45199;0;0;56;
$GPXUP;3635;08:28:50;0;49	96828;8	4521;0;0;56;
$GPXUP;3635;08:28:51;0;49	96816;8	45218;0;0;57;
$GPXUP;3635;08:28:52;0;49	96801;8	45222;0;0;58;
$GPXUP;3635;08:28:53;0;49	96787;8	45222;0;0;59;
$GPXUP;3635;08:28:54;0;49	96772;8	45217;0;0;60;
$GPXUP;3635;08:28:55;0;49	96758;8	45207;0;0;62;
$GPXUP;3635;08:28:56;0;49	96747;8	45192;0;0;63;
$GPXUP;3635;08:28:57;0;49	96736;8	45174;0;0;63;
$GPXUP;3635;08:28:58;0;49	96727;8	45154;0;0;62;
$GPXUP;3635;08:28:59;0;49	96716;8	45138;0;0;61;
$GPXUP;3635;08:29:00;0;49	96704;8	45124;0;0;60;
$GPXUP;3635;08:29:01;0;49	96691;8	45112;0;0;60;
$GPXUP;3635;08:29:02;0;49	96678;8	45101;0;0;59;
$GPXUP;3635;08:29:03;0;49	96666;8	45088;0;0;57;
$GPXUP;3635;08:29:04;0;49	96655;8	45074;0;0;56;
$GPXUP;3635;08:29:05;0;49	96644;8	4506;0;0;56;
$GPXUP;3635;08:29:06;0;49	96632;8	45046;0;0;59;
$GPXUP;3635;08:29:07;0;49	96621;8	4503;0;0;65;
$GPXUP;3635;08:29:08;0;49	96611;8	45008;0;0;68;
$GPXUP;3635;08:29:09;0;49	96606;8	44982;0;0;69;
$GPXUP;3635;08:29:10;0;49	96604;8	44954;0;0;67;
$GPXUP;3635;08:29:11;0;49	96604;8	44928;0;0;67;
$GPXUP;3635;08:29:12;0;49	96605;8	44901;0;0;67;
$GPXUP;3635;08:29:13;0;49	96605;8	44874;0;0;67;
$GPXUP;3635;08:29:14;0;49	96605;8	44847;0;0;68;
$GPXUP;3635;08:29:15;0;49	96604;8	44821;0;0;68;
$GPXUP;3635;08:29:16;0;49	96601;8	44796;0;0;60;
$GPXUP;3635;08:29:17;0;49	96593;8	44777;0;0;52;
$GPXUP;3635;08:29:18;0;49	9658;8	44765;0;0;50;
$GPXUP;3635;08:29:19;0;49	96562;8	44762;0;0;53;
$GPXUP;3635;08:29:20;0;49	96546;8	44765;0;0;54;
$GPXUP;3635;08:29:21;0;49	96531;8	44772;0;0;54;
$GPXUP;3635;08:29:22;0;49	96518;8	44784;0;0;54;
$GPXUP;3635;08:29:23;0;49	96507;8	44798;0;0;54;
$GPXUP;3635;08:29:24;0;49	96498;8	44816;0;0;56;
$GPXUP;3635;08:29:25;0;49	9649;8	44834;0;0;56;
$GPXUP;3635;08:29:26;0;49	96481;8	44852;0;0;55;
$GPXUP;3635;08:29:27;0;49	96473;8	44869;0;0;52;
$GPXUP;3635;08:29:28;0;49	96467;8	44888;0;0;52;
$GPXUP;3635;08:29:29;0;49	96465;8	44908;0;0;53;
$GPXUP;3635;08:29:30;0;49	96465;8	44929;0;0;54;
$GPXUP;3635;08:29:31;0;49	96468;8	4495;0;0;54;
$GPXUP;3635;08:29:32;0;49	96474;8	4497;0;0;55;
$GPXUP;3635;08:29:33;0;49	96484;8	44987;0;0;58;
$GPXUP;3635;08:29:34;0;49	96496;8	45003;0;0;58;
$GPXUP;3635;08:29:35;0;49	96508;8	45018;0;0;57;
$GPXUP;3635;08:29:36;0;49	96521;8	45028;0;0;58;
$GPXUP;3635;08:29:37;0;49	96535;8	45035;0;0;58;
$GPXUP;3635;08:29:38;0;49	96551;8	45034;0;0;60;
$GPXUP;3635;08:29:39;0;49	96566;8	45026;0;0;57;
$GPXUP;3635;08:29:40;0;49	96578;8	45008;0;0;58;
$GPXUP;3635;08:29:41;0;49	96586;8	44986;0;0;59;
$GPXUP;3635;08:29:42;0;49	96591;8	44962;0;0;60;
$GPXUP;3635;08:29:43;0;49	96593;8	44938;0;0;60;
$GPXUP;3635;08:29:44;0;49	96592;8	44914;0;0;60;
$GPXUP;3635;08:29:45;0;49	96589;8	4489;0;0;58;
$GPXUP;3635;08:29:46;0;49	96583;8	4487;0;0;57;
$GPXUP;3635;08:29:47;0;49	96574;8	44853;0;0;53;
$GPXUP;3635;08:29:48;0;49	96562;8	44842;0;0;48;
$GPXUP;3635;08:29:49;0;49	96547;8	44836;0;0;55;
$GPXUP;3635;08:29:50;0;49	96532;8	44829;0;0;57;
$GPXUP;3635;08:29:51;0;49	96518;8	44823;0;0;57;
$GPXUP;3635;08:29:52;0;49	96503;8	44821;0;0;57;
$GPXUP;3635;08:29:53;0;49	96488;8	44825;0;0;55;
$GPXUP;3635;08:29:54;0;49	96476;8	44835;0;0;52;
$GPXUP;3635;08:29:55;0;49	96469;8	44853;0;0;51;
$GPXUP;3635;08:29:56;0;49	96466;8	44876;0;0;55;
$GPXUP;3635;08:29:57;0;49	96466;8	44898;0;0;53;
$GPXUP;3635;08:29:58;0;49	96469;8	4492;0;0;52;
$GPXUP;3635;08:29:59;0;49	96476;8	4494;0;0;54;
$GPXUP;3635;08:30:00;0;49	96485;8	44958;0;0;56;
$GPXUP;3635;08:30:01;0;49	96496;8	44974;0;0;58;
$GPXUP;3635;08:30:02;0;49	96506;8	44992;0;0;57;
$GPXUP;3635;08:30:03;0;49	96515;8	45009;0;0;55;
$GPXUP;3635;08:30:04;0;49	96523;8	45028;0;0;57;
$GPXUP;3635;08:30:05;0;49	9653;8	45048;0;0;57;
$GPXUP;3635;08:30:06;0;49	96537;8	45067;0;0;56;
$GPXUP;3635;08:30:07;0;49	96547;8	45084;0;0;57;
$GPXUP;3635;08:30:08;0;49	96559;8	45096;0;0;55;
$GPXUP;3635;08:30:09;0;49	96572;8	45103;0;0;55;
$GPXUP;3635;08:30:10;0;49	96587;8	45107;0;0;57;
$GPXUP;3635;08:30:11;0;49	96602;8	45106;0;0;60;
$GPXUP;3635;08:30:12;0;49	96618;8	45099;0;0;62;
$GPXUP;3635;08:30:13;0;49	96632;8	45085;0;0;60;
$GPXUP;3635;08:30:14;0;49	96642;8	45063;0;0;61;
$GPXUP;3635;08:30:15;0;49	96647;8	45036;0;0;64;
$GPXUP;3635;08:30:16;0;49	96647;8	45011;0;0;57;
$GPXUP;3635;08:30:17;0;49	96642;8	4499;0;0;48;
$GPXUP;3635;08:30:18;0;49	9663;8	44974;0;0;44;
$GPXUP;3635;08:30:19;0;49	96615;8	44966;0;0;48;
$GPXUP;3635;08:30:20;0;49	96598;8	4496;0;0;57;
$GPXUP;3635;08:30:21;0;49	96581;8	44958;0;0;55;
$GPXUP;3635;08:30:22;0;49	96566;8	4496;0;0;56;
$GPXUP;3635;08:30:23;0;49	96551;8	44965;0;0;56;
$GPXUP;3635;08:30:24;0;49	96537;8	44971;0;0;58;
$GPXUP;3635;08:30:25;0;49	96523;8	4498;0;0;57;
$GPXUP;3635;08:30:26;0;49	96512;8	44994;0;0;57;
$GPXUP;3635;08:30:27;0;49	96504;8	45014;0;0;59;
$GPXUP;3635;08:30:28;0;49	96501;8	45036;0;0;56;
$GPXUP;3635;08:30:29;0;49	96503;8	45058;0;0;54;
$GPXUP;3635;08:30:30;0;49	96508;8	4508;0;0;53;
$GPXUP;3635;08:30:31;0;49	96514;8	45099;0;0;51;
$GPXUP;3635;08:30:32;0;49	96524;8	45115;0;0;48;
$GPXUP;3635;08:30:33;0;49	96539;8	45125;0;0;53;
$GPXUP;3635;08:30:34;0;49	96556;8	45134;0;0;64;
$GPXUP;3635;08:30:35;0;49	96572;8	45144;0;0;62;
$GPXUP;3635;08:30:36;0;49	96584;8	45158;0;0;58;
$GPXUP;3635;08:30:37;0;49	96596;8	45173;0;0;59;
$GPXUP;3635;08:30:38;0;49	96607;8	45189;0;0;60;
$GPXUP;3635;08:30:39;0;49	96618;8	45205;0;0;60;
$GPXUP;3635;08:30:40;0;49	96629;8	45222;0;0;59;
$GPXUP;3635;08:30:41;0;49	96636;8	4524;0;0;56;
$GPXUP;3635;08:30:42;0;49	96644;8	45259;0;0;58;
$GPXUP;3635;08:30:43;0;49	96655;8	45276;0;0;61;
$GPXUP;3635;08:30:44;0;49	96668;8	45289;0;0;59;
$GPXUP;3635;08:30:45;0;49	96682;8	45298;0;0;56;
$GPXUP;3635;08:30:46;0;49	96697;8	45299;0;0;56;
$GPXUP;3635;08:30:47;0;49	96712;8	45296;0;0;61;
$GPXUP;3635;08:30:48;0;49	96728;8	4529;0;0;58;
$GPXUP;3635;08:30:49;0;49	96742;8	45286;0;0;57;
$GPXUP;3635;08:30:50;0;49	96756;8	45284;0;0;54;
$GPXUP;3635;08:30:51;0;49	9677;8	45282;0;0;56;
$GPXUP;3635;08:30:52;0;49	96784;8	45277;0;0;58;
$GPXUP;3635;08:30:53;0;49	96798;8	45267;0;0;61;
$GPXUP;3635;08:30:54;0;49	96808;8	4525;0;0;60;
$GPXUP;3635;08:30:55;0;49	96816;8	45228;0;0;61;
$GPXUP;3635;08:30:56;0;49	96823;8	45206;0;0;63;
$GPXUP;3635;08:30:57;0;49	96827;8	45181;0;0;66;
$GPXUP;3635;08:30:58;0;49	9683;8	45154;0;0;67;
$GPXUP;3635;08:30:59;0;49	96834;8	45128;0;0;68;
$GPXUP;3635;08:31:00;0;49	9684;8	45104;0;0;67;
$GPXUP;3635;08:31:01;0;49	96849;8	45082;0;0;64;
$GPXUP;3635;08:31:02;0;49	96859;8	45061;0;0;64;
$GPXUP;3635;08:31:03;0;49	96868;8	4504;0;0;65;
$GPXUP;3635;08:31:04;0;49	96877;8	45019;0;0;65;
$GPXUP;3635;08:31:05;0;49	96886;8	44999;0;0;63;
$GPXUP;3635;08:31:06;0;49	96896;8	4498;0;0;64;
$GPXUP;3635;08:31:07;0;49	96906;8	44959;0;0;67;
$GPXUP;3635;08:31:08;0;49	96917;8	44939;0;0;68;
$GPXUP;3635;08:31:09;0;49	96928;8	4492;0;0;69;
$GPXUP;3635;08:31:10;0;49	96939;8	44898;0;0;71;
$GPXUP;3635;08:31:11;0;49	96949;8	44875;0;0;75;
$GPXUP;3635;08:31:12;0;49	96961;8	44851;0;0;80;
$GPXUP;3635;08:31:13;0;49	96974;8	4483;0;0;72;
$GPXUP;3635;08:31:14;0;49	96988;8	44813;0;0;66;
$GPXUP;3635;08:31:15;0;49	97002;8	448;0;0;63;
$GPXUP;3635;08:31:16;0;49	97016;8	44788;0;0;61;
$GPXUP;3635;08:31:17;0;49	97029;8	44777;0;0;58;
$GPXUP;3635;08:31:18;0;49	97042;8	44768;0;0;57;
$GPXUP;3635;08:31:19;0;49	97055;8	44756;0;0;57;
$GPXUP;3635;08:31:20;0;49	97066;8	44743;0;0;56;
$GPXUP;3635;08:31:21;0;49	97074;8	44726;0;0;57;
$GPXUP;3635;08:31:22;0;49	9708;8	44704;0;0;62;
$GPXUP;3635;08:31:23;0;49	97082;8	4468;0;0;64;
$GPXUP;3635;08:31:24;0;49	97081;8	44655;0;0;63;
$GPXUP;3635;08:31:25;0;49	97074;8	44631;0;0;63;
$GPXUP;3635;08:31:26;0;49	97063;8	44608;0;0;65;
$GPXUP;3635;08:31:27;0;49	97052;8	44586;0;0;66;
$GPXUP;3635;08:31:28;0;49	9704;8	44566;0;0;71;
$GPXUP;3635;08:31:29;0;49	97027;8	44544;0;0;75;
$GPXUP;3635;08:31:30;0;49	97016;8	4452;0;0;73;
$GPXUP;3635;08:31:31;0;49	97005;8	44496;0;0;71;
$GPXUP;3635;08:31:32;0;49	96995;8	44473;0;0;71;
$GPXUP;3635;08:31:33;0;49	96984;8	4445;0;0;73;
$GPXUP;3635;08:31:34;0;49	96972;8	44427;0;0;76;
$GPXUP;3635;08:31:35;0;49	96962;8	44403;0;0;73;
$GPXUP;3635;08:31:36;0;49	96952;8	44378;0;0;72;
$GPXUP;3635;08:31:37;0;49	96944;8	44354;0;0;68;
$GPXUP;3635;08:31:38;0;49	96936;8	44331;0;0;66;
$GPXUP;3635;08:31:39;0;49	96932;8	44306;0;0;66;
$GPXUP;3635;08:31:40;0;49	96928;8	44281;0;0;67;
$GPXUP;3635;08:31:41;0;49	96927;8	44256;0;0;64;
$GPXUP;3635;08:31:42;0;49	9693;8	44233;0;0;57;
$GPXUP;3635;08:31:43;0;49	96939;8	44215;0;0;53;
$GPXUP;3635;08:31:44;0;49	96955;8	44202;0;0;60;
$GPXUP;3635;08:31:45;0;49	96971;8	44193;0;0;57;
$GPXUP;3635;08:31:46;0;49	96986;8	44187;0;0;57;
$GPXUP;3635;08:31:47;0;49	97;8	44177;0;0;55;
$GPXUP;3635;08:31:48;0;49	97012;8	44166;0;0;56;
$GPXUP;3635;08:31:49;0;49	97024;8	44154;0;0;59;
$GPXUP;3635;08:31:50;0;49	97037;8	44142;0;0;61;
$GPXUP;3635;08:31:51;0;49	9705;8	44129;0;0;62;
$GPXUP;3635;08:31:52;0;49	97064;8	44116;0;0;65;
$GPXUP;3635;08:31:53;0;49	97079;8	44103;0;0;67;
$GPXUP;3635;08:31:54;0;49	97094;8	4409;0;0;69;
$GPXUP;3635;08:31:55;0;49	97109;8	4408;0;0;65;
$GPXUP;3635;08:31:56;0;49	97125;8	44075;0;0;60;
$GPXUP;3635;08:31:57;0;49	9714;8	44073;0;0;61;
$GPXUP;3635;08:31:58;0;49	97156;8	4407;0;0;62;
$GPXUP;3635;08:31:59;0;49	97172;8	44064;0;0;63;
$GPXUP;3635;08:32:00;0;49	97188;8	44057;0;0;63;
$GPXUP;3635;08:32:01;0;49	97204;8	44051;0;0;65;
$GPXUP;3635;08:32:02;0;49	97219;8	44041;0;0;68;
$GPXUP;3635;08:32:03;0;49	97235;8	4403;0;0;66;
$GPXUP;3635;08:32:04;0;49	9725;8	4402;0;0;62;
$GPXUP;3635;08:32:05;0;49	97265;8	44013;0;0;63;
$GPXUP;3635;08:32:06;0;49	9728;8	44006;0;0;62;
$GPXUP;3635;08:32:07;0;49	97295;8	43996;0;0;64;
$GPXUP;3635;08:32:08;0;49	97309;8	43984;0;0;64;
$GPXUP;3635;08:32:09;0;49	97323;8	43972;0;0;63;
$GPXUP;3635;08:32:10;0;49	97336;8	43959;0;0;62;
$GPXUP;3635;08:32:11;0;49	97349;8	43945;0;0;64;
$GPXUP;3635;08:32:12;0;49	97362;8	4393;0;0;66;
$GPXUP;3635;08:32:13;0;49	97375;8	43912;0;0;68;
$GPXUP;3635;08:32:14;0;49	97387;8	43894;0;0;70;
$GPXUP;3635;08:32:15;0;49	97399;8	43874;0;0;72;
$GPXUP;3635;08:32:16;0;49	97412;8	43855;0;0;69;
$GPXUP;3635;08:32:17;0;49	97425;8	43839;0;0;62;
$GPXUP;3635;08:32:18;0;49	97439;8	4383;0;0;62;
$GPXUP;3635;08:32:19;0;49	97456;8	43831;0;0;63;
$GPXUP;3635;08:32:20;0;49	97472;8	43839;0;0;60;
$GPXUP;3635;08:32:21;0;49	97485;8	4385;0;0;57;
$GPXUP;3635;08:32:22;0;49	97499;8	43858;0;0;59;
$GPXUP;3635;08:32:23;0;49	97514;8	43862;0;0;62;
$GPXUP;3635;08:32:24;0;49	9753;8	4386;0;0;67;
$GPXUP;3635;08:32:25;0;49	97547;8	43857;0;0;67;
$GPXUP;3635;08:32:26;0;49	97563;8	43854;0;0;67;
$GPXUP;3635;08:32:27;0;49	9758;8	43851;0;0;67;
$GPXUP;3635;08:32:28;0;49	97597;8	43849;0;0;69;
$GPXUP;3635;08:32:29;0;49	97614;8	43846;0;0;69;
$GPXUP;3635;08:32:30;0;49	97631;8	43843;0;0;65;
$GPXUP;3635;08:32:31;0;49	97647;8	4384;0;0;65;
$GPXUP;3635;08:32:32;0;49	97663;8	43835;0;0;64;
$GPXUP;3635;08:32:33;0;49	97679;8	4383;0;0;64;
$GPXUP;3635;08:32:34;0;49	97694;8	43822;0;0;66;
$GPXUP;3635;08:32:35;0;49	9771;8	43813;0;0;67;
$GPXUP;3635;08:32:36;0;49	97726;8	43806;0;0;67;
$GPXUP;3635;08:32:37;0;49	97742;8	43799;0;0;67;
$GPXUP;3635;08:32:38;0;49	97758;8	4379;0;0;64;
$GPXUP;3635;08:32:39;0;49	97772;8	4378;0;0;61;
$GPXUP;3635;08:32:40;0;49	97785;8	43774;0;0;58;
$GPXUP;3635;08:32:41;0;49	97796;8	43776;0;0;53;
$GPXUP;3635;08:32:42;0;49	9781;8	43773;0;0;59;
$GPXUP;3635;08:32:43;0;49	97824;8	43766;0;0;61;
$GPXUP;3635;08:32:44;0;49	97836;8	43752;0;0;63;
$GPXUP;3635;08:32:45;0;49	97849;8	43735;0;0;65;
$GPXUP;3635;08:32:46;0;49	9786;8	43719;0;0;61;
$GPXUP;3635;08:32:47;0;49	9787;8	43701;0;0;60;
$GPXUP;3635;08:32:48;0;49	97879;8	43683;0;0;60;
$GPXUP;3635;08:32:49;0;49	97889;8	43666;0;0;61;
$GPXUP;3635;08:32:50;0;49	97901;8	43652;0;0;62;
$GPXUP;3635;08:32:51;0;49	97914;8	43639;0;0;63;
$GPXUP;3635;08:32:52;0;49	97928;8	4363;0;0;64;
$GPXUP;3635;08:32:53;0;49	97943;8	43621;0;0;63;
$GPXUP;3635;08:32:54;0;49	97958;8	43613;0;0;63;
$GPXUP;3635;08:32:55;0;49	97972;8	43603;0;0;62;
$GPXUP;3635;08:32:56;0;49	97985;8	4359;0;0;64;
$GPXUP;3635;08:32:57;0;49	97996;8	43572;0;0;63;
$GPXUP;3635;08:32:58;0;49	98006;8	43554;0;0;64;
$GPXUP;3635;08:32:59;0;49	98017;8	43536;0;0;66;
$GPXUP;3635;08:33:00;0;49	9803;8	43519;0;0;63;
$GPXUP;3635;08:33:01;0;49	98042;8	43504;0;0;62;
$GPXUP;3635;08:33:02;0;49	98055;8	43491;0;0;63;
$GPXUP;3635;08:33:03;0;49	98069;8	4348;0;0;63;
$GPXUP;3635;08:33:04;0;49	98084;8	43472;0;0;63;
$GPXUP;3635;08:33:05;0;49	981;8	43471;0;0;66;
$GPXUP;3635;08:33:06;0;49	98114;8	43479;0;0;62;
$GPXUP;3635;08:33:07;0;49	98123;8	43498;0;0;56;
$GPXUP;3635;08:33:08;0;49	98127;8	43522;0;0;54;
$GPXUP;3635;08:33:09;0;49	98128;8	43546;0;0;55;
$GPXUP;3635;08:33:10;0;49	98124;8	4357;0;0;52;
$GPXUP;3635;08:33:11;0;49	98118;8	43589;0;0;50;
$GPXUP;3635;08:33:12;0;49	98108;8	43599;0;0;39;
$GPXUP;3635;08:33:13;0;49	98093;8	43596;0;0;41;
$GPXUP;3635;08:33:14;0;49	98078;8	43589;0;0;51;
$GPXUP;3635;08:33:15;0;49	98064;8	43586;0;0;54;
$GPXUP;3635;08:33:16;0;49	98048;8	43581;0;0;60;
$GPXUP;3635;08:33:17;0;49	98034;8	43569;0;0;61;
$GPXUP;3635;08:33:18;0;49	98026;8	43547;0;0;60;
$GPXUP;3635;08:33:19;0;49	98021;8	43522;0;0;60;
$GPXUP;3635;08:33:20;0;49	98018;8	43498;0;0;57;
$GPXUP;3635;08:33:21;0;49	98018;8	43475;0;0;54;
$GPXUP;3635;08:33:22;0;49	98022;8	43453;0;0;54;
$GPXUP;3635;08:33:23;0;49	98027;8	43432;0;0;54;
$GPXUP;3635;08:33:24;0;49	98031;8	43411;0;0;55;
$GPXUP;3635;08:33:25;0;49	98035;8	43389;0;0;58;
$GPXUP;3635;08:33:26;0;49	98041;8	43367;0;0;60;
$GPXUP;3635;08:33:27;0;49	98048;8	43346;0;0;59;
$GPXUP;3635;08:33:28;0;49	98055;8	43325;0;0;59;
$GPXUP;3635;08:33:29;0;49	9806;8	43303;0;0;61;
$GPXUP;3635;08:33:30;0;49	9806;8	43279;0;0;60;
$GPXUP;3635;08:33:31;0;49	98057;8	43256;0;0;60;
$GPXUP;3635;08:33:32;0;49	9805;8	43234;0;0;63;
$GPXUP;3635;08:33:33;0;49	98045;8	4321;0;0;65;
$GPXUP;3635;08:33:34;0;49	98041;8	43185;0;0;64;
$GPXUP;3635;08:33:35;0;49	98041;8	43161;0;0;62;
$GPXUP;3635;08:33:36;0;49	98042;8	43138;0;0;58;
$GPXUP;3635;08:33:37;0;49	98041;8	43116;0;0;56;
$GPXUP;3635;08:33:38;0;49	98037;8	43096;0;0;51;
$GPXUP;3635;08:33:39;0;49	98029;8	4308;0;0;51;
$GPXUP;3635;08:33:40;0;49	98018;8	43066;0;0;53;
$GPXUP;3635;08:33:41;0;49	98006;8	43057;0;0;50;
$GPXUP;3635;08:33:42;0;49	97992;8	43055;0;0;48;
$GPXUP;3635;08:33:43;0;49	97978;8	43062;0;0;50;
$GPXUP;3635;08:33:44;0;49	97967;8	43078;0;0;52;
$GPXUP;3635;08:33:45;0;49	97959;8	43097;0;0;53;
$GPXUP;3635;08:33:46;0;49	97954;8	43118;0;0;54;
$GPXUP;3635;08:33:47;0;49	9795;8	4314;0;0;56;
$GPXUP;3635;08:33:48;0;49	97947;8	43162;0;0;56;
$GPXUP;3635;08:33:49;0;49	97944;8	43184;0;0;56;
$GPXUP;3635;08:33:50;0;49	97944;8	43206;0;0;57;
$GPXUP;3635;08:33:51;0;49	97946;8	43228;0;0;53;
$GPXUP;3635;08:33:52;0;49	97952;8	43246;0;0;46;
$GPXUP;3635;08:33:53;0;49	97962;8	43259;0;0;47;
$GPXUP;3635;08:33:54;0;49	97977;8	43272;0;0;61;
$GPXUP;3635;08:33:55;0;49	9799;8	43287;0;0;61;
$GPXUP;3635;08:33:56;0;49	98;8	43305;0;0;58;
$GPXUP;3635;08:33:57;0;49	98006;8	43326;0;0;57;
$GPXUP;3635;08:33:58;0;49	98008;8	43348;0;0;58;
$GPXUP;3635;08:33:59;0;49	9801;8	43371;0;0;60;
$GPXUP;3635;08:34:00;0;49	98012;8	43394;0;0;59;
$GPXUP;3635;08:34:01;0;49	98014;8	43417;0;0;60;
$GPXUP;3635;08:34:02;0;49	98018;8	43441;0;0;61;
$GPXUP;3635;08:34:03;0;49	9802;8	43464;0;0;61;
$GPXUP;3635;08:34:04;0;49	98024;8	43487;0;0;59;
$GPXUP;3635;08:34:05;0;49	9803;8	43508;0;0;55;
$GPXUP;3635;08:34:06;0;49	98038;8	43524;0;0;53;
$GPXUP;3635;08:34:07;0;49	9805;8	43535;0;0;52;
$GPXUP;3635;08:34:08;0;49	98065;8	43542;0;0;60;
$GPXUP;3635;08:34:09;0;49	98079;8	43552;0;0;60;
$GPXUP;3635;08:34:10;0;49	98093;8	43563;0;0;59;
$GPXUP;3635;08:34:11;0;49	98108;8	43571;0;0;59;
$GPXUP;3635;08:34:12;0;49	98123;8	43575;0;0;61;
$GPXUP;3635;08:34:13;0;49	98139;8	43576;0;0;63;
$GPXUP;3635;08:34:14;0;49	98155;8	43575;0;0;64;
$GPXUP;3635;08:34:15;0;49	98172;8	43571;0;0;65;
$GPXUP;3635;08:34:16;0;49	98188;8	43565;0;0;64;
$GPXUP;3635;08:34:17;0;49	98204;8	4356;0;0;63;
$GPXUP;3635;08:34:18;0;49	9822;8	43557;0;0;64;
$GPXUP;3635;08:34:19;0;49	98236;8	43557;0;0;63;
$GPXUP;3635;08:34:20;0;49	98251;8	43561;0;0;61;
$GPXUP;3635;08:34:21;0;49	98266;8	43567;0;0;62;
$GPXUP;3635;08:34:22;0;49	98281;8	43573;0;0;58;
$GPXUP;3635;08:34:23;0;49	98295;8	43578;0;0;55;
$GPXUP;3635;08:34:24;0;49	98309;8	43579;0;0;55;
$GPXUP;3635;08:34:25;0;49	98323;8	43574;0;0;59;
$GPXUP;3635;08:34:26;0;49	98338;8	43564;0;0;62;
$GPXUP;3635;08:34:27;0;49	9835;8	43548;0;0;62;
$GPXUP;3635;08:34:28;0;49	98362;8	43531;0;0;64;
$GPXUP;3635;08:34:29;0;49	98373;8	43513;0;0;64;
$GPXUP;3635;08:34:30;0;49	98385;8	43496;0;0;63;
$GPXUP;3635;08:34:31;0;49	98396;8	43479;0;0;63;
$GPXUP;3635;08:34:32;0;49	98408;8	43462;0;0;65;
$GPXUP;3635;08:34:33;0;49	9842;8	43444;0;0;69;
$GPXUP;3635;08:34:34;0;49	98432;8	43423;0;0;72;
$GPXUP;3635;08:34:35;0;49	98442;8	434;0;0;69;
$GPXUP;3635;08:34:36;0;49	98449;8	43378;0;0;60;
$GPXUP;3635;08:34:37;0;49	98455;8	43358;0;0;56;
$GPXUP;3635;08:34:38;0;49	9846;8	43337;0;0;56;
$GPXUP;3635;08:34:39;0;49	98464;8	43316;0;0;57;
$GPXUP;3635;08:34:40;0;49	98466;8	43294;0;0;58;
$GPXUP;3635;08:34:41;0;49	98468;8	43271;0;0;59;
$GPXUP;3635;08:34:42;0;49	98471;8	43248;0;0;59;
$GPXUP;3635;08:34:43;0;49	98477;8	43227;0;0;62;
$GPXUP;3635;08:34:44;0;49	98486;8	43206;0;0;64;
$GPXUP;3635;08:34:45;0;49	98494;8	43185;0;0;64;
$GPXUP;3635;08:34:46;0;49	98502;8	43163;0;0;63;
$GPXUP;3635;08:34:47;0;49	9851;8	43142;0;0;63;
$GPXUP;3635;08:34:48;0;49	98519;8	43122;0;0;61;
$GPXUP;3635;08:34:49;0;49	98528;8	43103;0;0;62;
$GPXUP;3635;08:34:50;0;49	98539;8	43085;0;0;63;
$GPXUP;3635;08:34:51;0;49	98551;8	43069;0;0;65;
$GPXUP;3635;08:34:52;0;49	98565;8	43055;0;0;65;
$GPXUP;3635;08:34:53;0;49	98578;8	43041;0;0;64;
$GPXUP;3635;08:34:54;0;49	98592;8	43027;0;0;64;
$GPXUP;3635;08:34:55;0;49	98605;8	43012;0;0;67;
$GPXUP;3635;08:34:56;0;49	98618;8	42995;0;0;68;
$GPXUP;3635;08:34:57;0;49	98632;8	4298;0;0;65;
$GPXUP;3635;08:34:58;0;49	98646;8	42971;0;0;57;
$GPXUP;3635;08:34:59;0;49	9866;8	4297;0;0;57;
$GPXUP;3635;08:35:00;0;49	98673;8	42976;0;0;55;
$GPXUP;3635;08:35:01;0;49	98686;8	42985;0;0;57;
$GPXUP;3635;08:35:02;0;49	98698;8	42997;0;0;59;
$GPXUP;3635;08:35:03;0;49	9871;8	43012;0;0;61;
$GPXUP;3635;08:35:04;0;49	98721;8	43029;0;0;60;
$GPXUP;3635;08:35:05;0;49	9873;8	43048;0;0;59;
$GPXUP;3635;08:35:06;0;49	98735;8	4307;0;0;57;
$GPXUP;3635;08:35:07;0;49	98734;8	43093;0;0;52;
$GPXUP;3635;08:35:08;0;49	98726;8	43115;0;0;55;
$GPXUP;3635;08:35:09;0;49	98712;8	43132;0;0;57;
$GPXUP;3635;08:35:10;0;49	98695;8	43142;0;0;59;
$GPXUP;3635;08:35:11;0;49	98677;8	43142;0;0;61;
$GPXUP;3635;08:35:12;0;49	98662;8	43134;0;0;60;
$GPXUP;3635;08:35:13;0;49	98652;8	43114;0;0;58;
$GPXUP;3635;08:35:14;0;49	98649;8	4309;0;0;53;
$GPXUP;3635;08:35:15;0;49	98653;8	43064;0;0;55;
$GPXUP;3635;08:35:16;0;49	98659;8	4304;0;0;54;
$GPXUP;3635;08:35:17;0;49	98666;8	4302;0;0;53;
$GPXUP;3635;08:35:18;0;49	98672;8	43001;0;0;54;
$GPXUP;3635;08:35:19;0;49	98677;8	42981;0;0;51;
$GPXUP;3635;08:35:20;0;49	98679;8	42963;0;0;45;
$GPXUP;3635;08:35:21;0;49	98679;8	42949;0;0;36;
$GPXUP;3635;08:35:22;0;49	98678;8	42944;0;0;19;
$GPXUP;3635;08:35:23;0;49	98677;8	42947;0;0;1;
$GPXUP;3635;08:35:24;0;49	98677;8	42949;0;0;0;
$GPXUP;3635;08:35:25;0;49	98677;8	4295;0;0;0;
$GPXUP;3635;08:35:26;0;49	98677;8	4295;0;0;0;
$GPXUP;3635;08:35:27;0;49	98677;8	4295;0;0;0;
$GPXUP;3635;08:35:28;0;49	98677;8	4295;0;0;0;
$GPXUP;3635;08:35:29;0;49	98677;8	4295;0;0;0;
$GPXUP;3635;08:35:30;0;49	98677;8	4295;0;0;0;
$GPXUP;3635;08:35:31;0;49	98677;8	4295;0;0;0;
$GPXUP;3635;08:35:32;0;49	98677;8	4295;0;0;0;
$GPXUP;3635;08:35:33;0;49	98677;8	4295;0;0;0;
$GPXUP;3635;08:35:34;0;49	98677;8	4295;0;0;0;
$GPXUP;3635;08:35:35;0;49	98677;8	4295;0;0;0;
$GPXUP;3635;08:35:36;0;49	98677;8	4295;0;0;0;
$GPXUP;3635;08:35:37;0;49	98677;8	4295;0;0;0;
$GPXUP;3635;08:35:38;0;49	98677;8	4295;0;0;0;
$GPXUP;3635;08:35:39;0;49	98677;8	4295;0;0;0;
$GPXUP;3635;08:35:40;0;49	98677;8	4295;0;0;0;
$GPXUP;3635;08:35:41;0;49	98677;8	4295;0;0;0;
$GPXUP;3635;08:35:42;0;49	98677;8	4295;0;0;0;
$GPXUP;3635;08:35:43;0;49	98677;8	4295;0;0;0;
$GPXUP;3635;08:35:44;0;49	98677;8	4295;0;0;0;
$GPXUP;3635;08:35:45;0;49	98677;8	4295;0;0;0;
$GPXUP;3635;08:35:46;0;49	98677;8	4295;0;0;0;
$GPXUP;3635;08:35:47;0;49	98677;8	4295;0;0;0;
$GPXUP;3635;08:35:48;0;49	98677;8	4295;0;0;0;
$GPXUP;3635;08:35:49;0;49	98677;8	4295;0;0;0;
$GPXUP;3635;08:35:50;0;49	98677;8	4295;0;0;0;
$GPXUP;3635;08:35:51;0;49	98677;8	4295;0;0;0;
$GPXUP;3635;08:35:52;0;49	98677;8	4295;0;0;0;
$GPXUP;3635;08:35:53;0;49	98677;8	4295;0;0;0;
$GPXUP;3635;08:35:54;0;49	98677;8	4295;0;0;0;
$GPXUP;3635;08:35:55;0;49	98677;8	4295;0;0;0;
$GPXUP;3635;08:35:56;0;49	98677;8	4295;0;0;0;
$GPXUP;3635;08:35:57;0;49	98677;8	4295;0;0;0;
$GPXUP;3635;08:35:58;0;49	98677;8	4295;0;0;0;
$GPXUP;3635;08:35:59;0;49	98677;8	4295;0;0;0;
$GPXUP;3635;08:36:00;0;49	98677;8	4295;0;0;0;
$GPXUP;3635;08:36:01;0;49	98677;8	4295;0;0;0;
$GPXUP;3635;08:36:02;0;49	98677;8	4295;0;0;0;
$GPXUP;3635;08:36:03;0;49	98677;8	4295;0;0;0;
$GPXUP;3635;08:36:04;0;49	98677;8	4295;0;0;0;
$GPXUP;3635;08:36:05;0;49	98677;8	4295;0;0;0;
$GPXUP;3635;08:36:06;0;49	98677;8	4295;0;0;0;
$GPXUP;3635;08:36:07;0;49	98677;8	4295;0;0;0;
$GPXUP;3635;08:36:08;0;49	98677;8	4295;0;0;0;
$GPXUP;3635;08:36:09;0;49	98677;8	4295;0;0;0;
$GPXUP;3635;08:36:10;0;49	98677;8	4295;0;0;0;
$GPXUP;3635;08:36:11;0;49	98677;8	4295;0;0;0;
$GPXUP;3635;08:36:12;0;49	98677;8	4295;0;0;0;
$GPXUP;3635;08:36:13;0;49	98677;8	4295;0;0;0;
$GPXUP;3635;08:36:14;0;49	98677;8	4295;0;0;0;
$GPXUP;3635;08:36:15;0;49	98677;8	4295;0;0;0;
$GPXUP;3635;08:36:16;0;49	98677;8	4295;0;0;0;
$GPXUP;3635;08:36:17;0;49	98677;8	4295;0;0;0;
$GPXUP;3635;08:36:18;0;49	98677;8	4295;0;0;0;
$GPXUP;3635;08:36:19;0;49	98677;8	4295;0;0;0;
$GPXUP;3635;08:36:20;0;49	98677;8	4295;0;0;0;
$GPXUP;3635;08:36:21;0;49	98677;8	4295;0;0;0;
$GPXUP;3635;08:36:22;0;49	98677;8	4295;0;0;0;
$GPXUP;3635;08:36:23;0;49	98677;8	4295;0;0;0;
$GPXUP;3635;08:36:24;0;49	98677;8	4295;0;0;0;
$GPXUP;3635;08:36:25;0;49	98677;8	4295;0;0;0;
$GPXUP;3635;08:36:26;0;49	98677;8	4295;0;0;0;
$GPXUP;3635;08:36:27;0;49	98677;8	4295;0;0;0;
$GPXUP;3635;08:36:28;0;49	98677;8	4295;0;0;0;
$GPXUP;3635;08:36:29;0;49	98677;8	4295;0;0;0;
$GPXUP;3635;08:36:30;0;49	98677;8	4295;0;0;0;
$GPXUP;3635;08:36:31;0;49	98677;8	4295;0;0;0;
$GPXUP;3635;08:36:32;0;49	98677;8	4295;0;0;0;
$GPXUP;3635;08:36:33;0;49	98677;8	4295;0;0;0;
$GPXUP;3635;08:36:34;0;49	98677;8	4295;0;0;0;
$GPXUP;3635;08:36:35;0;49	98677;8	4295;0;0;0;
$GPXUP;3635;08:36:36;0;49	98677;8	4295;0;0;0;
$GPXUP;3635;08:36:37;0;49	98677;8	4295;0;0;0;
$GPXUP;3635;08:36:38;0;49	98677;8	4295;0;0;0;
$GPXUP;3635;08:36:39;0;49	98677;8	4295;0;0;0;
$GPXUP;3635;08:36:40;0;49	98677;8	4295;0;0;0;
$GPXUP;3635;08:36:41;0;49	98677;8	4295;0;0;0;
$GPXUP;3635;08:36:42;0;49	98677;8	4295;0;0;0;
$GPXUP;3635;08:36:43;0;49	98677;8	4295;0;0;0;
$GPXUP;3635;08:36:44;0;49	98677;8	4295;0;0;0;
$GPXUP;3635;08:36:45;0;49	98677;8	4295;0;0;0;
$GPXUP;3635;08:36:46;0;49	98677;8	4295;0;0;0;
$GPXUP;3635;08:36:47;0;49	98677;8	4295;0;0;0;
$GPXUP;3635;08:36:48;0;49	98677;8	4295;0;0;0;
$GPXUP;3635;08:36:49;0;49	98677;8	4295;0;0;0;
$GPXUP;3635;08:36:50;0;49	98677;8	4295;0;0;0;
$GPXUP;3635;08:36:51;0;49	98677;8	4295;0;0;0;
$GPXUP;3635;08:36:52;0;49	98677;8	4295;0;0;0;
$GPXUP;3635;08:36:53;0;49	98677;8	4295;0;0;0;
$GPXUP;3635;08:36:54;0;49	98677;8	4295;0;0;0;
$GPXUP;3635;08:36:55;0;49	98677;8	4295;0;0;0;
$GPXUP;3635;08:36:56;0;49	98677;8	4295;0;0;0;
$GPXUP;3635;08:36:57;0;49	98677;8	4295;0;0;0;
$GPXUP;3635;08:36:58;0;49	98677;8	4295;0;0;0;
$GPXUP;3635;08:36:59;0;49	98677;8	4295;0;0;0;
$GPXUP;3635;08:37:00;0;49	98677;8	4295;0;0;0;
$GPXUP;3635;08:37:01;0;49	98677;8	4295;0;0;0;
$GPXUP;3635;08:37:02;0;49	98677;8	4295;0;0;0;
$GPXUP;3635;08:37:03;0;49	98677;8	4295;0;0;0;
$GPXUP;3635;08:37:04;0;49	98677;8	4295;0;0;0;
$GPXUP;3635;08:37:05;0;49	98677;8	4295;0;0;0;
$GPXUP;3635;08:37:06;0;49	98677;8	4295;0;0;0;
$GPXUP;3635;08:37:07;0;49	98677;8	4295;0;0;0;
$GPXUP;3635;08:37:08;0;49	98677;8	4295;0;0;0;
$GPXUP;3635;08:37:09;0;49	98677;8	4295;0;0;0;
$GPXUP;3635;08:37:10;0;49	98677;8	4295;0;0;0;
$GPXUP;3635;08:37:11;0;49	98677;8	4295;0;0;0;
$GPXUP;3635;08:37:12;0;49	98677;8	4295;0;0;0;
$GPXUP;3635;08:37:13;0;49	98677;8	4295;0;0;0;
$GPXUP;3635;08:37:14;0;49	98677;8	4295;0;0;0;
$GPXUP;3635;08:37:15;0;49	98677;8	4295;0;0;0;
$GPXUP;3635;08:37:16;0;49	98677;8	4295;0;0;0;
$GPXUP;3635;08:37:17;0;49	98677;8	4295;0;0;0;
$GPXUP;3635;08:37:18;0;49	98677;8	4295;0;0;0;
$GPXUP;3635;08:37:19;0;49	98677;8	4295;0;0;0;
$GPXUP;3635;08:37:20;0;49	98677;8	4295;0;0;0;
$GPXUP;3635;08:37:21;0;49	98677;8	4295;0;0;0;
$GPXUP;3635;08:37:22;0;49	98677;8	4295;0;0;0;
$GPXUP;3635;08:37:23;0;49	98677;8	4295;0;0;0;
$GPXUP;3635;08:37:24;0;49	98677;8	4295;0;0;0;
$GPXUP;3635;08:37:25;0;49	98677;8	4295;0;0;0;
$GPXUP;3635;08:37:26;0;49	98677;8	4295;0;0;0;
$GPXUP;3635;08:37:27;0;49	98677;8	4295;0;0;0;
$GPXUP;3635;08:37:28;0;49	98677;8	4295;0;0;0;
$GPXUP;3635;08:37:29;0;49	98677;8	4295;0;0;0;
$GPXUP;3635;08:37:30;0;49	98677;8	4295;0;0;0;
$GPXUP;3635;08:37:31;0;49	98677;8	4295;0;0;0;
$GPXUP;3635;08:37:32;0;49	98677;8	4295;0;0;0;
$GPXUP;3635;08:37:33;0;49	98677;8	4295;0;0;0;
$GPXUP;3635;08:37:34;0;49	98677;8	4295;0;0;0;
$GPXUP;3635;08:37:35;0;49	98677;8	4295;0;0;0;
$GPXUP;3635;08:37:36;0;49	98677;8	4295;0;0;0;
$GPXUP;3635;08:37:37;0;49	98677;8	4295;0;0;0;
$GPXUP;3635;08:37:38;0;49	98677;8	4295;0;0;0;
$GPXUP;3635;08:37:39;0;49	98677;8	4295;0;0;0;
$GPXUP;3635;08:37:40;0;49	98677;8	4295;0;0;0;
$GPXUP;3635;08:37:41;0;49	98677;8	4295;0;0;0;
$GPXUP;3635;08:37:42;0;49	98677;8	4295;0;0;0;
$GPXUP;3635;08:37:43;0;49	98677;8	4295;0;0;0;
$GPXUP;3635;08:37:44;0;49	98677;8	4295;0;0;0;
$GPXUP;3635;08:37:45;0;49	98677;8	4295;0;0;0;
$GPXUP;3635;08:37:46;0;49	98677;8	4295;0;0;0;
$GPXUP;3635;08:37:47;0;49	98677;8	4295;0;0;0;
$GPXUP;3635;08:37:48;0;49	98677;8	4295;0;0;0;
$GPXUP;3635;08:37:49;0;49	98677;8	4295;0;0;0;
$GPXUP;3635;08:37:50;0;49	98677;8	4295;0;0;0;
$GPXUP;3635;08:37:51;0;49	98677;8	4295;0;0;0;
$GPXUP;3635;08:37:52;0;49	98677;8	4295;0;0;0;
$GPXUP;3635;08:37:53;0;49	98677;8	4295;0;0;0;
$GPXUP;3635;08:37:54;0;49	98677;8	4295;0;0;0;
$GPXUP;3635;08:37:55;0;49	98677;8	4295;0;0;0;
$GPXUP;3635;08:37:56;0;49	98677;8	4295;0;0;0;
$GPXUP;3635;08:37:57;0;49	98677;8	4295;0;0;0;
$GPXUP;3635;08:37:58;0;49	98677;8	4295;0;0;0;
$GPXUP;3635;08:37:59;0;49	98677;8	4295;0;0;0;
$GPXUP;3635;08:38:00;0;49	98677;8	4295;0;0;0;
$GPXUP;3635;08:38:01;0;49	98677;8	4295;0;0;0;
$GPXUP;3635;08:38:02;0;49	98677;8	4295;0;0;0;
$GPXUP;3635;08:38:03;0;49	98677;8	4295;0;0;0;
$GPXUP;3635;08:38:04;0;49	98677;8	4295;0;0;0;
$GPXUP;3635;08:38:05;0;49	98677;8	4295;0;0;0;
$GPXUP;3635;08:38:06;0;49	98677;8	4295;0;0;0;
$GPXUP;3635;08:38:07;0;49	98677;8	4295;0;0;0;
$GPXUP;3635;08:38:08;0;49	98677;8	4295;0;0;0;
$GPXUP;3635;08:38:09;0;49	98677;8	4295;0;0;0;
$GPXUP;3635;08:38:10;0;49	98677;8	4295;0;0;0;
$GPXUP;3635;08:38:11;0;49	98677;8	4295;0;0;0;
$GPXUP;3635;08:38:12;0;49	98677;8	4295;0;0;0;
$GPXUP;3635;08:38:13;0;49	98677;8	4295;0;0;0;
$GPXUP;3635;08:38:14;0;49	98677;8	4295;0;0;0;
$GPXUP;3635;08:38:15;0;49	98677;8	4295;0;0;0;
$GPXUP;3635;08:38:16;0;49	98677;8	4295;0;0;0;
$GPXUP;3635;08:38:17;0;49	98677;8	4295;0;0;0;
$GPXUP;3635;08:38:18;0;49	98677;8	4295;0;0;0;
$GPXUP;3635;08:38:19;0;49	98677;8	4295;0;0;0;
$GPXUP;3635;08:38:20;0;49	98677;8	4295;0;0;0;
$GPXUP;3635;08:38:21;0;49	98677;8	4295;0;0;0;
$GPXUP;3635;08:38:22;0;49	98677;8	4295;0;0;0;
$GPXUP;3635;08:38:23;0;49	98677;8	4295;0;0;0;
$GPXUP;3635;08:38:24;0;49	98677;8	4295;0;0;0;
$GPXUP;3635;08:38:25;0;49	98677;8	4295;0;0;0;
$GPXUP;3635;08:38:26;0;49	98677;8	4295;0;0;0;
$GPXUP;3635;08:38:27;0;49	98677;8	4295;0;0;0;
$GPXUP;3635;08:38:28;0;49	98677;8	4295;0;0;0;
$GPXUP;3635;08:38:29;0;49	98677;8	4295;0;0;0;
$GPXUP;3635;08:38:30;0;49	98677;8	4295;0;0;0;
$GPXUP;3635;08:38:31;0;49	98677;8	4295;0;0;0;
$GPXUP;3635;08:38:32;0;49	98677;8	4295;0;0;0;
$GPXUP;3635;08:38:33;0;49	98677;8	4295;0;0;0;
$GPXUP;3635;08:38:34;0;49	98677;8	4295;0;0;0;
$GPXUP;3635;08:38:35;0;49	98677;8	4295;0;0;0;
$GPXUP;3635;08:38:36;0;49	98677;8	4295;0;0;0;
$GPXUP;3635;08:38:37;0;49	98677;8	4295;0;0;0;
$GPXUP;3635;08:38:38;0;49	98677;8	4295;0;0;0;
$GPXUP;3635;08:38:39;0;49	98677;8	4295;0;0;0;
$GPXUP;3635;08:38:40;0;49	98677;8	4295;0;0;0;
$GPXUP;3635;08:38:41;0;49	98677;8	4295;0;0;0;
$GPXUP;3635;08:38:42;0;49	98677;8	4295;0;0;0;
$GPXUP;3635;08:38:43;0;49	98677;8	4295;0;0;0;
$GPXUP;3635;08:38:44;0;49	98677;8	4295;0;0;0;
$GPXUP;3635;08:38:45;0;49	98677;8	4295;0;0;0;
$GPXUP;3635;08:38:46;0;49	98677;8	4295;0;0;0;
$GPXUP;3635;08:38:47;0;49	98677;8	4295;0;0;0;
$GPXUP;3635;08:38:48;0;49	98677;8	4295;0;0;0;
$GPXUP;3635;08:38:49;0;49	98677;8	4295;0;0;0;
$GPXUP;3635;08:38:50;0;49	98677;8	4295;0;0;0;
$GPXUP;3635;08:38:51;0;49	98677;8	4295;0;0;0;
$GPXUP;3635;08:38:52;0;49	98677;8	4295;0;0;0;
$GPXUP;3635;08:38:53;0;49	98677;8	4295;0;0;0;
$GPXUP;3635;08:38:54;0;49	98677;8	4295;0;0;0;
$GPXUP;3635;08:38:55;0;49	98677;8	4295;0;0;0;
$GPXUP;3635;08:38:56;0;49	98677;8	4295;0;0;0;
$GPXUP;3635;08:38:57;0;49	98677;8	4295;0;0;0;
$GPXUP;3635;08:38:58;0;49	98677;8	4295;0;0;0;
$GPXUP;3635;08:38:59;0;49	98677;8	4295;0;0;0;
$GPXUP;3635;08:39:00;0;49	98677;8	4295;0;0;0;
$GPXUP;3635;08:39:01;0;49	98677;8	4295;0;0;0;
$GPXUP;3635;08:39:02;0;49	98677;8	4295;0;0;0;
$GPXUP;3635;08:39:03;0;49	98677;8	4295;0;0;0;
$GPXUP;3635;08:39:04;0;49	98677;8	4295;0;0;0;
$GPXUP;3635;08:39:05;0;49	98677;8	4295;0;0;0;
$GPXUP;3635;08:39:06;0;49	98677;8	4295;0;0;0;
$GPXUP;3635;08:39:07;0;49	98677;8	4295;0;0;0;
$GPXUP;3635;08:39:08;0;49	98677;8	4295;0;0;0;
$GPXUP;3635;08:39:09;0;49	98677;8	4295;0;0;0;
$GPXUP;3635;08:39:10;0;49	98677;8	4295;0;0;0;
$GPXUP;3635;08:39:11;0;49	98677;8	4295;0;0;0;
$GPXUP;3635;08:39:12;0;49	98677;8	4295;0;0;0;
$GPXUP;3635;08:39:13;0;49	98677;8	4295;0;0;0;
$GPXUP;3635;08:39:14;0;49	98677;8	4295;0;0;0;
$GPXUP;3635;08:39:15;0;49	98677;8	4295;0;0;0;
$GPXUP;3635;08:39:16;0;49	98677;8	4295;0;0;0;
$GPXUP;3635;08:39:17;0;49	98677;8	4295;0;0;0;
$GPXUP;3635;08:39:18;0;49	98677;8	4295;0;0;0;
$GPXUP;3635;08:39:19;0;49	98677;8	4295;0;0;0;
$GPXUP;3635;08:39:20;0;49	98677;8	4295;0;0;0;
$GPXUP;3635;08:39:21;0;49	98677;8	4295;0;0;0;
$GPXUP;3635;08:39:22;0;49	98677;8	4295;0;0;0;
$GPXUP;3635;08:39:23;0;49	98677;8	4295;0;0;0;
$GPXUP;3635;08:39:24;0;49	98677;8	4295;0;0;0;
$GPXUP;3635;08:39:25;0;49	98677;8	4295;0;0;0;
$GPXUP;3635;08:39:26;0;49	98677;8	4295;0;0;0;
$GPXUP;3635;08:39:27;0;49	98677;8	4295;0;0;0;
$GPXUP;3635;08:39:28;0;49	98677;8	4295;0;0;0;
$GPXUP;3635;08:39:29;0;49	98677;8	4295;0;0;0;
$GPXUP;3635;08:39:30;0;49	98677;8	4295;0;0;0;
$GPXUP;3635;08:39:31;0;49	98677;8	4295;0;0;0;
$GPXUP;3635;08:39:32;0;49	98677;8	4295;0;0;0;
$GPXUP;3635;08:39:33;0;49	98677;8	4295;0;0;0;
$GPXUP;3635;08:39:34;0;49	98677;8	4295;0;0;0;
$GPXUP;3635;08:39:35;0;49	98677;8	4295;0;0;0;
$GPXUP;3635;08:39:36;0;49	98677;8	4295;0;0;0;
$GPXUP;3635;08:39:37;0;49	98677;8	4295;0;0;0;
$GPXUP;3635;08:39:38;0;49	98677;8	4295;0;0;0;
$GPXUP;3635;08:39:39;0;49	98677;8	4295;0;0;0;
$GPXUP;3635;08:39:40;0;49	98677;8	4295;0;0;0;
$GPXUP;3635;08:39:41;0;49	98677;8	4295;0;0;0;
$GPXUP;3635;08:39:42;0;49	98677;8	4295;0;0;0;
$GPXUP;3635;08:39:43;0;49	98677;8	4295;0;0;0;
$GPXUP;3635;08:39:44;0;49	98677;8	4295;0;0;0;
$GPXUP;3635;08:39:45;0;49	98677;8	4295;0;0;0;
$GPXUP;3635;08:39:46;0;49	98677;8	4295;0;0;0;
$GPXUP;3635;08:39:47;0;49	98677;8	4295;0;0;0;
$GPXUP;3635;08:39:48;0;49	98677;8	4295;0;0;0;
$GPXUP;3635;08:39:49;0;49	98677;8	4295;0;0;0;
$GPXUP;3635;08:39:50;0;49	98677;8	4295;0;0;0;
$GPXUP;3635;08:39:51;0;49	98677;8	4295;0;0;0;
$GPXUP;3635;08:39:52;0;49	98677;8	4295;0;0;0;
$GPXUP;3635;08:39:53;0;49	98677;8	4295;0;0;0;
$GPXUP;3635;08:39:54;0;49	98677;8	4295;0;0;0;
$GPXUP;3635;08:39:55;0;49	98677;8	4295;0;0;0;
$GPXUP;3635;08:39:56;0;49	98677;8	4295;0;0;0;
$GPXUP;3635;08:39:57;0;49	98677;8	4295;0;0;0;
$GPXUP;3635;08:39:58;0;49	98677;8	4295;0;0;0;
$GPXUP;3635;08:39:59;0;49	98677;8	4295;0;0;0;
$GPXUP;3635;08:40:00;0;49	98677;8	4295;0;0;0;
$GPXUP;3635;08:40:01;0;49	98677;8	4295;0;0;0;
$GPXUP;3635;08:40:02;0;49	98677;8	4295;0;0;0;
$GPXUP;3635;08:40:03;0;49	98677;8	4295;0;0;0;
$GPXUP;3635;08:40:04;0;49	98677;8	4295;0;0;0;
$GPXUP;3635;08:40:05;0;49	98677;8	4295;0;0;0;
$GPXUP;3635;08:40:06;0;49	98677;8	4295;0;0;0;
$GPXUP;3635;08:40:07;0;49	98677;8	4295;0;0;0;
$GPXUP;3635;08:40:08;0;49	98677;8	4295;0;0;0;
$GPXUP;3635;08:40:09;0;49	98677;8	4295;0;0;0;
$GPXUP;3635;08:40:10;0;49	98677;8	4295;0;0;0;
$GPXUP;3635;08:40:11;0;49	98677;8	4295;0;0;0;
$GPXUP;3635;08:40:12;0;49	98677;8	4295;0;0;0;
$GPXUP;3635;08:40:13;0;49	98677;8	4295;0;0;0;
$GPXUP;3635;08:40:14;0;49	98677;8	4295;0;0;0;
$GPXUP;3635;08:40:15;0;49	98677;8	4295;0;0;0;
$GPXUP;3635;08:40:16;0;49	98677;8	4295;0;0;0;
$GPXUP;3635;08:40:17;0;49	98677;8	4295;0;0;0;
$GPXUP;3635;08:40:18;0;49	98677;8	4295;0;0;0;
$GPXUP;3635;08:40:19;0;49	98677;8	4295;0;0;0;
$GPXUP;3635;08:40:20;0;49	98677;8	4295;0;0;0;
$GPXUP;3635;08:40:21;0;49	98677;8	4295;0;0;0;
$GPXUP;3635;08:40:22;0;49	98677;8	4295;0;0;0;
$GPXUP;3635;08:40:23;0;49	98677;8	4295;0;0;0;
$GPXUP;3635;08:40:24;0;49	98677;8	4295;0;0;0;
$GPXUP;3635;08:40:25;0;49	98677;8	4295;0;0;0;
$GPXUP;3635;08:40:26;0;49	98677;8	4295;0;0;0;
$GPXUP;3635;08:40:27;0;49	98677;8	4295;0;0;0;
$GPXUP;3635;08:40:28;0;49	98677;8	4295;0;0;0;
$GPXUP;3635;08:40:29;0;49	98677;8	4295;0;0;0;
$GPXUP;3635;08:40:30;0;49	98677;8	4295;0;0;0;
$GPXUP;3635;08:40:31;0;49	98677;8	4295;0;0;0;
$GPXUP;3635;08:40:32;0;49	98677;8	4295;0;0;0;
$GPXUP;3635;08:40:33;0;49	98677;8	4295;0;0;0;
$GPXUP;3635;08:40:34;0;49	98677;8	4295;0;0;0;
$GPXUP;3635;08:40:35;0;49	98677;8	4295;0;0;0;
$GPXUP;3635;08:40:36;0;49	98677;8	4295;0;0;0;
$GPXUP;3635;08:40:37;0;49	98677;8	4295;0;0;0;
$GPXUP;3635;08:40:38;0;49	98677;8	4295;0;0;0;
$GPXUP;3635;08:40:39;0;49	98677;8	4295;0;0;0;
$GPXUP;3635;08:40:40;0;49	98677;8	4295;0;0;0;
$GPXUP;3635;08:40:41;0;49	98677;8	4295;0;0;0;
$GPXUP;3635;08:40:42;0;49	98677;8	4295;0;0;0;
$GPXUP;3635;08:40:43;0;49	98677;8	4295;0;0;0;
$GPXUP;3635;08:40:44;0;49	98677;8	4295;0;0;0;
$GPXUP;3635;08:40:45;0;49	98677;8	4295;0;0;0;
$GPXUP;3635;08:40:46;0;49	98677;8	4295;0;0;0;
$GPXUP;3635;08:40:47;0;49	98677;8	4295;0;0;0;
$GPXUP;3635;08:40:48;0;49	98677;8	4295;0;0;0;
$GPXUP;3635;08:40:49;0;49	98677;8	4295;0;0;0;
$GPXUP;3635;08:40:50;0;49	98677;8	4295;0;0;0;
$GPXUP;3635;08:40:51;0;49	98677;8	4295;0;0;0;
$GPXUP;3635;08:40:52;0;49	98677;8	4295;0;0;0;
$GPXUP;3635;08:40:53;0;49	98677;8	4295;0;0;0;
$GPXUP;3635;08:40:54;0;49	98677;8	4295;0;0;0;
$GPXUP;3635;08:40:55;0;49	98677;8	4295;0;0;0;
$GPXUP;3635;08:40:56;0;49	98677;8	4295;0;0;0;
$GPXUP;3635;08:40:57;0;49	98677;8	4295;0;0;0;
$GPXUP;3635;08:40:58;0;49	98677;8	4295;0;0;0;
$GPXUP;3635;08:40:59;0;49	98677;8	4295;0;0;0;
$GPXUP;3635;08:41:00;0;49	98677;8	4295;0;0;0;
$GPXUP;3635;08:41:01;0;49	98677;8	4295;0;0;0;
$GPXUP;3635;08:41:02;0;49	98677;8	4295;0;0;0;
$GPXUP;3635;08:41:03;0;49	98677;8	4295;0;0;0;
$GPXUP;3635;08:41:04;0;49	98677;8	4295;0;0;0;
$GPXUP;3635;08:41:05;0;49	98677;8	4295;0;0;0;
$GPXUP;3635;08:41:06;0;49	98677;8	4295;0;0;0;
$GPXUP;3635;08:41:07;0;49	98677;8	4295;0;0;0;
$GPXUP;3635;08:41:08;0;49	98677;8	4295;0;0;0;
$GPXUP;3635;08:41:09;0;49	98677;8	4295;0;0;0;
$GPXUP;3635;08:41:10;0;49	98677;8	4295;0;0;0;
$GPXUP;3635;08:41:11;0;49	98677;8	4295;0;0;0;
$GPXUP;3635;08:41:12;0;49	98677;8	4295;0;0;0;
$GPXUP;3635;08:41:13;0;49	98677;8	4295;0;0;0;
$GPXUP;3635;08:41:14;0;49	98677;8	4295;0;0;0;
$GPXUP;3635;08:41:15;0;49	98677;8	4295;0;0;0;
$GPXUP;3635;08:41:16;0;49	98677;8	4295;0;0;0;
$GPXUP;3635;08:41:17;0;49	98677;8	4295;0;0;0;
$GPXUP;3635;08:41:18;0;49	98677;8	4295;0;0;0;
$GPXUP;3635;08:41:19;0;49	98677;8	4295;0;0;0;
$GPXUP;3635;08:41:20;0;49	98677;8	4295;0;0;0;
$GPXUP;3635;08:41:21;0;49	98677;8	4295;0;0;0;
$GPXUP;3635;08:41:22;0;49	98677;8	4295;0;0;0;
$GPXUP;3635;08:41:23;0;49	98677;8	4295;0;0;0;
$GPXUP;3635;08:41:24;0;49	98677;8	4295;0;0;0;
$GPXUP;3635;08:41:25;0;49	98677;8	4295;0;0;0;
$GPXUP;3635;08:41:26;0;49	98677;8	4295;0;0;0;
$GPXUP;3635;08:41:27;0;49	98677;8	4295;0;0;0;
$GPXUP;3635;08:41:28;0;49	98677;8	4295;0;0;0;
$GPXUP;3635;08:41:29;0;49	98677;8	4295;0;0;0;
$GPXUP;3635;08:41:30;0;49	98677;8	4295;0;0;0;
$GPXUP;3635;08:41:31;0;49	98677;8	4295;0;0;0;
$GPXUP;3635;08:41:32;0;49	98677;8	4295;0;0;0;
$GPXUP;3635;08:41:33;0;49	98677;8	4295;0;0;0;
$GPXUP;3635;08:41:34;0;49	98677;8	4295;0;0;0;
$GPXUP;3635;08:41:35;0;49	98677;8	4295;0;0;0;
$GPXUP;3635;08:41:36;0;49	98677;8	4295;0;0;0;
$GPXUP;3635;08:41:37;0;49	98677;8	4295;0;0;0;
$GPXUP;3635;08:41:38;0;49	98677;8	4295;0;0;0;
$GPXUP;3635;08:41:39;0;49	98677;8	4295;0;0;0;
$GPXUP;3635;08:41:40;0;49	98677;8	4295;0;0;0;
$GPXUP;3635;08:41:41;0;49	98677;8	4295;0;0;0;
$GPXUP;3635;08:41:42;0;49	98677;8	4295;0;0;0;
$GPXUP;3635;08:41:43;0;49	98677;8	4295;0;0;0;
$GPXUP;3635;08:41:44;0;49	98677;8	4295;0;0;0;
$GPXUP;3635;08:41:45;0;49	98677;8	4295;0;0;0;
$GPXUP;3635;08:41:46;0;49	98677;8	4295;0;0;0;
$GPXUP;3635;08:41:47;0;49	98677;8	4295;0;0;0;
$GPXUP;3635;08:41:48;0;49	98677;8	4295;0;0;0;
$GPXUP;3635;08:41:49;0;49	98677;8	4295;0;0;0;
$GPXUP;3635;08:41:50;0;49	98677;8	4295;0;0;0;
$GPXUP;3635;08:41:51;0;49	98677;8	4295;0;0;0;
$GPXUP;3635;08:41:52;0;49	98677;8	4295;0;0;0;
$GPXUP;3635;08:41:53;0;49	98677;8	4295;0;0;0;
$GPXUP;3635;08:41:54;0;49	98677;8	4295;0;0;0;
$GPXUP;3635;08:41:55;0;49	98677;8	4295;0;0;0;
$GPXUP;3635;08:41:56;0;49	98677;8	4295;0;0;0;
$GPXUP;3635;08:41:57;0;49	98677;8	4295;0;0;0;
$GPXUP;3635;08:41:58;0;49	98677;8	4295;0;0;0;
$GPXUP;3635;08:41:59;0;49	98677;8	4295;0;0;0;
$GPXUP;3635;08:42:00;0;49	98677;8	4295;0;0;0;
$GPXUP;3635;08:42:01;0;49	98677;8	4295;0;0;0;
$GPXUP;3635;08:42:02;0;49	98677;8	4295;0;0;0;
$GPXUP;3635;08:42:03;0;49	98677;8	4295;0;0;0;
$GPXUP;3635;08:42:04;0;49	98677;8	4295;0;0;0;
$GPXUP;3635;08:42:05;0;49	98677;8	4295;0;0;0;
$GPXUP;3635;08:42:06;0;49	98677;8	4295;0;0;0;
$GPXUP;3635;08:42:07;0;49	98677;8	4295;0;0;0;
$GPXUP;3635;08:42:08;0;49	98677;8	4295;0;0;0;
$GPXUP;3635;08:42:09;0;49	98677;8	4295;0;0;0;
$GPXUP;3635;08:42:10;0;49	98677;8	4295;0;0;0;
$GPXUP;3635;08:42:11;0;49	98677;8	4295;0;0;0;
$GPXUP;3635;08:42:12;0;49	98677;8	4295;0;0;0;
$GPXUP;3635;08:42:13;0;49	98677;8	4295;0;0;0;
$GPXUP;3635;08:42:14;0;49	98677;8	4295;0;0;0;
$GPXUP;3635;08:42:15;0;49	98677;8	4295;0;0;0;
$GPXUP;3635;08:42:16;0;49	98677;8	4295;0;0;0;
$GPXUP;3635;08:42:17;0;49	98677;8	4295;0;0;0;
$GPXUP;3635;08:42:18;0;49	98677;8	4295;0;0;0;
$GPXUP;3635;08:42:19;0;49	98677;8	4295;0;0;0;
$GPXUP;3635;08:42:20;0;49	98677;8	4295;0;0;0;
$GPXUP;3635;08:42:21;0;49	98677;8	4295;0;0;0;
$GPXUP;3635;08:42:22;0;49	98677;8	4295;0;0;0;
$GPXUP;3635;08:42:23;0;49	98677;8	4295;0;0;0;
$GPXUP;3635;08:42:24;0;49	98677;8	4295;0;0;0;
$GPXUP;3635;08:42:25;0;49	98677;8	4295;0;0;0;
$GPXUP;3635;08:42:26;0;49	98677;8	4295;0;0;0;
$GPXUP;3635;08:42:27;0;49	98677;8	4295;0;0;0;
$GPXUP;3635;08:42:28;0;49	98677;8	4295;0;0;0;
$GPXUP;3635;08:42:29;0;49	98677;8	4295;0;0;0;
$GPXUP;3635;08:42:30;0;49	98677;8	4295;0;0;0;
$GPXUP;3635;08:42:31;0;49	98677;8	4295;0;0;0;
$GPXUP;3635;08:42:32;0;49	98677;8	4295;0;0;0;
$GPXUP;3635;08:42:33;0;49	98677;8	4295;0;0;0;
$GPXUP;3635;08:42:34;0;49	98677;8	4295;0;0;0;
$GPXUP;3635;08:42:35;0;49	98677;8	4295;0;0;0;
$GPXUP;3635;08:42:36;0;49	98677;8	4295;0;0;0;
$GPXUP;3635;08:42:37;0;49	98677;8	4295;0;0;0;
$GPXUP;3635;08:42:38;0;49	98677;8	4295;0;0;0;
$GPXUP;3635;08:42:39;0;49	98677;8	4295;0;0;0;
$GPXUP;3635;08:42:40;0;49	98677;8	4295;0;0;0;
$GPXUP;3635;08:42:41;0;49	98677;8	4295;0;0;0;
$GPXUP;3635;08:42:42;0;49	98677;8	4295;0;0;0;
$GPXUP;3635;08:42:43;0;49	98677;8	4295;0;0;0;
$GPXUP;3635;08:42:44;0;49	98677;8	4295;0;0;0;
$GPXUP;3635;08:42:45;0;49	98677;8	4295;0;0;0;
$GPXUP;3635;08:42:46;0;49	98677;8	4295;0;0;0;
$GPXUP;3635;08:42:47;0;49	98677;8	4295;0;0;0;
$GPXUP;3635;08:42:48;0;49	98677;8	4295;0;0;0;
$GPXUP;3635;08:42:49;0;49	98677;8	4295;0;0;0;
$GPXUP;3635;08:42:50;0;49	98677;8	4295;0;0;0;
$GPXUP;3635;08:42:51;0;49	98677;8	4295;0;0;0;
$GPXUP;3635;08:42:52;0;49	98677;8	4295;0;0;0;
$GPXUP;3635;08:42:53;0;49	98677;8	4295;0;0;0;
$GPXUP;3635;08:42:54;0;49	98677;8	4295;0;0;0;
$GPXUP;3635;08:42:55;0;49	98677;8	4295;0;0;0;
$GPXUP;3635;08:42:56;0;49	98677;8	4295;0;0;0;
$GPXUP;3635;08:42:57;0;49	98677;8	4295;0;0;0;
$GPXUP;3635;08:42:58;0;49	98677;8	4295;0;0;0;
$GPXUP;3635;08:42:59;0;49	98677;8	4295;0;0;0;
$GPXUP;3635;08:43:00;0;49	98677;8	4295;0;0;0;
$GPXUP;3635;08:43:01;0;49	98677;8	4295;0;0;0;
$GPXUP;3635;08:43:02;0;49	98677;8	4295;0;0;0;
$GPXUP;3635;08:43:03;0;49	98677;8	4295;0;0;0;
$GPXUP;3635;08:43:04;0;49	98677;8	4295;0;0;0;
$GPXUP;3635;08:43:05;0;49	98677;8	4295;0;0;0;
$GPXUP;3635;08:43:06;0;49	98677;8	4295;0;0;0;
$GPXUP;3635;08:43:07;0;49	98677;8	4295;0;0;0;
$GPXUP;3635;08:43:08;0;49	98677;8	4295;0;0;0;
$GPXUP;3635;08:43:09;0;49	98677;8	4295;0;0;0;
$GPXUP;3635;08:43:10;0;49	98677;8	4295;0;0;0;
$GPXUP;3635;08:43:11;0;49	98677;8	4295;0;0;0;
$GPXUP;3635;08:43:12;0;49	98677;8	4295;0;0;0;
$GPXUP;3635;08:43:13;0;49	98677;8	4295;0;0;0;
$GPXUP;3635;08:43:14;0;49	98677;8	4295;0;0;0;
$GPXUP;3635;08:43:15;0;49	98677;8	4295;0;0;0;
$GPXUP;3635;08:43:16;0;49	98677;8	4295;0;0;0;
$GPXUP;3635;08:43:17;0;49	98677;8	4295;0;0;0;
$GPXUP;3635;08:43:18;0;49	98677;8	4295;0;0;0;
$GPXUP;3635;08:43:19;0;49	98677;8	4295;0;0;0;
$GPXUP;3635;08:43:20;0;49	98677;8	4295;0;0;0;
$GPXUP;3635;08:43:21;0;49	98677;8	4295;0;0;0;
$GPXUP;3635;08:43:22;0;49	98677;8	4295;0;0;0;
$GPXUP;3635;08:43:23;0;49	98677;8	4295;0;0;0;
$GPXUP;3635;08:43:24;0;49	98677;8	4295;0;0;0;
$GPXUP;3635;08:43:25;0;49	98677;8	4295;0;0;0;
$GPXUP;3635;08:43:26;0;49	98677;8	4295;0;0;0;
$GPXUP;3635;08:43:27;0;49	98677;8	4295;0;0;0;
$GPXUP;3635;08:43:28;0;49	98677;8	4295;0;0;0;
$GPXUP;3635;08:43:29;0;49	98677;8	4295;0;0;0;
$GPXUP;3635;08:43:30;0;49	98677;8	4295;0;0;0;
$GPXUP;3635;08:43:31;0;49	98677;8	4295;0;0;0;
$GPXUP;3635;08:43:32;0;49	98677;8	4295;0;0;0;
$GPXUP;3635;08:43:33;0;49	98677;8	4295;0;0;0;
$GPXUP;3635;08:43:34;0;49	98677;8	4295;0;0;0;
$GPXUP;3635;08:43:35;0;49	98677;8	4295;0;0;0;
$GPXUP;3635;08:43:36;0;49	98677;8	4295;0;0;0;
$GPXUP;3635;08:43:37;0;49	98677;8	4295;0;0;0;
$GPXUP;3635;08:43:38;0;49	98677;8	4295;0;0;0;
$GPXUP;3635;08:43:39;0;49	98677;8	4295;0;0;0;
$GPXUP;3635;08:43:40;0;49	98677;8	4295;0;0;0;
$GPXUP;3635;08:43:41;0;49	98677;8	4295;0;0;0;
$GPXUP;3635;08:43:42;0;49	98677;8	4295;0;0;0;
$GPXUP;3635;08:43:43;0;49	98677;8	4295;0;0;0;
$GPXUP;3635;08:43:44;0;49	98677;8	4295;0;0;0;
$GPXUP;3635;08:43:45;0;49	98677;8	4295;0;0;0;
$GPXUP;3635;08:43:46;0;49	98677;8	4295;0;0;0;
$GPXUP;3635;08:43:47;0;49	98677;8	4295;0;0;0;
$GPXUP;3635;08:43:48;0;49	98677;8	4295;0;0;0;
$GPXUP;3635;08:43:49;0;49	98677;8	4295;0;0;0;
$GPXUP;3635;08:43:50;0;49	98677;8	4295;0;0;0;
$GPXUP;3635;08:43:51;0;49	98677;8	4295;0;0;0;
$GPXUP;3635;08:43:52;0;49	98677;8	4295;0;0;0;
$GPXUP;3635;08:43:53;0;49	98677;8	4295;0;0;0;
$GPXUP;3635;08:43:54;0;49	98677;8	4295;0;0;0;
$GPXUP;3635;08:43:55;0;49	98677;8	4295;0;0;0;
$GPXUP;3635;08:43:56;0;49	98677;8	4295;0;0;0;
$GPXUP;3635;08:43:57;0;49	98677;8	4295;0;0;0;
$GPXUP;3635;08:43:58;0;49	98677;8	4295;0;0;0;
$GPXUP;3635;08:43:59;0;49	98677;8	4295;0;0;0;
$GPXUP;3635;08:44:00;0;49	98677;8	4295;0;0;0;
$GPXUP;3635;08:44:01;0;49	98677;8	4295;0;0;0;
$GPXUP;3635;08:44:02;0;49	98677;8	4295;0;0;0;
$GPXUP;3635;08:44:03;0;49	98677;8	4295;0;0;0;
$GPXUP;3635;08:44:04;0;49	98677;8	4295;0;0;0;
$GPXUP;3635;08:44:05;0;49	98677;8	4295;0;0;0;
$GPXUP;3635;08:44:06;0;49	98677;8	4295;0;0;0;
$GPXUP;3635;08:44:07;0;49	98677;8	4295;0;0;0;
$GPXUP;3635;08:44:08;0;49	98677;8	4295;0;0;0;
$GPXUP;3635;08:44:09;0;49	98677;8	4295;0;0;0;
$GPXUP;3635;08:44:10;0;49	98677;8	4295;0;0;0;
$GPXUP;3635;08:44:11;0;49	98677;8	4295;0;0;0;
$GPXUP;3635;08:44:12;0;49	98677;8	4295;0;0;0;
$GPXUP;3635;08:44:13;0;49	98677;8	4295;0;0;0;
$GPXUP;3635;08:44:14;0;49	98677;8	4295;0;0;0;
$GPXUP;3635;08:44:15;0;49	98677;8	4295;0;0;0;
$GPXUP;3635;08:44:16;0;49	98677;8	4295;0;0;0;
$GPXUP;3635;08:44:17;0;49	98677;8	4295;0;0;0;
$GPXUP;3635;08:44:18;0;49	98677;8	4295;0;0;0;
$GPXUP;3635;08:44:19;0;49	98677;8	4295;0;0;0;
$GPXUP;3635;08:44:20;0;49	98677;8	4295;0;0;0;
$GPXUP;3635;08:44:21;0;49	98677;8	4295;0;0;0;
$GPXUP;3635;08:44:22;0;49	98677;8	4295;0;0;0;
$GPXUP;3635;08:44:23;0;49	98677;8	4295;0;0;0;
$GPXUP;3635;08:44:24;0;49	98677;8	4295;0;0;0;
$GPXUP;3635;08:44:25;0;49	98677;8	4295;0;0;0;
$GPXUP;3635;08:44:26;0;49	98677;8	4295;0;0;0;
$GPXUP;3635;08:44:27;0;49	98677;8	4295;0;0;0;
$GPXUP;3635;08:44:28;0;49	98677;8	4295;0;0;0;
$GPXUP;3635;08:44:29;0;49	98677;8	4295;0;0;0;
$GPXUP;3635;08:44:30;0;49	98677;8	4295;0;0;0;
$GPXUP;3635;08:44:31;0;49	98677;8	4295;0;0;0;
$GPXUP;3635;08:44:32;0;49	98677;8	4295;0;0;0;
$GPXUP;3635;08:44:33;0;49	98677;8	4295;0;0;0;
$GPXUP;3635;08:44:34;0;49	98677;8	4295;0;0;0;
$GPXUP;3635;08:44:35;0;49	98677;8	4295;0;0;0;
$GPXUP;3635;08:44:36;0;49	98677;8	4295;0;0;0;
$GPXUP;3635;08:44:37;0;49	98677;8	4295;0;0;0;
$GPXUP;3635;08:44:38;0;49	98677;8	4295;0;0;0;
$GPXUP;3635;08:44:39;0;49	98677;8	4295;0;0;0;
$GPXUP;3635;08:44:40;0;49	98677;8	4295;0;0;0;
$GPXUP;3635;08:44:41;0;49	98677;8	4295;0;0;0;
$GPXUP;3635;08:44:42;0;49	98677;8	4295;0;0;0;
$GPXUP;3635;08:44:43;0;49	98677;8	4295;0;0;0;
$GPXUP;3635;08:44:44;0;49	98677;8	4295;0;0;0;
$GPXUP;3635;08:44:45;0;49	98677;8	4295;0;0;0;
$GPXUP;3635;08:44:46;0;49	98677;8	4295;0;0;0;
$GPXUP;3635;08:44:47;0;49	98677;8	4295;0;0;0;
$GPXUP;3635;08:44:48;0;49	98677;8	4295;0;0;0;
$GPXUP;3635;08:44:49;0;49	98677;8	4295;0;0;0;
$GPXUP;3635;08:44:50;0;49	98677;8	4295;0;0;0;
$GPXUP;3635;08:44:51;0;49	98677;8	4295;0;0;0;
$GPXUP;3635;08:44:52;0;49	98677;8	4295;0;0;0;
$GPXUP;3635;08:44:53;0;49	98677;8	4295;0;0;0;
$GPXUP;3635;08:44:54;0;49	98677;8	4295;0;0;0;
$GPXUP;3635;08:44:55;0;49	98677;8	4295;0;0;0;
$GPXUP;3635;08:44:56;0;49	98677;8	4295;0;0;0;
$GPXUP;3635;08:44:57;0;49	98677;8	4295;0;0;0;
$GPXUP;3635;08:44:58;0;49	98677;8	4295;0;0;0;
$GPXUP;3635;08:44:59;0;49	98677;8	4295;0;0;0;
$GPXUP;3635;08:45:00;0;49	98677;8	4295;0;0;0;
$GPXUP;3635;08:45:01;0;49	98677;8	4295;0;0;0;
$GPXUP;3635;08:45:02;0;49	98677;8	4295;0;0;0;
$GPXUP;3635;08:45:03;0;49	98677;8	4295;0;0;0;
$GPXUP;3635;08:45:04;0;49	98677;8	4295;0;0;0;
$GPXUP;3635;08:45:05;0;49	98677;8	4295;0;0;0;
$GPXUP;3635;08:45:06;0;49	98677;8	4295;0;0;0;
$GPXUP;3635;08:45:07;0;49	98677;8	4295;0;0;0;
$GPXUP;3635;08:45:08;0;49	98677;8	4295;0;0;0;
$GPXUP;3635;08:45:09;0;49	98677;8	4295;0;0;0;
$GPXUP;3635;08:45:10;0;49	98677;8	4295;0;0;0;
$GPXUP;3635;08:45:11;0;49	98677;8	4295;0;0;0;
$GPXUP;3635;08:45:12;0;49	98677;8	4295;0;0;0;
$GPXUP;3635;08:45:13;0;49	98677;8	4295;0;0;0;
$GPXUP;3635;08:45:14;0;49	98677;8	4295;0;0;0;
$GPXUP;3635;08:45:15;0;49	98677;8	4295;0;0;0;
$GPXUP;3635;08:45:16;0;49	98677;8	4295;0;0;0;
$GPXUP;3635;08:45:17;0;49	98677;8	4295;0;0;0;
$GPXUP;3635;08:45:18;0;49	98677;8	4295;0;0;0;
$GPXUP;3635;08:45:19;0;49	98677;8	4295;0;0;0;
$GPXUP;3635;08:45:20;0;49	98677;8	4295;0;0;0;
$GPXUP;3635;08:45:21;0;49	98677;8	4295;0;0;0;
$GPXUP;3635;08:45:22;0;49	98677;8	4295;0;0;0;
$GPXUP;3635;08:45:23;0;49	98677;8	4295;0;0;0;
$GPXUP;3635;08:45:24;0;49	98677;8	4295;0;0;0;
$GPXUP;3635;08:45:25;0;49	98677;8	4295;0;0;0;
$GPXUP;3635;08:45:26;0;49	98677;8	4295;0;0;0;
$GPXUP;3635;08:45:27;0;49	98677;8	4295;0;0;0;
$GPXUP;3635;08:45:28;0;49	98677;8	4295;0;0;0;
$GPXUP;3635;08:45:29;0;49	98677;8	4295;0;0;0;
$GPXUP;3635;08:45:30;0;49	98677;8	4295;0;0;0;
$GPXUP;3635;08:45:31;0;49	98677;8	4295;0;0;0;
$GPXUP;3635;08:45:32;0;49	98677;8	4295;0;0;0;
$GPXUP;3635;08:45:33;0;49	98677;8	4295;0;0;0;
$GPXUP;3635;08:45:34;0;49	98677;8	4295;0;0;0;
$GPXUP;3635;08:45:35;0;49	98677;8	4295;0;0;0;
$GPXUP;3635;08:45:36;0;49	98677;8	4295;0;0;0;
$GPXUP;3635;08:45:37;0;49	98677;8	4295;0;0;0;
$GPXUP;3635;08:45:38;0;49	98677;8	4295;0;0;0;
$GPXUP;3635;08:45:39;0;49	98677;8	4295;0;0;0;
$GPXUP;3635;08:45:40;0;49	98677;8	4295;0;0;0;
$GPXUP;3635;08:45:41;0;49	98677;8	4295;0;0;0;
$GPXUP;3635;08:45:42;0;49	98677;8	4295;0;0;0;
$GPXUP;3635;08:45:43;0;49	98677;8	4295;0;0;0;
$GPXUP;3635;08:45:44;0;49	98677;8	4295;0;0;0;
$GPXUP;3635;08:45:45;0;49	98677;8	4295;0;0;0;
$GPXUP;3635;08:45:46;0;49	98677;8	4295;0;0;0;
$GPXUP;3635;08:45:47;0;49	98677;8	4295;0;0;0;
$GPXUP;3635;08:45:48;0;49	98677;8	4295;0;0;0;
$GPXUP;3635;08:45:49;0;49	98677;8	4295;0;0;0;
$GPXUP;3635;08:45:50;0;49	98677;8	4295;0;0;0;
$GPXUP;3635;08:45:51;0;49	98677;8	4295;0;0;0;
$GPXUP;3635;08:45:52;0;49	98677;8	4295;0;0;0;
$GPXUP;3635;08:45:53;0;49	98677;8	4295;0;0;0;
$GPXUP;3635;08:45:54;0;49	98677;8	4295;0;0;0;
$GPXUP;3635;08:45:55;0;49	98677;8	4295;0;0;0;
$GPXUP;3635;08:45:56;0;49	98677;8	4295;0;0;0;
$GPXUP;3635;08:45:57;0;49	98677;8	4295;0;0;0;
$GPXUP;3635;08:45:58;0;49	98677;8	4295;0;0;0;
$GPXUP;3635;08:45:59;0;49	98677;8	4295;0;0;0;
$GPXUP;3635;08:46:00;0;49	98677;8	4295;0;0;0;
$GPXUP;3635;08:46:01;0;49	98677;8	4295;0;0;0;
$GPXUP;3635;08:46:02;0;49	98677;8	4295;0;0;0;
$GPXUP;3635;08:46:03;0;49	98677;8	4295;0;0;0;
$GPXUP;3635;08:46:04;0;49	98677;8	4295;0;0;0;
$GPXUP;3635;08:46:05;0;49	98677;8	4295;0;0;0;
$GPXUP;3635;08:46:06;0;49	98677;8	4295;0;0;0;
$GPXUP;3635;08:46:07;0;49	98677;8	4295;0;0;0;
$GPXUP;3635;08:46:08;0;49	98677;8	4295;0;0;0;
$GPXUP;3635;08:46:09;0;49	98677;8	4295;0;0;0;
$GPXUP;3635;08:46:10;0;49	98677;8	4295;0;0;0;
$GPXUP;3635;08:46:11;0;49	98677;8	4295;0;0;0;
$GPXUP;3635;08:46:12;0;49	98677;8	4295;0;0;0;
$GPXUP;3635;08:46:13;0;49	98677;8	4295;0;0;0;
$GPXUP;3635;08:46:14;0;49	98677;8	4295;0;0;0;
$GPXUP;3635;08:46:15;0;49	98677;8	4295;0;0;0;
$GPXUP;3635;08:46:16;0;49	98677;8	4295;0;0;0;
$GPXUP;3635;08:46:17;0;49	98677;8	4295;0;0;0;
$GPXUP;3635;08:46:18;0;49	98677;8	4295;0;0;0;
$GPXUP;3635;08:46:19;0;49	98677;8	4295;0;0;0;
$GPXUP;3635;08:46:20;0;49	98677;8	4295;0;0;0;
$GPXUP;3635;08:46:21;0;49	98677;8	4295;0;0;0;
$GPXUP;3635;08:46:22;0;49	98677;8	4295;0;0;0;
$GPXUP;3635;08:46:23;0;49	98677;8	4295;0;0;0;
$GPXUP;3635;08:46:24;0;49	98677;8	4295;0;0;0;
$GPXUP;3635;08:46:25;0;49	98677;8	4295;0;0;0;
$GPXUP;3635;08:46:26;0;49	98677;8	4295;0;0;0;
$GPXUP;3635;08:46:27;0;49	98677;8	4295;0;0;0;
$GPXUP;3635;08:46:28;0;49	98677;8	4295;0;0;0;
$GPXUP;3635;08:46:29;0;49	98677;8	4295;0;0;0;
$GPXUP;3635;08:46:30;0;49	98677;8	4295;0;0;0;
$GPXUP;3635;08:46:31;0;49	98677;8	4295;0;0;0;
$GPXUP;3635;08:46:32;0;49	98677;8	4295;0;0;0;
$GPXUP;3635;08:46:33;0;49	98677;8	4295;0;0;0;
$GPXUP;3635;08:46:34;0;49	98677;8	4295;0;0;0;
$GPXUP;3635;08:46:35;0;49	98677;8	4295;0;0;0;
$GPXUP;3635;08:46:36;0;49	98677;8	4295;0;0;0;
$GPXUP;3635;08:46:37;0;49	98677;8	4295;0;0;0;
$GPXUP;3635;08:46:38;0;49	98677;8	4295;0;0;0;
$GPXUP;3635;08:46:39;0;49	98677;8	4295;0;0;0;
$GPXUP;3635;08:46:40;0;49	98677;8	4295;0;0;0;
$GPXUP;3635;08:46:41;0;49	98677;8	4295;0;0;0;
$GPXUP;3635;08:46:42;0;49	98677;8	4295;0;0;0;
$GPXUP;3635;08:46:43;0;49	98677;8	4295;0;0;0;
$GPXUP;3635;08:46:44;0;49	98677;8	4295;0;0;0;
$GPXUP;3635;08:46:45;0;49	98677;8	4295;0;0;0;
$GPXUP;3635;08:46:46;0;49	98677;8	4295;0;0;0;
$GPXUP;3635;08:46:47;0;49	98677;8	4295;0;0;0;
$GPXUP;3635;08:46:48;0;49	98677;8	4295;0;0;0;
$GPXUP;3635;08:46:49;0;49	98677;8	4295;0;0;0;
$GPXUP;3635;08:46:50;0;49	98677;8	4295;0;0;0;
$GPXUP;3635;08:46:51;0;49	98677;8	4295;0;0;0;
$GPXUP;3635;08:46:52;0;49	98677;8	4295;0;0;0;
$GPXUP;3635;08:46:53;0;49	98677;8	4295;0;0;0;
$GPXUP;3635;08:46:54;0;49	98677;8	4295;0;0;0;
$GPXUP;3635;08:46:55;0;49	98677;8	4295;0;0;0;
$GPXUP;3635;08:46:56;0;49	98677;8	4295;0;0;0;
$GPXUP;3635;08:46:57;0;49	98677;8	4295;0;0;0;
$GPXUP;3635;08:46:58;0;49	98677;8	4295;0;0;0;
$GPXUP;3635;08:46:59;0;49	98677;8	4295;0;0;0;
$GPXUP;3635;08:47:00;0;49	98677;8	4295;0;0;0;
$GPXUP;3635;08:47:01;0;49	98677;8	4295;0;0;0;
$GPXUP;3635;08:47:02;0;49	98677;8	4295;0;0;0;
$GPXUP;3635;08:47:03;0;49	98677;8	4295;0;0;0;
$GPXUP;3635;08:47:04;0;49	98677;8	4295;0;0;0;
$GPXUP;3635;08:47:05;0;49	98677;8	4295;0;0;0;
$GPXUP;3635;08:47:06;0;49	98677;8	4295;0;0;0;
$GPXUP;3635;08:47:07;0;49	98677;8	4295;0;0;0;
$GPXUP;3635;08:47:08;0;49	98677;8	4295;0;0;0;
$GPXUP;3635;08:47:09;0;49	98677;8	4295;0;0;0;
$GPXUP;3635;08:47:10;0;49	98677;8	4295;0;0;0;
$GPXUP;3635;08:47:11;0;49	98677;8	4295;0;0;0;
$GPXUP;3635;08:47:12;0;49	98677;8	4295;0;0;0;
$GPXUP;3635;08:47:13;0;49	98677;8	4295;0;0;0;
$GPXUP;3635;08:47:14;0;49	98677;8	4295;0;0;0;
$GPXUP;3635;08:47:15;0;49	98677;8	4295;0;0;0;
$GPXUP;3635;08:47:16;0;49	98677;8	4295;0;0;0;
$GPXUP;3635;08:47:17;0;49	98677;8	4295;0;0;0;
$GPXUP;3635;08:47:18;0;49	98677;8	4295;0;0;0;
$GPXUP;3635;08:47:19;0;49	98677;8	4295;0;0;0;
$GPXUP;3635;08:47:20;0;49	98677;8	4295;0;0;0;
$GPXUP;3635;08:47:21;0;49	98677;8	4295;0;0;0;
$GPXUP;3635;08:47:22;0;49	98677;8	4295;0;0;0;
$GPXUP;3635;08:47:23;0;49	98677;8	4295;0;0;0;
$GPXUP;3635;08:47:24;0;49	98677;8	4295;0;0;0;
$GPXUP;3635;08:47:25;0;49	98677;8	4295;0;0;0;
$GPXUP;3635;08:47:26;0;49	98677;8	4295;0;0;0;
$GPXUP;3635;08:47:27;0;49	98677;8	4295;0;0;0;
$GPXUP;3635;08:47:28;0;49	98677;8	4295;0;0;0;
$GPXUP;3635;08:47:29;0;49	98677;8	4295;0;0;0;
$GPXUP;3635;08:47:30;0;49	98677;8	4295;0;0;0;
$GPXUP;3635;08:47:31;0;49	98677;8	4295;0;0;0;
$GPXUP;3635;08:47:32;0;49	98677;8	4295;0;0;0;
$GPXUP;3635;08:47:33;0;49	98677;8	4295;0;0;0;
$GPXUP;3635;08:47:34;0;49	98677;8	4295;0;0;0;
$GPXUP;3635;08:47:35;0;49	98677;8	4295;0;0;0;
$GPXUP;3635;08:47:36;0;49	98677;8	4295;0;0;0;
$GPXUP;3635;08:47:37;0;49	98677;8	4295;0;0;0;
$GPXUP;3635;08:47:38;0;49	98677;8	4295;0;0;0;
$GPXUP;3635;08:47:39;0;49	98677;8	4295;0;0;0;
$GPXUP;3635;08:47:40;0;49	98677;8	4295;0;0;0;
$GPXUP;3635;08:47:41;0;49	98677;8	4295;0;0;0;
$GPXUP;3635;08:47:42;0;49	98677;8	4295;0;0;0;
$GPXUP;3635;08:47:43;0;49	98677;8	4295;0;0;0;
$GPXUP;3635;08:47:44;0;49	98677;8	4295;0;0;0;
$GPXUP;3635;08:47:45;0;49	98677;8	4295;0;0;0;
$GPXUP;3635;08:47:46;0;49	98677;8	4295;0;0;0;
$GPXUP;3635;08:47:47;0;49	98677;8	4295;0;0;0;
$GPXUP;3635;08:47:48;0;49	98677;8	4295;0;0;0;
$GPXUP;3635;08:47:49;0;49	98677;8	4295;0;0;0;
$GPXUP;3635;08:47:50;0;49	98677;8	4295;0;0;0;
$GPXUP;3635;08:47:51;0;49	98677;8	4295;0;0;0;
$GPXUP;3635;08:47:52;0;49	98677;8	4295;0;0;0;
$GPXUP;3635;08:47:53;0;49	98677;8	4295;0;0;0;
$GPXUP;3635;08:47:54;0;49	98677;8	4295;0;0;0;
$GPXUP;3635;08:47:55;0;49	98677;8	4295;0;0;0;
$GPXUP;3635;08:47:56;0;49	98677;8	4295;0;0;0;
$GPXUP;3635;08:47:57;0;49	98677;8	4295;0;0;0;
$GPXUP;3635;08:47:58;0;49	98677;8	4295;0;0;0;
$GPXUP;3635;08:47:59;0;49	98677;8	4295;0;0;0;
$GPXUP;3635;08:48:00;0;49	98677;8	4295;0;0;0;
$GPXUP;3635;08:48:01;0;49	98677;8	4295;0;0;0;
$GPXUP;3635;08:48:02;0;49	98677;8	4295;0;0;0;
$GPXUP;3635;08:48:03;0;49	98677;8	4295;0;0;0;
$GPXUP;3635;08:48:04;0;49	98677;8	4295;0;0;0;
$GPXUP;3635;08:48:05;0;49	98677;8	4295;0;0;0;
$GPXUP;3635;08:48:06;0;49	98677;8	4295;0;0;0;
$GPXUP;3635;08:48:07;0;49	98677;8	4295;0;0;0;
$GPXUP;3635;08:48:08;0;49	98677;8	4295;0;0;0;
$GPXUP;3635;08:48:09;0;49	98677;8	4295;0;0;0;
$GPXUP;3635;08:48:10;0;49	98677;8	4295;0;0;0;
$GPXUP;3635;08:48:11;0;49	98677;8	4295;0;0;0;
$GPXUP;3635;08:48:12;0;49	98677;8	4295;0;0;0;
$GPXUP;3635;08:48:13;0;49	98677;8	4295;0;0;0;
$GPXUP;3635;08:48:14;0;49	98677;8	4295;0;0;0;
$GPXUP;3635;08:48:15;0;49	98677;8	4295;0;0;0;
$GPXUP;3635;08:48:16;0;49	98677;8	4295;0;0;0;
$GPXUP;3635;08:48:17;0;49	98677;8	4295;0;0;0;
$GPXUP;3635;08:48:18;0;49	98677;8	4295;0;0;0;
$GPXUP;3635;08:48:19;0;49	98677;8	4295;0;0;0;
$GPXUP;3635;08:48:20;0;49	98677;8	4295;0;0;0;
$GPXUP;3635;08:48:21;0;49	98677;8	4295;0;0;0;
$GPXUP;3635;08:48:22;0;49	98677;8	4295;0;0;0;
$GPXUP;3635;08:48:23;0;49	98677;8	4295;0;0;0;
$GPXUP;3635;08:48:24;0;49	98677;8	4295;0;0;0;
$GPXUP;3635;08:48:25;0;49	98677;8	4295;0;0;0;
$GPXUP;3635;08:48:26;0;49	98677;8	4295;0;0;0;
$GPXUP;3635;08:48:27;0;49	98677;8	4295;0;0;0;
$GPXUP;3635;08:48:28;0;49	98677;8	4295;0;0;0;
$GPXUP;3635;08:48:29;0;49	98677;8	4295;0;0;0;
$GPXUP;3635;08:48:30;0;49	98677;8	4295;0;0;0;
$GPXUP;3635;08:48:31;0;49	98677;8	4295;0;0;0;
$GPXUP;3635;08:48:32;0;49	98677;8	4295;0;0;0;
$GPXUP;3635;08:48:33;0;49	98677;8	4295;0;0;0;
$GPXUP;3635;08:48:34;0;49	98677;8	4295;0;0;0;
$GPXUP;3635;08:48:35;0;49	98677;8	4295;0;0;0;
$GPXUP;3635;08:48:36;0;49	98677;8	4295;0;0;0;
$GPXUP;3635;08:48:37;0;49	98677;8	4295;0;0;0;
$GPXUP;3635;08:48:38;0;49	98677;8	4295;0;0;0;
$GPXUP;3635;08:48:39;0;49	98677;8	4295;0;0;0;
$GPXUP;3635;08:48:40;0;49	98677;8	4295;0;0;0;
$GPXUP;3635;08:48:41;0;49	98677;8	4295;0;0;0;
$GPXUP;3635;08:48:42;0;49	98677;8	4295;0;0;0;
$GPXUP;3635;08:48:43;0;49	98677;8	4295;0;0;0;
$GPXUP;3635;08:48:44;0;49	98677;8	4295;0;0;0;
$GPXUP;3635;08:48:45;0;49	98677;8	4295;0;0;0;
$GPXUP;3635;08:48:46;0;49	98677;8	4295;0;0;0;
$GPXUP;3635;08:48:47;0;49	98677;8	4295;0;0;0;
$GPXUP;3635;08:48:48;0;49	98677;8	4295;0;0;0;
$GPXUP;3635;08:48:49;0;49	98677;8	4295;0;0;0;
$GPXUP;3635;08:48:50;0;49	98677;8	4295;0;0;0;
$GPXUP;3635;08:48:51;0;49	98677;8	4295;0;0;0;
$GPXUP;3635;08:48:52;0;49	98677;8	4295;0;0;0;
$GPXUP;3635;08:48:53;0;49	98677;8	4295;0;0;0;
$GPXUP;3635;08:48:54;0;49	98677;8	4295;0;0;0;
$GPXUP;3635;08:48:55;0;49	98677;8	4295;0;0;0;
$GPXUP;3635;08:48:56;0;49	98677;8	4295;0;0;0;
$GPXUP;3635;08:48:57;0;49	98677;8	4295;0;0;0;
$GPXUP;3635;08:48:58;0;49	98677;8	4295;0;0;0;
$GPXUP;3635;08:48:59;0;49	98677;8	4295;0;0;0;
$GPXUP;3635;08:49:00;0;49	98677;8	4295;0;0;0;
$GPXUP;3635;08:49:01;0;49	98677;8	4295;0;0;0;
$GPXUP;3635;08:49:02;0;49	98677;8	4295;0;0;0;
$GPXUP;3635;08:49:03;0;49	98677;8	4295;0;0;0;
$GPXUP;3635;08:49:04;0;49	98677;8	4295;0;0;0;
$GPXUP;3635;08:49:05;0;49	98677;8	4295;0;0;0;
$GPXUP;3635;08:49:06;0;49	98677;8	4295;0;0;0;
$GPXUP;3635;08:49:07;0;49	98677;8	4295;0;0;0;
$GPXUP;3635;08:49:08;0;49	98677;8	4295;0;0;0;
$GPXUP;3635;08:49:09;0;49	98677;8	4295;0;0;0;
$GPXUP;3635;08:49:10;0;49	98677;8	4295;0;0;0;
$GPXUP;3635;08:49:11;0;49	98677;8	4295;0;0;0;
$GPXUP;3635;08:49:12;0;49	98677;8	4295;0;0;0;
$GPXUP;3635;08:49:13;0;49	98677;8	4295;0;0;0;
$GPXUP;3635;08:49:14;0;49	98677;8	4295;0;0;0;
$GPXUP;3635;08:49:15;0;49	98677;8	4295;0;0;0;
$GPXUP;3635;08:49:16;0;49	98677;8	4295;0;0;0;
$GPXUP;3635;08:49:17;0;49	98677;8	4295;0;0;0;
$GPXUP;3635;08:49:18;0;49	98677;8	4295;0;0;0;
$GPXUP;3635;08:49:19;0;49	98677;8	4295;0;0;0;
$GPXUP;3635;08:49:20;0;49	98677;8	4295;0;0;0;
$GPXUP;3635;08:49:21;0;49	98677;8	4295;0;0;0;
$GPXUP;3635;08:49:22;0;49	98677;8	4295;0;0;0;
$GPXUP;3635;08:49:23;0;49	98677;8	4295;0;0;0;
$GPXUP;3635;08:49:24;0;49	98677;8	4295;0;0;0;
$GPXUP;3635;08:49:25;0;49	98677;8	4295;0;0;0;
$GPXUP;3635;08:49:26;0;49	98677;8	4295;0;0;0;
$GPXUP;3635;08:49:27;0;49	98677;8	4295;0;0;0;
$GPXUP;3635;08:49:28;0;49	98677;8	4295;0;0;0;
$GPXUP;3635;08:49:29;0;49	98677;8	4295;0;0;0;
$GPXUP;3635;08:49:30;0;49	98677;8	4295;0;0;0;
$GPXUP;3635;08:49:31;0;49	98677;8	4295;0;0;0;
$GPXUP;3635;08:49:32;0;49	98677;8	4295;0;0;0;
$GPXUP;3635;08:49:33;0;49	98677;8	4295;0;0;0;
$GPXUP;3635;08:49:34;0;49	98677;8	4295;0;0;0;
$GPXUP;3635;08:49:35;0;49	98677;8	4295;0;0;0;
$GPXUP;3635;08:49:36;0;49	98677;8	4295;0;0;0;
$GPXUP;3635;08:49:37;0;49	98677;8	4295;0;0;0;
$GPXUP;3635;08:49:38;0;49	98677;8	4295;0;0;0;
$GPXUP;3635;08:49:39;0;49	98677;8	4295;0;0;0;
$GPXUP;3635;08:49:40;0;49	98677;8	4295;0;0;0;
$GPXUP;3635;08:49:41;0;49	98677;8	4295;0;0;0;
$GPXUP;3635;08:49:42;0;49	98677;8	4295;0;0;0;
$GPXUP;3635;08:49:43;0;49	98677;8	4295;0;0;0;
$GPXUP;3635;08:49:44;0;49	98677;8	4295;0;0;0;
$GPXUP;3635;08:49:45;0;49	98677;8	4295;0;0;0;
$GPXUP;3635;08:49:46;0;49	98677;8	4295;0;0;0;
$GPXUP;3635;08:49:47;0;49	98677;8	4295;0;0;0;
$GPXUP;3635;08:49:48;0;49	98677;8	4295;0;0;0;
$GPXUP;3635;08:49:49;0;49	98677;8	4295;0;0;0;
$GPXUP;3635;08:49:50;0;49	98677;8	4295;0;0;0;
$GPXUP;3635;08:49:51;0;49	98677;8	4295;0;0;0;
$GPXUP;3635;08:49:52;0;49	98677;8	4295;0;0;0;
$GPXUP;3635;08:49:53;0;49	98677;8	4295;0;0;0;
$GPXUP;3635;08:49:54;0;49	98677;8	4295;0;0;0;
$GPXUP;3635;08:49:55;0;49	98677;8	4295;0;0;0;
$GPXUP;3635;08:49:56;0;49	98677;8	4295;0;0;0;
$GPXUP;3635;08:49:57;0;49	98677;8	4295;0;0;0;
$GPXUP;3635;08:49:58;0;49	98677;8	4295;0;0;0;
$GPXUP;3635;08:49:59;0;49	98677;8	4295;0;0;0;
$GPXUP;3635;08:50:00;0;49	98677;8	4295;0;0;0;
$GPXUP;3635;08:50:01;0;49	98677;8	4295;0;0;0;
$GPXUP;3635;08:50:02;0;49	98677;8	4295;0;0;0;
$GPXUP;3635;08:50:03;0;49	98677;8	4295;0;0;0;
$GPXUP;3635;08:50:04;0;49	98677;8	4295;0;0;0;
$GPXUP;3635;08:50:05;0;49	98677;8	4295;0;0;0;
$GPXUP;3635;08:50:06;0;49	98677;8	4295;0;0;0;
$GPXUP;3635;08:50:07;0;49	98677;8	4295;0;0;0;
$GPXUP;3635;08:50:08;0;49	98677;8	4295;0;0;0;
$GPXUP;3635;08:50:09;0;49	98677;8	4295;0;0;0;
$GPXUP;3635;08:50:10;0;49	98677;8	4295;0;0;0;
$GPXUP;3635;08:50:11;0;49	98677;8	4295;0;0;0;
$GPXUP;3635;08:50:12;0;49	98677;8	4295;0;0;0;
$GPXUP;3635;08:50:13;0;49	98677;8	4295;0;0;0;
$GPXUP;3635;08:50:14;0;49	98677;8	4295;0;0;0;
$GPXUP;3635;08:50:15;0;49	98677;8	4295;0;0;0;
$GPXUP;3635;08:50:16;0;49	98677;8	4295;0;0;0;
$GPXUP;3635;08:50:17;0;49	98677;8	4295;0;0;0;
$GPXUP;3635;08:50:18;0;49	98677;8	4295;0;0;0;
$GPXUP;3635;08:50:19;0;49	98677;8	4295;0;0;0;
$GPXUP;3635;08:50:20;0;49	98677;8	4295;0;0;0;
$GPXUP;3635;08:50:21;0;49	98677;8	4295;0;0;0;
$GPXUP;3635;08:50:22;0;49	98677;8	4295;0;0;0;
$GPXUP;3635;08:50:23;0;49	98677;8	4295;0;0;0;
$GPXUP;3635;08:50:24;0;49	98677;8	4295;0;0;0;
$GPXUP;3635;08:50:25;0;49	98677;8	4295;0;0;0;
$GPXUP;3635;08:50:26;0;49	98677;8	4295;0;0;0;
$GPXUP;3635;08:50:27;0;49	98677;8	4295;0;0;0;
$GPXUP;3635;08:50:28;0;49	98677;8	4295;0;0;0;
$GPXUP;3635;08:50:29;0;49	98677;8	4295;0;0;0;
$GPXUP;3635;08:50:30;0;49	98677;8	4295;0;0;0;
$GPXUP;3635;08:50:31;0;49	98677;8	4295;0;0;0;
$GPXUP;3635;08:50:32;0;49	98677;8	4295;0;0;0;
$GPXUP;3635;08:50:33;0;49	98677;8	4295;0;0;0;
$GPXUP;3635;08:50:34;0;49	98677;8	4295;0;0;0;
$GPXUP;3635;08:50:35;0;49	98677;8	4295;0;0;0;
$GPXUP;3635;08:50:36;0;49	98677;8	4295;0;0;0;
$GPXUP;3635;08:50:37;0;49	98677;8	4295;0;0;0;
$GPXUP;3635;08:50:38;0;49	98677;8	4295;0;0;0;
$GPXUP;3635;08:50:39;0;49	98677;8	4295;0;0;0;
$GPXUP;3635;08:50:40;0;49	98677;8	4295;0;0;0;
$GPXUP;3635;08:50:41;0;49	98677;8	4295;0;0;0;
$GPXUP;3635;08:50:42;0;49	98677;8	4295;0;0;0;
$GPXUP;3635;08:50:43;0;49	98677;8	4295;0;0;0;
$GPXUP;3635;08:50:44;0;49	98677;8	4295;0;0;0;
$GPXUP;3635;08:50:45;0;49	98677;8	4295;0;0;0;
$GPXUP;3635;08:50:46;0;49	98677;8	4295;0;0;0;
$GPXUP;3635;08:50:47;0;49	98677;8	4295;0;0;0;
$GPXUP;3635;08:50:48;0;49	98677;8	4295;0;0;0;
$GPXUP;3635;08:50:49;0;49	98677;8	4295;0;0;0;
$GPXUP;3635;08:50:50;0;49	98677;8	4295;0;0;0;
$GPXUP;3635;08:50:51;0;49	98677;8	4295;0;0;0;
$GPXUP;3635;08:50:52;0;49	98677;8	4295;0;0;0;
$GPXUP;3635;08:50:53;0;49	98677;8	4295;0;0;0;
$GPXUP;3635;08:50:54;0;49	98677;8	4295;0;0;0;
$GPXUP;3635;08:50:55;0;49	98677;8	4295;0;0;0;
$GPXUP;3635;08:50:56;0;49	98677;8	4295;0;0;0;
$GPXUP;3635;08:50:57;0;49	98677;8	4295;0;0;0;
$GPXUP;3635;08:50:58;0;49	98677;8	4295;0;0;0;
$GPXUP;3635;08:50:59;0;49	98677;8	4295;0;0;0;
$GPXUP;3635;08:51:00;0;49	98677;8	4295;0;0;0;
$GPXUP;3635;08:51:01;0;49	98677;8	4295;0;0;0;
$GPXUP;3635;08:51:02;0;49	98677;8	4295;0;0;0;
$GPXUP;3635;08:51:03;0;49	98677;8	4295;0;0;0;
$GPXUP;3635;08:51:04;0;49	98677;8	4295;0;0;0;
$GPXUP;3635;08:51:05;0;49	98677;8	4295;0;0;0;
$GPXUP;3635;08:51:06;0;49	98677;8	4295;0;0;0;
$GPXUP;3635;08:51:07;0;49	98677;8	4295;0;0;0;
$GPXUP;3635;08:51:08;0;49	98677;8	4295;0;0;0;
$GPXUP;3635;08:51:09;0;49	98677;8	4295;0;0;0;
$GPXUP;3635;08:51:10;0;49	98677;8	4295;0;0;0;
$GPXUP;3635;08:51:11;0;49	98677;8	4295;0;0;0;
$GPXUP;3635;08:51:12;0;49	98677;8	4295;0;0;0;
$GPXUP;3635;08:51:13;0;49	98677;8	4295;0;0;0;
$GPXUP;3635;08:51:14;0;49	98677;8	4295;0;0;0;
$GPXUP;3635;08:51:15;0;49	98677;8	4295;0;0;0;
$GPXUP;3635;08:51:16;0;49	98677;8	4295;0;0;0;
$GPXUP;3635;08:51:17;0;49	98677;8	4295;0;0;0;
$GPXUP;3635;08:51:18;0;49	98677;8	4295;0;0;0;
$GPXUP;3635;08:51:19;0;49	98677;8	4295;0;0;0;
$GPXUP;3635;08:51:20;0;49	98677;8	4295;0;0;0;
$GPXUP;3635;08:51:21;0;49	98677;8	4295;0;0;0;
$GPXUP;3635;08:51:22;0;49	98677;8	4295;0;0;0;
$GPXUP;3635;08:51:23;0;49	98677;8	4295;0;0;0;
$GPXUP;3635;08:51:24;0;49	98677;8	4295;0;0;0;
$GPXUP;3635;08:51:25;0;49	98677;8	4295;0;0;0;
$GPXUP;3635;08:51:26;0;49	98677;8	4295;0;0;0;
$GPXUP;3635;08:51:27;0;49	98677;8	4295;0;0;0;
$GPXUP;3635;08:51:28;0;49	98677;8	4295;0;0;0;
$GPXUP;3635;08:51:29;0;49	98677;8	4295;0;0;0;
$GPXUP;3635;08:51:30;0;49	98677;8	4295;0;0;0;
$GPXUP;3635;08:51:31;0;49	98677;8	4295;0;0;0;
$GPXUP;3635;08:51:32;0;49	98677;8	4295;0;0;0;
$GPXUP;3635;08:51:33;0;49	98677;8	4295;0;0;0;
$GPXUP;3635;08:51:34;0;49	98677;8	4295;0;0;0;
$GPXUP;3635;08:51:35;0;49	98677;8	4295;0;0;0;
$GPXUP;3635;08:51:36;0;49	98677;8	4295;0;0;0;
$GPXUP;3635;08:51:37;0;49	98677;8	4295;0;0;0;
$GPXUP;3635;08:51:38;0;49	98677;8	4295;0;0;0;
$GPXUP;3635;08:51:39;0;49	98677;8	4295;0;0;0;
$GPXUP;3635;08:51:40;0;49	98677;8	4295;0;0;0;
$GPXUP;3635;08:51:41;0;49	98677;8	4295;0;0;0;
$GPXUP;3635;08:51:42;0;49	98677;8	4295;0;0;0;
$GPXUP;3635;08:51:43;0;49	98677;8	4295;0;0;0;
$GPXUP;3635;08:51:44;0;49	98677;8	4295;0;0;0;
$GPXUP;3635;08:51:45;0;49	98677;8	4295;0;0;0;
$GPXUP;3635;08:51:46;0;49	98677;8	4295;0;0;0;
$GPXUP;3635;08:51:47;0;49	98677;8	4295;0;0;0;
$GPXUP;3635;08:51:48;0;49	98677;8	4295;0;0;0;
$GPXUP;3635;08:51:49;0;49	98677;8	4295;0;0;0;
$GPXUP;3635;08:51:50;0;49	98677;8	4295;0;0;0;
$GPXUP;3635;08:51:51;0;49	98677;8	4295;0;0;0;
$GPXUP;3635;08:51:52;0;49	98677;8	4295;0;0;0;
$GPXUP;3635;08:51:53;0;49	98677;8	4295;0;0;0;
$GPXUP;3635;08:51:54;0;49	98677;8	4295;0;0;0;
$GPXUP;3635;08:51:55;0;49	98677;8	4295;0;0;0;
$GPXUP;3635;08:51:56;0;49	98677;8	4295;0;0;0;
$GPXUP;3635;08:51:57;0;49	98677;8	4295;0;0;0;
$GPXUP;3635;08:51:58;0;49	98677;8	4295;0;0;0;
$GPXUP;3635;08:51:59;0;49	98677;8	4295;0;0;0;
$GPXUP;3635;08:52:00;0;49	98677;8	4295;0;0;0;
$GPXUP;3635;08:52:01;0;49	98677;8	4295;0;0;0;
$GPXUP;3635;08:52:02;0;49	98677;8	4295;0;0;0;
$GPXUP;3635;08:52:03;0;49	98677;8	4295;0;0;0;
$GPXUP;3635;08:52:04;0;49	98677;8	4295;0;0;0;
$GPXUP;3635;08:52:05;0;49	98677;8	4295;0;0;0;
$GPXUP;3635;08:52:06;0;49	98677;8	4295;0;0;0;
$GPXUP;3635;08:52:07;0;49	98677;8	4295;0;0;0;
$GPXUP;3635;08:52:08;0;49	98677;8	4295;0;0;0;
$GPXUP;3635;08:52:09;0;49	98677;8	4295;0;0;0;
$GPXUP;3635;08:52:10;0;49	98677;8	4295;0;0;0;
$GPXUP;3635;08:52:11;0;49	98677;8	4295;0;0;0;
$GPXUP;3635;08:52:12;0;49	98677;8	4295;0;0;0;
$GPXUP;3635;08:52:13;0;49	98677;8	4295;0;0;0;
$GPXUP;3635;08:52:14;0;49	98677;8	4295;0;0;0;
$GPXUP;3635;08:52:15;0;49	98677;8	4295;0;0;0;
$GPXUP;3635;08:52:16;0;49	98677;8	4295;0;0;0;
$GPXUP;3635;08:52:17;0;49	98677;8	4295;0;0;0;
$GPXUP;3635;08:52:18;0;49	98677;8	4295;0;0;0;
$GPXUP;3635;08:52:19;0;49	98677;8	4295;0;0;0;
$GPXUP;3635;08:52:20;0;49	98677;8	4295;0;0;0;
$GPXUP;3635;08:52:21;0;49	98677;8	4295;0;0;0;
$GPXUP;3635;08:52:22;0;49	98677;8	4295;0;0;0;
$GPXUP;3635;08:52:23;0;49	98677;8	4295;0;0;0;
$GPXUP;3635;08:52:24;0;49	98677;8	4295;0;0;0;
$GPXUP;3635;08:52:25;0;49	98677;8	4295;0;0;0;
$GPXUP;3635;08:52:26;0;49	98677;8	4295;0;0;0;
$GPXUP;3635;08:52:27;0;49	98677;8	4295;0;0;0;
$GPXUP;3635;08:52:28;0;49	98677;8	4295;0;0;0;
$GPXUP;3635;08:52:29;0;49	98677;8	4295;0;0;0;
$GPXUP;3635;08:52:30;0;49	98677;8	4295;0;0;0;
$GPXUP;3635;08:52:31;0;49	98677;8	4295;0;0;0;
$GPXUP;3635;08:52:32;0;49	98677;8	4295;0;0;0;
$GPXUP;3635;08:52:33;0;49	98677;8	4295;0;0;0;
$GPXUP;3635;08:52:34;0;49	98677;8	4295;0;0;0;
$GPXUP;3635;08:52:35;0;49	98677;8	4295;0;0;0;
$GPXUP;3635;08:52:36;0;49	98677;8	4295;0;0;0;
$GPXUP;3635;08:52:37;0;49	98677;8	4295;0;0;0;
$GPXUP;3635;08:52:38;0;49	98677;8	4295;0;0;0;
$GPXUP;3635;08:52:39;0;49	98677;8	4295;0;0;0;
$GPXUP;3635;08:52:40;0;49	98677;8	4295;0;0;0;
$GPXUP;3635;08:52:41;0;49	98677;8	4295;0;0;0;
$GPXUP;3635;08:52:42;0;49	98677;8	4295;0;0;0;
$GPXUP;3635;08:52:43;0;49	98677;8	4295;0;0;0;
$GPXUP;3635;08:52:44;0;49	98677;8	4295;0;0;0;
$GPXUP;3635;08:52:45;0;49	98677;8	4295;0;0;0;
$GPXUP;3635;08:52:46;0;49	98677;8	4295;0;0;0;
$GPXUP;3635;08:52:47;0;49	98677;8	4295;0;0;0;
$GPXUP;3635;08:52:48;0;49	98677;8	4295;0;0;0;
$GPXUP;3635;08:52:49;0;49	98677;8	4295;0;0;0;
$GPXUP;3635;08:52:50;0;49	98677;8	4295;0;0;0;
$GPXUP;3635;08:52:51;0;49	98677;8	4295;0;0;0;
$GPXUP;3635;08:52:52;0;49	98677;8	4295;0;0;0;
$GPXUP;3635;08:52:53;0;49	98677;8	4295;0;0;0;
$GPXUP;3635;08:52:54;0;49	98677;8	4295;0;0;0;
$GPXUP;3635;08:52:55;0;49	98677;8	4295;0;0;0;
$GPXUP;3635;08:52:56;0;49	98677;8	4295;0;0;0;
$GPXUP;3635;08:52:57;0;49	98677;8	4295;0;0;0;
$GPXUP;3635;08:52:58;0;49	98677;8	4295;0;0;0;
$GPXUP;3635;08:52:59;0;49	98677;8	4295;0;0;0;
$GPXUP;3635;08:53:00;0;49	98677;8	4295;0;0;0;
$GPXUP;3635;08:53:01;0;49	98677;8	4295;0;0;0;
$GPXUP;3635;08:53:02;0;49	98677;8	4295;0;0;0;
$GPXUP;3635;08:53:03;0;49	98677;8	4295;0;0;0;
$GPXUP;3635;08:53:04;0;49	98677;8	4295;0;0;0;
$GPXUP;3635;08:53:05;0;49	98677;8	4295;0;0;0;
$GPXUP;3635;08:53:06;0;49	98677;8	4295;0;0;0;
$GPXUP;3635;08:53:07;0;49	98677;8	4295;0;0;0;
$GPXUP;3635;08:53:08;0;49	98677;8	4295;0;0;0;
$GPXUP;3635;08:53:09;0;49	98677;8	4295;0;0;0;
$GPXUP;3635;08:53:10;0;49	98677;8	4295;0;0;0;
$GPXUP;3635;08:53:11;0;49	98677;8	4295;0;0;0;
$GPXUP;3635;08:53:12;0;49	98677;8	4295;0;0;0;
$GPXUP;3635;08:53:13;0;49	98677;8	4295;0;0;0;
$GPXUP;3635;08:53:14;0;49	98677;8	4295;0;0;0;
$GPXUP;3635;08:53:15;0;49	98677;8	4295;0;0;0;
$GPXUP;3635;08:53:16;0;49	98677;8	4295;0;0;0;
$GPXUP;3635;08:53:17;0;49	98677;8	4295;0;0;0;
$GPXUP;3635;08:53:18;0;49	98677;8	4295;0;0;0;
$GPXUP;3635;08:53:19;0;49	98677;8	4295;0;0;0;
$GPXUP;3635;08:53:20;0;49	98677;8	4295;0;0;0;
$GPXUP;3635;08:53:21;0;49	98677;8	4295;0;0;0;
$GPXUP;3635;08:53:22;0;49	98677;8	4295;0;0;0;
$GPXUP;3635;08:53:23;0;49	98677;8	4295;0;0;0;
$GPXUP;3635;08:53:24;0;49	98677;8	4295;0;0;0;
$GPXUP;3635;08:53:25;0;49	98677;8	4295;0;0;0;
$GPXUP;3635;08:53:26;0;49	98677;8	4295;0;0;0;
$GPXUP;3635;08:53:27;0;49	98677;8	4295;0;0;0;
$GPXUP;3635;08:53:28;0;49	98677;8	4295;0;0;0;
$GPXUP;3635;08:53:29;0;49	98677;8	4295;0;0;0;
$GPXUP;3635;08:53:30;0;49	98677;8	4295;0;0;0;
$GPXUP;3635;08:53:31;0;49	98677;8	4295;0;0;0;
$GPXUP;3635;08:53:32;0;49	98677;8	4295;0;0;0;
$GPXUP;3635;08:53:33;0;49	98677;8	4295;0;0;0;
$GPXUP;3635;08:53:34;0;49	98677;8	4295;0;0;0;
$GPXUP;3635;08:53:35;0;49	98677;8	4295;0;0;0;
$GPXUP;3635;08:53:36;0;49	98677;8	4295;0;0;0;
$GPXUP;3635;08:53:37;0;49	98677;8	4295;0;0;0;
$GPXUP;3635;08:53:38;0;49	98677;8	4295;0;0;0;
$GPXUP;3635;08:53:39;0;49	98677;8	4295;0;0;0;
$GPXUP;3635;08:53:40;0;49	98677;8	4295;0;0;0;
$GPXUP;3635;08:53:41;0;49	98677;8	4295;0;0;0;
$GPXUP;3635;08:53:42;0;49	98677;8	4295;0;0;0;
$GPXUP;3635;08:53:43;0;49	98677;8	4295;0;0;0;
$GPXUP;3635;08:53:44;0;49	98677;8	4295;0;0;0;
$GPXUP;3635;08:53:45;0;49	98677;8	4295;0;0;0;
$GPXUP;3635;08:53:46;0;49	98677;8	4295;0;0;0;
$GPXUP;3635;08:53:47;0;49	98677;8	4295;0;0;0;
$GPXUP;3635;08:53:48;0;49	98677;8	4295;0;0;0;
$GPXUP;3635;08:53:49;0;49	98677;8	4295;0;0;0;
$GPXUP;3635;08:53:50;0;49	98677;8	4295;0;0;0;
$GPXUP;3635;08:53:51;0;49	98677;8	4295;0;0;0;
$GPXUP;3635;08:53:52;0;49	98677;8	4295;0;0;0;
$GPXUP;3635;08:53:53;0;49	98677;8	4295;0;0;0;
$GPXUP;3635;08:53:54;0;49	98677;8	4295;0;0;0;
$GPXUP;3635;08:53:55;0;49	98677;8	4295;0;0;0;
$GPXUP;3635;08:53:56;0;49	98677;8	4295;0;0;0;
$GPXUP;3635;08:53:57;0;49	98677;8	4295;0;0;0;
$GPXUP;3635;08:53:58;0;49	98677;8	4295;0;0;0;
$GPXUP;3635;08:53:59;0;49	98677;8	4295;0;0;0;
$GPXUP;3635;08:54:00;0;49	98677;8	4295;0;0;0;
$GPXUP;3635;08:54:01;0;49	98677;8	4295;0;0;0;
$GPXUP;3635;08:54:02;0;49	98677;8	4295;0;0;0;
$GPXUP;3635;08:54:03;0;49	98677;8	4295;0;0;0;
$GPXUP;3635;08:54:04;0;49	98677;8	4295;0;0;0;
$GPXUP;3635;08:54:05;0;49	98677;8	4295;0;0;0;
$GPXUP;3635;08:54:06;0;49	98677;8	4295;0;0;0;
$GPXUP;3635;08:54:07;0;49	98677;8	4295;0;0;0;
$GPXUP;3635;08:54:08;0;49	98677;8	4295;0;0;0;
$GPXUP;3635;08:54:09;0;49	98677;8	4295;0;0;0;
$GPXUP;3635;08:54:10;0;49	98677;8	4295;0;0;0;
$GPXUP;3635;08:54:11;0;49	98677;8	4295;0;0;0;
$GPXUP;3635;08:54:12;0;49	98677;8	4295;0;0;0;
$GPXUP;3635;08:54:13;0;49	98677;8	4295;0;0;0;
$GPXUP;3635;08:54:14;0;49	98677;8	4295;0;0;0;
$GPXUP;3635;08:54:15;0;49	98677;8	4295;0;0;0;
$GPXUP;3635;08:54:16;0;49	98677;8	4295;0;0;0;
$GPXUP;3635;08:54:17;0;49	98677;8	4295;0;0;0;
$GPXUP;3635;08:54:18;0;49	98677;8	4295;0;0;0;
$GPXUP;3635;08:54:19;0;49	98677;8	4295;0;0;0;
$GPXUP;3635;08:54:20;0;49	98677;8	4295;0;0;0;
$GPXUP;3635;08:54:21;0;49	98677;8	4295;0;0;0;
$GPXUP;3635;08:54:22;0;49	98677;8	4295;0;0;0;
$GPXUP;3635;08:54:23;0;49	98677;8	4295;0;0;0;
$GPXUP;3635;08:54:24;0;49	98677;8	4295;0;0;0;
$GPXUP;3635;08:54:25;0;49	98677;8	4295;0;0;0;
$GPXUP;3635;08:54:26;0;49	98677;8	4295;0;0;0;
$GPXUP;3635;08:54:27;0;49	98677;8	4295;0;0;0;
$GPXUP;3635;08:54:28;0;49	98677;8	4295;0;0;0;
$GPXUP;3635;08:54:29;0;49	98677;8	4295;0;0;0;
$GPXUP;3635;08:54:30;0;49	98677;8	4295;0;0;0;
$GPXUP;3635;08:54:31;0;49	98677;8	4295;0;0;0;
$GPXUP;3635;08:54:32;0;49	98677;8	4295;0;0;0;
$GPXUP;3635;08:54:33;0;49	98677;8	4295;0;0;0;
$GPXUP;3635;08:54:34;0;49	98677;8	4295;0;0;0;
$GPXUP;3635;08:54:35;0;49	98677;8	4295;0;0;0;
$GPXUP;3635;08:54:36;0;49	98677;8	4295;0;0;0;
$GPXUP;3635;08:54:37;0;49	98677;8	4295;0;0;0;
$GPXUP;3635;08:54:38;0;49	98677;8	4295;0;0;0;
$GPXUP;3635;08:54:39;0;49	98677;8	4295;0;0;0;
$GPXUP;3635;08:54:40;0;49	98677;8	4295;0;0;0;
$GPXUP;3635;08:54:41;0;49	98677;8	4295;0;0;0;
$GPXUP;3635;08:54:42;0;49	98677;8	4295;0;0;0;
$GPXUP;3635;08:54:43;0;49	98677;8	4295;0;0;0;
$GPXUP;3635;08:54:44;0;49	98677;8	4295;0;0;0;
$GPXUP;3635;08:54:45;0;49	98677;8	4295;0;0;0;
$GPXUP;3635;08:54:46;0;49	98677;8	4295;0;0;0;
$GPXUP;3635;08:54:47;0;49	98677;8	4295;0;0;0;
$GPXUP;3635;08:54:48;0;49	98677;8	4295;0;0;0;
$GPXUP;3635;08:54:49;0;49	98677;8	4295;0;0;0;
$GPXUP;3635;08:54:50;0;49	98677;8	4295;0;0;0;
$GPXUP;3635;08:54:51;0;49	98677;8	4295;0;0;0;
$GPXUP;3635;08:54:52;0;49	98677;8	4295;0;0;0;
$GPXUP;3635;08:54:53;0;49	98677;8	4295;0;0;0;
$GPXUP;3635;08:54:54;0;49	98677;8	4295;0;0;0;
$GPXUP;3635;08:54:55;0;49	98677;8	4295;0;0;0;
$GPXUP;3635;08:54:56;0;49	98677;8	4295;0;0;0;
$GPXUP;3635;08:54:57;0;49	98677;8	4295;0;0;0;
$GPXUP;3635;08:54:58;0;49	98677;8	4295;0;0;0;
$GPXUP;3635;08:54:59;0;49	98677;8	4295;0;0;0;
$GPXUP;3635;08:55:00;0;49	98677;8	4295;0;0;0;
$GPXUP;3635;08:55:01;0;49	98677;8	4295;0;0;0;
$GPXUP;3635;08:55:02;0;49	98677;8	4295;0;0;0;
$GPXUP;3635;08:55:03;0;49	98677;8	4295;0;0;0;
$GPXUP;3635;08:55:04;0;49	98677;8	4295;0;0;0;
$GPXUP;3635;08:55:05;0;49	98677;8	4295;0;0;0;
$GPXUP;3635;08:55:06;0;49	98677;8	4295;0;0;0;
$GPXUP;3635;08:55:07;0;49	98677;8	4295;0;0;0;
$GPXUP;3635;08:55:08;0;49	98677;8	4295;0;0;0;
$GPXUP;3635;08:55:09;0;49	98677;8	4295;0;0;0;
$GPXUP;3635;08:55:10;0;49	98677;8	4295;0;0;0;
$GPXUP;3635;08:55:11;0;49	98677;8	4295;0;0;0;
$GPXUP;3635;08:55:12;0;49	98677;8	4295;0;0;0;
$GPXUP;3635;08:55:13;0;49	98677;8	4295;0;0;0;
$GPXUP;3635;08:55:14;0;49	98677;8	4295;0;0;0;
$GPXUP;3635;08:55:15;0;49	98677;8	4295;0;0;0;
$GPXUP;3635;08:55:16;0;49	98677;8	4295;0;0;0;
$GPXUP;3635;08:55:17;0;49	98677;8	4295;0;0;0;
$GPXUP;3635;08:55:18;0;49	98677;8	4295;0;0;0;
$GPXUP;3635;08:55:19;0;49	98677;8	4295;0;0;0;
$GPXUP;3635;08:55:20;0;49	98677;8	4295;0;0;0;
$GPXUP;3635;08:55:21;0;49	98677;8	4295;0;0;0;
$GPXUP;3635;08:55:22;0;49	98677;8	4295;0;0;0;
$GPXUP;3635;08:55:23;0;49	98677;8	4295;0;0;0;
$GPXUP;3635;08:55:24;0;49	98677;8	4295;0;0;0;
$GPXUP;3635;08:55:25;0;49	98677;8	4295;0;0;0;
$GPXUP;3635;08:55:26;0;49	98677;8	4295;0;0;0;
$GPXUP;3635;08:55:27;0;49	98677;8	4295;0;0;0;
$GPXUP;3635;08:55:28;0;49	98677;8	4295;0;0;0;
$GPXUP;3635;08:55:29;0;49	98677;8	4295;0;0;0;
$GPXUP;3635;08:55:30;0;49	98677;8	4295;0;0;0;
$GPXUP;3635;08:55:31;0;49	98677;8	4295;0;0;0;
$GPXUP;3635;08:55:32;0;49	98677;8	4295;0;0;0;
$GPXUP;3635;08:55:33;0;49	98677;8	4295;0;0;0;
$GPXUP;3635;08:55:34;0;49	98677;8	4295;0;0;0;
$GPXUP;3635;08:55:35;0;49	98677;8	4295;0;0;0;
$GPXUP;3635;08:55:36;0;49	98677;8	4295;0;0;0;
$GPXUP;3635;08:55:37;0;49	98677;8	4295;0;0;0;
$GPXUP;3635;08:55:38;0;49	98677;8	4295;0;0;0;
$GPXUP;3635;08:55:39;0;49	98677;8	4295;0;0;0;
$GPXUP;3635;08:55:40;0;49	98677;8	4295;0;0;0;
$GPXUP;3635;08:55:41;0;49	98677;8	4295;0;0;0;
$GPXUP;3635;08:55:42;0;49	98677;8	4295;0;0;0;
$GPXUP;3635;08:55:43;0;49	98677;8	4295;0;0;0;
$GPXUP;3635;08:55:44;0;49	98677;8	4295;0;0;0;
$GPXUP;3635;08:55:45;0;49	98677;8	4295;0;0;0;
$GPXUP;3635;08:55:46;0;49	98677;8	4295;0;0;0;
$GPXUP;3635;08:55:47;0;49	98677;8	4295;0;0;0;
$GPXUP;3635;08:55:48;0;49	98677;8	4295;0;0;0;
$GPXUP;3635;08:55:49;0;49	98677;8	4295;0;0;0;
$GPXUP;3635;08:55:50;0;49	98677;8	4295;0;0;0;
$GPXUP;3635;08:55:51;0;49	98677;8	4295;0;0;0;
$GPXUP;3635;08:55:52;0;49	98677;8	4295;0;0;0;
$GPXUP;3635;08:55:53;0;49	98677;8	4295;0;0;0;
$GPXUP;3635;08:55:54;0;49	98677;8	4295;0;0;0;
$GPXUP;3635;08:55:55;0;49	98677;8	4295;0;0;0;
$GPXUP;3635;08:55:56;0;49	98677;8	4295;0;0;0;
$GPXUP;3635;08:55:57;0;49	98677;8	4295;0;0;0;
$GPXUP;3635;08:55:58;0;49	98677;8	4295;0;0;0;
$GPXUP;3635;08:55:59;0;49	98677;8	4295;0;0;0;
$GPXUP;3635;08:56:00;0;49	98677;8	4295;0;0;0;
$GPXUP;3635;08:56:01;0;49	98677;8	4295;0;0;0;
$GPXUP;3635;08:56:02;0;49	98677;8	4295;0;0;0;
$GPXUP;3635;08:56:03;0;49	98677;8	4295;0;0;0;
$GPXUP;3635;08:56:04;0;49	98677;8	4295;0;0;0;
$GPXUP;3635;08:56:05;0;49	98677;8	4295;0;0;0;
$GPXUP;3635;08:56:06;0;49	98677;8	4295;0;0;0;
$GPXUP;3635;08:56:07;0;49	98677;8	4295;0;0;0;
$GPXUP;3635;08:56:08;0;49	98677;8	4295;0;0;0;
$GPXUP;3635;08:56:09;0;49	98677;8	4295;0;0;0;
$GPXUP;3635;08:56:10;0;49	98677;8	4295;0;0;0;
$GPXUP;3635;08:56:11;0;49	98677;8	4295;0;0;0;
$GPXUP;3635;08:56:12;0;49	98677;8	4295;0;0;0;
$GPXUP;3635;08:56:13;0;49	98677;8	4295;0;0;0;
$GPXUP;3635;08:56:14;0;49	98677;8	4295;0;0;0;
$GPXUP;3635;08:56:15;0;49	98677;8	4295;0;0;0;
$GPXUP;3635;08:56:16;0;49	98677;8	4295;0;0;0;
$GPXUP;3635;08:56:17;0;49	98677;8	4295;0;0;0;
$GPXUP;3635;08:56:18;0;49	98677;8	4295;0;0;0;
$GPXUP;3635;08:56:19;0;49	98677;8	4295;0;0;0;
$GPXUP;3635;08:56:20;0;49	98677;8	4295;0;0;0;
$GPXUP;3635;08:56:21;0;49	98677;8	4295;0;0;0;
$GPXUP;3635;08:56:22;0;49	98677;8	4295;0;0;0;
$GPXUP;3635;08:56:23;0;49	98677;8	4295;0;0;0;
$GPXUP;3635;08:56:24;0;49	98677;8	4295;0;0;0;
$GPXUP;3635;08:56:25;0;49	98677;8	4295;0;0;0;
$GPXUP;3635;08:56:26;0;49	98677;8	4295;0;0;0;
$GPXUP;3635;08:56:27;0;49	98677;8	4295;0;0;0;
$GPXUP;3635;08:56:28;0;49	98677;8	4295;0;0;0;
$GPXUP;3635;08:56:29;0;49	98677;8	4295;0;0;0;
$GPXUP;3635;08:56:30;0;49	98677;8	4295;0;0;0;
$GPXUP;3635;08:56:31;0;49	98677;8	4295;0;0;0;
$GPXUP;3635;08:56:32;0;49	98677;8	4295;0;0;0;
$GPXUP;3635;08:56:33;0;49	98677;8	4295;0;0;0;
$GPXUP;3635;08:56:34;0;49	98677;8	4295;0;0;0;
$GPXUP;3635;08:56:35;0;49	98677;8	4295;0;0;0;
$GPXUP;3635;08:56:36;0;49	98677;8	4295;0;0;0;
$GPXUP;3635;08:56:37;0;49	98677;8	4295;0;0;0;
$GPXUP;3635;08:56:38;0;49	98677;8	4295;0;0;0;
$GPXUP;3635;08:56:39;0;49	98677;8	4295;0;0;0;
$GPXUP;3635;08:56:40;0;49	98677;8	4295;0;0;0;
$GPXUP;3635;08:56:41;0;49	98677;8	4295;0;0;0;
$GPXUP;3635;08:56:42;0;49	98677;8	4295;0;0;0;
$GPXUP;3635;08:56:43;0;49	98677;8	4295;0;0;0;
$GPXUP;3635;08:56:44;0;49	98677;8	4295;0;0;0;
$GPXUP;3635;08:56:45;0;49	98677;8	4295;0;0;0;
$GPXUP;3635;08:56:46;0;49	98677;8	4295;0;0;0;
$GPXUP;3635;08:56:47;0;49	98677;8	4295;0;0;0;
$GPXUP;3635;08:56:48;0;49	98677;8	4295;0;0;0;
$GPXUP;3635;08:56:49;0;49	98677;8	4295;0;0;0;
$GPXUP;3635;08:56:50;0;49	98677;8	4295;0;0;0;
$GPXUP;3635;08:56:51;0;49	98677;8	4295;0;0;0;
$GPXUP;3635;08:56:52;0;49	98677;8	4295;0;0;0;
$GPXUP;3635;08:56:53;0;49	98677;8	4295;0;0;0;
$GPXUP;3635;08:56:54;0;49	98677;8	4295;0;0;0;
$GPXUP;3635;08:56:55;0;49	98677;8	4295;0;0;0;
$GPXUP;3635;08:56:56;0;49	98677;8	4295;0;0;0;
$GPXUP;3635;08:56:57;0;49	98677;8	4295;0;0;0;
$GPXUP;3635;08:56:58;0;49	98677;8	4295;0;0;0;
$GPXUP;3635;08:56:59;0;49	98677;8	4295;0;0;0;
$GPXUP;3635;08:57:00;0;49	98677;8	4295;0;0;0;
$GPXUP;3635;08:57:01;0;49	98677;8	4295;0;0;0;
$GPXUP;3635;08:57:02;0;49	98677;8	4295;0;0;0;
$GPXUP;3635;08:57:03;0;49	98677;8	4295;0;0;0;
$GPXUP;3635;08:57:04;0;49	98677;8	4295;0;0;0;
$GPXUP;3635;08:57:05;0;49	98677;8	4295;0;0;0;
$GPXUP;3635;08:57:06;0;49	98677;8	4295;0;0;0;
$GPXUP;3635;08:57:07;0;49	98677;8	4295;0;0;0;
$GPXUP;3635;08:57:08;0;49	98677;8	4295;0;0;0;
$GPXUP;3635;08:57:09;0;49	98677;8	4295;0;0;0;
$GPXUP;3635;08:57:10;0;49	98677;8	4295;0;0;0;
$GPXUP;3635;08:57:11;0;49	98677;8	4295;0;0;0;
$GPXUP;3635;08:57:12;0;49	98677;8	4295;0;0;0;
$GPXUP;3635;08:57:13;0;49	98677;8	4295;0;0;0;
$GPXUP;3635;08:57:14;0;49	98677;8	4295;0;0;0;
$GPXUP;3635;08:57:15;0;49	98677;8	4295;0;0;0;
$GPXUP;3635;08:57:16;0;49	98677;8	4295;0;0;0;
$GPXUP;3635;08:57:17;0;49	98677;8	4295;0;0;0;
$GPXUP;3635;08:57:18;0;49	98677;8	4295;0;0;0;
$GPXUP;3635;08:57:19;0;49	98677;8	4295;0;0;0;
$GPXUP;3635;08:57:20;0;49	98677;8	4295;0;0;0;
$GPXUP;3635;08:57:21;0;49	98677;8	4295;0;0;0;
$GPXUP;3635;08:57:22;0;49	98677;8	4295;0;0;0;
$GPXUP;3635;08:57:23;0;49	98677;8	4295;0;0;0;
$GPXUP;3635;08:57:24;0;49	98677;8	4295;0;0;0;
$GPXUP;3635;08:57:25;0;49	98677;8	4295;0;0;0;
$GPXUP;3635;08:57:26;0;49	98677;8	4295;0;0;0;
$GPXUP;3635;08:57:27;0;49	98677;8	4295;0;0;0;
$GPXUP;3635;08:57:28;0;49	98677;8	4295;0;0;0;
$GPXUP;3635;08:57:29;0;49	98677;8	4295;0;0;0;
$GPXUP;3635;08:57:30;0;49	98677;8	4295;0;0;0;
$GPXUP;3635;08:57:31;0;49	98677;8	4295;0;0;0;
$GPXUP;3635;08:57:32;0;49	98677;8	4295;0;0;0;
$GPXUP;3635;08:57:33;0;49	98677;8	4295;0;0;0;
$GPXUP;3635;08:57:34;0;49	98677;8	4295;0;0;0;
$GPXUP;3635;08:57:35;0;49	98677;8	4295;0;0;0;
$GPXUP;3635;08:57:36;0;49	98677;8	4295;0;0;0;
$GPXUP;3635;08:57:37;0;49	98677;8	4295;0;0;0;
$GPXUP;3635;08:57:38;0;49	98677;8	4295;0;0;0;
$GPXUP;3635;08:57:39;0;49	98677;8	4295;0;0;0;
$GPXUP;3635;08:57:40;0;49	98677;8	4295;0;0;0;
$GPXUP;3635;08:57:41;0;49	98677;8	4295;0;0;0;
$GPXUP;3635;08:57:42;0;49	98677;8	4295;0;0;0;
$GPXUP;3635;08:57:43;0;49	98677;8	4295;0;0;0;
$GPXUP;3635;08:57:44;0;49	98677;8	4295;0;0;0;
$GPXUP;3635;08:57:45;0;49	98677;8	4295;0;0;0;
$GPXUP;3635;08:57:46;0;49	98677;8	4295;0;0;0;
$GPXUP;3635;08:57:47;0;49	98677;8	4295;0;0;0;
$GPXUP;3635;08:57:48;0;49	98677;8	4295;0;0;0;
$GPXUP;3635;08:57:49;0;49	98677;8	4295;0;0;0;
$GPXUP;3635;08:57:50;0;49	98677;8	4295;0;0;0;
$GPXUP;3635;08:57:51;0;49	98677;8	4295;0;0;0;
$GPXUP;3635;08:57:52;0;49	98677;8	4295;0;0;0;
$GPXUP;3635;08:57:53;0;49	98677;8	4295;0;0;0;
$GPXUP;3635;08:57:54;0;49	98677;8	4295;0;0;0;
$GPXUP;3635;08:57:55;0;49	98677;8	4295;0;0;0;
$GPXUP;3635;08:57:56;0;49	98677;8	4295;0;0;0;
$GPXUP;3635;08:57:57;0;49	98677;8	4295;0;0;0;
$GPXUP;3635;08:57:58;0;49	98677;8	4295;0;0;0;
$GPXUP;3635;08:57:59;0;49	98677;8	4295;0;0;0;
$GPXUP;3635;08:58:00;0;49	98677;8	4295;0;0;0;
$GPXUP;3635;08:58:01;0;49	98677;8	4295;0;0;0;
$GPXUP;3635;08:58:02;0;49	98677;8	4295;0;0;0;
$GPXUP;3635;08:58:03;0;49	98677;8	4295;0;0;0;
$GPXUP;3635;08:58:04;0;49	98677;8	4295;0;0;0;
$GPXUP;3635;08:58:05;0;49	98677;8	4295;0;0;0;
$GPXUP;3635;08:58:06;0;49	98677;8	4295;0;0;0;
$GPXUP;3635;08:58:07;0;49	98677;8	4295;0;0;0;
$GPXUP;3635;08:58:08;0;49	98677;8	4295;0;0;0;
$GPXUP;3635;08:58:09;0;49	98677;8	4295;0;0;0;
$GPXUP;3635;08:58:10;0;49	98677;8	4295;0;0;0;
$GPXUP;3635;08:58:11;0;49	98677;8	4295;0;0;0;
$GPXUP;3635;08:58:12;0;49	98677;8	4295;0;0;0;
$GPXUP;3635;08:58:13;0;49	98677;8	4295;0;0;0;
$GPXUP;3635;08:58:14;0;49	98677;8	4295;0;0;0;
$GPXUP;3635;08:58:15;0;49	98677;8	4295;0;0;0;
$GPXUP;3635;08:58:16;0;49	98677;8	4295;0;0;0;
$GPXUP;3635;08:58:17;0;49	98677;8	4295;0;0;0;
$GPXUP;3635;08:58:18;0;49	98677;8	4295;0;0;0;
$GPXUP;3635;08:58:19;0;49	98677;8	4295;0;0;0;
$GPXUP;3635;08:58:20;0;49	98677;8	4295;0;0;0;
$GPXUP;3635;08:58:21;0;49	98677;8	4295;0;0;0;
$GPXUP;3635;08:58:22;0;49	98677;8	4295;0;0;0;
$GPXUP;3635;08:58:23;0;49	98677;8	4295;0;0;0;
$GPXUP;3635;08:58:24;0;49	98677;8	4295;0;0;0;
$GPXUP;3635;08:58:25;0;49	98677;8	4295;0;0;0;
$GPXUP;3635;08:58:26;0;49	98677;8	4295;0;0;0;
$GPXUP;3635;08:58:27;0;49	98677;8	4295;0;0;0;
$GPXUP;3635;08:58:28;0;49	98677;8	4295;0;0;0;
$GPXUP;3635;08:58:29;0;49	98677;8	4295;0;0;0;
$GPXUP;3635;08:58:30;0;49	98677;8	4295;0;0;0;
$GPXUP;3635;08:58:31;0;49	98677;8	4295;0;0;0;
$GPXUP;3635;08:58:32;0;49	98677;8	4295;0;0;0;
$GPXUP;3635;08:58:33;0;49	98677;8	4295;0;0;0;
$GPXUP;3635;08:58:34;0;49	98677;8	4295;0;0;0;
$GPXUP;3635;08:58:35;0;49	98677;8	4295;0;0;0;
$GPXUP;3635;08:58:36;0;49	98677;8	4295;0;0;0;
$GPXUP;3635;08:58:37;0;49	98677;8	4295;0;0;0;
$GPXUP;3635;08:58:38;0;49	98677;8	4295;0;0;0;
$GPXUP;3635;08:58:39;0;49	98677;8	4295;0;0;0;
$GPXUP;3635;08:58:40;0;49	98677;8	4295;0;0;0;
$GPXUP;3635;08:58:41;0;49	98677;8	4295;0;0;0;
$GPXUP;3635;08:58:42;0;49	98677;8	4295;0;0;0;
$GPXUP;3635;08:58:43;0;49	98677;8	4295;0;0;0;
$GPXUP;3635;08:58:44;0;49	98677;8	4295;0;0;0;
$GPXUP;3635;08:58:45;0;49	98677;8	4295;0;0;0;
$GPXUP;3635;08:58:46;0;49	98677;8	4295;0;0;0;
$GPXUP;3635;08:58:47;0;49	98677;8	4295;0;0;0;
$GPXUP;3635;08:58:48;0;49	98677;8	4295;0;0;0;
$GPXUP;3635;08:58:49;0;49	98677;8	4295;0;0;0;
$GPXUP;3635;08:58:50;0;49	98677;8	4295;0;0;0;
$GPXUP;3635;08:58:51;0;49	98677;8	4295;0;0;0;
$GPXUP;3635;08:58:52;0;49	98677;8	4295;0;0;0;
$GPXUP;3635;08:58:53;0;49	98677;8	4295;0;0;0;
$GPXUP;3635;08:58:54;0;49	98677;8	4295;0;0;0;
$GPXUP;3635;08:58:55;0;49	98677;8	4295;0;0;0;
$GPXUP;3635;08:58:56;0;49	98677;8	4295;0;0;0;
$GPXUP;3635;08:58:57;0;49	98677;8	4295;0;0;0;
$GPXUP;3635;08:58:58;0;49	98677;8	4295;0;0;0;
$GPXUP;3635;08:58:59;0;49	98677;8	4295;0;0;0;
$GPXUP;3635;08:59:00;0;49	98677;8	4295;0;0;0;
$GPXUP;3635;08:59:01;0;49	98677;8	4295;0;0;0;
$GPXUP;3635;08:59:02;0;49	98677;8	4295;0;0;0;
$GPXUP;3635;08:59:03;0;49	98677;8	4295;0;0;0;
$GPXUP;3635;08:59:04;0;49	98677;8	4295;0;0;0;
$GPXUP;3635;08:59:05;0;49	98677;8	4295;0;0;0;
$GPXUP;3635;08:59:06;0;49	98677;8	4295;0;0;0;
$GPXUP;3635;08:59:07;0;49	98677;8	4295;0;0;0;
$GPXUP;3635;08:59:08;0;49	98677;8	4295;0;0;0;
$GPXUP;3635;08:59:09;0;49	98677;8	4295;0;0;0;
$GPXUP;3635;08:59:10;0;49	98677;8	4295;0;0;0;
$GPXUP;3635;08:59:11;0;49	98677;8	4295;0;0;0;
$GPXUP;3635;08:59:12;0;49	98677;8	4295;0;0;0;
$GPXUP;3635;08:59:13;0;49	98677;8	4295;0;0;0;
$GPXUP;3635;08:59:14;0;49	98677;8	4295;0;0;0;
$GPXUP;3635;08:59:15;0;49	98677;8	4295;0;0;0;
$GPXUP;3635;08:59:16;0;49	98677;8	4295;0;0;0;
[truncated: 5,551 more rows]
