# Supplementary material for: Pigeon Navigation: Different Routes Lead to Frankfurt
Source: PLoS One. 2014 Nov 12;9(11):e112439. doi: 10.1371/journal.pone.0112439 (PMC4229201; doi:10.1371/journal.pone.0112439)
Supplement: File S4 — Files containing the original track data and a ‘Read me’ explaining the data format. (ZIP) [file pone.0112439.s004.zip › S-KST/090804xup06_209.log]

$GPXUP;3635;08:44:34;0;49	96935;8	43534;0;0;0;
$GPXUP;3635;08:44:35;0;49	96935;8	43534;0;0;1;
$GPXUP;3635;08:44:36;0;49	96935;8	43534;0;0;32;
$GPXUP;3635;08:44:37;0;49	96926;8	43526;0;0;43;
$GPXUP;3635;08:44:38;0;49	96917;8	43514;0;0;47;
$GPXUP;3635;08:44:39;0;49	9691;8	43498;0;0;49;
$GPXUP;3635;08:44:40;0;49	96907;8	43478;0;0;52;
$GPXUP;3635;08:44:41;0;49	96912;8	43459;0;0;57;
$GPXUP;3635;08:44:42;0;49	96922;8	43444;0;0;56;
$GPXUP;3635;08:44:43;0;49	96934;8	43434;0;0;55;
$GPXUP;3635;08:44:44;0;49	96947;8	43432;0;0;51;
$GPXUP;3635;08:44:45;0;49	96959;8	43438;0;0;51;
$GPXUP;3635;08:44:46;0;49	9697;8	43447;0;0;49;
$GPXUP;3635;08:44:47;0;49	96979;8	43457;0;0;49;
$GPXUP;3635;08:44:48;0;49	96988;8	43469;0;0;49;
$GPXUP;3635;08:44:49;0;49	96994;8	43486;0;0;51;
$GPXUP;3635;08:44:50;0;49	96997;8	43504;0;0;51;
$GPXUP;3635;08:44:51;0;49	97001;8	43523;0;0;50;
$GPXUP;3635;08:44:52;0;49	97008;8	43539;0;0;49;
$GPXUP;3635;08:44:53;0;49	97018;8	4355;0;0;54;
$GPXUP;3635;08:44:54;0;49	9703;8	43557;0;0;53;
$GPXUP;3635;08:44:55;0;49	97042;8	43565;0;0;47;
$GPXUP;3635;08:44:56;0;49	97049;8	43579;0;0;46;
$GPXUP;3635;08:44:57;0;49	9705;8	43597;0;0;46;
$GPXUP;3635;08:44:58;0;49	97049;8	43614;0;0;46;
$GPXUP;3635;08:44:59;0;49	97044;8	43632;0;0;50;
$GPXUP;3635;08:45:00;0;49	97037;8	43648;0;0;50;
$GPXUP;3635;08:45:01;0;49	97032;8	43665;0;0;48;
$GPXUP;3635;08:45:02;0;49	97034;8	43684;0;0;52;
$GPXUP;3635;08:45:03;0;49	97039;8	43702;0;0;52;
$GPXUP;3635;08:45:04;0;49	97048;8	43717;0;0;52;
$GPXUP;3635;08:45:05;0;49	9706;8	43727;0;0;56;
$GPXUP;3635;08:45:06;0;49	97073;8	43735;0;0;56;
$GPXUP;3635;08:45:07;0;49	97086;8	43744;0;0;55;
$GPXUP;3635;08:45:08;0;49	97096;8	43758;0;0;55;
$GPXUP;3635;08:45:09;0;49	97105;8	43774;0;0;54;
$GPXUP;3635;08:45:10;0;49	97114;8	43789;0;0;53;
$GPXUP;3635;08:45:11;0;49	97124;8	43802;0;0;53;
$GPXUP;3635;08:45:12;0;49	97134;8	43817;0;0;54;
$GPXUP;3635;08:45:13;0;49	97144;8	43831;0;0;59;
$GPXUP;3635;08:45:14;0;49	97156;8	43843;0;0;59;
$GPXUP;3635;08:45:15;0;49	9717;8	43852;0;0;63;
$GPXUP;3635;08:45:16;0;49	97186;8	43855;0;0;64;
$GPXUP;3635;08:45:17;0;49	97202;8	43852;0;0;62;
$GPXUP;3635;08:45:18;0;49	97217;8	43848;0;0;61;
$GPXUP;3635;08:45:19;0;49	97232;8	43843;0;0;61;
$GPXUP;3635;08:45:20;0;49	97246;8	43834;0;0;59;
$GPXUP;3635;08:45:21;0;49	97259;8	43825;0;0;57;
$GPXUP;3635;08:45:22;0;49	97272;8	43825;0;0;55;
$GPXUP;3635;08:45:23;0;49	97286;8	43831;0;0;56;
$GPXUP;3635;08:45:24;0;49	97299;8	4384;0;0;57;
$GPXUP;3635;08:45:25;0;49	97313;8	43844;0;0;59;
$GPXUP;3635;08:45:26;0;49	97328;8	43843;0;0;65;
$GPXUP;3635;08:45:27;0;49	97344;8	43836;0;0;69;
$GPXUP;3635;08:45:28;0;49	9736;8	43825;0;0;68;
$GPXUP;3635;08:45:29;0;49	97375;8	43812;0;0;66;
$GPXUP;3635;08:45:30;0;49	97386;8	43793;0;0;67;
$GPXUP;3635;08:45:31;0;49	97394;8	4377;0;0;67;
$GPXUP;3635;08:45:32;0;49	97398;8	43744;0;0;65;
$GPXUP;3635;08:45:33;0;49	974;8	4372;0;0;60;
$GPXUP;3635;08:45:34;0;49	97405;8	437;0;0;60;
$GPXUP;3635;08:45:35;0;49	97416;8	43684;0;0;62;
$GPXUP;3635;08:45:36;0;49	97429;8	43669;0;0;65;
$GPXUP;3635;08:45:37;0;49	97442;8	43654;0;0;66;
$GPXUP;3635;08:45:38;0;49	97452;8	43633;0;0;67;
$GPXUP;3635;08:45:39;0;49	97456;8	43608;0;0;70;
$GPXUP;3635;08:45:40;0;49	97457;8	4358;0;0;72;
$GPXUP;3635;08:45:41;0;49	97455;8	43552;0;0;72;
$GPXUP;3635;08:45:42;0;49	97452;8	43525;0;0;69;
$GPXUP;3635;08:45:43;0;49	97451;8	43499;0;0;64;
$GPXUP;3635;08:45:44;0;49	97455;8	43475;0;0;64;
$GPXUP;3635;08:45:45;0;49	97462;8	43452;0;0;65;
$GPXUP;3635;08:45:46;0;49	97465;8	43427;0;0;67;
$GPXUP;3635;08:45:47;0;49	97463;8	43402;0;0;67;
$GPXUP;3635;08:45:48;0;49	97459;8	43377;0;0;67;
$GPXUP;3635;08:45:49;0;49	97454;8	43352;0;0;64;
$GPXUP;3635;08:45:50;0;49	97451;8	43327;0;0;67;
$GPXUP;3635;08:45:51;0;49	97449;8	43302;0;0;63;
$GPXUP;3635;08:45:52;0;49	97448;8	43279;0;0;58;
$GPXUP;3635;08:45:53;0;49	97453;8	43258;0;0;62;
$GPXUP;3635;08:45:54;0;49	97463;8	43241;0;0;66;
$GPXUP;3635;08:45:55;0;49	97479;8	43232;0;0;67;
$GPXUP;3635;08:45:56;0;49	97495;8	43235;0;0;66;
$GPXUP;3635;08:45:57;0;49	97509;8	43246;0;0;64;
$GPXUP;3635;08:45:58;0;49	97519;8	43265;0;0;62;
$GPXUP;3635;08:45:59;0;49	97524;8	43288;0;0;61;
$GPXUP;3635;08:46:00;0;49	97522;8	43312;0;0;59;
$GPXUP;3635;08:46:01;0;49	97517;8	43332;0;0;55;
$GPXUP;3635;08:46:02;0;49	9751;8	4335;0;0;53;
$GPXUP;3635;08:46:03;0;49	97505;8	4337;0;0;54;
$GPXUP;3635;08:46:04;0;49	97501;8	4339;0;0;55;
$GPXUP;3635;08:46:05;0;49	97498;8	43412;0;0;59;
$GPXUP;3635;08:46:06;0;49	97495;8	43435;0;0;60;
$GPXUP;3635;08:46:07;0;49	97493;8	43458;0;0;61;
$GPXUP;3635;08:46:08;0;49	97492;8	43483;0;0;64;
$GPXUP;3635;08:46:09;0;49	9749;8	43509;0;0;69;
$GPXUP;3635;08:46:10;0;49	97486;8	43533;0;0;63;
$GPXUP;3635;08:46:11;0;49	97479;8	43554;0;0;60;
$GPXUP;3635;08:46:12;0;49	97472;8	43575;0;0;60;
$GPXUP;3635;08:46:13;0;49	97464;8	43595;0;0;59;
$GPXUP;3635;08:46:14;0;49	97453;8	43612;0;0;60;
$GPXUP;3635;08:46:15;0;49	97442;8	43626;0;0;57;
$GPXUP;3635;08:46:16;0;49	97431;8	43642;0;0;60;
$GPXUP;3635;08:46:17;0;49	97422;8	4366;0;0;61;
$GPXUP;3635;08:46:18;0;49	97414;8	43682;0;0;63;
$GPXUP;3635;08:46:19;0;49	9741;8	43705;0;0;62;
$GPXUP;3635;08:46:20;0;49	97407;8	43728;0;0;60;
$GPXUP;3635;08:46:21;0;49	97409;8	43751;0;0;61;
$GPXUP;3635;08:46:22;0;49	97416;8	43772;0;0;62;
$GPXUP;3635;08:46:23;0;49	97427;8	4379;0;0;64;
$GPXUP;3635;08:46:24;0;49	97438;8	43809;0;0;66;
$GPXUP;3635;08:46:25;0;49	97451;8	43827;0;0;67;
$GPXUP;3635;08:46:26;0;49	97465;8	43842;0;0;69;
$GPXUP;3635;08:46:27;0;49	9748;8	43855;0;0;69;
$GPXUP;3635;08:46:28;0;49	97497;8	43862;0;0;67;
$GPXUP;3635;08:46:29;0;49	97513;8	43858;0;0;64;
$GPXUP;3635;08:46:30;0;49	97527;8	43844;0;0;65;
$GPXUP;3635;08:46:31;0;49	97538;8	43827;0;0;62;
$GPXUP;3635;08:46:32;0;49	97551;8	43812;0;0;61;
$GPXUP;3635;08:46:33;0;49	97564;8	43798;0;0;63;
$GPXUP;3635;08:46:34;0;49	97576;8	43782;0;0;62;
$GPXUP;3635;08:46:35;0;49	97584;8	43763;0;0;63;
$GPXUP;3635;08:46:36;0;49	97589;8	4374;0;0;64;
$GPXUP;3635;08:46:37;0;49	97584;8	43717;0;0;63;
$GPXUP;3635;08:46:38;0;49	97574;8	43701;0;0;64;
$GPXUP;3635;08:46:39;0;49	97559;8	43693;0;0;61;
$GPXUP;3635;08:46:40;0;49	97544;8	4369;0;0;63;
$GPXUP;3635;08:46:41;0;49	97528;8	4369;0;0;61;
$GPXUP;3635;08:46:42;0;49	97513;8	43692;0;0;59;
$GPXUP;3635;08:46:43;0;49	97499;8	43695;0;0;56;
$GPXUP;3635;08:46:44;0;49	97485;8	43702;0;0;58;
$GPXUP;3635;08:46:45;0;49	97474;8	43717;0;0;60;
$GPXUP;3635;08:46:46;0;49	97462;8	43732;0;0;59;
$GPXUP;3635;08:46:47;0;49	9745;8	43745;0;0;58;
$GPXUP;3635;08:46:48;0;49	97436;8	43756;0;0;61;
$GPXUP;3635;08:46:49;0;49	97422;8	43761;0;0;62;
$GPXUP;3635;08:46:50;0;49	97406;8	43762;0;0;60;
$GPXUP;3635;08:46:51;0;49	97391;8	43761;0;0;60;
$GPXUP;3635;08:46:52;0;49	97376;8	43756;0;0;62;
$GPXUP;3635;08:46:53;0;49	97362;8	43744;0;0;65;
$GPXUP;3635;08:46:54;0;49	97349;8	43729;0;0;65;
$GPXUP;3635;08:46:55;0;49	97338;8	4371;0;0;66;
$GPXUP;3635;08:46:56;0;49	97329;8	43688;0;0;62;
$GPXUP;3635;08:46:57;0;49	97321;8	43666;0;0;61;
$GPXUP;3635;08:46:58;0;49	97313;8	43646;0;0;59;
$GPXUP;3635;08:46:59;0;49	97304;8	43628;0;0;60;
$GPXUP;3635;08:47:00;0;49	97299;8	43607;0;0;60;
$GPXUP;3635;08:47:01;0;49	973;8	43584;0;0;61;
$GPXUP;3635;08:47:02;0;49	97308;8	43564;0;0;64;
$GPXUP;3635;08:47:03;0;49	97321;8	43549;0;0;64;
$GPXUP;3635;08:47:04;0;49	97336;8	43541;0;0;65;
$GPXUP;3635;08:47:05;0;49	97352;8	43544;0;0;64;
$GPXUP;3635;08:47:06;0;49	97364;8	4356;0;0;63;
$GPXUP;3635;08:47:07;0;49	97371;8	43583;0;0;63;
$GPXUP;3635;08:47:08;0;49	97376;8	43606;0;0;62;
$GPXUP;3635;08:47:09;0;49	9738;8	4363;0;0;62;
$GPXUP;3635;08:47:10;0;49	97386;8	43651;0;0;58;
$GPXUP;3635;08:47:11;0;49	97393;8	4367;0;0;53;
$GPXUP;3635;08:47:12;0;49	974;8	43688;0;0;49;
$GPXUP;3635;08:47:13;0;49	97404;8	43707;0;0;51;
$GPXUP;3635;08:47:14;0;49	9741;8	43724;0;0;55;
$GPXUP;3635;08:47:15;0;49	97418;8	43744;0;0;61;
$GPXUP;3635;08:47:16;0;49	97425;8	43766;0;0;62;
$GPXUP;3635;08:47:17;0;49	97433;8	43787;0;0;63;
$GPXUP;3635;08:47:18;0;49	97442;8	43808;0;0;64;
$GPXUP;3635;08:47:19;0;49	97454;8	43825;0;0;64;
$GPXUP;3635;08:47:20;0;49	97464;8	43844;0;0;61;
$GPXUP;3635;08:47:21;0;49	97469;8	43866;0;0;60;
$GPXUP;3635;08:47:22;0;49	97469;8	43888;0;0;57;
$GPXUP;3635;08:47:23;0;49	97467;8	4391;0;0;56;
$GPXUP;3635;08:47:24;0;49	97465;8	43932;0;0;56;
$GPXUP;3635;08:47:25;0;49	97465;8	43954;0;0;59;
$GPXUP;3635;08:47:26;0;49	97465;8	43977;0;0;58;
$GPXUP;3635;08:47:27;0;49	97468;8	43999;0;0;55;
$GPXUP;3635;08:47:28;0;49	97474;8	44018;0;0;60;
$GPXUP;3635;08:47:29;0;49	97486;8	44035;0;0;62;
$GPXUP;3635;08:47:30;0;49	97498;8	4405;0;0;63;
$GPXUP;3635;08:47:31;0;49	97512;8	44063;0;0;67;
$GPXUP;3635;08:47:32;0;49	97527;8	44074;0;0;68;
$GPXUP;3635;08:47:33;0;49	97544;8	44082;0;0;72;
$GPXUP;3635;08:47:34;0;49	97562;8	44087;0;0;73;
$GPXUP;3635;08:47:35;0;49	97579;8	44096;0;0;72;
$GPXUP;3635;08:47:36;0;49	97594;8	44108;0;0;69;
$GPXUP;3635;08:47:37;0;49	97605;8	44128;0;0;65;
$GPXUP;3635;08:47:38;0;49	9761;8	44151;0;0;62;
$GPXUP;3635;08:47:39;0;49	9761;8	44175;0;0;61;
$GPXUP;3635;08:47:40;0;49	97605;8	44195;0;0;55;
$GPXUP;3635;08:47:41;0;49	97595;8	44208;0;0;52;
$GPXUP;3635;08:47:42;0;49	97583;8	44215;0;0;52;
$GPXUP;3635;08:47:43;0;49	9757;8	44216;0;0;54;
$GPXUP;3635;08:47:44;0;49	97557;8	44209;0;0;56;
$GPXUP;3635;08:47:45;0;49	97546;8	44193;0;0;60;
$GPXUP;3635;08:47:46;0;49	97539;8	44172;0;0;66;
$GPXUP;3635;08:47:47;0;49	97536;8	44145;0;0;69;
$GPXUP;3635;08:47:48;0;49	97533;8	44119;0;0;69;
$GPXUP;3635;08:47:49;0;49	97529;8	44093;0;0;67;
$GPXUP;3635;08:47:50;0;49	97524;8	44067;0;0;70;
$GPXUP;3635;08:47:51;0;49	97519;8	4404;0;0;72;
$GPXUP;3635;08:47:52;0;49	97513;8	44014;0;0;71;
$GPXUP;3635;08:47:53;0;49	97506;8	4399;0;0;66;
$GPXUP;3635;08:47:54;0;49	97494;8	43971;0;0;67;
$GPXUP;3635;08:47:55;0;49	97482;8	43954;0;0;66;
$GPXUP;3635;08:47:56;0;49	97472;8	43934;0;0;65;
$GPXUP;3635;08:47:57;0;49	97468;8	4391;0;0;64;
$GPXUP;3635;08:47:58;0;49	97468;8	43886;0;0;62;
$GPXUP;3635;08:47:59;0;49	97471;8	43862;0;0;62;
$GPXUP;3635;08:48:00;0;49	97476;8	43838;0;0;65;
$GPXUP;3635;08:48:01;0;49	97484;8	43815;0;0;66;
$GPXUP;3635;08:48:02;0;49	97492;8	43792;0;0;67;
$GPXUP;3635;08:48:03;0;49	97503;8	43772;0;0;70;
$GPXUP;3635;08:48:04;0;49	97519;8	4376;0;0;71;
$GPXUP;3635;08:48:05;0;49	97536;8	43758;0;0;67;
$GPXUP;3635;08:48:06;0;49	97552;8	43767;0;0;66;
$GPXUP;3635;08:48:07;0;49	97567;8	4378;0;0;67;
$GPXUP;3635;08:48:08;0;49	97581;8	43796;0;0;66;
$GPXUP;3635;08:48:09;0;49	97592;8	43814;0;0;64;
$GPXUP;3635;08:48:10;0;49	97603;8	43832;0;0;60;
$GPXUP;3635;08:48:11;0;49	97614;8	43845;0;0;54;
$GPXUP;3635;08:48:12;0;49	97627;8	43849;0;0;56;
$GPXUP;3635;08:48:13;0;49	9764;8	4384;0;0;60;
$GPXUP;3635;08:48:14;0;49	97649;8	43821;0;0;65;
$GPXUP;3635;08:48:15;0;49	97651;8	43796;0;0;69;
$GPXUP;3635;08:48:16;0;49	97648;8	43769;0;0;70;
$GPXUP;3635;08:48:17;0;49	97642;8	43744;0;0;68;
$GPXUP;3635;08:48:18;0;49	97636;8	43719;0;0;65;
$GPXUP;3635;08:48:19;0;49	97631;8	43696;0;0;63;
$GPXUP;3635;08:48:20;0;49	97627;8	43672;0;0;62;
$GPXUP;3635;08:48:21;0;49	97623;8	4365;0;0;66;
$GPXUP;3635;08:48:22;0;49	97613;8	43629;0;0;67;
$GPXUP;3635;08:48:23;0;49	97603;8	43608;0;0;66;
$GPXUP;3635;08:48:24;0;49	97596;8	43586;0;0;63;
$GPXUP;3635;08:48:25;0;49	97591;8	43562;0;0;64;
$GPXUP;3635;08:48:26;0;49	97587;8	43538;0;0;63;
$GPXUP;3635;08:48:27;0;49	97582;8	43516;0;0;61;
$GPXUP;3635;08:48:28;0;49	97573;8	43498;0;0;58;
$GPXUP;3635;08:48:29;0;49	97563;8	43483;0;0;53;
$GPXUP;3635;08:48:30;0;49	97554;8	43469;0;0;51;
$GPXUP;3635;08:48:31;0;49	97545;8	43454;0;0;50;
$GPXUP;3635;08:48:32;0;49	97538;8	43438;0;0;50;
$GPXUP;3635;08:48:33;0;49	97532;8	43421;0;0;53;
$GPXUP;3635;08:48:34;0;49	97526;8	43401;0;0;58;
$GPXUP;3635;08:48:35;0;49	97525;8	43378;0;0;64;
$GPXUP;3635;08:48:36;0;49	97529;8	43354;0;0;64;
$GPXUP;3635;08:48:37;0;49	97536;8	43331;0;0;62;
$GPXUP;3635;08:48:38;0;49	97545;8	43312;0;0;58;
$GPXUP;3635;08:48:39;0;49	97556;8	43295;0;0;58;
$GPXUP;3635;08:48:40;0;49	97566;8	4328;0;0;57;
$GPXUP;3635;08:48:41;0;49	97577;8	43266;0;0;57;
$GPXUP;3635;08:48:42;0;49	97589;8	43253;0;0;58;
$GPXUP;3635;08:48:43;0;49	97598;8	43238;0;0;56;
$GPXUP;3635;08:48:44;0;49	97606;8	4322;0;0;57;
$GPXUP;3635;08:48:45;0;49	97612;8	432;0;0;58;
$GPXUP;3635;08:48:46;0;49	97613;8	43177;0;0;59;
$GPXUP;3635;08:48:47;0;49	97606;8	43157;0;0;60;
$GPXUP;3635;08:48:48;0;49	97594;8	43143;0;0;62;
$GPXUP;3635;08:48:49;0;49	9758;8	43139;0;0;59;
$GPXUP;3635;08:48:50;0;49	97567;8	43147;0;0;58;
$GPXUP;3635;08:48:51;0;49	97558;8	43165;0;0;58;
$GPXUP;3635;08:48:52;0;49	97554;8	43187;0;0;59;
$GPXUP;3635;08:48:53;0;49	97552;8	4321;0;0;60;
$GPXUP;3635;08:48:54;0;49	9755;8	43233;0;0;60;
$GPXUP;3635;08:48:54;0;49	97548;8	43257;0;0;60;
$GPXUP;3635;08:48:55;0;49	97548;8	43281;0;0;61;
$GPXUP;3635;08:48:56;0;49	97548;8	43305;0;0;59;
$GPXUP;3635;08:48:57;0;49	9755;8	43328;0;0;59;
$GPXUP;3635;08:48:58;0;49	97552;8	43351;0;0;61;
$GPXUP;3635;08:48:59;0;49	97558;8	43374;0;0;63;
$GPXUP;3635;08:49:00;0;49	97564;8	43396;0;0;62;
$GPXUP;3635;08:49:01;0;49	97568;8	43419;0;0;62;
$GPXUP;3635;08:49:02;0;49	97568;8	43444;0;0;63;
$GPXUP;3635;08:49:03;0;49	97572;8	43467;0;0;62;
$GPXUP;3635;08:49:04;0;49	97578;8	43488;0;0;61;
$GPXUP;3635;08:49:05;0;49	97588;8	43506;0;0;61;
$GPXUP;3635;08:49:06;0;49	976;8	43521;0;0;59;
$GPXUP;3635;08:49:07;0;49	9761;8	43537;0;0;59;
$GPXUP;3635;08:49:08;0;49	97622;8	43551;0;0;58;
$GPXUP;3635;08:49:09;0;49	97634;8	43564;0;0;55;
$GPXUP;3635;08:49:10;0;49	97641;8	43582;0;0;55;
$GPXUP;3635;08:49:11;0;49	97645;8	43602;0;0;55;
$GPXUP;3635;08:49:12;0;49	97647;8	43624;0;0;56;
$GPXUP;3635;08:49:13;0;49	97647;8	43645;0;0;56;
$GPXUP;3635;08:49:14;0;49	97646;8	43667;0;0;57;
$GPXUP;3635;08:49:15;0;49	97646;8	43689;0;0;57;
$GPXUP;3635;08:49:16;0;49	97648;8	4371;0;0;55;
$GPXUP;3635;08:49:17;0;49	97653;8	4373;0;0;52;
$GPXUP;3635;08:49:18;0;49	97664;8	43741;0;0;55;
$GPXUP;3635;08:49:19;0;49	97677;8	43745;0;0;54;
$GPXUP;3635;08:49:20;0;49	97691;8	43743;0;0;54;
$GPXUP;3635;08:49:21;0;49	97702;8	43732;0;0;55;
$GPXUP;3635;08:49:22;0;49	97708;8	43714;0;0;54;
$GPXUP;3635;08:49:23;0;49	97706;8	43694;0;0;54;
$GPXUP;3635;08:49:24;0;49	97696;8	4368;0;0;56;
$GPXUP;3635;08:49:25;0;49	97682;8	4368;0;0;58;
$GPXUP;3635;08:49:26;0;49	97671;8	43693;0;0;59;
$GPXUP;3635;08:49:27;0;49	97663;8	43712;0;0;59;
$GPXUP;3635;08:49:28;0;49	97658;8	43733;0;0;58;
$GPXUP;3635;08:49:29;0;49	97652;8	43754;0;0;57;
$GPXUP;3635;08:49:30;0;49	97645;8	43774;0;0;58;
$GPXUP;3635;08:49:31;0;49	97639;8	43794;0;0;57;
$GPXUP;3635;08:49:32;0;49	97633;8	43815;0;0;57;
$GPXUP;3635;08:49:33;0;49	97628;8	43834;0;0;56;
$GPXUP;3635;08:49:34;0;49	97619;8	43849;0;0;52;
$GPXUP;3635;08:49:35;0;49	97608;8	43856;0;0;49;
$GPXUP;3635;08:49:36;0;49	97596;8	43862;0;0;49;
$GPXUP;3635;08:49:37;0;49	97584;8	43867;0;0;48;
$GPXUP;3635;08:49:38;0;49	97575;8	43877;0;0;48;
$GPXUP;3635;08:49:39;0;49	97567;8	43893;0;0;52;
$GPXUP;3635;08:49:40;0;49	97561;8	4391;0;0;53;
$GPXUP;3635;08:49:41;0;49	97554;8	43929;0;0;56;
$GPXUP;3635;08:49:42;0;49	97547;8	43948;0;0;55;
$GPXUP;3635;08:49:43;0;49	97538;8	43966;0;0;56;
$GPXUP;3635;08:49:44;0;49	97532;8	43985;0;0;57;
$GPXUP;3635;08:49:45;0;49	9753;8	44008;0;0;59;
$GPXUP;3635;08:49:46;0;49	9753;8	44031;0;0;61;
$GPXUP;3635;08:49:47;0;49	97529;8	44055;0;0;62;
$GPXUP;3635;08:49:48;0;49	9753;8	44079;0;0;62;
$GPXUP;3635;08:49:49;0;49	97534;8	44102;0;0;59;
$GPXUP;3635;08:49:50;0;49	97542;8	44121;0;0;59;
$GPXUP;3635;08:49:51;0;49	97554;8	44136;0;0;57;
$GPXUP;3635;08:49:52;0;49	97566;8	44148;0;0;56;
$GPXUP;3635;08:49:53;0;49	97577;8	4416;0;0;55;
$GPXUP;3635;08:49:54;0;49	9759;8	44171;0;0;57;
$GPXUP;3635;08:49:55;0;49	97602;8	44182;0;0;59;
$GPXUP;3635;08:49:56;0;49	97615;8	44196;0;0;60;
$GPXUP;3635;08:49:57;0;49	97628;8	44208;0;0;60;
$GPXUP;3635;08:49:58;0;49	97639;8	44224;0;0;58;
$GPXUP;3635;08:49:59;0;49	9765;8	44241;0;0;56;
$GPXUP;3635;08:50:00;0;49	97657;8	4426;0;0;59;
$GPXUP;3635;08:50:01;0;49	97665;8	4428;0;0;60;
$GPXUP;3635;08:50:02;0;49	97673;8	443;0;0;62;
$GPXUP;3635;08:50:03;0;49	97684;8	44319;0;0;60;
$GPXUP;3635;08:50:04;0;49	97693;8	44336;0;0;57;
$GPXUP;3635;08:50:05;0;49	97702;8	44354;0;0;60;
$GPXUP;3635;08:50:06;0;49	97709;8	44375;0;0;61;
$GPXUP;3635;08:50:07;0;49	97713;8	44398;0;0;63;
$GPXUP;3635;08:50:08;0;49	97717;8	44421;0;0;64;
$GPXUP;3635;08:50:09;0;49	97725;8	44442;0;0;67;
$GPXUP;3635;08:50:10;0;49	97737;8	44459;0;0;60;
$GPXUP;3635;08:50:11;0;49	9775;8	44472;0;0;55;
$GPXUP;3635;08:50:12;0;49	9776;8	44486;0;0;55;
$GPXUP;3635;08:50:13;0;49	9777;8	44501;0;0;57;
$GPXUP;3635;08:50:14;0;49	97778;8	44518;0;0;57;
$GPXUP;3635;08:50:15;0;49	97787;8	44537;0;0;59;
$GPXUP;3635;08:50:16;0;49	97796;8	44556;0;0;60;
$GPXUP;3635;08:50:17;0;49	97803;8	44576;0;0;59;
$GPXUP;3635;08:50:18;0;49	97806;8	44597;0;0;54;
$GPXUP;3635;08:50:19;0;49	9781;8	44616;0;0;51;
$GPXUP;3635;08:50:20;0;49	97812;8	44634;0;0;47;
$GPXUP;3635;08:50:21;0;49	97812;8	44652;0;0;47;
$GPXUP;3635;08:50:22;0;49	9781;8	4467;0;0;47;
$GPXUP;3635;08:50:23;0;49	97808;8	44688;0;0;50;
$GPXUP;3635;08:50:24;0;49	97808;8	44708;0;0;52;
$GPXUP;3635;08:50:25;0;49	97809;8	44727;0;0;53;
$GPXUP;3635;08:50:26;0;49	97814;8	44746;0;0;47;
$GPXUP;3635;08:50:27;0;49	97813;8	44763;0;0;43;
$GPXUP;3635;08:50:28;0;49	97808;8	44777;0;0;42;
$GPXUP;3635;08:50:29;0;49	978;8	44789;0;0;45;
$GPXUP;3635;08:50:30;0;49	97788;8	44795;0;0;51;
$GPXUP;3635;08:50:31;0;49	97776;8	44795;0;0;54;
$GPXUP;3635;08:50:32;0;49	97762;8	44789;0;0;56;
$GPXUP;3635;08:50:33;0;49	9775;8	44778;0;0;59;
$GPXUP;3635;08:50:34;0;49	97738;8	44763;0;0;57;
$GPXUP;3635;08:50:35;0;49	9773;8	44745;0;0;57;
$GPXUP;3635;08:50:36;0;49	97724;8	44724;0;0;56;
$GPXUP;3635;08:50:37;0;49	97718;8	44704;0;0;54;
$GPXUP;3635;08:50:38;0;49	97714;8	44682;0;0;57;
$GPXUP;3635;08:50:39;0;49	97709;8	44661;0;0;58;
$GPXUP;3635;08:50:40;0;49	97703;8	44639;0;0;63;
$GPXUP;3635;08:50:41;0;49	97696;8	44617;0;0;65;
$GPXUP;3635;08:50:42;0;49	97684;8	44601;0;0;64;
$GPXUP;3635;08:50:43;0;49	9767;8	44592;0;0;60;
$GPXUP;3635;08:50:44;0;49	97656;8	44584;0;0;57;
$GPXUP;3635;08:50:45;0;49	97643;8	44576;0;0;55;
$GPXUP;3635;08:50:46;0;49	97631;8	44565;0;0;57;
$GPXUP;3635;08:50:47;0;49	97619;8	44552;0;0;59;
$GPXUP;3635;08:50:48;0;49	97605;8	4454;0;0;61;
$GPXUP;3635;08:50:49;0;49	97591;8	4453;0;0;63;
$GPXUP;3635;08:50:50;0;49	97575;8	44524;0;0;64;
$GPXUP;3635;08:50:51;0;49	9756;8	44516;0;0;63;
$GPXUP;3635;08:50:52;0;49	97547;8	44502;0;0;65;
$GPXUP;3635;08:50:53;0;49	97535;8	44485;0;0;63;
$GPXUP;3635;08:50:54;0;49	97523;8	44469;0;0;62;
$GPXUP;3635;08:50:55;0;49	9751;8	44455;0;0;60;
$GPXUP;3635;08:50:56;0;49	97496;8	44441;0;0;62;
$GPXUP;3635;08:50:57;0;49	97482;8	44426;0;0;63;
$GPXUP;3635;08:50:58;0;49	9747;8	44412;0;0;63;
$GPXUP;3635;08:50:59;0;49	97459;8	44395;0;0;63;
$GPXUP;3635;08:51:00;0;49	9745;8	44376;0;0;64;
$GPXUP;3635;08:51:01;0;49	97441;8	44356;0;0;63;
$GPXUP;3635;08:51:02;0;49	97432;8	44335;0;0;63;
$GPXUP;3635;08:51:03;0;49	97425;8	44315;0;0;61;
$GPXUP;3635;08:51:04;0;49	9742;8	44293;0;0;62;
$GPXUP;3635;08:51:05;0;49	97413;8	4427;0;0;62;
$GPXUP;3635;08:51:06;0;49	97404;8	44248;0;0;63;
$GPXUP;3635;08:51:07;0;49	97394;8	44232;0;0;64;
$GPXUP;3635;08:51:08;0;49	97382;8	44214;0;0;64;
$GPXUP;3635;08:51:09;0;49	97371;8	44198;0;0;64;
$GPXUP;3635;08:51:10;0;49	97359;8	44182;0;0;62;
$GPXUP;3635;08:51:11;0;49	97348;8	44166;0;0;60;
$GPXUP;3635;08:51:12;0;49	97338;8	44149;0;0;56;
$GPXUP;3635;08:51:13;0;49	97331;8	44129;0;0;59;
$GPXUP;3635;08:51:14;0;49	97325;8	44107;0;0;61;
$GPXUP;3635;08:51:15;0;49	97316;8	44088;0;0;62;
$GPXUP;3635;08:51:16;0;49	97304;8	44072;0;0;63;
$GPXUP;3635;08:51:17;0;49	9729;8	44057;0;0;64;
$GPXUP;3635;08:51:18;0;49	97277;8	44043;0;0;64;
$GPXUP;3635;08:51:19;0;49	97265;8	44028;0;0;63;
$GPXUP;3635;08:51:20;0;49	97252;8	44013;0;0;62;
$GPXUP;3635;08:51:21;0;49	97239;8	44001;0;0;62;
$GPXUP;3635;08:51:22;0;49	97224;8	43992;0;0;62;
$GPXUP;3635;08:51:23;0;49	9721;8	43982;0;0;63;
$GPXUP;3635;08:51:24;0;49	97195;8	43976;0;0;62;
$GPXUP;3635;08:51:25;0;49	9718;8	43978;0;0;61;
$GPXUP;3635;08:51:26;0;49	97166;8	43985;0;0;59;
$GPXUP;3635;08:51:27;0;49	97154;8	43998;0;0;59;
$GPXUP;3635;08:51:28;0;49	97143;8	44015;0;0;60;
$GPXUP;3635;08:51:29;0;49	97132;8	44032;0;0;59;
$GPXUP;3635;08:51:30;0;49	97122;8	44048;0;0;60;
$GPXUP;3635;08:51:31;0;49	97111;8	44063;0;0;60;
$GPXUP;3635;08:51:32;0;49	971;8	44079;0;0;59;
$GPXUP;3635;08:51:33;0;49	9709;8	44097;0;0;57;
$GPXUP;3635;08:51:34;0;49	97084;8	44115;0;0;55;
$GPXUP;3635;08:51:35;0;49	97079;8	44135;0;0;53;
$GPXUP;3635;08:51:36;0;49	97076;8	44155;0;0;52;
$GPXUP;3635;08:51:37;0;49	97072;8	44174;0;0;52;
$GPXUP;3635;08:51:38;0;49	97064;8	44191;0;0;53;
$GPXUP;3635;08:51:39;0;49	97055;8	44206;0;0;55;
$GPXUP;3635;08:51:40;0;49	97043;8	44218;0;0;57;
$GPXUP;3635;08:51:41;0;49	97029;8	44226;0;0;59;
$GPXUP;3635;08:51:42;0;49	97014;8	44228;0;0;60;
$GPXUP;3635;08:51:43;0;49	96999;8	44225;0;0;60;
$GPXUP;3635;08:51:44;0;49	96985;8	44219;0;0;58;
$GPXUP;3635;08:51:45;0;49	96973;8	44207;0;0;57;
$GPXUP;3635;08:51:46;0;49	96966;8	44188;0;0;57;
$GPXUP;3635;08:51:47;0;49	9696;8	44167;0;0;58;
$GPXUP;3635;08:51:48;0;49	96951;8	44149;0;0;61;
$GPXUP;3635;08:51:49;0;49	96938;8	44137;0;0;60;
$GPXUP;3635;08:51:50;0;49	96923;8	44131;0;0;59;
$GPXUP;3635;08:51:51;0;49	96908;8	4413;0;0;61;
$GPXUP;3635;08:51:52;0;49	96894;8	44134;0;0;56;
$GPXUP;3635;08:51:53;0;49	96881;8	44141;0;0;51;
$GPXUP;3635;08:51:54;0;49	9687;8	44149;0;0;49;
$GPXUP;3635;08:51:55;0;49	96858;8	44154;0;0;50;
$GPXUP;3635;08:51:56;0;49	96846;8	4416;0;0;51;
$GPXUP;3635;08:51:57;0;49	96836;8	44173;0;0;51;
$GPXUP;3635;08:51:58;0;49	96832;8	44192;0;0;53;
$GPXUP;3635;08:51:59;0;49	96831;8	44212;0;0;52;
$GPXUP;3635;08:52:00;0;49	96829;8	44233;0;0;53;
$GPXUP;3635;08:52:01;0;49	96826;8	44254;0;0;53;
$GPXUP;3635;08:52:02;0;49	96823;8	44274;0;0;54;
$GPXUP;3635;08:52:03;0;49	9682;8	44294;0;0;54;
$GPXUP;3635;08:52:04;0;49	96819;8	44315;0;0;57;
$GPXUP;3635;08:52:05;0;49	96828;8	44334;0;0;64;
$GPXUP;3635;08:52:06;0;49	9684;8	4435;0;0;63;
$GPXUP;3635;08:52:07;0;49	96853;8	44364;0;0;62;
$GPXUP;3635;08:52:08;0;49	96866;8	44377;0;0;60;
$GPXUP;3635;08:52:09;0;49	96875;8	44394;0;0;58;
$GPXUP;3635;08:52:10;0;49	96881;8	44415;0;0;56;
$GPXUP;3635;08:52:11;0;49	96884;8	44436;0;0;57;
$GPXUP;3635;08:52:12;0;49	96885;8	44458;0;0;59;
$GPXUP;3635;08:52:13;0;49	96884;8	44483;0;0;63;
$GPXUP;3635;08:52:14;0;49	96882;8	44507;0;0;60;
$GPXUP;3635;08:52:15;0;49	96884;8	44528;0;0;55;
$GPXUP;3635;08:52:16;0;49	96891;8	44548;0;0;55;
$GPXUP;3635;08:52:17;0;49	96899;8	44564;0;0;54;
$GPXUP;3635;08:52:18;0;49	96911;8	44573;0;0;56;
$GPXUP;3635;08:52:19;0;49	96926;8	44576;0;0;60;
$GPXUP;3635;08:52:20;0;49	96941;8	44574;0;0;61;
$GPXUP;3635;08:52:21;0;49	96957;8	44576;0;0;61;
$GPXUP;3635;08:52:22;0;49	96971;8	44583;0;0;60;
$GPXUP;3635;08:52:23;0;49	96985;8	4459;0;0;56;
$GPXUP;3635;08:52:24;0;49	96998;8	44588;0;0;53;
$GPXUP;3635;08:52:25;0;49	97008;8	44575;0;0;56;
$GPXUP;3635;08:52:26;0;49	97015;8	44555;0;0;59;
$GPXUP;3635;08:52:27;0;49	97017;8	44532;0;0;58;
$GPXUP;3635;08:52:28;0;49	97015;8	4451;0;0;57;
$GPXUP;3635;08:52:29;0;49	97008;8	4449;0;0;57;
$GPXUP;3635;08:52:30;0;49	97002;8	4447;0;0;59;
$GPXUP;3635;08:52:31;0;49	96995;8	44449;0;0;60;
$GPXUP;3635;08:52:32;0;49	96988;8	44428;0;0;62;
$GPXUP;3635;08:52:33;0;49	96981;8	44406;0;0;62;
$GPXUP;3635;08:52:34;0;49	96978;8	44383;0;0;60;
$GPXUP;3635;08:52:35;0;49	96979;8	4436;0;0;59;
$GPXUP;3635;08:52:36;0;49	96984;8	44338;0;0;59;
$GPXUP;3635;08:52:37;0;49	96991;8	44318;0;0;58;
$GPXUP;3635;08:52:38;0;49	97002;8	44303;0;0;57;
$GPXUP;3635;08:52:39;0;49	97016;8	44294;0;0;58;
$GPXUP;3635;08:52:40;0;49	9703;8	44293;0;0;58;
$GPXUP;3635;08:52:41;0;49	97044;8	44298;0;0;58;
$GPXUP;3635;08:52:42;0;49	97058;8	44306;0;0;57;
$GPXUP;3635;08:52:43;0;49	97072;8	44313;0;0;57;
$GPXUP;3635;08:52:44;0;49	97086;8	44317;0;0;56;
$GPXUP;3635;08:52:45;0;49	971;8	44316;0;0;55;
$GPXUP;3635;08:52:46;0;49	97114;8	4431;0;0;57;
$GPXUP;3635;08:52:47;0;49	97127;8	44302;0;0;56;
$GPXUP;3635;08:52:48;0;49	9714;8	44292;0;0;57;
$GPXUP;3635;08:52:49;0;49	97153;8	44281;0;0;57;
$GPXUP;3635;08:52:50;0;49	97165;8	44269;0;0;56;
$GPXUP;3635;08:52:51;0;49	97177;8	44258;0;0;56;
$GPXUP;3635;08:52:52;0;49	9719;8	44252;0;0;50;
$GPXUP;3635;08:52:53;0;49	97202;8	44251;0;0;53;
$GPXUP;3635;08:52:54;0;49	97216;8	44252;0;0;54;
$GPXUP;3635;08:52:55;0;49	9723;8	44256;0;0;57;
$GPXUP;3635;08:52:56;0;49	97244;8	44262;0;0;56;
$GPXUP;3635;08:52:57;0;49	97256;8	4427;0;0;55;
$GPXUP;3635;08:52:58;0;49	97269;8	44281;0;0;57;
$GPXUP;3635;08:52:59;0;49	97282;8	44292;0;0;57;
$GPXUP;3635;08:53:00;0;49	97296;8	44298;0;0;58;
$GPXUP;3635;08:53:01;0;49	9731;8	44302;0;0;59;
$GPXUP;3635;08:53:02;0;49	97325;8	44301;0;0;61;
$GPXUP;3635;08:53:03;0;49	9734;8	44295;0;0;60;
$GPXUP;3635;08:53:04;0;49	97353;8	44284;0;0;63;
$GPXUP;3635;08:53:05;0;49	97365;8	44266;0;0;64;
$GPXUP;3635;08:53:06;0;49	97376;8	44248;0;0;62;
$GPXUP;3635;08:53:07;0;49	97388;8	44232;0;0;61;
$GPXUP;3635;08:53:08;0;49	974;8	44218;0;0;57;
$GPXUP;3635;08:53:09;0;49	97412;8	44208;0;0;55;
$GPXUP;3635;08:53:10;0;49	97424;8	44198;0;0;58;
$GPXUP;3635;08:53:11;0;49	97435;8	44184;0;0;58;
$GPXUP;3635;08:53:12;0;49	97443;8	44164;0;0;61;
$GPXUP;3635;08:53:13;0;49	97449;8	44141;0;0;64;
$GPXUP;3635;08:53:14;0;49	97452;8	44116;0;0;64;
$GPXUP;3635;08:53:15;0;49	97454;8	44091;0;0;65;
$GPXUP;3635;08:53:16;0;49	97456;8	44065;0;0;67;
$GPXUP;3635;08:53:17;0;49	97461;8	44041;0;0;66;
$GPXUP;3635;08:53:18;0;49	97468;8	44017;0;0;66;
$GPXUP;3635;08:53:19;0;49	97477;8	43995;0;0;64;
$GPXUP;3635;08:53:20;0;49	97486;8	43974;0;0;63;
$GPXUP;3635;08:53:21;0;49	97492;8	43952;0;0;60;
$GPXUP;3635;08:53:22;0;49	97498;8	43931;0;0;60;
$GPXUP;3635;08:53:23;0;49	97506;8	43912;0;0;59;
$GPXUP;3635;08:53:24;0;49	97515;8	43893;0;0;62;
$GPXUP;3635;08:53:25;0;49	9752;8	43871;0;0;62;
$GPXUP;3635;08:53:26;0;49	97516;8	4385;0;0;59;
$GPXUP;3635;08:53:27;0;49	97504;8	43837;0;0;60;
$GPXUP;3635;08:53:28;0;49	97488;8	43832;0;0;63;
$GPXUP;3635;08:53:29;0;49	97472;8	43832;0;0;65;
$GPXUP;3635;08:53:30;0;49	97455;8	43836;0;0;70;
$GPXUP;3635;08:53:31;0;49	97437;8	43842;0;0;70;
$GPXUP;3635;08:53:32;0;49	97421;8	43851;0;0;67;
$GPXUP;3635;08:53:33;0;49	97406;8	43863;0;0;65;
$GPXUP;3635;08:53:34;0;49	97393;8	43878;0;0;64;
$GPXUP;3635;08:53:35;0;49	97382;8	43895;0;0;62;
$GPXUP;3635;08:53:36;0;49	97372;8	43915;0;0;61;
$GPXUP;3635;08:53:37;0;49	97364;8	43934;0;0;58;
$GPXUP;3635;08:53:38;0;49	97355;8	43951;0;0;54;
$GPXUP;3635;08:53:39;0;49	97343;8	43963;0;0;55;
$GPXUP;3635;08:53:40;0;49	97331;8	43973;0;0;56;
$GPXUP;3635;08:53:41;0;49	97318;8	43982;0;0;57;
$GPXUP;3635;08:53:42;0;49	97304;8	43991;0;0;60;
$GPXUP;3635;08:53:43;0;49	9729;8	43998;0;0;60;
$GPXUP;3635;08:53:44;0;49	97276;8	44006;0;0;63;
$GPXUP;3635;08:53:45;0;49	97262;8	44017;0;0;65;
$GPXUP;3635;08:53:46;0;49	97252;8	44035;0;0;63;
$GPXUP;3635;08:53:47;0;49	97244;8	44054;0;0;58;
$GPXUP;3635;08:53:48;0;49	97236;8	44072;0;0;56;
$GPXUP;3635;08:53:49;0;49	97226;8	44088;0;0;58;
$GPXUP;3635;08:53:50;0;49	97212;8	44099;0;0;63;
$GPXUP;3635;08:53:51;0;49	97197;8	44104;0;0;64;
$GPXUP;3635;08:53:52;0;49	97181;8	44105;0;0;62;
$GPXUP;3635;08:53:53;0;49	97166;8	44104;0;0;61;
$GPXUP;3635;08:53:54;0;49	9715;8	44102;0;0;61;
$GPXUP;3635;08:53:55;0;49	97135;8	44094;0;0;60;
$GPXUP;3635;08:53:56;0;49	97123;8	4408;0;0;61;
$GPXUP;3635;08:53:57;0;49	9711;8	44071;0;0;60;
$GPXUP;3635;08:53:58;0;49	97095;8	44074;0;0;59;
$GPXUP;3635;08:53:59;0;49	97084;8	44088;0;0;61;
$GPXUP;3635;08:54:00;0;49	97076;8	44107;0;0;58;
$GPXUP;3635;08:54:01;0;49	9707;8	44127;0;0;57;
$GPXUP;3635;08:54:02;0;49	97064;8	44148;0;0;57;
$GPXUP;3635;08:54:03;0;49	97058;8	44167;0;0;56;
$GPXUP;3635;08:54:04;0;49	97054;8	44188;0;0;55;
$GPXUP;3635;08:54:05;0;49	97054;8	4421;0;0;58;
$GPXUP;3635;08:54:06;0;49	97057;8	44231;0;0;56;
$GPXUP;3635;08:54:07;0;49	97064;8	4425;0;0;57;
$GPXUP;3635;08:54:08;0;49	97073;8	44268;0;0;58;
$GPXUP;3635;08:54:09;0;49	97084;8	44283;0;0;57;
$GPXUP;3635;08:54:10;0;49	97095;8	44297;0;0;58;
$GPXUP;3635;08:54:11;0;49	97109;8	44302;0;0;54;
$GPXUP;3635;08:54:12;0;49	97121;8	44293;0;0;51;
$GPXUP;3635;08:54:13;0;49	97129;8	44277;0;0;54;
$GPXUP;3635;08:54:14;0;49	97135;8	44258;0;0;53;
$GPXUP;3635;08:54:15;0;49	97143;8	44241;0;0;53;
$GPXUP;3635;08:54:16;0;49	9715;8	44224;0;0;54;
$GPXUP;3635;08:54:17;0;49	9716;8	44211;0;0;58;
$GPXUP;3635;08:54:18;0;49	97174;8	44204;0;0;56;
$GPXUP;3635;08:54:19;0;49	97189;8	44202;0;0;55;
$GPXUP;3635;08:54:20;0;49	97203;8	44198;0;0;50;
$GPXUP;3635;08:54:21;0;49	97214;8	44189;0;0;50;
$GPXUP;3635;08:54:22;0;49	97225;8	44179;0;0;52;
$GPXUP;3635;08:54:23;0;49	97238;8	44173;0;0;51;
$GPXUP;3635;08:54:24;0;49	9725;8	44172;0;0;49;
$GPXUP;3635;08:54:25;0;49	97261;8	44178;0;0;52;
$GPXUP;3635;08:54:26;0;49	9727;8	44192;0;0;52;
$GPXUP;3635;08:54:27;0;49	97276;8	4421;0;0;53;
$GPXUP;3635;08:54:28;0;49	97278;8	4423;0;0;54;
$GPXUP;3635;08:54:29;0;49	97276;8	44251;0;0;54;
$GPXUP;3635;08:54:30;0;49	97268;8	44269;0;0;55;
$GPXUP;3635;08:54:31;0;49	97256;8	44283;0;0;61;
$GPXUP;3635;08:54:32;0;49	97242;8	4429;0;0;58;
$GPXUP;3635;08:54:33;0;49	97227;8	44295;0;0;59;
$GPXUP;3635;08:54:34;0;49	97212;8	44296;0;0;59;
$GPXUP;3635;08:54:35;0;49	97197;8	44294;0;0;61;
$GPXUP;3635;08:54:36;0;49	97181;8	44292;0;0;63;
$GPXUP;3635;08:54:37;0;49	97166;8	44288;0;0;60;
$GPXUP;3635;08:54:38;0;49	97152;8	44281;0;0;60;
$GPXUP;3635;08:54:39;0;49	97139;8	44269;0;0;60;
$GPXUP;3635;08:54:40;0;49	97126;8	44254;0;0;63;
$GPXUP;3635;08:54:41;0;49	97113;8	44246;0;0;58;
$GPXUP;3635;08:54:42;0;49	97099;8	44249;0;0;56;
$GPXUP;3635;08:54:43;0;49	97086;8	44256;0;0;54;
$GPXUP;3635;08:54:44;0;49	97073;8	44263;0;0;55;
$GPXUP;3635;08:54:45;0;49	9706;8	44272;0;0;54;
$GPXUP;3635;08:54:46;0;49	9705;8	44286;0;0;59;
$GPXUP;3635;08:54:47;0;49	97038;8	44302;0;0;58;
$GPXUP;3635;08:54:48;0;49	97027;8	44318;0;0;60;
$GPXUP;3635;08:54:49;0;49	97015;8	44333;0;0;61;
$GPXUP;3635;08:54:50;0;49	97004;8	44348;0;0;59;
$GPXUP;3635;08:54:51;0;49	96993;8	44364;0;0;61;
$GPXUP;3635;08:54:52;0;49	96984;8	44383;0;0;58;
$GPXUP;3635;08:54:53;0;49	96978;8	44404;0;0;56;
$GPXUP;3635;08:54:54;0;49	96974;8	44424;0;0;54;
$GPXUP;3635;08:54:55;0;49	96971;8	44445;0;0;54;
$GPXUP;3635;08:54:56;0;49	96967;8	44464;0;0;52;
$GPXUP;3635;08:54:57;0;49	9696;8	44483;0;0;57;
$GPXUP;3635;08:54:58;0;49	96951;8	44501;0;0;59;
$GPXUP;3635;08:54:59;0;49	96942;8	44518;0;0;60;
$GPXUP;3635;08:55:00;0;49	96936;8	44537;0;0;55;
$GPXUP;3635;08:55:01;0;49	96937;8	44559;0;0;57;
$GPXUP;3635;08:55:02;0;49	96941;8	4458;0;0;54;
$GPXUP;3635;08:55:03;0;49	96948;8	44599;0;0;53;
$GPXUP;3635;08:55:04;0;49	96955;8	44616;0;0;52;
$GPXUP;3635;08:55:05;0;49	96963;8	44633;0;0;53;
$GPXUP;3635;08:55:06;0;49	96972;8	44646;0;0;49;
$GPXUP;3635;08:55:07;0;49	96983;8	44652;0;0;50;
$GPXUP;3635;08:55:08;0;49	96996;8	44652;0;0;51;
$GPXUP;3635;08:55:09;0;49	97008;8	44645;0;0;47;
$GPXUP;3635;08:55:10;0;49	97018;8	44635;0;0;45;
$GPXUP;3635;08:55:11;0;49	97026;8	44623;0;0;46;
$GPXUP;3635;08:55:12;0;49	97034;8	44609;0;0;51;
$GPXUP;3635;08:55:13;0;49	97043;8	44594;0;0;53;
$GPXUP;3635;08:55:14;0;49	97054;8	4458;0;0;57;
$GPXUP;3635;08:55:15;0;49	97065;8	44566;0;0;58;
$GPXUP;3635;08:55:16;0;49	97076;8	44549;0;0;60;
$GPXUP;3635;08:55:17;0;49	97082;8	44527;0;0;62;
$GPXUP;3635;08:55:18;0;49	97086;8	44503;0;0;61;
$GPXUP;3635;08:55:19;0;49	97084;8	44479;0;0;61;
$GPXUP;3635;08:55:20;0;49	9708;8	44456;0;0;61;
$GPXUP;3635;08:55:21;0;49	97072;8	44435;0;0;61;
$GPXUP;3635;08:55:22;0;49	97063;8	44415;0;0;61;
$GPXUP;3635;08:55:23;0;49	97052;8	44396;0;0;63;
$GPXUP;3635;08:55:24;0;49	97043;8	44377;0;0;63;
$GPXUP;3635;08:55:25;0;49	97036;8	44356;0;0;59;
$GPXUP;3635;08:55:26;0;49	97032;8	44334;0;0;55;
$GPXUP;3635;08:55:27;0;49	97029;8	44313;0;0;55;
$GPXUP;3635;08:55:28;0;49	97024;8	44292;0;0;59;
$GPXUP;3635;08:55:29;0;49	97018;8	44271;0;0;59;
$GPXUP;3635;08:55:30;0;49	97011;8	44252;0;0;59;
$GPXUP;3635;08:55:31;0;49	97002;8	44235;0;0;58;
$GPXUP;3635;08:55:32;0;49	9699;8	44222;0;0;61;
$GPXUP;3635;08:55:33;0;49	96975;8	44213;0;0;63;
$GPXUP;3635;08:55:34;0;49	9696;8	44206;0;0;62;
$GPXUP;3635;08:55:35;0;49	96945;8	44201;0;0;61;
$GPXUP;3635;08:55:36;0;49	96931;8	44198;0;0;56;
$GPXUP;3635;08:55:37;0;49	96916;8	44195;0;0;56;
$GPXUP;3635;08:55:38;0;49	96901;8	44194;0;0;57;
$GPXUP;3635;08:55:39;0;49	96887;8	44196;0;0;56;
$GPXUP;3635;08:55:40;0;49	96874;8	44203;0;0;54;
$GPXUP;3635;08:55:41;0;49	96863;8	44218;0;0;57;
$GPXUP;3635;08:55:42;0;49	96856;8	44237;0;0;55;
$GPXUP;3635;08:55:43;0;49	96851;8	44258;0;0;55;
$GPXUP;3635;08:55:44;0;49	96846;8	44278;0;0;52;
$GPXUP;3635;08:55:45;0;49	9684;8	44296;0;0;54;
$GPXUP;3635;08:55:46;0;49	96832;8	44314;0;0;58;
$GPXUP;3635;08:55:47;0;49	96826;8	44335;0;0;60;
$GPXUP;3635;08:55:48;0;49	9682;8	44357;0;0;61;
$GPXUP;3635;08:55:49;0;49	96814;8	44378;0;0;58;
$GPXUP;3635;08:55:50;0;49	96807;8	44398;0;0;54;
$GPXUP;3635;08:55:51;0;49	968;8	44417;0;0;53;
$GPXUP;3635;08:55:52;0;49	96797;8	44437;0;0;55;
$GPXUP;3635;08:55:53;0;49	96796;8	44458;0;0;54;
$GPXUP;3635;08:55:54;0;49	96791;8	44478;0;0;54;
$GPXUP;3635;08:55:55;0;49	96783;8	44496;0;0;57;
$GPXUP;3635;08:55:56;0;49	96774;8	44513;0;0;57;
$GPXUP;3635;08:55:57;0;49	96764;8	44529;0;0;56;
$GPXUP;3635;08:55:58;0;49	96752;8	44542;0;0;54;
$GPXUP;3635;08:55:59;0;49	96742;8	44557;0;0;57;
$GPXUP;3635;08:56:00;0;49	96739;8	44577;0;0;57;
$GPXUP;3635;08:56:01;0;49	96739;8	44599;0;0;56;
$GPXUP;3635;08:56:02;0;49	9674;8	44621;0;0;59;
$GPXUP;3635;08:56:03;0;49	96744;8	44642;0;0;57;
$GPXUP;3635;08:56:04;0;49	96749;8	44662;0;0;53;
$GPXUP;3635;08:56:05;0;49	9675;8	44681;0;0;50;
$GPXUP;3635;08:56:06;0;49	96745;8	44698;0;0;52;
$GPXUP;3635;08:56:07;0;49	96736;8	44711;0;0;49;
$GPXUP;3635;08:56:08;0;49	96725;8	44716;0;0;50;
$GPXUP;3635;08:56:09;0;49	96712;8	44716;0;0;52;
$GPXUP;3635;08:56:10;0;49	96698;8	44712;0;0;55;
$GPXUP;3635;08:56:11;0;49	96684;8	44703;0;0;57;
$GPXUP;3635;08:56:12;0;49	9667;8	44695;0;0;56;
$GPXUP;3635;08:56:13;0;49	9666;8	44683;0;0;54;
$GPXUP;3635;08:56:14;0;49	96651;8	44666;0;0;55;
$GPXUP;3635;08:56:15;0;49	96644;8	44647;0;0;57;
$GPXUP;3635;08:56:16;0;49	96634;8	44629;0;0;58;
$GPXUP;3635;08:56:17;0;49	96622;8	44618;0;0;60;
$GPXUP;3635;08:56:18;0;49	96608;8	44621;0;0;52;
$GPXUP;3635;08:56:19;0;49	96599;8	44633;0;0;52;
$GPXUP;3635;08:56:20;0;49	96593;8	44652;0;0;53;
$GPXUP;3635;08:56:21;0;49	96592;8	44673;0;0;54;
$GPXUP;3635;08:56:22;0;49	96596;8	44693;0;0;54;
$GPXUP;3635;08:56:23;0;49	96606;8	44708;0;0;56;
$GPXUP;3635;08:56:24;0;49	96618;8	4472;0;0;58;
$GPXUP;3635;08:56:25;0;49	96631;8	44725;0;0;57;
$GPXUP;3635;08:56:26;0;49	96646;8	44721;0;0;60;
$GPXUP;3635;08:56:27;0;49	9666;8	44711;0;0;61;
$GPXUP;3635;08:56:28;0;49	96672;8	44698;0;0;60;
$GPXUP;3635;08:56:29;0;49	96685;8	44684;0;0;58;
$GPXUP;3635;08:56:30;0;49	96699;8	44674;0;0;60;
$GPXUP;3635;08:56:31;0;49	96713;8	44666;0;0;59;
$GPXUP;3635;08:56:32;0;49	96727;8	44661;0;0;57;
$GPXUP;3635;08:56:33;0;49	9674;8	44653;0;0;55;
$GPXUP;3635;08:56:34;0;49	96752;8	44641;0;0;58;
$GPXUP;3635;08:56:35;0;49	96764;8	4463;0;0;58;
$GPXUP;3635;08:56:36;0;49	96779;8	44627;0;0;59;
$GPXUP;3635;08:56:37;0;49	96792;8	44634;0;0;56;
$GPXUP;3635;08:56:38;0;49	96804;8	44647;0;0;53;
$GPXUP;3635;08:56:39;0;49	96813;8	44661;0;0;49;
$GPXUP;3635;08:56:40;0;49	96818;8	44678;0;0;48;
$GPXUP;3635;08:56:41;0;49	96822;8	44695;0;0;47;
$GPXUP;3635;08:56:42;0;49	96827;8	44712;0;0;47;
$GPXUP;3635;08:56:43;0;49	96827;8	44731;0;0;49;
$GPXUP;3635;08:56:44;0;49	96822;8	44748;0;0;49;
$GPXUP;3635;08:56:45;0;49	96812;8	44762;0;0;51;
$GPXUP;3635;08:56:46;0;49	96802;8	44776;0;0;51;
$GPXUP;3635;08:56:47;0;49	96792;8	4479;0;0;53;
$GPXUP;3635;08:56:48;0;49	96786;8	4481;0;0;58;
$GPXUP;3635;08:56:49;0;49	96783;8	44834;0;0;60;
$GPXUP;3635;08:56:50;0;49	96781;8	44857;0;0;58;
$GPXUP;3635;08:56:51;0;49	9678;8	4488;0;0;58;
$GPXUP;3635;08:56:52;0;49	96776;8	449;0;0;57;
$GPXUP;3635;08:56:53;0;49	96768;8	44917;0;0;58;
$GPXUP;3635;08:56:54;0;49	96763;8	44936;0;0;54;
$GPXUP;3635;08:56:55;0;49	96763;8	44958;0;0;54;
$GPXUP;3635;08:56:56;0;49	96765;8	44979;0;0;52;
$GPXUP;3635;08:56:57;0;49	96769;8	44997;0;0;47;
$GPXUP;3635;08:56:58;0;49	96776;8	45011;0;0;46;
$GPXUP;3635;08:56:59;0;49	96787;8	4502;0;0;49;
$GPXUP;3635;08:57:00;0;49	968;8	45021;0;0;57;
$GPXUP;3635;08:57:01;0;49	96814;8	45015;0;0;57;
$GPXUP;3635;08:57:02;0;49	96828;8	45005;0;0;54;
$GPXUP;3635;08:57:03;0;49	96839;8	44992;0;0;55;
$GPXUP;3635;08:57:04;0;49	96852;8	44983;0;0;59;
$GPXUP;3635;08:57:05;0;49	96866;8	44985;0;0;64;
$GPXUP;3635;08:57:06;0;49	9688;8	44999;0;0;69;
$GPXUP;3635;08:57:07;0;49	96892;8	45018;0;0;69;
$GPXUP;3635;08:57:08;0;49	96905;8	45034;0;0;66;
$GPXUP;3635;08:57:09;0;49	9692;8	45042;0;0;59;
$GPXUP;3635;08:57:10;0;49	96934;8	45045;0;0;54;
$GPXUP;3635;08:57:11;0;49	96948;8	45043;0;0;55;
$GPXUP;3635;08:57:12;0;49	9696;8	45037;0;0;52;
$GPXUP;3635;08:57:13;0;49	96973;8	45031;0;0;53;
$GPXUP;3635;08:57:14;0;49	96986;8	45024;0;0;53;
$GPXUP;3635;08:57:15;0;49	96998;8	45014;0;0;55;
$GPXUP;3635;08:57:16;0;49	97012;8	45007;0;0;62;
$GPXUP;3635;08:57:17;0;49	97027;8	45009;0;0;61;
$GPXUP;3635;08:57:18;0;49	97041;8	4502;0;0;64;
$GPXUP;3635;08:57:19;0;49	97055;8	45033;0;0;63;
$GPXUP;3635;08:57:20;0;49	97068;8	45046;0;0;62;
$GPXUP;3635;08:57:21;0;49	97082;8	45059;0;0;63;
$GPXUP;3635;08:57:22;0;49	97094;8	45074;0;0;61;
$GPXUP;3635;08:57:23;0;49	97106;8	45088;0;0;61;
$GPXUP;3635;08:57:24;0;49	9712;8	45094;0;0;61;
$GPXUP;3635;08:57:25;0;49	97134;8	45092;0;0;59;
$GPXUP;3635;08:57:26;0;49	97147;8	45081;0;0;56;
$GPXUP;3635;08:57:27;0;49	97158;8	45066;0;0;53;
$GPXUP;3635;08:57:28;0;49	97166;8	4505;0;0;54;
$GPXUP;3635;08:57:29;0;49	97172;8	45032;0;0;54;
$GPXUP;3635;08:57:30;0;49	97176;8	4501;0;0;54;
$GPXUP;3635;08:57:31;0;49	97175;8	4499;0;0;51;
$GPXUP;3635;08:57:32;0;49	97172;8	4497;0;0;53;
$GPXUP;3635;08:57:33;0;49	97168;8	4495;0;0;53;
$GPXUP;3635;08:57:34;0;49	97165;8	44931;0;0;52;
$GPXUP;3635;08:57:35;0;49	97164;8	4491;0;0;53;
$GPXUP;3635;08:57:36;0;49	97165;8	4489;0;0;50;
$GPXUP;3635;08:57:37;0;49	97171;8	44872;0;0;49;
$GPXUP;3635;08:57:38;0;49	97178;8	44857;0;0;50;
$GPXUP;3635;08:57:39;0;49	97188;8	44844;0;0;51;
$GPXUP;3635;08:57:40;0;49	97199;8	44835;0;0;52;
$GPXUP;3635;08:57:41;0;49	97212;8	44828;0;0;54;
$GPXUP;3635;08:57:42;0;49	97225;8	44825;0;0;57;
$GPXUP;3635;08:57:43;0;49	9724;8	44827;0;0;62;
$GPXUP;3635;08:57:44;0;49	97256;8	4483;0;0;62;
$GPXUP;3635;08:57:45;0;49	97271;8	44836;0;0;62;
$GPXUP;3635;08:57:46;0;49	97286;8	44837;0;0;61;
$GPXUP;3635;08:57:47;0;49	97301;8	44828;0;0;62;
$GPXUP;3635;08:57:48;0;49	97312;8	44813;0;0;54;
$GPXUP;3635;08:57:49;0;49	9732;8	44796;0;0;51;
$GPXUP;3635;08:57:50;0;49	97328;8	44781;0;0;49;
$GPXUP;3635;08:57:51;0;49	97337;8	4477;0;0;50;
$GPXUP;3635;08:57:52;0;49	97349;8	44764;0;0;50;
$GPXUP;3635;08:57:53;0;49	97362;8	44763;0;0;53;
$GPXUP;3635;08:57:54;0;49	97375;8	44764;0;0;56;
$GPXUP;3635;08:57:55;0;49	97388;8	44765;0;0;58;
$GPXUP;3635;08:57:56;0;49	97402;8	4476;0;0;56;
$GPXUP;3635;08:57:57;0;49	97414;8	44751;0;0;57;
$GPXUP;3635;08:57:58;0;49	97425;8	44738;0;0;56;
$GPXUP;3635;08:57:59;0;49	97434;8	4472;0;0;53;
$GPXUP;3635;08:58:00;0;49	97441;8	44702;0;0;53;
$GPXUP;3635;08:58:01;0;49	97446;8	44682;0;0;57;
$GPXUP;3635;08:58:02;0;49	9745;8	4466;0;0;58;
$GPXUP;3635;08:58:03;0;49	97451;8	44637;0;0;56;
$GPXUP;3635;08:58:04;0;49	97456;8	44618;0;0;55;
$GPXUP;3635;08:58:05;0;49	97464;8	44602;0;0;56;
$GPXUP;3635;08:58:06;0;49	97476;8	4459;0;0;59;
$GPXUP;3635;08:58:07;0;49	97491;8	44585;0;0;62;
$GPXUP;3635;08:58:08;0;49	97507;8	44586;0;0;63;
$GPXUP;3635;08:58:09;0;49	97524;8	4459;0;0;64;
$GPXUP;3635;08:58:10;0;49	97539;8	44598;0;0;66;
$GPXUP;3635;08:58:11;0;49	97555;8	44607;0;0;67;
$GPXUP;3635;08:58:12;0;49	9757;8	44619;0;0;66;
$GPXUP;3635;08:58:13;0;49	97584;8	44632;0;0;64;
$GPXUP;3635;08:58:14;0;49	97598;8	44644;0;0;63;
$GPXUP;3635;08:58:15;0;49	97612;8	44654;0;0;62;
$GPXUP;3635;08:58:16;0;49	97627;8	44662;0;0;60;
$GPXUP;3635;08:58:17;0;49	97642;8	44668;0;0;60;
$GPXUP;3635;08:58:18;0;49	97656;8	4467;0;0;59;
$GPXUP;3635;08:58:19;0;49	97671;8	44667;0;0;56;
$GPXUP;3635;08:58:20;0;49	97684;8	44659;0;0;56;
$GPXUP;3635;08:58:21;0;49	97697;8	4465;0;0;57;
$GPXUP;3635;08:58:22;0;49	97711;8	44643;0;0;57;
$GPXUP;3635;08:58:23;0;49	97725;8	44639;0;0;57;
$GPXUP;3635;08:58:24;0;49	9774;8	44637;0;0;60;
$GPXUP;3635;08:58:25;0;49	97754;8	44636;0;0;58;
$GPXUP;3635;08:58:26;0;49	97769;8	44635;0;0;58;
$GPXUP;3635;08:58:27;0;49	97784;8	4463;0;0;56;
$GPXUP;3635;08:58:28;0;49	97797;8	44622;0;0;59;
$GPXUP;3635;08:58:29;0;49	9781;8	44611;0;0;58;
$GPXUP;3635;08:58:30;0;49	97823;8	44602;0;0;57;
$GPXUP;3635;08:58:31;0;49	97837;8	44594;0;0;58;
$GPXUP;3635;08:58:32;0;49	9785;8	44586;0;0;59;
$GPXUP;3635;08:58:33;0;49	97864;8	44577;0;0;55;
$GPXUP;3635;08:58:34;0;49	97877;8	44569;0;0;56;
$GPXUP;3635;08:58:35;0;49	9789;8	44564;0;0;57;
$GPXUP;3635;08:58:36;0;49	97903;8	44555;0;0;56;
$GPXUP;3635;08:58:37;0;49	97915;8	44545;0;0;54;
$GPXUP;3635;08:58:38;0;49	97928;8	44542;0;0;54;
$GPXUP;3635;08:58:39;0;49	97941;8	44544;0;0;54;
$GPXUP;3635;08:58:40;0;49	97954;8	4455;0;0;52;
$GPXUP;3635;08:58:41;0;49	97965;8	44559;0;0;52;
$GPXUP;3635;08:58:42;0;49	97977;8	44569;0;0;53;
$GPXUP;3635;08:58:43;0;49	9799;8	44573;0;0;51;
$GPXUP;3635;08:58:44;0;49	98002;8	44571;0;0;58;
$GPXUP;3635;08:58:45;0;49	98016;8	44563;0;0;59;
$GPXUP;3635;08:58:46;0;49	9803;8	44554;0;0;60;
$GPXUP;3635;08:58:47;0;49	98044;8	44544;0;0;59;
$GPXUP;3635;08:58:48;0;49	98058;8	44538;0;0;58;
$GPXUP;3635;08:58:49;0;49	98073;8	44538;0;0;60;
$GPXUP;3635;08:58:50;0;49	98088;8	44539;0;0;60;
$GPXUP;3635;08:58:51;0;49	98102;8	4454;0;0;59;
$GPXUP;3635;08:58:52;0;49	98117;8	44544;0;0;57;
$GPXUP;3635;08:58:53;0;49	98131;8	44548;0;0;55;
$GPXUP;3635;08:58:54;0;49	98144;8	44548;0;0;55;
$GPXUP;3635;08:58:55;0;49	98158;8	44542;0;0;55;
$GPXUP;3635;08:58:56;0;49	98172;8	4454;0;0;58;
$GPXUP;3635;08:58:57;0;49	98187;8	44539;0;0;60;
$GPXUP;3635;08:58:58;0;49	98202;8	44538;0;0;59;
$GPXUP;3635;08:58:59;0;49	98216;8	44539;0;0;58;
$GPXUP;3635;08:59:00;0;49	98231;8	44543;0;0;57;
$GPXUP;3635;08:59:01;0;49	98244;8	44547;0;0;57;
$GPXUP;3635;08:59:02;0;49	98258;8	44548;0;0;56;
$GPXUP;3635;08:59:03;0;49	98272;8	44545;0;0;58;
$GPXUP;3635;08:59:04;0;49	98286;8	44537;0;0;60;
$GPXUP;3635;08:59:05;0;49	983;8	44527;0;0;61;
$GPXUP;3635;08:59:06;0;49	98316;8	4452;0;0;63;
$GPXUP;3635;08:59:07;0;49	98331;8	44519;0;0;62;
$GPXUP;3635;08:59:08;0;49	98347;8	44522;0;0;63;
$GPXUP;3635;08:59:09;0;49	98363;8	44527;0;0;62;
$GPXUP;3635;08:59:10;0;49	98378;8	44534;0;0;62;
$GPXUP;3635;08:59:11;0;49	98392;8	44542;0;0;63;
$GPXUP;3635;08:59:12;0;49	98407;8	44552;0;0;61;
$GPXUP;3635;08:59:13;0;49	9842;8	44562;0;0;60;
$GPXUP;3635;08:59:14;0;49	98434;8	44572;0;0;61;
$GPXUP;3635;08:59:15;0;49	98448;8	44583;0;0;61;
$GPXUP;3635;08:59:16;0;49	98462;8	44594;0;0;62;
$GPXUP;3635;08:59:17;0;49	98476;8	44604;0;0;65;
$GPXUP;3635;08:59:18;0;49	98491;8	44614;0;0;65;
$GPXUP;3635;08:59:19;0;49	98507;8	4462;0;0;66;
$GPXUP;3635;08:59:20;0;49	98524;8	44624;0;0;66;
$GPXUP;3635;08:59:21;0;49	9854;8	44627;0;0;65;
$GPXUP;3635;08:59:22;0;49	98557;8	4463;0;0;67;
$GPXUP;3635;08:59:23;0;49	98573;8	44632;0;0;67;
$GPXUP;3635;08:59:24;0;49	9859;8	44635;0;0;66;
$GPXUP;3635;08:59:25;0;49	98606;8	4464;0;0;64;
$GPXUP;3635;08:59:26;0;49	98622;8	44646;0;0;63;
$GPXUP;3635;08:59:27;0;49	98637;8	4465;0;0;62;
$GPXUP;3635;08:59:28;0;49	98653;8	44655;0;0;67;
$GPXUP;3635;08:59:29;0;49	98668;8	44664;0;0;60;
$GPXUP;3635;08:59:30;0;49	9868;8	4468;0;0;59;
$GPXUP;3635;08:59:31;0;49	98692;8	44692;0;0;61;
$GPXUP;3635;08:59:32;0;49	98705;8	44703;0;0;57;
$GPXUP;3635;08:59:33;0;49	98716;8	44716;0;0;59;
$GPXUP;3635;08:59:34;0;49	9873;8	44724;0;0;64;
$GPXUP;3635;08:59:35;0;49	98746;8	44725;0;0;62;
$GPXUP;3635;08:59:36;0;49	98762;8	44724;0;0;63;
$GPXUP;3635;08:59:37;0;49	98778;8	44721;0;0;63;
$GPXUP;3635;08:59:38;0;49	98793;8	44723;0;0;61;
$GPXUP;3635;08:59:39;0;49	98807;8	4473;0;0;62;
$GPXUP;3635;08:59:40;0;49	9882;8	44743;0;0;58;
$GPXUP;3635;08:59:41;0;49	9883;8	4476;0;0;56;
$GPXUP;3635;08:59:42;0;49	98838;8	44778;0;0;56;
$GPXUP;3635;08:59:43;0;49	98846;8	44796;0;0;53;
$GPXUP;3635;08:59:44;0;49	98855;8	44812;0;0;55;
$GPXUP;3635;08:59:45;0;49	98866;8	44822;0;0;53;
$GPXUP;3635;08:59:46;0;49	98879;8	44829;0;0;50;
$GPXUP;3635;08:59:47;0;49	9889;8	44837;0;0;50;
$GPXUP;3635;08:59:48;0;49	989;8	44848;0;0;47;
$GPXUP;3635;08:59:49;0;49	98907;8	44863;0;0;49;
$GPXUP;3635;08:59:50;0;49	98913;8	44879;0;0;51;
$GPXUP;3635;08:59:51;0;49	98921;8	44892;0;0;52;
$GPXUP;3635;08:59:52;0;49	98932;8	44905;0;0;54;
$GPXUP;3635;08:59:53;0;49	98942;8	44918;0;0;55;
$GPXUP;3635;08:59:54;0;49	98953;8	44932;0;0;57;
$GPXUP;3635;08:59:55;0;49	9896;8	4495;0;0;57;
$GPXUP;3635;08:59:56;0;49	98968;8	44969;0;0;57;
$GPXUP;3635;08:59:57;0;49	98974;8	44989;0;0;57;
$GPXUP;3635;08:59:58;0;49	98981;8	45008;0;0;56;
$GPXUP;3635;08:59:59;0;49	98992;8	45022;0;0;53;
$GPXUP;3635;09:00:00;0;49	99004;8	4503;0;0;51;
$GPXUP;3635;09:00:01;0;49	99016;8	45031;0;0;53;
$GPXUP;3635;09:00:02;0;49	99029;8	45025;0;0;57;
$GPXUP;3635;09:00:03;0;49	99042;8	45021;0;0;54;
$GPXUP;3635;09:00:04;0;49	99055;8	45023;0;0;49;
$GPXUP;3635;09:00:05;0;49	99066;8	45031;0;0;51;
$GPXUP;3635;09:00:06;0;49	99078;8	45041;0;0;55;
$GPXUP;3635;09:00:07;0;49	99089;8	45054;0;0;58;
$GPXUP;3635;09:00:08;0;49	99102;8	45064;0;0;59;
$GPXUP;3635;09:00:09;0;49	99117;8	45068;0;0;61;
$GPXUP;3635;09:00:10;0;49	99132;8	45069;0;0;62;
$GPXUP;3635;09:00:11;0;49	99148;8	45069;0;0;62;
$GPXUP;3635;09:00:12;0;49	99163;8	45068;0;0;61;
$GPXUP;3635;09:00:13;0;49	99178;8	45064;0;0;61;
$GPXUP;3635;09:00:14;0;49	99194;8	45058;0;0;63;
$GPXUP;3635;09:00:15;0;49	99208;8	45048;0;0;66;
$GPXUP;3635;09:00:16;0;49	99223;8	45035;0;0;65;
$GPXUP;3635;09:00:17;0;49	99238;8	45026;0;0;64;
$GPXUP;3635;09:00:18;0;49	99254;8	4502;0;0;64;
$GPXUP;3635;09:00:19;0;49	9927;8	45019;0;0;64;
$GPXUP;3635;09:00:20;0;49	99286;8	45018;0;0;59;
$GPXUP;3635;09:00:21;0;49	993;8	45014;0;0;58;
$GPXUP;3635;09:00:22;0;49	99314;8	45007;0;0;60;
$GPXUP;3635;09:00:23;0;49	99328;8	44996;0;0;62;
$GPXUP;3635;09:00:24;0;49	99341;8	44982;0;0;61;
$GPXUP;3635;09:00:25;0;49	99355;8	44971;0;0;62;
$GPXUP;3635;09:00:26;0;49	9937;8	44962;0;0;63;
$GPXUP;3635;09:00:27;0;49	99385;8	44955;0;0;63;
$GPXUP;3635;09:00:28;0;49	994;8	44953;0;0;61;
$GPXUP;3635;09:00:29;0;49	99414;8	44959;0;0;66;
$GPXUP;3635;09:00:30;0;49	9943;8	44969;0;0;70;
$GPXUP;3635;09:00:31;0;49	99448;8	44973;0;0;68;
$GPXUP;3635;09:00:32;0;49	99464;8	4497;0;0;64;
$GPXUP;3635;09:00:33;0;49	99479;8	4496;0;0;64;
$GPXUP;3635;09:00:34;0;49	99492;8	44945;0;0;62;
$GPXUP;3635;09:00:35;0;49	99503;8	44928;0;0;63;
$GPXUP;3635;09:00:36;0;49	99516;8	44916;0;0;64;
$GPXUP;3635;09:00:37;0;49	99531;8	4491;0;0;61;
$GPXUP;3635;09:00:38;0;49	99547;8	44911;0;0;61;
$GPXUP;3635;09:00:39;0;49	99561;8	44918;0;0;61;
$GPXUP;3635;09:00:40;0;49	99576;8	44927;0;0;61;
$GPXUP;3635;09:00:41;0;49	99589;8	44939;0;0;63;
$GPXUP;3635;09:00:42;0;49	99602;8	44952;0;0;61;
$GPXUP;3635;09:00:43;0;49	99616;8	44958;0;0;55;
$GPXUP;3635;09:00:44;0;49	99629;8	44956;0;0;52;
$GPXUP;3635;09:00:45;0;49	99641;8	44949;0;0;51;
$GPXUP;3635;09:00:46;0;49	99653;8	44942;0;0;52;
$GPXUP;3635;09:00:47;0;49	99665;8	44942;0;0;50;
$GPXUP;3635;09:00:48;0;49	99677;8	4495;0;0;54;
$GPXUP;3635;09:00:49;0;49	99689;8	4496;0;0;55;
$GPXUP;3635;09:00:50;0;49	99701;8	4497;0;0;55;
$GPXUP;3635;09:00:51;0;49	99714;8	44972;0;0;53;
$GPXUP;3635;09:00:52;0;49	99726;8	44965;0;0;52;
$GPXUP;3635;09:00:53;0;49	99737;8	44954;0;0;51;
$GPXUP;3635;09:00:54;0;49	99749;8	44948;0;0;53;
$GPXUP;3635;09:00:55;0;49	99762;8	44942;0;0;52;
$GPXUP;3635;09:00:56;0;49	99775;8	44937;0;0;52;
$GPXUP;3635;09:00:57;0;49	99787;8	44936;0;0;50;
$GPXUP;3635;09:00:58;0;49	998;8	44939;0;0;52;
$GPXUP;3635;09:00:59;0;49	99812;8	44946;0;0;51;
$GPXUP;3635;09:01:00;0;49	99824;8	44958;0;0;52;
$GPXUP;3635;09:01:01;0;49	99835;8	44965;0;0;52;
$GPXUP;3635;09:01:02;0;49	99849;8	44968;0;0;55;
$GPXUP;3635;09:01:03;0;49	99863;8	44967;0;0;56;
$GPXUP;3635;09:01:04;0;49	99877;8	44967;0;0;55;
$GPXUP;3635;09:01:05;0;49	99891;8	44967;0;0;56;
$GPXUP;3635;09:01:06;0;49	99904;8	44966;0;0;56;
$GPXUP;3635;09:01:07;0;49	99919;8	44965;0;0;58;
$GPXUP;3635;09:01:08;0;49	99934;8	44965;0;0;58;
$GPXUP;3635;09:01:09;0;49	99948;8	44963;0;0;57;
$GPXUP;3635;09:01:10;0;49	99962;8	4496;0;0;57;
$GPXUP;3635;09:01:11;0;49	99976;8	44958;0;0;57;
$GPXUP;3635;09:01:12;0;49	99991;8	44956;0;0;58;
$GPXUP;3635;09:01:13;0;50	00006;8	44957;0;0;58;
$GPXUP;3635;09:01:14;0;50	0002;8	44962;0;0;58;
$GPXUP;3635;09:01:15;0;50	00034;8	44969;0;0;60;
$GPXUP;3635;09:01:16;0;50	00048;8	44976;0;0;60;
$GPXUP;3635;09:01:17;0;50	00063;8	4498;0;0;55;
$GPXUP;3635;09:01:18;0;50	00077;8	44982;0;0;54;
$GPXUP;3635;09:01:19;0;50	0009;8	44983;0;0;54;
$GPXUP;3635;09:01:20;0;50	00103;8	44982;0;0;52;
$GPXUP;3635;09:01:21;0;50	00116;8	44982;0;0;54;
$GPXUP;3635;09:01:22;0;50	00129;8	44987;0;0;56;
$GPXUP;3635;09:01:23;0;50	00142;8	44995;0;0;59;
$GPXUP;3635;09:01:24;0;50	00156;8	44999;0;0;57;
$GPXUP;3635;09:01:25;0;50	0017;8	45001;0;0;56;
$GPXUP;3635;09:01:26;0;50	00184;8	45005;0;0;57;
$GPXUP;3635;09:01:27;0;50	00198;8	45011;0;0;60;
$GPXUP;3635;09:01:28;0;50	00213;8	45014;0;0;63;
$GPXUP;3635;09:01:29;0;50	00228;8	45016;0;0;63;
$GPXUP;3635;09:01:30;0;50	00243;8	45019;0;0;63;
$GPXUP;3635;09:01:31;0;50	00259;8	45024;0;0;62;
$GPXUP;3635;09:01:32;0;50	00274;8	45028;0;0;58;
$GPXUP;3635;09:01:33;0;50	00289;8	4503;0;0;61;
$GPXUP;3635;09:01:34;0;50	00304;8	45028;0;0;61;
$GPXUP;3635;09:01:35;0;50	0032;8	45024;0;0;63;
$GPXUP;3635;09:01:36;0;50	00335;8	45021;0;0;64;
$GPXUP;3635;09:01:37;0;50	00351;8	45018;0;0;62;
$GPXUP;3635;09:01:38;0;50	00366;8	45017;0;0;60;
$GPXUP;3635;09:01:39;0;50	00382;8	45018;0;0;60;
$GPXUP;3635;09:01:40;0;50	00396;8	45021;0;0;60;
$GPXUP;3635;09:01:41;0;50	00412;8	45022;0;0;59;
$GPXUP;3635;09:01:42;0;50	00426;8	45026;0;0;57;
$GPXUP;3635;09:01:43;0;50	0044;8	45032;0;0;58;
$GPXUP;3635;09:01:44;0;50	00453;8	4504;0;0;56;
$GPXUP;3635;09:01:45;0;50	00465;8	4505;0;0;56;
$GPXUP;3635;09:01:46;0;50	00476;8	45064;0;0;56;
$GPXUP;3635;09:01:47;0;50	00486;8	4508;0;0;56;
$GPXUP;3635;09:01:48;0;50	00494;8	45098;0;0;57;
$GPXUP;3635;09:01:49;0;50	00501;8	45116;0;0;57;
$GPXUP;3635;09:01:50;0;50	00506;8	45138;0;0;61;
$GPXUP;3635;09:01:51;0;50	00511;8	45162;0;0;64;
$GPXUP;3635;09:01:52;0;50	00517;8	45186;0;0;64;
$GPXUP;3635;09:01:53;0;50	00524;8	45207;0;0;61;
$GPXUP;3635;09:01:54;0;50	00533;8	45226;0;0;61;
$GPXUP;3635;09:01:55;0;50	00544;8	45242;0;0;61;
$GPXUP;3635;09:01:56;0;50	00557;8	45256;0;0;62;
$GPXUP;3635;09:01:57;0;50	00571;8	45269;0;0;62;
$GPXUP;3635;09:01:58;0;50	00584;8	45282;0;0;61;
$GPXUP;3635;09:01:59;0;50	00596;8	45296;0;0;62;
$GPXUP;3635;09:02:00;0;50	00608;8	4531;0;0;58;
$GPXUP;3635;09:02:01;0;50	0062;8	45321;0;0;55;
$GPXUP;3635;09:02:02;0;50	00631;8	45334;0;0;55;
$GPXUP;3635;09:02:03;0;50	00641;8	45351;0;0;59;
$GPXUP;3635;09:02:04;0;50	00651;8	45368;0;0;61;
$GPXUP;3635;09:02:05;0;50	00661;8	45387;0;0;64;
$GPXUP;3635;09:02:06;0;50	00671;8	45406;0;0;64;
$GPXUP;3635;09:02:07;0;50	00683;8	45424;0;0;66;
$GPXUP;3635;09:02:08;0;50	00696;8	45438;0;0;64;
$GPXUP;3635;09:02:09;0;50	0071;8	45452;0;0;66;
$GPXUP;3635;09:02:10;0;50	00723;8	45468;0;0;67;
$GPXUP;3635;09:02:11;0;50	00735;8	45485;0;0;66;
$GPXUP;3635;09:02:12;0;50	00748;8	45503;0;0;68;
$GPXUP;3635;09:02:13;0;50	00761;8	45522;0;0;69;
$GPXUP;3635;09:02:14;0;50	00775;8	45539;0;0;70;
$GPXUP;3635;09:02:15;0;50	00789;8	45556;0;0;71;
$GPXUP;3635;09:02:16;0;50	00802;8	45576;0;0;68;
$GPXUP;3635;09:02:17;0;50	00814;8	45592;0;0;60;
$GPXUP;3635;09:02:18;0;50	00827;8	45601;0;0;59;
$GPXUP;3635;09:02:19;0;50	0084;8	4561;0;0;57;
$GPXUP;3635;09:02:20;0;50	00853;8	45623;0;0;61;
$GPXUP;3635;09:02:21;0;50	00865;8	45637;0;0;63;
$GPXUP;3635;09:02:22;0;50	00879;8	4565;0;0;63;
$GPXUP;3635;09:02:23;0;50	00893;8	45658;0;0;62;
$GPXUP;3635;09:02:24;0;50	00908;8	45664;0;0;63;
$GPXUP;3635;09:02:25;0;50	00924;8	45669;0;0;62;
$GPXUP;3635;09:02:26;0;50	00938;8	45677;0;0;62;
$GPXUP;3635;09:02:27;0;50	00953;8	45686;0;0;62;
$GPXUP;3635;09:02:28;0;50	00968;8	45692;0;0;59;
$GPXUP;3635;09:02:29;0;50	00982;8	45698;0;0;58;
$GPXUP;3635;09:02:30;0;50	00996;8	45703;0;0;54;
$GPXUP;3635;09:02:31;0;50	01009;8	45704;0;0;52;
$GPXUP;3635;09:02:32;0;50	01022;8	45701;0;0;54;
$GPXUP;3635;09:02:33;0;50	01034;8	45694;0;0;52;
$GPXUP;3635;09:02:34;0;50	01047;8	45687;0;0;53;
$GPXUP;3635;09:02:35;0;50	01059;8	45678;0;0;52;
$GPXUP;3635;09:02:36;0;50	01072;8	45672;0;0;56;
$GPXUP;3635;09:02:37;0;50	01085;8	45672;0;0;56;
$GPXUP;3635;09:02:38;0;50	01099;8	45675;0;0;56;
$GPXUP;3635;09:02:39;0;50	01113;8	45678;0;0;56;
$GPXUP;3635;09:02:40;0;50	01127;8	45678;0;0;56;
$GPXUP;3635;09:02:41;0;50	01141;8	45676;0;0;57;
$GPXUP;3635;09:02:42;0;50	01155;8	45672;0;0;57;
$GPXUP;3635;09:02:43;0;50	01168;8	45665;0;0;55;
$GPXUP;3635;09:02:44;0;50	01179;8	45654;0;0;55;
$GPXUP;3635;09:02:45;0;50	0119;8	45639;0;0;56;
$GPXUP;3635;09:02:46;0;50	01201;8	45626;0;0;57;
$GPXUP;3635;09:02:47;0;50	01214;8	45619;0;0;55;
$GPXUP;3635;09:02:48;0;50	01228;8	4562;0;0;53;
$GPXUP;3635;09:02:49;0;50	0124;8	45625;0;0;52;
$GPXUP;3635;09:02:50;0;50	01252;8	45632;0;0;52;
$GPXUP;3635;09:02:51;0;50	01264;8	4564;0;0;54;
$GPXUP;3635;09:02:52;0;50	01278;8	45649;0;0;58;
$GPXUP;3635;09:02:53;0;50	01291;8	45658;0;0;59;
$GPXUP;3635;09:02:54;0;50	01305;8	45668;0;0;59;
$GPXUP;3635;09:02:55;0;50	01318;8	45678;0;0;59;
$GPXUP;3635;09:02:56;0;50	01331;8	45692;0;0;60;
$GPXUP;3635;09:02:57;0;50	01342;8	45707;0;0;61;
$GPXUP;3635;09:02:58;0;50	01353;8	45724;0;0;62;
$GPXUP;3635;09:02:59;0;50	01364;8	45741;0;0;63;
$GPXUP;3635;09:03:00;0;50	01376;8	45752;0;0;54;
$GPXUP;3635;09:03:01;0;50	01389;8	45758;0;0;53;
$GPXUP;3635;09:03:02;0;50	01402;8	45764;0;0;52;
$GPXUP;3635;09:03:03;0;50	01413;8	45772;0;0;53;
$GPXUP;3635;09:03:04;0;50	01424;8	45783;0;0;55;
$GPXUP;3635;09:03:05;0;50	01436;8	45796;0;0;58;
$GPXUP;3635;09:03:06;0;50	01447;8	45811;0;0;58;
$GPXUP;3635;09:03:07;0;50	01459;8	45823;0;0;55;
$GPXUP;3635;09:03:08;0;50	0147;8	45833;0;0;54;
$GPXUP;3635;09:03:09;0;50	01483;8	45842;0;0;54;
$GPXUP;3635;09:03:10;0;50	01495;8	45852;0;0;55;
$GPXUP;3635;09:03:11;0;50	01506;8	45864;0;0;56;
$GPXUP;3635;09:03:12;0;50	01519;8	45876;0;0;57;
$GPXUP;3635;09:03:13;0;50	01533;8	45884;0;0;57;
$GPXUP;3635;09:03:14;0;50	01546;8	45889;0;0;55;
$GPXUP;3635;09:03:15;0;50	01559;8	45897;0;0;54;
$GPXUP;3635;09:03:16;0;50	01572;8	45907;0;0;54;
$GPXUP;3635;09:03:17;0;50	01583;8	45918;0;0;56;
$GPXUP;3635;09:03:18;0;50	01596;8	45928;0;0;58;
$GPXUP;3635;09:03:19;0;50	0161;8	45938;0;0;58;
$GPXUP;3635;09:03:20;0;50	01622;8	45946;0;0;54;
$GPXUP;3635;09:03:21;0;50	01634;8	45954;0;0;54;
$GPXUP;3635;09:03:22;0;50	01646;8	45966;0;0;56;
$GPXUP;3635;09:03:23;0;50	01657;8	4598;0;0;58;
$GPXUP;3635;09:03:24;0;50	01669;8	45992;0;0;56;
$GPXUP;3635;09:03:25;0;50	01682;8	45998;0;0;56;
$GPXUP;3635;09:03:26;0;50	01696;8	46002;0;0;57;
$GPXUP;3635;09:03:27;0;50	0171;8	46004;0;0;58;
$GPXUP;3635;09:03:28;0;50	01724;8	46003;0;0;58;
$GPXUP;3635;09:03:29;0;50	01739;8	46;0;0;59;
$GPXUP;3635;09:03:30;0;50	01754;8	45996;0;0;59;
$GPXUP;3635;09:03:31;0;50	01768;8	45992;0;0;59;
$GPXUP;3635;09:03:32;0;50	01784;8	45993;0;0;60;
$GPXUP;3635;09:03:33;0;50	018;8	46;0;0;61;
$GPXUP;3635;09:03:34;0;50	01815;8	46005;0;0;61;
$GPXUP;3635;09:03:35;0;50	0183;8	46008;0;0;62;
$GPXUP;3635;09:03:36;0;50	01846;8	46011;0;0;64;
$GPXUP;3635;09:03:37;0;50	01861;8	46016;0;0;60;
$GPXUP;3635;09:03:38;0;50	01876;8	46018;0;0;55;
$GPXUP;3635;09:03:39;0;50	0189;8	4602;0;0;56;
$GPXUP;3635;09:03:40;0;50	01904;8	46019;0;0;56;
$GPXUP;3635;09:03:41;0;50	01918;8	46014;0;0;55;
$GPXUP;3635;09:03:42;0;50	01931;8	46006;0;0;56;
$GPXUP;3635;09:03:43;0;50	01944;8	46001;0;0;52;
$GPXUP;3635;09:03:44;0;50	01956;8	46004;0;0;51;
$GPXUP;3635;09:03:45;0;50	01968;8	46008;0;0;52;
$GPXUP;3635;09:03:46;0;50	01982;8	46011;0;0;54;
$GPXUP;3635;09:03:47;0;50	01995;8	46014;0;0;52;
$GPXUP;3635;09:03:48;0;50	02008;8	46018;0;0;56;
$GPXUP;3635;09:03:49;0;50	02023;8	4602;0;0;60;
$GPXUP;3635;09:03:50;0;50	02038;8	46021;0;0;58;
$GPXUP;3635;09:03:51;0;50	02052;8	46023;0;0;53;
$GPXUP;3635;09:03:52;0;50	02064;8	4603;0;0;52;
$GPXUP;3635;09:03:53;0;50	02075;8	46037;0;0;51;
$GPXUP;3635;09:03:54;0;50	02088;8	46039;0;0;52;
$GPXUP;3635;09:03:55;0;50	021;8	46035;0;0;54;
$GPXUP;3635;09:03:56;0;50	02113;8	46024;0;0;55;
$GPXUP;3635;09:03:57;0;50	02126;8	46018;0;0;55;
$GPXUP;3635;09:03:58;0;50	02138;8	46015;0;0;51;
$GPXUP;3635;09:03:59;0;50	0215;8	4602;0;0;49;
$GPXUP;3635;09:04:00;0;50	02159;8	46033;0;0;52;
$GPXUP;3635;09:04:01;0;50	02166;8	46053;0;0;56;
$GPXUP;3635;09:04:02;0;50	02165;8	46077;0;0;63;
$GPXUP;3635;09:04:03;0;50	02163;8	46102;0;0;63;
$GPXUP;3635;09:04:04;0;50	02163;8	46126;0;0;60;
$GPXUP;3635;09:04:05;0;50	02163;8	4615;0;0;60;
$GPXUP;3635;09:04:06;0;50	02162;8	46175;0;0;58;
$GPXUP;3635;09:04:07;0;50	02159;8	462;0;0;64;
$GPXUP;3635;09:04:08;0;50	02157;8	46225;0;0;67;
$GPXUP;3635;09:04:09;0;50	02157;8	46251;0;0;65;
$GPXUP;3635;09:04:10;0;50	02159;8	46276;0;0;63;
$GPXUP;3635;09:04:11;0;50	02162;8	46298;0;0;60;
$GPXUP;3635;09:04:12;0;50	02168;8	46319;0;0;60;
$GPXUP;3635;09:04:13;0;50	02178;8	46337;0;0;62;
$GPXUP;3635;09:04:14;0;50	02189;8	46355;0;0;59;
$GPXUP;3635;09:04:15;0;50	02201;8	46368;0;0;59;
$GPXUP;3635;09:04:16;0;50	02214;8	46376;0;0;55;
$GPXUP;3635;09:04:17;0;50	02228;8	4638;0;0;53;
$GPXUP;3635;09:04:18;0;50	02242;8	46385;0;0;54;
$GPXUP;3635;09:04:19;0;50	02253;8	46393;0;0;53;
$GPXUP;3635;09:04:20;0;50	02264;8	46404;0;0;54;
$GPXUP;3635;09:04:21;0;50	02276;8	46414;0;0;55;
$GPXUP;3635;09:04:22;0;50	02288;8	46423;0;0;54;
$GPXUP;3635;09:04:23;0;50	02301;8	46431;0;0;56;
$GPXUP;3635;09:04:24;0;50	02314;8	46438;0;0;55;
$GPXUP;3635;09:04:25;0;50	02328;8	46445;0;0;57;
$GPXUP;3635;09:04:26;0;50	02342;8	46453;0;0;54;
$GPXUP;3635;09:04:27;0;50	02352;8	46468;0;0;59;
$GPXUP;3635;09:04:28;0;50	0236;8	46488;0;0;60;
$GPXUP;3635;09:04:29;0;50	02366;8	46508;0;0;57;
$GPXUP;3635;09:04:30;0;50	02374;8	46526;0;0;53;
$GPXUP;3635;09:04:31;0;50	02382;8	46544;0;0;57;
$GPXUP;3635;09:04:32;0;50	02388;8	46564;0;0;61;
$GPXUP;3635;09:04:33;0;50	02393;8	46586;0;0;62;
$GPXUP;3635;09:04:34;0;50	02397;8	4661;0;0;61;
$GPXUP;3635;09:04:35;0;50	02401;8	4663;0;0;59;
$GPXUP;3635;09:04:36;0;50	02408;8	46646;0;0;53;
$GPXUP;3635;09:04:37;0;50	0242;8	46657;0;0;53;
$GPXUP;3635;09:04:38;0;50	02433;8	46664;0;0;52;
$GPXUP;3635;09:04:39;0;50	02445;8	4667;0;0;50;
$GPXUP;3635;09:04:40;0;50	02456;8	46679;0;0;52;
$GPXUP;3635;09:04:41;0;50	02466;8	46691;0;0;50;
$GPXUP;3635;09:04:42;0;50	02476;8	46702;0;0;52;
$GPXUP;3635;09:04:43;0;50	02485;8	46716;0;0;53;
$GPXUP;3635;09:04:44;0;50	02494;8	46732;0;0;57;
$GPXUP;3635;09:04:45;0;50	02504;8	46749;0;0;60;
$GPXUP;3635;09:04:46;0;50	02513;8	46768;0;0;59;
$GPXUP;3635;09:04:47;0;50	02518;8	46789;0;0;62;
$GPXUP;3635;09:04:48;0;50	02524;8	46812;0;0;64;
$GPXUP;3635;09:04:49;0;50	02533;8	46833;0;0;64;
$GPXUP;3635;09:04:50;0;50	02542;8	46852;0;0;64;
$GPXUP;3635;09:04:51;0;50	02551;8	46873;0;0;62;
$GPXUP;3635;09:04:52;0;50	02558;8	46893;0;0;60;
$GPXUP;3635;09:04:53;0;50	02569;8	46908;0;0;61;
$GPXUP;3635;09:04:54;0;50	02583;8	46917;0;0;59;
$GPXUP;3635;09:04:55;0;50	02598;8	46918;0;0;60;
$GPXUP;3635;09:04:56;0;50	02613;8	46917;0;0;62;
$GPXUP;3635;09:04:57;0;50	02628;8	4692;0;0;61;
$GPXUP;3635;09:04:58;0;50	02643;8	46927;0;0;64;
$GPXUP;3635;09:04:59;0;50	02658;8	46937;0;0;65;
$GPXUP;3635;09:05:00;0;50	02672;8	46949;0;0;66;
$GPXUP;3635;09:05:01;0;50	02686;8	46962;0;0;66;
$GPXUP;3635;09:05:02;0;50	02702;8	46972;0;0;68;
$GPXUP;3635;09:05:03;0;50	02718;8	46983;0;0;67;
$GPXUP;3635;09:05:04;0;50	02732;8	46996;0;0;67;
$GPXUP;3635;09:05:05;0;50	02747;8	47006;0;0;65;
$GPXUP;3635;09:05:06;0;50	02763;8	47012;0;0;62;
$GPXUP;3635;09:05:07;0;50	02778;8	47016;0;0;60;
$GPXUP;3635;09:05:08;0;50	02793;8	47019;0;0;62;
$GPXUP;3635;09:05:09;0;50	02809;8	4702;0;0;62;
$GPXUP;3635;09:05:10;0;50	02824;8	47025;0;0;61;
$GPXUP;3635;09:05:11;0;50	02838;8	47033;0;0;59;
$GPXUP;3635;09:05:12;0;50	02852;8	47042;0;0;57;
$GPXUP;3635;09:05:13;0;50	02863;8	47056;0;0;60;
$GPXUP;3635;09:05:14;0;50	02873;8	47073;0;0;60;
$GPXUP;3635;09:05:15;0;50	02883;8	47091;0;0;61;
$GPXUP;3635;09:05:16;0;50	02894;8	47108;0;0;61;
$GPXUP;3635;09:05:17;0;50	02905;8	47124;0;0;61;
$GPXUP;3635;09:05:18;0;50	02916;8	47139;0;0;60;
$GPXUP;3635;09:05:19;0;50	02928;8	47154;0;0;62;
$GPXUP;3635;09:05:20;0;50	02937;8	47174;0;0;61;
$GPXUP;3635;09:05:21;0;50	02944;8	47195;0;0;62;
$GPXUP;3635;09:05:22;0;50	02949;8	47218;0;0;61;
$GPXUP;3635;09:05:23;0;50	02953;8	47241;0;0;62;
$GPXUP;3635;09:05:24;0;50	02959;8	47262;0;0;61;
$GPXUP;3635;09:05:25;0;50	02965;8	47283;0;0;60;
$GPXUP;3635;09:05:26;0;50	02972;8	47302;0;0;56;
$GPXUP;3635;09:05:27;0;50	02983;8	47316;0;0;57;
$GPXUP;3635;09:05:28;0;50	02995;8	47328;0;0;57;
$GPXUP;3635;09:05:29;0;50	03007;8	47338;0;0;56;
$GPXUP;3635;09:05:30;0;50	0302;8	47349;0;0;59;
$GPXUP;3635;09:05:31;0;50	03032;8	47362;0;0;60;
$GPXUP;3635;09:05:32;0;50	03044;8	47372;0;0;58;
$GPXUP;3635;09:05:33;0;50	03058;8	47382;0;0;60;
$GPXUP;3635;09:05:34;0;50	0307;8	47397;0;0;65;
$GPXUP;3635;09:05:35;0;50	0308;8	47417;0;0;65;
$GPXUP;3635;09:05:36;0;50	03088;8	4744;0;0;66;
$GPXUP;3635;09:05:37;0;50	03095;8	47464;0;0;62;
$GPXUP;3635;09:05:38;0;50	03103;8	47483;0;0;57;
$GPXUP;3635;09:05:39;0;50	03112;8	475;0;0;58;
$GPXUP;3635;09:05:40;0;50	03121;8	47518;0;0;58;
$GPXUP;3635;09:05:41;0;50	03129;8	47537;0;0;60;
$GPXUP;3635;09:05:42;0;50	03134;8	47559;0;0;59;
$GPXUP;3635;09:05:43;0;50	03138;8	47581;0;0;59;
$GPXUP;3635;09:05:44;0;50	03143;8	47601;0;0;54;
$GPXUP;3635;09:05:45;0;50	03153;8	47615;0;0;51;
$GPXUP;3635;09:05:46;0;50	03164;8	47625;0;0;51;
$GPXUP;3635;09:05:47;0;50	03175;8	47634;0;0;52;
$GPXUP;3635;09:05:48;0;50	03187;8	4764;0;0;47;
$GPXUP;3635;09:05:49;0;50	03198;8	47644;0;0;48;
$GPXUP;3635;09:05:50;0;50	0321;8	47646;0;0;51;
$GPXUP;3635;09:05:51;0;50	03222;8	47652;0;0;55;
$GPXUP;3635;09:05:52;0;50	03234;8	47664;0;0;59;
$GPXUP;3635;09:05:53;0;50	03247;8	47678;0;0;62;
$GPXUP;3635;09:05:54;0;50	03258;8	47695;0;0;61;
$GPXUP;3635;09:05:55;0;50	03271;8	47709;0;0;63;
$GPXUP;3635;09:05:56;0;50	03285;8	4772;0;0;59;
$GPXUP;3635;09:05:57;0;50	03297;8	4773;0;0;58;
$GPXUP;3635;09:05:58;0;50	03309;8	47744;0;0;57;
$GPXUP;3635;09:05:59;0;50	03319;8	4776;0;0;57;
$GPXUP;3635;09:06:00;0;50	03328;8	47776;0;0;57;
$GPXUP;3635;09:06:01;0;50	0334;8	47785;0;0;54;
$GPXUP;3635;09:06:02;0;50	03353;8	47789;0;0;54;
$GPXUP;3635;09:06:03;0;50	03366;8	47795;0;0;55;
$GPXUP;3635;09:06:04;0;50	03378;8	47806;0;0;54;
$GPXUP;3635;09:06:05;0;50	03389;8	47818;0;0;54;
$GPXUP;3635;09:06:06;0;50	034;8	4783;0;0;54;
$GPXUP;3635;09:06:07;0;50	03412;8	47837;0;0;52;
$GPXUP;3635;09:06:08;0;50	03425;8	47838;0;0;51;
$GPXUP;3635;09:06:09;0;50	03438;8	47836;0;0;52;
$GPXUP;3635;09:06:10;0;50	03451;8	47834;0;0;53;
$GPXUP;3635;09:06:11;0;50	03464;8	47832;0;0;54;
$GPXUP;3635;09:06:12;0;50	03478;8	47827;0;0;56;
$GPXUP;3635;09:06:13;0;50	03492;8	47822;0;0;58;
$GPXUP;3635;09:06:14;0;50	03507;8	47819;0;0;58;
$GPXUP;3635;09:06:15;0;50	03521;8	47815;0;0;59;
$GPXUP;3635;09:06:16;0;50	03536;8	47812;0;0;59;
$GPXUP;3635;09:06:17;0;50	0355;8	47812;0;0;55;
$GPXUP;3635;09:06:18;0;50	03563;8	47818;0;0;56;
$GPXUP;3635;09:06:19;0;50	03576;8	47829;0;0;59;
$GPXUP;3635;09:06:20;0;50	0359;8	4784;0;0;57;
$GPXUP;3635;09:06:21;0;50	03604;8	47844;0;0;56;
$GPXUP;3635;09:06:22;0;50	03618;8	47847;0;0;52;
$GPXUP;3635;09:06:23;0;50	0363;8	4785;0;0;51;
$GPXUP;3635;09:06:24;0;50	03643;8	47852;0;0;51;
$GPXUP;3635;09:06:25;0;50	03655;8	47858;0;0;51;
$GPXUP;3635;09:06:26;0;50	03667;8	47866;0;0;51;
$GPXUP;3635;09:06:27;0;50	03679;8	47874;0;0;52;
$GPXUP;3635;09:06:28;0;50	03692;8	4788;0;0;53;
$GPXUP;3635;09:06:29;0;50	03706;8	4788;0;0;54;
$GPXUP;3635;09:06:30;0;50	0372;8	47885;0;0;54;
$GPXUP;3635;09:06:31;0;50	03732;8	47893;0;0;55;
$GPXUP;3635;09:06:32;0;50	03743;8	47905;0;0;56;
$GPXUP;3635;09:06:33;0;50	03754;8	47918;0;0;57;
$GPXUP;3635;09:06:34;0;50	03764;8	47933;0;0;58;
$GPXUP;3635;09:06:35;0;50	03775;8	47948;0;0;60;
$GPXUP;3635;09:06:36;0;50	03787;8	47963;0;0;59;
$GPXUP;3635;09:06:37;0;50	03799;8	47976;0;0;57;
$GPXUP;3635;09:06:38;0;50	03811;8	47986;0;0;56;
$GPXUP;3635;09:06:39;0;50	03824;8	47993;0;0;54;
$GPXUP;3635;09:06:40;0;50	03837;8	47996;0;0;53;
$GPXUP;3635;09:06:41;0;50	0385;8	47995;0;0;56;
$GPXUP;3635;09:06:42;0;50	03864;8	47996;0;0;57;
$GPXUP;3635;09:06:43;0;50	03878;8	47999;0;0;56;
$GPXUP;3635;09:06:44;0;50	03892;8	48005;0;0;56;
$GPXUP;3635;09:06:45;0;50	03905;8	48009;0;0;56;
$GPXUP;3635;09:06:46;0;50	03919;8	48011;0;0;56;
$GPXUP;3635;09:06:47;0;50	03933;8	48012;0;0;57;
$GPXUP;3635;09:06:48;0;50	03947;8	48017;0;0;56;
$GPXUP;3635;09:06:49;0;50	03961;8	48025;0;0;58;
$GPXUP;3635;09:06:50;0;50	03975;8	48032;0;0;55;
$GPXUP;3635;09:06:51;0;50	03988;8	48034;0;0;56;
$GPXUP;3635;09:06:52;0;50	04002;8	48032;0;0;56;
$GPXUP;3635;09:06:53;0;50	04016;8	48028;0;0;56;
$GPXUP;3635;09:06:54;0;50	0403;8	48025;0;0;55;
$GPXUP;3635;09:06:55;0;50	04044;8	48028;0;0;57;
$GPXUP;3635;09:06:56;0;50	04058;8	48034;0;0;58;
$GPXUP;3635;09:06:57;0;50	04071;8	48042;0;0;57;
$GPXUP;3635;09:06:58;0;50	04084;8	4805;0;0;55;
$GPXUP;3635;09:06:59;0;50	04096;8	48053;0;0;55;
$GPXUP;3635;09:07:00;0;50	04111;8	48055;0;0;56;
$GPXUP;3635;09:07:01;0;50	04125;8	48058;0;0;56;
$GPXUP;3635;09:07:02;0;50	04138;8	48065;0;0;54;
$GPXUP;3635;09:07:03;0;50	0415;8	48076;0;0;57;
$GPXUP;3635;09:07:04;0;50	04162;8	4809;0;0;59;
$GPXUP;3635;09:07:05;0;50	04174;8	48105;0;0;60;
$GPXUP;3635;09:07:06;0;50	04185;8	48122;0;0;64;
$GPXUP;3635;09:07:07;0;50	04195;8	48141;0;0;64;
$GPXUP;3635;09:07:08;0;50	04204;8	48162;0;0;63;
$GPXUP;3635;09:07:09;0;50	04212;8	4818;0;0;59;
$GPXUP;3635;09:07:10;0;50	04224;8	48193;0;0;58;
$GPXUP;3635;09:07:11;0;50	04237;8	48204;0;0;57;
$GPXUP;3635;09:07:12;0;50	04251;8	48214;0;0;57;
$GPXUP;3635;09:07:13;0;50	04264;8	48223;0;0;55;
$GPXUP;3635;09:07:14;0;50	04277;8	4823;0;0;58;
$GPXUP;3635;09:07:15;0;50	04289;8	48242;0;0;59;
$GPXUP;3635;09:07:16;0;50	043;8	48257;0;0;61;
$GPXUP;3635;09:07:17;0;50	04312;8	48272;0;0;60;
$GPXUP;3635;09:07:18;0;50	04326;8	48281;0;0;60;
$GPXUP;3635;09:07:19;0;50	04342;8	48287;0;0;60;
$GPXUP;3635;09:07:20;0;50	04357;8	48293;0;0;60;
$GPXUP;3635;09:07:21;0;50	04372;8	48299;0;0;60;
$GPXUP;3635;09:07:22;0;50	04386;8	48306;0;0;60;
$GPXUP;3635;09:07:23;0;50	044;8	48313;0;0;60;
$GPXUP;3635;09:07:24;0;50	04414;8	4832;0;0;59;
$GPXUP;3635;09:07:25;0;50	04427;8	4833;0;0;57;
$GPXUP;3635;09:07:26;0;50	04438;8	48344;0;0;57;
$GPXUP;3635;09:07:27;0;50	04448;8	4836;0;0;58;
$GPXUP;3635;09:07:28;0;50	04457;8	48375;0;0;58;
$GPXUP;3635;09:07:29;0;50	04469;8	48389;0;0;59;
$GPXUP;3635;09:07:30;0;50	04482;8	484;0;0;58;
$GPXUP;3635;09:07:31;0;50	04495;8	48412;0;0;57;
$GPXUP;3635;09:07:32;0;50	04506;8	48425;0;0;60;
$GPXUP;3635;09:07:33;0;50	04518;8	4844;0;0;60;
$GPXUP;3635;09:07:34;0;50	04528;8	48457;0;0;60;
$GPXUP;3635;09:07:35;0;50	04537;8	48476;0;0;59;
$GPXUP;3635;09:07:36;0;50	04544;8	48496;0;0;60;
$GPXUP;3635;09:07:37;0;50	04554;8	48513;0;0;59;
$GPXUP;3635;09:07:38;0;50	04566;8	48528;0;0;61;
$GPXUP;3635;09:07:39;0;50	04577;8	48543;0;0;59;
$GPXUP;3635;09:07:40;0;50	04587;8	48561;0;0;61;
$GPXUP;3635;09:07:41;0;50	04598;8	48577;0;0;60;
$GPXUP;3635;09:07:42;0;50	0461;8	48592;0;0;59;
$GPXUP;3635;09:07:43;0;50	04623;8	48604;0;0;59;
$GPXUP;3635;09:07:44;0;50	04636;8	48614;0;0;60;
$GPXUP;3635;09:07:45;0;50	04648;8	48628;0;0;62;
$GPXUP;3635;09:07:46;0;50	04659;8	48646;0;0;61;
$GPXUP;3635;09:07:47;0;50	04672;8	48658;0;0;61;
$GPXUP;3635;09:07:48;0;50	04686;8	48667;0;0;57;
$GPXUP;3635;09:07:49;0;50	04698;8	4868;0;0;57;
$GPXUP;3635;09:07:50;0;50	04708;8	48695;0;0;57;
$GPXUP;3635;09:07:51;0;50	04716;8	48712;0;0;56;
$GPXUP;3635;09:07:52;0;50	04725;8	4873;0;0;55;
$GPXUP;3635;09:07:53;0;50	04734;8	48744;0;0;56;
$GPXUP;3635;09:07:54;0;50	04746;8	48756;0;0;55;
$GPXUP;3635;09:07:55;0;50	04757;8	48766;0;0;55;
$GPXUP;3635;09:07:56;0;50	0477;8	48775;0;0;57;
$GPXUP;3635;09:07:57;0;50	04783;8	48783;0;0;58;
$GPXUP;3635;09:07:58;0;50	04796;8	48794;0;0;60;
$GPXUP;3635;09:07:59;0;50	04808;8	48809;0;0;61;
$GPXUP;3635;09:08:00;0;50	04818;8	48826;0;0;61;
$GPXUP;3635;09:08:01;0;50	04828;8	48844;0;0;61;
$GPXUP;3635;09:08:02;0;50	04839;8	48861;0;0;62;
$GPXUP;3635;09:08:03;0;50	0485;8	48876;0;0;60;
$GPXUP;3635;09:08:04;0;50	0486;8	48894;0;0;59;
$GPXUP;3635;09:08:05;0;50	04869;8	4891;0;0;59;
$GPXUP;3635;09:08:06;0;50	04879;8	48929;0;0;57;
$GPXUP;3635;09:08:07;0;50	04889;8	48942;0;0;53;
$GPXUP;3635;09:08:08;0;50	049;8	48953;0;0;50;
$GPXUP;3635;09:08:09;0;50	04911;8	48963;0;0;48;
$GPXUP;3635;09:08:10;0;50	04921;8	48973;0;0;52;
$GPXUP;3635;09:08:11;0;50	04932;8	48982;0;0;52;
$GPXUP;3635;09:08:12;0;50	04943;8	48993;0;0;54;
$GPXUP;3635;09:08:13;0;50	04954;8	49006;0;0;55;
$GPXUP;3635;09:08:14;0;50	04964;8	4902;0;0;54;
$GPXUP;3635;09:08:15;0;50	04972;8	49037;0;0;54;
$GPXUP;3635;09:08:16;0;50	0498;8	49056;0;0;54;
$GPXUP;3635;09:08:17;0;50	04986;8	49074;0;0;54;
$GPXUP;3635;09:08:18;0;50	04994;8	49092;0;0;54;
$GPXUP;3635;09:08:19;0;50	05004;8	49107;0;0;55;
$GPXUP;3635;09:08:20;0;50	05014;8	49118;0;0;55;
$GPXUP;3635;09:08:21;0;50	05027;8	49128;0;0;58;
$GPXUP;3635;09:08:22;0;50	0504;8	49135;0;0;59;
$GPXUP;3635;09:08:23;0;50	05054;8	49144;0;0;59;
$GPXUP;3635;09:08:24;0;50	05067;8	49154;0;0;59;
$GPXUP;3635;09:08:25;0;50	0508;8	49165;0;0;58;
$GPXUP;3635;09:08:26;0;50	05091;8	49179;0;0;58;
$GPXUP;3635;09:08:27;0;50	05101;8	49196;0;0;58;
$GPXUP;3635;09:08:28;0;50	05111;8	49212;0;0;58;
$GPXUP;3635;09:08:29;0;50	0512;8	49228;0;0;57;
$GPXUP;3635;09:08:30;0;50	0513;8	49245;0;0;57;
$GPXUP;3635;09:08:31;0;50	0514;8	4926;0;0;58;
$GPXUP;3635;09:08:32;0;50	05152;8	49272;0;0;59;
$GPXUP;3635;09:08:33;0;50	05166;8	49283;0;0;59;
$GPXUP;3635;09:08:34;0;50	05178;8	49297;0;0;59;
$GPXUP;3635;09:08:35;0;50	05188;8	49312;0;0;59;
$GPXUP;3635;09:08:36;0;50	05198;8	4933;0;0;58;
$GPXUP;3635;09:08:37;0;50	05208;8	49347;0;0;58;
$GPXUP;3635;09:08:38;0;50	05218;8	49364;0;0;58;
$GPXUP;3635;09:08:39;0;50	05227;8	49382;0;0;57;
$GPXUP;3635;09:08:40;0;50	05236;8	49399;0;0;59;
$GPXUP;3635;09:08:41;0;50	05245;8	49418;0;0;59;
$GPXUP;3635;09:08:42;0;50	05251;8	49438;0;0;57;
$GPXUP;3635;09:08:43;0;50	05256;8	49458;0;0;56;
$GPXUP;3635;09:08:44;0;50	05261;8	49478;0;0;56;
$GPXUP;3635;09:08:45;0;50	05268;8	49496;0;0;60;
$GPXUP;3635;09:08:46;0;50	05278;8	49513;0;0;60;
$GPXUP;3635;09:08:47;0;50	05289;8	49529;0;0;61;
$GPXUP;3635;09:08:48;0;50	05301;8	49545;0;0;61;
$GPXUP;3635;09:08:49;0;50	05312;8	4956;0;0;60;
$GPXUP;3635;09:08:50;0;50	05322;8	49578;0;0;57;
$GPXUP;3635;09:08:51;0;50	0533;8	49596;0;0;55;
$GPXUP;3635;09:08:52;0;50	05337;8	49614;0;0;55;
$GPXUP;3635;09:08:53;0;50	05346;8	49631;0;0;58;
$GPXUP;3635;09:08:54;0;50	05355;8	49649;0;0;56;
$GPXUP;3635;09:08:55;0;50	05358;8	4967;0;0;59;
$GPXUP;3635;09:08:56;0;50	0536;8	49694;0;0;60;
$GPXUP;3635;09:08:57;0;50	05363;8	49716;0;0;59;
$GPXUP;3635;09:08:58;0;50	05367;8	49738;0;0;58;
$GPXUP;3635;09:08:59;0;50	05372;8	4976;0;0;56;
$GPXUP;3635;09:09:00;0;50	05378;8	49779;0;0;56;
$GPXUP;3635;09:09:01;0;50	05386;8	49797;0;0;57;
$GPXUP;3635;09:09:02;0;50	05395;8	49814;0;0;56;
$GPXUP;3635;09:09:03;0;50	05405;8	49829;0;0;58;
$GPXUP;3635;09:09:04;0;50	05414;8	49846;0;0;57;
$GPXUP;3635;09:09:05;0;50	05422;8	49864;0;0;55;
$GPXUP;3635;09:09:06;0;50	05432;8	4988;0;0;58;
$GPXUP;3635;09:09:07;0;50	05442;8	49895;0;0;54;
$GPXUP;3635;09:09:08;0;50	05451;8	4991;0;0;52;
$GPXUP;3635;09:09:09;0;50	05456;8	49928;0;0;50;
$GPXUP;3635;09:09:10;0;50	05458;8	49946;0;0;50;
$GPXUP;3635;09:09:11;0;50	05461;8	49966;0;0;52;
$GPXUP;3635;09:09:12;0;50	05464;8	49986;0;0;53;
$GPXUP;3635;09:09:13;0;50	05471;8	50004;0;0;53;
$GPXUP;3635;09:09:14;0;50	05479;8	5002;0;0;54;
$GPXUP;3635;09:09:15;0;50	05489;8	50034;0;0;55;
$GPXUP;3635;09:09:16;0;50	05502;8	50045;0;0;58;
$GPXUP;3635;09:09:17;0;50	05515;8	50054;0;0;59;
$GPXUP;3635;09:09:18;0;50	05529;8	50064;0;0;61;
$GPXUP;3635;09:09:19;0;50	05541;8	50078;0;0;59;
$GPXUP;3635;09:09:20;0;50	05553;8	50094;0;0;60;
$GPXUP;3635;09:09:21;0;50	05564;8	50109;0;0;60;
$GPXUP;3635;09:09:22;0;50	05576;8	50124;0;0;60;
$GPXUP;3635;09:09:23;0;50	0559;8	50136;0;0;60;
$GPXUP;3635;09:09:24;0;50	05602;8	50148;0;0;60;
$GPXUP;3635;09:09:25;0;50	05614;8	50162;0;0;59;
$GPXUP;3635;09:09:26;0;50	05625;8	50178;0;0;58;
$GPXUP;3635;09:09:27;0;50	05635;8	50195;0;0;58;
$GPXUP;3635;09:09:28;0;50	05642;8	50213;0;0;57;
$GPXUP;3635;09:09:29;0;50	05648;8	50234;0;0;58;
$GPXUP;3635;09:09:30;0;50	05653;8	50256;0;0;59;
$GPXUP;3635;09:09:31;0;50	05658;8	50277;0;0;58;
$GPXUP;3635;09:09:32;0;50	05666;8	50295;0;0;55;
$GPXUP;3635;09:09:33;0;50	05676;8	50308;0;0;51;
$GPXUP;3635;09:09:34;0;50	05688;8	50315;0;0;51;
$GPXUP;3635;09:09:35;0;50	057;8	50321;0;0;52;
$GPXUP;3635;09:09:36;0;50	05712;8	50325;0;0;49;
$GPXUP;3635;09:09:37;0;50	05722;8	50333;0;0;47;
$GPXUP;3635;09:09:38;0;50	05731;8	50346;0;0;47;
$GPXUP;3635;09:09:39;0;50	05738;8	50361;0;0;47;
$GPXUP;3635;09:09:40;0;50	05743;8	50378;0;0;49;
$GPXUP;3635;09:09:41;0;50	05749;8	50395;0;0;49;
$GPXUP;3635;09:09:42;0;50	05757;8	5041;0;0;51;
$GPXUP;3635;09:09:43;0;50	05767;8	50421;0;0;51;
$GPXUP;3635;09:09:44;0;50	05779;8	50429;0;0;51;
$GPXUP;3635;09:09:45;0;50	05792;8	50434;0;0;54;
$GPXUP;3635;09:09:46;0;50	05805;8	50435;0;0;52;
$GPXUP;3635;09:09:47;0;50	05818;8	50437;0;0;49;
$GPXUP;3635;09:09:48;0;50	05828;8	50444;0;0;47;
$GPXUP;3635;09:09:49;0;50	05838;8	50455;0;0;49;
$GPXUP;3635;09:09:50;0;50	05847;8	50468;0;0;50;
$GPXUP;3635;09:09:51;0;50	05855;8	50483;0;0;51;
$GPXUP;3635;09:09:52;0;50	05864;8	50498;0;0;53;
$GPXUP;3635;09:09:53;0;50	05872;8	50513;0;0;52;
$GPXUP;3635;09:09:54;0;50	05883;8	50525;0;0;55;
$GPXUP;3635;09:09:55;0;50	05896;8	50533;0;0;56;
$GPXUP;3635;09:09:56;0;50	0591;8	50539;0;0;56;
$GPXUP;3635;09:09:57;0;50	05923;8	50546;0;0;55;
$GPXUP;3635;09:09:58;0;50	05936;8	50555;0;0;53;
$GPXUP;3635;09:09:59;0;50	05947;8	50566;0;0;53;
$GPXUP;3635;09:10:00;0;50	05956;8	5058;0;0;51;
$GPXUP;3635;09:10:01;0;50	05962;8	50597;0;0;51;
$GPXUP;3635;09:10:02;0;50	05964;8	50617;0;0;52;
$GPXUP;3635;09:10:03;0;50	05967;8	50637;0;0;53;
$GPXUP;3635;09:10:04;0;50	05972;8	50656;0;0;54;
$GPXUP;3635;09:10:05;0;50	05979;8	50675;0;0;57;
$GPXUP;3635;09:10:06;0;50	05988;8	50694;0;0;59;
$GPXUP;3635;09:10:07;0;50	05997;8	50712;0;0;60;
$GPXUP;3635;09:10:08;0;50	06006;8	5073;0;0;59;
$GPXUP;3635;09:10:09;0;50	06014;8	5075;0;0;58;
$GPXUP;3635;09:10:10;0;50	0602;8	5077;0;0;57;
$GPXUP;3635;09:10:11;0;50	06024;8	5079;0;0;56;
$GPXUP;3635;09:10:12;0;50	06029;8	50809;0;0;55;
$GPXUP;3635;09:10:13;0;50	06036;8	50828;0;0;55;
$GPXUP;3635;09:10:14;0;50	06043;8	50846;0;0;54;
$GPXUP;3635;09:10:15;0;50	06051;8	50865;0;0;54;
$GPXUP;3635;09:10:16;0;50	06057;8	50883;0;0;55;
$GPXUP;3635;09:10:17;0;50	06062;8	50904;0;0;57;
$GPXUP;3635;09:10:18;0;50	06067;8	50926;0;0;59;
$GPXUP;3635;09:10:19;0;50	0607;8	50948;0;0;59;
$GPXUP;3635;09:10:20;0;50	06071;8	5097;0;0;56;
$GPXUP;3635;09:10:21;0;50	0607;8	50992;0;0;58;
$GPXUP;3635;09:10:22;0;50	06067;8	51015;0;0;58;
$GPXUP;3635;09:10:23;0;50	0607;8	51036;0;0;56;
$GPXUP;3635;09:10:24;0;50	06076;8	51055;0;0;54;
$GPXUP;3635;09:10:25;0;50	06083;8	51072;0;0;54;
$GPXUP;3635;09:10:26;0;50	0609;8	51091;0;0;55;
$GPXUP;3635;09:10:27;0;50	06098;8	51109;0;0;56;
$GPXUP;3635;09:10:28;0;50	06106;8	51128;0;0;57;
$GPXUP;3635;09:10:29;0;50	06113;8	51146;0;0;58;
$GPXUP;3635;09:10:30;0;50	0612;8	51166;0;0;57;
$GPXUP;3635;09:10:31;0;50	06125;8	51187;0;0;58;
$GPXUP;3635;09:10:32;0;50	06132;8	51207;0;0;59;
$GPXUP;3635;09:10:33;0;50	0614;8	51226;0;0;59;
$GPXUP;3635;09:10:34;0;50	06148;8	51246;0;0;60;
$GPXUP;3635;09:10:35;0;50	06157;8	51266;0;0;60;
$GPXUP;3635;09:10:36;0;50	06164;8	51286;0;0;60;
$GPXUP;3635;09:10:37;0;50	06172;8	51307;0;0;60;
$GPXUP;3635;09:10:38;0;50	0618;8	51326;0;0;56;
$GPXUP;3635;09:10:39;0;50	06187;8	51344;0;0;53;
$GPXUP;3635;09:10:40;0;50	06194;8	5136;0;0;51;
$GPXUP;3635;09:10:41;0;50	062;8	51377;0;0;50;
$GPXUP;3635;09:10:42;0;50	06205;8	51395;0;0;53;
$GPXUP;3635;09:10:43;0;50	0621;8	51415;0;0;53;
$GPXUP;3635;09:10:44;0;50	06214;8	51435;0;0;54;
$GPXUP;3635;09:10:45;0;50	06219;8	51455;0;0;55;
$GPXUP;3635;09:10:46;0;50	06225;8	51474;0;0;56;
$GPXUP;3635;09:10:47;0;50	06233;8	51493;0;0;56;
$GPXUP;3635;09:10:48;0;50	06242;8	51509;0;0;57;
$GPXUP;3635;09:10:49;0;50	06252;8	51525;0;0;57;
$GPXUP;3635;09:10:50;0;50	06261;8	51543;0;0;59;
$GPXUP;3635;09:10:51;0;50	06267;8	51564;0;0;59;
$GPXUP;3635;09:10:52;0;50	06272;8	51586;0;0;60;
$GPXUP;3635;09:10:53;0;50	06275;8	51609;0;0;60;
$GPXUP;3635;09:10:54;0;50	06278;8	51632;0;0;60;
$GPXUP;3635;09:10:55;0;50	06282;8	51654;0;0;59;
$GPXUP;3635;09:10:56;0;50	06287;8	51676;0;0;61;
$GPXUP;3635;09:10:57;0;50	06294;8	51697;0;0;61;
$GPXUP;3635;09:10:58;0;50	06299;8	5172;0;0;63;
$GPXUP;3635;09:10:59;0;50	06302;8	51745;0;0;63;
$GPXUP;3635;09:11:00;0;50	06302;8	51769;0;0;62;
$GPXUP;3635;09:11:01;0;50	06304;8	51792;0;0;60;
$GPXUP;3635;09:11:02;0;50	06309;8	51812;0;0;53;
$GPXUP;3635;09:11:03;0;50	06316;8	51828;0;0;48;
$GPXUP;3635;09:11:04;0;50	06323;8	51844;0;0;48;
$GPXUP;3635;09:11:05;0;50	06328;8	5186;0;0;46;
$GPXUP;3635;09:11:06;0;50	0633;8	51878;0;0;48;
$GPXUP;3635;09:11:07;0;50	06327;8	51896;0;0;50;
$GPXUP;3635;09:11:08;0;50	06324;8	51916;0;0;52;
$GPXUP;3635;09:11:09;0;50	06324;8	51935;0;0;52;
$GPXUP;3635;09:11:10;0;50	06326;8	51955;0;0;53;
$GPXUP;3635;09:11:11;0;50	0633;8	51975;0;0;54;
$GPXUP;3635;09:11:12;0;50	06336;8	51994;0;0;54;
$GPXUP;3635;09:11:13;0;50	06341;8	52013;0;0;52;
$GPXUP;3635;09:11:14;0;50	06346;8	52031;0;0;50;
$GPXUP;3635;09:11:15;0;50	06351;8	52048;0;0;49;
$GPXUP;3635;09:11:16;0;50	06357;8	52066;0;0;49;
$GPXUP;3635;09:11:17;0;50	06362;8	52083;0;0;49;
$GPXUP;3635;09:11:18;0;50	06366;8	521;0;0;49;
$GPXUP;3635;09:11:19;0;50	06368;8	52119;0;0;49;
$GPXUP;3635;09:11:20;0;50	06368;8	52138;0;0;50;
$GPXUP;3635;09:11:21;0;50	06367;8	52158;0;0;51;
$GPXUP;3635;09:11:22;0;50	06364;8	52178;0;0;51;
$GPXUP;3635;09:11:23;0;50	06361;8	52198;0;0;52;
$GPXUP;3635;09:11:24;0;50	06362;8	52218;0;0;51;
$GPXUP;3635;09:11:25;0;50	06367;8	52236;0;0;51;
$GPXUP;3635;09:11:26;0;50	06373;8	52254;0;0;51;
$GPXUP;3635;09:11:27;0;50	0638;8	52271;0;0;51;
$GPXUP;3635;09:11:28;0;50	06387;8	52288;0;0;51;
$GPXUP;3635;09:11:29;0;50	06393;8	52305;0;0;52;
$GPXUP;3635;09:11:30;0;50	064;8	52323;0;0;52;
$GPXUP;3635;09:11:31;0;50	06405;8	52342;0;0;53;
$GPXUP;3635;09:11:32;0;50	06409;8	52362;0;0;53;
$GPXUP;3635;09:11:33;0;50	06413;8	52381;0;0;52;
$GPXUP;3635;09:11:34;0;50	06419;8	524;0;0;53;
$GPXUP;3635;09:11:35;0;50	06423;8	5242;0;0;54;
$GPXUP;3635;09:11:36;0;50	06426;8	52442;0;0;56;
$GPXUP;3635;09:11:37;0;50	06429;8	52463;0;0;56;
$GPXUP;3635;09:11:38;0;50	06434;8	52484;0;0;55;
$GPXUP;3635;09:11:39;0;50	06438;8	52504;0;0;55;
$GPXUP;3635;09:11:40;0;50	06442;8	52524;0;0;55;
$GPXUP;3635;09:11:41;0;50	06442;8	52546;0;0;55;
$GPXUP;3635;09:11:42;0;50	06444;8	52567;0;0;56;
$GPXUP;3635;09:11:43;0;50	06445;8	52589;0;0;55;
$GPXUP;3635;09:11:44;0;50	06448;8	5261;0;0;57;
$GPXUP;3635;09:11:45;0;50	06451;8	52631;0;0;58;
$GPXUP;3635;09:11:46;0;50	06453;8	52653;0;0;59;
$GPXUP;3635;09:11:47;0;50	06453;8	52677;0;0;61;
$GPXUP;3635;09:11:48;0;50	06454;8	52702;0;0;63;
$GPXUP;3635;09:11:49;0;50	06454;8	52727;0;0;64;
$GPXUP;3635;09:11:50;0;50	06456;8	52752;0;0;63;
$GPXUP;3635;09:11:51;0;50	06459;8	52775;0;0;59;
$GPXUP;3635;09:11:52;0;50	06462;8	52797;0;0;55;
$GPXUP;3635;09:11:53;0;50	06467;8	52817;0;0;53;
$GPXUP;3635;09:11:54;0;50	06471;8	52837;0;0;55;
$GPXUP;3635;09:11:55;0;50	06475;8	52859;0;0;58;
$GPXUP;3635;09:11:56;0;50	06476;8	52882;0;0;60;
$GPXUP;3635;09:11:57;0;50	06474;8	52905;0;0;61;
$GPXUP;3635;09:11:58;0;50	06471;8	52928;0;0;61;
$GPXUP;3635;09:11:59;0;50	06468;8	52952;0;0;62;
$GPXUP;3635;09:12:00;0;50	06467;8	52977;0;0;66;
$GPXUP;3635;09:12:01;0;50	06468;8	53001;0;0;64;
$GPXUP;3635;09:12:02;0;50	0647;8	53025;0;0;64;
$GPXUP;3635;09:12:03;0;50	06473;8	5305;0;0;64;
$GPXUP;3635;09:12:04;0;50	06475;8	53075;0;0;64;
$GPXUP;3635;09:12:05;0;50	06477;8	53099;0;0;63;
$GPXUP;3635;09:12:06;0;50	06478;8	53124;0;0;65;
$GPXUP;3635;09:12:07;0;50	06478;8	53149;0;0;64;
$GPXUP;3635;09:12:08;0;50	06479;8	53173;0;0;63;
$GPXUP;3635;09:12:09;0;50	06483;8	53196;0;0;60;
$GPXUP;3635;09:12:10;0;50	06488;8	53218;0;0;59;
$GPXUP;3635;09:12:11;0;50	06494;8	53239;0;0;57;
$GPXUP;3635;09:12:12;0;50	06497;8	53259;0;0;54;
$GPXUP;3635;09:12:13;0;50	06498;8	5328;0;0;55;
$GPXUP;3635;09:12:14;0;50	06496;8	53302;0;0;58;
$GPXUP;3635;09:12:15;0;50	06494;8	53324;0;0;57;
$GPXUP;3635;09:12:16;0;50	06493;8	53347;0;0;61;
$GPXUP;3635;09:12:17;0;50	06495;8	53371;0;0;62;
$GPXUP;3635;09:12:18;0;50	06499;8	53395;0;0;58;
$GPXUP;3635;09:12:19;0;50	06506;8	53414;0;0;54;
$GPXUP;3635;09:12:20;0;50	06513;8	5343;0;0;52;
$GPXUP;3635;09:12:21;0;50	0652;8	53448;0;0;53;
$GPXUP;3635;09:12:22;0;50	06524;8	53467;0;0;57;
$GPXUP;3635;09:12:23;0;50	06525;8	5349;0;0;60;
$GPXUP;3635;09:12:24;0;50	06525;8	53514;0;0;63;
$GPXUP;3635;09:12:25;0;50	06524;8	53538;0;0;64;
$GPXUP;3635;09:12:26;0;50	06525;8	53564;0;0;66;
$GPXUP;3635;09:12:27;0;50	06524;8	53589;0;0;66;
$GPXUP;3635;09:12:28;0;50	06521;8	53614;0;0;64;
$GPXUP;3635;09:12:29;0;50	06519;8	53638;0;0;62;
$GPXUP;3635;09:12:30;0;50	06519;8	53662;0;0;60;
$GPXUP;3635;09:12:31;0;50	0652;8	53685;0;0;59;
$GPXUP;3635;09:12:32;0;50	06522;8	53708;0;0;60;
$GPXUP;3635;09:12:33;0;50	06526;8	53729;0;0;58;
$GPXUP;3635;09:12:34;0;50	06532;8	5375;0;0;58;
$GPXUP;3635;09:12:35;0;50	06538;8	53771;0;0;59;
$GPXUP;3635;09:12:36;0;50	06544;8	53793;0;0;63;
$GPXUP;3635;09:12:37;0;50	0655;8	53816;0;0;63;
$GPXUP;3635;09:12:38;0;50	06559;8	53837;0;0;60;
$GPXUP;3635;09:12:39;0;50	06569;8	53854;0;0;58;
$GPXUP;3635;09:12:40;0;50	06579;8	5387;0;0;56;
$GPXUP;3635;09:12:41;0;50	06588;8	53887;0;0;58;
$GPXUP;3635;09:12:42;0;50	06593;8	53907;0;0;58;
$GPXUP;3635;09:12:43;0;50	06592;8	5393;0;0;60;
$GPXUP;3635;09:12:44;0;50	06586;8	53951;0;0;59;
$GPXUP;3635;09:12:45;0;50	06579;8	53971;0;0;61;
$GPXUP;3635;09:12:46;0;50	06571;8	5399;0;0;61;
$GPXUP;3635;09:12:47;0;50	06564;8	54011;0;0;61;
$GPXUP;3635;09:12:48;0;50	06562;8	54034;0;0;62;
$GPXUP;3635;09:12:49;0;50	06561;8	54058;0;0;61;
$GPXUP;3635;09:12:50;0;50	06561;8	54082;0;0;60;
$GPXUP;3635;09:12:51;0;50	06562;8	54105;0;0;58;
$GPXUP;3635;09:12:52;0;50	06562;8	54128;0;0;58;
$GPXUP;3635;09:12:53;0;50	06561;8	54151;0;0;60;
$GPXUP;3635;09:12:54;0;50	06558;8	54174;0;0;62;
$GPXUP;3635;09:12:55;0;50	06553;8	54197;0;0;60;
$GPXUP;3635;09:12:56;0;50	06549;8	54219;0;0;60;
$GPXUP;3635;09:12:57;0;50	06545;8	54241;0;0;60;
$GPXUP;3635;09:12:58;0;50	06542;8	54264;0;0;59;
$GPXUP;3635;09:12:59;0;50	06543;8	54287;0;0;59;
$GPXUP;3635;09:13:00;0;50	06545;8	54309;0;0;58;
$GPXUP;3635;09:13:01;0;50	06543;8	54333;0;0;61;
$GPXUP;3635;09:13:02;0;50	06539;8	54357;0;0;61;
$GPXUP;3635;09:13:03;0;50	06534;8	54379;0;0;62;
$GPXUP;3635;09:13:04;0;50	06525;8	544;0;0;65;
$GPXUP;3635;09:13:05;0;50	06517;8	54421;0;0;62;
$GPXUP;3635;09:13:06;0;50	06512;8	54442;0;0;57;
$GPXUP;3635;09:13:07;0;50	06509;8	54462;0;0;54;
$GPXUP;3635;09:13:08;0;50	06508;8	54483;0;0;53;
$GPXUP;3635;09:13:09;0;50	06507;8	54505;0;0;56;
$GPXUP;3635;09:13:10;0;50	06506;8	54526;0;0;57;
$GPXUP;3635;09:13:11;0;50	06504;8	54549;0;0;58;
$GPXUP;3635;09:13:12;0;50	06501;8	54572;0;0;59;
$GPXUP;3635;09:13:13;0;50	06501;8	54595;0;0;57;
$GPXUP;3635;09:13:14;0;50	06504;8	54616;0;0;56;
$GPXUP;3635;09:13:15;0;50	0651;8	54635;0;0;50;
$GPXUP;3635;09:13:16;0;50	06517;8	5465;0;0;47;
$GPXUP;3635;09:13:17;0;50	06525;8	54665;0;0;47;
$GPXUP;3635;09:13:18;0;50	0653;8	54682;0;0;49;
$GPXUP;3635;09:13:19;0;50	06532;8	54701;0;0;49;
$GPXUP;3635;09:13:20;0;50	06533;8	5472;0;0;51;
$GPXUP;3635;09:13:21;0;50	06532;8	5474;0;0;51;
$GPXUP;3635;09:13:22;0;50	06532;8	5476;0;0;53;
$GPXUP;3635;09:13:23;0;50	06532;8	54782;0;0;54;
$GPXUP;3635;09:13:24;0;50	06534;8	54802;0;0;53;
$GPXUP;3635;09:13:25;0;50	06537;8	54822;0;0;53;
$GPXUP;3635;09:13:26;0;50	06542;8	5484;0;0;52;
$GPXUP;3635;09:13:27;0;50	06552;8	54853;0;0;50;
$GPXUP;3635;09:13:28;0;50	06564;8	54862;0;0;50;
$GPXUP;3635;09:13:29;0;50	06575;8	54868;0;0;51;
$GPXUP;3635;09:13:30;0;50	06588;8	54876;0;0;53;
$GPXUP;3635;09:13:31;0;50	06598;8	54888;0;0;54;
$GPXUP;3635;09:13:32;0;50	06608;8	54903;0;0;53;
$GPXUP;3635;09:13:33;0;50	06617;8	54919;0;0;54;
$GPXUP;3635;09:13:34;0;50	06626;8	54935;0;0;54;
$GPXUP;3635;09:13:35;0;50	06636;8	54948;0;0;56;
$GPXUP;3635;09:13:36;0;50	06648;8	54961;0;0;57;
$GPXUP;3635;09:13:37;0;50	06659;8	54976;0;0;61;
$GPXUP;3635;09:13:38;0;50	06669;8	54994;0;0;63;
$GPXUP;3635;09:13:39;0;50	06678;8	55015;0;0;64;
$GPXUP;3635;09:13:40;0;50	06688;8	55035;0;0;64;
$GPXUP;3635;09:13:41;0;50	06698;8	55054;0;0;64;
$GPXUP;3635;09:13:42;0;50	06711;8	55071;0;0;64;
$GPXUP;3635;09:13:43;0;50	06724;8	55084;0;0;64;
$GPXUP;3635;09:13:44;0;50	06739;8	55095;0;0;64;
$GPXUP;3635;09:13:45;0;50	06753;8	55105;0;0;63;
$GPXUP;3635;09:13:46;0;50	06766;8	55118;0;0;64;
$GPXUP;3635;09:13:47;0;50	06778;8	55136;0;0;64;
$GPXUP;3635;09:13:48;0;50	06788;8	55156;0;0;64;
$GPXUP;3635;09:13:49;0;50	06797;8	55175;0;0;62;
$GPXUP;3635;09:13:50;0;50	0681;8	5519;0;0;61;
$GPXUP;3635;09:13:51;0;50	06822;8	55202;0;0;59;
$GPXUP;3635;09:13:52;0;50	06835;8	55212;0;0;56;
$GPXUP;3635;09:13:53;0;50	06848;8	55219;0;0;57;
$GPXUP;3635;09:13:54;0;50	0686;8	55231;0;0;58;
$GPXUP;3635;09:13:55;0;50	0687;8	55248;0;0;62;
$GPXUP;3635;09:13:56;0;50	06879;8	55269;0;0;64;
$GPXUP;3635;09:13:57;0;50	06886;8	5529;0;0;63;
$GPXUP;3635;09:13:58;0;50	06895;8	55309;0;0;60;
$GPXUP;3635;09:13:59;0;50	06906;8	55324;0;0;59;
$GPXUP;3635;09:14:00;0;50	06918;8	5534;0;0;62;
$GPXUP;3635;09:14:01;0;50	06928;8	55358;0;0;64;
$GPXUP;3635;09:14:02;0;50	06937;8	55379;0;0;66;
$GPXUP;3635;09:14:03;0;50	06945;8	55402;0;0;65;
$GPXUP;3635;09:14:04;0;50	06953;8	55424;0;0;61;
$GPXUP;3635;09:14:05;0;50	06962;8	55442;0;0;60;
$GPXUP;3635;09:14:06;0;50	06971;8	55461;0;0;58;
$GPXUP;3635;09:14:07;0;50	06981;8	55477;0;0;58;
$GPXUP;3635;09:14:08;0;50	06992;8	55491;0;0;57;
$GPXUP;3635;09:14:09;0;50	07005;8	55502;0;0;58;
$GPXUP;3635;09:14:10;0;50	07016;8	55516;0;0;61;
$GPXUP;3635;09:14:11;0;50	07026;8	55534;0;0;63;
$GPXUP;3635;09:14:12;0;50	07036;8	55553;0;0;62;
$GPXUP;3635;09:14:13;0;50	07047;8	5557;0;0;64;
$GPXUP;3635;09:14:14;0;50	07059;8	55587;0;0;65;
$GPXUP;3635;09:14:15;0;50	0707;8	55607;0;0;68;
$GPXUP;3635;09:14:16;0;50	07078;8	5563;0;0;67;
$GPXUP;3635;09:14:17;0;50	07085;8	55654;0;0;66;
$GPXUP;3635;09:14:18;0;50	07092;8	55675;0;0;63;
$GPXUP;3635;09:14:19;0;50	07102;8	55694;0;0;62;
$GPXUP;3635;09:14:20;0;50	07113;8	55712;0;0;64;
$GPXUP;3635;09:14:21;0;50	07123;8	55731;0;0;64;
$GPXUP;3635;09:14:22;0;50	07135;8	55744;0;0;60;
$GPXUP;3635;09:14:23;0;50	07149;8	55754;0;0;59;
$GPXUP;3635;09:14:24;0;50	07163;8	55763;0;0;59;
$GPXUP;3635;09:14:25;0;50	07177;8	55771;0;0;60;
$GPXUP;3635;09:14:26;0;50	07191;8	5578;0;0;61;
$GPXUP;3635;09:14:27;0;50	07206;8	55787;0;0;63;
$GPXUP;3635;09:14:28;0;50	0722;8	55797;0;0;62;
$GPXUP;3635;09:14:29;0;50	07234;8	55808;0;0;62;
$GPXUP;3635;09:14:30;0;50	07247;8	5582;0;0;63;
$GPXUP;3635;09:14:31;0;50	07262;8	55831;0;0;63;
$GPXUP;3635;09:14:32;0;50	07276;8	5584;0;0;63;
$GPXUP;3635;09:14:33;0;50	07291;8	55847;0;0;65;
$GPXUP;3635;09:14:34;0;50	07308;8	55852;0;0;65;
$GPXUP;3635;09:14:35;0;50	07323;8	5586;0;0;62;
$GPXUP;3635;09:14:36;0;50	07337;8	5587;0;0;59;
$GPXUP;3635;09:14:37;0;50	0735;8	55877;0;0;56;
$GPXUP;3635;09:14:38;0;50	07363;8	55881;0;0;55;
$GPXUP;3635;09:14:39;0;50	07377;8	55883;0;0;57;
$GPXUP;3635;09:14:40;0;50	07392;8	55885;0;0;57;
$GPXUP;3635;09:14:41;0;50	07405;8	55893;0;0;57;
$GPXUP;3635;09:14:42;0;50	07419;8	55905;0;0;58;
$GPXUP;3635;09:14:43;0;50	07432;8	55915;0;0;59;
$GPXUP;3635;09:14:44;0;50	07445;8	55925;0;0;60;
$GPXUP;3635;09:14:45;0;50	07459;8	55934;0;0;60;
$GPXUP;3635;09:14:46;0;50	07474;8	55942;0;0;62;
$GPXUP;3635;09:14:47;0;50	07488;8	55952;0;0;63;
$GPXUP;3635;09:14:48;0;50	07502;8	55961;0;0;64;
$GPXUP;3635;09:14:49;0;50	07518;8	55967;0;0;64;
$GPXUP;3635;09:14:50;0;50	07534;8	55971;0;0;63;
$GPXUP;3635;09:14:51;0;50	0755;8	55974;0;0;64;
$GPXUP;3635;09:14:52;0;50	07565;8	55981;0;0;64;
$GPXUP;3635;09:14:53;0;50	07579;8	55993;0;0;66;
$GPXUP;3635;09:14:54;0;50	07593;8	56007;0;0;65;
$GPXUP;3635;09:14:55;0;50	07608;8	56017;0;0;63;
$GPXUP;3635;09:14:56;0;50	07623;8	56021;0;0;62;
$GPXUP;3635;09:14:57;0;50	07638;8	56022;0;0;63;
$GPXUP;3635;09:14:58;0;50	07654;8	56022;0;0;58;
$GPXUP;3635;09:14:59;0;50	07668;8	5602;0;0;58;
$GPXUP;3635;09:15:00;0;50	07682;8	56018;0;0;60;
$GPXUP;3635;09:15:01;0;50	07697;8	56021;0;0;57;
$GPXUP;3635;09:15:02;0;50	07711;8	56028;0;0;58;
$GPXUP;3635;09:15:03;0;50	07725;8	56036;0;0;57;
$GPXUP;3635;09:15:04;0;50	07738;8	56042;0;0;59;
$GPXUP;3635;09:15:05;0;50	07753;8	5605;0;0;60;
$GPXUP;3635;09:15:06;0;50	07766;8	56063;0;0;63;
$GPXUP;3635;09:15:07;0;50	07779;8	56078;0;0;63;
$GPXUP;3635;09:15:08;0;50	07791;8	56094;0;0;63;
$GPXUP;3635;09:15:09;0;50	07803;8	56109;0;0;62;
$GPXUP;3635;09:15:10;0;50	07816;8	56121;0;0;63;
$GPXUP;3635;09:15:11;0;50	07831;8	56132;0;0;64;
$GPXUP;3635;09:15:12;0;50	07842;8	56146;0;0;59;
$GPXUP;3635;09:15:13;0;50	0785;8	56166;0;0;60;
$GPXUP;3635;09:15:14;0;50	07857;8	56188;0;0;61;
$GPXUP;3635;09:15:15;0;50	07863;8	5621;0;0;62;
$GPXUP;3635;09:15:16;0;50	0787;8	56232;0;0;63;
$GPXUP;3635;09:15:17;0;50	07878;8	56254;0;0;63;
$GPXUP;3635;09:15:18;0;50	07886;8	56273;0;0;62;
$GPXUP;3635;09:15:19;0;50	07896;8	56291;0;0;61;
$GPXUP;3635;09:15:20;0;50	07907;8	56307;0;0;61;
$GPXUP;3635;09:15:21;0;50	07919;8	5632;0;0;60;
$GPXUP;3635;09:15:22;0;50	07931;8	56335;0;0;61;
$GPXUP;3635;09:15:23;0;50	07943;8	5635;0;0;61;
$GPXUP;3635;09:15:24;0;50	07954;8	56366;0;0;60;
$GPXUP;3635;09:15:25;0;50	07964;8	56383;0;0;60;
$GPXUP;3635;09:15:26;0;50	07974;8	56401;0;0;62;
$GPXUP;3635;09:15:27;0;50	07983;8	56421;0;0;63;
$GPXUP;3635;09:15:28;0;50	07994;8	5644;0;0;65;
$GPXUP;3635;09:15:29;0;50	08006;8	56456;0;0;65;
$GPXUP;3635;09:15:30;0;50	08019;8	56471;0;0;65;
$GPXUP;3635;09:15:31;0;50	08032;8	56486;0;0;67;
$GPXUP;3635;09:15:32;0;50	08044;8	56506;0;0;68;
$GPXUP;3635;09:15:33;0;50	08055;8	56525;0;0;66;
$GPXUP;3635;09:15:34;0;50	08067;8	56542;0;0;63;
$GPXUP;3635;09:15:35;0;50	0808;8	56556;0;0;63;
$GPXUP;3635;09:15:36;0;50	08093;8	5657;0;0;63;
$GPXUP;3635;09:15:37;0;50	08105;8	56584;0;0;63;
$GPXUP;3635;09:15:38;0;50	08118;8	56598;0;0;64;
$GPXUP;3635;09:15:39;0;50	08133;8	56608;0;0;64;
$GPXUP;3635;09:15:40;0;50	08147;8	5662;0;0;63;
$GPXUP;3635;09:15:41;0;50	08159;8	56635;0;0;62;
$GPXUP;3635;09:15:42;0;50	0817;8	56652;0;0;62;
$GPXUP;3635;09:15:43;0;50	08181;8	56669;0;0;63;
$GPXUP;3635;09:15:44;0;50	08194;8	56685;0;0;63;
$GPXUP;3635;09:15:45;0;50	08206;8	56698;0;0;64;
$GPXUP;3635;09:15:46;0;50	0822;8	56713;0;0;67;
$GPXUP;3635;09:15:47;0;50	08234;8	56729;0;0;67;
$GPXUP;3635;09:15:48;0;50	08246;8	56745;0;0;66;
$GPXUP;3635;09:15:49;0;50	08259;8	56761;0;0;67;
$GPXUP;3635;09:15:50;0;50	08272;8	56776;0;0;66;
$GPXUP;3635;09:15:51;0;50	08285;8	56791;0;0;66;
$GPXUP;3635;09:15:52;0;50	08298;8	56808;0;0;65;
$GPXUP;3635;09:15:53;0;50	0831;8	56824;0;0;64;
$GPXUP;3635;09:15:54;0;50	08322;8	5684;0;0;63;
$GPXUP;3635;09:15:55;0;50	08332;8	56858;0;0;60;
$GPXUP;3635;09:15:56;0;50	0834;8	56878;0;0;60;
$GPXUP;3635;09:15:57;0;50	0835;8	56895;0;0;64;
$GPXUP;3635;09:15:58;0;50	08364;8	56909;0;0;65;
$GPXUP;3635;09:15:59;0;50	08378;8	56923;0;0;66;
$GPXUP;3635;09:16:00;0;50	08392;8	56937;0;0;66;
$GPXUP;3635;09:16:01;0;50	08406;8	56951;0;0;66;
$GPXUP;3635;09:16:02;0;50	08419;8	56967;0;0;66;
$GPXUP;3635;09:16:03;0;50	08432;8	56984;0;0;67;
$GPXUP;3635;09:16:04;0;50	08445;8	57;0;0;67;
$GPXUP;3635;09:16:05;0;50	08459;8	57014;0;0;65;
$GPXUP;3635;09:16:06;0;50	08473;8	57028;0;0;65;
$GPXUP;3635;09:16:07;0;50	08486;8	57041;0;0;62;
$GPXUP;3635;09:16:08;0;50	08497;8	57058;0;0;60;
$GPXUP;3635;09:16:09;0;50	08508;8	57073;0;0;60;
$GPXUP;3635;09:16:10;0;50	0852;8	57087;0;0;62;
$GPXUP;3635;09:16:11;0;50	08531;8	57103;0;0;60;
$GPXUP;3635;09:16:12;0;50	08541;8	57121;0;0;60;
$GPXUP;3635;09:16:13;0;50	0855;8	57138;0;0;59;
$GPXUP;3635;09:16:14;0;50	08562;8	57153;0;0;59;
$GPXUP;3635;09:16:15;0;50	08572;8	57169;0;0;59;
$GPXUP;3635;09:16:16;0;50	0858;8	57187;0;0;60;
$GPXUP;3635;09:16:17;0;50	0859;8	57203;0;0;61;
$GPXUP;3635;09:16:18;0;50	08602;8	57218;0;0;62;
$GPXUP;3635;09:16:19;0;50	08615;8	57232;0;0;63;
$GPXUP;3635;09:16:20;0;50	08628;8	57248;0;0;63;
$GPXUP;3635;09:16:21;0;50	0864;8	57266;0;0;64;
$GPXUP;3635;09:16:22;0;50	08651;8	57282;0;0;60;
$GPXUP;3635;09:16:23;0;50	08664;8	57296;0;0;59;
$GPXUP;3635;09:16:24;0;50	08675;8	57309;0;0;57;
$GPXUP;3635;09:16:25;0;50	08686;8	57321;0;0;56;
$GPXUP;3635;09:16:26;0;50	08698;8	57335;0;0;55;
$GPXUP;3635;09:16:27;0;50	08708;8	57348;0;0;54;
$GPXUP;3635;09:16:28;0;50	08718;8	57362;0;0;56;
$GPXUP;3635;09:16:29;0;50	08727;8	57378;0;0;57;
$GPXUP;3635;09:16:30;0;50	08736;8	57395;0;0;57;
$GPXUP;3635;09:16:31;0;50	08745;8	57411;0;0;56;
$GPXUP;3635;09:16:32;0;50	08757;8	57424;0;0;59;
$GPXUP;3635;09:16:33;0;50	0877;8	57436;0;0;61;
$GPXUP;3635;09:16:34;0;50	08784;8	57448;0;0;63;
$GPXUP;3635;09:16:35;0;50	08796;8	57463;0;0;61;
$GPXUP;3635;09:16:36;0;50	08805;8	57481;0;0;58;
$GPXUP;3635;09:16:37;0;50	08812;8	575;0;0;57;
$GPXUP;3635;09:16:38;0;50	08818;8	57519;0;0;57;
$GPXUP;3635;09:16:39;0;50	08826;8	57536;0;0;58;
$GPXUP;3635;09:16:40;0;50	08837;8	57552;0;0;57;
$GPXUP;3635;09:16:41;0;50	08849;8	57566;0;0;58;
$GPXUP;3635;09:16:42;0;50	08859;8	57584;0;0;61;
$GPXUP;3635;09:16:43;0;50	08868;8	57602;0;0;61;
$GPXUP;3635;09:16:44;0;50	08878;8	57619;0;0;58;
$GPXUP;3635;09:16:45;0;50	08891;8	57632;0;0;60;
$GPXUP;3635;09:16:46;0;50	08904;8	57643;0;0;59;
$GPXUP;3635;09:16:47;0;50	08916;8	57653;0;0;57;
$GPXUP;3635;09:16:48;0;50	0893;8	5766;0;0;58;
$GPXUP;3635;09:16:49;0;50	08944;8	57664;0;0;59;
$GPXUP;3635;09:16:50;0;50	0896;8	57668;0;0;61;
$GPXUP;3635;09:16:51;0;50	08974;8	57677;0;0;61;
$GPXUP;3635;09:16:52;0;50	08987;8	57692;0;0;61;
$GPXUP;3635;09:16:53;0;50	08995;8	5771;0;0;61;
$GPXUP;3635;09:16:54;0;50	09004;8	57727;0;0;61;
$GPXUP;3635;09:16:55;0;50	09016;8	57742;0;0;60;
$GPXUP;3635;09:16:56;0;50	09028;8	57752;0;0;58;
$GPXUP;3635;09:16:57;0;50	09042;8	57759;0;0;57;
$GPXUP;3635;09:16:58;0;50	09056;8	57765;0;0;58;
$GPXUP;3635;09:16:59;0;50	0907;8	57774;0;0;60;
$GPXUP;3635;09:17:00;0;50	09082;8	57789;0;0;63;
$GPXUP;3635;09:17:01;0;50	09093;8	57808;0;0;61;
$GPXUP;3635;09:17:02;0;50	09103;8	57826;0;0;60;
$GPXUP;3635;09:17:03;0;50	09112;8	57844;0;0;64;
$GPXUP;3635;09:17:04;0;50	09125;8	5786;0;0;67;
$GPXUP;3635;09:17:05;0;50	09141;8	57869;0;0;66;
$GPXUP;3635;09:17:06;0;50	09157;8	57873;0;0;65;
$GPXUP;3635;09:17:07;0;50	09173;8	57873;0;0;63;
$GPXUP;3635;09:17:08;0;50	09189;8	57868;0;0;65;
$GPXUP;3635;09:17:09;0;50	09205;8	57864;0;0;64;
$GPXUP;3635;09:17:10;0;50	0922;8	57862;0;0;63;
$GPXUP;3635;09:17:11;0;50	09236;8	57861;0;0;64;
$GPXUP;3635;09:17:12;0;50	09252;8	57858;0;0;62;
$GPXUP;3635;09:17:13;0;50	09267;8	57856;0;0;58;
$GPXUP;3635;09:17:14;0;50	09281;8	5786;0;0;59;
$GPXUP;3635;09:17:15;0;50	09296;8	57867;0;0;60;
$GPXUP;3635;09:17:16;0;50	0931;8	57873;0;0;60;
$GPXUP;3635;09:17:17;0;50	09325;8	57875;0;0;58;
$GPXUP;3635;09:17:18;0;50	09339;8	5787;0;0;57;
$GPXUP;3635;09:17:19;0;50	09353;8	57865;0;0;56;
$GPXUP;3635;09:17:20;0;50	09367;8	57863;0;0;55;
$GPXUP;3635;09:17:21;0;50	0938;8	57869;0;0;57;
$GPXUP;3635;09:17:22;0;50	09391;8	57883;0;0;58;
$GPXUP;3635;09:17:23;0;50	09402;8	57899;0;0;61;
$GPXUP;3635;09:17:24;0;50	09413;8	57916;0;0;62;
$GPXUP;3635;09:17:25;0;50	09426;8	57929;0;0;62;
$GPXUP;3635;09:17:26;0;50	0944;8	57936;0;0;62;
$GPXUP;3635;09:17:27;0;50	09456;8	5794;0;0;62;
$GPXUP;3635;09:17:28;0;50	09472;8	57944;0;0;63;
$GPXUP;3635;09:17:29;0;50	09488;8	57947;0;0;64;
$GPXUP;3635;09:17:30;0;50	09503;8	57952;0;0;63;
$GPXUP;3635;09:17:31;0;50	09519;8	57957;0;0;64;
$GPXUP;3635;09:17:32;0;50	09535;8	57963;0;0;65;
$GPXUP;3635;09:17:33;0;50	0955;8	57974;0;0;64;
$GPXUP;3635;09:17:34;0;50	09563;8	57988;0;0;63;
$GPXUP;3635;09:17:35;0;50	09576;8	58002;0;0;61;
$GPXUP;3635;09:17:36;0;50	09588;8	58015;0;0;58;
$GPXUP;3635;09:17:37;0;50	09599;8	58029;0;0;57;
$GPXUP;3635;09:17:38;0;50	09609;8	58042;0;0;55;
$GPXUP;3635;09:17:39;0;50	09621;8	58054;0;0;59;
$GPXUP;3635;09:17:40;0;50	09634;8	58064;0;0;59;
$GPXUP;3635;09:17:41;0;50	09648;8	58076;0;0;59;
$GPXUP;3635;09:17:42;0;50	0966;8	58088;0;0;61;
$GPXUP;3635;09:17:43;0;50	09672;8	58103;0;0;63;
$GPXUP;3635;09:17:44;0;50	09684;8	5812;0;0;64;
$GPXUP;3635;09:17:45;0;50	09694;8	58139;0;0;64;
$GPXUP;3635;09:17:46;0;50	09704;8	58158;0;0;67;
$GPXUP;3635;09:17:47;0;50	09718;8	58172;0;0;63;
$GPXUP;3635;09:17:48;0;50	09731;8	58185;0;0;62;
$GPXUP;3635;09:17:49;0;50	09745;8	58196;0;0;60;
$GPXUP;3635;09:17:50;0;50	09758;8	58204;0;0;59;
$GPXUP;3635;09:17:51;0;50	09774;8	58205;0;0;64;
$GPXUP;3635;09:17:52;0;50	09789;8	58207;0;0;58;
[truncated: 381 more rows]
