# Supplementary material for: Pigeon Navigation: Different Routes Lead to Frankfurt
Source: PLoS One. 2014 Nov 12;9(11):e112439. doi: 10.1371/journal.pone.0112439 (PMC4229201; doi:10.1371/journal.pone.0112439)
Supplement: File S4 — Files containing the original track data and a ‘Read me’ explaining the data format. (ZIP) [file pone.0112439.s004.zip › S-KST/090804xup06_210.log]

$GPXUP;3635;08:11:09;0;49	96931;8	43538;0;0;0;
$GPXUP;3635;08:11:10;0;49	96931;8	43538;0;0;22;
$GPXUP;3635;08:11:11;0;49	96931;8	43549;0;0;34;
$GPXUP;3635;08:11:12;0;49	96928;8	43562;0;0;39;
$GPXUP;3635;08:11:13;0;49	96922;8	43575;0;0;43;
$GPXUP;3635;08:11:14;0;49	96914;8	43586;0;0;42;
$GPXUP;3635;08:11:15;0;49	96906;8	43596;0;0;40;
$GPXUP;3635;08:11:16;0;49	96898;8	43602;0;0;39;
$GPXUP;3635;08:11:17;0;49	96888;8	43606;0;0;38;
$GPXUP;3635;08:11:18;0;49	96879;8	43605;0;0;39;
$GPXUP;3635;08:11:19;0;49	96869;8	43601;0;0;41;
$GPXUP;3635;08:11:20;0;49	9686;8	43594;0;0;42;
$GPXUP;3635;08:11:21;0;49	96854;8	4358;0;0;46;
$GPXUP;3635;08:11:22;0;49	96849;8	43562;0;0;51;
$GPXUP;3635;08:11:23;0;49	96847;8	43542;0;0;53;
$GPXUP;3635;08:11:24;0;49	96849;8	43521;0;0;55;
$GPXUP;3635;08:11:24;0;49	96851;8	43499;0;0;55;
$GPXUP;3635;08:11:25;0;49	96853;8	43476;0;0;55;
$GPXUP;3635;08:11:26;0;49	96858;8	43455;0;0;57;
$GPXUP;3635;08:11:27;0;49	96867;8	43437;0;0;60;
$GPXUP;3635;08:11:28;0;49	96879;8	43422;0;0;60;
$GPXUP;3635;08:11:29;0;49	96892;8	4341;0;0;61;
$GPXUP;3635;08:11:30;0;49	96906;8	434;0;0;60;
$GPXUP;3635;08:11:31;0;49	96919;8	43397;0;0;55;
$GPXUP;3635;08:11:32;0;49	96933;8	434;0;0;51;
$GPXUP;3635;08:11:33;0;49	96944;8	43408;0;0;49;
$GPXUP;3635;08:11:34;0;49	96955;8	43417;0;0;50;
$GPXUP;3635;08:11:35;0;49	96966;8	43426;0;0;51;
$GPXUP;3635;08:11:36;0;49	96979;8	43434;0;0;55;
$GPXUP;3635;08:11:37;0;49	96992;8	43442;0;0;56;
$GPXUP;3635;08:11:38;0;49	97004;8	43451;0;0;52;
$GPXUP;3635;08:11:39;0;49	97014;8	43464;0;0;51;
$GPXUP;3635;08:11:40;0;49	97023;8	43478;0;0;52;
$GPXUP;3635;08:11:41;0;49	97031;8	43495;0;0;53;
$GPXUP;3635;08:11:42;0;49	9704;8	43512;0;0;58;
$GPXUP;3635;08:11:43;0;49	97047;8	43531;0;0;56;
$GPXUP;3635;08:11:44;0;49	97053;8	43551;0;0;57;
$GPXUP;3635;08:11:45;0;49	97058;8	43572;0;0;53;
$GPXUP;3635;08:11:46;0;49	97061;8	43591;0;0;49;
$GPXUP;3635;08:11:47;0;49	97061;8	4361;0;0;48;
$GPXUP;3635;08:11:48;0;49	9706;8	43629;0;0;48;
$GPXUP;3635;08:11:49;0;49	97058;8	43647;0;0;49;
$GPXUP;3635;08:11:50;0;49	97054;8	43665;0;0;48;
$GPXUP;3635;08:11:51;0;49	9705;8	43682;0;0;48;
$GPXUP;3635;08:11:52;0;49	97047;8	43701;0;0;48;
$GPXUP;3635;08:11:53;0;49	97046;8	4372;0;0;51;
$GPXUP;3635;08:11:54;0;49	97049;8	4374;0;0;55;
$GPXUP;3635;08:11:55;0;49	97054;8	43759;0;0;53;
$GPXUP;3635;08:11:56;0;49	97056;8	43778;0;0;51;
$GPXUP;3635;08:11:57;0;49	97052;8	43798;0;0;52;
$GPXUP;3635;08:11:58;0;49	97045;8	43814;0;0;51;
$GPXUP;3635;08:11:59;0;49	97039;8	43831;0;0;46;
$GPXUP;3635;08:12:00;0;49	97037;8	4385;0;0;48;
$GPXUP;3635;08:12:01;0;49	9704;8	43867;0;0;48;
$GPXUP;3635;08:12:02;0;49	97047;8	43882;0;0;51;
$GPXUP;3635;08:12:03;0;49	97057;8	43895;0;0;54;
$GPXUP;3635;08:12:04;0;49	97068;8	43908;0;0;54;
$GPXUP;3635;08:12:05;0;49	97077;8	43922;0;0;51;
$GPXUP;3635;08:12:06;0;49	97085;8	43937;0;0;50;
$GPXUP;3635;08:12:07;0;49	97091;8	43953;0;0;48;
$GPXUP;3635;08:12:08;0;49	97096;8	4397;0;0;50;
$GPXUP;3635;08:12:09;0;49	97098;8	4399;0;0;52;
$GPXUP;3635;08:12:10;0;49	971;8	4401;0;0;54;
$GPXUP;3635;08:12:11;0;49	97102;8	44032;0;0;55;
$GPXUP;3635;08:12:12;0;49	97108;8	4405;0;0;57;
$GPXUP;3635;08:12:13;0;49	9712;8	44061;0;0;61;
$GPXUP;3635;08:12:14;0;49	97135;8	44067;0;0;62;
$GPXUP;3635;08:12:15;0;49	9715;8	44073;0;0;61;
$GPXUP;3635;08:12:16;0;49	97165;8	44076;0;0;60;
$GPXUP;3635;08:12:17;0;49	97181;8	44077;0;0;60;
$GPXUP;3635;08:12:18;0;49	97195;8	4408;0;0;56;
$GPXUP;3635;08:12:19;0;49	97208;8	44085;0;0;54;
$GPXUP;3635;08:12:20;0;49	9722;8	44093;0;0;53;
$GPXUP;3635;08:12:21;0;49	97233;8	44095;0;0;56;
$GPXUP;3635;08:12:22;0;49	97246;8	44088;0;0;61;
$GPXUP;3635;08:12:23;0;49	97259;8	44074;0;0;64;
$GPXUP;3635;08:12:24;0;49	97272;8	44059;0;0;61;
$GPXUP;3635;08:12:25;0;49	97286;8	44052;0;0;62;
$GPXUP;3635;08:12:26;0;49	97302;8	44053;0;0;63;
$GPXUP;3635;08:12:27;0;49	97317;8	44058;0;0;62;
$GPXUP;3635;08:12:28;0;49	97331;8	44068;0;0;63;
$GPXUP;3635;08:12:29;0;49	97345;8	4408;0;0;61;
$GPXUP;3635;08:12:30;0;49	97358;8	44089;0;0;60;
$GPXUP;3635;08:12:31;0;49	97373;8	44095;0;0;59;
$GPXUP;3635;08:12:32;0;49	97388;8	44096;0;0;58;
$GPXUP;3635;08:12:33;0;49	97402;8	44092;0;0;59;
$GPXUP;3635;08:12:34;0;49	97417;8	44086;0;0;59;
$GPXUP;3635;08:12:35;0;49	97432;8	44079;0;0;59;
$GPXUP;3635;08:12:36;0;49	97446;8	44074;0;0;60;
$GPXUP;3635;08:12:37;0;49	97461;8	44067;0;0;62;
$GPXUP;3635;08:12:38;0;49	97476;8	44061;0;0;64;
$GPXUP;3635;08:12:39;0;49	97492;8	44058;0;0;62;
$GPXUP;3635;08:12:40;0;49	97507;8	44057;0;0;64;
$GPXUP;3635;08:12:41;0;49	97524;8	44057;0;0;64;
$GPXUP;3635;08:12:42;0;49	97539;8	44061;0;0;61;
$GPXUP;3635;08:12:43;0;49	97552;8	4407;0;0;58;
$GPXUP;3635;08:12:44;0;49	97565;8	44082;0;0;57;
$GPXUP;3635;08:12:45;0;49	97576;8	44096;0;0;56;
$GPXUP;3635;08:12:46;0;49	97587;8	44109;0;0;57;
$GPXUP;3635;08:12:47;0;49	97598;8	44124;0;0;56;
$GPXUP;3635;08:12:48;0;49	97608;8	44139;0;0;59;
$GPXUP;3635;08:12:49;0;49	97622;8	4415;0;0;63;
$GPXUP;3635;08:12:50;0;49	97637;8	44154;0;0;66;
$GPXUP;3635;08:12:51;0;49	97654;8	4415;0;0;65;
$GPXUP;3635;08:12:52;0;49	97669;8	4414;0;0;62;
$GPXUP;3635;08:12:53;0;49	97682;8	44128;0;0;63;
$GPXUP;3635;08:12:54;0;49	97695;8	44113;0;0;62;
$GPXUP;3635;08:12:55;0;49	9771;8	44101;0;0;66;
$GPXUP;3635;08:12:56;0;49	97725;8	44094;0;0;64;
$GPXUP;3635;08:12:57;0;49	97741;8	44089;0;0;66;
$GPXUP;3635;08:12:58;0;49	97757;8	44089;0;0;65;
$GPXUP;3635;08:12:59;0;49	97774;8	44092;0;0;64;
$GPXUP;3635;08:13:00;0;49	97788;8	44099;0;0;58;
$GPXUP;3635;08:13:01;0;49	97799;8	44112;0;0;57;
$GPXUP;3635;08:13:02;0;49	97808;8	44129;0;0;53;
$GPXUP;3635;08:13:03;0;49	97812;8	44148;0;0;50;
$GPXUP;3635;08:13:04;0;49	97814;8	44168;0;0;51;
$GPXUP;3635;08:13:05;0;49	97816;8	44187;0;0;50;
$GPXUP;3635;08:13:06;0;49	97816;8	44206;0;0;51;
$GPXUP;3635;08:13:07;0;49	97818;8	44226;0;0;53;
$GPXUP;3635;08:13:08;0;49	97825;8	44244;0;0;56;
$GPXUP;3635;08:13:09;0;49	97835;8	44259;0;0;58;
$GPXUP;3635;08:13:10;0;49	97845;8	44276;0;0;55;
$GPXUP;3635;08:13:11;0;49	97852;8	44294;0;0;55;
$GPXUP;3635;08:13:12;0;49	97855;8	44315;0;0;55;
$GPXUP;3635;08:13:13;0;49	97855;8	44336;0;0;54;
$GPXUP;3635;08:13:14;0;49	97853;8	44356;0;0;51;
$GPXUP;3635;08:13:15;0;49	97848;8	44375;0;0;52;
$GPXUP;3635;08:13:16;0;49	97838;8	44391;0;0;56;
$GPXUP;3635;08:13:17;0;49	97827;8	44406;0;0;58;
$GPXUP;3635;08:13:18;0;49	97814;8	44419;0;0;58;
$GPXUP;3635;08:13:19;0;49	97802;8	44431;0;0;54;
$GPXUP;3635;08:13:20;0;49	9779;8	44437;0;0;52;
$GPXUP;3635;08:13:21;0;49	97777;8	44438;0;0;52;
$GPXUP;3635;08:13:22;0;49	97764;8	44434;0;0;54;
$GPXUP;3635;08:13:23;0;49	97752;8	44424;0;0;57;
$GPXUP;3635;08:13:24;0;49	97741;8	44409;0;0;58;
$GPXUP;3635;08:13:25;0;49	97731;8	44392;0;0;58;
$GPXUP;3635;08:13:26;0;49	9772;8	44375;0;0;58;
$GPXUP;3635;08:13:27;0;49	97709;8	44362;0;0;56;
$GPXUP;3635;08:13:28;0;49	97696;8	44352;0;0;59;
$GPXUP;3635;08:13:29;0;49	97682;8	44345;0;0;59;
$GPXUP;3635;08:13:30;0;49	9767;8	44334;0;0;54;
$GPXUP;3635;08:13:31;0;49	9766;8	44319;0;0;56;
$GPXUP;3635;08:13:32;0;49	97652;8	44299;0;0;62;
$GPXUP;3635;08:13:33;0;49	9765;8	44274;0;0;64;
$GPXUP;3635;08:13:34;0;49	97652;8	44249;0;0;64;
$GPXUP;3635;08:13:35;0;49	9766;8	44228;0;0;64;
$GPXUP;3635;08:13:36;0;49	9767;8	44207;0;0;64;
$GPXUP;3635;08:13:37;0;49	97681;8	44188;0;0;64;
$GPXUP;3635;08:13:38;0;49	97692;8	4417;0;0;64;
$GPXUP;3635;08:13:39;0;49	97702;8	44151;0;0;64;
$GPXUP;3635;08:13:40;0;49	97713;8	44133;0;0;62;
$GPXUP;3635;08:13:41;0;49	97723;8	44115;0;0;63;
$GPXUP;3635;08:13:42;0;49	97733;8	44097;0;0;60;
$GPXUP;3635;08:13:43;0;49	9774;8	44076;0;0;63;
$GPXUP;3635;08:13:44;0;49	97746;8	44052;0;0;63;
$GPXUP;3635;08:13:45;0;49	97753;8	4403;0;0;64;
$GPXUP;3635;08:13:46;0;49	97761;8	44009;0;0;62;
$GPXUP;3635;08:13:47;0;49	97772;8	43993;0;0;64;
$GPXUP;3635;08:13:48;0;49	97786;8	43978;0;0;64;
$GPXUP;3635;08:13:49;0;49	978;8	43967;0;0;64;
$GPXUP;3635;08:13:50;0;49	97815;8	43962;0;0;63;
$GPXUP;3635;08:13:51;0;49	97831;8	43959;0;0;59;
$GPXUP;3635;08:13:52;0;49	97845;8	43958;0;0;58;
$GPXUP;3635;08:13:53;0;49	9786;8	43957;0;0;61;
$GPXUP;3635;08:13:54;0;49	97876;8	43956;0;0;63;
$GPXUP;3635;08:13:55;0;49	97893;8	43956;0;0;66;
$GPXUP;3635;08:13:56;0;49	9791;8	4396;0;0;65;
$GPXUP;3635;08:13:57;0;49	97925;8	43965;0;0;58;
$GPXUP;3635;08:13:58;0;49	97939;8	43968;0;0;58;
$GPXUP;3635;08:13:59;0;49	97954;8	43964;0;0;60;
$GPXUP;3635;08:14:00;0;49	9797;8	43958;0;0;64;
$GPXUP;3635;08:14:01;0;49	97985;8	43954;0;0;66;
$GPXUP;3635;08:14:02;0;49	98001;8	43956;0;0;64;
$GPXUP;3635;08:14:03;0;49	98016;8	43965;0;0;66;
$GPXUP;3635;08:14:04;0;49	98029;8	4398;0;0;63;
$GPXUP;3635;08:14:05;0;49	98039;8	43999;0;0;62;
$GPXUP;3635;08:14:06;0;49	98048;8	44019;0;0;61;
$GPXUP;3635;08:14:07;0;49	98058;8	44037;0;0;65;
$GPXUP;3635;08:14:08;0;49	98069;8	44055;0;0;65;
$GPXUP;3635;08:14:09;0;49	98081;8	44073;0;0;65;
$GPXUP;3635;08:14:10;0;49	98092;8	44091;0;0;66;
$GPXUP;3635;08:14:11;0;49	98105;8	44108;0;0;65;
$GPXUP;3635;08:14:12;0;49	98119;8	44122;0;0;67;
$GPXUP;3635;08:14:13;0;49	98135;8	44129;0;0;67;
$GPXUP;3635;08:14:14;0;49	98152;8	44126;0;0;67;
$GPXUP;3635;08:14:15;0;49	98168;8	44118;0;0;65;
$GPXUP;3635;08:14:16;0;49	98183;8	44107;0;0;65;
$GPXUP;3635;08:14:17;0;49	98198;8	44097;0;0;64;
$GPXUP;3635;08:14:18;0;49	98213;8	44088;0;0;64;
$GPXUP;3635;08:14:19;0;49	98227;8	44078;0;0;63;
$GPXUP;3635;08:14:20;0;49	9824;8	44063;0;0;66;
$GPXUP;3635;08:14:21;0;49	98251;8	44044;0;0;64;
$GPXUP;3635;08:14:22;0;49	98259;8	44023;0;0;63;
$GPXUP;3635;08:14:23;0;49	98266;8	44;0;0;63;
$GPXUP;3635;08:14:24;0;49	98274;8	43978;0;0;64;
$GPXUP;3635;08:14:25;0;49	98284;8	4396;0;0;66;
$GPXUP;3635;08:14:26;0;49	98298;8	43944;0;0;67;
$GPXUP;3635;08:14:27;0;49	98312;8	4393;0;0;66;
$GPXUP;3635;08:14:28;0;49	98325;8	43915;0;0;66;
$GPXUP;3635;08:14:29;0;49	98335;8	43896;0;0;67;
$GPXUP;3635;08:14:30;0;49	98342;8	43872;0;0;67;
$GPXUP;3635;08:14:31;0;49	98347;8	43847;0;0;66;
$GPXUP;3635;08:14:32;0;49	98352;8	43822;0;0;66;
$GPXUP;3635;08:14:33;0;49	98355;8	43797;0;0;65;
$GPXUP;3635;08:14:34;0;49	98358;8	43772;0;0;66;
$GPXUP;3635;08:14:35;0;49	98358;8	43746;0;0;66;
$GPXUP;3635;08:14:36;0;49	98356;8	4372;0;0;66;
$GPXUP;3635;08:14:37;0;49	98356;8	43694;0;0;68;
$GPXUP;3635;08:14:38;0;49	98357;8	43668;0;0;68;
$GPXUP;3635;08:14:39;0;49	98359;8	4364;0;0;70;
$GPXUP;3635;08:14:40;0;49	98358;8	43614;0;0;71;
$GPXUP;3635;08:14:41;0;49	98356;8	43586;0;0;69;
$GPXUP;3635;08:14:42;0;49	98357;8	43559;0;0;72;
$GPXUP;3635;08:14:43;0;49	98366;8	43534;0;0;75;
$GPXUP;3635;08:14:44;0;49	98379;8	43515;0;0;74;
$GPXUP;3635;08:14:45;0;49	98393;8	43498;0;0;72;
$GPXUP;3635;08:14:46;0;49	98407;8	43483;0;0;67;
$GPXUP;3635;08:14:47;0;49	98423;8	43476;0;0;66;
$GPXUP;3635;08:14:48;0;49	98439;8	43477;0;0;65;
$GPXUP;3635;08:14:49;0;49	98454;8	43483;0;0;64;
$GPXUP;3635;08:14:50;0;49	98469;8	43494;0;0;63;
$GPXUP;3635;08:14:51;0;49	98482;8	43507;0;0;61;
$GPXUP;3635;08:14:52;0;49	98495;8	43521;0;0;58;
$GPXUP;3635;08:14:53;0;49	98506;8	43536;0;0;56;
$GPXUP;3635;08:14:54;0;49	98514;8	43552;0;0;56;
$GPXUP;3635;08:14:55;0;49	98522;8	43571;0;0;58;
$GPXUP;3635;08:14:56;0;49	98532;8	43589;0;0;57;
$GPXUP;3635;08:14:57;0;49	98542;8	43604;0;0;61;
$GPXUP;3635;08:14:58;0;49	98554;8	43617;0;0;64;
$GPXUP;3635;08:14:59;0;49	98565;8	43635;0;0;68;
$GPXUP;3635;08:15:00;0;49	98574;8	43658;0;0;70;
$GPXUP;3635;08:15:01;0;49	98582;8	43683;0;0;71;
$GPXUP;3635;08:15:02;0;49	98587;8	4371;0;0;72;
$GPXUP;3635;08:15:03;0;49	98589;8	43738;0;0;72;
$GPXUP;3635;08:15:04;0;49	98591;8	43765;0;0;72;
$GPXUP;3635;08:15:05;0;49	98591;8	43794;0;0;73;
$GPXUP;3635;08:15:06;0;49	98591;8	43822;0;0;73;
$GPXUP;3635;08:15:07;0;49	98595;8	4385;0;0;70;
$GPXUP;3635;08:15:08;0;49	98604;8	43872;0;0;70;
$GPXUP;3635;08:15:09;0;49	98617;8	43891;0;0;68;
$GPXUP;3635;08:15:10;0;49	98632;8	43904;0;0;68;
$GPXUP;3635;08:15:11;0;49	98649;8	43913;0;0;69;
$GPXUP;3635;08:15:12;0;49	98665;8	43922;0;0;70;
$GPXUP;3635;08:15:13;0;49	9868;8	43936;0;0;69;
$GPXUP;3635;08:15:14;0;49	98692;8	43955;0;0;69;
$GPXUP;3635;08:15:15;0;49	98701;8	43978;0;0;70;
$GPXUP;3635;08:15:16;0;49	9871;8	44001;0;0;68;
$GPXUP;3635;08:15:17;0;49	98718;8	44024;0;0;66;
$GPXUP;3635;08:15:18;0;49	9873;8	44042;0;0;67;
$GPXUP;3635;08:15:19;0;49	98744;8	44057;0;0;67;
$GPXUP;3635;08:15:20;0;49	9876;8	44067;0;0;70;
$GPXUP;3635;08:15:21;0;49	98778;8	4407;0;0;72;
$GPXUP;3635;08:15:22;0;49	98796;8	44069;0;0;69;
$GPXUP;3635;08:15:23;0;49	98813;8	44066;0;0;69;
$GPXUP;3635;08:15:24;0;49	9883;8	44061;0;0;67;
$GPXUP;3635;08:15:25;0;49	98846;8	4406;0;0;64;
$GPXUP;3635;08:15:26;0;49	98862;8	44063;0;0;62;
$GPXUP;3635;08:15:27;0;49	98878;8	4407;0;0;66;
$GPXUP;3635;08:15:28;0;49	98893;8	44081;0;0;67;
$GPXUP;3635;08:15:29;0;49	98908;8	44093;0;0;64;
$GPXUP;3635;08:15:30;0;49	98921;8	44108;0;0;64;
$GPXUP;3635;08:15:31;0;49	98933;8	44125;0;0;62;
$GPXUP;3635;08:15:32;0;49	98944;8	44143;0;0;61;
$GPXUP;3635;08:15:33;0;49	98956;8	4416;0;0;62;
$GPXUP;3635;08:15:34;0;49	98969;8	44173;0;0;61;
$GPXUP;3635;08:15:35;0;49	98983;8	44182;0;0;61;
$GPXUP;3635;08:15:36;0;49	98997;8	4419;0;0;62;
$GPXUP;3635;08:15:37;0;49	99012;8	44198;0;0;65;
$GPXUP;3635;08:15:38;0;49	99027;8	44208;0;0;68;
$GPXUP;3635;08:15:39;0;49	99042;8	44218;0;0;71;
$GPXUP;3635;08:15:40;0;49	9906;8	44222;0;0;73;
$GPXUP;3635;08:15:41;0;49	99079;8	44223;0;0;76;
$GPXUP;3635;08:15:42;0;49	99098;8	4422;0;0;74;
$GPXUP;3635;08:15:43;0;49	99116;8	44216;0;0;72;
$GPXUP;3635;08:15:44;0;49	99134;8	44214;0;0;72;
$GPXUP;3635;08:15:45;0;49	99151;8	44212;0;0;74;
$GPXUP;3635;08:15:46;0;49	99169;8	44215;0;0;74;
$GPXUP;3635;08:15:47;0;49	99188;8	4422;0;0;74;
$GPXUP;3635;08:15:48;0;49	99206;8	44222;0;0;71;
$GPXUP;3635;08:15:49;0;49	99224;8	44223;0;0;71;
$GPXUP;3635;08:15:50;0;49	9924;8	44228;0;0;67;
$GPXUP;3635;08:15:51;0;49	99255;8	44238;0;0;65;
$GPXUP;3635;08:15:52;0;49	99269;8	44253;0;0;64;
$GPXUP;3635;08:15:53;0;49	99281;8	44268;0;0;62;
$GPXUP;3635;08:15:54;0;49	99292;8	44285;0;0;59;
$GPXUP;3635;08:15:55;0;49	99303;8	443;0;0;59;
$GPXUP;3635;08:15:56;0;49	99315;8	44313;0;0;59;
$GPXUP;3635;08:15:57;0;49	99327;8	44326;0;0;62;
$GPXUP;3635;08:15:58;0;49	99341;8	44337;0;0;65;
$GPXUP;3635;08:15:59;0;49	99356;8	44349;0;0;67;
$GPXUP;3635;08:16:00;0;49	99371;8	4436;0;0;68;
$GPXUP;3635;08:16:01;0;49	99386;8	4437;0;0;71;
$GPXUP;3635;08:16:02;0;49	99402;8	44381;0;0;71;
$GPXUP;3635;08:16:03;0;49	99419;8	44392;0;0;73;
$GPXUP;3635;08:16:04;0;49	99435;8	44403;0;0;70;
$GPXUP;3635;08:16:05;0;49	99449;8	44416;0;0;70;
$GPXUP;3635;08:16:06;0;49	99461;8	44434;0;0;67;
$GPXUP;3635;08:16:07;0;49	99474;8	44453;0;0;67;
$GPXUP;3635;08:16:08;0;49	99486;8	44472;0;0;67;
$GPXUP;3635;08:16:09;0;49	99497;8	44491;0;0;65;
$GPXUP;3635;08:16:10;0;49	9951;8	44508;0;0;66;
$GPXUP;3635;08:16:11;0;49	99522;8	44522;0;0;65;
$GPXUP;3635;08:16:12;0;49	99538;8	44532;0;0;70;
$GPXUP;3635;08:16:13;0;49	99555;8	44539;0;0;72;
$GPXUP;3635;08:16:14;0;49	99573;8	44545;0;0;71;
$GPXUP;3635;08:16:15;0;49	9959;8	44552;0;0;68;
$GPXUP;3635;08:16:16;0;49	99605;8	44563;0;0;64;
$GPXUP;3635;08:16:17;0;49	99619;8	44575;0;0;65;
$GPXUP;3635;08:16:18;0;49	99633;8	44588;0;0;63;
$GPXUP;3635;08:16:19;0;49	99646;8	44602;0;0;63;
$GPXUP;3635;08:16:20;0;49	99657;8	44618;0;0;61;
$GPXUP;3635;08:16:21;0;49	99666;8	44636;0;0;62;
$GPXUP;3635;08:16:22;0;49	99673;8	44657;0;0;63;
$GPXUP;3635;08:16:23;0;49	99679;8	4468;0;0;65;
$GPXUP;3635;08:16:24;0;49	99683;8	44704;0;0;63;
$GPXUP;3635;08:16:25;0;49	99684;8	44728;0;0;62;
$GPXUP;3635;08:16:26;0;49	99685;8	44752;0;0;60;
$GPXUP;3635;08:16:27;0;49	99689;8	44774;0;0;58;
$GPXUP;3635;08:16:28;0;49	99695;8	44795;0;0;59;
$GPXUP;3635;08:16:29;0;49	99702;8	44815;0;0;59;
$GPXUP;3635;08:16:30;0;49	9971;8	44834;0;0;60;
$GPXUP;3635;08:16:31;0;49	99721;8	44852;0;0;59;
$GPXUP;3635;08:16:32;0;49	99731;8	44868;0;0;60;
$GPXUP;3635;08:16:33;0;49	99742;8	44882;0;0;60;
$GPXUP;3635;08:16:34;0;49	99753;8	44897;0;0;59;
$GPXUP;3635;08:16:35;0;49	99763;8	44913;0;0;59;
$GPXUP;3635;08:16:36;0;49	99772;8	4493;0;0;60;
$GPXUP;3635;08:16:37;0;49	99781;8	44949;0;0;61;
$GPXUP;3635;08:16:38;0;49	9979;8	44968;0;0;62;
$GPXUP;3635;08:16:39;0;49	99798;8	44989;0;0;63;
$GPXUP;3635;08:16:40;0;49	99807;8	45006;0;0;62;
$GPXUP;3635;08:16:41;0;49	99812;8	45029;0;0;64;
$GPXUP;3635;08:16:42;0;49	99818;8	45052;0;0;65;
$GPXUP;3635;08:16:43;0;49	99825;8	45076;0;0;64;
$GPXUP;3635;08:16:44;0;49	99835;8	45096;0;0;64;
$GPXUP;3635;08:16:45;0;49	99845;8	45116;0;0;63;
$GPXUP;3635;08:16:46;0;49	99857;8	45132;0;0;64;
$GPXUP;3635;08:16:47;0;49	99872;8	45144;0;0;66;
$GPXUP;3635;08:16:48;0;49	99889;8	45151;0;0;67;
$GPXUP;3635;08:16:49;0;49	99905;8	45155;0;0;62;
$GPXUP;3635;08:16:50;0;49	9992;8	45158;0;0;62;
$GPXUP;3635;08:16:51;0;49	99934;8	4516;0;0;61;
$GPXUP;3635;08:16:52;0;49	99949;8	45166;0;0;62;
$GPXUP;3635;08:16:53;0;49	99964;8	45176;0;0;63;
$GPXUP;3635;08:16:54;0;49	99979;8	45186;0;0;66;
$GPXUP;3635;08:16:55;0;49	99995;8	45192;0;0;62;
$GPXUP;3635;08:16:56;0;50	00012;8	45194;0;0;64;
$GPXUP;3635;08:16:57;0;50	00028;8	45193;0;0;60;
$GPXUP;3635;08:16:58;0;50	00042;8	45196;0;0;56;
$GPXUP;3635;08:16:59;0;50	00055;8	452;0;0;59;
$GPXUP;3635;08:17:00;0;50	00068;8	45207;0;0;57;
$GPXUP;3635;08:17:01;0;50	00082;8	45214;0;0;59;
$GPXUP;3635;08:17:02;0;50	00096;8	45223;0;0;61;
$GPXUP;3635;08:17:03;0;50	0011;8	45235;0;0;62;
$GPXUP;3635;08:17:04;0;50	00123;8	45247;0;0;58;
$GPXUP;3635;08:17:05;0;50	00135;8	4526;0;0;56;
$GPXUP;3635;08:17:06;0;50	00145;8	45275;0;0;59;
$GPXUP;3635;08:17:07;0;50	00155;8	45291;0;0;59;
$GPXUP;3635;08:17:08;0;50	00166;8	45308;0;0;61;
$GPXUP;3635;08:17:09;0;50	00176;8	45323;0;0;60;
$GPXUP;3635;08:17:10;0;50	00186;8	45342;0;0;57;
$GPXUP;3635;08:17:11;0;50	00193;8	4536;0;0;57;
$GPXUP;3635;08:17:12;0;50	002;8	4538;0;0;56;
$GPXUP;3635;08:17:13;0;50	00205;8	45399;0;0;57;
$GPXUP;3635;08:17:14;0;50	00211;8	4542;0;0;58;
$GPXUP;3635;08:17:15;0;50	00217;8	4544;0;0;58;
$GPXUP;3635;08:17:16;0;50	00223;8	45462;0;0;60;
$GPXUP;3635;08:17:17;0;50	00229;8	45484;0;0;61;
$GPXUP;3635;08:17:18;0;50	00233;8	45506;0;0;62;
$GPXUP;3635;08:17:19;0;50	00239;8	45529;0;0;62;
$GPXUP;3635;08:17:20;0;50	00246;8	45551;0;0;61;
$GPXUP;3635;08:17:21;0;50	00256;8	4557;0;0;60;
$GPXUP;3635;08:17:22;0;50	00266;8	45588;0;0;60;
$GPXUP;3635;08:17:23;0;50	00276;8	45604;0;0;59;
$GPXUP;3635;08:17:24;0;50	00288;8	45618;0;0;61;
$GPXUP;3635;08:17:25;0;50	00301;8	45632;0;0;61;
$GPXUP;3635;08:17:26;0;50	00314;8	45643;0;0;62;
$GPXUP;3635;08:17:27;0;50	00329;8	45653;0;0;63;
$GPXUP;3635;08:17:28;0;50	00345;8	45658;0;0;63;
$GPXUP;3635;08:17:29;0;50	00361;8	45661;0;0;62;
$GPXUP;3635;08:17:30;0;50	00376;8	45662;0;0;60;
$GPXUP;3635;08:17:31;0;50	0039;8	45667;0;0;62;
$GPXUP;3635;08:17:32;0;50	00404;8	45676;0;0;64;
$GPXUP;3635;08:17:33;0;50	00418;8	45687;0;0;63;
$GPXUP;3635;08:17:34;0;50	0043;8	45702;0;0;64;
$GPXUP;3635;08:17:35;0;50	0044;8	4572;0;0;67;
$GPXUP;3635;08:17:36;0;50	00449;8	45742;0;0;67;
$GPXUP;3635;08:17:37;0;50	00455;8	45766;0;0;67;
$GPXUP;3635;08:17:38;0;50	00462;8	4579;0;0;64;
$GPXUP;3635;08:17:39;0;50	00468;8	45812;0;0;63;
$GPXUP;3635;08:17:40;0;50	00474;8	45834;0;0;65;
$GPXUP;3635;08:17:41;0;50	00479;8	45857;0;0;65;
$GPXUP;3635;08:17:42;0;50	00487;8	45881;0;0;67;
$GPXUP;3635;08:17:43;0;50	00496;8	45903;0;0;67;
$GPXUP;3635;08:17:44;0;50	00509;8	4592;0;0;65;
$GPXUP;3635;08:17:45;0;50	00523;8	45934;0;0;67;
$GPXUP;3635;08:17:46;0;50	00539;8	45943;0;0;67;
$GPXUP;3635;08:17:47;0;50	00556;8	45947;0;0;67;
$GPXUP;3635;08:17:48;0;50	00574;8	45947;0;0;69;
$GPXUP;3635;08:17:49;0;50	0059;8	45942;0;0;67;
$GPXUP;3635;08:17:50;0;50	00606;8	45933;0;0;68;
$GPXUP;3635;08:17:51;0;50	00621;8	45922;0;0;69;
$GPXUP;3635;08:17:52;0;50	00636;8	45908;0;0;69;
$GPXUP;3635;08:17:53;0;50	0065;8	45894;0;0;68;
$GPXUP;3635;08:17:54;0;50	00666;8	45884;0;0;68;
$GPXUP;3635;08:17:55;0;50	00682;8	45876;0;0;67;
$GPXUP;3635;08:17:56;0;50	00698;8	45869;0;0;64;
$GPXUP;3635;08:17:57;0;50	00714;8	45865;0;0;65;
$GPXUP;3635;08:17:58;0;50	0073;8	45864;0;0;65;
$GPXUP;3635;08:17:59;0;50	00746;8	45862;0;0;67;
$GPXUP;3635;08:18:00;0;50	00763;8	4586;0;0;67;
$GPXUP;3635;08:18:01;0;50	0078;8	45858;0;0;66;
$GPXUP;3635;08:18:02;0;50	00796;8	45859;0;0;64;
$GPXUP;3635;08:18:03;0;50	00813;8	45858;0;0;66;
$GPXUP;3635;08:18:04;0;50	00829;8	4585;0;0;68;
$GPXUP;3635;08:18:05;0;50	00844;8	45839;0;0;67;
$GPXUP;3635;08:18:06;0;50	00859;8	45827;0;0;66;
$GPXUP;3635;08:18:07;0;50	00874;8	45816;0;0;68;
$GPXUP;3635;08:18:08;0;50	0089;8	45805;0;0;67;
$GPXUP;3635;08:18:09;0;50	00905;8	45793;0;0;65;
$GPXUP;3635;08:18:10;0;50	0092;8	45785;0;0;62;
$GPXUP;3635;08:18:11;0;50	00936;8	45783;0;0;64;
$GPXUP;3635;08:18:12;0;50	00951;8	45784;0;0;63;
$GPXUP;3635;08:18:13;0;50	00967;8	45788;0;0;62;
$GPXUP;3635;08:18:14;0;50	00982;8	45792;0;0;63;
$GPXUP;3635;08:18:15;0;50	00999;8	45795;0;0;64;
$GPXUP;3635;08:18:16;0;50	01014;8	45797;0;0;62;
$GPXUP;3635;08:18:17;0;50	01031;8	45797;0;0;69;
$GPXUP;3635;08:18:18;0;50	01047;8	45789;0;0;69;
$GPXUP;3635;08:18:19;0;50	01064;8	45777;0;0;74;
$GPXUP;3635;08:18:20;0;50	0108;8	45765;0;0;71;
$GPXUP;3635;08:18:21;0;50	01096;8	45753;0;0;71;
$GPXUP;3635;08:18:22;0;50	01112;8	45743;0;0;69;
$GPXUP;3635;08:18:23;0;50	01127;8	45733;0;0;69;
$GPXUP;3635;08:18:24;0;50	01143;8	45726;0;0;67;
$GPXUP;3635;08:18:25;0;50	0116;8	45723;0;0;70;
$GPXUP;3635;08:18:26;0;50	01177;8	45724;0;0;69;
$GPXUP;3635;08:18:27;0;50	01194;8	45726;0;0;70;
$GPXUP;3635;08:18:28;0;50	01212;8	4573;0;0;70;
$GPXUP;3635;08:18:29;0;50	0123;8	45734;0;0;70;
$GPXUP;3635;08:18:30;0;50	01248;8	45737;0;0;70;
$GPXUP;3635;08:18:31;0;50	01265;8	45741;0;0;67;
$GPXUP;3635;08:18:32;0;50	01281;8	45749;0;0;66;
$GPXUP;3635;08:18:33;0;50	01297;8	45757;0;0;66;
$GPXUP;3635;08:18:34;0;50	01313;8	45763;0;0;68;
$GPXUP;3635;08:18:35;0;50	0133;8	45765;0;0;69;
$GPXUP;3635;08:18:36;0;50	01348;8	45768;0;0;81;
$GPXUP;3635;08:18:37;0;50	01367;8	45778;0;0;79;
$GPXUP;3635;08:18:38;0;50	01386;8	45783;0;0;79;
$GPXUP;3635;08:18:39;0;50	01406;8	45785;0;0;79;
$GPXUP;3635;08:18:40;0;50	01425;8	45786;0;0;77;
$GPXUP;3635;08:18:41;0;50	01444;8	45781;0;0;80;
$GPXUP;3635;08:18:42;0;50	01463;8	45775;0;0;77;
$GPXUP;3635;08:18:43;0;50	01482;8	45774;0;0;76;
$GPXUP;3635;08:18:44;0;50	015;8	45778;0;0;73;
$GPXUP;3635;08:18:45;0;50	01519;8	4578;0;0;75;
$GPXUP;3635;08:18:46;0;50	01537;8	45776;0;0;73;
$GPXUP;3635;08:18:47;0;50	01555;8	45772;0;0;73;
$GPXUP;3635;08:18:48;0;50	01572;8	45771;0;0;71;
$GPXUP;3635;08:18:49;0;50	01591;8	45769;0;0;74;
$GPXUP;3635;08:18:50;0;50	01609;8	45766;0;0;74;
$GPXUP;3635;08:18:51;0;50	01628;8	45767;0;0;75;
$GPXUP;3635;08:18:52;0;50	01646;8	4577;0;0;73;
$GPXUP;3635;08:18:53;0;50	01665;8	45772;0;0;76;
$GPXUP;3635;08:18:54;0;50	01683;8	4577;0;0;73;
$GPXUP;3635;08:18:55;0;50	01701;8	45772;0;0;69;
$GPXUP;3635;08:18:56;0;50	01717;8	4578;0;0;67;
$GPXUP;3635;08:18:57;0;50	01732;8	45789;0;0;66;
$GPXUP;3635;08:18:58;0;50	01747;8	45801;0;0;65;
$GPXUP;3635;08:18:59;0;50	0176;8	45816;0;0;67;
$GPXUP;3635;08:19:00;0;50	01773;8	45833;0;0;67;
$GPXUP;3635;08:19:01;0;50	01785;8	45851;0;0;67;
$GPXUP;3635;08:19:02;0;50	01796;8	45869;0;0;64;
$GPXUP;3635;08:19:03;0;50	01807;8	45888;0;0;63;
$GPXUP;3635;08:19:04;0;50	01816;8	45906;0;0;58;
$GPXUP;3635;08:19:05;0;50	01821;8	45927;0;0;58;
$GPXUP;3635;08:19:06;0;50	01823;8	45948;0;0;58;
$GPXUP;3635;08:19:07;0;50	01824;8	4597;0;0;57;
$GPXUP;3635;08:19:08;0;50	01823;8	45993;0;0;58;
$GPXUP;3635;08:19:09;0;50	01825;8	46015;0;0;56;
$GPXUP;3635;08:19:10;0;50	01829;8	46036;0;0;55;
$GPXUP;3635;08:19:11;0;50	01836;8	46054;0;0;55;
$GPXUP;3635;08:19:12;0;50	01847;8	4607;0;0;56;
$GPXUP;3635;08:19:13;0;50	01858;8	46084;0;0;56;
$GPXUP;3635;08:19:14;0;50	01866;8	46099;0;0;58;
$GPXUP;3635;08:19:15;0;50	01873;8	46118;0;0;58;
$GPXUP;3635;08:19:16;0;50	01877;8	46141;0;0;61;
$GPXUP;3635;08:19:17;0;50	01879;8	46165;0;0;58;
$GPXUP;3635;08:19:18;0;50	01879;8	46187;0;0;57;
$GPXUP;3635;08:19:19;0;50	01879;8	46209;0;0;56;
$GPXUP;3635;08:19:20;0;50	0188;8	4623;0;0;59;
$GPXUP;3635;08:19:21;0;50	01881;8	46254;0;0;61;
$GPXUP;3635;08:19:22;0;50	01883;8	46278;0;0;64;
$GPXUP;3635;08:19:23;0;50	01886;8	46304;0;0;66;
$GPXUP;3635;08:19:24;0;50	01889;8	46328;0;0;63;
$GPXUP;3635;08:19:25;0;50	01893;8	46352;0;0;61;
$GPXUP;3635;08:19:26;0;50	01898;8	46375;0;0;61;
$GPXUP;3635;08:19:27;0;50	01903;8	46397;0;0;59;
$GPXUP;3635;08:19:28;0;50	01908;8	46418;0;0;58;
$GPXUP;3635;08:19:29;0;50	01912;8	4644;0;0;59;
$GPXUP;3635;08:19:30;0;50	01917;8	46462;0;0;58;
$GPXUP;3635;08:19:31;0;50	01925;8	46481;0;0;58;
$GPXUP;3635;08:19:32;0;50	01933;8	46501;0;0;57;
$GPXUP;3635;08:19:33;0;50	01942;8	46518;0;0;54;
$GPXUP;3635;08:19:34;0;50	01949;8	46534;0;0;53;
$GPXUP;3635;08:19:35;0;50	01954;8	46553;0;0;57;
$GPXUP;3635;08:19:36;0;50	01958;8	46575;0;0;61;
$GPXUP;3635;08:19:37;0;50	01961;8	46598;0;0;61;
$GPXUP;3635;08:19:38;0;50	01964;8	46621;0;0;58;
$GPXUP;3635;08:19:39;0;50	01968;8	46643;0;0;56;
$GPXUP;3635;08:19:40;0;50	01973;8	46663;0;0;55;
$GPXUP;3635;08:19:41;0;50	01978;8	46683;0;0;54;
$GPXUP;3635;08:19:42;0;50	01984;8	46702;0;0;55;
$GPXUP;3635;08:19:43;0;50	01989;8	4672;0;0;54;
$GPXUP;3635;08:19:44;0;50	01996;8	46739;0;0;55;
$GPXUP;3635;08:19:45;0;50	02003;8	46758;0;0;56;
$GPXUP;3635;08:19:46;0;50	02013;8	46773;0;0;57;
$GPXUP;3635;08:19:47;0;50	02024;8	4679;0;0;59;
$GPXUP;3635;08:19:48;0;50	02034;8	46807;0;0;58;
$GPXUP;3635;08:19:49;0;50	02045;8	46822;0;0;57;
$GPXUP;3635;08:19:50;0;50	02056;8	46836;0;0;57;
$GPXUP;3635;08:19:51;0;50	02066;8	46851;0;0;57;
$GPXUP;3635;08:19:52;0;50	02075;8	46868;0;0;61;
$GPXUP;3635;08:19:53;0;50	02083;8	46888;0;0;62;
$GPXUP;3635;08:19:54;0;50	0209;8	46911;0;0;63;
$GPXUP;3635;08:19:55;0;50	02097;8	46933;0;0;63;
$GPXUP;3635;08:19:56;0;50	02104;8	46954;0;0;57;
$GPXUP;3635;08:19:57;0;50	02111;8	46973;0;0;58;
$GPXUP;3635;08:19:58;0;50	0212;8	4699;0;0;56;
$GPXUP;3635;08:19:59;0;50	0213;8	47007;0;0;58;
$GPXUP;3635;08:20:00;0;50	02141;8	47022;0;0;60;
$GPXUP;3635;08:20:01;0;50	02151;8	47038;0;0;61;
$GPXUP;3635;08:20:02;0;50	02162;8	47056;0;0;63;
$GPXUP;3635;08:20:03;0;50	02171;8	47076;0;0;64;
$GPXUP;3635;08:20:04;0;50	0218;8	47097;0;0;64;
$GPXUP;3635;08:20:05;0;50	0219;8	47117;0;0;64;
$GPXUP;3635;08:20:06;0;50	02201;8	47135;0;0;66;
$GPXUP;3635;08:20:07;0;50	02214;8	47151;0;0;67;
$GPXUP;3635;08:20:08;0;50	0223;8	47161;0;0;68;
$GPXUP;3635;08:20:09;0;50	02247;8	47164;0;0;65;
$GPXUP;3635;08:20:10;0;50	02264;8	47167;0;0;67;
$GPXUP;3635;08:20:11;0;50	02281;8	4717;0;0;66;
$GPXUP;3635;08:20:12;0;50	02298;8	47176;0;0;68;
$GPXUP;3635;08:20:13;0;50	02314;8	47185;0;0;62;
$GPXUP;3635;08:20:14;0;50	02328;8	47197;0;0;65;
$GPXUP;3635;08:20:15;0;50	02341;8	47212;0;0;67;
$GPXUP;3635;08:20:16;0;50	02354;8	47229;0;0;67;
$GPXUP;3635;08:20:17;0;50	02364;8	47249;0;0;68;
$GPXUP;3635;08:20:18;0;50	02375;8	47271;0;0;66;
$GPXUP;3635;08:20:19;0;50	02383;8	47293;0;0;64;
$GPXUP;3635;08:20:20;0;50	02391;8	47314;0;0;61;
$GPXUP;3635;08:20:21;0;50	02398;8	47334;0;0;59;
$GPXUP;3635;08:20:22;0;50	02407;8	47353;0;0;60;
$GPXUP;3635;08:20:23;0;50	02418;8	47369;0;0;64;
$GPXUP;3635;08:20:24;0;50	02432;8	47382;0;0;69;
$GPXUP;3635;08:20:25;0;50	02448;8	47392;0;0;73;
$GPXUP;3635;08:20:26;0;50	02466;8	47394;0;0;65;
$GPXUP;3635;08:20:27;0;50	02482;8	47394;0;0;64;
$GPXUP;3635;08:20:28;0;50	02498;8	47394;0;0;65;
$GPXUP;3635;08:20:29;0;50	02514;8	47395;0;0;63;
$GPXUP;3635;08:20:30;0;50	02529;8	47402;0;0;65;
$GPXUP;3635;08:20:31;0;50	02544;8	47412;0;0;67;
$GPXUP;3635;08:20:32;0;50	02558;8	47425;0;0;64;
$GPXUP;3635;08:20:33;0;50	02571;8	47438;0;0;62;
$GPXUP;3635;08:20:34;0;50	02586;8	47447;0;0;58;
$GPXUP;3635;08:20:35;0;50	026;8	47452;0;0;54;
$GPXUP;3635;08:20:36;0;50	02613;8	47454;0;0;52;
$GPXUP;3635;08:20:37;0;50	02625;8	47456;0;0;49;
$GPXUP;3635;08:20:38;0;50	02638;8	47455;0;0;54;
$GPXUP;3635;08:20:39;0;50	02651;8	47455;0;0;57;
$GPXUP;3635;08:20:40;0;50	02666;8	47459;0;0;59;
$GPXUP;3635;08:20:41;0;50	0268;8	47464;0;0;56;
$GPXUP;3635;08:20:42;0;50	02691;8	47472;0;0;50;
$GPXUP;3635;08:20:43;0;50	02701;8	47484;0;0;54;
$GPXUP;3635;08:20:44;0;50	02709;8	475;0;0;58;
$GPXUP;3635;08:20:45;0;50	02716;8	47521;0;0;59;
$GPXUP;3635;08:20:46;0;50	02722;8	47542;0;0;59;
$GPXUP;3635;08:20:47;0;50	02726;8	47565;0;0;59;
$GPXUP;3635;08:20:48;0;50	02729;8	47587;0;0;58;
$GPXUP;3635;08:20:49;0;50	02732;8	4761;0;0;58;
$GPXUP;3635;08:20:50;0;50	02737;8	47631;0;0;56;
$GPXUP;3635;08:20:51;0;50	02743;8	47652;0;0;55;
$GPXUP;3635;08:20:52;0;50	02746;8	47672;0;0;58;
$GPXUP;3635;08:20:53;0;50	02749;8	47694;0;0;59;
$GPXUP;3635;08:20:54;0;50	02754;8	47716;0;0;61;
$GPXUP;3635;08:20:55;0;50	02761;8	47736;0;0;60;
$GPXUP;3635;08:20:56;0;50	02772;8	47752;0;0;61;
$GPXUP;3635;08:20:57;0;50	02784;8	47768;0;0;61;
$GPXUP;3635;08:20:58;0;50	02798;8	47779;0;0;62;
$GPXUP;3635;08:20:59;0;50	02812;8	47788;0;0;63;
$GPXUP;3635;08:21:00;0;50	02828;8	47795;0;0;64;
$GPXUP;3635;08:21:01;0;50	02843;8	47802;0;0;65;
$GPXUP;3635;08:21:02;0;50	02856;8	47816;0;0;63;
$GPXUP;3635;08:21:03;0;50	02868;8	47832;0;0;66;
$GPXUP;3635;08:21:04;0;50	02879;8	4785;0;0;66;
$GPXUP;3635;08:21:05;0;50	02892;8	47868;0;0;67;
$GPXUP;3635;08:21:06;0;50	02906;8	47882;0;0;63;
$GPXUP;3635;08:21:07;0;50	02922;8	4789;0;0;63;
$GPXUP;3635;08:21:08;0;50	02938;8	47895;0;0;59;
$GPXUP;3635;08:21:09;0;50	02953;8	47896;0;0;58;
$GPXUP;3635;08:21:10;0;50	02967;8	479;0;0;58;
$GPXUP;3635;08:21:11;0;50	02981;8	47906;0;0;57;
$GPXUP;3635;08:21:12;0;50	02994;8	47917;0;0;58;
$GPXUP;3635;08:21:13;0;50	03007;8	47927;0;0;57;
$GPXUP;3635;08:21:14;0;50	0302;8	47932;0;0;54;
$GPXUP;3635;08:21:15;0;50	03034;8	47932;0;0;54;
$GPXUP;3635;08:21:16;0;50	03047;8	4793;0;0;54;
$GPXUP;3635;08:21:17;0;50	0306;8	47932;0;0;55;
$GPXUP;3635;08:21:18;0;50	03072;8	47939;0;0;57;
$GPXUP;3635;08:21:19;0;50	03085;8	47951;0;0;60;
$GPXUP;3635;08:21:20;0;50	03098;8	47964;0;0;63;
$GPXUP;3635;08:21:21;0;50	03112;8	47976;0;0;62;
$GPXUP;3635;08:21:22;0;50	03126;8	47988;0;0;61;
$GPXUP;3635;08:21:23;0;50	03139;8	48;0;0;59;
$GPXUP;3635;08:21:24;0;50	03152;8	48012;0;0;58;
$GPXUP;3635;08:21:25;0;50	03164;8	48026;0;0;59;
$GPXUP;3635;08:21:26;0;50	03175;8	48039;0;0;57;
$GPXUP;3635;08:21:27;0;50	03186;8	48053;0;0;56;
$GPXUP;3635;08:21:28;0;50	03196;8	48067;0;0;56;
$GPXUP;3635;08:21:29;0;50	03207;8	4808;0;0;53;
$GPXUP;3635;08:21:30;0;50	03217;8	48093;0;0;55;
$GPXUP;3635;08:21:31;0;50	03229;8	48102;0;0;59;
$GPXUP;3635;08:21:32;0;50	03244;8	48109;0;0;58;
$GPXUP;3635;08:21:33;0;50	03258;8	48116;0;0;60;
$GPXUP;3635;08:21:34;0;50	03272;8	48124;0;0;60;
$GPXUP;3635;08:21:35;0;50	03287;8	48133;0;0;60;
$GPXUP;3635;08:21:36;0;50	033;8	48143;0;0;65;
$GPXUP;3635;08:21:37;0;50	03313;8	48157;0;0;66;
$GPXUP;3635;08:21:38;0;50	03322;8	48178;0;0;69;
$GPXUP;3635;08:21:39;0;50	0333;8	48202;0;0;68;
$GPXUP;3635;08:21:40;0;50	03336;8	48226;0;0;67;
$GPXUP;3635;08:21:41;0;50	03342;8	48251;0;0;65;
$GPXUP;3635;08:21:42;0;50	03348;8	48275;0;0;66;
$GPXUP;3635;08:21:43;0;50	03354;8	48299;0;0;64;
$GPXUP;3635;08:21:44;0;50	0336;8	48321;0;0;61;
$GPXUP;3635;08:21:45;0;50	03364;8	48344;0;0;60;
$GPXUP;3635;08:21:46;0;50	03367;8	48366;0;0;58;
$GPXUP;3635;08:21:47;0;50	03372;8	48387;0;0;59;
$GPXUP;3635;08:21:48;0;50	03378;8	48408;0;0;60;
$GPXUP;3635;08:21:49;0;50	03384;8	4843;0;0;64;
$GPXUP;3635;08:21:50;0;50	03388;8	48454;0;0;65;
$GPXUP;3635;08:21:51;0;50	03393;8	48478;0;0;62;
$GPXUP;3635;08:21:52;0;50	03399;8	485;0;0;59;
$GPXUP;3635;08:21:53;0;50	03404;8	48522;0;0;58;
$GPXUP;3635;08:21:54;0;50	03408;8	48544;0;0;58;
$GPXUP;3635;08:21:55;0;50	03414;8	48564;0;0;57;
$GPXUP;3635;08:21:56;0;50	0342;8	48583;0;0;56;
$GPXUP;3635;08:21:57;0;50	03428;8	48599;0;0;53;
$GPXUP;3635;08:21:58;0;50	03438;8	48612;0;0;50;
$GPXUP;3635;08:21:59;0;50	03449;8	48623;0;0;50;
$GPXUP;3635;08:22:00;0;50	0346;8	48633;0;0;49;
$GPXUP;3635;08:22:01;0;50	03468;8	48646;0;0;55;
$GPXUP;3635;08:22:02;0;50	03476;8	48662;0;0;55;
$GPXUP;3635;08:22:03;0;50	03484;8	4868;0;0;60;
$GPXUP;3635;08:22:04;0;50	03492;8	48701;0;0;62;
$GPXUP;3635;08:22:05;0;50	035;8	48723;0;0;62;
$GPXUP;3635;08:22:06;0;50	03506;8	48746;0;0;61;
$GPXUP;3635;08:22:07;0;50	03512;8	48768;0;0;60;
$GPXUP;3635;08:22:08;0;50	03519;8	48788;0;0;59;
$GPXUP;3635;08:22:09;0;50	03529;8	48804;0;0;58;
$GPXUP;3635;08:22:10;0;50	03543;8	48815;0;0;60;
$GPXUP;3635;08:22:11;0;50	03557;8	48821;0;0;54;
$GPXUP;3635;08:22:12;0;50	03568;8	48828;0;0;51;
$GPXUP;3635;08:22:13;0;50	03579;8	48838;0;0;54;
$GPXUP;3635;08:22:14;0;50	0359;8	48849;0;0;55;
$GPXUP;3635;08:22:15;0;50	03603;8	48857;0;0;57;
$GPXUP;3635;08:22:16;0;50	03618;8	48861;0;0;60;
$GPXUP;3635;08:22:17;0;50	03633;8	4886;0;0;57;
$GPXUP;3635;08:22:18;0;50	03648;8	48857;0;0;56;
$GPXUP;3635;08:22:19;0;50	0366;8	48858;0;0;48;
$GPXUP;3635;08:22:20;0;50	03672;8	48864;0;0;51;
$GPXUP;3635;08:22:21;0;50	03684;8	48872;0;0;54;
$GPXUP;3635;08:22:22;0;50	03697;8	48882;0;0;56;
$GPXUP;3635;08:22:23;0;50	0371;8	48891;0;0;57;
$GPXUP;3635;08:22:24;0;50	03723;8	489;0;0;57;
$GPXUP;3635;08:22:25;0;50	03736;8	4891;0;0;56;
$GPXUP;3635;08:22:26;0;50	03748;8	48924;0;0;60;
$GPXUP;3635;08:22:27;0;50	03758;8	4894;0;0;56;
$GPXUP;3635;08:22:28;0;50	03768;8	48956;0;0;55;
$GPXUP;3635;08:22:29;0;50	03778;8	4897;0;0;55;
$GPXUP;3635;08:22:30;0;50	03787;8	48986;0;0;50;
$GPXUP;3635;08:22:31;0;50	03794;8	49003;0;0;52;
$GPXUP;3635;08:22:32;0;50	03802;8	49019;0;0;53;
$GPXUP;3635;08:22:33;0;50	03812;8	49032;0;0;57;
$GPXUP;3635;08:22:34;0;50	03825;8	49042;0;0;58;
$GPXUP;3635;08:22:35;0;50	03839;8	49047;0;0;54;
$GPXUP;3635;08:22:36;0;50	03852;8	49051;0;0;52;
$GPXUP;3635;08:22:37;0;50	03864;8	49051;0;0;51;
$GPXUP;3635;08:22:38;0;50	03877;8	49052;0;0;53;
$GPXUP;3635;08:22:39;0;50	03891;8	49056;0;0;58;
$GPXUP;3635;08:22:40;0;50	03906;8	49065;0;0;63;
$GPXUP;3635;08:22:41;0;50	03921;8	49073;0;0;65;
$GPXUP;3635;08:22:42;0;50	03936;8	4908;0;0;63;
$GPXUP;3635;08:22:43;0;50	03952;8	49086;0;0;63;
$GPXUP;3635;08:22:44;0;50	03968;8	49089;0;0;63;
$GPXUP;3635;08:22:45;0;50	03984;8	49092;0;0;65;
$GPXUP;3635;08:22:46;0;50	03999;8	49097;0;0;65;
$GPXUP;3635;08:22:47;0;50	04014;8	49104;0;0;67;
$GPXUP;3635;08:22:48;0;50	0403;8	49114;0;0;67;
$GPXUP;3635;08:22:49;0;50	04044;8	49128;0;0;63;
$GPXUP;3635;08:22:50;0;50	04055;8	49145;0;0;56;
$GPXUP;3635;08:22:51;0;50	04062;8	49163;0;0;53;
$GPXUP;3635;08:22:52;0;50	04067;8	49181;0;0;53;
$GPXUP;3635;08:22:53;0;50	04073;8	49199;0;0;52;
$GPXUP;3635;08:22:54;0;50	04078;8	49217;0;0;52;
$GPXUP;3635;08:22:55;0;50	04085;8	49234;0;0;51;
$GPXUP;3635;08:22:56;0;50	04095;8	49247;0;0;51;
$GPXUP;3635;08:22:57;0;50	04106;8	49257;0;0;50;
$GPXUP;3635;08:22:58;0;50	04118;8	49265;0;0;53;
$GPXUP;3635;08:22:59;0;50	0413;8	49272;0;0;54;
$GPXUP;3635;08:23:00;0;50	04144;8	49279;0;0;55;
$GPXUP;3635;08:23:01;0;50	04157;8	49288;0;0;55;
$GPXUP;3635;08:23:02;0;50	04169;8	49299;0;0;57;
$GPXUP;3635;08:23:03;0;50	0418;8	49315;0;0;56;
$GPXUP;3635;08:23:04;0;50	04189;8	49332;0;0;56;
$GPXUP;3635;08:23:05;0;50	04196;8	49351;0;0;57;
$GPXUP;3635;08:23:06;0;50	04204;8	49371;0;0;57;
$GPXUP;3635;08:23:07;0;50	0421;8	49389;0;0;50;
$GPXUP;3635;08:23:08;0;50	04219;8	49403;0;0;47;
$GPXUP;3635;08:23:09;0;50	0423;8	49411;0;0;52;
$GPXUP;3635;08:23:10;0;50	04244;8	49414;0;0;53;
$GPXUP;3635;08:23:11;0;50	04257;8	49418;0;0;51;
$GPXUP;3635;08:23:12;0;50	0427;8	49422;0;0;55;
$GPXUP;3635;08:23:13;0;50	04283;8	49429;0;0;58;
$GPXUP;3635;08:23:14;0;50	04296;8	49436;0;0;58;
$GPXUP;3635;08:23:15;0;50	0431;8	49445;0;0;57;
$GPXUP;3635;08:23:16;0;50	04322;8	49457;0;0;56;
$GPXUP;3635;08:23:17;0;50	04332;8	49473;0;0;54;
$GPXUP;3635;08:23:18;0;50	0434;8	4949;0;0;55;
$GPXUP;3635;08:23:19;0;50	04346;8	49508;0;0;53;
$GPXUP;3635;08:23:20;0;50	04353;8	49527;0;0;56;
$GPXUP;3635;08:23:21;0;50	04362;8	49543;0;0;59;
$GPXUP;3635;08:23:22;0;50	04376;8	49557;0;0;63;
$GPXUP;3635;08:23:23;0;50	04388;8	4957;0;0;60;
$GPXUP;3635;08:23:24;0;50	04402;8	49581;0;0;59;
$GPXUP;3635;08:23:25;0;50	04415;8	49588;0;0;59;
$GPXUP;3635;08:23:26;0;50	04431;8	49591;0;0;63;
$GPXUP;3635;08:23:27;0;50	04443;8	49596;0;0;57;
$GPXUP;3635;08:23:28;0;50	04456;8	49607;0;0;57;
$GPXUP;3635;08:23:29;0;50	04465;8	49623;0;0;56;
$GPXUP;3635;08:23:30;0;50	04473;8	4964;0;0;55;
$GPXUP;3635;08:23:31;0;50	04482;8	49658;0;0;55;
$GPXUP;3635;08:23:32;0;50	04489;8	49675;0;0;55;
$GPXUP;3635;08:23:33;0;50	04495;8	49695;0;0;56;
$GPXUP;3635;08:23:34;0;50	045;8	49716;0;0;57;
$GPXUP;3635;08:23:35;0;50	04504;8	49737;0;0;57;
$GPXUP;3635;08:23:36;0;50	04508;8	4976;0;0;59;
$GPXUP;3635;08:23:37;0;50	04514;8	49782;0;0;61;
$GPXUP;3635;08:23:38;0;50	04524;8	498;0;0;64;
$GPXUP;3635;08:23:39;0;50	04536;8	49814;0;0;61;
$GPXUP;3635;08:23:40;0;50	0455;8	49826;0;0;63;
$GPXUP;3635;08:23:41;0;50	04564;8	49835;0;0;62;
$GPXUP;3635;08:23:42;0;50	04578;8	49842;0;0;58;
$GPXUP;3635;08:23:43;0;50	04592;8	49848;0;0;59;
$GPXUP;3635;08:23:44;0;50	04606;8	49854;0;0;58;
$GPXUP;3635;08:23:45;0;50	04619;8	49861;0;0;61;
$GPXUP;3635;08:23:46;0;50	04633;8	49869;0;0;59;
$GPXUP;3635;08:23:47;0;50	04646;8	4988;0;0;58;
$GPXUP;3635;08:23:48;0;50	04658;8	49892;0;0;59;
$GPXUP;3635;08:23:49;0;50	0467;8	49904;0;0;58;
$GPXUP;3635;08:23:50;0;50	04683;8	49917;0;0;60;
$GPXUP;3635;08:23:51;0;50	04695;8	49931;0;0;58;
$GPXUP;3635;08:23:52;0;50	04705;8	49946;0;0;57;
$GPXUP;3635;08:23:53;0;50	04716;8	49962;0;0;58;
$GPXUP;3635;08:23:54;0;50	04726;8	49979;0;0;54;
$GPXUP;3635;08:23:55;0;50	04735;8	49994;0;0;52;
$GPXUP;3635;08:23:56;0;50	04746;8	50006;0;0;51;
$GPXUP;3635;08:23:57;0;50	04756;8	50017;0;0;52;
$GPXUP;3635;08:23:58;0;50	04767;8	50028;0;0;54;
$GPXUP;3635;08:23:59;0;50	04778;8	5004;0;0;55;
$GPXUP;3635;08:24:00;0;50	04788;8	50055;0;0;57;
$GPXUP;3635;08:24:01;0;50	04795;8	50075;0;0;59;
$GPXUP;3635;08:24:02;0;50	04803;8	50095;0;0;57;
$GPXUP;3635;08:24:03;0;50	04812;8	50113;0;0;58;
$GPXUP;3635;08:24:04;0;50	04823;8	50128;0;0;62;
$GPXUP;3635;08:24:05;0;50	04836;8	50141;0;0;66;
$GPXUP;3635;08:24:06;0;50	04849;8	50155;0;0;65;
$GPXUP;3635;08:24:07;0;50	04861;8	5017;0;0;68;
$GPXUP;3635;08:24:08;0;50	04874;8	50189;0;0;68;
$GPXUP;3635;08:24:09;0;50	04884;8	50212;0;0;68;
$GPXUP;3635;08:24:10;0;50	04892;8	50235;0;0;65;
$GPXUP;3635;08:24:11;0;50	04897;8	50258;0;0;65;
$GPXUP;3635;08:24:12;0;50	04902;8	50281;0;0;63;
$GPXUP;3635;08:24:13;0;50	04907;8	50303;0;0;61;
$GPXUP;3635;08:24:14;0;50	0491;8	50327;0;0;61;
$GPXUP;3635;08:24:15;0;50	04914;8	5035;0;0;62;
$GPXUP;3635;08:24:16;0;50	0492;8	50373;0;0;61;
$GPXUP;3635;08:24:17;0;50	04927;8	50394;0;0;60;
$GPXUP;3635;08:24:18;0;50	04934;8	50415;0;0;59;
$GPXUP;3635;08:24:19;0;50	04941;8	50435;0;0;58;
$GPXUP;3635;08:24:20;0;50	04948;8	50454;0;0;57;
$GPXUP;3635;08:24:21;0;50	04954;8	50474;0;0;60;
$GPXUP;3635;08:24:22;0;50	04959;8	50497;0;0;60;
$GPXUP;3635;08:24:23;0;50	04964;8	50519;0;0;61;
$GPXUP;3635;08:24:24;0;50	04967;8	50543;0;0;58;
$GPXUP;3635;08:24:25;0;50	04972;8	50563;0;0;57;
$GPXUP;3635;08:24:26;0;50	04979;8	50582;0;0;56;
$GPXUP;3635;08:24:27;0;50	04987;8	506;0;0;56;
$GPXUP;3635;08:24:28;0;50	04996;8	50618;0;0;56;
$GPXUP;3635;08:24:29;0;50	05003;8	50636;0;0;55;
$GPXUP;3635;08:24:30;0;50	05012;8	50653;0;0;55;
$GPXUP;3635;08:24:31;0;50	05021;8	50667;0;0;52;
$GPXUP;3635;08:24:32;0;50	05031;8	5068;0;0;54;
$GPXUP;3635;08:24:33;0;50	05042;8	50692;0;0;54;
$GPXUP;3635;08:24:34;0;50	05054;8	50703;0;0;56;
$GPXUP;3635;08:24:35;0;50	05068;8	50709;0;0;56;
$GPXUP;3635;08:24:36;0;50	05082;8	50713;0;0;56;
$GPXUP;3635;08:24:37;0;50	05095;8	50719;0;0;55;
$GPXUP;3635;08:24:38;0;50	05107;8	5073;0;0;54;
$GPXUP;3635;08:24:39;0;50	05117;8	50745;0;0;56;
$GPXUP;3635;08:24:40;0;50	05126;8	50761;0;0;56;
$GPXUP;3635;08:24:41;0;50	05134;8	50778;0;0;57;
$GPXUP;3635;08:24:42;0;50	05142;8	50798;0;0;58;
$GPXUP;3635;08:24:43;0;50	05149;8	50818;0;0;60;
$GPXUP;3635;08:24:44;0;50	05156;8	50839;0;0;60;
$GPXUP;3635;08:24:45;0;50	05163;8	5086;0;0;61;
$GPXUP;3635;08:24:46;0;50	05171;8	5088;0;0;61;
$GPXUP;3635;08:24:47;0;50	05176;8	50902;0;0;63;
$GPXUP;3635;08:24:48;0;50	05178;8	50926;0;0;59;
$GPXUP;3635;08:24:49;0;50	0518;8	50949;0;0;59;
$GPXUP;3635;08:24:50;0;50	0518;8	50972;0;0;57;
$GPXUP;3635;08:24:51;0;50	05181;8	50993;0;0;55;
$GPXUP;3635;08:24:52;0;50	05182;8	51014;0;0;51;
$GPXUP;3635;08:24:53;0;50	05186;8	51033;0;0;50;
$GPXUP;3635;08:24:54;0;50	0519;8	51051;0;0;50;
$GPXUP;3635;08:24:55;0;50	05197;8	51067;0;0;49;
$GPXUP;3635;08:24:56;0;50	05207;8	51077;0;0;49;
$GPXUP;3635;08:24:57;0;50	05218;8	51082;0;0;52;
$GPXUP;3635;08:24:58;0;50	0523;8	51089;0;0;50;
$GPXUP;3635;08:24:59;0;50	05242;8	51094;0;0;53;
$GPXUP;3635;08:25:00;0;50	05256;8	51094;0;0;56;
$GPXUP;3635;08:25:01;0;50	0527;8	51092;0;0;54;
$GPXUP;3635;08:25:02;0;50	05284;8	51093;0;0;54;
$GPXUP;3635;08:25:03;0;50	05295;8	51102;0;0;51;
$GPXUP;3635;08:25:04;0;50	05304;8	51116;0;0;50;
$GPXUP;3635;08:25:05;0;50	0531;8	51133;0;0;53;
$GPXUP;3635;08:25:06;0;50	05316;8	51151;0;0;51;
$GPXUP;3635;08:25:07;0;50	05321;8	5117;0;0;51;
$GPXUP;3635;08:25:08;0;50	05328;8	51187;0;0;54;
$GPXUP;3635;08:25:09;0;50	05338;8	51201;0;0;57;
$GPXUP;3635;08:25:10;0;50	05351;8	51214;0;0;60;
$GPXUP;3635;08:25:11;0;50	05365;8	51224;0;0;63;
$GPXUP;3635;08:25:12;0;50	0538;8	51234;0;0;63;
$GPXUP;3635;08:25:13;0;50	05395;8	51244;0;0;62;
$GPXUP;3635;08:25:14;0;50	05409;8	51254;0;0;61;
$GPXUP;3635;08:25:15;0;50	05421;8	51265;0;0;56;
$GPXUP;3635;08:25:16;0;50	05432;8	51279;0;0;57;
$GPXUP;3635;08:25:17;0;50	05441;8	51297;0;0;58;
$GPXUP;3635;08:25:18;0;50	05448;8	51316;0;0;59;
$GPXUP;3635;08:25:19;0;50	05454;8	51338;0;0;60;
$GPXUP;3635;08:25:20;0;50	05459;8	5136;0;0;60;
$GPXUP;3635;08:25:21;0;50	05462;8	51383;0;0;60;
$GPXUP;3635;08:25:22;0;50	05463;8	51407;0;0;61;
$GPXUP;3635;08:25:23;0;50	05466;8	51429;0;0;57;
$GPXUP;3635;08:25:24;0;50	05471;8	51449;0;0;56;
$GPXUP;3635;08:25:25;0;50	05476;8	51468;0;0;52;
$GPXUP;3635;08:25:26;0;50	05483;8	51485;0;0;51;
$GPXUP;3635;08:25:27;0;50	0549;8	51502;0;0;52;
$GPXUP;3635;08:25:28;0;50	05497;8	5152;0;0;55;
$GPXUP;3635;08:25:29;0;50	05502;8	51539;0;0;55;
$GPXUP;3635;08:25:30;0;50	05508;8	51559;0;0;55;
$GPXUP;3635;08:25:31;0;50	05514;8	51578;0;0;55;
$GPXUP;3635;08:25:32;0;50	0552;8	51598;0;0;59;
$GPXUP;3635;08:25:33;0;50	05526;8	51618;0;0;59;
$GPXUP;3635;08:25:34;0;50	05531;8	5164;0;0;63;
$GPXUP;3635;08:25:35;0;50	05535;8	51664;0;0;61;
$GPXUP;3635;08:25:36;0;50	05538;8	51686;0;0;61;
$GPXUP;3635;08:25:37;0;50	0554;8	51709;0;0;60;
$GPXUP;3635;08:25:38;0;50	05544;8	51733;0;0;61;
$GPXUP;3635;08:25:39;0;50	05548;8	51755;0;0;59;
$GPXUP;3635;08:25:40;0;50	05555;8	51776;0;0;61;
$GPXUP;3635;08:25:41;0;50	05564;8	51796;0;0;56;
$GPXUP;3635;08:25:42;0;50	05575;8	51809;0;0;54;
$GPXUP;3635;08:25:43;0;50	05587;8	51816;0;0;53;
$GPXUP;3635;08:25:44;0;50	056;8	51821;0;0;53;
$GPXUP;3635;08:25:45;0;50	05613;8	51825;0;0;54;
$GPXUP;3635;08:25:46;0;50	05626;8	51832;0;0;53;
$GPXUP;3635;08:25:47;0;50	05638;8	51838;0;0;52;
$GPXUP;3635;08:25:48;0;50	0565;8	51846;0;0;52;
$GPXUP;3635;08:25:49;0;50	05662;8	51855;0;0;53;
$GPXUP;3635;08:25:50;0;50	05674;8	51865;0;0;54;
$GPXUP;3635;08:25:51;0;50	05684;8	51878;0;0;56;
$GPXUP;3635;08:25:52;0;50	05693;8	51894;0;0;56;
$GPXUP;3635;08:25:53;0;50	05702;8	51912;0;0;54;
$GPXUP;3635;08:25:54;0;50	05709;8	51928;0;0;52;
$GPXUP;3635;08:25:55;0;50	05715;8	51946;0;0;54;
$GPXUP;3635;08:25:56;0;50	05719;8	51966;0;0;56;
$GPXUP;3635;08:25:57;0;50	05724;8	51986;0;0;57;
$GPXUP;3635;08:25:58;0;50	05727;8	52007;0;0;55;
$GPXUP;3635;08:25:59;0;50	05732;8	52028;0;0;57;
$GPXUP;3635;08:26:00;0;50	0574;8	52047;0;0;57;
$GPXUP;3635;08:26:01;0;50	05749;8	52064;0;0;58;
$GPXUP;3635;08:26:02;0;50	05761;8	52078;0;0;61;
$GPXUP;3635;08:26:03;0;50	05774;8	52091;0;0;62;
$GPXUP;3635;08:26:04;0;50	05788;8	52102;0;0;63;
$GPXUP;3635;08:26:05;0;50	05802;8	52112;0;0;61;
$GPXUP;3635;08:26:06;0;50	05816;8	52124;0;0;60;
$GPXUP;3635;08:26:07;0;50	05828;8	52138;0;0;60;
$GPXUP;3635;08:26:08;0;50	05839;8	52153;0;0;60;
$GPXUP;3635;08:26:09;0;50	0585;8	52168;0;0;59;
$GPXUP;3635;08:26:10;0;50	05862;8	52182;0;0;62;
$GPXUP;3635;08:26:11;0;50	05873;8	52198;0;0;60;
$GPXUP;3635;08:26:12;0;50	05883;8	52216;0;0;60;
$GPXUP;3635;08:26:13;0;50	05893;8	52236;0;0;61;
$GPXUP;3635;08:26:14;0;50	05901;8	52256;0;0;61;
$GPXUP;3635;08:26:15;0;50	05907;8	52277;0;0;61;
$GPXUP;3635;08:26:16;0;50	05914;8	52299;0;0;60;
$GPXUP;3635;08:26:17;0;50	0592;8	5232;0;0;57;
$GPXUP;3635;08:26:18;0;50	05926;8	52339;0;0;55;
$GPXUP;3635;08:26:19;0;50	0593;8	52359;0;0;55;
$GPXUP;3635;08:26:20;0;50	05935;8	52381;0;0;56;
$GPXUP;3635;08:26:21;0;50	05941;8	524;0;0;55;
$GPXUP;3635;08:26:22;0;50	05948;8	52419;0;0;56;
$GPXUP;3635;08:26:23;0;50	05955;8	52437;0;0;56;
$GPXUP;3635;08:26:24;0;50	05964;8	52453;0;0;57;
$GPXUP;3635;08:26:25;0;50	05975;8	52466;0;0;57;
$GPXUP;3635;08:26:26;0;50	05986;8	5248;0;0;56;
$GPXUP;3635;08:26:27;0;50	05995;8	52497;0;0;56;
$GPXUP;3635;08:26:28;0;50	06002;8	52516;0;0;57;
$GPXUP;3635;08:26:29;0;50	06006;8	52536;0;0;57;
$GPXUP;3635;08:26:30;0;50	0601;8	52558;0;0;57;
$GPXUP;3635;08:26:31;0;50	06013;8	5258;0;0;56;
$GPXUP;3635;08:26:32;0;50	06012;8	52601;0;0;51;
$GPXUP;3635;08:26:33;0;50	0601;8	5262;0;0;50;
$GPXUP;3635;08:26:34;0;50	06006;8	52638;0;0;51;
$GPXUP;3635;08:26:35;0;50	06003;8	52658;0;0;51;
$GPXUP;3635;08:26:36;0;50	06002;8	52678;0;0;55;
$GPXUP;3635;08:26:37;0;50	06003;8	527;0;0;54;
$GPXUP;3635;08:26:38;0;50	06006;8	5272;0;0;52;
$GPXUP;3635;08:26:39;0;50	06012;8	52738;0;0;51;
$GPXUP;3635;08:26:40;0;50	0602;8	52754;0;0;51;
$GPXUP;3635;08:26:41;0;50	0603;8	52767;0;0;52;
$GPXUP;3635;08:26:42;0;50	06039;8	52781;0;0;53;
$GPXUP;3635;08:26:43;0;50	06046;8	52799;0;0;58;
$GPXUP;3635;08:26:44;0;50	0605;8	5282;0;0;59;
$GPXUP;3635;08:26:45;0;50	06051;8	52843;0;0;58;
$GPXUP;3635;08:26:46;0;50	06054;8	52866;0;0;59;
$GPXUP;3635;08:26:47;0;50	06055;8	5289;0;0;67;
$GPXUP;3635;08:26:48;0;50	06048;8	52912;0;0;68;
$GPXUP;3635;08:26:49;0;50	06036;8	52931;0;0;72;
$GPXUP;3635;08:26:50;0;50	06022;8	52949;0;0;74;
$GPXUP;3635;08:26:51;0;50	06008;8	52969;0;0;74;
$GPXUP;3635;08:26:52;0;50	05996;8	52992;0;0;76;
$GPXUP;3635;08:26:53;0;50	05989;8	53018;0;0;70;
$GPXUP;3635;08:26:54;0;50	05984;8	53044;0;0;70;
$GPXUP;3635;08:26:55;0;50	05978;8	53068;0;0;67;
$GPXUP;3635;08:26:56;0;50	05971;8	53092;0;0;65;
$GPXUP;3635;08:26:57;0;50	05966;8	53116;0;0;68;
$GPXUP;3635;08:26:58;0;50	05961;8	53141;0;0;67;
$GPXUP;3635;08:26:59;0;50	05955;8	53165;0;0;66;
$GPXUP;3635;08:27:00;0;50	05948;8	53187;0;0;66;
$GPXUP;3635;08:27:01;0;50	0594;8	53209;0;0;65;
$GPXUP;3635;08:27:02;0;50	05935;8	53231;0;0;61;
$GPXUP;3635;08:27:03;0;50	05933;8	53254;0;0;61;
$GPXUP;3635;08:27:04;0;50	05934;8	53276;0;0;56;
$GPXUP;3635;08:27:05;0;50	05937;8	53297;0;0;56;
$GPXUP;3635;08:27:06;0;50	05943;8	53317;0;0;55;
$GPXUP;3635;08:27:07;0;50	0595;8	53336;0;0;55;
$GPXUP;3635;08:27:08;0;50	0596;8	53351;0;0;55;
$GPXUP;3635;08:27:09;0;50	05971;8	53365;0;0;52;
$GPXUP;3635;08:27:10;0;50	05982;8	53376;0;0;50;
$GPXUP;3635;08:27:11;0;50	05994;8	53385;0;0;50;
$GPXUP;3635;08:27:12;0;50	06004;8	53392;0;0;52;
$GPXUP;3635;08:27:13;0;50	06016;8	534;0;0;51;
$GPXUP;3635;08:27:14;0;50	06028;8	5341;0;0;52;
$GPXUP;3635;08:27:15;0;50	06039;8	53421;0;0;52;
$GPXUP;3635;08:27:16;0;50	0605;8	53431;0;0;53;
$GPXUP;3635;08:27:17;0;50	06063;8	5344;0;0;55;
$GPXUP;3635;08:27:18;0;50	06076;8	53449;0;0;56;
$GPXUP;3635;08:27:19;0;50	0609;8	53457;0;0;54;
$GPXUP;3635;08:27:20;0;50	06102;8	53465;0;0;53;
$GPXUP;3635;08:27:21;0;50	06114;8	53473;0;0;50;
$GPXUP;3635;08:27:22;0;50	06126;8	53481;0;0;49;
$GPXUP;3635;08:27:23;0;50	06137;8	5349;0;0;51;
$GPXUP;3635;08:27:24;0;50	06148;8	535;0;0;53;
$GPXUP;3635;08:27:25;0;50	06158;8	53514;0;0;51;
$GPXUP;3635;08:27:26;0;50	06166;8	53529;0;0;49;
$GPXUP;3635;08:27:27;0;50	06172;8	53545;0;0;49;
$GPXUP;3635;08:27:28;0;50	06178;8	53563;0;0;50;
$GPXUP;3635;08:27:29;0;50	06182;8	53581;0;0;49;
$GPXUP;3635;08:27:30;0;50	06187;8	53599;0;0;49;
$GPXUP;3635;08:27:31;0;50	06192;8	53617;0;0;51;
$GPXUP;3635;08:27:32;0;50	06199;8	53634;0;0;51;
$GPXUP;3635;08:27:33;0;50	06207;8	53649;0;0;50;
$GPXUP;3635;08:27:34;0;50	06212;8	53666;0;0;49;
$GPXUP;3635;08:27:35;0;50	06214;8	53685;0;0;52;
$GPXUP;3635;08:27:36;0;50	06216;8	53705;0;0;49;
$GPXUP;3635;08:27:37;0;50	0622;8	53724;0;0;54;
$GPXUP;3635;08:27:38;0;50	06226;8	53744;0;0;54;
$GPXUP;3635;08:27:39;0;50	06234;8	53762;0;0;55;
$GPXUP;3635;08:27:40;0;50	06242;8	53778;0;0;55;
$GPXUP;3635;08:27:41;0;50	06251;8	53795;0;0;52;
$GPXUP;3635;08:27:42;0;50	06259;8	53811;0;0;54;
$GPXUP;3635;08:27:43;0;50	06268;8	53826;0;0;54;
$GPXUP;3635;08:27:44;0;50	06276;8	53844;0;0;53;
$GPXUP;3635;08:27:45;0;50	06281;8	53863;0;0;55;
$GPXUP;3635;08:27:46;0;50	06286;8	53883;0;0;55;
$GPXUP;3635;08:27:47;0;50	06291;8	53904;0;0;54;
$GPXUP;3635;08:27:48;0;50	06297;8	53922;0;0;53;
$GPXUP;3635;08:27:49;0;50	063;8	53943;0;0;56;
$GPXUP;3635;08:27:50;0;50	06303;8	53965;0;0;58;
$GPXUP;3635;08:27:51;0;50	06307;8	53986;0;0;53;
$GPXUP;3635;08:27:52;0;50	06314;8	54003;0;0;52;
$GPXUP;3635;08:27:53;0;50	06323;8	54017;0;0;53;
$GPXUP;3635;08:27:54;0;50	06334;8	54029;0;0;54;
$GPXUP;3635;08:27:55;0;50	06346;8	54039;0;0;54;
$GPXUP;3635;08:27:56;0;50	06358;8	54048;0;0;52;
$GPXUP;3635;08:27:57;0;50	0637;8	54057;0;0;56;
$GPXUP;3635;08:27:58;0;50	06382;8	54069;0;0;55;
$GPXUP;3635;08:27:59;0;50	06391;8	54084;0;0;54;
$GPXUP;3635;08:28:00;0;50	06398;8	54103;0;0;56;
$GPXUP;3635;08:28:01;0;50	06402;8	54123;0;0;55;
$GPXUP;3635;08:28:02;0;50	06405;8	54143;0;0;54;
$GPXUP;3635;08:28:03;0;50	06409;8	54163;0;0;55;
$GPXUP;3635;08:28:04;0;50	06412;8	54184;0;0;57;
$GPXUP;3635;08:28:05;0;50	06414;8	54206;0;0;60;
$GPXUP;3635;08:28:06;0;50	06418;8	54228;0;0;58;
$GPXUP;3635;08:28:07;0;50	06424;8	54249;0;0;57;
$GPXUP;3635;08:28:08;0;50	06431;8	5427;0;0;58;
$GPXUP;3635;08:28:09;0;50	06439;8	54288;0;0;58;
$GPXUP;3635;08:28:10;0;50	06447;8	54307;0;0;57;
$GPXUP;3635;08:28:11;0;50	06455;8	54326;0;0;59;
$GPXUP;3635;08:28:12;0;50	06462;8	54347;0;0;59;
$GPXUP;3635;08:28:13;0;50	06468;8	54369;0;0;60;
$GPXUP;3635;08:28:14;0;50	06471;8	54392;0;0;59;
$GPXUP;3635;08:28:15;0;50	06472;8	54414;0;0;58;
$GPXUP;3635;08:28:16;0;50	06475;8	54435;0;0;56;
$GPXUP;3635;08:28:17;0;50	06481;8	54454;0;0;59;
$GPXUP;3635;08:28:18;0;50	06489;8	54473;0;0;58;
$GPXUP;3635;08:28:19;0;50	06498;8	54491;0;0;58;
$GPXUP;3635;08:28:20;0;50	06508;8	54508;0;0;58;
$GPXUP;3635;08:28:21;0;50	0652;8	54524;0;0;61;
$GPXUP;3635;08:28:22;0;50	0653;8	54543;0;0;62;
$GPXUP;3635;08:28:23;0;50	0654;8	54563;0;0;62;
$GPXUP;3635;08:28:24;0;50	06552;8	54579;0;0;63;
$GPXUP;3635;08:28:25;0;50	06566;8	54589;0;0;58;
$GPXUP;3635;08:28:26;0;50	0658;8	54595;0;0;58;
$GPXUP;3635;08:28:27;0;50	06594;8	54604;0;0;59;
$GPXUP;3635;08:28:28;0;50	06607;8	54615;0;0;60;
$GPXUP;3635;08:28:29;0;50	06618;8	5463;0;0;60;
$GPXUP;3635;08:28:30;0;50	06628;8	54648;0;0;60;
$GPXUP;3635;08:28:31;0;50	06635;8	5467;0;0;61;
$GPXUP;3635;08:28:32;0;50	0664;8	54692;0;0;59;
$GPXUP;3635;08:28:33;0;50	06644;8	54716;0;0;60;
$GPXUP;3635;08:28:34;0;50	06646;8	54738;0;0;58;
$GPXUP;3635;08:28:35;0;50	06648;8	54761;0;0;58;
$GPXUP;3635;08:28:36;0;50	0665;8	54784;0;0;58;
$GPXUP;3635;08:28:37;0;50	06653;8	54806;0;0;57;
$GPXUP;3635;08:28:38;0;50	06655;8	54826;0;0;56;
$GPXUP;3635;08:28:39;0;50	06659;8	54846;0;0;53;
$GPXUP;3635;08:28:40;0;50	06665;8	54865;0;0;53;
$GPXUP;3635;08:28:41;0;50	06673;8	54883;0;0;55;
$GPXUP;3635;08:28:42;0;50	06683;8	54898;0;0;55;
$GPXUP;3635;08:28:43;0;50	06694;8	5491;0;0;55;
$GPXUP;3635;08:28:44;0;50	06706;8	54922;0;0;55;
$GPXUP;3635;08:28:45;0;50	06718;8	54934;0;0;55;
$GPXUP;3635;08:28:46;0;50	0673;8	54947;0;0;57;
$GPXUP;3635;08:28:47;0;50	0674;8	54962;0;0;57;
$GPXUP;3635;08:28:48;0;50	0675;8	54979;0;0;55;
$GPXUP;3635;08:28:49;0;50	06757;8	54998;0;0;55;
$GPXUP;3635;08:28:50;0;50	06763;8	55016;0;0;51;
$GPXUP;3635;08:28:51;0;50	06769;8	55034;0;0;51;
$GPXUP;3635;08:28:52;0;50	06776;8	55051;0;0;51;
$GPXUP;3635;08:28:53;0;50	06782;8	55068;0;0;51;
$GPXUP;3635;08:28:54;0;50	06788;8	55085;0;0;49;
$GPXUP;3635;08:28:55;0;50	06796;8	55099;0;0;49;
$GPXUP;3635;08:28:56;0;50	06805;8	55111;0;0;48;
$GPXUP;3635;08:28:57;0;50	06814;8	55123;0;0;50;
$GPXUP;3635;08:28:58;0;50	06823;8	55137;0;0;49;
$GPXUP;3635;08:28:59;0;50	06832;8	55151;0;0;49;
$GPXUP;3635;08:29:00;0;50	06837;8	55168;0;0;49;
$GPXUP;3635;08:29:01;0;50	0684;8	55186;0;0;49;
$GPXUP;3635;08:29:02;0;50	06841;8	55205;0;0;50;
$GPXUP;3635;08:29:03;0;50	06841;8	55225;0;0;53;
$GPXUP;3635;08:29:04;0;50	06841;8	55246;0;0;54;
$GPXUP;3635;08:29:05;0;50	06842;8	55267;0;0;54;
$GPXUP;3635;08:29:06;0;50	06844;8	55289;0;0;56;
$GPXUP;3635;08:29:07;0;50	06847;8	5531;0;0;54;
$GPXUP;3635;08:29:08;0;50	06851;8	5533;0;0;53;
$GPXUP;3635;08:29:09;0;50	06855;8	5535;0;0;54;
$GPXUP;3635;08:29:10;0;50	06859;8	5537;0;0;55;
$GPXUP;3635;08:29:11;0;50	06866;8	5539;0;0;55;
$GPXUP;3635;08:29:12;0;50	06872;8	55409;0;0;54;
$GPXUP;3635;08:29:13;0;50	06878;8	55427;0;0;54;
$GPXUP;3635;08:29:14;0;50	06882;8	55447;0;0;54;
$GPXUP;3635;08:29:15;0;50	06884;8	55469;0;0;55;
$GPXUP;3635;08:29:16;0;50	06885;8	55491;0;0;54;
$GPXUP;3635;08:29:17;0;50	06886;8	55511;0;0;52;
$GPXUP;3635;08:29:18;0;50	06887;8	55531;0;0;53;
$GPXUP;3635;08:29:19;0;50	06889;8	55552;0;0;53;
$GPXUP;3635;08:29:20;0;50	06892;8	55571;0;0;52;
$GPXUP;3635;08:29:21;0;50	06898;8	5559;0;0;53;
$GPXUP;3635;08:29:22;0;50	06906;8	55606;0;0;53;
$GPXUP;3635;08:29:23;0;50	06916;8	55621;0;0;51;
$GPXUP;3635;08:29:24;0;50	06925;8	55635;0;0;52;
$GPXUP;3635;08:29:25;0;50	06932;8	55651;0;0;51;
$GPXUP;3635;08:29:26;0;50	06938;8	5567;0;0;53;
$GPXUP;3635;08:29:27;0;50	06942;8	55688;0;0;52;
$GPXUP;3635;08:29:28;0;50	06945;8	55709;0;0;54;
$GPXUP;3635;08:29:29;0;50	06946;8	5573;0;0;56;
$GPXUP;3635;08:29:30;0;50	06947;8	55752;0;0;56;
$GPXUP;3635;08:29:31;0;50	06947;8	55774;0;0;56;
$GPXUP;3635;08:29:32;0;50	06947;8	55795;0;0;56;
$GPXUP;3635;08:29:33;0;50	06948;8	55817;0;0;54;
$GPXUP;3635;08:29:34;0;50	0695;8	55837;0;0;53;
$GPXUP;3635;08:29:35;0;50	06953;8	55857;0;0;55;
$GPXUP;3635;08:29:36;0;50	06957;8	55878;0;0;54;
$GPXUP;3635;08:29:37;0;50	06964;8	55897;0;0;55;
$GPXUP;3635;08:29:38;0;50	06972;8	55912;0;0;53;
$GPXUP;3635;08:29:39;0;50	06983;8	55925;0;0;51;
$GPXUP;3635;08:29:40;0;50	06993;8	55938;0;0;51;
$GPXUP;3635;08:29:41;0;50	07002;8	55951;0;0;53;
$GPXUP;3635;08:29:42;0;50	07012;8	55965;0;0;54;
$GPXUP;3635;08:29:43;0;50	07022;8	55978;0;0;54;
$GPXUP;3635;08:29:44;0;50	07033;8	55992;0;0;55;
$GPXUP;3635;08:29:45;0;50	07044;8	56004;0;0;53;
$GPXUP;3635;08:29:46;0;50	07056;8	56013;0;0;51;
$GPXUP;3635;08:29:47;0;50	07069;8	5602;0;0;53;
$GPXUP;3635;08:29:48;0;50	07081;8	56027;0;0;52;
$GPXUP;3635;08:29:49;0;50	07092;8	56034;0;0;47;
$GPXUP;3635;08:29:50;0;50	07103;8	56041;0;0;44;
$GPXUP;3635;08:29:51;0;50	07113;8	56047;0;0;46;
$GPXUP;3635;08:29:52;0;50	07124;8	56053;0;0;47;
$GPXUP;3635;08:29:53;0;50	07135;8	56061;0;0;47;
$GPXUP;3635;08:29:54;0;50	07144;8	56073;0;0;49;
$GPXUP;3635;08:29:55;0;50	07152;8	56089;0;0;50;
$GPXUP;3635;08:29:56;0;50	07156;8	56108;0;0;50;
$GPXUP;3635;08:29:57;0;50	0716;8	56126;0;0;50;
$GPXUP;3635;08:29:58;0;50	07161;8	56146;0;0;51;
$GPXUP;3635;08:29:59;0;50	07161;8	56166;0;0;51;
$GPXUP;3635;08:30:00;0;50	07161;8	56186;0;0;52;
$GPXUP;3635;08:30:01;0;50	07163;8	56205;0;0;47;
$GPXUP;3635;08:30:02;0;50	07165;8	56223;0;0;46;
$GPXUP;3635;08:30:03;0;50	07167;8	56241;0;0;50;
$GPXUP;3635;08:30:04;0;50	07172;8	56259;0;0;52;
$GPXUP;3635;08:30:05;0;50	07178;8	56278;0;0;52;
$GPXUP;3635;08:30:06;0;50	07184;8	56295;0;0;52;
$GPXUP;3635;08:30:07;0;50	07193;8	5631;0;0;53;
$GPXUP;3635;08:30:08;0;50	07202;8	56327;0;0;55;
$GPXUP;3635;08:30:09;0;50	07211;8	56343;0;0;54;
$GPXUP;3635;08:30:10;0;50	07219;8	5636;0;0;57;
$GPXUP;3635;08:30:11;0;50	07226;8	56379;0;0;56;
$GPXUP;3635;08:30:12;0;50	07232;8	56399;0;0;56;
$GPXUP;3635;08:30:13;0;50	07237;8	56419;0;0;55;
$GPXUP;3635;08:30:14;0;50	07241;8	56439;0;0;55;
$GPXUP;3635;08:30:15;0;50	07246;8	5646;0;0;56;
$GPXUP;3635;08:30:16;0;50	07252;8	5648;0;0;54;
$GPXUP;3635;08:30:17;0;50	07259;8	56498;0;0;55;
$GPXUP;3635;08:30:18;0;50	07268;8	56516;0;0;56;
$GPXUP;3635;08:30:19;0;50	07277;8	56533;0;0;58;
$GPXUP;3635;08:30:20;0;50	07287;8	5655;0;0;57;
$GPXUP;3635;08:30:21;0;50	07297;8	56566;0;0;57;
$GPXUP;3635;08:30:22;0;50	07308;8	56582;0;0;57;
$GPXUP;3635;08:30:23;0;50	07318;8	56598;0;0;56;
$GPXUP;3635;08:30:24;0;50	07327;8	56614;0;0;54;
$GPXUP;3635;08:30:25;0;50	07335;8	56632;0;0;54;
$GPXUP;3635;08:30:26;0;50	07339;8	56651;0;0;54;
$GPXUP;3635;08:30:27;0;50	07341;8	56673;0;0;58;
$GPXUP;3635;08:30:28;0;50	0734;8	56696;0;0;61;
$GPXUP;3635;08:30:29;0;50	0734;8	56719;0;0;62;
$GPXUP;3635;08:30:30;0;50	0734;8	56744;0;0;62;
$GPXUP;3635;08:30:31;0;50	07341;8	56768;0;0;60;
$GPXUP;3635;08:30:32;0;50	07346;8	56789;0;0;59;
$GPXUP;3635;08:30:33;0;50	07357;8	56807;0;0;67;
$GPXUP;3635;08:30:34;0;50	07372;8	56817;0;0;66;
$GPXUP;3635;08:30:35;0;50	07388;8	56824;0;0;70;
$GPXUP;3635;08:30:36;0;50	07403;8	56838;0;0;69;
$GPXUP;3635;08:30:37;0;50	07416;8	56856;0;0;68;
$GPXUP;3635;08:30:38;0;50	07428;8	56874;0;0;65;
$GPXUP;3635;08:30:39;0;50	07439;8	56894;0;0;66;
$GPXUP;3635;08:30:40;0;50	07446;8	56917;0;0;67;
$GPXUP;3635;08:30:41;0;50	07454;8	5694;0;0;68;
$GPXUP;3635;08:30:42;0;50	07464;8	56963;0;0;69;
$GPXUP;3635;08:30:43;0;50	07474;8	56985;0;0;72;
$GPXUP;3635;08:30:44;0;50	07485;8	57007;0;0;72;
$GPXUP;3635;08:30:45;0;50	07495;8	57031;0;0;73;
$GPXUP;3635;08:30:46;0;50	07506;8	57054;0;0;71;
$GPXUP;3635;08:30:47;0;50	07515;8	57077;0;0;69;
$GPXUP;3635;08:30:48;0;50	07522;8	57101;0;0;68;
$GPXUP;3635;08:30:49;0;50	07529;8	57124;0;0;67;
$GPXUP;3635;08:30:50;0;50	07537;8	57146;0;0;65;
$GPXUP;3635;08:30:51;0;50	07547;8	57166;0;0;68;
$GPXUP;3635;08:30:52;0;50	07558;8	57185;0;0;66;
$GPXUP;3635;08:30:53;0;50	0757;8	57203;0;0;64;
$GPXUP;3635;08:30:54;0;50	07581;8	5722;0;0;61;
$GPXUP;3635;08:30:55;0;50	07593;8	57237;0;0;61;
$GPXUP;3635;08:30:56;0;50	07604;8	5725;0;0;55;
$GPXUP;3635;08:30:57;0;50	07615;8	57264;0;0;58;
$GPXUP;3635;08:30:58;0;50	07624;8	5728;0;0;58;
$GPXUP;3635;08:30:59;0;50	0763;8	573;0;0;56;
$GPXUP;3635;08:31:00;0;50	07637;8	57318;0;0;58;
$GPXUP;3635;08:31:01;0;50	07648;8	57331;0;0;56;
$GPXUP;3635;08:31:02;0;50	0766;8	57341;0;0;55;
$GPXUP;3635;08:31:03;0;50	07673;8	57347;0;0;54;
$GPXUP;3635;08:31:04;0;50	07686;8	57352;0;0;53;
$GPXUP;3635;08:31:05;0;50	07698;8	57359;0;0;54;
$GPXUP;3635;08:31:06;0;50	07711;8	57366;0;0;56;
$GPXUP;3635;08:31:07;0;50	07723;8	57374;0;0;55;
$GPXUP;3635;08:31:08;0;50	07734;8	57386;0;0;59;
$GPXUP;3635;08:31:09;0;50	07745;8	57402;0;0;60;
$GPXUP;3635;08:31:10;0;50	07754;8	5742;0;0;61;
$GPXUP;3635;08:31:11;0;50	07764;8	5744;0;0;62;
$GPXUP;3635;08:31:12;0;50	07773;8	57459;0;0;61;
$GPXUP;3635;08:31:13;0;50	07782;8	57478;0;0;59;
$GPXUP;3635;08:31:14;0;50	07793;8	57493;0;0;61;
$GPXUP;3635;08:31:15;0;50	07806;8	57506;0;0;63;
$GPXUP;3635;08:31:16;0;50	0782;8	57519;0;0;65;
$GPXUP;3635;08:31:17;0;50	07833;8	57535;0;0;66;
$GPXUP;3635;08:31:18;0;50	07843;8	57554;0;0;66;
$GPXUP;3635;08:31:19;0;50	07853;8	57576;0;0;66;
$GPXUP;3635;08:31:20;0;50	07863;8	57598;0;0;65;
$GPXUP;3635;08:31:21;0;50	07873;8	57618;0;0;64;
$GPXUP;3635;08:31:22;0;50	07884;8	57637;0;0;64;
$GPXUP;3635;08:31:23;0;50	07894;8	57657;0;0;64;
$GPXUP;3635;08:31:24;0;50	07906;8	57675;0;0;66;
$GPXUP;3635;08:31:25;0;50	07919;8	5769;0;0;63;
$GPXUP;3635;08:31:26;0;50	07933;8	57703;0;0;64;
$GPXUP;3635;08:31:27;0;50	07947;8	57715;0;0;64;
$GPXUP;3635;08:31:28;0;50	0796;8	57727;0;0;58;
$GPXUP;3635;08:31:29;0;50	0797;8	57743;0;0;58;
$GPXUP;3635;08:31:30;0;50	0798;8	5776;0;0;60;
$GPXUP;3635;08:31:31;0;50	0799;8	57778;0;0;64;
$GPXUP;3635;08:31:32;0;50	08002;8	57795;0;0;64;
$GPXUP;3635;08:31:33;0;50	08014;8	57812;0;0;64;
$GPXUP;3635;08:31:34;0;50	08026;8	57828;0;0;65;
$GPXUP;3635;08:31:35;0;50	0804;8	57841;0;0;65;
$GPXUP;3635;08:31:36;0;50	08054;8	57854;0;0;64;
$GPXUP;3635;08:31:37;0;50	08069;8	57863;0;0;62;
$GPXUP;3635;08:31:38;0;50	08085;8	57868;0;0;63;
$GPXUP;3635;08:31:39;0;50	081;8	57871;0;0;65;
$GPXUP;3635;08:31:40;0;50	08114;8	57881;0;0;67;
$GPXUP;3635;08:31:41;0;50	08127;8	57898;0;0;68;
$GPXUP;3635;08:31:42;0;50	08137;8	57919;0;0;66;
$GPXUP;3635;08:31:43;0;50	08144;8	57941;0;0;62;
$GPXUP;3635;08:31:44;0;50	08151;8	57963;0;0;61;
$GPXUP;3635;08:31:45;0;50	08157;8	57984;0;0;58;
$GPXUP;3635;08:31:46;0;50	08164;8	58004;0;0;55;
$GPXUP;3635;08:31:47;0;50	0817;8	58021;0;0;53;
$GPXUP;3635;08:31:48;0;50	08178;8	58037;0;0;56;
$GPXUP;3635;08:31:49;0;50	08188;8	58053;0;0;60;
$GPXUP;3635;08:31:50;0;50	08201;8	58067;0;0;64;
$GPXUP;3635;08:31:51;0;50	08216;8	58077;0;0;66;
$GPXUP;3635;08:31:52;0;50	08232;8	58086;0;0;68;
$GPXUP;3635;08:31:53;0;50	08248;8	58095;0;0;69;
$GPXUP;3635;08:31:54;0;50	08263;8	58106;0;0;64;
$GPXUP;3635;08:31:55;0;50	08278;8	58118;0;0;62;
$GPXUP;3635;08:31:56;0;50	0829;8	58133;0;0;61;
$GPXUP;3635;08:31:57;0;50	083;8	5815;0;0;59;
$GPXUP;3635;08:31:58;0;50	08308;8	58169;0;0;54;
$GPXUP;3635;08:31:59;0;50	08313;8	58188;0;0;54;
$GPXUP;3635;08:32:00;0;50	08314;8	58208;0;0;53;
$GPXUP;3635;08:32:01;0;50	08316;8	58228;0;0;54;
$GPXUP;3635;08:32:02;0;50	0832;8	58247;0;0;50;
$GPXUP;3635;08:32:03;0;50	08326;8	58264;0;0;51;
$GPXUP;3635;08:32:04;0;50	08335;8	58278;0;0;52;
$GPXUP;3635;08:32:05;0;50	08346;8	58289;0;0;49;
$GPXUP;3635;08:32:06;0;50	08356;8	58298;0;0;48;
$GPXUP;3635;08:32:07;0;50	08366;8	58307;0;0;46;
$GPXUP;3635;08:32:08;0;50	08375;8	58318;0;0;50;
$GPXUP;3635;08:32:09;0;50	08383;8	58334;0;0;54;
$GPXUP;3635;08:32:10;0;50	08388;8	58354;0;0;56;
$GPXUP;3635;08:32:11;0;50	08391;8	58374;0;0;56;
$GPXUP;3635;08:32:12;0;50	08393;8	58396;0;0;54;
$GPXUP;3635;08:32:13;0;50	08397;8	58416;0;0;51;
$GPXUP;3635;08:32:14;0;50	08402;8	58435;0;0;51;
$GPXUP;3635;08:32:15;0;50	08406;8	58454;0;0;54;
$GPXUP;3635;08:32:16;0;50	08409;8	58475;0;0;56;
$GPXUP;3635;08:32:17;0;50	08412;8	58497;0;0;57;
$GPXUP;3635;08:32:18;0;50	08416;8	58518;0;0;59;
$GPXUP;3635;08:32:19;0;50	08421;8	5854;0;0;58;
$GPXUP;3635;08:32:20;0;50	08424;8	58562;0;0;61;
$GPXUP;3635;08:32:21;0;50	08425;8	58586;0;0;60;
$GPXUP;3635;08:32:22;0;50	08427;8	58608;0;0;53;
$GPXUP;3635;08:32:23;0;50	08433;8	58627;0;0;50;
$GPXUP;3635;08:32:24;0;50	0844;8	58641;0;0;50;
$GPXUP;3635;08:32:25;0;50	0845;8	58653;0;0;49;
$GPXUP;3635;08:32:26;0;50	0846;8	58664;0;0;49;
$GPXUP;3635;08:32:27;0;50	0847;8	58675;0;0;49;
$GPXUP;3635;08:32:28;0;50	0848;8	58686;0;0;49;
$GPXUP;3635;08:32:29;0;50	08492;8	58693;0;0;51;
$GPXUP;3635;08:32:30;0;50	08503;8	58699;0;0;51;
$GPXUP;3635;08:32:31;0;50	08513;8	58709;0;0;50;
$GPXUP;3635;08:32:32;0;50	0852;8	58726;0;0;51;
$GPXUP;3635;08:32:33;0;50	08524;8	58746;0;0;54;
$GPXUP;3635;08:32:34;0;50	08526;8	58768;0;0;58;
$GPXUP;3635;08:32:35;0;50	08529;8	58789;0;0;56;
$GPXUP;3635;08:32:36;0;50	08534;8	5881;0;0;57;
$GPXUP;3635;08:32:37;0;50	08538;8	58831;0;0;53;
$GPXUP;3635;08:32:38;0;50	08543;8	5885;0;0;52;
$GPXUP;3635;08:32:39;0;50	08548;8	58869;0;0;52;
$GPXUP;3635;08:32:40;0;50	08551;8	58888;0;0;53;
$GPXUP;3635;08:32:41;0;50	08556;8	58908;0;0;54;
$GPXUP;3635;08:32:42;0;50	08562;8	58928;0;0;54;
$GPXUP;3635;08:32:43;0;50	08569;8	58945;0;0;51;
$GPXUP;3635;08:32:44;0;50	08578;8	58959;0;0;49;
$GPXUP;3635;08:32:45;0;50	08587;8	58973;0;0;47;
$GPXUP;3635;08:32:46;0;50	08596;8	58984;0;0;44;
$GPXUP;3635;08:32:47;0;50	08606;8	58992;0;0;45;
$GPXUP;3635;08:32:48;0;50	08614;8	59002;0;0;48;
$GPXUP;3635;08:32:49;0;50	08623;8	59015;0;0;52;
$GPXUP;3635;08:32:50;0;50	0863;8	59033;0;0;55;
$GPXUP;3635;08:32:51;0;50	08634;8	59054;0;0;59;
$GPXUP;3635;08:32:52;0;50	08638;8	59078;0;0;60;
$GPXUP;3635;08:32:53;0;50	08642;8	59101;0;0;61;
$GPXUP;3635;08:32:54;0;50	08648;8	59122;0;0;58;
$GPXUP;3635;08:32:55;0;50	08654;8	59143;0;0;58;
$GPXUP;3635;08:32:56;0;50	0866;8	59163;0;0;59;
$GPXUP;3635;08:32:57;0;50	08668;8	59183;0;0;60;
$GPXUP;3635;08:32:58;0;50	08676;8	59203;0;0;58;
$GPXUP;3635;08:32:59;0;50	08685;8	59222;0;0;57;
$GPXUP;3635;08:33:00;0;50	08694;8	59239;0;0;57;
$GPXUP;3635;08:33:01;0;50	08704;8	59256;0;0;59;
$GPXUP;3635;08:33:02;0;50	08714;8	59275;0;0;59;
$GPXUP;3635;08:33:03;0;50	08721;8	59294;0;0;59;
$GPXUP;3635;08:33:04;0;50	08728;8	59314;0;0;57;
$GPXUP;3635;08:33:05;0;50	08736;8	59332;0;0;56;
$GPXUP;3635;08:33:06;0;50	08745;8	59348;0;0;53;
$GPXUP;3635;08:33:07;0;50	08754;8	59364;0;0;53;
$GPXUP;3635;08:33:08;0;50	08763;8	59377;0;0;53;
$GPXUP;3635;08:33:09;0;50	08775;8	59387;0;0;54;
$GPXUP;3635;08:33:10;0;50	08788;8	59397;0;0;55;
$GPXUP;3635;08:33:11;0;50	088;8	59406;0;0;56;
$GPXUP;3635;08:33:12;0;50	08812;8	59417;0;0;56;
$GPXUP;3635;08:33:13;0;50	08825;8	59427;0;0;54;
$GPXUP;3635;08:33:14;0;50	08836;8	59438;0;0;52;
$GPXUP;3635;08:33:15;0;50	08846;8	59452;0;0;52;
$GPXUP;3635;08:33:16;0;50	08854;8	59466;0;0;52;
$GPXUP;3635;08:33:17;0;50	08863;8	59483;0;0;55;
$GPXUP;3635;08:33:18;0;50	08871;8	59501;0;0;57;
$GPXUP;3635;08:33:19;0;50	0888;8	59517;0;0;55;
$GPXUP;3635;08:33:20;0;50	08891;8	59527;0;0;53;
$GPXUP;3635;08:33:21;0;50	08904;8	59534;0;0;52;
$GPXUP;3635;08:33:22;0;50	08916;8	59539;0;0;48;
$GPXUP;3635;08:33:23;0;50	08928;8	5954;0;0;45;
$GPXUP;3635;08:33:24;0;50	08938;8	59539;0;0;44;
$GPXUP;3635;08:33:25;0;50	08949;8	59538;0;0;44;
$GPXUP;3635;08:33:26;0;50	08959;8	5954;0;0;43;
$GPXUP;3635;08:33:27;0;50	08969;8	59547;0;0;47;
$GPXUP;3635;08:33:28;0;50	08978;8	59559;0;0;49;
$GPXUP;3635;08:33:29;0;50	08985;8	59574;0;0;53;
$GPXUP;3635;08:33:30;0;50	08992;8	59591;0;0;53;
$GPXUP;3635;08:33:31;0;50	08998;8	5961;0;0;54;
$GPXUP;3635;08:33:32;0;50	09004;8	59628;0;0;54;
$GPXUP;3635;08:33:33;0;50	09013;8	59646;0;0;53;
$GPXUP;3635;08:33:34;0;50	09023;8	5966;0;0;54;
$GPXUP;3635;08:33:35;0;50	09035;8	59671;0;0;54;
$GPXUP;3635;08:33:36;0;50	09047;8	5968;0;0;53;
$GPXUP;3635;08:33:37;0;50	09058;8	59687;0;0;53;
$GPXUP;3635;08:33:38;0;50	0907;8	59697;0;0;55;
$GPXUP;3635;08:33:39;0;50	09081;8	5971;0;0;55;
$GPXUP;3635;08:33:40;0;50	09091;8	59725;0;0;56;
$GPXUP;3635;08:33:41;0;50	09102;8	5974;0;0;55;
$GPXUP;3635;08:33:42;0;50	09113;8	59752;0;0;53;
$GPXUP;3635;08:33:43;0;50	09124;8	59761;0;0;52;
$GPXUP;3635;08:33:44;0;50	09136;8	5977;0;0;50;
$GPXUP;3635;08:33:45;0;50	09147;8	59782;0;0;52;
$GPXUP;3635;08:33:46;0;50	09157;8	59795;0;0;53;
$GPXUP;3635;08:33:47;0;50	09167;8	59811;0;0;57;
$GPXUP;3635;08:33:48;0;50	09176;8	59827;0;0;57;
$GPXUP;3635;08:33:49;0;50	09188;8	59839;0;0;55;
$GPXUP;3635;08:33:50;0;50	09202;8	59849;0;0;55;
$GPXUP;3635;08:33:51;0;50	09214;8	59859;0;0;55;
$GPXUP;3635;08:33:52;0;50	09226;8	59867;0;0;54;
$GPXUP;3635;08:33:53;0;50	09238;8	59877;0;0;52;
$GPXUP;3635;08:33:54;0;50	09248;8	5989;0;0;54;
$GPXUP;3635;08:33:55;0;50	09256;8	59907;0;0;55;
$GPXUP;3635;08:33:56;0;50	09263;8	59926;0;0;56;
$GPXUP;3635;08:33:57;0;50	09271;8	59944;0;0;56;
$GPXUP;3635;08:33:58;0;50	0928;8	5996;0;0;57;
$GPXUP;3635;08:33:59;0;50	0929;8	59977;0;0;59;
$GPXUP;3635;08:34:00;0;50	09298;8	59997;0;0;60;
$GPXUP;3635;08:34:01;0;50	09303;8	60018;0;0;57;
$GPXUP;3635;08:34:02;0;50	09308;8	60039;0;0;54;
$GPXUP;3635;08:34:03;0;50	09312;8	60058;0;0;50;
$GPXUP;3635;08:34:04;0;50	09319;8	60074;0;0;48;
$GPXUP;3635;08:34:05;0;50	09328;8	60086;0;0;47;
$GPXUP;3635;08:34:06;0;50	09339;8	60095;0;0;47;
$GPXUP;3635;08:34:07;0;50	0935;8	60102;0;0;46;
$GPXUP;3635;08:34:08;0;50	09361;8	6011;0;0;47;
$GPXUP;3635;08:34:09;0;50	0937;8	60121;0;0;47;
$GPXUP;3635;08:34:10;0;50	09379;8	60134;0;0;48;
$GPXUP;3635;08:34:11;0;50	09388;8	60147;0;0;51;
$GPXUP;3635;08:34:12;0;50	09398;8	60159;0;0;51;
$GPXUP;3635;08:34:13;0;50	09408;8	60169;0;0;50;
$GPXUP;3635;08:34:14;0;50	0942;8	60178;0;0;52;
$GPXUP;3635;08:34:15;0;50	09433;8	60184;0;0;53;
$GPXUP;3635;08:34:16;0;50	09446;8	60186;0;0;54;
$GPXUP;3635;08:34:17;0;50	0946;8	60184;0;0;55;
$GPXUP;3635;08:34:18;0;50	09474;8	60182;0;0;57;
$GPXUP;3635;08:34:19;0;50	09488;8	60177;0;0;57;
$GPXUP;3635;08:34:20;0;50	09502;8	60171;0;0;58;
$GPXUP;3635;08:34:21;0;50	09516;8	60166;0;0;60;
$GPXUP;3635;08:34:22;0;50	09531;8	60164;0;0;58;
$GPXUP;3635;08:34:23;0;50	09545;8	60167;0;0;54;
$GPXUP;3635;08:34:24;0;50	09557;8	60176;0;0;53;
$GPXUP;3635;08:34:25;0;50	09568;8	60189;0;0;54;
$GPXUP;3635;08:34:26;0;50	09577;8	60205;0;0;55;
$GPXUP;3635;08:34:27;0;50	09586;8	60221;0;0;53;
$GPXUP;3635;08:34:28;0;50	09598;8	60233;0;0;55;
$GPXUP;3635;08:34:29;0;50	0961;8	60243;0;0;55;
$GPXUP;3635;08:34:30;0;50	09622;8	60252;0;0;52;
$GPXUP;3635;08:34:31;0;50	09633;8	6026;0;0;57;
$GPXUP;3635;08:34:32;0;50	09646;8	60268;0;0;57;
$GPXUP;3635;08:34:33;0;50	09659;8	60278;0;0;58;
$GPXUP;3635;08:34:34;0;50	09672;8	60291;0;0;59;
$GPXUP;3635;08:34:35;0;50	09685;8	60299;0;0;61;
$GPXUP;3635;08:34:36;0;50	097;8	60304;0;0;61;
$GPXUP;3635;08:34:37;0;50	09716;8	60305;0;0;62;
$GPXUP;3635;08:34:38;0;50	09731;8	60306;0;0;62;
$GPXUP;3635;08:34:39;0;50	09745;8	6031;0;0;59;
$GPXUP;3635;08:34:40;0;50	09759;8	60319;0;0;57;
$GPXUP;3635;08:34:41;0;50	0977;8	6033;0;0;55;
$GPXUP;3635;08:34:42;0;50	09781;8	60346;0;0;55;
$GPXUP;3635;08:34:43;0;50	09791;8	60361;0;0;55;
$GPXUP;3635;08:34:44;0;50	098;8	60376;0;0;54;
$GPXUP;3635;08:34:45;0;50	09812;8	60389;0;0;58;
$GPXUP;3635;08:34:46;0;50	09825;8	60399;0;0;58;
$GPXUP;3635;08:34:47;0;50	09839;8	60406;0;0;58;
$GPXUP;3635;08:34:48;0;50	09853;8	6041;0;0;58;
$GPXUP;3635;08:34:49;0;50	09867;8	60416;0;0;60;
$GPXUP;3635;08:34:50;0;50	09879;8	60427;0;0;59;
$GPXUP;3635;08:34:51;0;50	09889;8	60444;0;0;58;
$GPXUP;3635;08:34:52;0;50	09896;8	60463;0;0;56;
$GPXUP;3635;08:34:53;0;50	09905;8	60479;0;0;53;
$GPXUP;3635;08:34:54;0;50	09916;8	60491;0;0;53;
$GPXUP;3635;08:34:55;0;50	09927;8	605;0;0;51;
$GPXUP;3635;08:34:56;0;50	09939;8	60506;0;0;52;
$GPXUP;3635;08:34:57;0;50	09952;8	6051;0;0;52;
$GPXUP;3635;08:34:58;0;50	09964;8	60515;0;0;50;
$GPXUP;3635;08:34:59;0;50	09976;8	60521;0;0;47;
$GPXUP;3635;08:35:00;0;50	09986;8	6053;0;0;48;
$GPXUP;3635;08:35:01;0;50	09995;8	60542;0;0;46;
$GPXUP;3635;08:35:02;0;50	10002;8	60556;0;0;45;
$GPXUP;3635;08:35:03;0;50	10006;8	60572;0;0;45;
$GPXUP;3635;08:35:04;0;50	10008;8	60589;0;0;43;
$GPXUP;3635;08:35:05;0;50	10008;8	60604;0;0;42;
$GPXUP;3635;08:35:06;0;50	10008;8	60621;0;0;41;
$GPXUP;3635;08:35:07;0;50	10006;8	60637;0;0;42;
$GPXUP;3635;08:35:08;0;50	10007;8	60654;0;0;44;
$GPXUP;3635;08:35:09;0;50	10013;8	6067;0;0;51;
$GPXUP;3635;08:35:10;0;50	10024;8	60685;0;0;54;
$GPXUP;3635;08:35:11;0;50	10035;8	60695;0;0;54;
$GPXUP;3635;08:35:12;0;50	10046;8	60707;0;0;55;
$GPXUP;3635;08:35:13;0;50	10057;8	6072;0;0;55;
$GPXUP;3635;08:35:14;0;50	10067;8	60733;0;0;54;
$GPXUP;3635;08:35:15;0;50	10078;8	60744;0;0;56;
$GPXUP;3635;08:35:16;0;50	10092;8	60752;0;0;57;
$GPXUP;3635;08:35:17;0;50	10106;8	60758;0;0;58;
$GPXUP;3635;08:35:18;0;50	1012;8	60765;0;0;59;
$GPXUP;3635;08:35:19;0;50	10133;8	60774;0;0;58;
$GPXUP;3635;08:35:20;0;50	10146;8	60786;0;0;59;
$GPXUP;3635;08:35:21;0;50	10159;8	60796;0;0;59;
$GPXUP;3635;08:35:22;0;50	10173;8	60805;0;0;60;
$GPXUP;3635;08:35:23;0;50	10187;8	60814;0;0;59;
$GPXUP;3635;08:35:24;0;50	102;8	60824;0;0;58;
$GPXUP;3635;08:35:25;0;50	10212;8	60837;0;0;58;
$GPXUP;3635;08:35:26;0;50	10224;8	6085;0;0;57;
$GPXUP;3635;08:35:27;0;50	10234;8	60865;0;0;58;
$GPXUP;3635;08:35:28;0;50	10245;8	60882;0;0;58;
$GPXUP;3635;08:35:29;0;50	10255;8	60897;0;0;57;
$GPXUP;3635;08:35:30;0;50	10266;8	60911;0;0;58;
$GPXUP;3635;08:35:31;0;50	10277;8	60927;0;0;57;
$GPXUP;3635;08:35:32;0;50	10286;8	60944;0;0;59;
$GPXUP;3635;08:35:33;0;50	10296;8	60961;0;0;59;
$GPXUP;3635;08:35:34;0;50	10306;8	60978;0;0;58;
$GPXUP;3635;08:35:35;0;50	10318;8	6099;0;0;61;
$GPXUP;3635;08:35:36;0;50	10332;8	60998;0;0;63;
$GPXUP;3635;08:35:37;0;50	10346;8	61008;0;0;59;
$GPXUP;3635;08:35:38;0;50	10358;8	61024;0;0;57;
$GPXUP;3635;08:35:39;0;50	10366;8	61041;0;0;52;
$GPXUP;3635;08:35:40;0;50	10374;8	61057;0;0;49;
$GPXUP;3635;08:35:41;0;50	10382;8	61069;0;0;51;
$GPXUP;3635;08:35:42;0;50	10393;8	61079;0;0;52;
$GPXUP;3635;08:35:43;0;50	10405;8	61089;0;0;53;
$GPXUP;3635;08:35:44;0;50	10417;8	61097;0;0;54;
$GPXUP;3635;08:35:45;0;50	10429;8	61106;0;0;54;
$GPXUP;3635;08:35:46;0;50	1044;8	61118;0;0;52;
$GPXUP;3635;08:35:47;0;50	1045;8	61131;0;0;52;
$GPXUP;3635;08:35:48;0;50	10458;8	61146;0;0;51;
$GPXUP;3635;08:35:49;0;50	10466;8	6116;0;0;51;
$GPXUP;3635;08:35:50;0;50	10476;8	61171;0;0;50;
$GPXUP;3635;08:35:51;0;50	10487;8	61181;0;0;53;
$GPXUP;3635;08:35:52;0;50	105;8	61189;0;0;53;
$GPXUP;3635;08:35:53;0;50	10511;8	61196;0;0;51;
$GPXUP;3635;08:35:54;0;50	10522;8	61205;0;0;49;
$GPXUP;3635;08:35:55;0;50	10532;8	61217;0;0;49;
$GPXUP;3635;08:35:56;0;50	1054;8	61232;0;0;50;
$GPXUP;3635;08:35:57;0;50	10548;8	61247;0;0;49;
$GPXUP;3635;08:35:58;0;50	10556;8	6126;0;0;50;
$GPXUP;3635;08:35:59;0;50	10566;8	61273;0;0;51;
$GPXUP;3635;08:36:00;0;50	10577;8	61285;0;0;55;
$GPXUP;3635;08:36:01;0;50	1059;8	61294;0;0;57;
$GPXUP;3635;08:36:02;0;50	10604;8	61299;0;0;59;
$GPXUP;3635;08:36:03;0;50	10618;8	61304;0;0;57;
$GPXUP;3635;08:36:04;0;50	10632;8	61308;0;0;56;
$GPXUP;3635;08:36:05;0;50	10647;8	6131;0;0;57;
$GPXUP;3635;08:36:06;0;50	10661;8	61312;0;0;57;
$GPXUP;3635;08:36:07;0;50	10675;8	61316;0;0;60;
$GPXUP;3635;08:36:08;0;50	1069;8	61322;0;0;59;
$GPXUP;3635;08:36:09;0;50	10702;8	61333;0;0;53;
$GPXUP;3635;08:36:10;0;50	1071;8	61348;0;0;51;
$GPXUP;3635;08:36:11;0;50	10718;8	61363;0;0;51;
$GPXUP;3635;08:36:12;0;50	10727;8	61377;0;0;52;
$GPXUP;3635;08:36:13;0;50	10738;8	6139;0;0;57;
$GPXUP;3635;08:36:14;0;50	10751;8	614;0;0;61;
$GPXUP;3635;08:36:15;0;50	10766;8	61406;0;0;63;
$GPXUP;3635;08:36:16;0;50	10781;8	61414;0;0;60;
$GPXUP;3635;08:36:17;0;50	10795;8	61423;0;0;57;
$GPXUP;3635;08:36:18;0;50	10806;8	61436;0;0;54;
$GPXUP;3635;08:36:19;0;50	10814;8	61452;0;0;51;
$GPXUP;3635;08:36:20;0;50	1082;8	61469;0;0;51;
$GPXUP;3635;08:36:21;0;50	10826;8	61485;0;0;51;
$GPXUP;3635;08:36:22;0;50	10832;8	61504;0;0;53;
$GPXUP;3635;08:36:23;0;50	10836;8	61523;0;0;55;
$GPXUP;3635;08:36:24;0;50	10843;8	61541;0;0;54;
$GPXUP;3635;08:36:25;0;50	10851;8	61558;0;0;52;
$GPXUP;3635;08:36:26;0;50	10859;8	61574;0;0;51;
$GPXUP;3635;08:36:27;0;50	10868;8	61588;0;0;52;
$GPXUP;3635;08:36:28;0;50	10875;8	61604;0;0;53;
$GPXUP;3635;08:36:29;0;50	1088;8	61622;0;0;51;
$GPXUP;3635;08:36:30;0;50	10882;8	61642;0;0;51;
$GPXUP;3635;08:36:31;0;50	10885;8	61661;0;0;48;
$GPXUP;3635;08:36:32;0;50	1089;8	61678;0;0;47;
$GPXUP;3635;08:36:33;0;50	10895;8	61694;0;0;49;
$GPXUP;3635;08:36:34;0;50	10901;8	61711;0;0;48;
$GPXUP;3635;08:36:35;0;50	10904;8	61728;0;0;44;
$GPXUP;3635;08:36:36;0;50	10905;8	61743;0;0;45;
$GPXUP;3635;08:36:37;0;50	10905;8	61763;0;0;46;
$GPXUP;3635;08:36:38;0;50	10907;8	6178;0;0;45;
$GPXUP;3635;08:36:39;0;50	10913;8	61795;0;0;44;
$GPXUP;3635;08:36:40;0;50	1092;8	61808;0;0;45;
$GPXUP;3635;08:36:41;0;50	10928;8	6182;0;0;47;
$GPXUP;3635;08:36:42;0;50	10936;8	61832;0;0;50;
$GPXUP;3635;08:36:43;0;50	10944;8	61848;0;0;52;
$GPXUP;3635;08:36:44;0;50	10953;8	61863;0;0;54;
$GPXUP;3635;08:36:45;0;50	10964;8	61878;0;0;57;
$GPXUP;3635;08:36:46;0;50	10976;8	61889;0;0;58;
$GPXUP;3635;08:36:47;0;50	10989;8	61899;0;0;56;
$GPXUP;3635;08:36:48;0;50	11003;8	61907;0;0;58;
$GPXUP;3635;08:36:49;0;50	11017;8	61913;0;0;58;
$GPXUP;3635;08:36:50;0;50	11032;8	61917;0;0;57;
$GPXUP;3635;08:36:51;0;50	11046;8	6192;0;0;57;
$GPXUP;3635;08:36:52;0;50	1106;8	61923;0;0;55;
$GPXUP;3635;08:36:53;0;50	11074;8	61926;0;0;55;
$GPXUP;3635;08:36:54;0;50	11087;8	6193;0;0;54;
$GPXUP;3635;08:36:55;0;50	11099;8	61938;0;0;55;
$GPXUP;3635;08:36:56;0;50	1111;8	6195;0;0;54;
$GPXUP;3635;08:36:57;0;50	11122;8	61962;0;0;56;
$GPXUP;3635;08:36:58;0;50	11134;8	61974;0;0;56;
$GPXUP;3635;08:36:59;0;50	11148;8	61981;0;0;56;
$GPXUP;3635;08:37:00;0;50	11162;8	61986;0;0;55;
$GPXUP;3635;08:37:01;0;50	11174;8	61992;0;0;54;
$GPXUP;3635;08:37:02;0;50	11186;8	62002;0;0;53;
$GPXUP;3635;08:37:03;0;50	11197;8	62014;0;0;52;
$GPXUP;3635;08:37:04;0;50	11207;8	62027;0;0;55;
$GPXUP;3635;08:37:05;0;50	11219;8	62037;0;0;55;
$GPXUP;3635;08:37:06;0;50	11232;8	62047;0;0;54;
$GPXUP;3635;08:37:07;0;50	11244;8	62056;0;0;52;
$GPXUP;3635;08:37:08;0;50	11255;8	62065;0;0;51;
$GPXUP;3635;08:37:09;0;50	11264;8	62078;0;0;52;
$GPXUP;3635;08:37:10;0;50	1127;8	62094;0;0;53;
$GPXUP;3635;08:37:11;0;50	11274;8	62114;0;0;53;
$GPXUP;3635;08:37:12;0;50	11278;8	62133;0;0;52;
$GPXUP;3635;08:37:13;0;50	11284;8	62151;0;0;52;
$GPXUP;3635;08:37:14;0;50	11293;8	62167;0;0;54;
$GPXUP;3635;08:37:15;0;50	11304;8	6218;0;0;56;
$GPXUP;3635;08:37:16;0;50	11315;8	62193;0;0;56;
$GPXUP;3635;08:37:17;0;50	11326;8	62208;0;0;58;
$GPXUP;3635;08:37:18;0;50	11336;8	62224;0;0;59;
$GPXUP;3635;08:37:19;0;50	11348;8	62239;0;0;60;
$GPXUP;3635;08:37:20;0;50	1136;8	62254;0;0;60;
$GPXUP;3635;08:37:21;0;50	11373;8	62267;0;0;60;
$GPXUP;3635;08:37:22;0;50	11386;8	62279;0;0;61;
$GPXUP;3635;08:37:23;0;50	114;8	62289;0;0;60;
$GPXUP;3635;08:37:24;0;50	11415;8	62297;0;0;59;
$GPXUP;3635;08:37:25;0;50	11429;8	62306;0;0;59;
$GPXUP;3635;08:37:26;0;50	11441;8	62318;0;0;59;
$GPXUP;3635;08:37:27;0;50	11451;8	62336;0;0;62;
$GPXUP;3635;08:37:28;0;50	11461;8	62356;0;0;62;
$GPXUP;3635;08:37:29;0;50	11469;8	62375;0;0;59;
$GPXUP;3635;08:37:30;0;50	11479;8	62393;0;0;59;
$GPXUP;3635;08:37:31;0;50	11489;8	6241;0;0;59;
$GPXUP;3635;08:37:32;0;50	11498;8	62427;0;0;59;
$GPXUP;3635;08:37:33;0;50	11506;8	62447;0;0;62;
$GPXUP;3635;08:37:34;0;50	11514;8	62468;0;0;62;
$GPXUP;3635;08:37:35;0;50	11523;8	62487;0;0;60;
$GPXUP;3635;08:37:36;0;50	11533;8	62503;0;0;59;
$GPXUP;3635;08:37:37;0;50	11545;8	62518;0;0;58;
$GPXUP;3635;08:37:38;0;50	11558;8	62527;0;0;59;
$GPXUP;3635;08:37:39;0;50	11572;8	62535;0;0;60;
$GPXUP;3635;08:37:40;0;50	11586;8	62542;0;0;58;
$GPXUP;3635;08:37:41;0;50	11599;8	6255;0;0;57;
$GPXUP;3635;08:37:42;0;50	11613;8	62558;0;0;63;
$GPXUP;3635;08:37:43;0;50	11626;8	62573;0;0;65;
$GPXUP;3635;08:37:44;0;50	11638;8	6259;0;0;65;
$GPXUP;3635;08:37:45;0;50	11649;8	62608;0;0;62;
$GPXUP;3635;08:37:46;0;50	11661;8	62622;0;0;63;
$GPXUP;3635;08:37:47;0;50	11676;8	62632;0;0;63;
$GPXUP;3635;08:37:48;0;50	1169;8	62641;0;0;62;
$GPXUP;3635;08:37:49;0;50	11704;8	62651;0;0;56;
$GPXUP;3635;08:37:50;0;50	11716;8	6266;0;0;57;
$GPXUP;3635;08:37:51;0;50	11728;8	6267;0;0;58;
$GPXUP;3635;08:37:52;0;50	11742;8	62679;0;0;59;
$GPXUP;3635;08:37:53;0;50	11754;8	62691;0;0;58;
$GPXUP;3635;08:37:54;0;50	11763;8	62709;0;0;56;
$GPXUP;3635;08:37:55;0;50	11768;8	62728;0;0;53;
$GPXUP;3635;08:37:56;0;50	11771;8	6275;0;0;54;
$GPXUP;3635;08:37:57;0;50	1177;8	6277;0;0;55;
$GPXUP;3635;08:37:58;0;50	11766;8	62791;0;0;57;
$GPXUP;3635;08:37:59;0;50	11763;8	62813;0;0;57;
$GPXUP;3635;08:38:00;0;50	11762;8	62836;0;0;62;
$GPXUP;3635;08:38:01;0;50	11763;8	6286;0;0;60;
$GPXUP;3635;08:38:02;0;50	11764;8	62883;0;0;58;
$GPXUP;3635;08:38:03;0;50	11763;8	62906;0;0;58;
$GPXUP;3635;08:38:04;0;50	11764;8	62928;0;0;58;
$GPXUP;3635;08:38:05;0;50	11763;8	62951;0;0;59;
$GPXUP;3635;08:38:06;0;50	11759;8	62972;0;0;55;
$GPXUP;3635;08:38:07;0;50	11752;8	62991;0;0;58;
$GPXUP;3635;08:38:08;0;50	11743;8	63009;0;0;60;
$GPXUP;3635;08:38:09;0;50	11734;8	63029;0;0;61;
$GPXUP;3635;08:38:10;0;50	11731;8	6305;0;0;57;
$GPXUP;3635;08:38:11;0;50	11734;8	63072;0;0;57;
$GPXUP;3635;08:38:12;0;50	1174;8	63093;0;0;55;
$GPXUP;3635;08:38:13;0;50	11747;8	63111;0;0;54;
$GPXUP;3635;08:38:14;0;50	11756;8	63128;0;0;53;
$GPXUP;3635;08:38:15;0;50	11765;8	63142;0;0;52;
$GPXUP;3635;08:38:16;0;50	11775;8	63156;0;0;52;
$GPXUP;3635;08:38:17;0;50	11786;8	63166;0;0;55;
$GPXUP;3635;08:38:18;0;50	11798;8	63177;0;0;56;
$GPXUP;3635;08:38:19;0;50	1181;8	63188;0;0;55;
$GPXUP;3635;08:38:20;0;50	11822;8	63199;0;0;59;
$GPXUP;3635;08:38:21;0;50	11833;8	63212;0;0;57;
$GPXUP;3635;08:38:22;0;50	11844;8	63228;0;0;56;
$GPXUP;3635;08:38:23;0;50	11854;8	63243;0;0;56;
$GPXUP;3635;08:38:24;0;50	11864;8	63256;0;0;58;
$GPXUP;3635;08:38:25;0;50	11875;8	63272;0;0;60;
$GPXUP;3635;08:38:26;0;50	11886;8	63287;0;0;61;
$GPXUP;3635;08:38:27;0;50	119;8	63303;0;0;62;
$GPXUP;3635;08:38:28;0;50	11912;8	63318;0;0;60;
$GPXUP;3635;08:38:29;0;50	11921;8	63334;0;0;54;
$GPXUP;3635;08:38:30;0;50	11928;8	63352;0;0;56;
$GPXUP;3635;08:38:31;0;50	11934;8	63372;0;0;57;
$GPXUP;3635;08:38:32;0;50	1194;8	63391;0;0;54;
$GPXUP;3635;08:38:33;0;50	11947;8	63409;0;0;56;
$GPXUP;3635;08:38:34;0;50	11955;8	63426;0;0;59;
$GPXUP;3635;08:38:35;0;50	11962;8	63445;0;0;56;
$GPXUP;3635;08:38:36;0;50	11967;8	63466;0;0;59;
$GPXUP;3635;08:38:37;0;50	11972;8	63488;0;0;59;
$GPXUP;3635;08:38:38;0;50	11978;8	63508;0;0;55;
$GPXUP;3635;08:38:39;0;50	11986;8	63526;0;0;54;
$GPXUP;3635;08:38:40;0;50	11997;8	63539;0;0;54;
$GPXUP;3635;08:38:41;0;50	12009;8	63548;0;0;56;
$GPXUP;3635;08:38:42;0;50	12022;8	63557;0;0;57;
$GPXUP;3635;08:38:43;0;50	12035;8	63567;0;0;57;
$GPXUP;3635;08:38:44;0;50	12048;8	63578;0;0;57;
$GPXUP;3635;08:38:45;0;50	1206;8	6359;0;0;55;
$GPXUP;3635;08:38:46;0;50	12073;8	63598;0;0;57;
$GPXUP;3635;08:38:47;0;50	12086;8	63604;0;0;58;
$GPXUP;3635;08:38:48;0;50	121;8	63612;0;0;60;
$GPXUP;3635;08:38:49;0;50	12114;8	63623;0;0;61;
$GPXUP;3635;08:38:50;0;50	12125;8	63638;0;0;61;
$GPXUP;3635;08:38:51;0;50	12133;8	63657;0;0;59;
$GPXUP;3635;08:38:52;0;50	12139;8	63678;0;0;59;
$GPXUP;3635;08:38:53;0;50	12143;8	63699;0;0;55;
$GPXUP;3635;08:38:54;0;50	12146;8	63719;0;0;54;
$GPXUP;3635;08:38:55;0;50	1215;8	63739;0;0;53;
$GPXUP;3635;08:38:56;0;50	12157;8	63757;0;0;54;
$GPXUP;3635;08:38:57;0;50	12167;8	63772;0;0;53;
$GPXUP;3635;08:38:58;0;50	12176;8	63785;0;0;50;
$GPXUP;3635;08:38:59;0;50	12185;8	63797;0;0;49;
$GPXUP;3635;08:39:00;0;50	12194;8	63809;0;0;49;
$GPXUP;3635;08:39:01;0;50	12202;8	63823;0;0;49;
$GPXUP;3635;08:39:02;0;50	12207;8	6384;0;0;51;
$GPXUP;3635;08:39:03;0;50	12211;8	63859;0;0;52;
$GPXUP;3635;08:39:04;0;50	12216;8	63879;0;0;55;
$GPXUP;3635;08:39:05;0;50	12223;8	63897;0;0;56;
$GPXUP;3635;08:39:06;0;50	12232;8	63915;0;0;56;
$GPXUP;3635;08:39:07;0;50	12239;8	63933;0;0;53;
$GPXUP;3635;08:39:08;0;50	12244;8	63952;0;0;50;
$GPXUP;3635;08:39:09;0;50	12248;8	6397;0;0;49;
$GPXUP;3635;08:39:10;0;50	12255;8	63985;0;0;46;
$GPXUP;3635;08:39:11;0;50	12263;8	63998;0;0;51;
$GPXUP;3635;08:39:12;0;50	12271;8	64012;0;0;52;
$GPXUP;3635;08:39:13;0;50	12278;8	64027;0;0;55;
$GPXUP;3635;08:39:14;0;50	12285;8	64046;0;0;58;
$GPXUP;3635;08:39:15;0;50	12292;8	64067;0;0;59;
$GPXUP;3635;08:39:16;0;50	123;8	64086;0;0;58;
$GPXUP;3635;08:39:17;0;50	12308;8	64105;0;0;57;
$GPXUP;3635;08:39:18;0;50	12319;8	64121;0;0;59;
$GPXUP;3635;08:39:19;0;50	1233;8	64137;0;0;59;
$GPXUP;3635;08:39:20;0;50	12341;8	64151;0;0;59;
$GPXUP;3635;08:39:21;0;50	12352;8	64167;0;0;61;
$GPXUP;3635;08:39:22;0;50	12362;8	64185;0;0;62;
$GPXUP;3635;08:39:23;0;50	12373;8	64203;0;0;63;
$GPXUP;3635;08:39:24;0;50	12384;8	64222;0;0;64;
$GPXUP;3635;08:39:25;0;50	12394;8	6424;0;0;61;
$GPXUP;3635;08:39:26;0;50	12404;8	64257;0;0;58;
$GPXUP;3635;08:39:27;0;50	12414;8	64273;0;0;55;
$GPXUP;3635;08:39:28;0;50	12425;8	64288;0;0;55;
$GPXUP;3635;08:39:29;0;50	12436;8	64299;0;0;56;
$GPXUP;3635;08:39:30;0;50	12448;8	64312;0;0;55;
$GPXUP;3635;08:39:31;0;50	12458;8	64327;0;0;54;
$GPXUP;3635;08:39:32;0;50	12464;8	64346;0;0;55;
$GPXUP;3635;08:39:33;0;50	12469;8	64366;0;0;55;
$GPXUP;3635;08:39:34;0;50	12473;8	64386;0;0;54;
$GPXUP;3635;08:39:35;0;50	12476;8	64406;0;0;53;
$GPXUP;3635;08:39:36;0;50	12479;8	64426;0;0;55;
$GPXUP;3635;08:39:37;0;50	12482;8	64446;0;0;57;
$GPXUP;3635;08:39:38;0;50	12487;8	64468;0;0;58;
$GPXUP;3635;08:39:39;0;50	12492;8	6449;0;0;60;
$GPXUP;3635;08:39:40;0;50	12496;8	64513;0;0;60;
$GPXUP;3635;08:39:41;0;50	12499;8	64536;0;0;58;
$GPXUP;3635;08:39:42;0;50	12505;8	64556;0;0;55;
$GPXUP;3635;08:39:43;0;50	12512;8	64574;0;0;56;
$GPXUP;3635;08:39:44;0;50	12519;8	64593;0;0;55;
$GPXUP;3635;08:39:45;0;50	12527;8	64612;0;0;58;
$GPXUP;3635;08:39:46;0;50	12534;8	6463;0;0;57;
$GPXUP;3635;08:39:47;0;50	12538;8	64651;0;0;58;
$GPXUP;3635;08:39:48;0;50	12542;8	64673;0;0;57;
$GPXUP;3635;08:39:49;0;50	12546;8	64694;0;0;56;
$GPXUP;3635;08:39:50;0;50	12549;8	64716;0;0;55;
$GPXUP;3635;08:39:51;0;50	12551;8	64738;0;0;58;
$GPXUP;3635;08:39:52;0;50	12552;8	6476;0;0;59;
$GPXUP;3635;08:39:53;0;50	12555;8	64782;0;0;55;
$GPXUP;3635;08:39:54;0;50	12559;8	64804;0;0;56;
$GPXUP;3635;08:39:55;0;50	12562;8	64825;0;0;56;
$GPXUP;3635;08:39:56;0;50	12566;8	64847;0;0;59;
$GPXUP;3635;08:39:57;0;50	12569;8	6487;0;0;62;
$GPXUP;3635;08:39:58;0;50	1257;8	64894;0;0;63;
$GPXUP;3635;08:39:59;0;50	12572;8	64918;0;0;65;
$GPXUP;3635;08:40:00;0;50	12575;8	64943;0;0;67;
$GPXUP;3635;08:40:01;0;50	12574;8	64968;0;0;64;
$GPXUP;3635;08:40:02;0;50	12571;8	64992;0;0;59;
$GPXUP;3635;08:40:03;0;50	12569;8	65014;0;0;56;
$GPXUP;3635;08:40:04;0;50	12569;8	65036;0;0;57;
$GPXUP;3635;08:40:05;0;50	12571;8	65059;0;0;61;
$GPXUP;3635;08:40:06;0;50	12573;8	65083;0;0;62;
$GPXUP;3635;08:40:07;0;50	12576;8	65107;0;0;61;
$GPXUP;3635;08:40:08;0;50	12576;8	65131;0;0;63;
$GPXUP;3635;08:40:09;0;50	12576;8	65156;0;0;62;
$GPXUP;3635;08:40:10;0;50	12574;8	6518;0;0;64;
$GPXUP;3635;08:40:11;0;50	12575;8	65204;0;0;65;
$GPXUP;3635;08:40:12;0;50	12576;8	65229;0;0;66;
$GPXUP;3635;08:40:13;0;50	12576;8	65256;0;0;68;
$GPXUP;3635;08:40:14;0;50	12574;8	65282;0;0;69;
$GPXUP;3635;08:40:15;0;50	12571;8	65307;0;0;66;
$GPXUP;3635;08:40:16;0;50	12569;8	65331;0;0;61;
$GPXUP;3635;08:40:17;0;50	12567;8	65353;0;0;57;
$GPXUP;3635;08:40:18;0;50	12566;8	65376;0;0;57;
$GPXUP;3635;08:40:19;0;50	12564;8	65398;0;0;59;
$GPXUP;3635;08:40:20;0;50	12566;8	65422;0;0;62;
$GPXUP;3635;08:40:21;0;50	12568;8	65446;0;0;62;
$GPXUP;3635;08:40:22;0;50	1257;8	65469;0;0;61;
$GPXUP;3635;08:40:23;0;50	1257;8	65493;0;0;62;
$GPXUP;3635;08:40:24;0;50	12569;8	65517;0;0;62;
$GPXUP;3635;08:40:25;0;50	12568;8	65542;0;0;62;
$GPXUP;3635;08:40:26;0;50	12568;8	65566;0;0;62;
$GPXUP;3635;08:40:27;0;50	12568;8	6559;0;0;62;
$GPXUP;3635;08:40:28;0;50	12568;8	65614;0;0;62;
$GPXUP;3635;08:40:29;0;50	12566;8	65638;0;0;61;
$GPXUP;3635;08:40:30;0;50	12566;8	65662;0;0;63;
$GPXUP;3635;08:40:31;0;50	12568;8	65687;0;0;64;
$GPXUP;3635;08:40:32;0;50	1257;8	65712;0;0;64;
$GPXUP;3635;08:40:33;0;50	12573;8	65736;0;0;64;
$GPXUP;3635;08:40:34;0;50	12576;8	65761;0;0;64;
$GPXUP;3635;08:40:35;0;50	12578;8	65786;0;0;67;
$GPXUP;3635;08:40:36;0;50	12576;8	65812;0;0;68;
$GPXUP;3635;08:40:37;0;50	12574;8	65839;0;0;70;
$GPXUP;3635;08:40:38;0;50	12571;8	65866;0;0;69;
$GPXUP;3635;08:40:39;0;50	12566;8	65886;0;0;40;
$GPXUP;3635;08:40:40;0;50	12561;8	65895;0;0;24;
$GPXUP;3635;08:40:41;0;50	12558;8	659;0;0;16;
$GPXUP;3635;08:40:42;0;50	12557;8	65903;0;0;6;
$GPXUP;3635;08:40:43;0;50	12556;8	65902;0;0;0;
