# Supplementary material for: Pigeon Navigation: Different Routes Lead to Frankfurt
Source: PLoS One. 2014 Nov 12;9(11):e112439. doi: 10.1371/journal.pone.0112439 (PMC4229201; doi:10.1371/journal.pone.0112439)
Supplement: File S4 — Files containing the original track data and a ‘Read me’ explaining the data format. (ZIP) [file pone.0112439.s004.zip › S-KST/090804xup06_213.log]

$GPXUP;3635;08:31:04;0;49	96935;8	43532;0;0;0;
$GPXUP;3635;08:31:05;0;49	96935;8	43532;0;0;1;
$GPXUP;3635;08:31:06;0;49	96935;8	43532;0;0;6;
$GPXUP;3635;08:31:07;0;49	96931;8	43522;0;0;43;
$GPXUP;3635;08:31:08;0;49	96923;8	43507;0;0;51;
$GPXUP;3635;08:31:09;0;49	96913;8	43492;0;0;54;
$GPXUP;3635;08:31:10;0;49	96902;8	4348;0;0;53;
$GPXUP;3635;08:31:11;0;49	96889;8	43472;0;0;52;
$GPXUP;3635;08:31:12;0;49	96876;8	43468;0;0;49;
$GPXUP;3635;08:31:13;0;49	96863;8	43469;0;0;51;
$GPXUP;3635;08:31:14;0;49	9685;8	43473;0;0;50;
$GPXUP;3635;08:31:15;0;49	96841;8	43484;0;0;48;
$GPXUP;3635;08:31:16;0;49	96834;8	43499;0;0;46;
$GPXUP;3635;08:31:17;0;49	96832;8	43516;0;0;45;
$GPXUP;3635;08:31:18;0;49	96836;8	43533;0;0;48;
$GPXUP;3635;08:31:19;0;49	96845;8	43546;0;0;52;
$GPXUP;3635;08:31:20;0;49	96857;8	43553;0;0;55;
$GPXUP;3635;08:31:21;0;49	96871;8	43558;0;0;56;
$GPXUP;3635;08:31:22;0;49	96884;8	43564;0;0;52;
$GPXUP;3635;08:31:23;0;49	96895;8	43572;0;0;52;
$GPXUP;3635;08:31:24;0;49	96907;8	4358;0;0;55;
$GPXUP;3635;08:31:25;0;49	96921;8	43584;0;0;60;
$GPXUP;3635;08:31:26;0;49	96936;8	43581;0;0;59;
$GPXUP;3635;08:31:27;0;49	96949;8	43573;0;0;61;
$GPXUP;3635;08:31:28;0;49	9696;8	43556;0;0;63;
$GPXUP;3635;08:31:29;0;49	96966;8	43533;0;0;65;
$GPXUP;3635;08:31:30;0;49	96967;8	43508;0;0;64;
$GPXUP;3635;08:31:31;0;49	96964;8	43484;0;0;63;
$GPXUP;3635;08:31:32;0;49	96958;8	4346;0;0;63;
$GPXUP;3635;08:31:33;0;49	96954;8	43437;0;0;64;
$GPXUP;3635;08:31:34;0;49	96955;8	43412;0;0;63;
$GPXUP;3635;08:31:35;0;49	96961;8	4339;0;0;63;
$GPXUP;3635;08:31:36;0;49	96973;8	43372;0;0;63;
$GPXUP;3635;08:31:37;0;49	96986;8	4336;0;0;61;
$GPXUP;3635;08:31:38;0;49	97001;8	43351;0;0;60;
$GPXUP;3635;08:31:39;0;49	97015;8	4335;0;0;59;
$GPXUP;3635;08:31:40;0;49	97026;8	43361;0;0;55;
$GPXUP;3635;08:31:41;0;49	9703;8	43381;0;0;57;
$GPXUP;3635;08:31:42;0;49	97029;8	43404;0;0;57;
$GPXUP;3635;08:31:43;0;49	9703;8	43425;0;0;53;
$GPXUP;3635;08:31:44;0;49	97031;8	43446;0;0;52;
$GPXUP;3635;08:31:45;0;49	97034;8	43464;0;0;48;
$GPXUP;3635;08:31:46;0;49	97036;8	43482;0;0;46;
$GPXUP;3635;08:31:47;0;49	97035;8	43501;0;0;45;
$GPXUP;3635;08:31:48;0;49	97035;8	43518;0;0;44;
$GPXUP;3635;08:31:49;0;49	9704;8	43533;0;0;49;
$GPXUP;3635;08:31:50;0;49	9705;8	43545;0;0;52;
$GPXUP;3635;08:31:51;0;49	97061;8	43557;0;0;53;
$GPXUP;3635;08:31:52;0;49	97072;8	4357;0;0;53;
$GPXUP;3635;08:31:53;0;49	97082;8	43584;0;0;54;
$GPXUP;3635;08:31:54;0;49	97094;8	43596;0;0;57;
$GPXUP;3635;08:31:55;0;49	97107;8	43604;0;0;58;
$GPXUP;3635;08:31:56;0;49	97121;8	4361;0;0;58;
$GPXUP;3635;08:31:57;0;49	97135;8	43616;0;0;61;
$GPXUP;3635;08:31:58;0;49	97148;8	43626;0;0;59;
$GPXUP;3635;08:31:59;0;49	9716;8	43641;0;0;59;
$GPXUP;3635;08:32:00;0;49	97167;8	4366;0;0;56;
$GPXUP;3635;08:32:01;0;49	9717;8	4368;0;0;54;
$GPXUP;3635;08:32:02;0;49	97168;8	437;0;0;52;
$GPXUP;3635;08:32:03;0;49	97162;8	43719;0;0;53;
$GPXUP;3635;08:32:04;0;49	97152;8	43735;0;0;58;
$GPXUP;3635;08:32:05;0;49	9714;8	43748;0;0;66;
$GPXUP;3635;08:32:06;0;49	97126;8	43764;0;0;70;
$GPXUP;3635;08:32:07;0;49	97112;8	43779;0;0;61;
$GPXUP;3635;08:32:08;0;49	971;8	43794;0;0;60;
$GPXUP;3635;08:32:09;0;49	97091;8	43813;0;0;58;
$GPXUP;3635;08:32:10;0;49	97088;8	43835;0;0;59;
$GPXUP;3635;08:32:11;0;49	97091;8	43857;0;0;61;
$GPXUP;3635;08:32:12;0;49	97099;8	43878;0;0;63;
$GPXUP;3635;08:32:13;0;49	97111;8	43894;0;0;66;
$GPXUP;3635;08:32:14;0;49	97125;8	43907;0;0;67;
$GPXUP;3635;08:32:15;0;49	97141;8	43916;0;0;68;
$GPXUP;3635;08:32:16;0;49	97158;8	4392;0;0;68;
$GPXUP;3635;08:32:17;0;49	97174;8	4392;0;0;66;
$GPXUP;3635;08:32:18;0;49	9719;8	43912;0;0;63;
$GPXUP;3635;08:32:19;0;49	97203;8	43899;0;0;62;
$GPXUP;3635;08:32:20;0;49	97212;8	4388;0;0;61;
$GPXUP;3635;08:32:21;0;49	97219;8	43858;0;0;60;
$GPXUP;3635;08:32:22;0;49	97225;8	43837;0;0;59;
$GPXUP;3635;08:32:23;0;49	97231;8	43815;0;0;62;
$GPXUP;3635;08:32:24;0;49	97241;8	43796;0;0;66;
$GPXUP;3635;08:32:25;0;49	97254;8	4378;0;0;66;
$GPXUP;3635;08:32:26;0;49	9727;8	43771;0;0;68;
$GPXUP;3635;08:32:27;0;49	97286;8	43766;0;0;67;
$GPXUP;3635;08:32:28;0;49	97303;8	43764;0;0;67;
$GPXUP;3635;08:32:29;0;49	9732;8	43764;0;0;64;
$GPXUP;3635;08:32:30;0;49	97336;8	43764;0;0;63;
$GPXUP;3635;08:32:31;0;49	97351;8	43761;0;0;60;
$GPXUP;3635;08:32:32;0;49	97365;8	43752;0;0;63;
$GPXUP;3635;08:32:33;0;49	97377;8	43738;0;0;64;
$GPXUP;3635;08:32:34;0;49	97388;8	43718;0;0;64;
$GPXUP;3635;08:32:35;0;49	97395;8	43697;0;0;61;
$GPXUP;3635;08:32:36;0;49	974;8	43674;0;0;61;
$GPXUP;3635;08:32:37;0;49	97403;8	43651;0;0;63;
$GPXUP;3635;08:32:38;0;49	97405;8	43626;0;0;63;
$GPXUP;3635;08:32:39;0;49	97412;8	43604;0;0;64;
$GPXUP;3635;08:32:40;0;49	97422;8	43585;0;0;64;
$GPXUP;3635;08:32:41;0;49	97435;8	43568;0;0;65;
$GPXUP;3635;08:32:42;0;49	97444;8	43549;0;0;62;
$GPXUP;3635;08:32:43;0;49	9745;8	43527;0;0;61;
$GPXUP;3635;08:32:44;0;49	97456;8	43505;0;0;60;
$GPXUP;3635;08:32:45;0;49	97463;8	43486;0;0;61;
$GPXUP;3635;08:32:46;0;49	97475;8	4347;0;0;62;
$GPXUP;3635;08:32:47;0;49	97489;8	43459;0;0;61;
$GPXUP;3635;08:32:48;0;49	97503;8	43449;0;0;61;
$GPXUP;3635;08:32:49;0;49	97516;8	43439;0;0;62;
$GPXUP;3635;08:32:50;0;49	97531;8	43431;0;0;63;
$GPXUP;3635;08:32:51;0;49	97546;8	43428;0;0;64;
$GPXUP;3635;08:32:52;0;49	97562;8	4343;0;0;66;
$GPXUP;3635;08:32:53;0;49	97578;8	43438;0;0;65;
$GPXUP;3635;08:32:54;0;49	97593;8	43449;0;0;64;
$GPXUP;3635;08:32:55;0;49	97605;8	43465;0;0;62;
$GPXUP;3635;08:32:56;0;49	97615;8	43483;0;0;62;
$GPXUP;3635;08:32:57;0;49	97628;8	43498;0;0;67;
$GPXUP;3635;08:32:58;0;49	97644;8	43509;0;0;65;
$GPXUP;3635;08:32:59;0;49	97659;8	43519;0;0;64;
$GPXUP;3635;08:33:00;0;49	97672;8	43532;0;0;60;
$GPXUP;3635;08:33:01;0;49	97683;8	43549;0;0;63;
$GPXUP;3635;08:33:02;0;49	97698;8	43561;0;0;81;
$GPXUP;3635;08:33:03;0;49	97719;8	43563;0;0;82;
$GPXUP;3635;08:33:04;0;49	97738;8	43559;0;0;75;
$GPXUP;3635;08:33:05;0;49	97756;8	43556;0;0;73;
$GPXUP;3635;08:33:06;0;49	97773;8	43562;0;0;74;
$GPXUP;3635;08:33:07;0;49	97788;8	4358;0;0;75;
$GPXUP;3635;08:33:08;0;49	97795;8	43606;0;0;73;
$GPXUP;3635;08:33:09;0;49	97796;8	43634;0;0;67;
$GPXUP;3635;08:33:10;0;49	97791;8	43657;0;0;61;
$GPXUP;3635;08:33:11;0;49	97781;8	43676;0;0;60;
$GPXUP;3635;08:33:12;0;49	9777;8	43693;0;0;61;
$GPXUP;3635;08:33:13;0;49	9776;8	43711;0;0;61;
$GPXUP;3635;08:33:14;0;49	97755;8	43733;0;0;60;
$GPXUP;3635;08:33:15;0;49	97753;8	43756;0;0;60;
$GPXUP;3635;08:33:16;0;49	97755;8	43778;0;0;57;
$GPXUP;3635;08:33:17;0;49	97761;8	43798;0;0;57;
$GPXUP;3635;08:33:18;0;49	97771;8	43813;0;0;57;
$GPXUP;3635;08:33:19;0;49	97783;8	43824;0;0;61;
$GPXUP;3635;08:33:20;0;49	97797;8	43832;0;0;60;
$GPXUP;3635;08:33:21;0;49	9781;8	43843;0;0;60;
$GPXUP;3635;08:33:22;0;49	97824;8	43854;0;0;63;
$GPXUP;3635;08:33:23;0;49	97839;8	43856;0;0;63;
$GPXUP;3635;08:33:24;0;49	97855;8	43852;0;0;63;
$GPXUP;3635;08:33:25;0;49	9787;8	43842;0;0;63;
$GPXUP;3635;08:33:26;0;49	97884;8	43831;0;0;63;
$GPXUP;3635;08:33:27;0;49	97898;8	43821;0;0;65;
$GPXUP;3635;08:33:28;0;49	97913;8	43809;0;0;67;
$GPXUP;3635;08:33:29;0;49	97928;8	438;0;0;66;
$GPXUP;3635;08:33:30;0;49	97944;8	43792;0;0;71;
$GPXUP;3635;08:33:31;0;49	97961;8	43781;0;0;77;
$GPXUP;3635;08:33:32;0;49	97977;8	43764;0;0;74;
$GPXUP;3635;08:33:33;0;49	97988;8	43741;0;0;74;
$GPXUP;3635;08:33:34;0;49	97998;8	43716;0;0;73;
$GPXUP;3635;08:33:35;0;49	98009;8	43692;0;0;72;
$GPXUP;3635;08:33:36;0;49	98023;8	43676;0;0;69;
$GPXUP;3635;08:33:37;0;49	98039;8	4367;0;0;69;
$GPXUP;3635;08:33:38;0;49	98057;8	43671;0;0;72;
$GPXUP;3635;08:33:39;0;49	98074;8	43677;0;0;70;
$GPXUP;3635;08:33:40;0;49	9809;8	43688;0;0;67;
$GPXUP;3635;08:33:41;0;49	98104;8	43702;0;0;62;
$GPXUP;3635;08:33:42;0;49	98114;8	43718;0;0;58;
$GPXUP;3635;08:33:43;0;49	9812;8	43739;0;0;55;
$GPXUP;3635;08:33:44;0;49	98122;8	4376;0;0;55;
$GPXUP;3635;08:33:45;0;49	98126;8	43781;0;0;54;
$GPXUP;3635;08:33:46;0;49	98123;8	438;0;0;52;
$GPXUP;3635;08:33:47;0;49	98115;8	43816;0;0;52;
$GPXUP;3635;08:33:48;0;49	98104;8	43829;0;0;52;
$GPXUP;3635;08:33:49;0;49	98091;8	43838;0;0;57;
$GPXUP;3635;08:33:50;0;49	98076;8	4384;0;0;59;
$GPXUP;3635;08:33:51;0;49	98061;8	43836;0;0;61;
$GPXUP;3635;08:33:52;0;49	98047;8	43826;0;0;63;
$GPXUP;3635;08:33:53;0;49	98034;8	43811;0;0;64;
$GPXUP;3635;08:33:54;0;49	98024;8	43791;0;0;66;
$GPXUP;3635;08:33:55;0;49	98016;8	43768;0;0;67;
$GPXUP;3635;08:33:56;0;49	98014;8	43742;0;0;69;
$GPXUP;3635;08:33:57;0;49	98015;8	43715;0;0;66;
$GPXUP;3635;08:33:58;0;49	9802;8	43691;0;0;66;
$GPXUP;3635;08:33:59;0;49	98027;8	43667;0;0;65;
$GPXUP;3635;08:34:00;0;49	98034;8	43644;0;0;66;
$GPXUP;3635;08:34:01;0;49	98041;8	43621;0;0;66;
$GPXUP;3635;08:34:02;0;49	9805;8	43599;0;0;66;
$GPXUP;3635;08:34:03;0;49	98061;8	43579;0;0;66;
$GPXUP;3635;08:34:04;0;49	9807;8	43556;0;0;70;
$GPXUP;3635;08:34:05;0;49	98077;8	43531;0;0;74;
$GPXUP;3635;08:34:06;0;49	98086;8	43506;0;0;70;
$GPXUP;3635;08:34:07;0;49	98097;8	43485;0;0;71;
$GPXUP;3635;08:34:08;0;49	98111;8	43468;0;0;65;
$GPXUP;3635;08:34:09;0;49	98125;8	43461;0;0;60;
$GPXUP;3635;08:34:10;0;49	9814;8	4346;0;0;60;
$GPXUP;3635;08:34:11;0;49	98154;8	43464;0;0;58;
$GPXUP;3635;08:34:12;0;49	98168;8	43472;0;0;56;
$GPXUP;3635;08:34:13;0;49	9818;8	43483;0;0;57;
$GPXUP;3635;08:34:14;0;49	98194;8	4349;0;0;58;
$GPXUP;3635;08:34:15;0;49	98208;8	43491;0;0;56;
$GPXUP;3635;08:34:16;0;49	98222;8	43496;0;0;63;
$GPXUP;3635;08:34:17;0;49	98237;8	43507;0;0;64;
$GPXUP;3635;08:34:18;0;49	98252;8	43518;0;0;63;
$GPXUP;3635;08:34:19;0;49	98266;8	43528;0;0;60;
$GPXUP;3635;08:34:20;0;49	9828;8	43537;0;0;57;
$GPXUP;3635;08:34:21;0;49	98294;8	43541;0;0;56;
$GPXUP;3635;08:34:22;0;49	98306;8	43535;0;0;55;
$GPXUP;3635;08:34:23;0;49	98316;8	43521;0;0;58;
$GPXUP;3635;08:34:24;0;49	98321;8	435;0;0;59;
$GPXUP;3635;08:34:25;0;49	9832;8	43477;0;0;62;
$GPXUP;3635;08:34:26;0;49	98312;8	43456;0;0;62;
$GPXUP;3635;08:34:27;0;49	983;8	43443;0;0;62;
$GPXUP;3635;08:34:28;0;49	98285;8	43443;0;0;59;
$GPXUP;3635;08:34:29;0;49	98273;8	43456;0;0;61;
$GPXUP;3635;08:34:30;0;49	98266;8	43476;0;0;60;
$GPXUP;3635;08:34:31;0;49	98267;8	43498;0;0;61;
$GPXUP;3635;08:34:32;0;49	98275;8	43518;0;0;63;
$GPXUP;3635;08:34:33;0;49	98288;8	43531;0;0;63;
$GPXUP;3635;08:34:34;0;49	98304;8	43538;0;0;63;
$GPXUP;3635;08:34:35;0;49	9832;8	43539;0;0;66;
$GPXUP;3635;08:34:36;0;49	98336;8	43534;0;0;66;
$GPXUP;3635;08:34:37;0;49	9835;8	43524;0;0;67;
$GPXUP;3635;08:34:38;0;49	98365;8	4351;0;0;70;
$GPXUP;3635;08:34:39;0;49	98382;8	435;0;0;71;
$GPXUP;3635;08:34:40;0;49	98398;8	43499;0;0;70;
$GPXUP;3635;08:34:41;0;49	98412;8	43512;0;0;67;
$GPXUP;3635;08:34:42;0;49	98418;8	43535;0;0;66;
$GPXUP;3635;08:34:43;0;49	98416;8	4356;0;0;64;
$GPXUP;3635;08:34:44;0;49	98406;8	43581;0;0;66;
$GPXUP;3635;08:34:45;0;49	98394;8	43597;0;0;68;
$GPXUP;3635;08:34:46;0;49	9838;8	43613;0;0;64;
$GPXUP;3635;08:34:47;0;49	98368;8	43627;0;0;61;
$GPXUP;3635;08:34:48;0;49	98354;8	43636;0;0;60;
$GPXUP;3635;08:34:49;0;49	98339;8	4364;0;0;61;
$GPXUP;3635;08:34:50;0;49	98324;8	43641;0;0;64;
$GPXUP;3635;08:34:51;0;49	98308;8	43634;0;0;66;
$GPXUP;3635;08:34:52;0;49	98294;8	43619;0;0;65;
$GPXUP;3635;08:34:53;0;49	98284;8	436;0;0;67;
$GPXUP;3635;08:34:54;0;49	98275;8	43576;0;0;69;
$GPXUP;3635;08:34:55;0;49	98272;8	43551;0;0;66;
$GPXUP;3635;08:34:56;0;49	9827;8	43526;0;0;61;
$GPXUP;3635;08:34:57;0;49	98265;8	43503;0;0;59;
$GPXUP;3635;08:34:58;0;49	98257;8	43484;0;0;59;
$GPXUP;3635;08:34:59;0;49	98245;8	43474;0;0;58;
$GPXUP;3635;08:35:00;0;49	9823;8	43475;0;0;60;
$GPXUP;3635;08:35:01;0;49	98216;8	43482;0;0;59;
$GPXUP;3635;08:35:02;0;49	98205;8	43495;0;0;58;
$GPXUP;3635;08:35:03;0;49	98198;8	43514;0;0;59;
$GPXUP;3635;08:35:04;0;49	98193;8	43537;0;0;62;
$GPXUP;3635;08:35:05;0;49	9819;8	4356;0;0;59;
$GPXUP;3635;08:35:06;0;49	98192;8	43583;0;0;58;
$GPXUP;3635;08:35:07;0;49	98196;8	43604;0;0;55;
$GPXUP;3635;08:35:08;0;49	98202;8	43624;0;0;55;
$GPXUP;3635;08:35:09;0;49	98212;8	43637;0;0;61;
$GPXUP;3635;08:35:10;0;49	98227;8	43639;0;0;63;
$GPXUP;3635;08:35:11;0;49	98242;8	4363;0;0;66;
$GPXUP;3635;08:35:12;0;49	98254;8	43612;0;0;68;
$GPXUP;3635;08:35:13;0;49	98263;8	43588;0;0;70;
$GPXUP;3635;08:35:14;0;49	9827;8	43562;0;0;70;
$GPXUP;3635;08:35:15;0;49	98274;8	43535;0;0;70;
$GPXUP;3635;08:35:16;0;49	98275;8	43508;0;0;68;
$GPXUP;3635;08:35:17;0;49	98271;8	43483;0;0;66;
$GPXUP;3635;08:35:18;0;49	98263;8	43461;0;0;64;
$GPXUP;3635;08:35:19;0;49	98249;8	43449;0;0;65;
$GPXUP;3635;08:35:20;0;49	98233;8	43445;0;0;64;
$GPXUP;3635;08:35:21;0;49	98217;8	43448;0;0;66;
$GPXUP;3635;08:35:22;0;49	98201;8	43453;0;0;65;
$GPXUP;3635;08:35:23;0;49	98185;8	43455;0;0;61;
$GPXUP;3635;08:35:24;0;49	9817;8	43452;0;0;60;
$GPXUP;3635;08:35:25;0;49	98156;8	4344;0;0;63;
$GPXUP;3635;08:35:26;0;49	98144;8	43422;0;0;66;
$GPXUP;3635;08:35:27;0;49	98132;8	43404;0;0;67;
$GPXUP;3635;08:35:28;0;49	98118;8	43388;0;0;74;
$GPXUP;3635;08:35:29;0;49	98102;8	43374;0;0;72;
$GPXUP;3635;08:35:30;0;49	98088;8	43357;0;0;71;
$GPXUP;3635;08:35:31;0;49	98075;8	43337;0;0;70;
$GPXUP;3635;08:35:32;0;49	98066;8	43315;0;0;68;
$GPXUP;3635;08:35:33;0;49	98061;8	4329;0;0;67;
$GPXUP;3635;08:35:34;0;49	98058;8	43265;0;0;64;
$GPXUP;3635;08:35:35;0;49	98059;8	4324;0;0;63;
$GPXUP;3635;08:35:36;0;49	98064;8	43218;0;0;59;
$GPXUP;3635;08:35:37;0;49	98073;8	432;0;0;58;
$GPXUP;3635;08:35:38;0;49	98085;8	43188;0;0;56;
$GPXUP;3635;08:35:39;0;49	98098;8	43182;0;0;56;
$GPXUP;3635;08:35:40;0;49	98113;8	43181;0;0;58;
$GPXUP;3635;08:35:41;0;49	98128;8	43181;0;0;60;
$GPXUP;3635;08:35:42;0;49	98142;8	43174;0;0;62;
$GPXUP;3635;08:35:43;0;49	98155;8	43159;0;0;66;
$GPXUP;3635;08:35:44;0;49	98164;8	43137;0;0;69;
$GPXUP;3635;08:35:45;0;49	98172;8	43112;0;0;70;
$GPXUP;3635;08:35:46;0;49	98177;8	43086;0;0;71;
$GPXUP;3635;08:35:47;0;49	98178;8	43059;0;0;73;
$GPXUP;3635;08:35:48;0;49	98175;8	43031;0;0;73;
$GPXUP;3635;08:35:49;0;49	9817;8	43004;0;0;73;
$GPXUP;3635;08:35:50;0;49	98164;8	42977;0;0;73;
$GPXUP;3635;08:35:51;0;49	98156;8	42952;0;0;72;
$GPXUP;3635;08:35:52;0;49	98149;8	42927;0;0;68;
$GPXUP;3635;08:35:53;0;49	98144;8	42904;0;0;59;
$GPXUP;3635;08:35:54;0;49	98143;8	42882;0;0;57;
$GPXUP;3635;08:35:55;0;49	98143;8	42859;0;0;57;
$GPXUP;3635;08:35:56;0;49	98144;8	42837;0;0;59;
$GPXUP;3635;08:35:57;0;49	98139;8	42816;0;0;61;
$GPXUP;3635;08:35:58;0;49	98132;8	42795;0;0;62;
$GPXUP;3635;08:35:59;0;49	98124;8	42776;0;0;61;
$GPXUP;3635;08:36:00;0;49	98116;8	42754;0;0;60;
$GPXUP;3635;08:36:01;0;49	98113;8	42731;0;0;64;
$GPXUP;3635;08:36:02;0;49	98116;8	42707;0;0;66;
$GPXUP;3635;08:36:03;0;49	98124;8	42683;0;0;68;
$GPXUP;3635;08:36:04;0;49	98133;8	42661;0;0;67;
$GPXUP;3635;08:36:05;0;49	98145;8	42643;0;0;64;
$GPXUP;3635;08:36:06;0;49	98158;8	42628;0;0;65;
$GPXUP;3635;08:36:07;0;49	98171;8	42614;0;0;68;
$GPXUP;3635;08:36:08;0;49	98185;8	42598;0;0;68;
$GPXUP;3635;08:36:09;0;49	98199;8	42582;0;0;69;
$GPXUP;3635;08:36:10;0;49	98212;8	42563;0;0;73;
$GPXUP;3635;08:36:11;0;49	98224;8	4254;0;0;75;
$GPXUP;3635;08:36:12;0;49	98234;8	42516;0;0;75;
$GPXUP;3635;08:36:13;0;49	98243;8	4249;0;0;74;
$GPXUP;3635;08:36:14;0;49	98253;8	42465;0;0;73;
$GPXUP;3635;08:36:15;0;49	98264;8	42443;0;0;73;
$GPXUP;3635;08:36:16;0;49	98277;8	42423;0;0;71;
$GPXUP;3635;08:36:17;0;49	9829;8	42406;0;0;71;
$GPXUP;3635;08:36:18;0;49	98305;8	42391;0;0;70;
$GPXUP;3635;08:36:19;0;49	9832;8	42376;0;0;70;
$GPXUP;3635;08:36:20;0;49	98334;8	4236;0;0;67;
$GPXUP;3635;08:36:21;0;49	98345;8	42341;0;0;68;
$GPXUP;3635;08:36:22;0;49	98356;8	42319;0;0;71;
$GPXUP;3635;08:36:23;0;49	98365;8	42296;0;0;73;
$GPXUP;3635;08:36:24;0;49	98373;8	4227;0;0;72;
$GPXUP;3635;08:36:24;0;49	98379;8	42244;0;0;71;
$GPXUP;3635;08:36:25;0;49	98381;8	42216;0;0;70;
$GPXUP;3635;08:36:26;0;49	98384;8	4219;0;0;67;
$GPXUP;3635;08:36:27;0;49	98387;8	42166;0;0;64;
$GPXUP;3635;08:36:28;0;49	98391;8	42142;0;0;62;
$GPXUP;3635;08:36:29;0;49	98391;8	42119;0;0;63;
$GPXUP;3635;08:36:30;0;49	98387;8	42096;0;0;62;
$GPXUP;3635;08:36:31;0;49	98382;8	42073;0;0;63;
$GPXUP;3635;08:36:32;0;49	98378;8	42049;0;0;65;
$GPXUP;3635;08:36:33;0;49	98378;8	42024;0;0;62;
$GPXUP;3635;08:36:34;0;49	98383;8	42001;0;0;63;
$GPXUP;3635;08:36:35;0;49	98392;8	41981;0;0;64;
$GPXUP;3635;08:36:36;0;49	98402;8	41961;0;0;66;
$GPXUP;3635;08:36:37;0;49	98413;8	41942;0;0;66;
$GPXUP;3635;08:36:38;0;49	98424;8	41922;0;0;65;
$GPXUP;3635;08:36:39;0;49	98437;8	41905;0;0;67;
$GPXUP;3635;08:36:40;0;49	98451;8	41889;0;0;69;
$GPXUP;3635;08:36:41;0;49	98464;8	41872;0;0;68;
$GPXUP;3635;08:36:42;0;49	98475;8	41852;0;0;71;
$GPXUP;3635;08:36:43;0;49	98482;8	41827;0;0;74;
$GPXUP;3635;08:36:44;0;49	98486;8	41798;0;0;76;
$GPXUP;3635;08:36:45;0;49	98488;8	41769;0;0;76;
$GPXUP;3635;08:36:46;0;49	98488;8	4174;0;0;75;
$GPXUP;3635;08:36:47;0;49	98487;8	41711;0;0;74;
$GPXUP;3635;08:36:48;0;49	98487;8	41682;0;0;73;
$GPXUP;3635;08:36:49;0;49	98487;8	41654;0;0;72;
$GPXUP;3635;08:36:50;0;49	9849;8	41627;0;0;71;
$GPXUP;3635;08:36:51;0;49	98498;8	41602;0;0;67;
$GPXUP;3635;08:36:52;0;49	98509;8	41584;0;0;66;
$GPXUP;3635;08:36:53;0;49	98524;8	41572;0;0;65;
$GPXUP;3635;08:36:54;0;49	9854;8	41563;0;0;65;
$GPXUP;3635;08:36:55;0;49	98555;8	41553;0;0;65;
$GPXUP;3635;08:36:56;0;49	9857;8	41541;0;0;68;
$GPXUP;3635;08:36:57;0;49	98584;8	41525;0;0;68;
$GPXUP;3635;08:36:58;0;49	98598;8	41508;0;0;65;
$GPXUP;3635;08:36:59;0;49	9861;8	41493;0;0;64;
$GPXUP;3635;08:37:00;0;49	98624;8	4148;0;0;65;
$GPXUP;3635;08:37:01;0;49	9864;8	41473;0;0;67;
$GPXUP;3635;08:37:02;0;49	98657;8	41467;0;0;68;
$GPXUP;3635;08:37:03;0;49	98673;8	4146;0;0;66;
$GPXUP;3635;08:37:04;0;49	98687;8	41446;0;0;68;
$GPXUP;3635;08:37:05;0;49	98698;8	41426;0;0;67;
$GPXUP;3635;08:37:06;0;49	98706;8	41402;0;0;68;
$GPXUP;3635;08:37:07;0;49	98712;8	41378;0;0;68;
$GPXUP;3635;08:37:08;0;49	98718;8	41352;0;0;67;
$GPXUP;3635;08:37:09;0;49	98723;8	41327;0;0;68;
$GPXUP;3635;08:37:10;0;49	98726;8	41301;0;0;68;
$GPXUP;3635;08:37:11;0;49	98726;8	41275;0;0;68;
$GPXUP;3635;08:37:12;0;49	98726;8	41248;0;0;68;
$GPXUP;3635;08:37:13;0;49	98725;8	41221;0;0;69;
$GPXUP;3635;08:37:14;0;49	9872;8	41196;0;0;67;
$GPXUP;3635;08:37:15;0;49	98715;8	41171;0;0;70;
$GPXUP;3635;08:37:16;0;49	98712;8	41144;0;0;71;
$GPXUP;3635;08:37:17;0;49	98712;8	41116;0;0;72;
$GPXUP;3635;08:37:18;0;49	98714;8	41089;0;0;71;
$GPXUP;3635;08:37:19;0;49	98719;8	41062;0;0;71;
$GPXUP;3635;08:37:20;0;49	98727;8	41037;0;0;74;
$GPXUP;3635;08:37:21;0;49	98736;8	41012;0;0;74;
$GPXUP;3635;08:37:22;0;49	98746;8	40987;0;0;74;
$GPXUP;3635;08:37:23;0;49	98756;8	40961;0;0;76;
$GPXUP;3635;08:37:24;0;49	98765;8	40935;0;0;76;
$GPXUP;3635;08:37:25;0;49	98777;8	4091;0;0;77;
$GPXUP;3635;08:37:26;0;49	98788;8	40887;0;0;78;
$GPXUP;3635;08:37:27;0;49	98796;8	4086;0;0;77;
$GPXUP;3635;08:37:28;0;49	98802;8	40832;0;0;76;
$GPXUP;3635;08:37:29;0;49	98804;8	40803;0;0;73;
$GPXUP;3635;08:37:30;0;49	98803;8	40776;0;0;71;
$GPXUP;3635;08:37:31;0;49	988;8	40749;0;0;70;
$GPXUP;3635;08:37:32;0;49	98798;8	40722;0;0;69;
$GPXUP;3635;08:37:33;0;49	98797;8	40696;0;0;68;
$GPXUP;3635;08:37:34;0;49	98799;8	4067;0;0;66;
$GPXUP;3635;08:37:35;0;49	98805;8	40646;0;0;66;
$GPXUP;3635;08:37:36;0;49	98811;8	40622;0;0;66;
$GPXUP;3635;08:37:37;0;49	9882;8	40601;0;0;67;
$GPXUP;3635;08:37:38;0;49	9883;8	4058;0;0;66;
$GPXUP;3635;08:37:39;0;49	9884;8	40561;0;0;67;
$GPXUP;3635;08:37:40;0;49	9885;8	40539;0;0;70;
$GPXUP;3635;08:37:41;0;49	98858;8	40514;0;0;71;
$GPXUP;3635;08:37:42;0;49	98862;8	40487;0;0;71;
$GPXUP;3635;08:37:43;0;49	98865;8	4046;0;0;69;
$GPXUP;3635;08:37:44;0;49	98869;8	40435;0;0;68;
$GPXUP;3635;08:37:45;0;49	98871;8	4041;0;0;67;
$GPXUP;3635;08:37:46;0;49	98873;8	40384;0;0;67;
$GPXUP;3635;08:37:47;0;49	98875;8	40358;0;0;66;
$GPXUP;3635;08:37:48;0;49	98877;8	40332;0;0;67;
$GPXUP;3635;08:37:49;0;49	98877;8	40307;0;0;66;
$GPXUP;3635;08:37:50;0;49	98878;8	40282;0;0;64;
$GPXUP;3635;08:37:51;0;49	98881;8	40258;0;0;60;
$GPXUP;3635;08:37:52;0;49	98885;8	40236;0;0;65;
$GPXUP;3635;08:37:53;0;49	98889;8	40212;0;0;67;
$GPXUP;3635;08:37:54;0;49	98898;8	40192;0;0;63;
$GPXUP;3635;08:37:55;0;49	98908;8	40174;0;0;61;
$GPXUP;3635;08:37:56;0;49	98919;8	40157;0;0;61;
$GPXUP;3635;08:37:57;0;49	9893;8	40142;0;0;59;
$GPXUP;3635;08:37:58;0;49	98943;8	40129;0;0;58;
$GPXUP;3635;08:37:59;0;49	98954;8	40115;0;0;58;
$GPXUP;3635;08:38:00;0;49	98962;8	40096;0;0;60;
$GPXUP;3635;08:38:01;0;49	98968;8	40075;0;0;62;
$GPXUP;3635;08:38:02;0;49	98972;8	40053;0;0;61;
$GPXUP;3635;08:38:03;0;49	98978;8	40031;0;0;59;
$GPXUP;3635;08:38:04;0;49	98984;8	4001;0;0;57;
$GPXUP;3635;08:38:05;0;49	98988;8	39989;0;0;59;
$GPXUP;3635;08:38:06;0;49	98995;8	39968;0;0;59;
$GPXUP;3635;08:38:07;0;49	99004;8	3995;0;0;61;
$GPXUP;3635;08:38:08;0;49	99014;8	39932;0;0;62;
$GPXUP;3635;08:38:09;0;49	99025;8	39913;0;0;66;
$GPXUP;3635;08:38:10;0;49	99035;8	39894;0;0;69;
$GPXUP;3635;08:38:11;0;49	99044;8	39869;0;0;73;
$GPXUP;3635;08:38:12;0;49	99052;8	39842;0;0;74;
$GPXUP;3635;08:38:13;0;49	99058;8	39816;0;0;74;
$GPXUP;3635;08:38:14;0;49	99064;8	39788;0;0;74;
$GPXUP;3635;08:38:15;0;49	99072;8	39763;0;0;72;
$GPXUP;3635;08:38:16;0;49	99083;8	39742;0;0;71;
$GPXUP;3635;08:38:17;0;49	99096;8	39722;0;0;71;
$GPXUP;3635;08:38:18;0;49	9911;8	39706;0;0;71;
$GPXUP;3635;08:38:19;0;49	99123;8	39689;0;0;72;
$GPXUP;3635;08:38:20;0;49	99136;8	39668;0;0;74;
$GPXUP;3635;08:38:21;0;49	99147;8	39646;0;0;74;
$GPXUP;3635;08:38:22;0;49	9916;8	39624;0;0;75;
$GPXUP;3635;08:38:23;0;49	99175;8	39605;0;0;75;
$GPXUP;3635;08:38:24;0;49	9919;8	39589;0;0;71;
$GPXUP;3635;08:38:25;0;49	99205;8	39574;0;0;70;
$GPXUP;3635;08:38:26;0;49	99217;8	39555;0;0;70;
$GPXUP;3635;08:38:27;0;49	99226;8	39531;0;0;72;
$GPXUP;3635;08:38:28;0;49	99234;8	39507;0;0;72;
$GPXUP;3635;08:38:29;0;49	99244;8	39483;0;0;71;
$GPXUP;3635;08:38:30;0;49	99256;8	39464;0;0;69;
$GPXUP;3635;08:38:31;0;49	99271;8	39449;0;0;68;
$GPXUP;3635;08:38:32;0;49	99284;8	39434;0;0;67;
$GPXUP;3635;08:38:33;0;49	99296;8	39416;0;0;67;
$GPXUP;3635;08:38:34;0;49	99304;8	39394;0;0;70;
$GPXUP;3635;08:38:35;0;49	9931;8	39368;0;0;69;
$GPXUP;3635;08:38:36;0;49	99317;8	39343;0;0;71;
$GPXUP;3635;08:38:37;0;49	99326;8	3932;0;0;71;
$GPXUP;3635;08:38:38;0;49	99333;8	39294;0;0;74;
$GPXUP;3635;08:38:39;0;49	99338;8	39267;0;0;75;
$GPXUP;3635;08:38:40;0;49	99346;8	39241;0;0;72;
$GPXUP;3635;08:38:41;0;49	99357;8	39221;0;0;70;
$GPXUP;3635;08:38:42;0;49	99369;8	39201;0;0;67;
$GPXUP;3635;08:38:43;0;49	99382;8	39186;0;0;64;
$GPXUP;3635;08:38:44;0;49	99396;8	39177;0;0;63;
$GPXUP;3635;08:38:45;0;49	99411;8	39169;0;0;63;
$GPXUP;3635;08:38:46;0;49	99425;8	39156;0;0;67;
$GPXUP;3635;08:38:47;0;49	99437;8	39136;0;0;70;
$GPXUP;3635;08:38:48;0;49	99449;8	39116;0;0;68;
$GPXUP;3635;08:38:49;0;49	99463;8	391;0;0;69;
$GPXUP;3635;08:38:50;0;49	99478;8	39089;0;0;63;
$GPXUP;3635;08:38:51;0;49	99494;8	39081;0;0;65;
$GPXUP;3635;08:38:52;0;49	99509;8	39075;0;0;63;
$GPXUP;3635;08:38:53;0;49	99525;8	39071;0;0;65;
$GPXUP;3635;08:38:54;0;49	9954;8	39068;0;0;65;
$GPXUP;3635;08:38:55;0;49	99557;8	39062;0;0;63;
$GPXUP;3635;08:38:56;0;49	99572;8	39051;0;0;67;
$GPXUP;3635;08:38:57;0;49	99586;8	39036;0;0;68;
$GPXUP;3635;08:38:58;0;49	99599;8	39019;0;0;68;
$GPXUP;3635;08:38:59;0;49	99612;8	39002;0;0;67;
$GPXUP;3635;08:39:00;0;49	99623;8	38983;0;0;67;
$GPXUP;3635;08:39:01;0;49	99633;8	38963;0;0;66;
$GPXUP;3635;08:39:02;0;49	99642;8	38943;0;0;63;
$GPXUP;3635;08:39:03;0;49	99652;8	38924;0;0;62;
$GPXUP;3635;08:39:04;0;49	99663;8	38907;0;0;62;
$GPXUP;3635;08:39:05;0;49	99675;8	38892;0;0;63;
$GPXUP;3635;08:39:06;0;49	99687;8	38876;0;0;64;
$GPXUP;3635;08:39:07;0;49	997;8	38862;0;0;63;
$GPXUP;3635;08:39:08;0;49	99714;8	38853;0;0;63;
$GPXUP;3635;08:39:09;0;49	99729;8	38846;0;0;64;
$GPXUP;3635;08:39:10;0;49	99743;8	38837;0;0;64;
$GPXUP;3635;08:39:11;0;49	99758;8	38824;0;0;67;
$GPXUP;3635;08:39:12;0;49	99772;8	3881;0;0;67;
$GPXUP;3635;08:39:13;0;49	99786;8	38793;0;0;66;
$GPXUP;3635;08:39:14;0;49	99797;8	38775;0;0;64;
$GPXUP;3635;08:39:15;0;49	99809;8	38758;0;0;63;
$GPXUP;3635;08:39:16;0;49	9982;8	38741;0;0;64;
$GPXUP;3635;08:39:17;0;49	99834;8	38727;0;0;65;
$GPXUP;3635;08:39:18;0;49	99848;8	38714;0;0;67;
$GPXUP;3635;08:39:19;0;49	99861;8	38698;0;0;68;
$GPXUP;3635;08:39:20;0;49	99871;8	38676;0;0;69;
$GPXUP;3635;08:39:21;0;49	99878;8	38651;0;0;71;
$GPXUP;3635;08:39:22;0;49	99883;8	38624;0;0;71;
$GPXUP;3635;08:39:23;0;49	99887;8	38597;0;0;71;
$GPXUP;3635;08:39:24;0;49	99889;8	3857;0;0;70;
$GPXUP;3635;08:39:25;0;49	99892;8	38542;0;0;71;
$GPXUP;3635;08:39:26;0;49	99893;8	38515;0;0;70;
$GPXUP;3635;08:39:27;0;49	99894;8	38488;0;0;71;
$GPXUP;3635;08:39:28;0;49	99896;8	3846;0;0;70;
$GPXUP;3635;08:39:29;0;49	999;8	38434;0;0;69;
$GPXUP;3635;08:39:30;0;49	99906;8	38409;0;0;70;
$GPXUP;3635;08:39:31;0;49	99915;8	38386;0;0;68;
$GPXUP;3635;08:39:32;0;49	99926;8	38368;0;0;66;
$GPXUP;3635;08:39:33;0;49	99941;8	38355;0;0;67;
$GPXUP;3635;08:39:34;0;49	99957;8	38344;0;0;69;
$GPXUP;3635;08:39:35;0;49	99972;8	38333;0;0;68;
$GPXUP;3635;08:39:36;0;49	99986;8	38321;0;0;65;
$GPXUP;3635;08:39:37;0;50	00001;8	38309;0;0;64;
$GPXUP;3635;08:39:38;0;50	00013;8	38293;0;0;64;
$GPXUP;3635;08:39:39;0;50	00022;8	38274;0;0;64;
$GPXUP;3635;08:39:40;0;50	00031;8	38253;0;0;63;
$GPXUP;3635;08:39:41;0;50	00039;8	38232;0;0;63;
$GPXUP;3635;08:39:42;0;50	00046;8	38211;0;0;62;
$GPXUP;3635;08:39:43;0;50	00056;8	38193;0;0;62;
$GPXUP;3635;08:39:44;0;50	00066;8	38176;0;0;60;
$GPXUP;3635;08:39:45;0;50	00075;8	38157;0;0;61;
$GPXUP;3635;08:39:46;0;50	00086;8	3814;0;0;60;
$GPXUP;3635;08:39:47;0;50	00097;8	38127;0;0;61;
$GPXUP;3635;08:39:48;0;50	00111;8	38117;0;0;60;
$GPXUP;3635;08:39:49;0;50	00124;8	38106;0;0;58;
$GPXUP;3635;08:39:50;0;50	00135;8	38094;0;0;56;
$GPXUP;3635;08:39:51;0;50	00144;8	38077;0;0;58;
$GPXUP;3635;08:39:52;0;50	0015;8	38057;0;0;59;
$GPXUP;3635;08:39:53;0;50	00154;8	38034;0;0;60;
$GPXUP;3635;08:39:54;0;50	00158;8	38012;0;0;59;
$GPXUP;3635;08:39:55;0;50	00161;8	37989;0;0;59;
$GPXUP;3635;08:39:56;0;50	00163;8	37967;0;0;59;
$GPXUP;3635;08:39:57;0;50	00168;8	37945;0;0;59;
$GPXUP;3635;08:39:58;0;50	00175;8	37926;0;0;59;
$GPXUP;3635;08:39:59;0;50	00186;8	37911;0;0;57;
$GPXUP;3635;08:40:00;0;50	00197;8	37897;0;0;60;
$GPXUP;3635;08:40:01;0;50	00209;8	37887;0;0;60;
$GPXUP;3635;08:40:02;0;50	00222;8	37874;0;0;61;
$GPXUP;3635;08:40:03;0;50	00233;8	37858;0;0;59;
$GPXUP;3635;08:40:04;0;50	00245;8	37843;0;0;60;
$GPXUP;3635;08:40:05;0;50	00256;8	37826;0;0;60;
$GPXUP;3635;08:40:06;0;50	00268;8	37811;0;0;61;
$GPXUP;3635;08:40:07;0;50	00281;8	37796;0;0;61;
$GPXUP;3635;08:40:08;0;50	00291;8	37779;0;0;65;
$GPXUP;3635;08:40:09;0;50	00299;8	37754;0;0;66;
$GPXUP;3635;08:40:10;0;50	00308;8	37732;0;0;64;
$GPXUP;3635;08:40:11;0;50	00318;8	37714;0;0;62;
$GPXUP;3635;08:40:12;0;50	0033;8	37698;0;0;62;
$GPXUP;3635;08:40:13;0;50	00342;8	37683;0;0;62;
$GPXUP;3635;08:40:14;0;50	00354;8	37668;0;0;61;
$GPXUP;3635;08:40:15;0;50	00364;8	37652;0;0;60;
$GPXUP;3635;08:40:16;0;50	00375;8	37635;0;0;60;
$GPXUP;3635;08:40:17;0;50	00386;8	3762;0;0;62;
$GPXUP;3635;08:40:18;0;50	00398;8	37605;0;0;63;
$GPXUP;3635;08:40:19;0;50	00411;8	37591;0;0;64;
$GPXUP;3635;08:40:20;0;50	00422;8	37575;0;0;64;
$GPXUP;3635;08:40:21;0;50	00433;8	37557;0;0;64;
$GPXUP;3635;08:40:22;0;50	00444;8	37539;0;0;63;
$GPXUP;3635;08:40:23;0;50	00455;8	3752;0;0;66;
$GPXUP;3635;08:40:24;0;50	00466;8	37502;0;0;68;
$GPXUP;3635;08:40:25;0;50	00476;8	3748;0;0;70;
$GPXUP;3635;08:40:26;0;50	00485;8	37456;0;0;70;
$GPXUP;3635;08:40:27;0;50	00493;8	37432;0;0;72;
$GPXUP;3635;08:40:28;0;50	00503;8	37408;0;0;71;
$GPXUP;3635;08:40:29;0;50	00512;8	37384;0;0;71;
$GPXUP;3635;08:40:30;0;50	00522;8	3736;0;0;70;
$GPXUP;3635;08:40:31;0;50	00529;8	37336;0;0;67;
$GPXUP;3635;08:40:32;0;50	00536;8	37314;0;0;63;
$GPXUP;3635;08:40:33;0;50	00545;8	37294;0;0;61;
$GPXUP;3635;08:40:34;0;50	00557;8	3728;0;0;63;
$GPXUP;3635;08:40:35;0;50	00571;8	37267;0;0;64;
$GPXUP;3635;08:40:36;0;50	00584;8	37252;0;0;64;
$GPXUP;3635;08:40:37;0;50	00595;8	37235;0;0;66;
$GPXUP;3635;08:40:38;0;50	00606;8	37215;0;0;66;
$GPXUP;3635;08:40:39;0;50	00616;8	37196;0;0;65;
$GPXUP;3635;08:40:40;0;50	00623;8	37173;0;0;66;
$GPXUP;3635;08:40:41;0;50	00631;8	3715;0;0;65;
$GPXUP;3635;08:40:42;0;50	00639;8	37128;0;0;64;
$GPXUP;3635;08:40:43;0;50	00647;8	37107;0;0;65;
$GPXUP;3635;08:40:44;0;50	00658;8	37088;0;0;64;
$GPXUP;3635;08:40:45;0;50	00671;8	37074;0;0;63;
$GPXUP;3635;08:40:46;0;50	00684;8	37062;0;0;63;
$GPXUP;3635;08:40:47;0;50	00698;8	37053;0;0;61;
$GPXUP;3635;08:40:48;0;50	00713;8	37046;0;0;62;
$GPXUP;3635;08:40:49;0;50	00727;8	37037;0;0;60;
$GPXUP;3635;08:40:50;0;50	00739;8	37024;0;0;61;
$GPXUP;3635;08:40:51;0;50	00748;8	37005;0;0;65;
$GPXUP;3635;08:40:52;0;50	00757;8	36983;0;0;65;
$GPXUP;3635;08:40:53;0;50	00767;8	36962;0;0;66;
$GPXUP;3635;08:40:54;0;50	00778;8	36944;0;0;65;
$GPXUP;3635;08:40:55;0;50	0079;8	36928;0;0;63;
$GPXUP;3635;08:40:56;0;50	00804;8	36915;0;0;64;
$GPXUP;3635;08:40:57;0;50	00818;8	36907;0;0;63;
$GPXUP;3635;08:40:58;0;50	00834;8	36899;0;0;65;
$GPXUP;3635;08:40:59;0;50	00848;8	36888;0;0;66;
$GPXUP;3635;08:41:00;0;50	0086;8	3687;0;0;69;
$GPXUP;3635;08:41:01;0;50	00871;8	36851;0;0;69;
$GPXUP;3635;08:41:02;0;50	00884;8	36833;0;0;70;
$GPXUP;3635;08:41:03;0;50	00898;8	36815;0;0;70;
$GPXUP;3635;08:41:04;0;50	00911;8	36798;0;0;70;
$GPXUP;3635;08:41:05;0;50	00926;8	36784;0;0;72;
$GPXUP;3635;08:41:06;0;50	00941;8	36767;0;0;75;
$GPXUP;3635;08:41:07;0;50	00954;8	36745;0;0;73;
$GPXUP;3635;08:41:08;0;50	00963;8	36721;0;0;70;
$GPXUP;3635;08:41:09;0;50	00968;8	36696;0;0;68;
$GPXUP;3635;08:41:10;0;50	0097;8	36669;0;0;74;
$GPXUP;3635;08:41:11;0;50	0097;8	3664;0;0;76;
$GPXUP;3635;08:41:12;0;50	00966;8	36611;0;0;75;
$GPXUP;3635;08:41:13;0;50	00961;8	36583;0;0;73;
$GPXUP;3635;08:41:14;0;50	00955;8	36556;0;0;73;
$GPXUP;3635;08:41:15;0;50	00948;8	36531;0;0;68;
$GPXUP;3635;08:41:16;0;50	00946;8	36505;0;0;65;
$GPXUP;3635;08:41:17;0;50	00947;8	3648;0;0;66;
$GPXUP;3635;08:41:18;0;50	00948;8	36454;0;0;67;
$GPXUP;3635;08:41:19;0;50	00951;8	36428;0;0;67;
$GPXUP;3635;08:41:20;0;50	00953;8	36402;0;0;70;
$GPXUP;3635;08:41:21;0;50	00956;8	36376;0;0;67;
$GPXUP;3635;08:41:22;0;50	00964;8	36352;0;0;67;
$GPXUP;3635;08:41:23;0;50	00973;8	36327;0;0;68;
$GPXUP;3635;08:41:24;0;50	00983;8	36307;0;0;67;
$GPXUP;3635;08:41:25;0;50	00995;8	36288;0;0;67;
$GPXUP;3635;08:41:26;0;50	01005;8	36267;0;0;68;
$GPXUP;3635;08:41:27;0;50	01014;8	36245;0;0;70;
$GPXUP;3635;08:41:28;0;50	01023;8	36222;0;0;74;
$GPXUP;3635;08:41:29;0;50	01033;8	36195;0;0;79;
$GPXUP;3635;08:41:30;0;50	01044;8	36171;0;0;75;
$GPXUP;3635;08:41:31;0;50	01057;8	36151;0;0;73;
$GPXUP;3635;08:41:32;0;50	01072;8	36133;0;0;72;
$GPXUP;3635;08:41:33;0;50	01086;8	36118;0;0;69;
$GPXUP;3635;08:41:34;0;50	01101;8	36104;0;0;69;
$GPXUP;3635;08:41:35;0;50	01114;8	36087;0;0;71;
$GPXUP;3635;08:41:36;0;50	01125;8	36065;0;0;71;
$GPXUP;3635;08:41:37;0;50	01136;8	36043;0;0;71;
$GPXUP;3635;08:41:38;0;50	01146;8	3602;0;0;74;
$GPXUP;3635;08:41:39;0;50	01155;8	35996;0;0;76;
$GPXUP;3635;08:41:40;0;50	01164;8	3597;0;0;77;
$GPXUP;3635;08:41:41;0;50	01174;8	35945;0;0;76;
$GPXUP;3635;08:41:42;0;50	01185;8	3592;0;0;75;
$GPXUP;3635;08:41:43;0;50	01196;8	35898;0;0;73;
$GPXUP;3635;08:41:44;0;50	01209;8	35879;0;0;72;
$GPXUP;3635;08:41:45;0;50	01222;8	3586;0;0;72;
$GPXUP;3635;08:41:46;0;50	01234;8	35841;0;0;71;
$GPXUP;3635;08:41:47;0;50	01246;8	3582;0;0;70;
$GPXUP;3635;08:41:48;0;50	01256;8	358;0;0;70;
$GPXUP;3635;08:41:49;0;50	01269;8	35782;0;0;72;
$GPXUP;3635;08:41:50;0;50	01284;8	35766;0;0;73;
$GPXUP;3635;08:41:51;0;50	01299;8	35749;0;0;74;
$GPXUP;3635;08:41:52;0;50	01313;8	3573;0;0;76;
$GPXUP;3635;08:41:53;0;50	01327;8	35712;0;0;79;
$GPXUP;3635;08:41:54;0;50	01342;8	35692;0;0;80;
$GPXUP;3635;08:41:55;0;50	01358;8	35676;0;0;77;
$GPXUP;3635;08:41:56;0;50	01372;8	35655;0;0;75;
$GPXUP;3635;08:41:57;0;50	01382;8	3563;0;0;74;
$GPXUP;3635;08:41:58;0;50	01389;8	35604;0;0;72;
$GPXUP;3635;08:41:59;0;50	01397;8	35579;0;0;70;
$GPXUP;3635;08:42:00;0;50	01406;8	35556;0;0;68;
$GPXUP;3635;08:42:01;0;50	01414;8	35533;0;0;68;
$GPXUP;3635;08:42:02;0;50	01423;8	35511;0;0;65;
$GPXUP;3635;08:42:03;0;50	0143;8	35489;0;0;64;
$GPXUP;3635;08:42:04;0;50	0144;8	3547;0;0;64;
$GPXUP;3635;08:42:05;0;50	01452;8	35453;0;0;65;
$GPXUP;3635;08:42:06;0;50	01464;8	35437;0;0;64;
$GPXUP;3635;08:42:07;0;50	01476;8	35422;0;0;64;
$GPXUP;3635;08:42:08;0;50	01488;8	35406;0;0;62;
$GPXUP;3635;08:42:09;0;50	01498;8	35388;0;0;62;
$GPXUP;3635;08:42:10;0;50	01508;8	35368;0;0;65;
$GPXUP;3635;08:42:11;0;50	01516;8	35345;0;0;68;
$GPXUP;3635;08:42:12;0;50	01521;8	3532;0;0;69;
$GPXUP;3635;08:42:13;0;50	01525;8	35294;0;0;69;
$GPXUP;3635;08:42:14;0;50	01527;8	35268;0;0;70;
$GPXUP;3635;08:42:15;0;50	01532;8	35241;0;0;74;
$GPXUP;3635;08:42:16;0;50	01537;8	35213;0;0;75;
$GPXUP;3635;08:42:17;0;50	01541;8	35185;0;0;78;
$GPXUP;3635;08:42:18;0;50	01541;8	35155;0;0;79;
$GPXUP;3635;08:42:19;0;50	01539;8	35124;0;0;78;
$GPXUP;3635;08:42:20;0;50	01536;8	35095;0;0;77;
$GPXUP;3635;08:42:21;0;50	0153;8	35066;0;0;75;
$GPXUP;3635;08:42:22;0;50	01524;8	35038;0;0;74;
$GPXUP;3635;08:42:23;0;50	01516;8	35011;0;0;74;
$GPXUP;3635;08:42:24;0;50	01508;8	34985;0;0;75;
$GPXUP;3635;08:42:25;0;50	01501;8	34958;0;0;75;
$GPXUP;3635;08:42:26;0;50	01498;8	3493;0;0;72;
$GPXUP;3635;08:42:27;0;50	01502;8	34903;0;0;71;
$GPXUP;3635;08:42:28;0;50	01508;8	34878;0;0;70;
$GPXUP;3635;08:42:29;0;50	01516;8	34854;0;0;68;
$GPXUP;3635;08:42:30;0;50	01522;8	34831;0;0;67;
$GPXUP;3635;08:42:31;0;50	01528;8	34806;0;0;67;
$GPXUP;3635;08:42:32;0;50	01534;8	34782;0;0;65;
$GPXUP;3635;08:42:33;0;50	0154;8	34759;0;0;64;
$GPXUP;3635;08:42:34;0;50	01546;8	34736;0;0;64;
$GPXUP;3635;08:42:35;0;50	01553;8	34713;0;0;64;
$GPXUP;3635;08:42:36;0;50	0156;8	34691;0;0;66;
$GPXUP;3635;08:42:37;0;50	01566;8	34666;0;0;69;
$GPXUP;3635;08:42:38;0;50	01568;8	3464;0;0;72;
$GPXUP;3635;08:42:39;0;50	01568;8	34612;0;0;73;
$GPXUP;3635;08:42:40;0;50	01568;8	34582;0;0;74;
$GPXUP;3635;08:42:41;0;50	01568;8	34554;0;0;73;
$GPXUP;3635;08:42:42;0;50	01568;8	34527;0;0;70;
$GPXUP;3635;08:42:43;0;50	01567;8	345;0;0;70;
$GPXUP;3635;08:42:44;0;50	01564;8	34472;0;0;70;
$GPXUP;3635;08:42:45;0;50	01562;8	34446;0;0;68;
$GPXUP;3635;08:42:46;0;50	01561;8	34419;0;0;69;
$GPXUP;3635;08:42:47;0;50	01559;8	34392;0;0;71;
$GPXUP;3635;08:42:48;0;50	01556;8	34364;0;0;73;
$GPXUP;3635;08:42:49;0;50	01551;8	34336;0;0;74;
$GPXUP;3635;08:42:50;0;50	01546;8	34308;0;0;73;
$GPXUP;3635;08:42:51;0;50	01542;8	34281;0;0;75;
$GPXUP;3635;08:42:52;0;50	01541;8	34252;0;0;71;
$GPXUP;3635;08:42:53;0;50	01542;8	34225;0;0;70;
$GPXUP;3635;08:42:54;0;50	01544;8	342;0;0;67;
$GPXUP;3635;08:42:55;0;50	01549;8	34175;0;0;67;
$GPXUP;3635;08:42:56;0;50	01556;8	34152;0;0;67;
$GPXUP;3635;08:42:57;0;50	01562;8	34128;0;0;69;
$GPXUP;3635;08:42:58;0;50	01564;8	34101;0;0;68;
$GPXUP;3635;08:42:59;0;50	01564;8	34074;0;0;70;
$GPXUP;3635;08:43:00;0;50	01562;8	34047;0;0;71;
$GPXUP;3635;08:43:01;0;50	01564;8	3402;0;0;71;
$GPXUP;3635;08:43:02;0;50	01569;8	33994;0;0;70;
$GPXUP;3635;08:43:03;0;50	01576;8	33969;0;0;68;
$GPXUP;3635;08:43:04;0;50	01584;8	33945;0;0;68;
$GPXUP;3635;08:43:05;0;50	01594;8	33924;0;0;65;
$GPXUP;3635;08:43:06;0;50	01605;8	33906;0;0;62;
$GPXUP;3635;08:43:07;0;50	01615;8	33887;0;0;61;
$GPXUP;3635;08:43:08;0;50	01624;8	33868;0;0;64;
$GPXUP;3635;08:43:09;0;50	01631;8	33846;0;0;65;
$GPXUP;3635;08:43:10;0;50	01638;8	33824;0;0;67;
$GPXUP;3635;08:43:11;0;50	01645;8	33798;0;0;73;
$GPXUP;3635;08:43:12;0;50	01649;8	3377;0;0;72;
$GPXUP;3635;08:43:13;0;50	0165;8	33742;0;0;71;
$GPXUP;3635;08:43:14;0;50	01648;8	33715;0;0;70;
$GPXUP;3635;08:43:15;0;50	01646;8	33688;0;0;69;
$GPXUP;3635;08:43:16;0;50	01643;8	33661;0;0;69;
$GPXUP;3635;08:43:17;0;50	01641;8	33634;0;0;70;
$GPXUP;3635;08:43:18;0;50	0164;8	33607;0;0;71;
$GPXUP;3635;08:43:19;0;50	01641;8	3358;0;0;69;
$GPXUP;3635;08:43:20;0;50	01646;8	33554;0;0;68;
$GPXUP;3635;08:43:21;0;50	01654;8	33531;0;0;70;
$GPXUP;3635;08:43:22;0;50	01663;8	33508;0;0;69;
$GPXUP;3635;08:43:23;0;50	01674;8	33488;0;0;69;
$GPXUP;3635;08:43:24;0;50	01687;8	33469;0;0;69;
$GPXUP;3635;08:43:25;0;50	017;8	33449;0;0;70;
$GPXUP;3635;08:43:26;0;50	0171;8	33428;0;0;69;
$GPXUP;3635;08:43:27;0;50	0172;8	33405;0;0;69;
$GPXUP;3635;08:43:28;0;50	01729;8	33385;0;0;68;
$GPXUP;3635;08:43:29;0;50	0174;8	33363;0;0;68;
$GPXUP;3635;08:43:30;0;50	01751;8	33343;0;0;67;
$GPXUP;3635;08:43:31;0;50	01763;8	33324;0;0;68;
$GPXUP;3635;08:43:32;0;50	01772;8	33303;0;0;70;
$GPXUP;3635;08:43:33;0;50	01778;8	33278;0;0;69;
$GPXUP;3635;08:43:34;0;50	01782;8	33252;0;0;70;
$GPXUP;3635;08:43:35;0;50	01786;8	33225;0;0;70;
$GPXUP;3635;08:43:36;0;50	0179;8	33198;0;0;70;
$GPXUP;3635;08:43:37;0;50	01794;8	3317;0;0;72;
$GPXUP;3635;08:43:38;0;50	018;8	33145;0;0;69;
$GPXUP;3635;08:43:39;0;50	01808;8	33121;0;0;69;
$GPXUP;3635;08:43:40;0;50	01817;8	33098;0;0;69;
$GPXUP;3635;08:43:41;0;50	01825;8	33074;0;0;71;
$GPXUP;3635;08:43:42;0;50	01831;8	33048;0;0;73;
$GPXUP;3635;08:43:43;0;50	01836;8	3302;0;0;73;
$GPXUP;3635;08:43:44;0;50	01842;8	32994;0;0;71;
$GPXUP;3635;08:43:45;0;50	0185;8	3297;0;0;72;
$GPXUP;3635;08:43:46;0;50	01861;8	32948;0;0;71;
$GPXUP;3635;08:43:47;0;50	0187;8	32925;0;0;70;
$GPXUP;3635;08:43:48;0;50	01877;8	32901;0;0;69;
$GPXUP;3635;08:43:49;0;50	01883;8	32875;0;0;70;
$GPXUP;3635;08:43:50;0;50	01888;8	32849;0;0;70;
$GPXUP;3635;08:43:51;0;50	01892;8	32822;0;0;71;
$GPXUP;3635;08:43:52;0;50	01896;8	32796;0;0;69;
$GPXUP;3635;08:43:53;0;50	01898;8	32768;0;0;72;
$GPXUP;3635;08:43:54;0;50	019;8	3274;0;0;72;
$GPXUP;3635;08:43:55;0;50	019;8	32712;0;0;72;
$GPXUP;3635;08:43:56;0;50	01899;8	32684;0;0;72;
$GPXUP;3635;08:43:57;0;50	01899;8	32656;0;0;71;
$GPXUP;3635;08:43:58;0;50	01901;8	32629;0;0;70;
$GPXUP;3635;08:43:59;0;50	01904;8	32603;0;0;67;
$GPXUP;3635;08:44:00;0;50	0191;8	32579;0;0;65;
$GPXUP;3635;08:44:01;0;50	01917;8	32557;0;0;63;
$GPXUP;3635;08:44:02;0;50	01926;8	32536;0;0;64;
$GPXUP;3635;08:44:03;0;50	01935;8	32516;0;0;64;
$GPXUP;3635;08:44:04;0;50	01944;8	32495;0;0;66;
$GPXUP;3635;08:44:05;0;50	01952;8	32474;0;0;65;
$GPXUP;3635;08:44:06;0;50	01961;8	32453;0;0;63;
$GPXUP;3635;08:44:07;0;50	01972;8	32435;0;0;63;
$GPXUP;3635;08:44:08;0;50	01982;8	32416;0;0;63;
$GPXUP;3635;08:44:09;0;50	01989;8	32395;0;0;64;
$GPXUP;3635;08:44:10;0;50	01994;8	32371;0;0;65;
$GPXUP;3635;08:44:11;0;50	01997;8	32346;0;0;67;
$GPXUP;3635;08:44:12;0;50	01999;8	3232;0;0;67;
$GPXUP;3635;08:44:13;0;50	02001;8	32295;0;0;64;
$GPXUP;3635;08:44:14;0;50	02005;8	32272;0;0;62;
$GPXUP;3635;08:44:15;0;50	0201;8	32249;0;0;63;
$GPXUP;3635;08:44:16;0;50	02016;8	32226;0;0;62;
$GPXUP;3635;08:44:17;0;50	0202;8	32203;0;0;62;
$GPXUP;3635;08:44:18;0;50	02023;8	32179;0;0;64;
$GPXUP;3635;08:44:19;0;50	02026;8	32155;0;0;66;
$GPXUP;3635;08:44:20;0;50	02028;8	3213;0;0;67;
$GPXUP;3635;08:44:21;0;50	0203;8	32104;0;0;67;
$GPXUP;3635;08:44:22;0;50	0203;8	32079;0;0;67;
$GPXUP;3635;08:44:23;0;50	0203;8	32052;0;0;70;
$GPXUP;3635;08:44:24;0;50	02028;8	32023;0;0;72;
$GPXUP;3635;08:44:25;0;50	02029;8	31996;0;0;66;
$GPXUP;3635;08:44:26;0;50	02031;8	31972;0;0;63;
$GPXUP;3635;08:44:27;0;50	02032;8	31948;0;0;62;
$GPXUP;3635;08:44:28;0;50	02036;8	31925;0;0;61;
$GPXUP;3635;08:44:29;0;50	02042;8	31905;0;0;59;
$GPXUP;3635;08:44:30;0;50	02044;8	31883;0;0;60;
$GPXUP;3635;08:44:31;0;50	02043;8	31859;0;0;61;
$GPXUP;3635;08:44:32;0;50	0204;8	31836;0;0;59;
$GPXUP;3635;08:44:33;0;50	02039;8	31815;0;0;55;
$GPXUP;3635;08:44:34;0;50	02042;8	31795;0;0;55;
$GPXUP;3635;08:44:35;0;50	0205;8	31777;0;0;56;
$GPXUP;3635;08:44:36;0;50	0206;8	3176;0;0;57;
$GPXUP;3635;08:44:37;0;50	02066;8	3174;0;0;54;
$GPXUP;3635;08:44:38;0;50	0207;8	31721;0;0;53;
$GPXUP;3635;08:44:39;0;50	02074;8	31702;0;0;52;
$GPXUP;3635;08:44:40;0;50	02078;8	31682;0;0;54;
$GPXUP;3635;08:44:41;0;50	02079;8	31662;0;0;55;
$GPXUP;3635;08:44:42;0;50	02078;8	31642;0;0;54;
$GPXUP;3635;08:44:43;0;50	02071;8	31621;0;0;63;
$GPXUP;3635;08:44:44;0;50	02062;8	31597;0;0;77;
$GPXUP;3635;08:44:45;0;50	02052;8	3157;0;0;74;
$GPXUP;3635;08:44:46;0;50	02045;8	31542;0;0;73;
$GPXUP;3635;08:44:47;0;50	0204;8	31515;0;0;70;
$GPXUP;3635;08:44:48;0;50	02038;8	31489;0;0;68;
$GPXUP;3635;08:44:49;0;50	02038;8	31463;0;0;67;
$GPXUP;3635;08:44:50;0;50	02042;8	31438;0;0;66;
$GPXUP;3635;08:44:51;0;50	02048;8	31416;0;0;69;
$GPXUP;3635;08:44:52;0;50	02058;8	31392;0;0;74;
$GPXUP;3635;08:44:53;0;50	02067;8	31366;0;0;74;
$GPXUP;3635;08:44:54;0;50	02073;8	31339;0;0;74;
$GPXUP;3635;08:44:55;0;50	02078;8	31311;0;0;73;
$GPXUP;3635;08:44:56;0;50	0208;8	31283;0;0;72;
$GPXUP;3635;08:44:57;0;50	02082;8	31255;0;0;72;
$GPXUP;3635;08:44:58;0;50	02084;8	31228;0;0;71;
$GPXUP;3635;08:44:59;0;50	0209;8	31203;0;0;70;
$GPXUP;3635;08:45:00;0;50	02096;8	31176;0;0;72;
$GPXUP;3635;08:45:01;0;50	02098;8	31148;0;0;72;
$GPXUP;3635;08:45:02;0;50	02097;8	31121;0;0;72;
$GPXUP;3635;08:45:03;0;50	021;8	31094;0;0;66;
$GPXUP;3635;08:45:04;0;50	02108;8	31071;0;0;67;
$GPXUP;3635;08:45:05;0;50	02116;8	31049;0;0;69;
$GPXUP;3635;08:45:06;0;50	02123;8	31024;0;0;70;
$GPXUP;3635;08:45:07;0;50	02127;8	30998;0;0;71;
$GPXUP;3635;08:45:08;0;50	02129;8	30971;0;0;70;
$GPXUP;3635;08:45:09;0;50	02132;8	30945;0;0;69;
$GPXUP;3635;08:45:10;0;50	02132;8	30918;0;0;70;
$GPXUP;3635;08:45:11;0;50	02128;8	30891;0;0;73;
$GPXUP;3635;08:45:12;0;50	02123;8	30863;0;0;74;
$GPXUP;3635;08:45:13;0;50	02118;8	30835;0;0;75;
$GPXUP;3635;08:45:14;0;50	02112;8	30806;0;0;77;
$GPXUP;3635;08:45:15;0;50	02106;8	30777;0;0;78;
$GPXUP;3635;08:45:16;0;50	021;8	30748;0;0;78;
$GPXUP;3635;08:45:17;0;50	02092;8	3072;0;0;80;
$GPXUP;3635;08:45:18;0;50	02084;8	30691;0;0;80;
$GPXUP;3635;08:45:19;0;50	02074;8	30664;0;0;78;
$GPXUP;3635;08:45:20;0;50	0206;8	3064;0;0;79;
$GPXUP;3635;08:45:21;0;50	02046;8	3062;0;0;75;
$GPXUP;3635;08:45:22;0;50	02032;8	30601;0;0;74;
$GPXUP;3635;08:45:23;0;50	02016;8	30587;0;0;72;
$GPXUP;3635;08:45:24;0;50	02001;8	30574;0;0;70;
$GPXUP;3635;08:45:25;0;50	01986;8	30558;0;0;72;
$GPXUP;3635;08:45:26;0;50	01973;8	3054;0;0;74;
$GPXUP;3635;08:45:27;0;50	0196;8	30517;0;0;75;
$GPXUP;3635;08:45:28;0;50	01947;8	30494;0;0;76;
$GPXUP;3635;08:45:29;0;50	01932;8	30475;0;0;78;
$GPXUP;3635;08:45:30;0;50	01916;8	30458;0;0;75;
$GPXUP;3635;08:45:31;0;50	01899;8	30443;0;0;75;
$GPXUP;3635;08:45:32;0;50	01883;8	30428;0;0;75;
$GPXUP;3635;08:45:33;0;50	01866;8	30417;0;0;75;
$GPXUP;3635;08:45:34;0;50	01849;8	30409;0;0;76;
$GPXUP;3635;08:45:35;0;50	01831;8	30399;0;0;73;
$GPXUP;3635;08:45:36;0;50	01816;8	30384;0;0;75;
$GPXUP;3635;08:45:37;0;50	018;8	30369;0;0;74;
$GPXUP;3635;08:45:38;0;50	01783;8	30357;0;0;71;
$GPXUP;3635;08:45:39;0;50	01768;8	30342;0;0;72;
$GPXUP;3635;08:45:40;0;50	01756;8	30321;0;0;73;
$GPXUP;3635;08:45:41;0;50	01747;8	30298;0;0;73;
$GPXUP;3635;08:45:42;0;50	01739;8	30272;0;0;72;
$GPXUP;3635;08:45:43;0;50	01733;8	30246;0;0;71;
$GPXUP;3635;08:45:44;0;50	01727;8	3022;0;0;71;
$GPXUP;3635;08:45:45;0;50	01723;8	30193;0;0;70;
$GPXUP;3635;08:45:46;0;50	01719;8	30166;0;0;71;
$GPXUP;3635;08:45:47;0;50	01714;8	30139;0;0;70;
$GPXUP;3635;08:45:48;0;50	01705;8	30115;0;0;70;
$GPXUP;3635;08:45:49;0;50	01695;8	30094;0;0;68;
$GPXUP;3635;08:45:50;0;50	01684;8	30074;0;0;66;
$GPXUP;3635;08:45:51;0;50	01672;8	30056;0;0;66;
$GPXUP;3635;08:45:52;0;50	01658;8	30041;0;0;68;
$GPXUP;3635;08:45:53;0;50	01642;8	30031;0;0;68;
$GPXUP;3635;08:45:54;0;50	01627;8	30022;0;0;68;
$GPXUP;3635;08:45:55;0;50	01612;8	30015;0;0;61;
$GPXUP;3635;08:45:56;0;50	01598;8	30011;0;0;53;
$GPXUP;3635;08:45:57;0;50	01585;8	30008;0;0;52;
$GPXUP;3635;08:45:58;0;50	01572;8	30006;0;0;53;
$GPXUP;3635;08:45:59;0;50	01558;8	30008;0;0;57;
$GPXUP;3635;08:46:00;0;50	01544;8	30016;0;0;63;
$GPXUP;3635;08:46:01;0;50	01532;8	30029;0;0;64;
$GPXUP;3635;08:46:02;0;50	0152;8	30047;0;0;66;
$GPXUP;3635;08:46:03;0;50	01512;8	30069;0;0;66;
$GPXUP;3635;08:46:04;0;50	01505;8	30092;0;0;63;
$GPXUP;3635;08:46:05;0;50	01498;8	30114;0;0;61;
$GPXUP;3635;08:46:06;0;50	01491;8	30135;0;0;60;
$GPXUP;3635;08:46:07;0;50	01486;8	30158;0;0;60;
$GPXUP;3635;08:46:08;0;50	01484;8	30181;0;0;61;
$GPXUP;3635;08:46:09;0;50	01482;8	30205;0;0;61;
$GPXUP;3635;08:46:10;0;50	01481;8	30229;0;0;58;
$GPXUP;3635;08:46:11;0;50	01481;8	30252;0;0;59;
$GPXUP;3635;08:46:12;0;50	0148;8	30275;0;0;60;
$GPXUP;3635;08:46:13;0;50	01476;8	30297;0;0;59;
$GPXUP;3635;08:46:14;0;50	0147;8	30317;0;0;59;
$GPXUP;3635;08:46:15;0;50	0146;8	30334;0;0;58;
$GPXUP;3635;08:46:16;0;50	01447;8	30343;0;0;56;
$GPXUP;3635;08:46:17;0;50	01433;8	30347;0;0;55;
$GPXUP;3635;08:46:18;0;50	01419;8	3035;0;0;55;
$GPXUP;3635;08:46:19;0;50	01405;8	30351;0;0;58;
$GPXUP;3635;08:46:20;0;50	01391;8	3035;0;0;55;
$GPXUP;3635;08:46:21;0;50	01377;8	30346;0;0;56;
$GPXUP;3635;08:46:22;0;50	01363;8	30342;0;0;57;
$GPXUP;3635;08:46:23;0;50	01349;8	30338;0;0;60;
$GPXUP;3635;08:46:24;0;50	01334;8	30335;0;0;60;
$GPXUP;3635;08:46:25;0;50	01318;8	30335;0;0;61;
$GPXUP;3635;08:46:26;0;50	01304;8	30342;0;0;60;
$GPXUP;3635;08:46:27;0;50	0129;8	30353;0;0;64;
$GPXUP;3635;08:46:28;0;50	01278;8	30371;0;0;67;
$GPXUP;3635;08:46:29;0;50	01266;8	30392;0;0;69;
$GPXUP;3635;08:46:30;0;50	01257;8	30414;0;0;69;
$GPXUP;3635;08:46:31;0;50	01249;8	30437;0;0;69;
$GPXUP;3635;08:46:32;0;50	01242;8	30461;0;0;66;
$GPXUP;3635;08:46:33;0;50	01236;8	30484;0;0;66;
$GPXUP;3635;08:46:34;0;50	0123;8	30508;0;0;62;
$GPXUP;3635;08:46:35;0;50	01226;8	30532;0;0;63;
$GPXUP;3635;08:46:36;0;50	0122;8	30556;0;0;65;
$GPXUP;3635;08:46:37;0;50	01213;8	3058;0;0;69;
$GPXUP;3635;08:46:38;0;50	01206;8	30606;0;0;74;
$GPXUP;3635;08:46:39;0;50	01202;8	30634;0;0;75;
$GPXUP;3635;08:46:40;0;50	01199;8	30664;0;0;71;
$GPXUP;3635;08:46:41;0;50	01198;8	3069;0;0;68;
$GPXUP;3635;08:46:42;0;50	01195;8	30714;0;0;63;
$GPXUP;3635;08:46:43;0;50	01191;8	30738;0;0;61;
$GPXUP;3635;08:46:44;0;50	01185;8	30759;0;0;61;
$GPXUP;3635;08:46:45;0;50	01176;8	30779;0;0;62;
$GPXUP;3635;08:46:46;0;50	01168;8	30799;0;0;63;
$GPXUP;3635;08:46:47;0;50	0116;8	3082;0;0;64;
$GPXUP;3635;08:46:48;0;50	01153;8	30843;0;0;64;
$GPXUP;3635;08:46:49;0;50	01144;8	30864;0;0;65;
$GPXUP;3635;08:46:50;0;50	01134;8	30884;0;0;67;
$GPXUP;3635;08:46:51;0;50	01122;8	30903;0;0;67;
$GPXUP;3635;08:46:52;0;50	01109;8	3092;0;0;66;
$GPXUP;3635;08:46:53;0;50	01095;8	30934;0;0;67;
$GPXUP;3635;08:46:54;0;50	0108;8	30944;0;0;65;
$GPXUP;3635;08:46:55;0;50	01065;8	30955;0;0;66;
$GPXUP;3635;08:46:56;0;50	0105;8	30965;0;0;66;
$GPXUP;3635;08:46:57;0;50	01034;8	30974;0;0;67;
$GPXUP;3635;08:46:58;0;50	01018;8	30982;0;0;66;
$GPXUP;3635;08:46:59;0;50	01004;8	30995;0;0;68;
$GPXUP;3635;08:47:00;0;50	00991;8	31011;0;0;68;
$GPXUP;3635;08:47:01;0;50	00979;8	31031;0;0;69;
$GPXUP;3635;08:47:02;0;50	00969;8	31052;0;0;67;
$GPXUP;3635;08:47:03;0;50	00959;8	31072;0;0;66;
$GPXUP;3635;08:47:04;0;50	00949;8	31092;0;0;66;
$GPXUP;3635;08:47:05;0;50	0094;8	31115;0;0;68;
$GPXUP;3635;08:47:06;0;50	00934;8	3114;0;0;69;
$GPXUP;3635;08:47:07;0;50	0093;8	31167;0;0;70;
$GPXUP;3635;08:47:08;0;50	00927;8	31192;0;0;68;
$GPXUP;3635;08:47:09;0;50	00923;8	31218;0;0;64;
$GPXUP;3635;08:47:10;0;50	00918;8	31241;0;0;62;
$GPXUP;3635;08:47:11;0;50	00913;8	31263;0;0;60;
$GPXUP;3635;08:47:12;0;50	00906;8	31284;0;0;62;
$GPXUP;3635;08:47:13;0;50	00898;8	31306;0;0;64;
$GPXUP;3635;08:47:14;0;50	0089;8	31328;0;0;65;
$GPXUP;3635;08:47:15;0;50	00881;8	31349;0;0;66;
$GPXUP;3635;08:47:16;0;50	0087;8	31369;0;0;65;
$GPXUP;3635;08:47:17;0;50	0086;8	31388;0;0;68;
$GPXUP;3635;08:47:18;0;50	0085;8	3141;0;0;68;
$GPXUP;3635;08:47:19;0;50	00843;8	31435;0;0;70;
$GPXUP;3635;08:47:20;0;50	00835;8	3146;0;0;72;
$GPXUP;3635;08:47:21;0;50	00825;8	31481;0;0;70;
$GPXUP;3635;08:47:22;0;50	00814;8	31502;0;0;69;
$GPXUP;3635;08:47:23;0;50	00802;8	31522;0;0;68;
$GPXUP;3635;08:47:24;0;50	00791;8	31542;0;0;68;
$GPXUP;3635;08:47:25;0;50	00782;8	31563;0;0;67;
$GPXUP;3635;08:47:26;0;50	00773;8	31585;0;0;65;
$GPXUP;3635;08:47:27;0;50	00766;8	31608;0;0;66;
$GPXUP;3635;08:47:28;0;50	0076;8	31633;0;0;67;
$GPXUP;3635;08:47:29;0;50	00753;8	31658;0;0;68;
$GPXUP;3635;08:47:30;0;50	00747;8	31683;0;0;70;
$GPXUP;3635;08:47:31;0;50	0074;8	31709;0;0;73;
$GPXUP;3635;08:47:32;0;50	00731;8	31735;0;0;72;
$GPXUP;3635;08:47:33;0;50	00721;8	31758;0;0;72;
$GPXUP;3635;08:47:34;0;50	00711;8	3178;0;0;69;
$GPXUP;3635;08:47:35;0;50	007;8	318;0;0;70;
$GPXUP;3635;08:47:36;0;50	00688;8	3182;0;0;70;
$GPXUP;3635;08:47:37;0;50	00676;8	31839;0;0;71;
$GPXUP;3635;08:47:38;0;50	00662;8	31857;0;0;72;
$GPXUP;3635;08:47:39;0;50	00648;8	31873;0;0;70;
$GPXUP;3635;08:47:40;0;50	00634;8	3189;0;0;71;
$GPXUP;3635;08:47:41;0;50	00623;8	3191;0;0;69;
$GPXUP;3635;08:47:42;0;50	00614;8	31933;0;0;67;
$GPXUP;3635;08:47:43;0;50	00607;8	31957;0;0;68;
$GPXUP;3635;08:47:44;0;50	00601;8	31982;0;0;68;
$GPXUP;3635;08:47:45;0;50	00596;8	32008;0;0;68;
$GPXUP;3635;08:47:46;0;50	00592;8	32033;0;0;67;
$GPXUP;3635;08:47:47;0;50	00589;8	32058;0;0;68;
$GPXUP;3635;08:47:48;0;50	00586;8	32085;0;0;71;
$GPXUP;3635;08:47:49;0;50	00582;8	32112;0;0;69;
$GPXUP;3635;08:47:50;0;50	00577;8	32136;0;0;63;
$GPXUP;3635;08:47:51;0;50	00571;8	32158;0;0;63;
$GPXUP;3635;08:47:52;0;50	00564;8	32177;0;0;63;
$GPXUP;3635;08:47:53;0;50	00557;8	322;0;0;63;
$GPXUP;3635;08:47:54;0;50	0055;8	32223;0;0;66;
$GPXUP;3635;08:47:55;0;50	00542;8	32245;0;0;69;
$GPXUP;3635;08:47:56;0;50	00535;8	32271;0;0;71;
$GPXUP;3635;08:47:57;0;50	00529;8	32297;0;0;70;
$GPXUP;3635;08:47:58;0;50	00525;8	32323;0;0;70;
$GPXUP;3635;08:47:59;0;50	0052;8	32349;0;0;69;
$GPXUP;3635;08:48:00;0;50	00514;8	32374;0;0;65;
$GPXUP;3635;08:48:01;0;50	00507;8	32396;0;0;65;
$GPXUP;3635;08:48:02;0;50	00499;8	32418;0;0;65;
$GPXUP;3635;08:48:03;0;50	00489;8	32438;0;0;66;
$GPXUP;3635;08:48:04;0;50	00477;8	32455;0;0;66;
$GPXUP;3635;08:48:05;0;50	00466;8	32475;0;0;65;
$GPXUP;3635;08:48:06;0;50	0046;8	32497;0;0;65;
$GPXUP;3635;08:48:07;0;50	00455;8	32521;0;0;66;
$GPXUP;3635;08:48:08;0;50	00449;8	32546;0;0;65;
$GPXUP;3635;08:48:09;0;50	00441;8	32569;0;0;66;
$GPXUP;3635;08:48:10;0;50	00434;8	32592;0;0;69;
$GPXUP;3635;08:48:11;0;50	00429;8	32618;0;0;72;
$GPXUP;3635;08:48:12;0;50	00425;8	32646;0;0;73;
$GPXUP;3635;08:48:13;0;50	0042;8	32673;0;0;73;
$GPXUP;3635;08:48:14;0;50	00411;8	32697;0;0;69;
$GPXUP;3635;08:48:15;0;50	00398;8	32713;0;0;69;
$GPXUP;3635;08:48:16;0;50	00382;8	32724;0;0;69;
$GPXUP;3635;08:48:17;0;50	00367;8	32734;0;0;68;
$GPXUP;3635;08:48:18;0;50	00352;8	32743;0;0;67;
$GPXUP;3635;08:48:19;0;50	00337;8	32755;0;0;66;
$GPXUP;3635;08:48:20;0;50	00324;8	3277;0;0;66;
$GPXUP;3635;08:48:21;0;50	00312;8	32788;0;0;66;
$GPXUP;3635;08:48:22;0;50	00304;8	32811;0;0;66;
$GPXUP;3635;08:48:23;0;50	00296;8	32833;0;0;66;
$GPXUP;3635;08:48:24;0;50	00289;8	32856;0;0;65;
$GPXUP;3635;08:48:25;0;50	00285;8	32881;0;0;66;
$GPXUP;3635;08:48:26;0;50	0028;8	32906;0;0;68;
$GPXUP;3635;08:48:27;0;50	00275;8	32932;0;0;71;
$GPXUP;3635;08:48:28;0;50	00272;8	32959;0;0;72;
$GPXUP;3635;08:48:29;0;50	00273;8	32988;0;0;70;
$GPXUP;3635;08:48:30;0;50	00274;8	33015;0;0;68;
$GPXUP;3635;08:48:31;0;50	00272;8	33042;0;0;67;
$GPXUP;3635;08:48:32;0;50	00268;8	33067;0;0;67;
$GPXUP;3635;08:48:33;0;50	00266;8	33093;0;0;66;
$GPXUP;3635;08:48:34;0;50	00267;8	33118;0;0;64;
$GPXUP;3635;08:48:35;0;50	00265;8	33142;0;0;61;
$GPXUP;3635;08:48:36;0;50	00261;8	33164;0;0;61;
$GPXUP;3635;08:48:37;0;50	00254;8	33185;0;0;62;
$GPXUP;3635;08:48:38;0;50	00247;8	33207;0;0;63;
$GPXUP;3635;08:48:39;0;50	0024;8	33229;0;0;64;
$GPXUP;3635;08:48:40;0;50	00236;8	33254;0;0;67;
$GPXUP;3635;08:48:41;0;50	00233;8	3328;0;0;70;
$GPXUP;3635;08:48:42;0;50	00234;8	33307;0;0;69;
$GPXUP;3635;08:48:43;0;50	00238;8	33332;0;0;67;
$GPXUP;3635;08:48:44;0;50	00245;8	33356;0;0;67;
$GPXUP;3635;08:48:45;0;50	0025;8	33382;0;0;67;
$GPXUP;3635;08:48:46;0;50	00252;8	33408;0;0;67;
$GPXUP;3635;08:48:47;0;50	00249;8	33434;0;0;68;
$GPXUP;3635;08:48:48;0;50	00245;8	3346;0;0;68;
$GPXUP;3635;08:48:49;0;50	00236;8	33482;0;0;69;
$GPXUP;3635;08:48:50;0;50	00225;8	33503;0;0;70;
$GPXUP;3635;08:48:51;0;50	00215;8	33523;0;0;67;
$GPXUP;3635;08:48:52;0;50	00206;8	33545;0;0;62;
$GPXUP;3635;08:48:53;0;50	002;8	33567;0;0;63;
$GPXUP;3635;08:48:54;0;50	00194;8	3359;0;0;64;
$GPXUP;3635;08:48:55;0;50	00189;8	33614;0;0;67;
$GPXUP;3635;08:48:56;0;50	00186;8	3364;0;0;66;
$GPXUP;3635;08:48:57;0;50	00185;8	33665;0;0;65;
$GPXUP;3635;08:48:58;0;50	00182;8	33688;0;0;62;
$GPXUP;3635;08:48:59;0;50	00174;8	33708;0;0;62;
$GPXUP;3635;08:49:00;0;50	00167;8	3373;0;0;63;
$GPXUP;3635;08:49:01;0;50	00161;8	33751;0;0;61;
$GPXUP;3635;08:49:02;0;50	00157;8	33774;0;0;60;
$GPXUP;3635;08:49:03;0;50	00155;8	33798;0;0;62;
$GPXUP;3635;08:49:04;0;50	00153;8	33822;0;0;61;
$GPXUP;3635;08:49:05;0;50	00152;8	33846;0;0;61;
$GPXUP;3635;08:49:06;0;50	00155;8	33869;0;0;60;
$GPXUP;3635;08:49:07;0;50	00159;8	33891;0;0;60;
$GPXUP;3635;08:49:08;0;50	00161;8	33913;0;0;56;
$GPXUP;3635;08:49:09;0;50	0016;8	33934;0;0;53;
$GPXUP;3635;08:49:10;0;50	00157;8	33954;0;0;54;
$GPXUP;3635;08:49:11;0;50	00151;8	33974;0;0;54;
$GPXUP;3635;08:49:12;0;50	00145;8	33993;0;0;56;
$GPXUP;3635;08:49:13;0;50	00138;8	34011;0;0;55;
$GPXUP;3635;08:49:14;0;50	0013;8	3403;0;0;56;
$GPXUP;3635;08:49:15;0;50	00124;8	3405;0;0;54;
$GPXUP;3635;08:49:16;0;50	00121;8	3407;0;0;55;
$GPXUP;3635;08:49:17;0;50	00116;8	3409;0;0;56;
$GPXUP;3635;08:49:18;0;50	00111;8	34111;0;0;57;
$GPXUP;3635;08:49:19;0;50	00104;8	34131;0;0;58;
$GPXUP;3635;08:49:20;0;50	00094;8	34147;0;0;58;
$GPXUP;3635;08:49:21;0;50	00083;8	3416;0;0;57;
$GPXUP;3635;08:49:22;0;50	00071;8	34174;0;0;56;
$GPXUP;3635;08:49:23;0;50	00059;8	34187;0;0;57;
$GPXUP;3635;08:49:24;0;50	00049;8	342;0;0;54;
$GPXUP;3635;08:49:25;0;50	00038;8	34214;0;0;54;
$GPXUP;3635;08:49:26;0;50	00027;8	34227;0;0;54;
$GPXUP;3635;08:49:27;0;50	00014;8	34235;0;0;56;
$GPXUP;3635;08:49:28;0;50;8	34241;0;0;56;
$GPXUP;3635;08:49:29;0;49	99986;8	34242;0;0;59;
$GPXUP;3635;08:49:30;0;49	99971;8	34246;0;0;57;
$GPXUP;3635;08:49:31;0;49	99958;8	34255;0;0;58;
$GPXUP;3635;08:49:32;0;49	99947;8	3427;0;0;59;
$GPXUP;3635;08:49:33;0;49	99938;8	34287;0;0;58;
$GPXUP;3635;08:49:34;0;49	9993;8	34305;0;0;58;
$GPXUP;3635;08:49:35;0;49	99922;8	34323;0;0;56;
$GPXUP;3635;08:49:36;0;49	99915;8	34341;0;0;56;
$GPXUP;3635;08:49:37;0;49	99907;8	34358;0;0;56;
$GPXUP;3635;08:49:38;0;49	99898;8	34375;0;0;56;
$GPXUP;3635;08:49:39;0;49	99888;8	3439;0;0;57;
$GPXUP;3635;08:49:40;0;49	99878;8	34407;0;0;58;
$GPXUP;3635;08:49:41;0;49	99869;8	34426;0;0;61;
$GPXUP;3635;08:49:42;0;49	9986;8	34446;0;0;65;
$GPXUP;3635;08:49:43;0;49	99851;8	34465;0;0;64;
$GPXUP;3635;08:49:44;0;49	9984;8	34484;0;0;63;
$GPXUP;3635;08:49:45;0;49	99829;8	34501;0;0;63;
$GPXUP;3635;08:49:46;0;49	99819;8	34519;0;0;58;
$GPXUP;3635;08:49:47;0;49	9981;8	34536;0;0;57;
$GPXUP;3635;08:49:48;0;49	998;8	34553;0;0;57;
$GPXUP;3635;08:49:49;0;49	99789;8	34569;0;0;59;
$GPXUP;3635;08:49:50;0;49	99776;8	34582;0;0;59;
$GPXUP;3635;08:49:51;0;49	99764;8	34595;0;0;59;
$GPXUP;3635;08:49:52;0;49	99754;8	34611;0;0;58;
$GPXUP;3635;08:49:53;0;49	99743;8	34628;0;0;58;
$GPXUP;3635;08:49:54;0;49	99732;8	34642;0;0;58;
$GPXUP;3635;08:49:55;0;49	99721;8	34656;0;0;57;
$GPXUP;3635;08:49:56;0;49	9971;8	34669;0;0;56;
$GPXUP;3635;08:49:57;0;49	99699;8	34682;0;0;52;
$GPXUP;3635;08:49:58;0;49	99689;8	34693;0;0;53;
$GPXUP;3635;08:49:59;0;49	99682;8	34709;0;0;57;
$GPXUP;3635;08:50:00;0;49	99674;8	3473;0;0;59;
$GPXUP;3635;08:50:01;0;49	99668;8	3475;0;0;59;
$GPXUP;3635;08:50:02;0;49	99659;8	34771;0;0;58;
$GPXUP;3635;08:50:03;0;49	9965;8	34787;0;0;58;
$GPXUP;3635;08:50:04;0;49	99638;8	34802;0;0;59;
$GPXUP;3635;08:50:05;0;49	99627;8	34818;0;0;60;
$GPXUP;3635;08:50:06;0;49	9962;8	34837;0;0;58;
$GPXUP;3635;08:50:07;0;49	99613;8	34856;0;0;57;
$GPXUP;3635;08:50:08;0;49	99603;8	34873;0;0;59;
$GPXUP;3635;08:50:09;0;49	99593;8	34891;0;0;61;
$GPXUP;3635;08:50:10;0;49	99583;8	34909;0;0;61;
$GPXUP;3635;08:50:11;0;49	99574;8	34926;0;0;61;
$GPXUP;3635;08:50:12;0;49	99562;8	34942;0;0;62;
$GPXUP;3635;08:50:13;0;49	9955;8	34957;0;0;62;
$GPXUP;3635;08:50:14;0;49	9954;8	34973;0;0;58;
$GPXUP;3635;08:50:15;0;49	99532;8	34992;0;0;55;
$GPXUP;3635;08:50:16;0;49	99526;8	3501;0;0;55;
$GPXUP;3635;08:50:17;0;49	99518;8	35028;0;0;57;
$GPXUP;3635;08:50:18;0;49	99507;8	35045;0;0;61;
$GPXUP;3635;08:50:19;0;49	99496;8	35062;0;0;64;
$GPXUP;3635;08:50:20;0;49	99486;8	3508;0;0;63;
$GPXUP;3635;08:50:21;0;49	99478;8	35101;0;0;61;
$GPXUP;3635;08:50:22;0;49	99471;8	35122;0;0;60;
$GPXUP;3635;08:50:23;0;49	99464;8	35143;0;0;60;
$GPXUP;3635;08:50:24;0;49	99458;8	35164;0;0;62;
$GPXUP;3635;08:50:25;0;49	99451;8	35186;0;0;61;
$GPXUP;3635;08:50:26;0;49	99447;8	35208;0;0;59;
$GPXUP;3635;08:50:27;0;49	99444;8	3523;0;0;56;
$GPXUP;3635;08:50:28;0;49	99442;8	35251;0;0;55;
$GPXUP;3635;08:50:29;0;49	99438;8	35272;0;0;58;
$GPXUP;3635;08:50:30;0;49	99432;8	35292;0;0;61;
$GPXUP;3635;08:50:31;0;49	99424;8	35312;0;0;60;
$GPXUP;3635;08:50:32;0;49	99415;8	3533;0;0;61;
$GPXUP;3635;08:50:33;0;49	99405;8	35348;0;0;63;
$GPXUP;3635;08:50:34;0;49	99394;8	35365;0;0;64;
$GPXUP;3635;08:50:35;0;49	99382;8	35382;0;0;64;
$GPXUP;3635;08:50:36;0;49	9937;8	354;0;0;62;
$GPXUP;3635;08:50:37;0;49	99362;8	3542;0;0;62;
$GPXUP;3635;08:50:38;0;49	99354;8	3544;0;0;62;
$GPXUP;3635;08:50:39;0;49	99344;8	35457;0;0;63;
$GPXUP;3635;08:50:40;0;49	99332;8	35474;0;0;63;
$GPXUP;3635;08:50:41;0;49	99321;8	35492;0;0;64;
$GPXUP;3635;08:50:42;0;49	99312;8	35512;0;0;63;
$GPXUP;3635;08:50:43;0;49	99307;8	35533;0;0;55;
$GPXUP;3635;08:50:44;0;49	99306;8	35553;0;0;52;
$GPXUP;3635;08:50:45;0;49	99307;8	35573;0;0;50;
$GPXUP;3635;08:50:46;0;49	99309;8	35592;0;0;48;
$GPXUP;3635;08:50:47;0;49	99313;8	3561;0;0;50;
$GPXUP;3635;08:50:48;0;49	99318;8	35628;0;0;51;
$GPXUP;3635;08:50:49;0;49	99324;8	35646;0;0;51;
$GPXUP;3635;08:50:50;0;49	99326;8	35666;0;0;54;
$GPXUP;3635;08:50:51;0;49	99326;8	35686;0;0;53;
$GPXUP;3635;08:50:52;0;49	99322;8	35706;0;0;54;
$GPXUP;3635;08:50:53;0;49	99318;8	35726;0;0;54;
$GPXUP;3635;08:50:54;0;49	99311;8	35743;0;0;53;
$GPXUP;3635;08:50:55;0;49	99302;8	35758;0;0;54;
$GPXUP;3635;08:50:56;0;49	99291;8	3577;0;0;54;
$GPXUP;3635;08:50:57;0;49	99278;8	35777;0;0;53;
$GPXUP;3635;08:50:58;0;49	99264;8	35782;0;0;55;
$GPXUP;3635;08:50:59;0;49	9925;8	35786;0;0;56;
$GPXUP;3635;08:51:00;0;49	99237;8	35794;0;0;55;
$GPXUP;3635;08:51:01;0;49	99226;8	35808;0;0;55;
$GPXUP;3635;08:51:02;0;49	99219;8	35825;0;0;54;
$GPXUP;3635;08:51:03;0;49	99214;8	35845;0;0;55;
$GPXUP;3635;08:51:04;0;49	99209;8	35865;0;0;56;
$GPXUP;3635;08:51:05;0;49	99204;8	35886;0;0;57;
$GPXUP;3635;08:51:06;0;49	99201;8	35906;0;0;55;
$GPXUP;3635;08:51:07;0;49	99201;8	35927;0;0;52;
$GPXUP;3635;08:51:08;0;49	99202;8	35947;0;0;52;
$GPXUP;3635;08:51:09;0;49	99203;8	35968;0;0;52;
$GPXUP;3635;08:51:10;0;49	99202;8	35988;0;0;53;
$GPXUP;3635;08:51:11;0;49	99198;8	36008;0;0;56;
$GPXUP;3635;08:51:12;0;49	99194;8	3603;0;0;56;
$GPXUP;3635;08:51:13;0;49	99192;8	36051;0;0;56;
$GPXUP;3635;08:51:14;0;49	99191;8	36072;0;0;53;
$GPXUP;3635;08:51:15;0;49	99191;8	36092;0;0;49;
$GPXUP;3635;08:51:16;0;49	99192;8	36111;0;0;51;
$GPXUP;3635;08:51:17;0;49	99191;8	36132;0;0;58;
$GPXUP;3635;08:51:18;0;49	99187;8	36154;0;0;60;
$GPXUP;3635;08:51:19;0;49	99182;8	36176;0;0;60;
$GPXUP;3635;08:51:20;0;49	99176;8	36197;0;0;60;
$GPXUP;3635;08:51:21;0;49	99172;8	36218;0;0;56;
$GPXUP;3635;08:51:22;0;49	9917;8	36241;0;0;56;
$GPXUP;3635;08:51:23;0;49	99168;8	36264;0;0;56;
$GPXUP;3635;08:51:24;0;49	99166;8	36285;0;0;55;
$GPXUP;3635;08:51:25;0;49	99165;8	36306;0;0;56;
$GPXUP;3635;08:51:26;0;49	99165;8	36328;0;0;57;
$GPXUP;3635;08:51:27;0;49	99168;8	3635;0;0;57;
$GPXUP;3635;08:51:28;0;49	9917;8	36373;0;0;57;
$GPXUP;3635;08:51:29;0;49	99174;8	36394;0;0;58;
$GPXUP;3635;08:51:30;0;49	99179;8	36415;0;0;57;
$GPXUP;3635;08:51:31;0;49	99184;8	36436;0;0;55;
$GPXUP;3635;08:51:32;0;49	99186;8	36456;0;0;53;
$GPXUP;3635;08:51:33;0;49	99184;8	36476;0;0;50;
$GPXUP;3635;08:51:34;0;49	99179;8	36495;0;0;51;
$GPXUP;3635;08:51:35;0;49	99173;8	36511;0;0;51;
$GPXUP;3635;08:51:36;0;49	99167;8	36528;0;0;48;
$GPXUP;3635;08:51:37;0;49	99162;8	36544;0;0;47;
$GPXUP;3635;08:51:38;0;49	99162;8	36564;0;0;53;
$GPXUP;3635;08:51:39;0;49	99166;8	36583;0;0;51;
$GPXUP;3635;08:51:40;0;49	99171;8	36601;0;0;52;
$GPXUP;3635;08:51:41;0;49	99177;8	3662;0;0;53;
$GPXUP;3635;08:51:42;0;49	99183;8	36639;0;0;54;
$GPXUP;3635;08:51:43;0;49	9919;8	36657;0;0;56;
$GPXUP;3635;08:51:44;0;49	99198;8	36675;0;0;57;
$GPXUP;3635;08:51:45;0;49	99206;8	36694;0;0;58;
$GPXUP;3635;08:51:46;0;49	99211;8	36716;0;0;64;
$GPXUP;3635;08:51:47;0;49	99212;8	3674;0;0;64;
$GPXUP;3635;08:51:48;0;49	99212;8	36766;0;0;67;
$GPXUP;3635;08:51:49;0;49	99209;8	36792;0;0;67;
$GPXUP;3635;08:51:50;0;49	99205;8	36816;0;0;61;
$GPXUP;3635;08:51:51;0;49	99203;8	36838;0;0;55;
$GPXUP;3635;08:51:52;0;49	99204;8	36857;0;0;51;
$GPXUP;3635;08:51:53;0;49	99209;8	36876;0;0;52;
$GPXUP;3635;08:51:54;0;49	99215;8	36894;0;0;52;
$GPXUP;3635;08:51:55;0;49	99219;8	36912;0;0;50;
$GPXUP;3635;08:51:56;0;49	99219;8	36931;0;0;49;
$GPXUP;3635;08:51:57;0;49	99216;8	3695;0;0;50;
$GPXUP;3635;08:51:58;0;49	99213;8	36968;0;0;51;
$GPXUP;3635;08:51:59;0;49	9921;8	36986;0;0;49;
$GPXUP;3635;08:52:00;0;49	99207;8	37005;0;0;50;
$GPXUP;3635;08:52:01;0;49	99203;8	37022;0;0;48;
$GPXUP;3635;08:52:02;0;49	99198;8	3704;0;0;50;
$GPXUP;3635;08:52:03;0;49	99193;8	3706;0;0;50;
$GPXUP;3635;08:52:04;0;49	99193;8	37078;0;0;47;
$GPXUP;3635;08:52:05;0;49	99195;8	37095;0;0;46;
$GPXUP;3635;08:52:06;0;49	992;8	37111;0;0;45;
$GPXUP;3635;08:52:07;0;49	99205;8	37127;0;0;46;
$GPXUP;3635;08:52:08;0;49	99209;8	37145;0;0;50;
$GPXUP;3635;08:52:09;0;49	99212;8	37164;0;0;53;
$GPXUP;3635;08:52:10;0;49	99212;8	37185;0;0;55;
$GPXUP;3635;08:52:11;0;49	99211;8	37207;0;0;55;
$GPXUP;3635;08:52:12;0;49	99212;8	3723;0;0;55;
$GPXUP;3635;08:52:13;0;49	99216;8	3725;0;0;54;
$GPXUP;3635;08:52:14;0;49	99222;8	37269;0;0;56;
$GPXUP;3635;08:52:15;0;49	99229;8	37288;0;0;54;
$GPXUP;3635;08:52:16;0;49	99236;8	37306;0;0;52;
$GPXUP;3635;08:52:17;0;49	99243;8	37322;0;0;51;
$GPXUP;3635;08:52:18;0;49	99251;8	37338;0;0;50;
$GPXUP;3635;08:52:19;0;49	99259;8	37353;0;0;51;
$GPXUP;3635;08:52:20;0;49	99267;8	37368;0;0;51;
$GPXUP;3635;08:52:21;0;49	99276;8	37382;0;0;53;
$GPXUP;3635;08:52:22;0;49	99288;8	37393;0;0;54;
$GPXUP;3635;08:52:23;0;49	99301;8	374;0;0;52;
$GPXUP;3635;08:52:24;0;49	99314;8	37407;0;0;53;
$GPXUP;3635;08:52:25;0;49	99326;8	37415;0;0;51;
$GPXUP;3635;08:52:26;0;49	99337;8	37424;0;0;50;
$GPXUP;3635;08:52:27;0;49	99346;8	37436;0;0;51;
$GPXUP;3635;08:52:28;0;49	99354;8	37452;0;0;53;
$GPXUP;3635;08:52:29;0;49	99362;8	3747;0;0;57;
$GPXUP;3635;08:52:30;0;49	9937;8	37488;0;0;57;
$GPXUP;3635;08:52:31;0;49	99381;8	37502;0;0;55;
$GPXUP;3635;08:52:32;0;49	99392;8	37515;0;0;55;
$GPXUP;3635;08:52:33;0;49	99404;8	37526;0;0;55;
$GPXUP;3635;08:52:34;0;49	99415;8	37539;0;0;55;
$GPXUP;3635;08:52:35;0;49	99424;8	37556;0;0;62;
$GPXUP;3635;08:52:36;0;49	9943;8	37578;0;0;63;
$GPXUP;3635;08:52:37;0;49	99435;8	37602;0;0;62;
$GPXUP;3635;08:52:38;0;49	9944;8	37625;0;0;60;
$GPXUP;3635;08:52:39;0;49	99444;8	37646;0;0;59;
$GPXUP;3635;08:52:40;0;49	99451;8	37667;0;0;59;
$GPXUP;3635;08:52:41;0;49	99457;8	37687;0;0;58;
$GPXUP;3635;08:52:42;0;49	99463;8	37707;0;0;57;
$GPXUP;3635;08:52:43;0;49	99471;8	37726;0;0;57;
$GPXUP;3635;08:52:44;0;49	99481;8	37744;0;0;57;
$GPXUP;3635;08:52:45;0;49	99491;8	37759;0;0;57;
$GPXUP;3635;08:52:46;0;49	995;8	37776;0;0;53;
$GPXUP;3635;08:52:47;0;49	99506;8	37794;0;0;53;
$GPXUP;3635;08:52:48;0;49	99511;8	37814;0;0;53;
$GPXUP;3635;08:52:49;0;49	99518;8	37831;0;0;53;
$GPXUP;3635;08:52:50;0;49	99528;8	37844;0;0;51;
$GPXUP;3635;08:52:51;0;49	99539;8	37853;0;0;52;
$GPXUP;3635;08:52:52;0;49	99552;8	3786;0;0;55;
$GPXUP;3635;08:52:53;0;49	99566;8	37864;0;0;55;
$GPXUP;3635;08:52:54;0;49	99579;8	37872;0;0;56;
$GPXUP;3635;08:52:55;0;49	9959;8	37884;0;0;55;
$GPXUP;3635;08:52:56;0;49	99599;8	379;0;0;55;
$GPXUP;3635;08:52:57;0;49	99607;8	37917;0;0;55;
$GPXUP;3635;08:52:58;0;49	99615;8	37935;0;0;55;
$GPXUP;3635;08:52:59;0;49	9962;8	37954;0;0;54;
$GPXUP;3635;08:53:00;0;49	99626;8	37973;0;0;53;
$GPXUP;3635;08:53:01;0;49	99633;8	37991;0;0;53;
$GPXUP;3635;08:53:02;0;49	99641;8	38006;0;0;52;
$GPXUP;3635;08:53:03;0;49	99651;8	38019;0;0;52;
$GPXUP;3635;08:53:04;0;49	99662;8	38031;0;0;52;
$GPXUP;3635;08:53:05;0;49	99674;8	38041;0;0;54;
$GPXUP;3635;08:53:06;0;49	99686;8	3805;0;0;51;
$GPXUP;3635;08:53:07;0;49	99697;8	38059;0;0;50;
$GPXUP;3635;08:53:08;0;49	99708;8	3807;0;0;51;
$GPXUP;3635;08:53:09;0;49	99715;8	38086;0;0;55;
$GPXUP;3635;08:53:10;0;49	99721;8	38106;0;0;57;
$GPXUP;3635;08:53:11;0;49	99725;8	38127;0;0;56;
$GPXUP;3635;08:53:12;0;49	9973;8	38146;0;0;53;
$GPXUP;3635;08:53:13;0;49	99736;8	38164;0;0;50;
$GPXUP;3635;08:53:14;0;49	99743;8	38179;0;0;48;
$GPXUP;3635;08:53:15;0;49	99751;8	38191;0;0;49;
$GPXUP;3635;08:53:16;0;49	99761;8	38201;0;0;51;
$GPXUP;3635;08:53:17;0;49	99772;8	38212;0;0;53;
$GPXUP;3635;08:53:18;0;49	99784;8	38224;0;0;55;
$GPXUP;3635;08:53:19;0;49	99794;8	38239;0;0;56;
$GPXUP;3635;08:53:20;0;49	99802;8	38257;0;0;58;
$GPXUP;3635;08:53:21;0;49	99809;8	38276;0;0;57;
$GPXUP;3635;08:53:22;0;49	99816;8	38295;0;0;55;
$GPXUP;3635;08:53:23;0;49	99823;8	38312;0;0;54;
$GPXUP;3635;08:53:24;0;49	99834;8	38326;0;0;56;
$GPXUP;3635;08:53:25;0;49	99845;8	38338;0;0;57;
$GPXUP;3635;08:53:26;0;49	99856;8	38352;0;0;57;
$GPXUP;3635;08:53:27;0;49	99864;8	3837;0;0;59;
$GPXUP;3635;08:53:28;0;49	99871;8	38391;0;0;62;
$GPXUP;3635;08:53:29;0;49	99878;8	38412;0;0;60;
$GPXUP;3635;08:53:30;0;49	99886;8	38431;0;0;57;
$GPXUP;3635;08:53:31;0;49	99894;8	38448;0;0;55;
$GPXUP;3635;08:53:32;0;49	99903;8	38465;0;0;54;
$GPXUP;3635;08:53:33;0;49	99912;8	38481;0;0;54;
$GPXUP;3635;08:53:34;0;49	99923;8	38494;0;0;53;
$GPXUP;3635;08:53:35;0;49	99934;8	38506;0;0;53;
$GPXUP;3635;08:53:36;0;49	99944;8	38517;0;0;53;
$GPXUP;3635;08:53:37;0;49	99955;8	38529;0;0;54;
$GPXUP;3635;08:53:38;0;49	99966;8	38541;0;0;54;
$GPXUP;3635;08:53:39;0;49	99976;8	38554;0;0;52;
$GPXUP;3635;08:53:40;0;49	99984;8	38569;0;0;53;
$GPXUP;3635;08:53:41;0;49	99992;8	38586;0;0;55;
$GPXUP;3635;08:53:42;0;50	00002;8	386;0;0;57;
$GPXUP;3635;08:53:43;0;50	00013;8	38613;0;0;57;
$GPXUP;3635;08:53:44;0;50	00025;8	38625;0;0;57;
$GPXUP;3635;08:53:45;0;50	00035;8	3864;0;0;56;
$GPXUP;3635;08:53:46;0;50	00042;8	38659;0;0;58;
$GPXUP;3635;08:53:47;0;50	00046;8	3868;0;0;58;
$GPXUP;3635;08:53:48;0;50	00049;8	38702;0;0;56;
$GPXUP;3635;08:53:49;0;50	00052;8	38724;0;0;56;
$GPXUP;3635;08:53:50;0;50	00056;8	38745;0;0;57;
$GPXUP;3635;08:53:51;0;50	00063;8	38764;0;0;58;
$GPXUP;3635;08:53:52;0;50	00074;8	3878;0;0;59;
$GPXUP;3635;08:53:53;0;50	00085;8	38794;0;0;61;
$GPXUP;3635;08:53:54;0;50	00098;8	38808;0;0;60;
$GPXUP;3635;08:53:55;0;50	0011;8	38824;0;0;60;
$GPXUP;3635;08:53:56;0;50	0012;8	3884;0;0;59;
$GPXUP;3635;08:53:57;0;50	00129;8	38859;0;0;58;
$GPXUP;3635;08:53:58;0;50	00137;8	38878;0;0;54;
$GPXUP;3635;08:53:59;0;50	00143;8	38896;0;0;54;
$GPXUP;3635;08:54:00;0;50	00146;8	38916;0;0;53;
$GPXUP;3635;08:54:01;0;50	00145;8	38937;0;0;56;
$GPXUP;3635;08:54:02;0;50	00142;8	38958;0;0;58;
$GPXUP;3635;08:54:03;0;50	00137;8	3898;0;0;61;
$GPXUP;3635;08:54:04;0;50	00131;8	39002;0;0;59;
$GPXUP;3635;08:54:05;0;50	00129;8	39024;0;0;57;
$GPXUP;3635;08:54:06;0;50	00129;8	39046;0;0;56;
$GPXUP;3635;08:54:07;0;50	0013;8	39068;0;0;56;
$GPXUP;3635;08:54:08;0;50	00131;8	39089;0;0;57;
$GPXUP;3635;08:54:09;0;50	00132;8	39112;0;0;59;
$GPXUP;3635;08:54:10;0;50	00133;8	39135;0;0;58;
$GPXUP;3635;08:54:11;0;50	00133;8	39157;0;0;56;
$GPXUP;3635;08:54:12;0;50	0013;8	39178;0;0;57;
$GPXUP;3635;08:54:13;0;50	00123;8	39198;0;0;55;
$GPXUP;3635;08:54:14;0;50	00118;8	39217;0;0;54;
$GPXUP;3635;08:54:15;0;50	00117;8	39239;0;0;56;
$GPXUP;3635;08:54:16;0;50	0012;8	39258;0;0;53;
$GPXUP;3635;08:54:17;0;50	00126;8	39277;0;0;53;
$GPXUP;3635;08:54:18;0;50	00131;8	39295;0;0;51;
$GPXUP;3635;08:54:19;0;50	00134;8	39314;0;0;49;
$GPXUP;3635;08:54:20;0;50	00139;8	3933;0;0;46;
$GPXUP;3635;08:54:21;0;50	00145;8	39344;0;0;46;
$GPXUP;3635;08:54:22;0;50	00153;8	39357;0;0;46;
$GPXUP;3635;08:54:23;0;50	00162;8	39368;0;0;45;
$GPXUP;3635;08:54:24;0;50	00171;8	39375;0;0;45;
$GPXUP;3635;08:54:25;0;50	00182;8	39378;0;0;48;
$GPXUP;3635;08:54:26;0;50	00195;8	39378;0;0;51;
$GPXUP;3635;08:54:27;0;50	00208;8	39374;0;0;55;
$GPXUP;3635;08:54:28;0;50	0022;8	39366;0;0;51;
$GPXUP;3635;08:54:29;0;50	00229;8	3935;0;0;53;
$GPXUP;3635;08:54:30;0;50	00232;8	3933;0;0;55;
$GPXUP;3635;08:54:31;0;50	00231;8	39308;0;0;53;
$GPXUP;3635;08:54:32;0;50	00226;8	39289;0;0;54;
$GPXUP;3635;08:54:33;0;50	00218;8	39272;0;0;56;
$GPXUP;3635;08:54:34;0;50	00208;8	39256;0;0;56;
$GPXUP;3635;08:54:35;0;50	00199;8	39239;0;0;57;
$GPXUP;3635;08:54:36;0;50	0019;8	3922;0;0;59;
$GPXUP;3635;08:54:37;0;50	00183;8	39199;0;0;60;
$GPXUP;3635;08:54:38;0;50	00178;8	39177;0;0;59;
$GPXUP;3635;08:54:39;0;50	00177;8	39155;0;0;57;
$GPXUP;3635;08:54:40;0;50	00184;8	39137;0;0;55;
$GPXUP;3635;08:54:41;0;50	00196;8	39129;0;0;53;
$GPXUP;3635;08:54:42;0;50	00208;8	39135;0;0;54;
$GPXUP;3635;08:54:43;0;50	00218;8	3915;0;0;57;
$GPXUP;3635;08:54:44;0;50	00227;8	39168;0;0;57;
$GPXUP;3635;08:54:45;0;50	00236;8	39186;0;0;55;
$GPXUP;3635;08:54:46;0;50	00242;8	39204;0;0;52;
$GPXUP;3635;08:54:47;0;50	00249;8	39222;0;0;49;
$GPXUP;3635;08:54:48;0;50	00253;8	39239;0;0;49;
$GPXUP;3635;08:54:49;0;50	00256;8	39257;0;0;48;
$GPXUP;3635;08:54:50;0;50	0026;8	39275;0;0;47;
$GPXUP;3635;08:54:51;0;50	00266;8	3929;0;0;46;
$GPXUP;3635;08:54:52;0;50	00275;8	393;0;0;48;
$GPXUP;3635;08:54:53;0;50	00288;8	39306;0;0;53;
$GPXUP;3635;08:54:54;0;50	00301;8	39309;0;0;53;
$GPXUP;3635;08:54:55;0;50	00314;8	39309;0;0;52;
$GPXUP;3635;08:54:56;0;50	00327;8	39311;0;0;52;
$GPXUP;3635;08:54:57;0;50	00339;8	3932;0;0;52;
$GPXUP;3635;08:54:58;0;50	00348;8	39334;0;0;50;
$GPXUP;3635;08:54:59;0;50	00357;8	39348;0;0;49;
$GPXUP;3635;08:55:00;0;50	00367;8	39358;0;0;51;
$GPXUP;3635;08:55:01;0;50	00379;8	39365;0;0;55;
$GPXUP;3635;08:55:02;0;50	00392;8	39372;0;0;57;
$GPXUP;3635;08:55:03;0;50	00406;8	3938;0;0;59;
$GPXUP;3635;08:55:04;0;50	0042;8	39389;0;0;60;
$GPXUP;3635;08:55:05;0;50	00435;8	39396;0;0;61;
$GPXUP;3635;08:55:06;0;50	0045;8	39402;0;0;60;
$GPXUP;3635;08:55:07;0;50	00464;8	39408;0;0;60;
$GPXUP;3635;08:55:08;0;50	00478;8	39414;0;0;59;
$GPXUP;3635;08:55:09;0;50	00492;8	39424;0;0;60;
$GPXUP;3635;08:55:10;0;50	00506;8	39431;0;0;61;
$GPXUP;3635;08:55:11;0;50	00521;8	39434;0;0;62;
$GPXUP;3635;08:55:12;0;50	00537;8	39437;0;0;62;
$GPXUP;3635;08:55:13;0;50	00553;8	39439;0;0;60;
$GPXUP;3635;08:55:14;0;50	00568;8	39444;0;0;57;
$GPXUP;3635;08:55:15;0;50	00581;8	39453;0;0;55;
$GPXUP;3635;08:55:16;0;50	00593;8	39464;0;0;56;
$GPXUP;3635;08:55:17;0;50	00604;8	39476;0;0;55;
$GPXUP;3635;08:55:18;0;50	00615;8	3949;0;0;54;
$GPXUP;3635;08:55:19;0;50	00625;8	39505;0;0;53;
$GPXUP;3635;08:55:20;0;50	00634;8	39519;0;0;52;
$GPXUP;3635;08:55:21;0;50	00644;8	39531;0;0;53;
$GPXUP;3635;08:55:22;0;50	00656;8	39543;0;0;55;
$GPXUP;3635;08:55:23;0;50	00667;8	39554;0;0;56;
$GPXUP;3635;08:55:24;0;50	0068;8	39564;0;0;57;
$GPXUP;3635;08:55:25;0;50	00694;8	39573;0;0;61;
$GPXUP;3635;08:55:26;0;50	00708;8	39578;0;0;62;
$GPXUP;3635;08:55:27;0;50	00723;8	39584;0;0;64;
$GPXUP;3635;08:55:28;0;50	00736;8	39597;0;0;63;
$GPXUP;3635;08:55:29;0;50	00746;8	39616;0;0;66;
$GPXUP;3635;08:55:30;0;50	00756;8	39637;0;0;65;
$GPXUP;3635;08:55:31;0;50	00764;8	39658;0;0;64;
$GPXUP;3635;08:55:32;0;50	00774;8	39678;0;0;63;
$GPXUP;3635;08:55:33;0;50	00785;8	39694;0;0;65;
$GPXUP;3635;08:55:34;0;50	00799;8	39708;0;0;65;
$GPXUP;3635;08:55:35;0;50	00813;8	39722;0;0;64;
$GPXUP;3635;08:55:36;0;50	00826;8	39735;0;0;60;
$GPXUP;3635;08:55:37;0;50	00838;8	3975;0;0;59;
$GPXUP;3635;08:55:38;0;50	00849;8	39765;0;0;58;
$GPXUP;3635;08:55:39;0;50	00858;8	39782;0;0;60;
$GPXUP;3635;08:55:40;0;50	00866;8	39801;0;0;59;
$GPXUP;3635;08:55:41;0;50	00873;8	39821;0;0;57;
$GPXUP;3635;08:55:42;0;50	00877;8	39842;0;0;55;
$GPXUP;3635;08:55:43;0;50	0088;8	39863;0;0;54;
$GPXUP;3635;08:55:44;0;50	00882;8	39884;0;0;53;
$GPXUP;3635;08:55:45;0;50	00884;8	39904;0;0;53;
$GPXUP;3635;08:55:46;0;50	00886;8	39924;0;0;54;
$GPXUP;3635;08:55:47;0;50	00887;8	39946;0;0;55;
$GPXUP;3635;08:55:48;0;50	00892;8	39966;0;0;55;
$GPXUP;3635;08:55:49;0;50	00897;8	39986;0;0;54;
$GPXUP;3635;08:55:50;0;50	00903;8	40005;0;0;54;
$GPXUP;3635;08:55:51;0;50	00908;8	40024;0;0;55;
$GPXUP;3635;08:55:52;0;50	00912;8	40044;0;0;53;
$GPXUP;3635;08:55:53;0;50	00915;8	40064;0;0;54;
$GPXUP;3635;08:55:54;0;50	00915;8	40085;0;0;56;
$GPXUP;3635;08:55:55;0;50	00916;8	40106;0;0;57;
$GPXUP;3635;08:55:56;0;50	0092;8	40128;0;0;56;
$GPXUP;3635;08:55:57;0;50	00924;8	40148;0;0;57;
$GPXUP;3635;08:55:58;0;50	00929;8	4017;0;0;58;
$GPXUP;3635;08:55:59;0;50	00931;8	40191;0;0;58;
$GPXUP;3635;08:56:00;0;50	00931;8	40214;0;0;58;
$GPXUP;3635;08:56:01;0;50	00929;8	40237;0;0;59;
$GPXUP;3635;08:56:02;0;50	00925;8	4026;0;0;60;
$GPXUP;3635;08:56:03;0;50	00922;8	40282;0;0;60;
$GPXUP;3635;08:56:04;0;50	0092;8	40305;0;0;59;
$GPXUP;3635;08:56:05;0;50	00921;8	40327;0;0;58;
$GPXUP;3635;08:56:06;0;50	00925;8	40348;0;0;56;
$GPXUP;3635;08:56:07;0;50	00933;8	40366;0;0;56;
$GPXUP;3635;08:56:08;0;50	00943;8	40383;0;0;55;
$GPXUP;3635;08:56:09;0;50	00952;8	40399;0;0;54;
$GPXUP;3635;08:56:10;0;50	00958;8	40417;0;0;54;
$GPXUP;3635;08:56:11;0;50	00964;8	40436;0;0;54;
$GPXUP;3635;08:56:12;0;50	00968;8	40454;0;0;53;
$GPXUP;3635;08:56:13;0;50	00974;8	40473;0;0;54;
$GPXUP;3635;08:56:14;0;50	00982;8	40492;0;0;56;
$GPXUP;3635;08:56:15;0;50	00988;8	40512;0;0;58;
$GPXUP;3635;08:56:16;0;50	00994;8	40535;0;0;59;
$GPXUP;3635;08:56:17;0;50	00997;8	40558;0;0;61;
$GPXUP;3635;08:56:18;0;50	01001;8	40582;0;0;60;
$GPXUP;3635;08:56:19;0;50	01005;8	40603;0;0;58;
$GPXUP;3635;08:56:20;0;50	01011;8	40623;0;0;57;
$GPXUP;3635;08:56:21;0;50	01018;8	40642;0;0;55;
$GPXUP;3635;08:56:22;0;50	01026;8	40659;0;0;54;
$GPXUP;3635;08:56:23;0;50	01032;8	40676;0;0;52;
$GPXUP;3635;08:56:24;0;50	01034;8	40696;0;0;52;
$GPXUP;3635;08:56:25;0;50	01035;8	40716;0;0;50;
$GPXUP;3635;08:56:26;0;50	01033;8	40734;0;0;49;
$GPXUP;3635;08:56:27;0;50	0103;8	40753;0;0;49;
$GPXUP;3635;08:56:28;0;50	01029;8	40772;0;0;48;
$GPXUP;3635;08:56:29;0;50	01032;8	4079;0;0;48;
$GPXUP;3635;08:56:30;0;50	01036;8	40807;0;0;47;
$GPXUP;3635;08:56:31;0;50	01044;8	40821;0;0;47;
$GPXUP;3635;08:56:32;0;50	01052;8	40834;0;0;48;
$GPXUP;3635;08:56:33;0;50	01062;8	40846;0;0;49;
$GPXUP;3635;08:56:34;0;50	0107;8	40859;0;0;46;
$GPXUP;3635;08:56:35;0;50	01075;8	40875;0;0;48;
$GPXUP;3635;08:56:36;0;50	01076;8	40894;0;0;52;
$GPXUP;3635;08:56:37;0;50	01074;8	40914;0;0;53;
$GPXUP;3635;08:56:38;0;50	01072;8	40935;0;0;54;
$GPXUP;3635;08:56:39;0;50	01068;8	40955;0;0;54;
$GPXUP;3635;08:56:40;0;50	01065;8	40975;0;0;54;
$GPXUP;3635;08:56:41;0;50	01061;8	40994;0;0;51;
$GPXUP;3635;08:56:42;0;50	01062;8	41014;0;0;52;
$GPXUP;3635;08:56:43;0;50	01066;8	41034;0;0;53;
$GPXUP;3635;08:56:44;0;50	01072;8	41051;0;0;52;
$GPXUP;3635;08:56:45;0;50	01079;8	41068;0;0;50;
$GPXUP;3635;08:56:46;0;50	01085;8	41085;0;0;49;
$GPXUP;3635;08:56:47;0;50	0109;8	41102;0;0;50;
$GPXUP;3635;08:56:48;0;50	01094;8	41121;0;0;51;
$GPXUP;3635;08:56:49;0;50	01095;8	4114;0;0;53;
$GPXUP;3635;08:56:50;0;50	01095;8	41161;0;0;54;
$GPXUP;3635;08:56:51;0;50	01094;8	41182;0;0;53;
$GPXUP;3635;08:56:52;0;50	01094;8	41203;0;0;52;
$GPXUP;3635;08:56:53;0;50	01094;8	41223;0;0;53;
$GPXUP;3635;08:56:54;0;50	01095;8	41244;0;0;53;
$GPXUP;3635;08:56:55;0;50	01098;8	41264;0;0;53;
$GPXUP;3635;08:56:56;0;50	01105;8	4128;0;0;51;
$GPXUP;3635;08:56:57;0;50	01112;8	41296;0;0;50;
$GPXUP;3635;08:56:58;0;50	0112;8	41312;0;0;49;
$GPXUP;3635;08:56:59;0;50	01128;8	41327;0;0;50;
$GPXUP;3635;08:57:00;0;50	01134;8	41344;0;0;52;
$GPXUP;3635;08:57:01;0;50	01137;8	41364;0;0;55;
$GPXUP;3635;08:57:02;0;50	01137;8	41386;0;0;57;
$GPXUP;3635;08:57:03;0;50	01136;8	41408;0;0;58;
$GPXUP;3635;08:57:04;0;50	01134;8	41432;0;0;59;
$GPXUP;3635;08:57:05;0;50	01133;8	41455;0;0;58;
$GPXUP;3635;08:57:06;0;50	01134;8	41476;0;0;57;
$GPXUP;3635;08:57:07;0;50	01137;8	41498;0;0;57;
$GPXUP;3635;08:57:08;0;50	0114;8	4152;0;0;57;
$GPXUP;3635;08:57:09;0;50	01144;8	41541;0;0;57;
$GPXUP;3635;08:57:10;0;50	01146;8	41564;0;0;58;
$GPXUP;3635;08:57:11;0;50	01148;8	41587;0;0;57;
$GPXUP;3635;08:57:12;0;50	0115;8	41608;0;0;56;
$GPXUP;3635;08:57:13;0;50	01155;8	41628;0;0;56;
$GPXUP;3635;08:57:14;0;50	01162;8	41649;0;0;55;
$GPXUP;3635;08:57:15;0;50	01167;8	41668;0;0;57;
$GPXUP;3635;08:57:16;0;50	01174;8	41689;0;0;58;
$GPXUP;3635;08:57:17;0;50	0118;8	41709;0;0;57;
$GPXUP;3635;08:57:18;0;50	01185;8	4173;0;0;58;
$GPXUP;3635;08:57:19;0;50	01189;8	41752;0;0;59;
$GPXUP;3635;08:57:20;0;50	0119;8	41776;0;0;59;
$GPXUP;3635;08:57:21;0;50	01192;8	41799;0;0;60;
$GPXUP;3635;08:57:22;0;50	01192;8	41822;0;0;61;
$GPXUP;3635;08:57:23;0;50	01192;8	41846;0;0;61;
$GPXUP;3635;08:57:24;0;50	01195;8	41868;0;0;59;
$GPXUP;3635;08:57:25;0;50	012;8	41889;0;0;58;
$GPXUP;3635;08:57:26;0;50	01206;8	41909;0;0;58;
$GPXUP;3635;08:57:27;0;50	01213;8	41929;0;0;59;
$GPXUP;3635;08:57:28;0;50	01221;8	41949;0;0;60;
$GPXUP;3635;08:57:29;0;50	01228;8	4197;0;0;60;
$GPXUP;3635;08:57:30;0;50	01234;8	4199;0;0;58;
$GPXUP;3635;08:57:31;0;50	01239;8	42012;0;0;57;
$GPXUP;3635;08:57:32;0;50	01242;8	42034;0;0;56;
$GPXUP;3635;08:57:33;0;50	01245;8	42055;0;0;55;
$GPXUP;3635;08:57:34;0;50	01249;8	42075;0;0;53;
$GPXUP;3635;08:57:35;0;50	01255;8	42094;0;0;53;
$GPXUP;3635;08:57:36;0;50	01261;8	42112;0;0;53;
$GPXUP;3635;08:57:37;0;50	01265;8	42132;0;0;54;
$GPXUP;3635;08:57:38;0;50	01268;8	42152;0;0;55;
$GPXUP;3635;08:57:39;0;50	01268;8	42174;0;0;55;
$GPXUP;3635;08:57:40;0;50	01266;8	42195;0;0;56;
$GPXUP;3635;08:57:41;0;50	01264;8	42217;0;0;55;
$GPXUP;3635;08:57:42;0;50	01266;8	42238;0;0;57;
$GPXUP;3635;08:57:43;0;50	0127;8	4226;0;0;57;
$GPXUP;3635;08:57:44;0;50	01275;8	42281;0;0;57;
$GPXUP;3635;08:57:45;0;50	0128;8	42301;0;0;56;
$GPXUP;3635;08:57:46;0;50	01286;8	42322;0;0;57;
$GPXUP;3635;08:57:47;0;50	01292;8	42342;0;0;59;
$GPXUP;3635;08:57:48;0;50	013;8	42362;0;0;59;
$GPXUP;3635;08:57:49;0;50	01309;8	4238;0;0;60;
$GPXUP;3635;08:57:50;0;50	01318;8	42399;0;0;60;
$GPXUP;3635;08:57:51;0;50	01325;8	42419;0;0;61;
$GPXUP;3635;08:57:52;0;50	01329;8	42441;0;0;61;
$GPXUP;3635;08:57:53;0;50	01334;8	42463;0;0;59;
$GPXUP;3635;08:57:54;0;50	01339;8	42484;0;0;57;
$GPXUP;3635;08:57:55;0;50	01346;8	42504;0;0;56;
$GPXUP;3635;08:57:56;0;50	01355;8	4252;0;0;54;
$GPXUP;3635;08:57:57;0;50	01364;8	42537;0;0;53;
$GPXUP;3635;08:57:58;0;50	01371;8	42554;0;0;55;
$GPXUP;3635;08:57:59;0;50	01378;8	42574;0;0;56;
$GPXUP;3635;08:58:00;0;50	01383;8	42594;0;0;55;
$GPXUP;3635;08:58:01;0;50	01386;8	42613;0;0;53;
$GPXUP;3635;08:58:02;0;50	01386;8	42635;0;0;54;
$GPXUP;3635;08:58:03;0;50	01384;8	42656;0;0;55;
$GPXUP;3635;08:58:04;0;50	01384;8	42678;0;0;55;
$GPXUP;3635;08:58:05;0;50	01386;8	42698;0;0;54;
$GPXUP;3635;08:58:06;0;50	01392;8	42717;0;0;54;
$GPXUP;3635;08:58:07;0;50	01398;8	42736;0;0;55;
$GPXUP;3635;08:58:08;0;50	01406;8	42754;0;0;56;
$GPXUP;3635;08:58:09;0;50	01413;8	42772;0;0;55;
$GPXUP;3635;08:58:10;0;50	01421;8	4279;0;0;57;
$GPXUP;3635;08:58:11;0;50	0143;8	42808;0;0;57;
$GPXUP;3635;08:58:12;0;50	01439;8	42826;0;0;58;
$GPXUP;3635;08:58:13;0;50	01449;8	42841;0;0;58;
$GPXUP;3635;08:58:14;0;50	0146;8	42858;0;0;58;
$GPXUP;3635;08:58:15;0;50	01468;8	42875;0;0;58;
$GPXUP;3635;08:58:16;0;50	01474;8	42896;0;0;60;
$GPXUP;3635;08:58:17;0;50	01478;8	42918;0;0;61;
$GPXUP;3635;08:58:18;0;50	01482;8	42941;0;0;62;
$GPXUP;3635;08:58:19;0;50	01485;8	42964;0;0;62;
$GPXUP;3635;08:58:20;0;50	01488;8	42988;0;0;61;
$GPXUP;3635;08:58:21;0;50	01493;8	43009;0;0;59;
$GPXUP;3635;08:58:22;0;50	01502;8	43026;0;0;59;
$GPXUP;3635;08:58:23;0;50	01514;8	4304;0;0;59;
$GPXUP;3635;08:58:24;0;50	01527;8	43052;0;0;58;
$GPXUP;3635;08:58:25;0;50	01538;8	43065;0;0;54;
$GPXUP;3635;08:58:26;0;50	01547;8	43081;0;0;55;
$GPXUP;3635;08:58:27;0;50	01554;8	43098;0;0;54;
$GPXUP;3635;08:58:28;0;50	01562;8	43117;0;0;55;
$GPXUP;3635;08:58:29;0;50	01566;8	43136;0;0;56;
$GPXUP;3635;08:58:30;0;50	0157;8	43158;0;0;58;
$GPXUP;3635;08:58:31;0;50	01574;8	4318;0;0;60;
$GPXUP;3635;08:58:32;0;50	01577;8	43202;0;0;59;
$GPXUP;3635;08:58:33;0;50	0158;8	43225;0;0;60;
$GPXUP;3635;08:58:34;0;50	01584;8	43247;0;0;60;
$GPXUP;3635;08:58:35;0;50	0159;8	43268;0;0;61;
$GPXUP;3635;08:58:36;0;50	01598;8	43288;0;0;59;
$GPXUP;3635;08:58:37;0;50	01605;8	43309;0;0;59;
$GPXUP;3635;08:58:38;0;50	01609;8	4333;0;0;58;
$GPXUP;3635;08:58:39;0;50	01612;8	43352;0;0;56;
$GPXUP;3635;08:58:40;0;50	01612;8	43373;0;0;54;
$GPXUP;3635;08:58:41;0;50	01613;8	43394;0;0;54;
$GPXUP;3635;08:58:42;0;50	01614;8	43414;0;0;54;
$GPXUP;3635;08:58:43;0;50	01616;8	43434;0;0;51;
$GPXUP;3635;08:58:44;0;50	01619;8	43454;0;0;51;
$GPXUP;3635;08:58:45;0;50	01622;8	43472;0;0;50;
$GPXUP;3635;08:58:46;0;50	01622;8	43491;0;0;50;
$GPXUP;3635;08:58:47;0;50	01619;8	4351;0;0;52;
$GPXUP;3635;08:58:48;0;50	01616;8	43531;0;0;52;
$GPXUP;3635;08:58:49;0;50	01614;8	43551;0;0;53;
$GPXUP;3635;08:58:50;0;50	01615;8	43572;0;0;52;
$GPXUP;3635;08:58:51;0;50	0162;8	43591;0;0;55;
$GPXUP;3635;08:58:52;0;50	01627;8	43609;0;0;56;
$GPXUP;3635;08:58:53;0;50	01631;8	4363;0;0;55;
$GPXUP;3635;08:58:54;0;50	01632;8	43652;0;0;57;
$GPXUP;3635;08:58:55;0;50	01631;8	43674;0;0;57;
$GPXUP;3635;08:58:56;0;50	01629;8	43698;0;0;58;
$GPXUP;3635;08:58:57;0;50	01628;8	43721;0;0;59;
$GPXUP;3635;08:58:58;0;50	01628;8	43744;0;0;59;
$GPXUP;3635;08:58:59;0;50	0163;8	43766;0;0;60;
$GPXUP;3635;08:59:00;0;50	01636;8	43788;0;0;61;
$GPXUP;3635;08:59:01;0;50	01642;8	4381;0;0;61;
$GPXUP;3635;08:59:02;0;50	01647;8	43832;0;0;61;
$GPXUP;3635;08:59:03;0;50	01652;8	43855;0;0;61;
$GPXUP;3635;08:59:04;0;50	01655;8	43878;0;0;62;
$GPXUP;3635;08:59:05;0;50	01657;8	43902;0;0;63;
$GPXUP;3635;08:59:06;0;50	0166;8	43926;0;0;62;
$GPXUP;3635;08:59:07;0;50	01666;8	43948;0;0;62;
$GPXUP;3635;08:59:08;0;50	01674;8	4397;0;0;62;
$GPXUP;3635;08:59:09;0;50	01684;8	43988;0;0;62;
$GPXUP;3635;08:59:10;0;50	01694;8	44006;0;0;61;
$GPXUP;3635;08:59:11;0;50	01703;8	44026;0;0;63;
$GPXUP;3635;08:59:12;0;50	01711;8	44048;0;0;64;
$GPXUP;3635;08:59:13;0;50	01718;8	4407;0;0;64;
$GPXUP;3635;08:59:14;0;50	01722;8	44094;0;0;65;
$GPXUP;3635;08:59:15;0;50	01724;8	44119;0;0;64;
$GPXUP;3635;08:59:16;0;50	01725;8	44143;0;0;62;
$GPXUP;3635;08:59:17;0;50	01727;8	44167;0;0;60;
$GPXUP;3635;08:59:18;0;50	01728;8	4419;0;0;58;
$GPXUP;3635;08:59:19;0;50	01729;8	44213;0;0;58;
$GPXUP;3635;08:59:20;0;50	01727;8	44235;0;0;59;
$GPXUP;3635;08:59:21;0;50	01726;8	44258;0;0;58;
$GPXUP;3635;08:59:22;0;50	01727;8	4428;0;0;57;
$GPXUP;3635;08:59:23;0;50	01731;8	44302;0;0;56;
$GPXUP;3635;08:59:24;0;50	01736;8	44322;0;0;54;
$GPXUP;3635;08:59:25;0;50	01742;8	44341;0;0;56;
$GPXUP;3635;08:59:26;0;50	0175;8	4436;0;0;57;
$GPXUP;3635;08:59:27;0;50	01755;8	4438;0;0;58;
$GPXUP;3635;08:59:28;0;50	01758;8	44402;0;0;58;
$GPXUP;3635;08:59:29;0;50	01757;8	44424;0;0;57;
$GPXUP;3635;08:59:30;0;50	01754;8	44445;0;0;55;
$GPXUP;3635;08:59:31;0;50	01752;8	44466;0;0;53;
$GPXUP;3635;08:59:32;0;50	01749;8	44485;0;0;49;
$GPXUP;3635;08:59:33;0;50	01748;8	44504;0;0;50;
$GPXUP;3635;08:59:34;0;50	01747;8	44524;0;0;53;
$GPXUP;3635;08:59:35;0;50	01747;8	44545;0;0;55;
$GPXUP;3635;08:59:36;0;50	01747;8	44567;0;0;56;
$GPXUP;3635;08:59:37;0;50	01748;8	44588;0;0;56;
$GPXUP;3635;08:59:38;0;50	01752;8	4461;0;0;56;
$GPXUP;3635;08:59:39;0;50	01757;8	44631;0;0;59;
$GPXUP;3635;08:59:40;0;50	01763;8	44652;0;0;59;
$GPXUP;3635;08:59:41;0;50	0177;8	44673;0;0;60;
$GPXUP;3635;08:59:42;0;50	01774;8	44695;0;0;60;
$GPXUP;3635;08:59:43;0;50	01777;8	44718;0;0;60;
$GPXUP;3635;08:59:44;0;50	01779;8	44742;0;0;61;
$GPXUP;3635;08:59:45;0;50	01784;8	44764;0;0;61;
$GPXUP;3635;08:59:46;0;50	01791;8	44783;0;0;61;
$GPXUP;3635;08:59:47;0;50	01801;8	44802;0;0;60;
$GPXUP;3635;08:59:48;0;50	01812;8	44818;0;0;61;
$GPXUP;3635;08:59:49;0;50	01822;8	44836;0;0;62;
$GPXUP;3635;08:59:50;0;50	01831;8	44855;0;0;63;
$GPXUP;3635;08:59:51;0;50	01841;8	44875;0;0;63;
$GPXUP;3635;08:59:52;0;50	01849;8	44896;0;0;62;
$GPXUP;3635;08:59:53;0;50	01858;8	44915;0;0;61;
$GPXUP;3635;08:59:54;0;50	01868;8	44932;0;0;59;
$GPXUP;3635;08:59:55;0;50	0188;8	44947;0;0;58;
$GPXUP;3635;08:59:56;0;50	01892;8	44958;0;0;59;
$GPXUP;3635;08:59:57;0;50	01905;8	44969;0;0;58;
$GPXUP;3635;08:59:58;0;50	01917;8	44982;0;0;58;
$GPXUP;3635;08:59:59;0;50	01928;8	44997;0;0;60;
$GPXUP;3635;09:00:00;0;50	01937;8	45016;0;0;60;
$GPXUP;3635;09:00:01;0;50	01945;8	45035;0;0;59;
$GPXUP;3635;09:00:02;0;50	01952;8	45054;0;0;59;
$GPXUP;3635;09:00:03;0;50	0196;8	45074;0;0;59;
$GPXUP;3635;09:00:04;0;50	01966;8	45096;0;0;62;
$GPXUP;3635;09:00:05;0;50	01971;8	4512;0;0;64;
$GPXUP;3635;09:00:06;0;50	01975;8	45144;0;0;66;
$GPXUP;3635;09:00:07;0;50	01978;8	45169;0;0;64;
$GPXUP;3635;09:00:08;0;50	01981;8	45194;0;0;64;
$GPXUP;3635;09:00:09;0;50	01986;8	45218;0;0;64;
$GPXUP;3635;09:00:10;0;50	01994;8	45239;0;0;64;
$GPXUP;3635;09:00:11;0;50	02005;8	45258;0;0;63;
$GPXUP;3635;09:00:12;0;50	02016;8	45274;0;0;58;
$GPXUP;3635;09:00:13;0;50	02028;8	45287;0;0;55;
$GPXUP;3635;09:00:14;0;50	02039;8	45296;0;0;55;
$GPXUP;3635;09:00:15;0;50	02051;8	45306;0;0;53;
$GPXUP;3635;09:00:16;0;50	02062;8	45317;0;0;53;
$GPXUP;3635;09:00:17;0;50	02072;8	45331;0;0;53;
$GPXUP;3635;09:00:18;0;50	02079;8	45347;0;0;53;
$GPXUP;3635;09:00:19;0;50	02085;8	45365;0;0;53;
$GPXUP;3635;09:00:20;0;50	0209;8	45384;0;0;54;
$GPXUP;3635;09:00:21;0;50	02093;8	45404;0;0;52;
$GPXUP;3635;09:00:22;0;50	02095;8	45423;0;0;50;
$GPXUP;3635;09:00:23;0;50	021;8	45443;0;0;53;
$GPXUP;3635;09:00:24;0;50	02106;8	45461;0;0;55;
$GPXUP;3635;09:00:25;0;50	02113;8	45482;0;0;56;
$GPXUP;3635;09:00:26;0;50	02121;8	455;0;0;57;
$GPXUP;3635;09:00:27;0;50	02127;8	4552;0;0;57;
$GPXUP;3635;09:00:28;0;50	02132;8	4554;0;0;56;
$GPXUP;3635;09:00:29;0;50	02135;8	45561;0;0;54;
$GPXUP;3635;09:00:30;0;50	02138;8	45581;0;0;52;
$GPXUP;3635;09:00:31;0;50	0214;8	45601;0;0;54;
$GPXUP;3635;09:00:32;0;50	02141;8	45622;0;0;54;
$GPXUP;3635;09:00:33;0;50	02145;8	4564;0;0;53;
$GPXUP;3635;09:00:34;0;50	02152;8	45658;0;0;50;
$GPXUP;3635;09:00:35;0;50	0216;8	45672;0;0;49;
$GPXUP;3635;09:00:36;0;50	0217;8	45684;0;0;50;
$GPXUP;3635;09:00:37;0;50	02181;8	45694;0;0;50;
$GPXUP;3635;09:00:38;0;50	02192;8	45704;0;0;51;
$GPXUP;3635;09:00:39;0;50	02201;8	45717;0;0;52;
$GPXUP;3635;09:00:40;0;50	02208;8	45734;0;0;51;
$GPXUP;3635;09:00:41;0;50	02212;8	45753;0;0;52;
$GPXUP;3635;09:00:42;0;50	02213;8	45774;0;0;53;
$GPXUP;3635;09:00:43;0;50	02213;8	45796;0;0;55;
$GPXUP;3635;09:00:44;0;50	02212;8	45817;0;0;56;
$GPXUP;3635;09:00:45;0;50	02212;8	45839;0;0;56;
$GPXUP;3635;09:00:46;0;50	02214;8	4586;0;0;55;
$GPXUP;3635;09:00:47;0;50	02218;8	45879;0;0;51;
$GPXUP;3635;09:00:48;0;50	02224;8	45897;0;0;51;
$GPXUP;3635;09:00:49;0;50	02231;8	45913;0;0;51;
$GPXUP;3635;09:00:50;0;50	02238;8	4593;0;0;50;
$GPXUP;3635;09:00:51;0;50	02243;8	45946;0;0;48;
$GPXUP;3635;09:00:52;0;50	02245;8	45964;0;0;51;
$GPXUP;3635;09:00:53;0;50	02244;8	45986;0;0;52;
$GPXUP;3635;09:00:54;0;50	02242;8	46007;0;0;53;
$GPXUP;3635;09:00:55;0;50	02243;8	46027;0;0;51;
$GPXUP;3635;09:00:56;0;50	02246;8	46046;0;0;49;
$GPXUP;3635;09:00:57;0;50	02248;8	46065;0;0;49;
$GPXUP;3635;09:00:58;0;50	02253;8	46082;0;0;48;
$GPXUP;3635;09:00:59;0;50	02258;8	46099;0;0;48;
$GPXUP;3635;09:01:00;0;50	02266;8	46113;0;0;50;
$GPXUP;3635;09:01:01;0;50	02276;8	46126;0;0;51;
$GPXUP;3635;09:01:02;0;50	02285;8	4614;0;0;52;
$GPXUP;3635;09:01:03;0;50	02292;8	46157;0;0;53;
$GPXUP;3635;09:01:04;0;50	02298;8	46176;0;0;54;
$GPXUP;3635;09:01:05;0;50	02304;8	46196;0;0;55;
$GPXUP;3635;09:01:06;0;50	02306;8	46216;0;0;56;
$GPXUP;3635;09:01:07;0;50	02308;8	46237;0;0;55;
$GPXUP;3635;09:01:08;0;50	0231;8	46258;0;0;55;
$GPXUP;3635;09:01:09;0;50	02312;8	46279;0;0;54;
$GPXUP;3635;09:01:10;0;50	02317;8	463;0;0;55;
$GPXUP;3635;09:01:11;0;50	02324;8	46319;0;0;53;
$GPXUP;3635;09:01:12;0;50	02331;8	46335;0;0;53;
$GPXUP;3635;09:01:13;0;50	02341;8	46351;0;0;55;
$GPXUP;3635;09:01:14;0;50	02351;8	46366;0;0;56;
$GPXUP;3635;09:01:15;0;50	02361;8	46384;0;0;58;
$GPXUP;3635;09:01:16;0;50	02368;8	46404;0;0;58;
$GPXUP;3635;09:01:17;0;50	02372;8	46425;0;0;57;
$GPXUP;3635;09:01:18;0;50	02376;8	46447;0;0;58;
$GPXUP;3635;09:01:19;0;50	02378;8	46469;0;0;58;
$GPXUP;3635;09:01:20;0;50	02385;8	46488;0;0;56;
$GPXUP;3635;09:01:21;0;50	02394;8	46504;0;0;55;
$GPXUP;3635;09:01:22;0;50	02406;8	46517;0;0;55;
$GPXUP;3635;09:01:23;0;50	02418;8	46527;0;0;54;
$GPXUP;3635;09:01:24;0;50	02428;8	46541;0;0;57;
$GPXUP;3635;09:01:25;0;50	02434;8	4656;0;0;57;
$GPXUP;3635;09:01:26;0;50	02438;8	46582;0;0;57;
$GPXUP;3635;09:01:27;0;50	02442;8	46602;0;0;57;
$GPXUP;3635;09:01:28;0;50	02448;8	46622;0;0;57;
$GPXUP;3635;09:01:29;0;50	02453;8	46643;0;0;58;
$GPXUP;3635;09:01:30;0;50	02458;8	46664;0;0;59;
$GPXUP;3635;09:01:31;0;50	02463;8	46686;0;0;59;
$GPXUP;3635;09:01:32;0;50	02471;8	46704;0;0;57;
$GPXUP;3635;09:01:33;0;50	02482;8	46717;0;0;58;
$GPXUP;3635;09:01:34;0;50	02496;8	46728;0;0;58;
$GPXUP;3635;09:01:35;0;50	02509;8	46736;0;0;58;
$GPXUP;3635;09:01:36;0;50	02521;8	46747;0;0;56;
$GPXUP;3635;09:01:37;0;50	0253;8	46764;0;0;58;
$GPXUP;3635;09:01:38;0;50	02538;8	46784;0;0;58;
$GPXUP;3635;09:01:39;0;50	02544;8	46805;0;0;59;
$GPXUP;3635;09:01:40;0;50	02549;8	46826;0;0;59;
$GPXUP;3635;09:01:41;0;50	02554;8	4685;0;0;60;
$GPXUP;3635;09:01:42;0;50	0256;8	4687;0;0;56;
$GPXUP;3635;09:01:43;0;50	02568;8	46888;0;0;56;
$GPXUP;3635;09:01:44;0;50	02577;8	46905;0;0;56;
$GPXUP;3635;09:01:45;0;50	02586;8	46922;0;0;56;
$GPXUP;3635;09:01:46;0;50	02595;8	46939;0;0;57;
$GPXUP;3635;09:01:47;0;50	02604;8	46956;0;0;58;
$GPXUP;3635;09:01:48;0;50	02612;8	46975;0;0;58;
$GPXUP;3635;09:01:49;0;50	02618;8	46996;0;0;59;
$GPXUP;3635;09:01:50;0;50	02624;8	47017;0;0;60;
$GPXUP;3635;09:01:51;0;50	0263;8	47039;0;0;62;
$GPXUP;3635;09:01:52;0;50	02634;8	47062;0;0;62;
$GPXUP;3635;09:01:53;0;50	02637;8	47085;0;0;61;
$GPXUP;3635;09:01:54;0;50	02644;8	47106;0;0;59;
$GPXUP;3635;09:01:55;0;50	02653;8	47123;0;0;58;
$GPXUP;3635;09:01:56;0;50	02663;8	4714;0;0;59;
$GPXUP;3635;09:01:57;0;50	02674;8	47156;0;0;60;
$GPXUP;3635;09:01:58;0;50	02684;8	47172;0;0;58;
$GPXUP;3635;09:01:59;0;50	02691;8	47191;0;0;58;
$GPXUP;3635;09:02:00;0;50	02696;8	47213;0;0;58;
$GPXUP;3635;09:02:01;0;50	027;8	47235;0;0;58;
$GPXUP;3635;09:02:02;0;50	02703;8	47257;0;0;59;
$GPXUP;3635;09:02:03;0;50	02706;8	4728;0;0;61;
$GPXUP;3635;09:02:04;0;50	02713;8	47302;0;0;62;
$GPXUP;3635;09:02:05;0;50	0272;8	47321;0;0;59;
$GPXUP;3635;09:02:06;0;50	0273;8	47338;0;0;60;
$GPXUP;3635;09:02:07;0;50	0274;8	47355;0;0;60;
$GPXUP;3635;09:02:08;0;50	02752;8	47372;0;0;61;
$GPXUP;3635;09:02:09;0;50	0276;8	47392;0;0;62;
$GPXUP;3635;09:02:10;0;50	02768;8	47413;0;0;63;
$GPXUP;3635;09:02:11;0;50	02777;8	47432;0;0;62;
$GPXUP;3635;09:02:12;0;50	02788;8	47449;0;0;60;
$GPXUP;3635;09:02:13;0;50	028;8	47465;0;0;59;
$GPXUP;3635;09:02:14;0;50	02811;8	47481;0;0;58;
$GPXUP;3635;09:02:15;0;50	02819;8	47501;0;0;61;
$GPXUP;3635;09:02:16;0;50	02826;8	4752;0;0;59;
$GPXUP;3635;09:02:17;0;50	02836;8	47537;0;0;57;
$GPXUP;3635;09:02:18;0;50	02847;8	4755;0;0;56;
$GPXUP;3635;09:02:19;0;50	02859;8	47561;0;0;54;
$GPXUP;3635;09:02:20;0;50	0287;8	47573;0;0;55;
$GPXUP;3635;09:02:21;0;50	02882;8	47586;0;0;56;
$GPXUP;3635;09:02:22;0;50	02893;8	476;0;0;57;
$GPXUP;3635;09:02:23;0;50	02904;8	47612;0;0;55;
$GPXUP;3635;09:02:24;0;50	02916;8	47619;0;0;55;
$GPXUP;3635;09:02:25;0;50	0293;8	47621;0;0;55;
$GPXUP;3635;09:02:26;0;50	02943;8	47625;0;0;56;
$GPXUP;3635;09:02:27;0;50	02956;8	47633;0;0;55;
$GPXUP;3635;09:02:28;0;50	02968;8	47645;0;0;55;
$GPXUP;3635;09:02:29;0;50	02978;8	47661;0;0;57;
$GPXUP;3635;09:02:30;0;50	02986;8	47678;0;0;60;
$GPXUP;3635;09:02:31;0;50	02995;8	47697;0;0;60;
$GPXUP;3635;09:02:32;0;50	03004;8	47717;0;0;60;
$GPXUP;3635;09:02:33;0;50	03012;8	47734;0;0;59;
$GPXUP;3635;09:02:34;0;50	03024;8	4775;0;0;58;
$GPXUP;3635;09:02:35;0;50	03036;8	47762;0;0;59;
$GPXUP;3635;09:02:36;0;50	03048;8	47775;0;0;60;
$GPXUP;3635;09:02:37;0;50	0306;8	4779;0;0;60;
$GPXUP;3635;09:02:38;0;50	0307;8	47808;0;0;61;
$GPXUP;3635;09:02:39;0;50	03077;8	47828;0;0;62;
$GPXUP;3635;09:02:40;0;50	03084;8	4785;0;0;61;
$GPXUP;3635;09:02:41;0;50	03088;8	47872;0;0;60;
$GPXUP;3635;09:02:42;0;50	03093;8	47893;0;0;59;
$GPXUP;3635;09:02:43;0;50	03099;8	47914;0;0;59;
$GPXUP;3635;09:02:44;0;50	03104;8	47936;0;0;60;
$GPXUP;3635;09:02:45;0;50	0311;8	47957;0;0;59;
$GPXUP;3635;09:02:46;0;50	03118;8	47976;0;0;56;
$GPXUP;3635;09:02:47;0;50	03127;8	47992;0;0;56;
$GPXUP;3635;09:02:48;0;50	03138;8	48008;0;0;57;
$GPXUP;3635;09:02:49;0;50	03147;8	48023;0;0;57;
$GPXUP;3635;09:02:50;0;50	03157;8	48038;0;0;56;
$GPXUP;3635;09:02:51;0;50	03166;8	48055;0;0;55;
$GPXUP;3635;09:02:52;0;50	03175;8	48071;0;0;54;
$GPXUP;3635;09:02:53;0;50	03184;8	48086;0;0;53;
$GPXUP;3635;09:02:54;0;50	03193;8	48101;0;0;54;
$GPXUP;3635;09:02:55;0;50	03202;8	48116;0;0;54;
$GPXUP;3635;09:02:56;0;50	0321;8	48133;0;0;56;
$GPXUP;3635;09:02:57;0;50	03216;8	48154;0;0;59;
$GPXUP;3635;09:02:58;0;50	03222;8	48175;0;0;59;
$GPXUP;3635;09:02:59;0;50	03229;8	48195;0;0;60;
$GPXUP;3635;09:03:00;0;50	03239;8	48212;0;0;60;
$GPXUP;3635;09:03:01;0;50	03252;8	48225;0;0;59;
$GPXUP;3635;09:03:02;0;50	03264;8	48236;0;0;57;
$GPXUP;3635;09:03:03;0;50	03277;8	48246;0;0;56;
$GPXUP;3635;09:03:04;0;50	03289;8	48256;0;0;57;
$GPXUP;3635;09:03:05;0;50	033;8	48268;0;0;57;
$GPXUP;3635;09:03:06;0;50	0331;8	48284;0;0;58;
$GPXUP;3635;09:03:07;0;50	03318;8	48304;0;0;59;
$GPXUP;3635;09:03:08;0;50	03324;8	48325;0;0;58;
$GPXUP;3635;09:03:09;0;50	0333;8	48346;0;0;58;
$GPXUP;3635;09:03:10;0;50	03335;8	48366;0;0;56;
$GPXUP;3635;09:03:11;0;50	03343;8	48383;0;0;54;
$GPXUP;3635;09:03:12;0;50	03351;8	48398;0;0;52;
$GPXUP;3635;09:03:13;0;50	0336;8	48411;0;0;53;
$GPXUP;3635;09:03:14;0;50	0337;8	48423;0;0;54;
$GPXUP;3635;09:03:15;0;50	03381;8	48434;0;0;54;
$GPXUP;3635;09:03:16;0;50	03392;8	48447;0;0;53;
$GPXUP;3635;09:03:17;0;50	03401;8	48462;0;0;57;
$GPXUP;3635;09:03:18;0;50	0341;8	48481;0;0;59;
$GPXUP;3635;09:03:19;0;50	03418;8	48501;0;0;60;
$GPXUP;3635;09:03:20;0;50	03428;8	4852;0;0;59;
$GPXUP;3635;09:03:21;0;50	0344;8	48533;0;0;58;
$GPXUP;3635;09:03:22;0;50	03452;8	48544;0;0;58;
$GPXUP;3635;09:03:23;0;50	03466;8	48553;0;0;59;
$GPXUP;3635;09:03:24;0;50	0348;8	48561;0;0;59;
$GPXUP;3635;09:03:25;0;50	03494;8	4857;0;0;55;
$GPXUP;3635;09:03:26;0;50	03505;8	4858;0;0;52;
$GPXUP;3635;09:03:27;0;50	03514;8	48592;0;0;50;
$GPXUP;3635;09:03:28;0;50	03521;8	48606;0;0;50;
$GPXUP;3635;09:03:29;0;50	03528;8	48623;0;0;51;
$GPXUP;3635;09:03:30;0;50	03536;8	4864;0;0;53;
$GPXUP;3635;09:03:31;0;50	03543;8	48656;0;0;52;
$GPXUP;3635;09:03:32;0;50	03551;8	48672;0;0;52;
$GPXUP;3635;09:03:33;0;50	0356;8	48686;0;0;52;
$GPXUP;3635;09:03:34;0;50	0357;8	48698;0;0;50;
$GPXUP;3635;09:03:35;0;50	03581;8	48708;0;0;50;
$GPXUP;3635;09:03:36;0;50	03593;8	48717;0;0;51;
$GPXUP;3635;09:03:37;0;50	03604;8	48726;0;0;51;
$GPXUP;3635;09:03:38;0;50	03614;8	48738;0;0;53;
$GPXUP;3635;09:03:39;0;50	03622;8	48755;0;0;55;
$GPXUP;3635;09:03:40;0;50	03629;8	48774;0;0;57;
$GPXUP;3635;09:03:41;0;50	03635;8	48794;0;0;58;
$GPXUP;3635;09:03:42;0;50	03641;8	48814;0;0;58;
$GPXUP;3635;09:03:43;0;50	03647;8	48836;0;0;58;
$GPXUP;3635;09:03:44;0;50	03655;8	48854;0;0;56;
$GPXUP;3635;09:03:45;0;50	03666;8	48867;0;0;53;
$GPXUP;3635;09:03:46;0;50	03678;8	48875;0;0;58;
$GPXUP;3635;09:03:47;0;50	03692;8	48882;0;0;58;
$GPXUP;3635;09:03:48;0;50	03706;8	48891;0;0;59;
$GPXUP;3635;09:03:49;0;50	03718;8	48903;0;0;60;
$GPXUP;3635;09:03:50;0;50	03729;8	48919;0;0;60;
$GPXUP;3635;09:03:51;0;50	03739;8	48937;0;0;60;
$GPXUP;3635;09:03:52;0;50	03749;8	48955;0;0;59;
$GPXUP;3635;09:03:53;0;50	03758;8	48973;0;0;59;
$GPXUP;3635;09:03:54;0;50	03768;8	4899;0;0;59;
$GPXUP;3635;09:03:55;0;50	03779;8	49005;0;0;58;
$GPXUP;3635;09:03:56;0;50	03791;8	49018;0;0;59;
$GPXUP;3635;09:03:57;0;50	03802;8	49033;0;0;60;
$GPXUP;3635;09:03:58;0;50	03811;8	49052;0;0;61;
$GPXUP;3635;09:03:59;0;50	03819;8	49072;0;0;62;
$GPXUP;3635;09:04:00;0;50	03828;8	49093;0;0;63;
$GPXUP;3635;09:04:01;0;50	0384;8	4911;0;0;63;
$GPXUP;3635;09:04:02;0;50	03852;8	49124;0;0;65;
$GPXUP;3635;09:04:03;0;50	03866;8	49138;0;0;64;
$GPXUP;3635;09:04:04;0;50	03879;8	49152;0;0;64;
$GPXUP;3635;09:04:05;0;50	03892;8	49166;0;0;62;
$GPXUP;3635;09:04:06;0;50	03902;8	49184;0;0;62;
$GPXUP;3635;09:04:07;0;50	03912;8	49204;0;0;63;
$GPXUP;3635;09:04:08;0;50	0392;8	49224;0;0;63;
$GPXUP;3635;09:04:09;0;50	03928;8	49246;0;0;62;
$GPXUP;3635;09:04:10;0;50	03937;8	49264;0;0;59;
$GPXUP;3635;09:04:11;0;50	03946;8	4928;0;0;59;
$GPXUP;3635;09:04:12;0;50	03957;8	49296;0;0;59;
$GPXUP;3635;09:04:13;0;50	03968;8	49312;0;0;58;
$GPXUP;3635;09:04:14;0;50	03979;8	49325;0;0;56;
$GPXUP;3635;09:04:15;0;50	03991;8	49337;0;0;55;
$GPXUP;3635;09:04:16;0;50	04001;8	49351;0;0;53;
$GPXUP;3635;09:04:17;0;50	04011;8	49362;0;0;47;
$GPXUP;3635;09:04:18;0;50	04022;8	49368;0;0;46;
$GPXUP;3635;09:04:19;0;50	04034;8	49371;0;0;49;
$GPXUP;3635;09:04:20;0;50	04046;8	49375;0;0;49;
$GPXUP;3635;09:04:21;0;50	04057;8	49382;0;0;49;
$GPXUP;3635;09:04:22;0;50	04067;8	49394;0;0;51;
[truncated: 1,092 more rows]
