# Supplementary material for: Pigeon Navigation: Different Routes Lead to Frankfurt
Source: PLoS One. 2014 Nov 12;9(11):e112439. doi: 10.1371/journal.pone.0112439 (PMC4229201; doi:10.1371/journal.pone.0112439)
Supplement: File S4 — Files containing the original track data and a ‘Read me’ explaining the data format. (ZIP) [file pone.0112439.s004.zip › S-KST/090804xup06_214.log]

$GPXUP;3635;09:26:59;0;49	96928;8	43537;0;0;0;
$GPXUP;3635;09:27:00;0;49	96928;8	43536;0;0;3;
$GPXUP;3635;09:27:01;0;49	96927;8	43535;0;0;5;
$GPXUP;3635;09:27:02;0;49	96927;8	43534;0;0;4;
$GPXUP;3635;09:27:03;0;49	96927;8	43534;0;0;1;
$GPXUP;3635;09:27:04;0;49	96928;8	43534;0;0;3;
$GPXUP;3635;09:27:05;0;49	96928;8	43533;0;0;3;
$GPXUP;3635;09:27:06;0;49	96927;8	43536;0;0;5;
$GPXUP;3635;09:27:07;0;49	96926;8	43545;0;0;20;
$GPXUP;3635;09:27:08;0;49	96923;8	43561;0;0;38;
$GPXUP;3635;09:27:09;0;49	9692;8	43578;0;0;40;
$GPXUP;3635;09:27:10;0;49	96915;8	43592;0;0;39;
$GPXUP;3635;09:27:11;0;49	96908;8	43605;0;0;41;
$GPXUP;3635;09:27:12;0;49	96898;8	43615;0;0;44;
$GPXUP;3635;09:27:13;0;49	96886;8	43621;0;0;48;
$GPXUP;3635;09:27:14;0;49	96875;8	43622;0;0;46;
$GPXUP;3635;09:27:15;0;49	96864;8	43618;0;0;43;
$GPXUP;3635;09:27:16;0;49	96854;8	4361;0;0;43;
$GPXUP;3635;09:27:17;0;49	96844;8	43602;0;0;43;
$GPXUP;3635;09:27:18;0;49	96835;8	43592;0;0;43;
$GPXUP;3635;09:27:19;0;49	96828;8	4358;0;0;43;
$GPXUP;3635;09:27:20;0;49	96824;8	43566;0;0;40;
$GPXUP;3635;09:27:21;0;49	96822;8	43549;0;0;43;
$GPXUP;3635;09:27:22;0;49	96819;8	43531;0;0;48;
$GPXUP;3635;09:27:23;0;49	96814;8	43514;0;0;48;
$GPXUP;3635;09:27:24;0;49	96807;8	43498;0;0;52;
$GPXUP;3635;09:27:25;0;49	96799;8	43481;0;0;54;
$GPXUP;3635;09:27:26;0;49	9679;8	43466;0;0;52;
$GPXUP;3635;09:27:27;0;49	96779;8	43455;0;0;50;
$GPXUP;3635;09:27:28;0;49	96766;8	4345;0;0;50;
$GPXUP;3635;09:27:29;0;49	96754;8	43448;0;0;50;
$GPXUP;3635;09:27:30;0;49	96744;8	43453;0;0;42;
$GPXUP;3635;09:27:31;0;49	96736;8	43468;0;0;40;
$GPXUP;3635;09:27:32;0;49	9673;8	43486;0;0;44;
$GPXUP;3635;09:27:33;0;49	96721;8	43498;0;0;46;
$GPXUP;3635;09:27:34;0;49	96711;8	43504;0;0;45;
$GPXUP;3635;09:27:35;0;49	96701;8	43501;0;0;42;
$GPXUP;3635;09:27:36;0;49	96695;8	4349;0;0;30;
$GPXUP;3635;09:27:37;0;49	96695;8	43475;0;0;24;
$GPXUP;3635;09:27:38;0;49	96705;8	43463;0;0;25;
$GPXUP;3635;09:27:39;0;49	96721;8	43458;0;0;37;
$GPXUP;3635;09:27:40;0;49	96737;8	43464;0;0;45;
$GPXUP;3635;09:27:41;0;49	96747;8	43478;0;0;43;
$GPXUP;3635;09:27:42;0;49	96749;8	43496;0;0;39;
$GPXUP;3635;09:27:43;0;49	96745;8	4351;0;0;29;
$GPXUP;3635;09:27:44;0;49	96733;8	43514;0;0;26;
$GPXUP;3635;09:27:45;0;49	9672;8	43508;0;0;36;
$GPXUP;3635;09:27:46;0;49	96715;8	43498;0;0;29;
$GPXUP;3635;09:27:47;0;49	96717;8	43482;0;0;26;
$GPXUP;3635;09:27:48;0;49	96722;8	4347;0;0;18;
$GPXUP;3635;09:27:49;0;49	96736;8	43467;0;0;26;
$GPXUP;3635;09:27:50;0;49	96749;8	43472;0;0;38;
$GPXUP;3635;09:27:51;0;49	96758;8	43486;0;0;38;
$GPXUP;3635;09:27:52;0;49	96759;8	43505;0;0;38;
$GPXUP;3635;09:27:53;0;49	96752;8	43522;0;0;38;
$GPXUP;3635;09:27:54;0;49	96738;8	43531;0;0;36;
$GPXUP;3635;09:27:55;0;49	96723;8	43528;0;0;39;
$GPXUP;3635;09:27:56;0;49	9671;8	43514;0;0;49;
$GPXUP;3635;09:27:57;0;49	96701;8	43495;0;0;47;
$GPXUP;3635;09:27:58;0;49	96699;8	43476;0;0;44;
$GPXUP;3635;09:27:59;0;49	96703;8	43458;0;0;42;
$GPXUP;3635;09:28:00;0;49	96715;8	43447;0;0;38;
$GPXUP;3635;09:28:01;0;49	9673;8	43449;0;0;35;
$GPXUP;3635;09:28:02;0;49	96744;8	43464;0;0;45;
$GPXUP;3635;09:28:03;0;49	96755;8	43485;0;0;53;
$GPXUP;3635;09:28:04;0;49	96757;8	43505;0;0;47;
$GPXUP;3635;09:28:05;0;49	96751;8	43519;0;0;34;
$GPXUP;3635;09:28:06;0;49	96735;8	43525;0;0;35;
$GPXUP;3635;09:28:07;0;49	96721;8	43522;0;0;41;
$GPXUP;3635;09:28:08;0;49	96708;8	4351;0;0;45;
$GPXUP;3635;09:28:09;0;49	96701;8	43494;0;0;43;
$GPXUP;3635;09:28:10;0;49	967;8	43476;0;0;39;
$GPXUP;3635;09:28:11;0;49	96706;8	43468;0;0;22;
$GPXUP;3635;09:28:12;0;49	96728;8	4347;0;0;37;
$GPXUP;3635;09:28:13;0;49	96746;8	43481;0;0;50;
$GPXUP;3635;09:28:14;0;49	96758;8	435;0;0;55;
$GPXUP;3635;09:28:15;0;49	9676;8	4352;0;0;47;
$GPXUP;3635;09:28:16;0;49	96754;8	43536;0;0;36;
$GPXUP;3635;09:28:17;0;49	96743;8	43544;0;0;28;
$GPXUP;3635;09:28:18;0;49	96724;8	4354;0;0;45;
$GPXUP;3635;09:28:19;0;49	96709;8	43526;0;0;52;
$GPXUP;3635;09:28:20;0;49	96698;8	43508;0;0;52;
$GPXUP;3635;09:28:21;0;49	96696;8	43486;0;0;53;
$GPXUP;3635;09:28:22;0;49	967;8	43464;0;0;51;
$GPXUP;3635;09:28:23;0;49	96711;8	43448;0;0;41;
$GPXUP;3635;09:28:24;0;49	96728;8	4344;0;0;51;
$GPXUP;3635;09:28:25;0;49	96744;8	4344;0;0;45;
$GPXUP;3635;09:28:26;0;49	9676;8	43451;0;0;52;
$GPXUP;3635;09:28:27;0;49	96773;8	43471;0;0;61;
$GPXUP;3635;09:28:28;0;49	9678;8	43493;0;0;55;
$GPXUP;3635;09:28:29;0;49	96777;8	43516;0;0;51;
$GPXUP;3635;09:28:30;0;49	96769;8	43533;0;0;41;
$GPXUP;3635;09:28:31;0;49	96752;8	43541;0;0;42;
$GPXUP;3635;09:28:32;0;49	96735;8	43538;0;0;44;
$GPXUP;3635;09:28:33;0;49	9672;8	4353;0;0;48;
$GPXUP;3635;09:28:34;0;49	96708;8	43519;0;0;48;
$GPXUP;3635;09:28:35;0;49	96699;8	43504;0;0;49;
$GPXUP;3635;09:28:36;0;49	96694;8	43486;0;0;47;
$GPXUP;3635;09:28:37;0;49	96698;8	43467;0;0;39;
$GPXUP;3635;09:28:38;0;49	96706;8	43458;0;0;28;
$GPXUP;3635;09:28:39;0;49	96729;8	43457;0;0;52;
$GPXUP;3635;09:28:40;0;49	9675;8	43464;0;0;56;
$GPXUP;3635;09:28:41;0;49	96765;8	4348;0;0;60;
$GPXUP;3635;09:28:42;0;49	96776;8	43502;0;0;58;
$GPXUP;3635;09:28:43;0;49	96782;8	43526;0;0;58;
$GPXUP;3635;09:28:44;0;49	96788;8	43549;0;0;59;
$GPXUP;3635;09:28:45;0;49	96795;8	43571;0;0;60;
$GPXUP;3635;09:28:46;0;49	96804;8	43592;0;0;62;
$GPXUP;3635;09:28:47;0;49	96814;8	43612;0;0;61;
$GPXUP;3635;09:28:48;0;49	96824;8	43632;0;0;63;
$GPXUP;3635;09:28:49;0;49	96833;8	43654;0;0;65;
$GPXUP;3635;09:28:50;0;49	96842;8	43676;0;0;66;
$GPXUP;3635;09:28:51;0;49	96854;8	43697;0;0;70;
$GPXUP;3635;09:28:52;0;49	96866;8	43717;0;0;69;
$GPXUP;3635;09:28:53;0;49	96878;8	43738;0;0;68;
$GPXUP;3635;09:28:54;0;49	96888;8	43759;0;0;67;
$GPXUP;3635;09:28:55;0;49	96899;8	43779;0;0;66;
$GPXUP;3635;09:28:56;0;49	96912;8	43793;0;0;62;
$GPXUP;3635;09:28:57;0;49	96927;8	43804;0;0;65;
$GPXUP;3635;09:28:58;0;49	96943;8	43815;0;0;67;
$GPXUP;3635;09:28:59;0;49	96958;8	43826;0;0;65;
$GPXUP;3635;09:29:00;0;49	96972;8	43838;0;0;65;
$GPXUP;3635;09:29:01;0;49	96987;8	43848;0;0;61;
$GPXUP;3635;09:29:02;0;49	97002;8	43854;0;0;60;
$GPXUP;3635;09:29:03;0;49	97016;8	43856;0;0;57;
$GPXUP;3635;09:29:04;0;49	9703;8	43854;0;0;55;
$GPXUP;3635;09:29:05;0;49	97044;8	43845;0;0;56;
$GPXUP;3635;09:29:06;0;49	97057;8	43837;0;0;58;
$GPXUP;3635;09:29:07;0;49	97072;8	43833;0;0;55;
$GPXUP;3635;09:29:08;0;49	97085;8	43831;0;0;55;
$GPXUP;3635;09:29:09;0;49	97099;8	43829;0;0;56;
$GPXUP;3635;09:29:10;0;49	97114;8	43829;0;0;58;
$GPXUP;3635;09:29:11;0;49	97128;8	43829;0;0;60;
$GPXUP;3635;09:29:12;0;49	97144;8	43829;0;0;60;
$GPXUP;3635;09:29:13;0;49	97158;8	43832;0;0;61;
$GPXUP;3635;09:29:14;0;49	97174;8	43838;0;0;62;
$GPXUP;3635;09:29:15;0;49	97188;8	43846;0;0;64;
$GPXUP;3635;09:29:16;0;49	97204;8	43854;0;0;65;
$GPXUP;3635;09:29:17;0;49	9722;8	43862;0;0;67;
$GPXUP;3635;09:29:18;0;49	97237;8	43868;0;0;67;
$GPXUP;3635;09:29:19;0;49	97253;8	43872;0;0;68;
$GPXUP;3635;09:29:20;0;49	9727;8	43876;0;0;67;
$GPXUP;3635;09:29:21;0;49	97287;8	4388;0;0;66;
$GPXUP;3635;09:29:22;0;49	97303;8	43883;0;0;65;
$GPXUP;3635;09:29:23;0;49	97319;8	43886;0;0;64;
$GPXUP;3635;09:29:24;0;49	97335;8	43889;0;0;64;
$GPXUP;3635;09:29:25;0;49	97351;8	43892;0;0;64;
$GPXUP;3635;09:29:26;0;49	97367;8	43891;0;0;63;
$GPXUP;3635;09:29:27;0;49	97382;8	43885;0;0;64;
$GPXUP;3635;09:29:28;0;49	97398;8	4388;0;0;65;
$GPXUP;3635;09:29:29;0;49	97415;8	43877;0;0;67;
$GPXUP;3635;09:29:30;0;49	97432;8	43876;0;0;67;
$GPXUP;3635;09:29:31;0;49	97448;8	43874;0;0;65;
$GPXUP;3635;09:29:32;0;49	97464;8	43869;0;0;63;
$GPXUP;3635;09:29:33;0;49	97478;8	43859;0;0;60;
$GPXUP;3635;09:29:34;0;49	97492;8	43848;0;0;63;
$GPXUP;3635;09:29:35;0;49	97506;8	43839;0;0;64;
$GPXUP;3635;09:29:36;0;49	97522;8	43835;0;0;65;
$GPXUP;3635;09:29:37;0;49	97539;8	43838;0;0;64;
$GPXUP;3635;09:29:38;0;49	97556;8	43848;0;0;67;
$GPXUP;3635;09:29:39;0;49	97572;8	43862;0;0;69;
$GPXUP;3635;09:29:40;0;49	97588;8	43874;0;0;68;
$GPXUP;3635;09:29:41;0;49	97604;8	43881;0;0;67;
$GPXUP;3635;09:29:42;0;49	9762;8	43881;0;0;62;
$GPXUP;3635;09:29:43;0;49	97635;8	43879;0;0;60;
$GPXUP;3635;09:29:44;0;49	9765;8	43879;0;0;59;
$GPXUP;3635;09:29:45;0;49	97664;8	43882;0;0;59;
$GPXUP;3635;09:29:46;0;49	97678;8	43891;0;0;60;
$GPXUP;3635;09:29:47;0;49	97691;8	43905;0;0;62;
$GPXUP;3635;09:29:48;0;49	97703;8	43922;0;0;64;
$GPXUP;3635;09:29:49;0;49	97715;8	43938;0;0;64;
$GPXUP;3635;09:29:50;0;49	97729;8	43951;0;0;66;
$GPXUP;3635;09:29:51;0;49	97744;8	43958;0;0;63;
$GPXUP;3635;09:29:52;0;49	97759;8	43962;0;0;61;
$GPXUP;3635;09:29:53;0;49	97774;8	43962;0;0;62;
$GPXUP;3635;09:29:54;0;49	9779;8	43957;0;0;62;
$GPXUP;3635;09:29:55;0;49	97804;8	43948;0;0;58;
$GPXUP;3635;09:29:56;0;49	97816;8	43936;0;0;57;
$GPXUP;3635;09:29:57;0;49	97828;8	43923;0;0;56;
$GPXUP;3635;09:29:58;0;49	97839;8	43912;0;0;52;
$GPXUP;3635;09:29:59;0;49	9785;8	43899;0;0;51;
$GPXUP;3635;09:30:00;0;49	97859;8	43885;0;0;53;
$GPXUP;3635;09:30:01;0;49	9787;8	43872;0;0;54;
$GPXUP;3635;09:30:02;0;49	97883;8	43866;0;0;54;
$GPXUP;3635;09:30:03;0;49	97898;8	43868;0;0;57;
$GPXUP;3635;09:30:04;0;49	97914;8	43874;0;0;65;
$GPXUP;3635;09:30:05;0;49	9793;8	43879;0;0;62;
$GPXUP;3635;09:30:06;0;49	97945;8	43879;0;0;58;
$GPXUP;3635;09:30:07;0;49	97958;8	43873;0;0;56;
$GPXUP;3635;09:30:08;0;49	9797;8	43862;0;0;52;
$GPXUP;3635;09:30:09;0;49	9798;8	43849;0;0;52;
$GPXUP;3635;09:30:10;0;49	97992;8	43838;0;0;53;
$GPXUP;3635;09:30:11;0;49	98005;8	43835;0;0;54;
$GPXUP;3635;09:30:12;0;49	98019;8	4384;0;0;53;
$GPXUP;3635;09:30:13;0;49	98034;8	43854;0;0;62;
$GPXUP;3635;09:30:14;0;49	98048;8	43862;0;0;58;
$GPXUP;3635;09:30:15;0;49	98062;8	43864;0;0;55;
$GPXUP;3635;09:30:16;0;49	98075;8	43861;0;0;51;
$GPXUP;3635;09:30:17;0;49	98086;8	43852;0;0;45;
$GPXUP;3635;09:30:18;0;49	98093;8	43834;0;0;47;
$GPXUP;3635;09:30:19;0;49	98098;8	43813;0;0;53;
$GPXUP;3635;09:30:20;0;49	98102;8	43791;0;0;57;
$GPXUP;3635;09:30:21;0;49	98106;8	43769;0;0;57;
$GPXUP;3635;09:30:22;0;49	9811;8	43747;0;0;58;
$GPXUP;3635;09:30:23;0;49	98115;8	43727;0;0;56;
$GPXUP;3635;09:30:24;0;49	98122;8	43706;0;0;59;
$GPXUP;3635;09:30:25;0;49	98127;8	43684;0;0;61;
$GPXUP;3635;09:30:26;0;49	98131;8	43661;0;0;63;
$GPXUP;3635;09:30:27;0;49	98135;8	43637;0;0;62;
$GPXUP;3635;09:30:28;0;49	98139;8	43614;0;0;62;
$GPXUP;3635;09:30:29;0;49	98142;8	4359;0;0;60;
$GPXUP;3635;09:30:30;0;49	9814;8	43567;0;0;59;
$GPXUP;3635;09:30:31;0;49	98136;8	43544;0;0;60;
$GPXUP;3635;09:30:32;0;49	98134;8	43521;0;0;61;
$GPXUP;3635;09:30:33;0;49	98136;8	43499;0;0;56;
$GPXUP;3635;09:30:34;0;49	98144;8	43482;0;0;54;
$GPXUP;3635;09:30:35;0;49	98153;8	43465;0;0;56;
$GPXUP;3635;09:30:36;0;49	98161;8	43446;0;0;58;
$GPXUP;3635;09:30:37;0;49	98169;8	43428;0;0;59;
$GPXUP;3635;09:30:38;0;49	98176;8	43408;0;0;61;
$GPXUP;3635;09:30:39;0;49	98181;8	43386;0;0;59;
$GPXUP;3635;09:30:40;0;49	98182;8	43363;0;0;57;
$GPXUP;3635;09:30:41;0;49	9818;8	43341;0;0;57;
$GPXUP;3635;09:30:42;0;49	98175;8	4332;0;0;58;
$GPXUP;3635;09:30:43;0;49	98168;8	43301;0;0;58;
$GPXUP;3635;09:30:44;0;49	98158;8	43283;0;0;57;
$GPXUP;3635;09:30:45;0;49	98151;8	43264;0;0;58;
$GPXUP;3635;09:30:46;0;49	98147;8	43243;0;0;58;
$GPXUP;3635;09:30:47;0;49	98147;8	43222;0;0;53;
$GPXUP;3635;09:30:48;0;49	98152;8	43204;0;0;53;
$GPXUP;3635;09:30:49;0;49	98162;8	43189;0;0;58;
$GPXUP;3635;09:30:50;0;49	98175;8	43179;0;0;60;
$GPXUP;3635;09:30:51;0;49	98189;8	4317;0;0;60;
$GPXUP;3635;09:30:52;0;49	98202;8	4316;0;0;56;
$GPXUP;3635;09:30:53;0;49	98212;8	43146;0;0;52;
$GPXUP;3635;09:30:54;0;49	9822;8	4313;0;0;54;
$GPXUP;3635;09:30:55;0;49	98226;8	43112;0;0;57;
$GPXUP;3635;09:30:56;0;49	9823;8	4309;0;0;59;
$GPXUP;3635;09:30:57;0;49	98228;8	43068;0;0;58;
$GPXUP;3635;09:30:58;0;49	98226;8	43046;0;0;58;
$GPXUP;3635;09:30:59;0;49	98226;8	43024;0;0;57;
$GPXUP;3635;09:31:00;0;49	98228;8	43002;0;0;58;
$GPXUP;3635;09:31:01;0;49	98232;8	4298;0;0;59;
$GPXUP;3635;09:31:02;0;49	9824;8	4296;0;0;60;
$GPXUP;3635;09:31:03;0;49	98249;8	42942;0;0;61;
$GPXUP;3635;09:31:04;0;49	98258;8	42923;0;0;61;
$GPXUP;3635;09:31:05;0;49	98264;8	42901;0;0;61;
$GPXUP;3635;09:31:06;0;49	98266;8	42878;0;0;60;
$GPXUP;3635;09:31:07;0;49	98264;8	42856;0;0;58;
$GPXUP;3635;09:31:08;0;49	98259;8	42834;0;0;59;
$GPXUP;3635;09:31:09;0;49	98254;8	42812;0;0;60;
$GPXUP;3635;09:31:10;0;49	98252;8	42789;0;0;61;
$GPXUP;3635;09:31:11;0;49	98252;8	42765;0;0;60;
$GPXUP;3635;09:31:12;0;49	98251;8	42742;0;0;59;
$GPXUP;3635;09:31:13;0;49	98252;8	42721;0;0;52;
$GPXUP;3635;09:31:14;0;49	98255;8	42702;0;0;49;
$GPXUP;3635;09:31:15;0;49	98263;8	4269;0;0;42;
$GPXUP;3635;09:31:16;0;49	98274;8	42688;0;0;47;
$GPXUP;3635;09:31:17;0;49	98286;8	42694;0;0;49;
$GPXUP;3635;09:31:18;0;49	98297;8	42701;0;0;46;
$GPXUP;3635;09:31:19;0;49	98308;8	4271;0;0;47;
$GPXUP;3635;09:31:20;0;49	98318;8	42722;0;0;50;
$GPXUP;3635;09:31:21;0;49	98324;8	42739;0;0;48;
$GPXUP;3635;09:31:22;0;49	98322;8	42759;0;0;42;
$GPXUP;3635;09:31:23;0;49	9831;8	42778;0;0;42;
$GPXUP;3635;09:31:24;0;49	9829;8	4279;0;0;54;
$GPXUP;3635;09:31:25;0;49	98273;8	4279;0;0;47;
$GPXUP;3635;09:31:26;0;49	98259;8	42778;0;0;52;
$GPXUP;3635;09:31:27;0;49	98247;8	42759;0;0;57;
$GPXUP;3635;09:31:28;0;49	98241;8	42737;0;0;52;
$GPXUP;3635;09:31:29;0;49	9824;8	42714;0;0;51;
$GPXUP;3635;09:31:30;0;49	98242;8	42694;0;0;46;
$GPXUP;3635;09:31:31;0;49	98251;8	42682;0;0;41;
$GPXUP;3635;09:31:32;0;49	98264;8	42684;0;0;36;
$GPXUP;3635;09:31:33;0;49	98276;8	42702;0;0;45;
$GPXUP;3635;09:31:34;0;49	98285;8	42727;0;0;55;
$GPXUP;3635;09:31:35;0;49	98288;8	42752;0;0;53;
$GPXUP;3635;09:31:36;0;49	98286;8	42773;0;0;48;
$GPXUP;3635;09:31:37;0;49	98276;8	42791;0;0;47;
$GPXUP;3635;09:31:38;0;49	98259;8	42799;0;0;46;
$GPXUP;3635;09:31:39;0;49	98242;8	42793;0;0;48;
$GPXUP;3635;09:31:40;0;49	98228;8	42774;0;0;58;
$GPXUP;3635;09:31:41;0;49	98218;8	42751;0;0;59;
$GPXUP;3635;09:31:42;0;49	98212;8	4273;0;0;54;
$GPXUP;3635;09:31:43;0;49	98211;8	42707;0;0;51;
$GPXUP;3635;09:31:44;0;49	98215;8	42687;0;0;51;
$GPXUP;3635;09:31:45;0;49	98222;8	4267;0;0;50;
$GPXUP;3635;09:31:46;0;49	98236;8	42659;0;0;54;
$GPXUP;3635;09:31:47;0;49	98252;8	42659;0;0;50;
$GPXUP;3635;09:31:48;0;49	98265;8	42664;0;0;44;
$GPXUP;3635;09:31:49;0;49	98276;8	42663;0;0;39;
$GPXUP;3635;09:31:50;0;49	98282;8	42653;0;0;35;
$GPXUP;3635;09:31:51;0;49	98282;8	42637;0;0;31;
$GPXUP;3635;09:31:52;0;49	98272;8	42622;0;0;37;
$GPXUP;3635;09:31:53;0;49	98262;8	42606;0;0;47;
$GPXUP;3635;09:31:54;0;49	98254;8	42588;0;0;52;
$GPXUP;3635;09:31:55;0;49	98249;8	42568;0;0;49;
$GPXUP;3635;09:31:56;0;49	98244;8	42551;0;0;44;
$GPXUP;3635;09:31:57;0;49	98239;8	42536;0;0;44;
$GPXUP;3635;09:31:58;0;49	98231;8	42522;0;0;47;
$GPXUP;3635;09:31:59;0;49	98222;8	42509;0;0;49;
$GPXUP;3635;09:32:00;0;49	98212;8	42495;0;0;54;
$GPXUP;3635;09:32:01;0;49	982;8	42482;0;0;56;
$GPXUP;3635;09:32:02;0;49	98189;8	42469;0;0;57;
$GPXUP;3635;09:32:03;0;49	98178;8	42454;0;0;57;
$GPXUP;3635;09:32:04;0;49	98168;8	42436;0;0;59;
$GPXUP;3635;09:32:05;0;49	9816;8	42418;0;0;57;
$GPXUP;3635;09:32:06;0;49	98151;8	42402;0;0;52;
$GPXUP;3635;09:32:07;0;49	98141;8	42389;0;0;51;
$GPXUP;3635;09:32:08;0;49	9813;8	42379;0;0;52;
$GPXUP;3635;09:32:09;0;49	98118;8	42369;0;0;51;
$GPXUP;3635;09:32:10;0;49	98108;8	42359;0;0;49;
$GPXUP;3635;09:32:11;0;49	98096;8	42352;0;0;47;
$GPXUP;3635;09:32:12;0;49	98085;8	42347;0;0;46;
$GPXUP;3635;09:32:13;0;49	98074;8	42342;0;0;47;
$GPXUP;3635;09:32:14;0;49	98063;8	42334;0;0;49;
$GPXUP;3635;09:32:15;0;49	98052;8	42325;0;0;49;
$GPXUP;3635;09:32:16;0;49	98043;8	42313;0;0;49;
$GPXUP;3635;09:32:17;0;49	98035;8	42298;0;0;50;
$GPXUP;3635;09:32:18;0;49	98026;8	42284;0;0;50;
$GPXUP;3635;09:32:19;0;49	98016;8	42273;0;0;51;
$GPXUP;3635;09:32:20;0;49	98004;8	42267;0;0;49;
$GPXUP;3635;09:32:21;0;49	97992;8	42266;0;0;49;
$GPXUP;3635;09:32:22;0;49	9798;8	42265;0;0;50;
$GPXUP;3635;09:32:23;0;49	97968;8	42261;0;0;50;
$GPXUP;3635;09:32:24;0;49	97956;8	42254;0;0;50;
$GPXUP;3635;09:32:25;0;49	97944;8	42249;0;0;50;
$GPXUP;3635;09:32:26;0;49	97932;8	42243;0;0;51;
$GPXUP;3635;09:32:27;0;49	9792;8	42234;0;0;53;
$GPXUP;3635;09:32:28;0;49	9791;8	42221;0;0;51;
$GPXUP;3635;09:32:29;0;49	979;8	4221;0;0;45;
$GPXUP;3635;09:32:30;0;49	9789;8	42204;0;0;44;
$GPXUP;3635;09:32:31;0;49	9788;8	42198;0;0;44;
$GPXUP;3635;09:32:32;0;49	97872;8	42186;0;0;49;
$GPXUP;3635;09:32:33;0;49	97866;8	42169;0;0;50;
$GPXUP;3635;09:32:34;0;49	97864;8	42149;0;0;50;
$GPXUP;3635;09:32:35;0;49	97871;8	42128;0;0;53;
$GPXUP;3635;09:32:36;0;49	97878;8	4211;0;0;54;
$GPXUP;3635;09:32:37;0;49	97886;8	42092;0;0;53;
$GPXUP;3635;09:32:38;0;49	97895;8	42076;0;0;50;
$GPXUP;3635;09:32:39;0;49	97906;8	42064;0;0;50;
$GPXUP;3635;09:32:40;0;49	97918;8	42055;0;0;51;
$GPXUP;3635;09:32:41;0;49	9793;8	42048;0;0;55;
$GPXUP;3635;09:32:42;0;49	97944;8	4204;0;0;54;
$GPXUP;3635;09:32:43;0;49	97954;8	42029;0;0;51;
$GPXUP;3635;09:32:44;0;49	9796;8	42014;0;0;47;
$GPXUP;3635;09:32:45;0;49	97963;8	41996;0;0;49;
$GPXUP;3635;09:32:46;0;49	97963;8	41977;0;0;50;
$GPXUP;3635;09:32:47;0;49	97959;8	41958;0;0;48;
$GPXUP;3635;09:32:48;0;49	97952;8	41944;0;0;46;
$GPXUP;3635;09:32:49;0;49	97943;8	41934;0;0;44;
$GPXUP;3635;09:32:50;0;49	97933;8	41935;0;0;42;
$GPXUP;3635;09:32:51;0;49	97924;8	41945;0;0;42;
$GPXUP;3635;09:32:52;0;49	97917;8	41958;0;0;45;
$GPXUP;3635;09:32:53;0;49	9791;8	41973;0;0;47;
$GPXUP;3635;09:32:54;0;49	97901;8	41986;0;0;49;
$GPXUP;3635;09:32:55;0;49	9789;8	41995;0;0;45;
$GPXUP;3635;09:32:56;0;49	9788;8	41999;0;0;41;
$GPXUP;3635;09:32:57;0;49	97869;8	41992;0;0;44;
$GPXUP;3635;09:32:58;0;49	97861;8	41977;0;0;43;
$GPXUP;3635;09:32:59;0;49	97859;8	41956;0;0;45;
$GPXUP;3635;09:33:00;0;49	97858;8	41935;0;0;49;
$GPXUP;3635;09:33:01;0;49	97854;8	41917;0;0;45;
$GPXUP;3635;09:33:02;0;49	97847;8	41904;0;0;38;
$GPXUP;3635;09:33:03;0;49	97836;8	41898;0;0;43;
$GPXUP;3635;09:33:04;0;49	97825;8	41896;0;0;45;
$GPXUP;3635;09:33:05;0;49	97814;8	41892;0;0;45;
$GPXUP;3635;09:33:06;0;49	97803;8	41888;0;0;44;
$GPXUP;3635;09:33:07;0;49	97791;8	41887;0;0;49;
$GPXUP;3635;09:33:08;0;49	97778;8	41888;0;0;50;
$GPXUP;3635;09:33:09;0;49	97766;8	41894;0;0;49;
$GPXUP;3635;09:33:10;0;49	97756;8	41904;0;0;48;
$GPXUP;3635;09:33:11;0;49	97748;8	41919;0;0;49;
$GPXUP;3635;09:33:12;0;49	97742;8	41936;0;0;48;
$GPXUP;3635;09:33:13;0;49	9774;8	41954;0;0;48;
$GPXUP;3635;09:33:14;0;49	9774;8	41973;0;0;48;
$GPXUP;3635;09:33:15;0;49	97745;8	41991;0;0;49;
$GPXUP;3635;09:33:16;0;49	97753;8	42008;0;0;53;
$GPXUP;3635;09:33:17;0;49	97763;8	42023;0;0;54;
$GPXUP;3635;09:33:18;0;49	97773;8	42038;0;0;53;
$GPXUP;3635;09:33:19;0;49	97784;8	42052;0;0;54;
$GPXUP;3635;09:33:20;0;49	97796;8	42063;0;0;55;
$GPXUP;3635;09:33:21;0;49	97809;8	42072;0;0;55;
$GPXUP;3635;09:33:22;0;49	97822;8	42078;0;0;57;
$GPXUP;3635;09:33:23;0;49	97837;8	42082;0;0;58;
$GPXUP;3635;09:33:24;0;49	97852;8	42088;0;0;58;
$GPXUP;3635;09:33:25;0;49	97865;8	42097;0;0;57;
$GPXUP;3635;09:33:26;0;49	97877;8	42108;0;0;56;
$GPXUP;3635;09:33:27;0;49	9789;8	42116;0;0;54;
$GPXUP;3635;09:33:28;0;49	97902;8	42123;0;0;53;
$GPXUP;3635;09:33:29;0;49	97916;8	42126;0;0;54;
$GPXUP;3635;09:33:30;0;49	9793;8	42126;0;0;54;
$GPXUP;3635;09:33:31;0;49	97943;8	42128;0;0;53;
$GPXUP;3635;09:33:32;0;49	97955;8	42134;0;0;51;
$GPXUP;3635;09:33:33;0;49	97966;8	42148;0;0;54;
$GPXUP;3635;09:33:34;0;49	97971;8	42165;0;0;48;
$GPXUP;3635;09:33:35;0;49	97969;8	42186;0;0;48;
$GPXUP;3635;09:33:36;0;49	97965;8	42207;0;0;48;
$GPXUP;3635;09:33:37;0;49	97964;8	42226;0;0;48;
$GPXUP;3635;09:33:38;0;49	97967;8	42246;0;0;51;
$GPXUP;3635;09:33:39;0;49	97974;8	42262;0;0;51;
$GPXUP;3635;09:33:40;0;49	97984;8	42274;0;0;47;
$GPXUP;3635;09:33:41;0;49	97996;8	4228;0;0;49;
$GPXUP;3635;09:33:42;0;49	98009;8	42284;0;0;51;
$GPXUP;3635;09:33:43;0;49	98022;8	4229;0;0;55;
$GPXUP;3635;09:33:44;0;49	98035;8	423;0;0;56;
$GPXUP;3635;09:33:45;0;49	98045;8	42316;0;0;61;
$GPXUP;3635;09:33:46;0;49	98052;8	42336;0;0;55;
$GPXUP;3635;09:33:47;0;49	98053;8	42359;0;0;56;
$GPXUP;3635;09:33:48;0;49	98052;8	42382;0;0;56;
$GPXUP;3635;09:33:49;0;49	98048;8	42405;0;0;59;
$GPXUP;3635;09:33:50;0;49	98046;8	42429;0;0;62;
$GPXUP;3635;09:33:51;0;49	98048;8	42453;0;0;63;
$GPXUP;3635;09:33:52;0;49	98053;8	42476;0;0;65;
$GPXUP;3635;09:33:53;0;49	9806;8	425;0;0;67;
$GPXUP;3635;09:33:54;0;49	98066;8	42524;0;0;68;
$GPXUP;3635;09:33:55;0;49	9807;8	4255;0;0;66;
$GPXUP;3635;09:33:56;0;49	98071;8	42575;0;0;64;
$GPXUP;3635;09:33:57;0;49	9807;8	42599;0;0;60;
$GPXUP;3635;09:33:58;0;49	9807;8	42622;0;0;57;
$GPXUP;3635;09:33:59;0;49	98069;8	42643;0;0;55;
$GPXUP;3635;09:34:00;0;49	98067;8	42664;0;0;54;
$GPXUP;3635;09:34:01;0;49	98065;8	42685;0;0;55;
$GPXUP;3635;09:34:02;0;49	98064;8	42706;0;0;56;
$GPXUP;3635;09:34:03;0;49	98066;8	42727;0;0;55;
$GPXUP;3635;09:34:04;0;49	9807;8	42748;0;0;54;
$GPXUP;3635;09:34:05;0;49	98074;8	42768;0;0;54;
$GPXUP;3635;09:34:06;0;49	98076;8	42788;0;0;55;
$GPXUP;3635;09:34:07;0;49	98078;8	42809;0;0;57;
$GPXUP;3635;09:34:08;0;49	98083;8	4283;0;0;58;
$GPXUP;3635;09:34:09;0;49	9809;8	4285;0;0;57;
$GPXUP;3635;09:34:10;0;49	98098;8	42868;0;0;58;
$GPXUP;3635;09:34:11;0;49	98105;8	42887;0;0;58;
$GPXUP;3635;09:34:12;0;49	98108;8	42908;0;0;54;
$GPXUP;3635;09:34:13;0;49	98108;8	42928;0;0;55;
$GPXUP;3635;09:34:14;0;49	98107;8	4295;0;0;57;
$GPXUP;3635;09:34:15;0;49	98105;8	42972;0;0;58;
$GPXUP;3635;09:34:16;0;49	98104;8	42994;0;0;58;
$GPXUP;3635;09:34:17;0;49	98104;8	43016;0;0;58;
$GPXUP;3635;09:34:18;0;49	98103;8	43039;0;0;59;
$GPXUP;3635;09:34:19;0;49	98103;8	43062;0;0;61;
$GPXUP;3635;09:34:20;0;49	98103;8	43086;0;0;61;
$GPXUP;3635;09:34:21;0;49	98103;8	43109;0;0;59;
$GPXUP;3635;09:34:22;0;49	98103;8	43132;0;0;60;
$GPXUP;3635;09:34:23;0;49	98106;8	43155;0;0;63;
$GPXUP;3635;09:34:24;0;49	98109;8	43179;0;0;63;
$GPXUP;3635;09:34:25;0;49	9811;8	43204;0;0;63;
$GPXUP;3635;09:34:26;0;49	98109;8	43227;0;0;59;
$GPXUP;3635;09:34:27;0;49	98103;8	43247;0;0;55;
$GPXUP;3635;09:34:28;0;49	98092;8	43261;0;0;53;
$GPXUP;3635;09:34:29;0;49	9808;8	43274;0;0;57;
$GPXUP;3635;09:34:30;0;49	98069;8	43289;0;0;58;
$GPXUP;3635;09:34:31;0;49	9806;8	43307;0;0;59;
$GPXUP;3635;09:34:32;0;49	98054;8	43328;0;0;58;
$GPXUP;3635;09:34:33;0;49	9805;8	43349;0;0;56;
$GPXUP;3635;09:34:34;0;49	98045;8	43368;0;0;53;
$GPXUP;3635;09:34:35;0;49	98035;8	43384;0;0;56;
$GPXUP;3635;09:34:36;0;49	98023;8	43396;0;0;58;
$GPXUP;3635;09:34:37;0;49	98012;8	43411;0;0;56;
$GPXUP;3635;09:34:38;0;49	98005;8	43428;0;0;55;
$GPXUP;3635;09:34:39;0;49	98002;8	43448;0;0;51;
$GPXUP;3635;09:34:40;0;49	98004;8	43469;0;0;54;
$GPXUP;3635;09:34:41;0;49	98011;8	43488;0;0;52;
$GPXUP;3635;09:34:42;0;49	98018;8	43507;0;0;55;
$GPXUP;3635;09:34:43;0;49	98028;8	43526;0;0;60;
$GPXUP;3635;09:34:44;0;49	98037;8	43546;0;0;59;
$GPXUP;3635;09:34:45;0;49	98045;8	43565;0;0;59;
$GPXUP;3635;09:34:46;0;49	98054;8	43585;0;0;60;
$GPXUP;3635;09:34:47;0;49	98064;8	43603;0;0;61;
$GPXUP;3635;09:34:48;0;49	98076;8	43617;0;0;60;
$GPXUP;3635;09:34:49;0;49	9809;8	43626;0;0;57;
$GPXUP;3635;09:34:50;0;49	98105;8	4363;0;0;61;
$GPXUP;3635;09:34:51;0;49	9812;8	43636;0;0;63;
$GPXUP;3635;09:34:52;0;49	98136;8	43645;0;0;63;
$GPXUP;3635;09:34:53;0;49	9815;8	43656;0;0;62;
$GPXUP;3635;09:34:54;0;49	98164;8	43664;0;0;56;
$GPXUP;3635;09:34:55;0;49	98177;8	43666;0;0;52;
$GPXUP;3635;09:34:56;0;49	98189;8	43659;0;0;48;
$GPXUP;3635;09:34:57;0;49	98196;8	43637;0;0;52;
$GPXUP;3635;09:34:58;0;49	98196;8	4361;0;0;56;
$GPXUP;3635;09:34:59;0;49	98193;8	43586;0;0;52;
$GPXUP;3635;09:35:00;0;49	98184;8	43568;0;0;49;
$GPXUP;3635;09:35:01;0;49	98172;8	43561;0;0;38;
$GPXUP;3635;09:35:02;0;49	98158;8	43564;0;0;46;
$GPXUP;3635;09:35:03;0;49	98147;8	43574;0;0;47;
$GPXUP;3635;09:35:04;0;49	98137;8	43585;0;0;47;
$GPXUP;3635;09:35:05;0;49	98128;8	43598;0;0;49;
$GPXUP;3635;09:35:06;0;49	98121;8	43614;0;0;49;
$GPXUP;3635;09:35:07;0;49	98118;8	43635;0;0;54;
$GPXUP;3635;09:35:08;0;49	98115;8	43656;0;0;55;
$GPXUP;3635;09:35:09;0;49	98108;8	43675;0;0;56;
$GPXUP;3635;09:35:10;0;49	98101;8	43694;0;0;56;
$GPXUP;3635;09:35:11;0;49	98094;8	43713;0;0;53;
$GPXUP;3635;09:35:12;0;49	98088;8	4373;0;0;50;
$GPXUP;3635;09:35:13;0;49	98077;8	43743;0;0;50;
$GPXUP;3635;09:35:14;0;49	98066;8	4375;0;0;48;
$GPXUP;3635;09:35:15;0;49	98052;8	43752;0;0;49;
$GPXUP;3635;09:35:16;0;49	9804;8	43751;0;0;50;
$GPXUP;3635;09:35:17;0;49	98027;8	43753;0;0;49;
$GPXUP;3635;09:35:18;0;49	98016;8	4376;0;0;49;
$GPXUP;3635;09:35:19;0;49	98006;8	43772;0;0;51;
$GPXUP;3635;09:35:20;0;49	97996;8	43784;0;0;51;
$GPXUP;3635;09:35:21;0;49	97987;8	43798;0;0;51;
$GPXUP;3635;09:35:22;0;49	97979;8	43814;0;0;51;
$GPXUP;3635;09:35:23;0;49	97974;8	43832;0;0;51;
$GPXUP;3635;09:35:24;0;49	9797;8	43851;0;0;51;
$GPXUP;3635;09:35:25;0;49	9797;8	43871;0;0;51;
$GPXUP;3635;09:35:26;0;49	97974;8	4389;0;0;51;
$GPXUP;3635;09:35:27;0;49	9798;8	43908;0;0;50;
$GPXUP;3635;09:35:28;0;49	97988;8	43923;0;0;50;
$GPXUP;3635;09:35:29;0;49	97999;8	43934;0;0;49;
$GPXUP;3635;09:35:30;0;49	98011;8	43939;0;0;47;
$GPXUP;3635;09:35:31;0;49	98022;8	43936;0;0;44;
$GPXUP;3635;09:35:32;0;49	98032;8	43924;0;0;49;
$GPXUP;3635;09:35:33;0;49	98039;8	43903;0;0;48;
$GPXUP;3635;09:35:34;0;49	98039;8	43878;0;0;53;
$GPXUP;3635;09:35:35;0;49	98038;8	43854;0;0;57;
$GPXUP;3635;09:35:36;0;49	98036;8	4383;0;0;59;
$GPXUP;3635;09:35:37;0;49	98032;8	43807;0;0;57;
$GPXUP;3635;09:35:38;0;49	98025;8	43787;0;0;51;
$GPXUP;3635;09:35:39;0;49	98014;8	43771;0;0;56;
$GPXUP;3635;09:35:40;0;49	98005;8	43754;0;0;58;
$GPXUP;3635;09:35:41;0;49	97997;8	43734;0;0;60;
$GPXUP;3635;09:35:42;0;49	97992;8	43712;0;0;62;
$GPXUP;3635;09:35:43;0;49	9799;8	43687;0;0;64;
$GPXUP;3635;09:35:44;0;49	97993;8	43662;0;0;61;
$GPXUP;3635;09:35:45;0;49	97998;8	4364;0;0;58;
$GPXUP;3635;09:35:46;0;49	98006;8	4362;0;0;58;
$GPXUP;3635;09:35:47;0;49	98012;8	436;0;0;58;
$GPXUP;3635;09:35:48;0;49	98016;8	43578;0;0;58;
$GPXUP;3635;09:35:49;0;49	98016;8	43556;0;0;58;
$GPXUP;3635;09:35:50;0;49	98012;8	43533;0;0;59;
$GPXUP;3635;09:35:51;0;49	98006;8	43514;0;0;56;
$GPXUP;3635;09:35:52;0;49	97997;8	43497;0;0;55;
$GPXUP;3635;09:35:53;0;49	97987;8	43482;0;0;55;
$GPXUP;3635;09:35:54;0;49	97977;8	43469;0;0;50;
$GPXUP;3635;09:35:55;0;49	97966;8	4346;0;0;49;
$GPXUP;3635;09:35:56;0;49	97954;8	43453;0;0;50;
$GPXUP;3635;09:35:57;0;49	97942;8	4345;0;0;48;
$GPXUP;3635;09:35:58;0;49	9793;8	43457;0;0;51;
$GPXUP;3635;09:35:59;0;49	97921;8	4347;0;0;51;
$GPXUP;3635;09:36:00;0;49	97913;8	43486;0;0;51;
$GPXUP;3635;09:36:01;0;49	97905;8	43502;0;0;51;
$GPXUP;3635;09:36:02;0;49	97898;8	43519;0;0;51;
$GPXUP;3635;09:36:03;0;49	97894;8	43538;0;0;50;
$GPXUP;3635;09:36:04;0;49	97896;8	43558;0;0;47;
$GPXUP;3635;09:36:05;0;49	97905;8	43576;0;0;50;
$GPXUP;3635;09:36:06;0;49	97917;8	43588;0;0;46;
$GPXUP;3635;09:36:07;0;49	97933;8	43589;0;0;50;
$GPXUP;3635;09:36:08;0;49	97948;8	43578;0;0;52;
$GPXUP;3635;09:36:09;0;49	9796;8	43558;0;0;57;
$GPXUP;3635;09:36:10;0;49	9797;8	43537;0;0;61;
$GPXUP;3635;09:36:11;0;49	97979;8	43516;0;0;59;
$GPXUP;3635;09:36:12;0;49	97988;8	43496;0;0;59;
$GPXUP;3635;09:36:13;0;49	98;8	4348;0;0;58;
$GPXUP;3635;09:36:14;0;49	98012;8	43465;0;0;58;
$GPXUP;3635;09:36:15;0;49	98023;8	4345;0;0;59;
$GPXUP;3635;09:36:16;0;49	98032;8	43432;0;0;59;
$GPXUP;3635;09:36:17;0;49	98041;8	43414;0;0;59;
$GPXUP;3635;09:36:18;0;49	98053;8	434;0;0;59;
$GPXUP;3635;09:36:19;0;49	98067;8	43389;0;0;62;
$GPXUP;3635;09:36:20;0;49	98082;8	43383;0;0;62;
$GPXUP;3635;09:36:21;0;49	98098;8	43379;0;0;62;
$GPXUP;3635;09:36:22;0;49	98113;8	43375;0;0;61;
$GPXUP;3635;09:36:23;0;49	98128;8	43368;0;0;63;
$GPXUP;3635;09:36:24;0;49	98141;8	43355;0;0;62;
$GPXUP;3635;09:36:25;0;49	9815;8	43338;0;0;54;
$GPXUP;3635;09:36:26;0;49	98159;8	43322;0;0;54;
$GPXUP;3635;09:36:27;0;49	9817;8	43308;0;0;57;
$GPXUP;3635;09:36:28;0;49	98181;8	43294;0;0;57;
$GPXUP;3635;09:36:29;0;49	98193;8	43282;0;0;57;
$GPXUP;3635;09:36:30;0;49	98206;8	43272;0;0;60;
$GPXUP;3635;09:36:31;0;49	9822;8	43265;0;0;60;
$GPXUP;3635;09:36:32;0;49	98234;8	43258;0;0;61;
$GPXUP;3635;09:36:33;0;49	98248;8	43246;0;0;61;
$GPXUP;3635;09:36:34;0;49	9826;8	4323;0;0;65;
$GPXUP;3635;09:36:35;0;49	98273;8	43218;0;0;61;
$GPXUP;3635;09:36:36;0;49	98288;8	43212;0;0;63;
$GPXUP;3635;09:36:37;0;49	98304;8	43211;0;0;64;
$GPXUP;3635;09:36:38;0;49	9832;8	43214;0;0;63;
$GPXUP;3635;09:36:39;0;49	98336;8	43218;0;0;64;
$GPXUP;3635;09:36:40;0;49	98352;8	43222;0;0;64;
$GPXUP;3635;09:36:41;0;49	98368;8	43229;0;0;64;
$GPXUP;3635;09:36:42;0;49	98383;8	43236;0;0;64;
$GPXUP;3635;09:36:43;0;49	98398;8	43244;0;0;63;
$GPXUP;3635;09:36:44;0;49	98413;8	43253;0;0;64;
$GPXUP;3635;09:36:45;0;49	98428;8	43264;0;0;64;
$GPXUP;3635;09:36:46;0;49	98442;8	43275;0;0;62;
$GPXUP;3635;09:36:47;0;49	98456;8	43284;0;0;61;
$GPXUP;3635;09:36:48;0;49	9847;8	43285;0;0;54;
$GPXUP;3635;09:36:49;0;49	98477;8	43271;0;0;38;
$GPXUP;3635;09:36:50;0;49	98481;8	43248;0;0;52;
$GPXUP;3635;09:36:51;0;49	98487;8	4323;0;0;46;
$GPXUP;3635;09:36:52;0;49	98494;8	43221;0;0;37;
$GPXUP;3635;09:36:53;0;49	98505;8	43222;0;0;34;
$GPXUP;3635;09:36:54;0;49	98515;8	43234;0;0;38;
$GPXUP;3635;09:36:55;0;49	98524;8	4325;0;0;47;
$GPXUP;3635;09:36:56;0;49	98532;8	43266;0;0;48;
$GPXUP;3635;09:36:57;0;49	98538;8	43284;0;0;48;
$GPXUP;3635;09:36:58;0;49	98542;8	43301;0;0;46;
$GPXUP;3635;09:36:59;0;49	98544;8	43319;0;0;45;
$GPXUP;3635;09:37:00;0;49	98545;8	43337;0;0;46;
$GPXUP;3635;09:37:01;0;49	98544;8	43356;0;0;48;
$GPXUP;3635;09:37:02;0;49	98543;8	43375;0;0;49;
$GPXUP;3635;09:37:03;0;49	98543;8	43395;0;0;51;
$GPXUP;3635;09:37:04;0;49	98546;8	43414;0;0;50;
$GPXUP;3635;09:37:05;0;49	98552;8	4343;0;0;47;
$GPXUP;3635;09:37:06;0;49	98563;8	43442;0;0;48;
$GPXUP;3635;09:37:07;0;49	98577;8	4345;0;0;58;
$GPXUP;3635;09:37:08;0;49	9859;8	4346;0;0;58;
$GPXUP;3635;09:37:09;0;49	98602;8	43473;0;0;55;
$GPXUP;3635;09:37:10;0;49	98612;8	43487;0;0;54;
$GPXUP;3635;09:37:11;0;49	98623;8	435;0;0;54;
$GPXUP;3635;09:37:12;0;49	98632;8	43516;0;0;55;
$GPXUP;3635;09:37:13;0;49	9864;8	43533;0;0;54;
$GPXUP;3635;09:37:14;0;49	98648;8	43551;0;0;54;
$GPXUP;3635;09:37:15;0;49	98656;8	43568;0;0;54;
$GPXUP;3635;09:37:16;0;49	98663;8	43586;0;0;55;
$GPXUP;3635;09:37:17;0;49	98671;8	43605;0;0;61;
$GPXUP;3635;09:37:18;0;49	98682;8	43622;0;0;65;
$GPXUP;3635;09:37:19;0;49	98693;8	43638;0;0;58;
$GPXUP;3635;09:37:20;0;49	98702;8	43654;0;0;53;
$GPXUP;3635;09:37:21;0;49	98709;8	43672;0;0;55;
$GPXUP;3635;09:37:22;0;49	98716;8	43689;0;0;53;
$GPXUP;3635;09:37:23;0;49	98728;8	437;0;0;51;
$GPXUP;3635;09:37:24;0;49	98739;8	43707;0;0;51;
$GPXUP;3635;09:37:25;0;49	98751;8	43715;0;0;48;
$GPXUP;3635;09:37:26;0;49	9876;8	43726;0;0;48;
$GPXUP;3635;09:37:27;0;49	98768;8	4374;0;0;50;
$GPXUP;3635;09:37:28;0;49	98776;8	43756;0;0;52;
$GPXUP;3635;09:37:29;0;49	98781;8	43774;0;0;54;
$GPXUP;3635;09:37:30;0;49	98785;8	43794;0;0;55;
$GPXUP;3635;09:37:31;0;49	98787;8	43816;0;0;55;
$GPXUP;3635;09:37:32;0;49	98787;8	43837;0;0;55;
$GPXUP;3635;09:37:33;0;49	98785;8	43859;0;0;57;
$GPXUP;3635;09:37:34;0;49	98786;8	43881;0;0;59;
$GPXUP;3635;09:37:35;0;49	98787;8	43904;0;0;59;
$GPXUP;3635;09:37:36;0;49	98787;8	43927;0;0;60;
$GPXUP;3635;09:37:37;0;49	98786;8	43951;0;0;62;
$GPXUP;3635;09:37:38;0;49	98786;8	43974;0;0;60;
$GPXUP;3635;09:37:39;0;49	98788;8	43997;0;0;57;
$GPXUP;3635;09:37:40;0;49	98796;8	44017;0;0;60;
$GPXUP;3635;09:37:41;0;49	98803;8	44038;0;0;60;
$GPXUP;3635;09:37:42;0;49	98809;8	4406;0;0;62;
$GPXUP;3635;09:37:43;0;49	98814;8	44083;0;0;62;
$GPXUP;3635;09:37:44;0;49	98819;8	44106;0;0;62;
$GPXUP;3635;09:37:45;0;49	98824;8	44128;0;0;63;
$GPXUP;3635;09:37:46;0;49	98829;8	44151;0;0;63;
$GPXUP;3635;09:37:47;0;49	98838;8	4417;0;0;58;
$GPXUP;3635;09:37:48;0;49	98848;8	44185;0;0;55;
$GPXUP;3635;09:37:49;0;49	98858;8	44199;0;0;56;
$GPXUP;3635;09:37:50;0;49	98867;8	44216;0;0;56;
$GPXUP;3635;09:37:51;0;49	98874;8	44234;0;0;55;
$GPXUP;3635;09:37:52;0;49	9888;8	44254;0;0;56;
$GPXUP;3635;09:37:53;0;49	98884;8	44274;0;0;56;
$GPXUP;3635;09:37:54;0;49	98888;8	44295;0;0;55;
$GPXUP;3635;09:37:55;0;49	98895;8	44314;0;0;55;
$GPXUP;3635;09:37:56;0;49	98904;8	4433;0;0;50;
$GPXUP;3635;09:37:57;0;49	98916;8	4434;0;0;50;
$GPXUP;3635;09:37:58;0;49	98931;8	44346;0;0;58;
$GPXUP;3635;09:37:59;0;49	98946;8	44354;0;0;62;
$GPXUP;3635;09:38:00;0;49	9896;8	44364;0;0;62;
$GPXUP;3635;09:38:01;0;49	98973;8	44378;0;0;60;
$GPXUP;3635;09:38:02;0;49	98984;8	44393;0;0;59;
$GPXUP;3635;09:38:03;0;49	98995;8	44408;0;0;59;
$GPXUP;3635;09:38:04;0;49	99007;8	44423;0;0;61;
$GPXUP;3635;09:38:05;0;49	9902;8	44436;0;0;62;
$GPXUP;3635;09:38:06;0;49	99034;8	4445;0;0;63;
$GPXUP;3635;09:38:07;0;49	99047;8	44464;0;0;63;
$GPXUP;3635;09:38:08;0;49	99061;8	44476;0;0;64;
$GPXUP;3635;09:38:09;0;49	99076;8	44486;0;0;65;
$GPXUP;3635;09:38:10;0;49	99091;8	44495;0;0;63;
$GPXUP;3635;09:38:11;0;49	99106;8	44504;0;0;61;
$GPXUP;3635;09:38:12;0;49	9912;8	44512;0;0;61;
$GPXUP;3635;09:38:13;0;49	99134;8	4452;0;0;61;
$GPXUP;3635;09:38:14;0;49	99149;8	44523;0;0;58;
$GPXUP;3635;09:38:15;0;49	99163;8	44521;0;0;57;
$GPXUP;3635;09:38:16;0;49	99177;8	44518;0;0;56;
$GPXUP;3635;09:38:17;0;49	99191;8	44514;0;0;56;
$GPXUP;3635;09:38:18;0;49	99203;8	44505;0;0;50;
$GPXUP;3635;09:38:19;0;49	99212;8	44492;0;0;49;
$GPXUP;3635;09:38:20;0;49	99221;8	44478;0;0;49;
$GPXUP;3635;09:38:21;0;49	99231;8	44468;0;0;49;
$GPXUP;3635;09:38:22;0;49	99244;8	44467;0;0;47;
$GPXUP;3635;09:38:23;0;49	99254;8	44485;0;0;50;
$GPXUP;3635;09:38:24;0;49	99263;8	44511;0;0;63;
$GPXUP;3635;09:38:25;0;49	99272;8	44534;0;0;63;
$GPXUP;3635;09:38:26;0;49	9928;8	44556;0;0;61;
$GPXUP;3635;09:38:27;0;49	99288;8	44577;0;0;62;
$GPXUP;3635;09:38:28;0;49	99296;8	44599;0;0;66;
$GPXUP;3635;09:38:29;0;49	99304;8	44623;0;0;67;
$GPXUP;3635;09:38:30;0;49	99312;8	44646;0;0;67;
$GPXUP;3635;09:38:31;0;49	99322;8	44667;0;0;67;
$GPXUP;3635;09:38:32;0;49	99334;8	44683;0;0;62;
$GPXUP;3635;09:38:33;0;49	99348;8	44692;0;0;58;
$GPXUP;3635;09:38:34;0;49	99361;8	44695;0;0;53;
$GPXUP;3635;09:38:35;0;49	99374;8	44697;0;0;53;
$GPXUP;3635;09:38:36;0;49	99387;8	44699;0;0;52;
$GPXUP;3635;09:38:37;0;49	994;8	447;0;0;51;
$GPXUP;3635;09:38:38;0;49	99412;8	44699;0;0;49;
$GPXUP;3635;09:38:39;0;49	99424;8	44694;0;0;47;
$GPXUP;3635;09:38:40;0;49	99435;8	44686;0;0;47;
$GPXUP;3635;09:38:41;0;49	99446;8	44681;0;0;46;
$GPXUP;3635;09:38:42;0;49	99459;8	44682;0;0;51;
$GPXUP;3635;09:38:43;0;49	99471;8	44686;0;0;51;
$GPXUP;3635;09:38:44;0;49	99483;8	44694;0;0;50;
$GPXUP;3635;09:38:45;0;49	99493;8	44706;0;0;52;
$GPXUP;3635;09:38:46;0;49	99501;8	44722;0;0;53;
$GPXUP;3635;09:38:47;0;49	99507;8	44742;0;0;54;
$GPXUP;3635;09:38:48;0;49	99511;8	44762;0;0;54;
$GPXUP;3635;09:38:49;0;49	99512;8	44783;0;0;54;
$GPXUP;3635;09:38:50;0;49	99509;8	44805;0;0;58;
$GPXUP;3635;09:38:51;0;49	99506;8	44828;0;0;60;
$GPXUP;3635;09:38:52;0;49	99502;8	44851;0;0;61;
$GPXUP;3635;09:38:53;0;49	99497;8	44874;0;0;62;
$GPXUP;3635;09:38:54;0;49	99493;8	44898;0;0;62;
$GPXUP;3635;09:38:55;0;49	9949;8	44923;0;0;65;
$GPXUP;3635;09:38:56;0;49	99489;8	44948;0;0;65;
$GPXUP;3635;09:38:57;0;49	99489;8	44973;0;0;64;
$GPXUP;3635;09:38:58;0;49	99492;8	44997;0;0;61;
$GPXUP;3635;09:38:59;0;49	99498;8	45019;0;0;61;
$GPXUP;3635;09:39:00;0;49	99505;8	45038;0;0;57;
$GPXUP;3635;09:39:01;0;49	99513;8	45056;0;0;55;
$GPXUP;3635;09:39:02;0;49	99521;8	45073;0;0;54;
$GPXUP;3635;09:39:03;0;49	99526;8	45092;0;0;53;
$GPXUP;3635;09:39:04;0;49	99529;8	45112;0;0;53;
$GPXUP;3635;09:39:05;0;49	99533;8	45132;0;0;52;
$GPXUP;3635;09:39:06;0;49	99539;8	45149;0;0;50;
$GPXUP;3635;09:39:07;0;49	99548;8	45162;0;0;49;
$GPXUP;3635;09:39:08;0;49	99558;8	45173;0;0;49;
$GPXUP;3635;09:39:09;0;49	99568;8	45183;0;0;48;
$GPXUP;3635;09:39:10;0;49	99578;8	45194;0;0;48;
$GPXUP;3635;09:39:11;0;49	99588;8	45205;0;0;49;
$GPXUP;3635;09:39:12;0;49	99599;8	45213;0;0;47;
$GPXUP;3635;09:39:13;0;49	9961;8	45217;0;0;48;
$GPXUP;3635;09:39:14;0;49	99623;8	45218;0;0;49;
$GPXUP;3635;09:39:15;0;49	99636;8	45216;0;0;51;
$GPXUP;3635;09:39:16;0;49	99648;8	45212;0;0;53;
$GPXUP;3635;09:39:17;0;49	99662;8	45209;0;0;53;
$GPXUP;3635;09:39:18;0;49	99675;8	4521;0;0;53;
$GPXUP;3635;09:39:19;0;49	99688;8	45217;0;0;54;
$GPXUP;3635;09:39:20;0;49	997;8	45228;0;0;56;
$GPXUP;3635;09:39:21;0;49	99712;8	45238;0;0;56;
$GPXUP;3635;09:39:22;0;49	99725;8	45246;0;0;56;
$GPXUP;3635;09:39:23;0;49	99738;8	45251;0;0;55;
$GPXUP;3635;09:39:24;0;49	99752;8	45256;0;0;55;
$GPXUP;3635;09:39:25;0;49	99766;8	45257;0;0;56;
$GPXUP;3635;09:39:26;0;49	99779;8	45254;0;0;54;
$GPXUP;3635;09:39:27;0;49	99792;8	45245;0;0;55;
$GPXUP;3635;09:39:28;0;49	99804;8	45234;0;0;56;
$GPXUP;3635;09:39:29;0;49	99814;8	45224;0;0;46;
$GPXUP;3635;09:39:30;0;49	99825;8	45218;0;0;43;
$GPXUP;3635;09:39:31;0;49	99836;8	4522;0;0;47;
$GPXUP;3635;09:39:32;0;49	99848;8	45229;0;0;53;
$GPXUP;3635;09:39:33;0;49	99861;8	4524;0;0;55;
$GPXUP;3635;09:39:34;0;49	99874;8	45246;0;0;56;
$GPXUP;3635;09:39:35;0;49	99888;8	45246;0;0;54;
$GPXUP;3635;09:39:36;0;49	999;8	45239;0;0;54;
$GPXUP;3635;09:39:37;0;49	99913;8	4523;0;0;55;
$GPXUP;3635;09:39:38;0;49	99926;8	45225;0;0;53;
$GPXUP;3635;09:39:39;0;49	9994;8	45222;0;0;54;
$GPXUP;3635;09:39:40;0;49	99953;8	45217;0;0;55;
$GPXUP;3635;09:39:41;0;49	99964;8	45204;0;0;58;
$GPXUP;3635;09:39:42;0;49	99972;8	45186;0;0;54;
$GPXUP;3635;09:39:43;0;49	99979;8	45167;0;0;52;
$GPXUP;3635;09:39:44;0;49	99982;8	45147;0;0;52;
$GPXUP;3635;09:39:45;0;49	99984;8	45126;0;0;54;
$GPXUP;3635;09:39:46;0;49	99985;8	45104;0;0;54;
$GPXUP;3635;09:39:47;0;49	99987;8	45082;0;0;59;
$GPXUP;3635;09:39:48;0;49	99992;8	4506;0;0;60;
$GPXUP;3635;09:39:49;0;49	99999;8	45039;0;0;60;
$GPXUP;3635;09:39:50;0;50	00006;8	45019;0;0;60;
$GPXUP;3635;09:39:51;0;50	00014;8	44998;0;0;60;
$GPXUP;3635;09:39:52;0;50	00021;8	44978;0;0;59;
$GPXUP;3635;09:39:53;0;50	00029;8	4496;0;0;56;
$GPXUP;3635;09:39:54;0;50	0004;8	44947;0;0;51;
$GPXUP;3635;09:39:55;0;50	00053;8	44942;0;0;53;
$GPXUP;3635;09:39:56;0;50	00066;8	44942;0;0;53;
$GPXUP;3635;09:39:57;0;50	0008;8	44945;0;0;51;
$GPXUP;3635;09:39:58;0;50	00092;8	44942;0;0;49;
$GPXUP;3635;09:39:59;0;50	001;8	44931;0;0;47;
$GPXUP;3635;09:40:00;0;50	00104;8	44914;0;0;46;
$GPXUP;3635;09:40:01;0;50	00109;8	44898;0;0;47;
$GPXUP;3635;09:40:02;0;50	00115;8	44884;0;0;42;
$GPXUP;3635;09:40:03;0;50	00125;8	44874;0;0;47;
$GPXUP;3635;09:40:04;0;50	00136;8	44869;0;0;50;
$GPXUP;3635;09:40:05;0;50	0015;8	44866;0;0;53;
$GPXUP;3635;09:40:06;0;50	00163;8	44865;0;0;56;
$GPXUP;3635;09:40:07;0;50	00178;8	44868;0;0;61;
$GPXUP;3635;09:40:08;0;50	00193;8	44874;0;0;64;
$GPXUP;3635;09:40:09;0;50	00209;8	44881;0;0;63;
$GPXUP;3635;09:40:10;0;50	00224;8	44886;0;0;59;
$GPXUP;3635;09:40:11;0;50	00238;8	44888;0;0;56;
$GPXUP;3635;09:40:12;0;50	00251;8	44887;0;0;50;
$GPXUP;3635;09:40:13;0;50	00262;8	44882;0;0;48;
$GPXUP;3635;09:40:14;0;50	00273;8	44874;0;0;48;
$GPXUP;3635;09:40:15;0;50	00282;8	44863;0;0;47;
$GPXUP;3635;09:40:16;0;50	0029;8	4485;0;0;43;
$GPXUP;3635;09:40:17;0;50	00297;8	44838;0;0;41;
$GPXUP;3635;09:40:18;0;50	00304;8	44829;0;0;38;
$GPXUP;3635;09:40:19;0;50	00314;8	44824;0;0;41;
$GPXUP;3635;09:40:20;0;50	00328;8	44827;0;0;48;
$GPXUP;3635;09:40:21;0;50	00341;8	44837;0;0;52;
$GPXUP;3635;09:40:22;0;50	00354;8	44848;0;0;54;
$GPXUP;3635;09:40:23;0;50	00366;8	4486;0;0;54;
$GPXUP;3635;09:40:24;0;50	00378;8	44871;0;0;53;
$GPXUP;3635;09:40:25;0;50	00389;8	44882;0;0;52;
$GPXUP;3635;09:40:26;0;50	004;8	44896;0;0;55;
$GPXUP;3635;09:40:27;0;50	0041;8	44912;0;0;58;
$GPXUP;3635;09:40:28;0;50	0042;8	4493;0;0;60;
$GPXUP;3635;09:40:29;0;50	00429;8	4495;0;0;60;
$GPXUP;3635;09:40:30;0;50	00437;8	4497;0;0;60;
$GPXUP;3635;09:40:31;0;50	00444;8	44991;0;0;60;
$GPXUP;3635;09:40:32;0;50	00452;8	45011;0;0;61;
$GPXUP;3635;09:40:33;0;50	00463;8	45028;0;0;60;
$GPXUP;3635;09:40:34;0;50	00475;8	4504;0;0;57;
$GPXUP;3635;09:40:35;0;50	00488;8	45048;0;0;55;
$GPXUP;3635;09:40:36;0;50	00501;8	45056;0;0;55;
$GPXUP;3635;09:40:37;0;50	00513;8	45063;0;0;53;
$GPXUP;3635;09:40:38;0;50	00526;8	45069;0;0;52;
$GPXUP;3635;09:40:39;0;50	00539;8	45074;0;0;53;
$GPXUP;3635;09:40:40;0;50	00551;8	45079;0;0;53;
$GPXUP;3635;09:40:41;0;50	00564;8	45085;0;0;52;
$GPXUP;3635;09:40:42;0;50	00577;8	45088;0;0;51;
$GPXUP;3635;09:40:43;0;50	0059;8	4509;0;0;52;
$GPXUP;3635;09:40:44;0;50	00602;8	45093;0;0;52;
$GPXUP;3635;09:40:45;0;50	00615;8	45097;0;0;51;
$GPXUP;3635;09:40:46;0;50	00628;8	45101;0;0;52;
$GPXUP;3635;09:40:47;0;50	00641;8	45107;0;0;54;
$GPXUP;3635;09:40:48;0;50	00653;8	45114;0;0;54;
$GPXUP;3635;09:40:49;0;50	00666;8	45122;0;0;54;
$GPXUP;3635;09:40:50;0;50	00678;8	4513;0;0;53;
$GPXUP;3635;09:40:51;0;50	00691;8	45135;0;0;53;
$GPXUP;3635;09:40:52;0;50	00704;8	45141;0;0;54;
$GPXUP;3635;09:40:53;0;50	00718;8	45146;0;0;57;
$GPXUP;3635;09:40:54;0;50	00731;8	45154;0;0;59;
$GPXUP;3635;09:40:55;0;50	00744;8	45165;0;0;60;
$GPXUP;3635;09:40:56;0;50	00758;8	45176;0;0;62;
$GPXUP;3635;09:40:57;0;50	0077;8	4519;0;0;63;
$GPXUP;3635;09:40:58;0;50	00783;8	45206;0;0;65;
$GPXUP;3635;09:40:59;0;50	00796;8	45221;0;0;67;
$GPXUP;3635;09:41:00;0;50	00811;8	45233;0;0;65;
$GPXUP;3635;09:41:01;0;50	00825;8	4524;0;0;61;
$GPXUP;3635;09:41:02;0;50	0084;8	4524;0;0;59;
$GPXUP;3635;09:41:03;0;50	00855;8	45243;0;0;65;
$GPXUP;3635;09:41:04;0;50	00871;8	4525;0;0;63;
$GPXUP;3635;09:41:05;0;50	00886;8	45259;0;0;65;
$GPXUP;3635;09:41:06;0;50	00902;8	45266;0;0;63;
$GPXUP;3635;09:41:07;0;50	00916;8	45267;0;0;59;
$GPXUP;3635;09:41:08;0;50	0093;8	45259;0;0;59;
$GPXUP;3635;09:41:09;0;50	00944;8	45251;0;0;62;
$GPXUP;3635;09:41:10;0;50	00958;8	45244;0;0;60;
$GPXUP;3635;09:41:11;0;50	00973;8	45239;0;0;59;
$GPXUP;3635;09:41:12;0;50	00987;8	45238;0;0;56;
$GPXUP;3635;09:41:13;0;50	01001;8	45243;0;0;53;
$GPXUP;3635;09:41:14;0;50	01014;8	45254;0;0;57;
$GPXUP;3635;09:41:15;0;50	01027;8	45268;0;0;60;
$GPXUP;3635;09:41:16;0;50	0104;8	45282;0;0;63;
$GPXUP;3635;09:41:17;0;50	01053;8	45294;0;0;60;
$GPXUP;3635;09:41:18;0;50	01067;8	45304;0;0;60;
$GPXUP;3635;09:41:19;0;50	01081;8	45307;0;0;57;
$GPXUP;3635;09:41:20;0;50	01095;8	45305;0;0;56;
$GPXUP;3635;09:41:21;0;50	01109;8	45302;0;0;56;
$GPXUP;3635;09:41:22;0;50	01122;8	45302;0;0;53;
$GPXUP;3635;09:41:23;0;50	01135;8	45308;0;0;52;
$GPXUP;3635;09:41:24;0;50	01146;8	45322;0;0;55;
$GPXUP;3635;09:41:25;0;50	01151;8	45342;0;0;53;
$GPXUP;3635;09:41:26;0;50	01159;8	4536;0;0;53;
$GPXUP;3635;09:41:27;0;50	01169;8	45372;0;0;49;
$GPXUP;3635;09:41:28;0;50	0118;8	4538;0;0;52;
$GPXUP;3635;09:41:29;0;50	01192;8	45388;0;0;55;
$GPXUP;3635;09:41:30;0;50	01204;8	45399;0;0;54;
$GPXUP;3635;09:41:31;0;50	01214;8	45412;0;0;52;
$GPXUP;3635;09:41:32;0;50	01224;8	45424;0;0;51;
$GPXUP;3635;09:41:33;0;50	01235;8	45435;0;0;53;
$GPXUP;3635;09:41:34;0;50	01245;8	45447;0;0;52;
$GPXUP;3635;09:41:35;0;50	01254;8	45463;0;0;56;
$GPXUP;3635;09:41:36;0;50	01264;8	45478;0;0;54;
$GPXUP;3635;09:41:37;0;50	01276;8	45492;0;0;62;
$GPXUP;3635;09:41:38;0;50	0129;8	45502;0;0;61;
$GPXUP;3635;09:41:39;0;50	01304;8	45508;0;0;59;
$GPXUP;3635;09:41:40;0;50	01318;8	45514;0;0;57;
$GPXUP;3635;09:41:41;0;50	01331;8	45523;0;0;57;
$GPXUP;3635;09:41:42;0;50	01344;8	45536;0;0;59;
$GPXUP;3635;09:41:43;0;50	01354;8	45552;0;0;62;
$GPXUP;3635;09:41:44;0;50	01364;8	45573;0;0;63;
$GPXUP;3635;09:41:45;0;50	01372;8	45594;0;0;63;
$GPXUP;3635;09:41:46;0;50	01378;8	45617;0;0;63;
$GPXUP;3635;09:41:47;0;50	01381;8	45641;0;0;61;
$GPXUP;3635;09:41:48;0;50	01381;8	45665;0;0;62;
$GPXUP;3635;09:41:49;0;50	01382;8	45689;0;0;60;
$GPXUP;3635;09:41:50;0;50	01386;8	45713;0;0;62;
$GPXUP;3635;09:41:51;0;50	01392;8	45735;0;0;61;
$GPXUP;3635;09:41:52;0;50	01402;8	45755;0;0;65;
$GPXUP;3635;09:41:53;0;50	01412;8	45774;0;0;64;
$GPXUP;3635;09:41:54;0;50	01422;8	45792;0;0;62;
$GPXUP;3635;09:41:55;0;50	01433;8	45807;0;0;58;
$GPXUP;3635;09:41:56;0;50	01446;8	45818;0;0;55;
$GPXUP;3635;09:41:57;0;50	01458;8	45828;0;0;54;
$GPXUP;3635;09:41:58;0;50	01469;8	4584;0;0;57;
$GPXUP;3635;09:41:59;0;50	0148;8	45856;0;0;60;
$GPXUP;3635;09:42:00;0;50	0149;8	45875;0;0;63;
$GPXUP;3635;09:42:01;0;50	01498;8	45896;0;0;64;
$GPXUP;3635;09:42:02;0;50	01504;8	45919;0;0;64;
$GPXUP;3635;09:42:03;0;50	01512;8	45941;0;0;63;
$GPXUP;3635;09:42:04;0;50	01522;8	4596;0;0;63;
$GPXUP;3635;09:42:05;0;50	01533;8	45977;0;0;63;
$GPXUP;3635;09:42:06;0;50	01544;8	45994;0;0;64;
$GPXUP;3635;09:42:07;0;50	01554;8	46014;0;0;64;
$GPXUP;3635;09:42:08;0;50	01562;8	46036;0;0;64;
$GPXUP;3635;09:42:09;0;50	01568;8	46058;0;0;64;
$GPXUP;3635;09:42:10;0;50	01574;8	46082;0;0;65;
$GPXUP;3635;09:42:11;0;50	01579;8	46106;0;0;66;
$GPXUP;3635;09:42:12;0;50	01585;8	4613;0;0;67;
$GPXUP;3635;09:42:13;0;50	0159;8	46155;0;0;68;
$GPXUP;3635;09:42:14;0;50	01597;8	4618;0;0;70;
$GPXUP;3635;09:42:15;0;50	01605;8	46203;0;0;70;
$GPXUP;3635;09:42:16;0;50	01613;8	46227;0;0;68;
$GPXUP;3635;09:42:17;0;50	01622;8	46249;0;0;67;
$GPXUP;3635;09:42:18;0;50	0163;8	46271;0;0;66;
$GPXUP;3635;09:42:19;0;50	01636;8	46294;0;0;65;
$GPXUP;3635;09:42:20;0;50	01642;8	46319;0;0;67;
$GPXUP;3635;09:42:21;0;50	01648;8	46344;0;0;69;
$GPXUP;3635;09:42:22;0;50	01654;8	46369;0;0;71;
$GPXUP;3635;09:42:23;0;50	0166;8	46393;0;0;66;
$GPXUP;3635;09:42:24;0;50	01666;8	46417;0;0;66;
$GPXUP;3635;09:42:25;0;50	01673;8	46438;0;0;59;
$GPXUP;3635;09:42:26;0;50	0168;8	46453;0;0;49;
$GPXUP;3635;09:42:27;0;50	01692;8	46461;0;0;50;
$GPXUP;3635;09:42:28;0;50	01703;8	46469;0;0;50;
$GPXUP;3635;09:42:29;0;50	01714;8	46478;0;0;50;
$GPXUP;3635;09:42:30;0;50	01724;8	46492;0;0;54;
$GPXUP;3635;09:42:31;0;50	0173;8	4651;0;0;57;
$GPXUP;3635;09:42:32;0;50	0173;8	46532;0;0;61;
$GPXUP;3635;09:42:33;0;50	0173;8	46556;0;0;61;
$GPXUP;3635;09:42:34;0;50	01732;8	46578;0;0;59;
$GPXUP;3635;09:42:35;0;50	01737;8	46598;0;0;55;
$GPXUP;3635;09:42:36;0;50	01746;8	46616;0;0;58;
$GPXUP;3635;09:42:37;0;50	01757;8	46632;0;0;65;
$GPXUP;3635;09:42:38;0;50	01768;8	46648;0;0;61;
$GPXUP;3635;09:42:39;0;50	01779;8	46661;0;0;57;
$GPXUP;3635;09:42:40;0;50	01789;8	46672;0;0;52;
$GPXUP;3635;09:42:41;0;50	01798;8	46686;0;0;53;
$GPXUP;3635;09:42:42;0;50	01806;8	46702;0;0;58;
$GPXUP;3635;09:42:43;0;50	0181;8	46722;0;0;51;
$GPXUP;3635;09:42:44;0;50	01815;8	46743;0;0;61;
$GPXUP;3635;09:42:45;0;50	01823;8	46765;0;0;68;
$GPXUP;3635;09:42:46;0;50	01834;8	46786;0;0;70;
$GPXUP;3635;09:42:47;0;50	01846;8	46803;0;0;66;
$GPXUP;3635;09:42:48;0;50	01859;8	46816;0;0;60;
$GPXUP;3635;09:42:49;0;50	0187;8	46826;0;0;49;
$GPXUP;3635;09:42:50;0;50	0188;8	46836;0;0;47;
$GPXUP;3635;09:42:51;0;50	01889;8	46847;0;0;51;
$GPXUP;3635;09:42:52;0;50	01898;8	46863;0;0;58;
$GPXUP;3635;09:42:53;0;50	01907;8	46884;0;0;62;
$GPXUP;3635;09:42:54;0;50	01915;8	46907;0;0;68;
$GPXUP;3635;09:42:55;0;50	01922;8	46932;0;0;68;
$GPXUP;3635;09:42:56;0;50	01931;8	46954;0;0;66;
$GPXUP;3635;09:42:57;0;50	01942;8	46974;0;0;66;
$GPXUP;3635;09:42:58;0;50	01952;8	46993;0;0;65;
$GPXUP;3635;09:42:59;0;50	01962;8	47013;0;0;63;
$GPXUP;3635;09:43:00;0;50	01972;8	47032;0;0;64;
$GPXUP;3635;09:43:01;0;50	01982;8	47052;0;0;65;
$GPXUP;3635;09:43:02;0;50	01991;8	47074;0;0;66;
$GPXUP;3635;09:43:03;0;50	01997;8	47097;0;0;66;
$GPXUP;3635;09:43:04;0;50	02002;8	47122;0;0;67;
$GPXUP;3635;09:43:05;0;50	02008;8	47148;0;0;71;
$GPXUP;3635;09:43:06;0;50	02016;8	47172;0;0;74;
$GPXUP;3635;09:43:07;0;50	02027;8	47195;0;0;71;
$GPXUP;3635;09:43:08;0;50	02038;8	47214;0;0;65;
$GPXUP;3635;09:43:09;0;50	0205;8	47228;0;0;60;
$GPXUP;3635;09:43:10;0;50	02062;8	47242;0;0;58;
$GPXUP;3635;09:43:11;0;50	02073;8	47257;0;0;60;
$GPXUP;3635;09:43:12;0;50	02084;8	47273;0;0;62;
$GPXUP;3635;09:43:13;0;50	02095;8	47288;0;0;61;
$GPXUP;3635;09:43:14;0;50	02108;8	473;0;0;56;
$GPXUP;3635;09:43:15;0;50	02121;8	47308;0;0;57;
$GPXUP;3635;09:43:16;0;50	02133;8	47316;0;0;50;
$GPXUP;3635;09:43:17;0;50	02143;8	47328;0;0;51;
$GPXUP;3635;09:43:18;0;50	02151;8	47342;0;0;51;
$GPXUP;3635;09:43:19;0;50	02158;8	47359;0;0;51;
$GPXUP;3635;09:43:20;0;50	02163;8	47378;0;0;54;
$GPXUP;3635;09:43:21;0;50	02168;8	47399;0;0;59;
$GPXUP;3635;09:43:22;0;50	02175;8	4742;0;0;61;
$GPXUP;3635;09:43:23;0;50	02184;8	4744;0;0;62;
$GPXUP;3635;09:43:24;0;50	02196;8	47457;0;0;65;
$GPXUP;3635;09:43:25;0;50	02209;8	47473;0;0;64;
$GPXUP;3635;09:43:26;0;50	0222;8	47491;0;0;63;
$GPXUP;3635;09:43:27;0;50	02228;8	47512;0;0;66;
$GPXUP;3635;09:43:28;0;50	02236;8	47537;0;0;68;
$GPXUP;3635;09:43:29;0;50	02243;8	47561;0;0;69;
$GPXUP;3635;09:43:30;0;50	02252;8	47584;0;0;69;
$GPXUP;3635;09:43:31;0;50	02263;8	47605;0;0;70;
$GPXUP;3635;09:43:32;0;50	02274;8	47626;0;0;70;
$GPXUP;3635;09:43:33;0;50	02286;8	47645;0;0;69;
$GPXUP;3635;09:43:34;0;50	02299;8	47662;0;0;66;
$GPXUP;3635;09:43:35;0;50	02312;8	47678;0;0;66;
$GPXUP;3635;09:43:36;0;50	02325;8	47694;0;0;67;
$GPXUP;3635;09:43:37;0;50	02338;8	47711;0;0;70;
$GPXUP;3635;09:43:38;0;50	02352;8	47728;0;0;70;
$GPXUP;3635;09:43:39;0;50	02366;8	47744;0;0;69;
$GPXUP;3635;09:43:40;0;50	0238;8	47761;0;0;70;
$GPXUP;3635;09:43:41;0;50	02392;8	4778;0;0;69;
$GPXUP;3635;09:43:42;0;50	02404;8	47799;0;0;68;
$GPXUP;3635;09:43:43;0;50	02414;8	47819;0;0;66;
$GPXUP;3635;09:43:44;0;50	02421;8	4784;0;0;60;
$GPXUP;3635;09:43:45;0;50	02427;8	47861;0;0;58;
$GPXUP;3635;09:43:46;0;50	02433;8	4788;0;0;57;
$GPXUP;3635;09:43:47;0;50	02441;8	47899;0;0;57;
$GPXUP;3635;09:43:48;0;50	0245;8	47916;0;0;57;
$GPXUP;3635;09:43:49;0;50	0246;8	47934;0;0;63;
$GPXUP;3635;09:43:50;0;50	0247;8	47953;0;0;64;
$GPXUP;3635;09:43:51;0;50	02478;8	47974;0;0;66;
$GPXUP;3635;09:43:52;0;50	02486;8	47996;0;0;65;
$GPXUP;3635;09:43:53;0;50	02495;8	48017;0;0;63;
$GPXUP;3635;09:43:54;0;50	02504;8	48037;0;0;64;
$GPXUP;3635;09:43:55;0;50	02514;8	48056;0;0;66;
$GPXUP;3635;09:43:56;0;50	02525;8	48076;0;0;67;
$GPXUP;3635;09:43:57;0;50	02536;8	48097;0;0;68;
$GPXUP;3635;09:43:58;0;50	02547;8	48117;0;0;69;
$GPXUP;3635;09:43:59;0;50	02559;8	48136;0;0;72;
$GPXUP;3635;09:44:00;0;50	02571;8	48157;0;0;73;
$GPXUP;3635;09:44:01;0;50	02582;8	48176;0;0;67;
$GPXUP;3635;09:44:02;0;50	02593;8	48194;0;0;61;
$GPXUP;3635;09:44:03;0;50	02604;8	48209;0;0;59;
$GPXUP;3635;09:44:04;0;50	02616;8	48225;0;0;63;
$GPXUP;3635;09:44:05;0;50	02627;8	48242;0;0;67;
$GPXUP;3635;09:44:06;0;50	02636;8	48263;0;0;68;
$GPXUP;3635;09:44:07;0;50	02644;8	48286;0;0;68;
$GPXUP;3635;09:44:08;0;50	0265;8	48312;0;0;71;
$GPXUP;3635;09:44:09;0;50	02656;8	48338;0;0;74;
$GPXUP;3635;09:44:10;0;50	02663;8	48364;0;0;72;
$GPXUP;3635;09:44:11;0;50	02669;8	48389;0;0;69;
$GPXUP;3635;09:44:12;0;50	02674;8	48414;0;0;69;
$GPXUP;3635;09:44:13;0;50	0268;8	48439;0;0;67;
$GPXUP;3635;09:44:14;0;50	02687;8	48462;0;0;68;
$GPXUP;3635;09:44:15;0;50	02694;8	48486;0;0;68;
$GPXUP;3635;09:44:16;0;50	02701;8	4851;0;0;66;
$GPXUP;3635;09:44:17;0;50	02706;8	48534;0;0;67;
$GPXUP;3635;09:44:18;0;50	0271;8	48559;0;0;69;
$GPXUP;3635;09:44:19;0;50	02718;8	48583;0;0;69;
$GPXUP;3635;09:44:20;0;50	02728;8	48604;0;0;66;
$GPXUP;3635;09:44:21;0;50	02737;8	48624;0;0;65;
$GPXUP;3635;09:44:22;0;50	02745;8	48646;0;0;65;
$GPXUP;3635;09:44:23;0;50	02753;8	48668;0;0;65;
$GPXUP;3635;09:44:24;0;50	02764;8	48689;0;0;67;
$GPXUP;3635;09:44:25;0;50	02776;8	48707;0;0;68;
$GPXUP;3635;09:44:26;0;50	02789;8	48723;0;0;67;
$GPXUP;3635;09:44:27;0;50	02802;8	48739;0;0;66;
$GPXUP;3635;09:44:28;0;50	02816;8	48754;0;0;67;
$GPXUP;3635;09:44:29;0;50	0283;8	4877;0;0;70;
$GPXUP;3635;09:44:30;0;50	02844;8	48786;0;0;73;
$GPXUP;3635;09:44:31;0;50	0286;8	488;0;0;73;
$GPXUP;3635;09:44:32;0;50	02876;8	4881;0;0;69;
$GPXUP;3635;09:44:33;0;50	02892;8	48815;0;0;65;
$GPXUP;3635;09:44:34;0;50	02907;8	48822;0;0;60;
$GPXUP;3635;09:44:35;0;50	0292;8	48832;0;0;59;
$GPXUP;3635;09:44:36;0;50	02931;8	48846;0;0;61;
$GPXUP;3635;09:44:37;0;50	0294;8	48866;0;0;64;
$GPXUP;3635;09:44:38;0;50	02946;8	4889;0;0;66;
$GPXUP;3635;09:44:39;0;50	0295;8	48915;0;0;68;
$GPXUP;3635;09:44:40;0;50	02955;8	4894;0;0;69;
$GPXUP;3635;09:44:41;0;50	02961;8	48964;0;0;65;
$GPXUP;3635;09:44:42;0;50	0297;8	48985;0;0;64;
$GPXUP;3635;09:44:43;0;50	02981;8	49003;0;0;64;
$GPXUP;3635;09:44:44;0;50	02991;8	49022;0;0;67;
$GPXUP;3635;09:44:45;0;50	03;8	49044;0;0;66;
$GPXUP;3635;09:44:46;0;50	03008;8	49066;0;0;64;
$GPXUP;3635;09:44:47;0;50	03016;8	49087;0;0;64;
$GPXUP;3635;09:44:48;0;50	03024;8	49107;0;0;61;
$GPXUP;3635;09:44:49;0;50	03032;8	49128;0;0;64;
$GPXUP;3635;09:44:50;0;50	03036;8	49154;0;0;71;
$GPXUP;3635;09:44:51;0;50	03038;8	49181;0;0;67;
$GPXUP;3635;09:44:52;0;50	03036;8	49208;0;0;66;
$GPXUP;3635;09:44:53;0;50	03032;8	49234;0;0;64;
$GPXUP;3635;09:44:54;0;50	03029;8	49259;0;0;64;
$GPXUP;3635;09:44:55;0;50	03027;8	49284;0;0;65;
$GPXUP;3635;09:44:56;0;50	03027;8	49309;0;0;64;
$GPXUP;3635;09:44:57;0;50	0303;8	49333;0;0;59;
$GPXUP;3635;09:44:58;0;50	03035;8	49353;0;0;55;
$GPXUP;3635;09:44:59;0;50	03045;8	49367;0;0;50;
$GPXUP;3635;09:45:00;0;50	03058;8	49375;0;0;52;
$GPXUP;3635;09:45:01;0;50	03068;8	49386;0;0;53;
$GPXUP;3635;09:45:02;0;50	03079;8	494;0;0;53;
$GPXUP;3635;09:45:03;0;50	03088;8	49414;0;0;53;
$GPXUP;3635;09:45:04;0;50	03098;8	49431;0;0;61;
$GPXUP;3635;09:45:05;0;50	0311;8	4945;0;0;64;
$GPXUP;3635;09:45:06;0;50	03123;8	49467;0;0;69;
$GPXUP;3635;09:45:07;0;50	03136;8	49485;0;0;69;
$GPXUP;3635;09:45:08;0;50	03148;8	49504;0;0;68;
$GPXUP;3635;09:45:09;0;50	0316;8	49523;0;0;66;
$GPXUP;3635;09:45:10;0;50	03173;8	49541;0;0;67;
$GPXUP;3635;09:45:11;0;50	03185;8	49559;0;0;69;
$GPXUP;3635;09:45:12;0;50	03198;8	49576;0;0;67;
$GPXUP;3635;09:45:13;0;50	03213;8	49589;0;0;67;
$GPXUP;3635;09:45:14;0;50	03228;8	49598;0;0;64;
$GPXUP;3635;09:45:15;0;50	03242;8	49606;0;0;62;
$GPXUP;3635;09:45:16;0;50	03256;8	49613;0;0;59;
$GPXUP;3635;09:45:17;0;50	0327;8	49618;0;0;58;
$GPXUP;3635;09:45:18;0;50	03284;8	49625;0;0;60;
$GPXUP;3635;09:45:19;0;50	03298;8	49632;0;0;59;
$GPXUP;3635;09:45:20;0;50	03312;8	49638;0;0;60;
$GPXUP;3635;09:45:21;0;50	03327;8	4964;0;0;56;
$GPXUP;3635;09:45:22;0;50	0334;8	4964;0;0;54;
$GPXUP;3635;09:45:23;0;50	03353;8	49644;0;0;51;
$GPXUP;3635;09:45:24;0;50	03364;8	49652;0;0;51;
$GPXUP;3635;09:45:25;0;50	03374;8	49665;0;0;54;
$GPXUP;3635;09:45:26;0;50	03383;8	49681;0;0;56;
$GPXUP;3635;09:45:27;0;50	03394;8	49697;0;0;58;
$GPXUP;3635;09:45:28;0;50	03405;8	49712;0;0;63;
$GPXUP;3635;09:45:29;0;50	03416;8	49728;0;0;61;
$GPXUP;3635;09:45:30;0;50	03427;8	49745;0;0;59;
$GPXUP;3635;09:45:31;0;50	03438;8	4976;0;0;60;
$GPXUP;3635;09:45:32;0;50	03451;8	49773;0;0;62;
$GPXUP;3635;09:45:33;0;50	03464;8	49788;0;0;65;
$GPXUP;3635;09:45:34;0;50	03475;8	49806;0;0;64;
$GPXUP;3635;09:45:35;0;50	03485;8	49826;0;0;64;
$GPXUP;3635;09:45:36;0;50	03494;8	49846;0;0;63;
$GPXUP;3635;09:45:37;0;50	03502;8	49867;0;0;62;
$GPXUP;3635;09:45:38;0;50	0351;8	49887;0;0;60;
$GPXUP;3635;09:45:39;0;50	03519;8	49906;0;0;59;
$GPXUP;3635;09:45:40;0;50	03528;8	49924;0;0;58;
$GPXUP;3635;09:45:41;0;50	03538;8	4994;0;0;58;
$GPXUP;3635;09:45:42;0;50	03549;8	49953;0;0;55;
$GPXUP;3635;09:45:43;0;50	03561;8	49962;0;0;53;
$GPXUP;3635;09:45:44;0;50	03574;8	4997;0;0;55;
$GPXUP;3635;09:45:45;0;50	03587;8	49977;0;0;56;
$GPXUP;3635;09:45:46;0;50	036;8	49983;0;0;54;
$GPXUP;3635;09:45:47;0;50	03613;8	49986;0;0;51;
$GPXUP;3635;09:45:48;0;50	03625;8	49988;0;0;51;
$GPXUP;3635;09:45:49;0;50	03638;8	49991;0;0;50;
$GPXUP;3635;09:45:50;0;50	0365;8	49994;0;0;50;
$GPXUP;3635;09:45:51;0;50	03663;8	49996;0;0;51;
$GPXUP;3635;09:45:52;0;50	03675;8	50002;0;0;50;
$GPXUP;3635;09:45:53;0;50	03686;8	50013;0;0;53;
$GPXUP;3635;09:45:54;0;50	03696;8	5003;0;0;58;
$GPXUP;3635;09:45:55;0;50	03704;8	50048;0;0;56;
$GPXUP;3635;09:45:56;0;50	03712;8	50066;0;0;55;
$GPXUP;3635;09:45:57;0;50	03719;8	50084;0;0;54;
$GPXUP;3635;09:45:58;0;50	03728;8	50098;0;0;52;
$GPXUP;3635;09:45:59;0;50	03739;8	50108;0;0;51;
$GPXUP;3635;09:46:00;0;50	03752;8	50113;0;0;52;
$GPXUP;3635;09:46:01;0;50	03764;8	50117;0;0;50;
$GPXUP;3635;09:46:02;0;50	03776;8	50125;0;0;52;
$GPXUP;3635;09:46:03;0;50	03788;8	50136;0;0;54;
$GPXUP;3635;09:46:04;0;50	03798;8	50151;0;0;56;
$GPXUP;3635;09:46:05;0;50	03807;8	50168;0;0;58;
$GPXUP;3635;09:46:06;0;50	03816;8	50184;0;0;55;
$GPXUP;3635;09:46:07;0;50	03827;8	50197;0;0;54;
$GPXUP;3635;09:46:08;0;50	03839;8	50206;0;0;52;
$GPXUP;3635;09:46:09;0;50	03851;8	50209;0;0;50;
$GPXUP;3635;09:46:10;0;50	03864;8	50209;0;0;52;
$GPXUP;3635;09:46:11;0;50	03877;8	50207;0;0;56;
$GPXUP;3635;09:46:12;0;50	03892;8	50208;0;0;56;
$GPXUP;3635;09:46:13;0;50	03905;8	50212;0;0;56;
$GPXUP;3635;09:46:14;0;50	03918;8	50221;0;0;57;
$GPXUP;3635;09:46:15;0;50	03932;8	50232;0;0;62;
$GPXUP;3635;09:46:16;0;50	03945;8	50247;0;0;65;
$GPXUP;3635;09:46:17;0;50	03959;8	50262;0;0;67;
$GPXUP;3635;09:46:18;0;50	03973;8	50276;0;0;65;
$GPXUP;3635;09:46:19;0;50	03988;8	50285;0;0;62;
$GPXUP;3635;09:46:20;0;50	04003;8	50291;0;0;61;
$GPXUP;3635;09:46:21;0;50	04018;8	50294;0;0;59;
$GPXUP;3635;09:46:22;0;50	04032;8	50294;0;0;59;
$GPXUP;3635;09:46:23;0;50	04045;8	50295;0;0;53;
$GPXUP;3635;09:46:24;0;50	04058;8	50299;0;0;54;
$GPXUP;3635;09:46:25;0;50	0407;8	50307;0;0;55;
$GPXUP;3635;09:46:26;0;50	04082;8	5032;0;0;60;
$GPXUP;3635;09:46:27;0;50	04096;8	50334;0;0;62;
$GPXUP;3635;09:46:28;0;50	0411;8	50345;0;0;64;
$GPXUP;3635;09:46:29;0;50	04125;8	50355;0;0;64;
$GPXUP;3635;09:46:30;0;50	04139;8	50368;0;0;65;
$GPXUP;3635;09:46:31;0;50	04152;8	50384;0;0;67;
$GPXUP;3635;09:46:32;0;50	04166;8	50402;0;0;70;
$GPXUP;3635;09:46:33;0;50	0418;8	50419;0;0;69;
$GPXUP;3635;09:46:34;0;50	04194;8	50433;0;0;69;
$GPXUP;3635;09:46:35;0;50	0421;8	50444;0;0;68;
$GPXUP;3635;09:46:36;0;50	04226;8	50454;0;0;67;
$GPXUP;3635;09:46:37;0;50	04241;8	50462;0;0;64;
$GPXUP;3635;09:46:38;0;50	04255;8	50472;0;0;63;
$GPXUP;3635;09:46:39;0;50	0427;8	50481;0;0;62;
$GPXUP;3635;09:46:40;0;50	04285;8	50489;0;0;63;
$GPXUP;3635;09:46:41;0;50	043;8	50497;0;0;63;
$GPXUP;3635;09:46:42;0;50	04314;8	50507;0;0;62;
$GPXUP;3635;09:46:43;0;50	04328;8	50518;0;0;61;
$GPXUP;3635;09:46:44;0;50	04341;8	50528;0;0;61;
$GPXUP;3635;09:46:45;0;50	04355;8	5054;0;0;62;
$GPXUP;3635;09:46:46;0;50	04368;8	50554;0;0;64;
$GPXUP;3635;09:46:47;0;50	0438;8	50569;0;0;63;
$GPXUP;3635;09:46:48;0;50	04393;8	50584;0;0;63;
$GPXUP;3635;09:46:49;0;50	04406;8	50596;0;0;63;
$GPXUP;3635;09:46:50;0;50	0442;8	50607;0;0;60;
$GPXUP;3635;09:46:51;0;50	04434;8	50616;0;0;59;
$GPXUP;3635;09:46:52;0;50	04447;8	50624;0;0;60;
$GPXUP;3635;09:46:53;0;50	04462;8	50632;0;0;62;
$GPXUP;3635;09:46:54;0;50	04476;8	50639;0;0;61;
$GPXUP;3635;09:46:55;0;50	04491;8	50647;0;0;62;
$GPXUP;3635;09:46:56;0;50	04506;8	50658;0;0;64;
$GPXUP;3635;09:46:57;0;50	04519;8	50672;0;0;67;
$GPXUP;3635;09:46:58;0;50	04532;8	50689;0;0;68;
$GPXUP;3635;09:46:59;0;50	04545;8	50707;0;0;68;
$GPXUP;3635;09:47:00;0;50	04558;8	50724;0;0;69;
$GPXUP;3635;09:47:01;0;50	04573;8	50739;0;0;69;
$GPXUP;3635;09:47:02;0;50	04588;8	50753;0;0;70;
$GPXUP;3635;09:47:03;0;50	04602;8	50769;0;0;70;
$GPXUP;3635;09:47:04;0;50	04616;8	50785;0;0;70;
$GPXUP;3635;09:47:05;0;50	0463;8	50801;0;0;70;
$GPXUP;3635;09:47:06;0;50	04645;8	50816;0;0;70;
$GPXUP;3635;09:47:07;0;50	0466;8	50832;0;0;71;
$GPXUP;3635;09:47:08;0;50	04674;8	50846;0;0;68;
$GPXUP;3635;09:47:09;0;50	04689;8	5086;0;0;66;
$GPXUP;3635;09:47:10;0;50	04703;8	50873;0;0;71;
$GPXUP;3635;09:47:11;0;50	04718;8	50889;0;0;70;
$GPXUP;3635;09:47:12;0;50	04731;8	50906;0;0;71;
$GPXUP;3635;09:47:13;0;50	04742;8	50923;0;0;61;
$GPXUP;3635;09:47:14;0;50	04753;8	50938;0;0;56;
$GPXUP;3635;09:47:15;0;50	04764;8	50951;0;0;57;
$GPXUP;3635;09:47:16;0;50	04778;8	50962;0;0;66;
$GPXUP;3635;09:47:17;0;50	04792;8	50974;0;0;65;
$GPXUP;3635;09:47:18;0;50	04807;8	50987;0;0;66;
$GPXUP;3635;09:47:19;0;50	04819;8	51004;0;0;69;
$GPXUP;3635;09:47:20;0;50	04831;8	51025;0;0;72;
$GPXUP;3635;09:47:21;0;50	04844;8	51045;0;0;69;
$GPXUP;3635;09:47:22;0;50	04856;8	51064;0;0;75;
$GPXUP;3635;09:47:23;0;50	0487;8	51084;0;0;74;
$GPXUP;3635;09:47:24;0;50	04884;8	511;0;0;70;
$GPXUP;3635;09:47:25;0;50	04898;8	51114;0;0;69;
$GPXUP;3635;09:47:26;0;50	04911;8	5113;0;0;64;
$GPXUP;3635;09:47:27;0;50	04921;8	51148;0;0;63;
$GPXUP;3635;09:47:28;0;50	0493;8	51169;0;0;69;
$GPXUP;3635;09:47:29;0;50	04936;8	51196;0;0;76;
$GPXUP;3635;09:47:30;0;50	04942;8	51224;0;0;74;
$GPXUP;3635;09:47:31;0;50	04948;8	5125;0;0;72;
$GPXUP;3635;09:47:32;0;50	04954;8	51275;0;0;66;
$GPXUP;3635;09:47:33;0;50	04962;8	51296;0;0;60;
$GPXUP;3635;09:47:34;0;50	04973;8	51312;0;0;60;
$GPXUP;3635;09:47:35;0;50	04987;8	51324;0;0;62;
$GPXUP;3635;09:47:36;0;50	05001;8	51334;0;0;62;
$GPXUP;3635;09:47:37;0;50	05016;8	5134;0;0;60;
$GPXUP;3635;09:47:38;0;50	0503;8	51343;0;0;58;
$GPXUP;3635;09:47:39;0;50	05045;8	51345;0;0;57;
$GPXUP;3635;09:47:40;0;50	05059;8	51346;0;0;57;
$GPXUP;3635;09:47:41;0;50	05073;8	51346;0;0;55;
$GPXUP;3635;09:47:42;0;50	05086;8	51344;0;0;50;
$GPXUP;3635;09:47:43;0;50	05098;8	51341;0;0;50;
$GPXUP;3635;09:47:44;0;50	0511;8	51341;0;0;50;
$GPXUP;3635;09:47:45;0;50	05122;8	51343;0;0;46;
$GPXUP;3635;09:47:46;0;50	05133;8	51342;0;0;44;
$GPXUP;3635;09:47:47;0;50	05143;8	51335;0;0;45;
$GPXUP;3635;09:47:48;0;50	05154;8	51329;0;0;45;
$GPXUP;3635;09:47:49;0;50	05165;8	51331;0;0;41;
$GPXUP;3635;09:47:50;0;50	05175;8	51344;0;0;47;
$GPXUP;3635;09:47:51;0;50	05186;8	51364;0;0;60;
$GPXUP;3635;09:47:52;0;50	05195;8	51386;0;0;62;
$GPXUP;3635;09:47:53;0;50	05203;8	51408;0;0;64;
$GPXUP;3635;09:47:54;0;50	05209;8	51433;0;0;67;
$GPXUP;3635;09:47:55;0;50	05213;8	51459;0;0;66;
$GPXUP;3635;09:47:56;0;50	05216;8	51484;0;0;65;
$GPXUP;3635;09:47:57;0;50	05218;8	51509;0;0;63;
$GPXUP;3635;09:47:58;0;50	05219;8	51534;0;0;62;
$GPXUP;3635;09:47:59;0;50	05221;8	51558;0;0;61;
$GPXUP;3635;09:48:00;0;50	05225;8	51582;0;0;62;
$GPXUP;3635;09:48:01;0;50	05229;8	51605;0;0;63;
$GPXUP;3635;09:48:02;0;50	05233;8	51628;0;0;61;
$GPXUP;3635;09:48:03;0;50	05239;8	5165;0;0;60;
$GPXUP;3635;09:48:04;0;50	05245;8	51672;0;0;62;
$GPXUP;3635;09:48:05;0;50	05251;8	51695;0;0;63;
$GPXUP;3635;09:48:06;0;50	05257;8	51718;0;0;65;
$GPXUP;3635;09:48:07;0;50	05266;8	51739;0;0;62;
$GPXUP;3635;09:48:08;0;50	05276;8	51757;0;0;64;
$GPXUP;3635;09:48:09;0;50	05288;8	51773;0;0;60;
$GPXUP;3635;09:48:10;0;50	05299;8	51786;0;0;56;
$GPXUP;3635;09:48:11;0;50	0531;8	518;0;0;54;
$GPXUP;3635;09:48:12;0;50	05319;8	51815;0;0;55;
$GPXUP;3635;09:48:13;0;50	05326;8	51833;0;0;58;
$GPXUP;3635;09:48:14;0;50	05333;8	51854;0;0;62;
$GPXUP;3635;09:48:15;0;50	05339;8	51877;0;0;62;
$GPXUP;3635;09:48:16;0;50	05346;8	51898;0;0;61;
$GPXUP;3635;09:48:17;0;50	05354;8	5192;0;0;63;
$GPXUP;3635;09:48:18;0;50	0536;8	51942;0;0;65;
$GPXUP;3635;09:48:19;0;50	05366;8	51966;0;0;65;
$GPXUP;3635;09:48:20;0;50	05372;8	5199;0;0;65;
$GPXUP;3635;09:48:21;0;50	05378;8	52014;0;0;65;
$GPXUP;3635;09:48:22;0;50	05383;8	52038;0;0;65;
$GPXUP;3635;09:48:23;0;50	05388;8	52062;0;0;65;
$GPXUP;3635;09:48:24;0;50	05395;8	52085;0;0;65;
$GPXUP;3635;09:48:25;0;50	05402;8	52107;0;0;64;
$GPXUP;3635;09:48:26;0;50	0541;8	52128;0;0;62;
$GPXUP;3635;09:48:27;0;50	05418;8	52148;0;0;62;
$GPXUP;3635;09:48:28;0;50	05426;8	52169;0;0;64;
$GPXUP;3635;09:48:29;0;50	05434;8	52191;0;0;66;
$GPXUP;3635;09:48:30;0;50	05444;8	52211;0;0;65;
$GPXUP;3635;09:48:31;0;50	05454;8	52229;0;0;61;
$GPXUP;3635;09:48:32;0;50	05464;8	52244;0;0;52;
$GPXUP;3635;09:48:33;0;50	05473;8	52257;0;0;51;
$GPXUP;3635;09:48:34;0;50	05483;8	5227;0;0;53;
$GPXUP;3635;09:48:35;0;50	05492;8	52284;0;0;53;
$GPXUP;3635;09:48:36;0;50	05502;8	52295;0;0;51;
$GPXUP;3635;09:48:37;0;50	05513;8	52305;0;0;50;
$GPXUP;3635;09:48:38;0;50	05524;8	52314;0;0;51;
$GPXUP;3635;09:48:39;0;50	05536;8	52318;0;0;49;
$GPXUP;3635;09:48:40;0;50	05548;8	52318;0;0;47;
$GPXUP;3635;09:48:41;0;50	0556;8	52316;0;0;47;
$GPXUP;3635;09:48:42;0;50	05571;8	52314;0;0;47;
$GPXUP;3635;09:48:43;0;50	05583;8	52316;0;0;49;
$GPXUP;3635;09:48:44;0;50	05595;8	52322;0;0;51;
$GPXUP;3635;09:48:45;0;50	05607;8	52331;0;0;54;
$GPXUP;3635;09:48:46;0;50	05619;8	52343;0;0;57;
$GPXUP;3635;09:48:47;0;50	0563;8	52356;0;0;58;
$GPXUP;3635;09:48:48;0;50	05643;8	52367;0;0;56;
$GPXUP;3635;09:48:49;0;50	05656;8	52374;0;0;57;
$GPXUP;3635;09:48:50;0;50	05669;8	52383;0;0;58;
$GPXUP;3635;09:48:51;0;50	05682;8	52394;0;0;58;
$GPXUP;3635;09:48:52;0;50	05694;8	52407;0;0;58;
$GPXUP;3635;09:48:53;0;50	05705;8	52423;0;0;59;
$GPXUP;3635;09:48:54;0;50	05716;8	52438;0;0;62;
$GPXUP;3635;09:48:55;0;50	05728;8	52456;0;0;65;
$GPXUP;3635;09:48:56;0;50	05739;8	52476;0;0;66;
$GPXUP;3635;09:48:57;0;50	05749;8	52496;0;0;66;
$GPXUP;3635;09:48:58;0;50	05758;8	52519;0;0;68;
$GPXUP;3635;09:48:59;0;50	05767;8	52542;0;0;71;
$GPXUP;3635;09:49:00;0;50	05777;8	52565;0;0;71;
$GPXUP;3635;09:49:01;0;50	05786;8	52588;0;0;70;
$GPXUP;3635;09:49:02;0;50	05796;8	52609;0;0;68;
$GPXUP;3635;09:49:03;0;50	05808;8	52628;0;0;65;
$GPXUP;3635;09:49:04;0;50	05819;8	52644;0;0;63;
$GPXUP;3635;09:49:05;0;50	05829;8	52661;0;0;60;
$GPXUP;3635;09:49:06;0;50	05838;8	52678;0;0;58;
$GPXUP;3635;09:49:07;0;50	05849;8	52693;0;0;56;
$GPXUP;3635;09:49:08;0;50	05861;8	52706;0;0;61;
$GPXUP;3635;09:49:09;0;50	05874;8	52719;0;0;63;
$GPXUP;3635;09:49:10;0;50	05886;8	52734;0;0;63;
$GPXUP;3635;09:49:11;0;50	05899;8	52748;0;0;63;
$GPXUP;3635;09:49:12;0;50	05911;8	52764;0;0;65;
$GPXUP;3635;09:49:13;0;50	05924;8	5278;0;0;66;
$GPXUP;3635;09:49:14;0;50	05937;8	52796;0;0;66;
$GPXUP;3635;09:49:15;0;50	0595;8	52811;0;0;66;
$GPXUP;3635;09:49:16;0;50	05964;8	52824;0;0;65;
$GPXUP;3635;09:49:17;0;50	05977;8	52837;0;0;64;
$GPXUP;3635;09:49:18;0;50	0599;8	52848;0;0;58;
$GPXUP;3635;09:49:19;0;50	06003;8	52856;0;0;55;
$GPXUP;3635;09:49:20;0;50	06015;8	52864;0;0;53;
$GPXUP;3635;09:49:21;0;50	06027;8	52873;0;0;55;
$GPXUP;3635;09:49:22;0;50	0604;8	52883;0;0;58;
$GPXUP;3635;09:49:23;0;50	06053;8	52895;0;0;62;
$GPXUP;3635;09:49:24;0;50	06065;8	52911;0;0;63;
$GPXUP;3635;09:49:25;0;50	06078;8	52927;0;0;63;
$GPXUP;3635;09:49:26;0;50	0609;8	5294;0;0;59;
$GPXUP;3635;09:49:27;0;50	06105;8	52948;0;0;61;
$GPXUP;3635;09:49:28;0;50	0612;8	52953;0;0;64;
$GPXUP;3635;09:49:29;0;50	06136;8	52958;0;0;64;
$GPXUP;3635;09:49:30;0;50	06152;8	52966;0;0;65;
$GPXUP;3635;09:49:31;0;50	06166;8	52979;0;0;68;
$GPXUP;3635;09:49:32;0;50	0618;8	52995;0;0;69;
$GPXUP;3635;09:49:33;0;50	06193;8	53012;0;0;68;
$GPXUP;3635;09:49:34;0;50	06206;8	53029;0;0;68;
$GPXUP;3635;09:49:35;0;50	06218;8	53048;0;0;69;
$GPXUP;3635;09:49:36;0;50	06231;8	53066;0;0;70;
$GPXUP;3635;09:49:37;0;50	06243;8	53084;0;0;66;
$GPXUP;3635;09:49:38;0;50	06253;8	53102;0;0;61;
$GPXUP;3635;09:49:39;0;50	06263;8	53118;0;0;62;
$GPXUP;3635;09:49:40;0;50	06274;8	53132;0;0;56;
$GPXUP;3635;09:49:41;0;50	06286;8	53139;0;0;53;
$GPXUP;3635;09:49:42;0;50	06298;8	53145;0;0;51;
$GPXUP;3635;09:49:43;0;50	06309;8	53153;0;0;51;
$GPXUP;3635;09:49:44;0;50	06319;8	53167;0;0;55;
$GPXUP;3635;09:49:45;0;50	06326;8	53187;0;0;60;
$GPXUP;3635;09:49:46;0;50	06331;8	53208;0;0;60;
$GPXUP;3635;09:49:47;0;50	06336;8	53229;0;0;57;
$GPXUP;3635;09:49:48;0;50	06342;8	53248;0;0;54;
$GPXUP;3635;09:49:49;0;50	06348;8	53265;0;0;48;
$GPXUP;3635;09:49:50;0;50	06356;8	53278;0;0;42;
$GPXUP;3635;09:49:51;0;50	06364;8	53289;0;0;41;
$GPXUP;3635;09:49:52;0;50	06373;8	53301;0;0;47;
$GPXUP;3635;09:49:53;0;50	06384;8	53316;0;0;55;
$GPXUP;3635;09:49:54;0;50	06396;8	53334;0;0;62;
$GPXUP;3635;09:49:55;0;50	0641;8	53352;0;0;67;
$GPXUP;3635;09:49:56;0;50	06424;8	53368;0;0;68;
$GPXUP;3635;09:49:57;0;50	06438;8	53383;0;0;68;
$GPXUP;3635;09:49:58;0;50	06452;8	53398;0;0;67;
$GPXUP;3635;09:49:59;0;50	06466;8	53412;0;0;64;
$GPXUP;3635;09:50:00;0;50	06479;8	53425;0;0;64;
$GPXUP;3635;09:50:01;0;50	06493;8	53436;0;0;61;
$GPXUP;3635;09:50:02;0;50	06506;8	53444;0;0;54;
$GPXUP;3635;09:50:03;0;50	06519;8	5345;0;0;52;
$GPXUP;3635;09:50:04;0;50	06531;8	53458;0;0;51;
$GPXUP;3635;09:50:05;0;50	06542;8	5347;0;0;53;
$GPXUP;3635;09:50:06;0;50	06553;8	53484;0;0;55;
$GPXUP;3635;09:50:07;0;50	06564;8	53501;0;0;62;
$GPXUP;3635;09:50:08;0;50	06574;8	5352;0;0;62;
$GPXUP;3635;09:50:09;0;50	06583;8	53539;0;0;61;
$GPXUP;3635;09:50:10;0;50	06592;8	53558;0;0;58;
$GPXUP;3635;09:50:11;0;50	066;8	53577;0;0;57;
$GPXUP;3635;09:50:12;0;50	06609;8	53596;0;0;60;
$GPXUP;3635;09:50:13;0;50	0662;8	53615;0;0;64;
$GPXUP;3635;09:50:14;0;50	06632;8	53633;0;0;66;
$GPXUP;3635;09:50:15;0;50	06645;8	53652;0;0;67;
$GPXUP;3635;09:50:16;0;50	06656;8	53672;0;0;68;
$GPXUP;3635;09:50:17;0;50	06668;8	53692;0;0;73;
$GPXUP;3635;09:50:18;0;50	06681;8	53711;0;0;68;
$GPXUP;3635;09:50:19;0;50	06694;8	53724;0;0;58;
$GPXUP;3635;09:50:20;0;50	06706;8	53736;0;0;59;
$GPXUP;3635;09:50:21;0;50	06718;8	5375;0;0;62;
$GPXUP;3635;09:50:22;0;50	06728;8	53768;0;0;62;
$GPXUP;3635;09:50:23;0;50	06737;8	53788;0;0;63;
$GPXUP;3635;09:50:24;0;50	06746;8	53809;0;0;65;
$GPXUP;3635;09:50:25;0;50	06756;8	5383;0;0;68;
$GPXUP;3635;09:50:26;0;50	06765;8	53852;0;0;66;
$GPXUP;3635;09:50:27;0;50	06772;8	53874;0;0;64;
$GPXUP;3635;09:50:28;0;50	0678;8	53896;0;0;67;
$GPXUP;3635;09:50:29;0;50	06786;8	53919;0;0;64;
$GPXUP;3635;09:50:30;0;50	0679;8	53941;0;0;59;
$GPXUP;3635;09:50:31;0;50	06791;8	53963;0;0;57;
$GPXUP;3635;09:50:32;0;50	06794;8	53985;0;0;57;
$GPXUP;3635;09:50:33;0;50	06798;8	54005;0;0;58;
$GPXUP;3635;09:50:34;0;50	06803;8	54027;0;0;58;
$GPXUP;3635;09:50:35;0;50	06806;8	54048;0;0;57;
$GPXUP;3635;09:50:36;0;50	06808;8	5407;0;0;58;
$GPXUP;3635;09:50:37;0;50	06811;8	54093;0;0;61;
$GPXUP;3635;09:50:38;0;50	06817;8	54116;0;0;61;
$GPXUP;3635;09:50:39;0;50	06826;8	54136;0;0;65;
$GPXUP;3635;09:50:40;0;50	06837;8	54155;0;0;66;
$GPXUP;3635;09:50:41;0;50	06847;8	54174;0;0;63;
$GPXUP;3635;09:50:42;0;50	06858;8	54193;0;0;63;
$GPXUP;3635;09:50:43;0;50	06868;8	54212;0;0;63;
$GPXUP;3635;09:50:44;0;50	06879;8	54231;0;0;65;
$GPXUP;3635;09:50:45;0;50	06891;8	5425;0;0;67;
$GPXUP;3635;09:50:46;0;50	06902;8	5427;0;0;70;
$GPXUP;3635;09:50:47;0;50	06913;8	54293;0;0;76;
$GPXUP;3635;09:50:48;0;50	06924;8	54317;0;0;76;
$GPXUP;3635;09:50:49;0;50	06933;8	54341;0;0;70;
$GPXUP;3635;09:50:50;0;50	06941;8	54362;0;0;64;
$GPXUP;3635;09:50:51;0;50	06951;8	54379;0;0;61;
$GPXUP;3635;09:50:52;0;50	06963;8	54395;0;0;60;
$GPXUP;3635;09:50:53;0;50	06973;8	54411;0;0;61;
$GPXUP;3635;09:50:54;0;50	06982;8	54431;0;0;63;
$GPXUP;3635;09:50:55;0;50	0699;8	54453;0;0;67;
$GPXUP;3635;09:50:56;0;50	06998;8	54476;0;0;66;
$GPXUP;3635;09:50:57;0;50	07006;8	54496;0;0;61;
$GPXUP;3635;09:50:58;0;50	07016;8	54513;0;0;57;
$GPXUP;3635;09:50:59;0;50	0703;8	54526;0;0;66;
$GPXUP;3635;09:51:00;0;50	07044;8	54541;0;0;68;
$GPXUP;3635;09:51:01;0;50	07056;8	54559;0;0;72;
$GPXUP;3635;09:51:02;0;50	07068;8	54579;0;0;69;
$GPXUP;3635;09:51:03;0;50	07079;8	54599;0;0;68;
$GPXUP;3635;09:51:04;0;50	0709;8	54616;0;0;65;
$GPXUP;3635;09:51:05;0;50	07101;8	54631;0;0;60;
$GPXUP;3635;09:51:06;0;50	07112;8	54643;0;0;55;
$GPXUP;3635;09:51:07;0;50	07124;8	5465;0;0;50;
$GPXUP;3635;09:51:08;0;50	07137;8	54652;0;0;50;
$GPXUP;3635;09:51:09;0;50	0715;8	54654;0;0;51;
$GPXUP;3635;09:51:10;0;50	07163;8	54657;0;0;54;
$GPXUP;3635;09:51:11;0;50	07177;8	54663;0;0;55;
$GPXUP;3635;09:51:12;0;50	0719;8	54676;0;0;59;
$GPXUP;3635;09:51:13;0;50	07201;8	54698;0;0;68;
$GPXUP;3635;09:51:14;0;50	07212;8	54721;0;0;68;
$GPXUP;3635;09:51:15;0;50	07224;8	5474;0;0;69;
$GPXUP;3635;09:51:16;0;50	07238;8	54757;0;0;70;
$GPXUP;3635;09:51:17;0;50	07252;8	54774;0;0;67;
$GPXUP;3635;09:51:18;0;50	07265;8	54791;0;0;68;
$GPXUP;3635;09:51:19;0;50	07278;8	54808;0;0;69;
$GPXUP;3635;09:51:20;0;50	0729;8	54827;0;0;70;
$GPXUP;3635;09:51:21;0;50	07302;8	54848;0;0;69;
$GPXUP;3635;09:51:22;0;50	07314;8	54868;0;0;69;
$GPXUP;3635;09:51:23;0;50	07326;8	54886;0;0;68;
$GPXUP;3635;09:51:24;0;50	0734;8	54902;0;0;67;
$GPXUP;3635;09:51:25;0;50	07353;8	54916;0;0;65;
$GPXUP;3635;09:51:26;0;50	07366;8	5493;0;0;64;
$GPXUP;3635;09:51:27;0;50	0738;8	54944;0;0;65;
$GPXUP;3635;09:51:28;0;50	07393;8	54957;0;0;61;
$GPXUP;3635;09:51:29;0;50	07405;8	54971;0;0;60;
$GPXUP;3635;09:51:30;0;50	07417;8	54984;0;0;60;
$GPXUP;3635;09:51:31;0;50	0743;8	54998;0;0;61;
$GPXUP;3635;09:51:32;0;50	07442;8	55013;0;0;62;
$GPXUP;3635;09:51:33;0;50	07454;8	55028;0;0;62;
$GPXUP;3635;09:51:34;0;50	07465;8	55043;0;0;63;
$GPXUP;3635;09:51:35;0;50	07477;8	55058;0;0;60;
$GPXUP;3635;09:51:36;0;50	07489;8	55071;0;0;58;
$GPXUP;3635;09:51:37;0;50	07501;8	55083;0;0;56;
$GPXUP;3635;09:51:38;0;50	07513;8	55095;0;0;56;
$GPXUP;3635;09:51:39;0;50	07526;8	55105;0;0;60;
$GPXUP;3635;09:51:40;0;50	0754;8	55115;0;0;63;
$GPXUP;3635;09:51:41;0;50	07554;8	55125;0;0;62;
$GPXUP;3635;09:51:42;0;50	07568;8	55132;0;0;60;
$GPXUP;3635;09:51:43;0;50	07582;8	55138;0;0;58;
$GPXUP;3635;09:51:44;0;50	07595;8	55143;0;0;55;
$GPXUP;3635;09:51:45;0;50	07608;8	55149;0;0;54;
$GPXUP;3635;09:51:46;0;50	0762;8	55158;0;0;54;
$GPXUP;3635;09:51:47;0;50	07631;8	5517;0;0;54;
$GPXUP;3635;09:51:48;0;50	07643;8	55183;0;0;59;
$GPXUP;3635;09:51:49;0;50	07655;8	55198;0;0;64;
$GPXUP;3635;09:51:50;0;50	07668;8	55213;0;0;60;
$GPXUP;3635;09:51:51;0;50	0768;8	55226;0;0;58;
$GPXUP;3635;09:51:52;0;50	07692;8	55238;0;0;54;
$GPXUP;3635;09:51:53;0;50	07704;8	5525;0;0;57;
$GPXUP;3635;09:51:54;0;50	07718;8	55263;0;0;64;
$GPXUP;3635;09:51:55;0;50	07732;8	55276;0;0;66;
$GPXUP;3635;09:51:56;0;50	07746;8	5529;0;0;65;
$GPXUP;3635;09:51:57;0;50	07761;8	55303;0;0;66;
$GPXUP;3635;09:51:58;0;50	07775;8	55317;0;0;67;
$GPXUP;3635;09:51:59;0;50	07789;8	55332;0;0;67;
$GPXUP;3635;09:52:00;0;50	07802;8	55348;0;0;68;
$GPXUP;3635;09:52:01;0;50	07815;8	55366;0;0;66;
$GPXUP;3635;09:52:02;0;50	07827;8	55383;0;0;66;
$GPXUP;3635;09:52:03;0;50	0784;8	554;0;0;67;
$GPXUP;3635;09:52:04;0;50	07852;8	55418;0;0;68;
$GPXUP;3635;09:52:05;0;50	07866;8	55436;0;0;70;
$GPXUP;3635;09:52:06;0;50	07879;8	55451;0;0;68;
$GPXUP;3635;09:52:07;0;50	07893;8	55463;0;0;63;
$GPXUP;3635;09:52:08;0;50	07907;8	55475;0;0;61;
$GPXUP;3635;09:52:09;0;50	0792;8	55488;0;0;66;
$GPXUP;3635;09:52:10;0;50	07932;8	55506;0;0;65;
$GPXUP;3635;09:52:11;0;50	07943;8	55525;0;0;67;
$GPXUP;3635;09:52:12;0;50	07953;8	55545;0;0;69;
$GPXUP;3635;09:52:13;0;50	07964;8	55566;0;0;70;
$GPXUP;3635;09:52:14;0;50	07975;8	55587;0;0;69;
$GPXUP;3635;09:52:15;0;50	07986;8	55604;0;0;63;
$GPXUP;3635;09:52:16;0;50	07999;8	55616;0;0;59;
$GPXUP;3635;09:52:17;0;50	08012;8	55626;0;0;58;
$GPXUP;3635;09:52:18;0;50	08024;8	55635;0;0;56;
$GPXUP;3635;09:52:19;0;50	08037;8	55645;0;0;57;
$GPXUP;3635;09:52:20;0;50	0805;8	55653;0;0;57;
$GPXUP;3635;09:52:21;0;50	08064;8	55658;0;0;59;
$GPXUP;3635;09:52:22;0;50	08078;8	5566;0;0;54;
$GPXUP;3635;09:52:23;0;50	0809;8	55664;0;0;50;
$GPXUP;3635;09:52:24;0;50	08102;8	55671;0;0;50;
$GPXUP;3635;09:52:25;0;50	08113;8	55681;0;0;55;
$GPXUP;3635;09:52:26;0;50	08125;8	55694;0;0;60;
$GPXUP;3635;09:52:27;0;50	08138;8	55708;0;0;62;
$GPXUP;3635;09:52:28;0;50	08151;8	55721;0;0;61;
$GPXUP;3635;09:52:29;0;50	08165;8	55732;0;0;61;
$GPXUP;3635;09:52:30;0;50	08179;8	55739;0;0;60;
$GPXUP;3635;09:52:31;0;50	08194;8	55745;0;0;61;
$GPXUP;3635;09:52:32;0;50	08208;8	55754;0;0;60;
$GPXUP;3635;09:52:33;0;50	08221;8	55766;0;0;60;
$GPXUP;3635;09:52:34;0;50	08233;8	5578;0;0;62;
$GPXUP;3635;09:52:35;0;50	08246;8	55794;0;0;62;
$GPXUP;3635;09:52:36;0;50	08258;8	55808;0;0;63;
$GPXUP;3635;09:52:37;0;50	0827;8	55824;0;0;62;
$GPXUP;3635;09:52:38;0;50	08281;8	55841;0;0;63;
$GPXUP;3635;09:52:39;0;50	08292;8	55858;0;0;62;
$GPXUP;3635;09:52:40;0;50	08304;8	55874;0;0;61;
$GPXUP;3635;09:52:41;0;50	08314;8	55892;0;0;62;
$GPXUP;3635;09:52:42;0;50	08323;8	55911;0;0;62;
$GPXUP;3635;09:52:43;0;50	08331;8	55932;0;0;62;
$GPXUP;3635;09:52:44;0;50	08338;8	55954;0;0;61;
$GPXUP;3635;09:52:45;0;50	08345;8	55975;0;0;63;
$GPXUP;3635;09:52:46;0;50	08352;8	55997;0;0;65;
$GPXUP;3635;09:52:47;0;50	08361;8	56019;0;0;66;
$GPXUP;3635;09:52:48;0;50	08369;8	56041;0;0;66;
$GPXUP;3635;09:52:49;0;50	08378;8	56063;0;0;65;
$GPXUP;3635;09:52:50;0;50	08388;8	56083;0;0;65;
$GPXUP;3635;09:52:51;0;50	08398;8	56103;0;0;65;
$GPXUP;3635;09:52:52;0;50	08408;8	56124;0;0;69;
$GPXUP;3635;09:52:53;0;50	08416;8	56147;0;0;72;
$GPXUP;3635;09:52:54;0;50	08424;8	56172;0;0;71;
$GPXUP;3635;09:52:55;0;50	0843;8	56195;0;0;65;
$GPXUP;3635;09:52:56;0;50	08434;8	56218;0;0;62;
$GPXUP;3635;09:52:57;0;50	08438;8	5624;0;0;61;
$GPXUP;3635;09:52:58;0;50	08443;8	56262;0;0;62;
$GPXUP;3635;09:52:59;0;50	08449;8	56283;0;0;60;
$GPXUP;3635;09:53:00;0;50	08454;8	56304;0;0;58;
$GPXUP;3635;09:53:01;0;50	08459;8	56325;0;0;59;
$GPXUP;3635;09:53:02;0;50	08466;8	56346;0;0;63;
$GPXUP;3635;09:53:03;0;50	08474;8	56366;0;0;61;
$GPXUP;3635;09:53:04;0;50	08481;8	56386;0;0;60;
$GPXUP;3635;09:53:05;0;50	08487;8	56406;0;0;57;
$GPXUP;3635;09:53:06;0;50	0849;8	56427;0;0;55;
$GPXUP;3635;09:53:07;0;50	08494;8	56447;0;0;55;
$GPXUP;3635;09:53:08;0;50	085;8	56466;0;0;56;
$GPXUP;3635;09:53:09;0;50	08508;8	56483;0;0;55;
$GPXUP;3635;09:53:10;0;50	08517;8	56499;0;0;54;
$GPXUP;3635;09:53:11;0;50	08527;8	56512;0;0;51;
$GPXUP;3635;09:53:12;0;50	08537;8	56526;0;0;55;
$GPXUP;3635;09:53:13;0;50	08547;8	5654;0;0;56;
$GPXUP;3635;09:53:14;0;50	08557;8	56553;0;0;53;
$GPXUP;3635;09:53:15;0;50	08567;8	56567;0;0;49;
$GPXUP;3635;09:53:16;0;50	08574;8	56581;0;0;49;
$GPXUP;3635;09:53:17;0;50	08581;8	56598;0;0;50;
$GPXUP;3635;09:53:18;0;50	08588;8	56614;0;0;53;
$GPXUP;3635;09:53:19;0;50	08595;8	56631;0;0;51;
$GPXUP;3635;09:53:20;0;50	08602;8	56647;0;0;48;
$GPXUP;3635;09:53:21;0;50	08609;8	56663;0;0;52;
$GPXUP;3635;09:53:22;0;50	08617;8	56678;0;0;50;
$GPXUP;3635;09:53:23;0;50	08626;8	56692;0;0;48;
$GPXUP;3635;09:53:24;0;50	08633;8	56707;0;0;47;
$GPXUP;3635;09:53:25;0;50	08638;8	56723;0;0;49;
$GPXUP;3635;09:53:26;0;50	08641;8	56743;0;0;53;
$GPXUP;3635;09:53:27;0;50	08642;8	56763;0;0;51;
$GPXUP;3635;09:53:28;0;50	08639;8	56783;0;0;49;
$GPXUP;3635;09:53:29;0;50	08634;8	56802;0;0;50;
$GPXUP;3635;09:53:30;0;50	0863;8	56821;0;0;50;
$GPXUP;3635;09:53:31;0;50	08629;8	56841;0;0;50;
$GPXUP;3635;09:53:32;0;50	08631;8	5686;0;0;50;
$GPXUP;3635;09:53:33;0;50	08634;8	56878;0;0;50;
$GPXUP;3635;09:53:34;0;50	08636;8	56898;0;0;52;
$GPXUP;3635;09:53:35;0;50	08637;8	56918;0;0;53;
$GPXUP;3635;09:53:36;0;50	08638;8	5694;0;0;55;
$GPXUP;3635;09:53:37;0;50	0864;8	5696;0;0;54;
$GPXUP;3635;09:53:38;0;50	08645;8	5698;0;0;54;
$GPXUP;3635;09:53:39;0;50	08652;8	56999;0;0;57;
$GPXUP;3635;09:53:40;0;50	08659;8	57018;0;0;58;
$GPXUP;3635;09:53:41;0;50	08664;8	57039;0;0;57;
$GPXUP;3635;09:53:42;0;50	0867;8	57059;0;0;57;
$GPXUP;3635;09:53:43;0;50	08675;8	5708;0;0;57;
$GPXUP;3635;09:53:44;0;50	08681;8	571;0;0;56;
$GPXUP;3635;09:53:45;0;50	08689;8	57117;0;0;55;
$GPXUP;3635;09:53:46;0;50	08698;8	57134;0;0;58;
$GPXUP;3635;09:53:47;0;50	08708;8	57151;0;0;59;
$GPXUP;3635;09:53:48;0;50	08716;8	5717;0;0;60;
$GPXUP;3635;09:53:49;0;50	08724;8	5719;0;0;62;
$GPXUP;3635;09:53:50;0;50	08734;8	57209;0;0;63;
$GPXUP;3635;09:53:51;0;50	08744;8	57227;0;0;61;
$GPXUP;3635;09:53:52;0;50	08755;8	57244;0;0;60;
$GPXUP;3635;09:53:53;0;50	08764;8	57262;0;0;59;
$GPXUP;3635;09:53:54;0;50	08773;8	5728;0;0;60;
$GPXUP;3635;09:53:55;0;50	08782;8	57299;0;0;59;
$GPXUP;3635;09:53:56;0;50	08791;8	57318;0;0;60;
$GPXUP;3635;09:53:57;0;50	088;8	57337;0;0;58;
$GPXUP;3635;09:53:58;0;50	08804;8	57358;0;0;59;
$GPXUP;3635;09:53:59;0;50	08809;8	57381;0;0;63;
$GPXUP;3635;09:54:00;0;50	08814;8	57404;0;0;65;
$GPXUP;3635;09:54:01;0;50	08821;8	57427;0;0;64;
$GPXUP;3635;09:54:02;0;50	0883;8	57448;0;0;63;
$GPXUP;3635;09:54:03;0;50	08839;8	57469;0;0;65;
$GPXUP;3635;09:54:04;0;50	08848;8	5749;0;0;64;
$GPXUP;3635;09:54:05;0;50	08857;8	57509;0;0;60;
$GPXUP;3635;09:54:06;0;50	08866;8	57525;0;0;56;
$GPXUP;3635;09:54:07;0;50	08877;8	57538;0;0;55;
$GPXUP;3635;09:54:08;0;50	08888;8	5755;0;0;54;
$GPXUP;3635;09:54:09;0;50	08899;8	57562;0;0;54;
$GPXUP;3635;09:54:10;0;50	08908;8	57577;0;0;55;
$GPXUP;3635;09:54:11;0;50	08916;8	57595;0;0;55;
$GPXUP;3635;09:54:12;0;50	0892;8	57616;0;0;55;
$GPXUP;3635;09:54:13;0;50	0892;8	57638;0;0;57;
$GPXUP;3635;09:54:14;0;50	08921;8	5766;0;0;56;
$GPXUP;3635;09:54:15;0;50	08924;8	5768;0;0;56;
$GPXUP;3635;09:54:16;0;50	08931;8	57699;0;0;53;
$GPXUP;3635;09:54:17;0;50	0894;8	57715;0;0;52;
$GPXUP;3635;09:54:18;0;50	08951;8	57729;0;0;54;
$GPXUP;3635;09:54:19;0;50	08964;8	57744;0;0;64;
$GPXUP;3635;09:54:20;0;50	08976;8	5776;0;0;63;
$GPXUP;3635;09:54:21;0;50	08987;8	57779;0;0;64;
$GPXUP;3635;09:54:22;0;50	08996;8	578;0;0;64;
$GPXUP;3635;09:54:23;0;50	09004;8	57822;0;0;65;
$GPXUP;3635;09:54:24;0;50	09011;8	57844;0;0;65;
$GPXUP;3635;09:54:25;0;50	09019;8	57866;0;0;63;
$GPXUP;3635;09:54:26;0;50	09028;8	57886;0;0;59;
$GPXUP;3635;09:54:27;0;50	09038;8	57904;0;0;58;
$GPXUP;3635;09:54:28;0;50	09049;8	57922;0;0;67;
$GPXUP;3635;09:54:29;0;50	0906;8	57943;0;0;71;
$GPXUP;3635;09:54:30;0;50	09069;8	57965;0;0;67;
$GPXUP;3635;09:54:31;0;50	09078;8	57987;0;0;64;
$GPXUP;3635;09:54:32;0;50	09085;8	5801;0;0;65;
$GPXUP;3635;09:54:33;0;50	09092;8	58033;0;0;66;
$GPXUP;3635;09:54:34;0;50	09098;8	58057;0;0;67;
$GPXUP;3635;09:54:35;0;50	09105;8	58081;0;0;68;
$GPXUP;3635;09:54:36;0;50	09114;8	58103;0;0;66;
$GPXUP;3635;09:54:37;0;50	09123;8	58124;0;0;65;
$GPXUP;3635;09:54:38;0;50	09131;8	58144;0;0;61;
$GPXUP;3635;09:54:39;0;50	09138;8	58165;0;0;60;
$GPXUP;3635;09:54:40;0;50	09144;8	58186;0;0;61;
$GPXUP;3635;09:54:41;0;50	09152;8	58207;0;0;61;
$GPXUP;3635;09:54:42;0;50	09159;8	58228;0;0;63;
$GPXUP;3635;09:54:43;0;50	09166;8	5825;0;0;64;
$GPXUP;3635;09:54:44;0;50	09173;8	58272;0;0;65;
$GPXUP;3635;09:54:45;0;50	09181;8	58293;0;0;63;
$GPXUP;3635;09:54:46;0;50	09189;8	58312;0;0;61;
$GPXUP;3635;09:54:47;0;50	09198;8	58332;0;0;61;
$GPXUP;3635;09:54:48;0;50	09205;8	58353;0;0;62;
$GPXUP;3635;09:54:49;0;50	0921;8	58376;0;0;65;
$GPXUP;3635;09:54:50;0;50	09214;8	58401;0;0;67;
$GPXUP;3635;09:54:51;0;50	09218;8	58426;0;0;67;
$GPXUP;3635;09:54:52;0;50	09224;8	58451;0;0;66;
$GPXUP;3635;09:54:53;0;50	0923;8	58474;0;0;65;
$GPXUP;3635;09:54:54;0;50	09237;8	58496;0;0;64;
$GPXUP;3635;09:54:55;0;50	09244;8	58516;0;0;59;
$GPXUP;3635;09:54:56;0;50	09252;8	58534;0;0;57;
$GPXUP;3635;09:54:57;0;50	09261;8	58552;0;0;57;
$GPXUP;3635;09:54:58;0;50	0927;8	58568;0;0;56;
$GPXUP;3635;09:54:59;0;50	09281;8	58585;0;0;60;
$GPXUP;3635;09:55:00;0;50	0929;8	58605;0;0;67;
$GPXUP;3635;09:55:01;0;50	09297;8	58629;0;0;67;
$GPXUP;3635;09:55:02;0;50	09302;8	58653;0;0;65;
$GPXUP;3635;09:55:03;0;50	09308;8	58676;0;0;66;
$GPXUP;3635;09:55:04;0;50	09314;8	587;0;0;67;
$GPXUP;3635;09:55:05;0;50	0932;8	58724;0;0;64;
$GPXUP;3635;09:55:06;0;50	09325;8	58746;0;0;61;
$GPXUP;3635;09:55:07;0;50	09333;8	58766;0;0;61;
$GPXUP;3635;09:55:08;0;50	09342;8	58784;0;0;59;
$GPXUP;3635;09:55:09;0;50	09353;8	588;0;0;61;
$GPXUP;3635;09:55:10;0;50	09364;8	58816;0;0;62;
$GPXUP;3635;09:55:11;0;50	09375;8	58833;0;0;62;
$GPXUP;3635;09:55:12;0;50	09386;8	58852;0;0;63;
$GPXUP;3635;09:55:13;0;50	09396;8	5887;0;0;64;
$GPXUP;3635;09:55:14;0;50	09407;8	58888;0;0;63;
$GPXUP;3635;09:55:15;0;50	09419;8	58904;0;0;63;
$GPXUP;3635;09:55:16;0;50	09431;8	58921;0;0;64;
$GPXUP;3635;09:55:17;0;50	09442;8	5894;0;0;67;
$GPXUP;3635;09:55:18;0;50	09452;8	5896;0;0;68;
$GPXUP;3635;09:55:19;0;50	09462;8	58982;0;0;70;
$GPXUP;3635;09:55:20;0;50	09472;8	59003;0;0;66;
$GPXUP;3635;09:55:21;0;50	0948;8	59025;0;0;64;
$GPXUP;3635;09:55:22;0;50	09488;8	59047;0;0;64;
$GPXUP;3635;09:55:23;0;50	09494;8	5907;0;0;66;
$GPXUP;3635;09:55:24;0;50	09498;8	59095;0;0;67;
$GPXUP;3635;09:55:25;0;50	09503;8	59121;0;0;69;
$GPXUP;3635;09:55:26;0;50	09509;8	59146;0;0;70;
$GPXUP;3635;09:55:27;0;50	09516;8	59171;0;0;69;
$GPXUP;3635;09:55:28;0;50	09524;8	59193;0;0;64;
$GPXUP;3635;09:55:29;0;50	09533;8	59213;0;0;61;
$GPXUP;3635;09:55:30;0;50	09541;8	59233;0;0;61;
$GPXUP;3635;09:55:31;0;50	09547;8	59255;0;0;62;
$GPXUP;3635;09:55:32;0;50	09553;8	59278;0;0;65;
$GPXUP;3635;09:55:33;0;50	09559;8	59302;0;0;64;
$GPXUP;3635;09:55:34;0;50	09565;8	59327;0;0;69;
$GPXUP;3635;09:55:35;0;50	09574;8	5935;0;0;67;
$GPXUP;3635;09:55:36;0;50	09585;8	5937;0;0;65;
$GPXUP;3635;09:55:37;0;50	09598;8	59388;0;0;68;
$GPXUP;3635;09:55:38;0;50	0961;8	59407;0;0;69;
$GPXUP;3635;09:55:39;0;50	09621;8	59428;0;0;69;
$GPXUP;3635;09:55:40;0;50	09631;8	59452;0;0;73;
$GPXUP;3635;09:55:41;0;50	09639;8	59478;0;0;76;
$GPXUP;3635;09:55:42;0;50	09648;8	59504;0;0;75;
$GPXUP;3635;09:55:43;0;50	09658;8	59528;0;0;74;
$GPXUP;3635;09:55:44;0;50	0967;8	5955;0;0;72;
$GPXUP;3635;09:55:45;0;50	09681;8	59572;0;0;73;
$GPXUP;3635;09:55:46;0;50	09692;8	59594;0;0;72;
$GPXUP;3635;09:55:47;0;50	09703;8	59617;0;0;72;
$GPXUP;3635;09:55:48;0;50	09713;8	5964;0;0;73;
$GPXUP;3635;09:55:49;0;50	09723;8	59664;0;0;72;
$GPXUP;3635;09:55:50;0;50	09734;8	59685;0;0;70;
$GPXUP;3635;09:55:51;0;50	09745;8	59704;0;0;70;
$GPXUP;3635;09:55:52;0;50	09759;8	59721;0;0;71;
$GPXUP;3635;09:55:53;0;50	09772;8	59738;0;0;72;
$GPXUP;3635;09:55:54;0;50	09784;8	59754;0;0;70;
$GPXUP;3635;09:55:55;0;50	09795;8	59769;0;0;62;
$GPXUP;3635;09:55:56;0;50	09804;8	59783;0;0;56;
$GPXUP;3635;09:55:57;0;50	09814;8	59795;0;0;57;
$GPXUP;3635;09:55:58;0;50	09826;8	59805;0;0;57;
$GPXUP;3635;09:55:59;0;50	0984;8	59814;0;0;58;
$GPXUP;3635;09:56:00;0;50	09853;8	59821;0;0;58;
$GPXUP;3635;09:56:01;0;50	09867;8	59828;0;0;61;
$GPXUP;3635;09:56:02;0;50	0988;8	5984;0;0;65;
$GPXUP;3635;09:56:03;0;50	09892;8	59856;0;0;61;
$GPXUP;3635;09:56:04;0;50	09903;8	59873;0;0;63;
$GPXUP;3635;09:56:05;0;50	09913;8	59892;0;0;64;
$GPXUP;3635;09:56:06;0;50	09924;8	5991;0;0;66;
$GPXUP;3635;09:56:07;0;50	09935;8	59929;0;0;68;
$GPXUP;3635;09:56:08;0;50	09946;8	59949;0;0;67;
$GPXUP;3635;09:56:09;0;50	09955;8	59969;0;0;64;
$GPXUP;3635;09:56:10;0;50	09965;8	59986;0;0;60;
$GPXUP;3635;09:56:11;0;50	09976;8	60002;0;0;60;
$GPXUP;3635;09:56:12;0;50	09986;8	6002;0;0;62;
$GPXUP;3635;09:56:13;0;50	09994;8	6004;0;0;64;
$GPXUP;3635;09:56:14;0;50	10003;8	60061;0;0;64;
$GPXUP;3635;09:56:15;0;50	10012;8	60082;0;0;66;
$GPXUP;3635;09:56:16;0;50	1002;8	60105;0;0;67;
$GPXUP;3635;09:56:17;0;50	10027;8	60129;0;0;70;
$GPXUP;3635;09:56:18;0;50	10032;8	60156;0;0;72;
$GPXUP;3635;09:56:19;0;50	10035;8	60184;0;0;72;
$GPXUP;3635;09:56:20;0;50	10039;8	6021;0;0;68;
$GPXUP;3635;09:56:21;0;50	10045;8	60234;0;0;64;
$GPXUP;3635;09:56:22;0;50	10053;8	60256;0;0;65;
$GPXUP;3635;09:56:23;0;50	10061;8	60279;0;0;66;
$GPXUP;3635;09:56:24;0;50	10068;8	60303;0;0;67;
$GPXUP;3635;09:56:25;0;50	10074;8	60328;0;0;66;
$GPXUP;3635;09:56:26;0;50	10082;8	60351;0;0;65;
$GPXUP;3635;09:56:27;0;50	10094;8	60372;0;0;71;
$GPXUP;3635;09:56:28;0;50	10106;8	60393;0;0;73;
$GPXUP;3635;09:56:29;0;50	10119;8	60415;0;0;72;
$GPXUP;3635;09:56:30;0;50	1013;8	60437;0;0;73;
$GPXUP;3635;09:56:31;0;50	10141;8	6046;0;0;73;
$GPXUP;3635;09:56:32;0;50	10152;8	60483;0;0;73;
$GPXUP;3635;09:56:33;0;50	10161;8	60507;0;0;71;
$GPXUP;3635;09:56:34;0;50	1017;8	6053;0;0;70;
$GPXUP;3635;09:56:35;0;50	10179;8	60554;0;0;72;
$GPXUP;3635;09:56:36;0;50	10188;8	60579;0;0;72;
$GPXUP;3635;09:56:37;0;50	10196;8	60603;0;0;73;
$GPXUP;3635;09:56:38;0;50	10206;8	60628;0;0;74;
$GPXUP;3635;09:56:39;0;50	10214;8	60653;0;0;75;
$GPXUP;3635;09:56:40;0;50	10222;8	60678;0;0;72;
$GPXUP;3635;09:56:41;0;50	10229;8	60704;0;0;72;
$GPXUP;3635;09:56:42;0;50	10237;8	60729;0;0;74;
$GPXUP;3635;09:56:43;0;50	10245;8	60753;0;0;71;
$GPXUP;3635;09:56:44;0;50	10252;8	60776;0;0;67;
$GPXUP;3635;09:56:45;0;50	10259;8	60798;0;0;65;
$GPXUP;3635;09:56:46;0;50	10265;8	60819;0;0;63;
$GPXUP;3635;09:56:47;0;50	10271;8	60842;0;0;60;
$GPXUP;3635;09:56:48;0;50	10275;8	60864;0;0;60;
$GPXUP;3635;09:56:49;0;50	1028;8	60885;0;0;59;
$GPXUP;3635;09:56:50;0;50	10286;8	60907;0;0;57;
$GPXUP;3635;09:56:51;0;50	10294;8	60929;0;0;66;
$GPXUP;3635;09:56:52;0;50	10302;8	60955;0;0;72;
$GPXUP;3635;09:56:53;0;50	1031;8	60981;0;0;73;
$GPXUP;3635;09:56:54;0;50	1032;8	61005;0;0;74;
$GPXUP;3635;09:56:55;0;50	1033;8	61028;0;0;72;
$GPXUP;3635;09:56:56;0;50	10342;8	61049;0;0;68;
$GPXUP;3635;09:56:57;0;50	10354;8	61066;0;0;65;
$GPXUP;3635;09:56:58;0;50	10368;8	61082;0;0;68;
$GPXUP;3635;09:56:59;0;50	10382;8	61098;0;0;71;
$GPXUP;3635;09:57:00;0;50	10396;8	61115;0;0;70;
$GPXUP;3635;09:57:01;0;50	1041;8	61132;0;0;70;
$GPXUP;3635;09:57:02;0;50	10422;8	6115;0;0;68;
$GPXUP;3635;09:57:03;0;50	10432;8	61167;0;0;58;
$GPXUP;3635;09:57:04;0;50	10442;8	61183;0;0;51;
$GPXUP;3635;09:57:05;0;50	10451;8	61198;0;0;52;
$GPXUP;3635;09:57:06;0;50	1046;8	61215;0;0;59;
$GPXUP;3635;09:57:07;0;50	1047;8	61236;0;0;66;
$GPXUP;3635;09:57:08;0;50	1048;8	61256;0;0;68;
$GPXUP;3635;09:57:09;0;50	1049;8	61276;0;0;64;
$GPXUP;3635;09:57:10;0;50	105;8	61294;0;0;63;
$GPXUP;3635;09:57:11;0;50	10512;8	61308;0;0;61;
$GPXUP;3635;09:57:12;0;50	10527;8	61318;0;0;61;
$GPXUP;3635;09:57:13;0;50	10542;8	61324;0;0;63;
$GPXUP;3635;09:57:14;0;50	10558;8	61328;0;0;63;
$GPXUP;3635;09:57:15;0;50	10573;8	61331;0;0;61;
$GPXUP;3635;09:57:16;0;50	10588;8	61336;0;0;58;
$GPXUP;3635;09:57:17;0;50	10601;8	61344;0;0;57;
$GPXUP;3635;09:57:18;0;50	10613;8	61356;0;0;56;
$GPXUP;3635;09:57:19;0;50	10624;8	6137;0;0;56;
$GPXUP;3635;09:57:20;0;50	10634;8	61384;0;0;56;
$GPXUP;3635;09:57:21;0;50	10644;8	614;0;0;55;
$GPXUP;3635;09:57:22;0;50	10653;8	61417;0;0;57;
$GPXUP;3635;09:57:23;0;50	10661;8	61437;0;0;59;
$GPXUP;3635;09:57:24;0;50	10669;8	61456;0;0;59;
$GPXUP;3635;09:57:25;0;50	10678;8	61476;0;0;61;
$GPXUP;3635;09:57:26;0;50	10686;8	61498;0;0;65;
$GPXUP;3635;09:57:27;0;50	10692;8	61521;0;0;68;
$GPXUP;3635;09:57:28;0;50	10699;8	61547;0;0;69;
$GPXUP;3635;09:57:29;0;50	10704;8	61571;0;0;66;
$GPXUP;3635;09:57:30;0;50	10708;8	61596;0;0;66;
$GPXUP;3635;09:57:31;0;50	10711;8	61622;0;0;65;
$GPXUP;3635;09:57:32;0;50	10716;8	61647;0;0;69;
$GPXUP;3635;09:57:33;0;50	10722;8	61674;0;0;75;
$GPXUP;3635;09:57:34;0;50	1073;8	61699;0;0;70;
$GPXUP;3635;09:57:35;0;50	10739;8	6172;0;0;62;
$GPXUP;3635;09:57:36;0;50	10749;8	61737;0;0;60;
$GPXUP;3635;09:57:37;0;50	10759;8	61753;0;0;59;
$GPXUP;3635;09:57:38;0;50	10767;8	61772;0;0;61;
$GPXUP;3635;09:57:39;0;50	10776;8	61793;0;0;65;
$GPXUP;3635;09:57:40;0;50	10786;8	61812;0;0;62;
$GPXUP;3635;09:57:41;0;50	10798;8	61826;0;0;56;
$GPXUP;3635;09:57:42;0;50	10811;8	61837;0;0;59;
$GPXUP;3635;09:57:43;0;50	10824;8	61852;0;0;70;
$GPXUP;3635;09:57:44;0;50	10837;8	61871;0;0;69;
$GPXUP;3635;09:57:45;0;50	10848;8	61889;0;0;65;
$GPXUP;3635;09:57:46;0;50	1086;8	61906;0;0;67;
$GPXUP;3635;09:57:47;0;50	10872;8	61924;0;0;66;
$GPXUP;3635;09:57:48;0;50	10882;8	61944;0;0;66;
$GPXUP;3635;09:57:49;0;50	10892;8	61966;0;0;68;
$GPXUP;3635;09:57:50;0;50	10901;8	61988;0;0;69;
$GPXUP;3635;09:57:51;0;50	10911;8	6201;0;0;68;
$GPXUP;3635;09:57:52;0;50	10921;8	62031;0;0;67;
$GPXUP;3635;09:57:53;0;50	10932;8	6205;0;0;67;
$GPXUP;3635;09:57:54;0;50	10946;8	62066;0;0;69;
$GPXUP;3635;09:57:55;0;50	10959;8	62084;0;0;69;
$GPXUP;3635;09:57:56;0;50	1097;8	62104;0;0;68;
$GPXUP;3635;09:57:57;0;50	1098;8	62126;0;0;67;
$GPXUP;3635;09:57:58;0;50	1099;8	62147;0;0;67;
$GPXUP;3635;09:57:59;0;50	11001;8	62165;0;0;65;
$GPXUP;3635;09:58:00;0;50	11013;8	62181;0;0;63;
$GPXUP;3635;09:58:01;0;50	11025;8	62198;0;0;63;
$GPXUP;3635;09:58:02;0;50	11034;8	62218;0;0;64;
$GPXUP;3635;09:58:03;0;50	11042;8	6224;0;0;67;
$GPXUP;3635;09:58:04;0;50	11052;8	62262;0;0;67;
$GPXUP;3635;09:58:05;0;50	11062;8	62283;0;0;66;
$GPXUP;3635;09:58:06;0;50	11071;8	62304;0;0;66;
$GPXUP;3635;09:58:07;0;50	1108;8	62323;0;0;58;
$GPXUP;3635;09:58:08;0;50	11093;8	62339;0;0;65;
$GPXUP;3635;09:58:09;0;50	11109;8	62351;0;0;69;
$GPXUP;3635;09:58:10;0;50	11125;8	62361;0;0;72;
$GPXUP;3635;09:58:11;0;50	11141;8	62373;0;0;69;
$GPXUP;3635;09:58:12;0;50	11156;8	62386;0;0;66;
$GPXUP;3635;09:58:13;0;50	1117;8	62401;0;0;68;
$GPXUP;3635;09:58:14;0;50	11184;8	62416;0;0;71;
$GPXUP;3635;09:58:15;0;50	112;8	62431;0;0;72;
$GPXUP;3635;09:58:16;0;50	11214;8	62448;0;0;72;
$GPXUP;3635;09:58:17;0;50	11228;8	62465;0;0;70;
$GPXUP;3635;09:58:18;0;50	11242;8	62482;0;0;70;
$GPXUP;3635;09:58:19;0;50	11256;8	62499;0;0;72;
$GPXUP;3635;09:58:20;0;50	11271;8	62514;0;0;73;
$GPXUP;3635;09:58:21;0;50	11286;8	62529;0;0;70;
$GPXUP;3635;09:58:22;0;50	11301;8	62543;0;0;69;
$GPXUP;3635;09:58:23;0;50	11317;8	62555;0;0;67;
$GPXUP;3635;09:58:24;0;50	11333;8	62564;0;0;71;
$GPXUP;3635;09:58:25;0;50	11351;8	62571;0;0;77;
$GPXUP;3635;09:58:26;0;50	1137;8	6258;0;0;81;
$GPXUP;3635;09:58:27;0;50	11387;8	62594;0;0;82;
$GPXUP;3635;09:58:28;0;50	11402;8	62611;0;0;81;
$GPXUP;3635;09:58:29;0;50	11414;8	62629;0;0;66;
$GPXUP;3635;09:58:30;0;50	11425;8	62642;0;0;54;
$GPXUP;3635;09:58:31;0;50	11437;8	62651;0;0;56;
$GPXUP;3635;09:58:32;0;50	11451;8	62657;0;0;61;
$GPXUP;3635;09:58:33;0;50	11464;8	62663;0;0;60;
$GPXUP;3635;09:58:34;0;50	11478;8	62669;0;0;58;
$GPXUP;3635;09:58:35;0;50	11491;8	62678;0;0;57;
$GPXUP;3635;09:58:36;0;50	11502;8	6269;0;0;59;
$GPXUP;3635;09:58:37;0;50	11512;8	62706;0;0;61;
$GPXUP;3635;09:58:38;0;50	11522;8	62724;0;0;60;
$GPXUP;3635;09:58:39;0;50	11531;8	62742;0;0;59;
$GPXUP;3635;09:58:40;0;50	1154;8	62759;0;0;56;
$GPXUP;3635;09:58:41;0;50	1155;8	62775;0;0;62;
$GPXUP;3635;09:58:42;0;50	11561;8	62792;0;0;64;
$GPXUP;3635;09:58:43;0;50	11572;8	6281;0;0;63;
$GPXUP;3635;09:58:44;0;50	11583;8	62828;0;0;62;
$GPXUP;3635;09:58:45;0;50	11593;8	62846;0;0;63;
$GPXUP;3635;09:58:46;0;50	11602;8	62867;0;0;65;
$GPXUP;3635;09:58:47;0;50	1161;8	62888;0;0;66;
$GPXUP;3635;09:58:48;0;50	1162;8	62909;0;0;66;
$GPXUP;3635;09:58:49;0;50	11629;8	6293;0;0;65;
$GPXUP;3635;09:58:50;0;50	1164;8	62949;0;0;64;
$GPXUP;3635;09:58:51;0;50	1165;8	62969;0;0;65;
$GPXUP;3635;09:58:52;0;50	11661;8	62987;0;0;66;
$GPXUP;3635;09:58:53;0;50	11673;8	63005;0;0;66;
$GPXUP;3635;09:58:54;0;50	11686;8	63022;0;0;68;
$GPXUP;3635;09:58:55;0;50	11698;8	63042;0;0;70;
$GPXUP;3635;09:58:56;0;50	11709;8	63063;0;0;70;
$GPXUP;3635;09:58:57;0;50	11719;8	63086;0;0;72;
$GPXUP;3635;09:58:58;0;50	11727;8	6311;0;0;72;
$GPXUP;3635;09:58:59;0;50	11736;8	63134;0;0;70;
$GPXUP;3635;09:59:00;0;50	11745;8	63157;0;0;70;
$GPXUP;3635;09:59:01;0;50	11754;8	63181;0;0;70;
$GPXUP;3635;09:59:02;0;50	11762;8	63204;0;0;69;
$GPXUP;3635;09:59:03;0;50	1177;8	63228;0;0;69;
$GPXUP;3635;09:59:04;0;50	11778;8	63251;0;0;67;
$GPXUP;3635;09:59:05;0;50	11788;8	63273;0;0;70;
$GPXUP;3635;09:59:06;0;50	11797;8	63296;0;0;71;
$GPXUP;3635;09:59:07;0;50	11805;8	63322;0;0;71;
$GPXUP;3635;09:59:08;0;50	11812;8	63346;0;0;70;
$GPXUP;3635;09:59:09;0;50	1182;8	63371;0;0;70;
$GPXUP;3635;09:59:10;0;50	11828;8	63395;0;0;68;
$GPXUP;3635;09:59:11;0;50	11836;8	63419;0;0;70;
$GPXUP;3635;09:59:12;0;50	11844;8	63444;0;0;72;
$GPXUP;3635;09:59:13;0;50	11852;8	63469;0;0;72;
$GPXUP;3635;09:59:14;0;50	11861;8	63493;0;0;71;
$GPXUP;3635;09:59:15;0;50	1187;8	63517;0;0;71;
$GPXUP;3635;09:59:16;0;50	11878;8	63542;0;0;71;
$GPXUP;3635;09:59:17;0;50	11884;8	63567;0;0;71;
$GPXUP;3635;09:59:18;0;50	11891;8	63593;0;0;71;
$GPXUP;3635;09:59:19;0;50	11897;8	63619;0;0;71;
$GPXUP;3635;09:59:20;0;50	11902;8	63645;0;0;71;
$GPXUP;3635;09:59:21;0;50	1191;8	6367;0;0;71;
$GPXUP;3635;09:59:22;0;50	11918;8	63695;0;0;71;
$GPXUP;3635;09:59:23;0;50	11928;8	63718;0;0;71;
$GPXUP;3635;09:59:24;0;50	11938;8	63741;0;0;71;
$GPXUP;3635;09:59:25;0;50	11947;8	63764;0;0;71;
$GPXUP;3635;09:59:26;0;50	11956;8	63788;0;0;71;
$GPXUP;3635;09:59:27;0;50	11966;8	63811;0;0;72;
$GPXUP;3635;09:59:28;0;50	11976;8	63834;0;0;72;
$GPXUP;3635;09:59:29;0;50	11986;8	63857;0;0;73;
$GPXUP;3635;09:59:30;0;50	11996;8	63881;0;0;74;
$GPXUP;3635;09:59:31;0;50	12005;8	63906;0;0;75;
$GPXUP;3635;09:59:32;0;50	12015;8	63932;0;0;77;
$GPXUP;3635;09:59:33;0;50	12026;8	63958;0;0;82;
$GPXUP;3635;09:59:34;0;50	12038;8	63983;0;0;82;
$GPXUP;3635;09:59:35;0;50	1205;8	64006;0;0;76;
$GPXUP;3635;09:59:36;0;50	12061;8	64026;0;0;67;
$GPXUP;3635;09:59:37;0;50	12071;8	64042;0;0;63;
$GPXUP;3635;09:59:38;0;50	1208;8	64059;0;0;61;
$GPXUP;3635;09:59:39;0;50	12086;8	64079;0;0;62;
$GPXUP;3635;09:59:40;0;50	1209;8	641;0;0;60;
$GPXUP;3635;09:59:41;0;50	12091;8	64122;0;0;59;
$GPXUP;3635;09:59:42;0;50	12093;8	64145;0;0;61;
$GPXUP;3635;09:59:43;0;50	12095;8	64168;0;0;62;
$GPXUP;3635;09:59:44;0;50	12098;8	6419;0;0;61;
$GPXUP;3635;09:59:45;0;50	12102;8	64213;0;0;61;
$GPXUP;3635;09:59:46;0;50	12105;8	64236;0;0;62;
$GPXUP;3635;09:59:47;0;50	12106;8	64261;0;0;67;
$GPXUP;3635;09:59:48;0;50	12105;8	64286;0;0;66;
$GPXUP;3635;09:59:49;0;50	12105;8	64312;0;0;65;
$GPXUP;3635;09:59:50;0;50	12104;8	64337;0;0;65;
$GPXUP;3635;09:59:51;0;50	12104;8	64362;0;0;64;
$GPXUP;3635;09:59:52;0;50	12106;8	64386;0;0;62;
$GPXUP;3635;09:59:53;0;50	1211;8	64409;0;0;61;
$GPXUP;3635;09:59:54;0;50	12115;8	64431;0;0;62;
$GPXUP;3635;09:59:55;0;50	1212;8	64454;0;0;61;
$GPXUP;3635;09:59:56;0;50	12124;8	64478;0;0;63;
$GPXUP;3635;09:59:57;0;50	12128;8	64502;0;0;65;
$GPXUP;3635;09:59:58;0;50	1213;8	64527;0;0;67;
$GPXUP;3635;09:59:59;0;50	12132;8	64554;0;0;70;
$GPXUP;3635;10:00:00;0;50	12134;8	64582;0;0;74;
$GPXUP;3635;10:00:01;0;50	12137;8	6461;0;0;73;
$GPXUP;3635;10:00:02;0;50	1214;8	64638;0;0;71;
$GPXUP;3635;10:00:03;0;50	12143;8	64665;0;0;70;
$GPXUP;3635;10:00:04;0;50	12146;8	64692;0;0;71;
$GPXUP;3635;10:00:05;0;50	12149;8	64719;0;0;71;
$GPXUP;3635;10:00:06;0;50	12154;8	64746;0;0;71;
$GPXUP;3635;10:00:07;0;50	1216;8	64772;0;0;71;
$GPXUP;3635;10:00:08;0;50	12167;8	64798;0;0;71;
$GPXUP;3635;10:00:09;0;50	12173;8	64824;0;0;72;
$GPXUP;3635;10:00:10;0;50	12179;8	6485;0;0;73;
$GPXUP;3635;10:00:11;0;50	12185;8	64877;0;0;73;
$GPXUP;3635;10:00:12;0;50	12192;8	64903;0;0;73;
$GPXUP;3635;10:00:13;0;50	12201;8	64929;0;0;77;
$GPXUP;3635;10:00:14;0;50	12211;8	64954;0;0;74;
$GPXUP;3635;10:00:15;0;50	1222;8	64978;0;0;67;
$GPXUP;3635;10:00:16;0;50	12226;8	65001;0;0;66;
$GPXUP;3635;10:00:17;0;50	12232;8	65026;0;0;69;
$GPXUP;3635;10:00:18;0;50	12237;8	65053;0;0;73;
[truncated: 63 more rows]
