# Supplementary material for: Pigeon Navigation: Different Routes Lead to Frankfurt
Source: PLoS One. 2014 Nov 12;9(11):e112439. doi: 10.1371/journal.pone.0112439 (PMC4229201; doi:10.1371/journal.pone.0112439)
Supplement: File S4 — Files containing the original track data and a ‘Read me’ explaining the data format. (ZIP) [file pone.0112439.s004.zip › S-KST/090804xup06_219.log]

$GPXUP;3635;08:04:04;0;49	96931;8	43531;0;0;0;
$GPXUP;3635;08:04:05;0;49	96931;8	4353;0;0;4;
$GPXUP;3635;08:04:06;0;49	9693;8	4353;0;0;4;
$GPXUP;3635;08:04:07;0;49	96926;8	4353;0;0;12;
$GPXUP;3635;08:04:08;0;49	96917;8	43527;0;0;27;
$GPXUP;3635;08:04:09;0;49	96904;8	43521;0;0;40;
$GPXUP;3635;08:04:10;0;49	96893;8	43512;0;0;44;
$GPXUP;3635;08:04:11;0;49	96882;8	43498;0;0;50;
$GPXUP;3635;08:04:12;0;49	96873;8	43482;0;0;51;
$GPXUP;3635;08:04:13;0;49	96865;8	43468;0;0;46;
$GPXUP;3635;08:04:14;0;49	96854;8	43459;0;0;47;
$GPXUP;3635;08:04:15;0;49	96843;8	43454;0;0;47;
$GPXUP;3635;08:04:16;0;49	96832;8	43453;0;0;47;
$GPXUP;3635;08:04:17;0;49	9682;8	43457;0;0;47;
$GPXUP;3635;08:04:18;0;49	96808;8	43461;0;0;49;
$GPXUP;3635;08:04:19;0;49	96797;8	43466;0;0;48;
$GPXUP;3635;08:04:20;0;49	96786;8	43472;0;0;46;
$GPXUP;3635;08:04:21;0;49	96777;8	4348;0;0;44;
$GPXUP;3635;08:04:22;0;49	9677;8	43492;0;0;43;
$GPXUP;3635;08:04:23;0;49	96766;8	43507;0;0;42;
$GPXUP;3635;08:04:24;0;49	96766;8	43525;0;0;41;
$GPXUP;3635;08:04:25;0;49	9677;8	43542;0;0;41;
$GPXUP;3635;08:04:26;0;49	96777;8	43559;0;0;45;
$GPXUP;3635;08:04:27;0;49	96786;8	43575;0;0;48;
$GPXUP;3635;08:04:28;0;49	96798;8	43588;0;0;47;
$GPXUP;3635;08:04:29;0;49	9681;8	43595;0;0;48;
$GPXUP;3635;08:04:30;0;49	96824;8	43596;0;0;50;
$GPXUP;3635;08:04:31;0;49	96839;8	43587;0;0;54;
$GPXUP;3635;08:04:32;0;49	96845;8	43569;0;0;44;
$GPXUP;3635;08:04:33;0;49	96848;8	4354;0;0;54;
$GPXUP;3635;08:04:34;0;49	96846;8	43514;0;0;53;
$GPXUP;3635;08:04:35;0;49	96843;8	43488;0;0;49;
$GPXUP;3635;08:04:36;0;49	96836;8	43467;0;0;48;
$GPXUP;3635;08:04:37;0;49	96828;8	43448;0;0;52;
$GPXUP;3635;08:04:38;0;49	96822;8	43428;0;0;54;
$GPXUP;3635;08:04:39;0;49	96819;8	43407;0;0;53;
$GPXUP;3635;08:04:40;0;49	9682;8	43387;0;0;49;
$GPXUP;3635;08:04:41;0;49	96825;8	43368;0;0;49;
$GPXUP;3635;08:04:42;0;49	96833;8	43351;0;0;49;
$GPXUP;3635;08:04:43;0;49	96844;8	43338;0;0;50;
$GPXUP;3635;08:04:44;0;49	96858;8	43334;0;0;44;
$GPXUP;3635;08:04:45;0;49	9687;8	43337;0;0;44;
$GPXUP;3635;08:04:46;0;49	96883;8	4335;0;0;49;
$GPXUP;3635;08:04:47;0;49	96894;8	43367;0;0;48;
$GPXUP;3635;08:04:48;0;49	969;8	43382;0;0;46;
$GPXUP;3635;08:04:49;0;49	96903;8	434;0;0;46;
$GPXUP;3635;08:04:50;0;49	96907;8	43419;0;0;45;
$GPXUP;3635;08:04:51;0;49	96907;8	43437;0;0;43;
$GPXUP;3635;08:04:52;0;49	96904;8	43452;0;0;37;
$GPXUP;3635;08:04:53;0;49	96896;8	43464;0;0;35;
$GPXUP;3635;08:04:54;0;49	96886;8	4347;0;0;34;
$GPXUP;3635;08:04:55;0;49	96874;8	43472;0;0;41;
$GPXUP;3635;08:04:56;0;49	9686;8	43473;0;0;48;
$GPXUP;3635;08:04:57;0;49	96847;8	43475;0;0;47;
$GPXUP;3635;08:04:58;0;49	96835;8	43478;0;0;45;
$GPXUP;3635;08:04:59;0;49	96825;8	43485;0;0;44;
$GPXUP;3635;08:05:00;0;49	96816;8	43494;0;0;44;
$GPXUP;3635;08:05:01;0;49	9681;8	43509;0;0;44;
$GPXUP;3635;08:05:02;0;49	96808;8	43527;0;0;45;
$GPXUP;3635;08:05:03;0;49	96808;8	43547;0;0;47;
$GPXUP;3635;08:05:04;0;49	96809;8	43566;0;0;46;
$GPXUP;3635;08:05:05;0;49	96813;8	43584;0;0;45;
$GPXUP;3635;08:05:06;0;49	96818;8	43601;0;0;48;
$GPXUP;3635;08:05:07;0;49	96824;8	43618;0;0;50;
$GPXUP;3635;08:05:08;0;49	96832;8	43634;0;0;51;
$GPXUP;3635;08:05:09;0;49	96842;8	43649;0;0;53;
$GPXUP;3635;08:05:10;0;49	96853;8	4366;0;0;51;
$GPXUP;3635;08:05:11;0;49	96867;8	43666;0;0;53;
$GPXUP;3635;08:05:12;0;49	96882;8	43668;0;0;56;
$GPXUP;3635;08:05:13;0;49	96896;8	43667;0;0;53;
$GPXUP;3635;08:05:14;0;49	9691;8	43667;0;0;52;
$GPXUP;3635;08:05:15;0;49	96923;8	43667;0;0;53;
$GPXUP;3635;08:05:16;0;49	96936;8	43669;0;0;52;
$GPXUP;3635;08:05:17;0;49	96949;8	43673;0;0;54;
$GPXUP;3635;08:05:18;0;49	9696;8	43683;0;0;54;
$GPXUP;3635;08:05:19;0;49	96968;8	43698;0;0;49;
$GPXUP;3635;08:05:20;0;49	96971;8	43717;0;0;50;
$GPXUP;3635;08:05:21;0;49	96971;8	43736;0;0;47;
$GPXUP;3635;08:05:22;0;49	96973;8	43754;0;0;46;
$GPXUP;3635;08:05:23;0;49	96976;8	43771;0;0;47;
$GPXUP;3635;08:05:24;0;49	96981;8	43788;0;0;48;
$GPXUP;3635;08:05:25;0;49	96986;8	43805;0;0;48;
$GPXUP;3635;08:05:26;0;49	96993;8	43821;0;0;50;
$GPXUP;3635;08:05:27;0;49	96998;8	43838;0;0;50;
$GPXUP;3635;08:05:28;0;49	97003;8	43855;0;0;48;
$GPXUP;3635;08:05:29;0;49	97009;8	43872;0;0;47;
$GPXUP;3635;08:05:30;0;49	97016;8	43886;0;0;45;
$GPXUP;3635;08:05:31;0;49	97027;8	43896;0;0;44;
$GPXUP;3635;08:05:32;0;49	9704;8	43901;0;0;48;
$GPXUP;3635;08:05:33;0;49	97057;8	439;0;0;56;
$GPXUP;3635;08:05:34;0;49	97074;8	4389;0;0;64;
$GPXUP;3635;08:05:35;0;49	97087;8	43873;0;0;61;
$GPXUP;3635;08:05:36;0;49	97095;8	43852;0;0;57;
$GPXUP;3635;08:05:37;0;49	97102;8	43832;0;0;56;
$GPXUP;3635;08:05:38;0;49	97111;8	43815;0;0;55;
$GPXUP;3635;08:05:39;0;49	97122;8	438;0;0;56;
$GPXUP;3635;08:05:40;0;49	97134;8	4379;0;0;52;
$GPXUP;3635;08:05:41;0;49	97148;8	43788;0;0;52;
$GPXUP;3635;08:05:42;0;49	97164;8	43791;0;0;57;
$GPXUP;3635;08:05:43;0;49	97178;8	43795;0;0;57;
$GPXUP;3635;08:05:44;0;49	97192;8	438;0;0;55;
$GPXUP;3635;08:05:45;0;49	97205;8	43807;0;0;54;
$GPXUP;3635;08:05:46;0;49	97217;8	43816;0;0;54;
$GPXUP;3635;08:05:47;0;49	97228;8	43828;0;0;53;
$GPXUP;3635;08:05:48;0;49	97239;8	4384;0;0;51;
$GPXUP;3635;08:05:49;0;49	97251;8	43847;0;0;51;
$GPXUP;3635;08:05:50;0;49	97264;8	43851;0;0;55;
$GPXUP;3635;08:05:51;0;49	97278;8	43853;0;0;55;
$GPXUP;3635;08:05:52;0;49	97292;8	43856;0;0;53;
$GPXUP;3635;08:05:53;0;49	97304;8	43861;0;0;51;
$GPXUP;3635;08:05:54;0;49	97316;8	43867;0;0;49;
$GPXUP;3635;08:05:55;0;49	97328;8	43873;0;0;50;
$GPXUP;3635;08:05:56;0;49	9734;8	4388;0;0;52;
$GPXUP;3635;08:05:57;0;49	97353;8	43886;0;0;54;
$GPXUP;3635;08:05:58;0;49	97366;8	4389;0;0;55;
$GPXUP;3635;08:05:59;0;49	9738;8	43892;0;0;57;
$GPXUP;3635;08:06:00;0;49	97394;8	43894;0;0;59;
$GPXUP;3635;08:06:01;0;49	97409;8	439;0;0;61;
$GPXUP;3635;08:06:02;0;49	97422;8	4391;0;0;58;
$GPXUP;3635;08:06:03;0;49	97435;8	43921;0;0;57;
$GPXUP;3635;08:06:04;0;49	97447;8	4393;0;0;57;
$GPXUP;3635;08:06:05;0;49	97461;8	43937;0;0;57;
$GPXUP;3635;08:06:06;0;49	97475;8	4394;0;0;56;
$GPXUP;3635;08:06:07;0;49	97491;8	43938;0;0;60;
$GPXUP;3635;08:06:08;0;49	97506;8	43936;0;0;58;
$GPXUP;3635;08:06:09;0;49	9752;8	43933;0;0;56;
$GPXUP;3635;08:06:10;0;49	97534;8	43929;0;0;58;
$GPXUP;3635;08:06:11;0;49	97548;8	43924;0;0;60;
$GPXUP;3635;08:06:12;0;49	97564;8	43918;0;0;61;
$GPXUP;3635;08:06:13;0;49	97578;8	43911;0;0;63;
$GPXUP;3635;08:06:14;0;49	97593;8	439;0;0;63;
$GPXUP;3635;08:06:15;0;49	97607;8	43888;0;0;64;
$GPXUP;3635;08:06:16;0;49	97621;8	43878;0;0;60;
$GPXUP;3635;08:06:17;0;49	97636;8	43873;0;0;58;
$GPXUP;3635;08:06:18;0;49	9765;8	43874;0;0;58;
$GPXUP;3635;08:06:19;0;49	97665;8	43881;0;0;59;
$GPXUP;3635;08:06:20;0;49	97678;8	4389;0;0;60;
$GPXUP;3635;08:06:21;0;49	97691;8	43902;0;0;59;
$GPXUP;3635;08:06:22;0;49	97703;8	43914;0;0;56;
$GPXUP;3635;08:06:23;0;49	97715;8	43926;0;0;56;
$GPXUP;3635;08:06:24;0;49	97727;8	43936;0;0;56;
$GPXUP;3635;08:06:25;0;49	9774;8	43944;0;0;56;
$GPXUP;3635;08:06:26;0;49	97754;8	4395;0;0;58;
$GPXUP;3635;08:06:27;0;49	97768;8	43955;0;0;61;
$GPXUP;3635;08:06:28;0;49	97783;8	4396;0;0;61;
$GPXUP;3635;08:06:29;0;49	97798;8	43962;0;0;59;
$GPXUP;3635;08:06:30;0;49	97813;8	4396;0;0;59;
$GPXUP;3635;08:06:31;0;49	97828;8	43953;0;0;61;
$GPXUP;3635;08:06:32;0;49	97842;8	4394;0;0;61;
$GPXUP;3635;08:06:33;0;49	97855;8	43925;0;0;61;
$GPXUP;3635;08:06:34;0;49	97866;8	4391;0;0;57;
$GPXUP;3635;08:06:35;0;49	97875;8	43894;0;0;57;
$GPXUP;3635;08:06:36;0;49	97884;8	43875;0;0;60;
$GPXUP;3635;08:06:37;0;49	97893;8	43855;0;0;61;
$GPXUP;3635;08:06:38;0;49	97902;8	43836;0;0;61;
$GPXUP;3635;08:06:39;0;49	9791;8	43816;0;0;59;
$GPXUP;3635;08:06:40;0;49	97918;8	43796;0;0;58;
$GPXUP;3635;08:06:41;0;49	97925;8	43777;0;0;58;
$GPXUP;3635;08:06:42;0;49	97934;8	43759;0;0;57;
$GPXUP;3635;08:06:43;0;49	97943;8	43743;0;0;57;
$GPXUP;3635;08:06:44;0;49	97956;8	43731;0;0;57;
$GPXUP;3635;08:06:45;0;49	97969;8	43723;0;0;57;
$GPXUP;3635;08:06:46;0;49	97983;8	43717;0;0;59;
$GPXUP;3635;08:06:47;0;49	97998;8	4371;0;0;61;
$GPXUP;3635;08:06:48;0;49	98012;8	43702;0;0;63;
$GPXUP;3635;08:06:49;0;49	98028;8	43696;0;0;62;
$GPXUP;3635;08:06:50;0;49	98043;8	43694;0;0;60;
$GPXUP;3635;08:06:51;0;49	98058;8	43696;0;0;61;
$GPXUP;3635;08:06:52;0;49	98074;8	437;0;0;60;
$GPXUP;3635;08:06:53;0;49	98089;8	43704;0;0;59;
$GPXUP;3635;08:06:54;0;49	98103;8	43708;0;0;58;
$GPXUP;3635;08:06:55;0;49	98118;8	4371;0;0;58;
$GPXUP;3635;08:06:56;0;49	98132;8	43709;0;0;59;
$GPXUP;3635;08:06:57;0;49	98147;8	43704;0;0;59;
$GPXUP;3635;08:06:58;0;49	98161;8	43696;0;0;60;
$GPXUP;3635;08:06:59;0;49	98174;8	43684;0;0;60;
$GPXUP;3635;08:07:00;0;49	98186;8	4367;0;0;59;
$GPXUP;3635;08:07:01;0;49	98196;8	43653;0;0;59;
$GPXUP;3635;08:07:02;0;49	98204;8	43635;0;0;59;
$GPXUP;3635;08:07:03;0;49	9821;8	43612;0;0;62;
$GPXUP;3635;08:07:04;0;49	98214;8	43587;0;0;67;
$GPXUP;3635;08:07:05;0;49	98212;8	43561;0;0;63;
$GPXUP;3635;08:07:06;0;49	98206;8	43537;0;0;59;
$GPXUP;3635;08:07:07;0;49	98199;8	43515;0;0;59;
$GPXUP;3635;08:07:08;0;49	9819;8	43496;0;0;54;
$GPXUP;3635;08:07:09;0;49	98179;8	43484;0;0;48;
$GPXUP;3635;08:07:10;0;49	98164;8	43478;0;0;48;
$GPXUP;3635;08:07:11;0;49	98147;8	4348;0;0;55;
$GPXUP;3635;08:07:12;0;49	98131;8	43486;0;0;57;
$GPXUP;3635;08:07:13;0;49	98118;8	43498;0;0;54;
$GPXUP;3635;08:07:14;0;49	98109;8	43514;0;0;53;
$GPXUP;3635;08:07:15;0;49	98102;8	43533;0;0;52;
$GPXUP;3635;08:07:16;0;49	9809;8	43553;0;0;52;
$GPXUP;3635;08:07:17;0;49	98082;8	43572;0;0;51;
$GPXUP;3635;08:07:18;0;49	9808;8	43592;0;0;50;
$GPXUP;3635;08:07:19;0;49	98081;8	43614;0;0;53;
$GPXUP;3635;08:07:20;0;49	98083;8	43634;0;0;54;
$GPXUP;3635;08:07:21;0;49	98086;8	43655;0;0;54;
$GPXUP;3635;08:07:22;0;49	98088;8	43676;0;0;53;
$GPXUP;3635;08:07:23;0;49	98088;8	43697;0;0;51;
$GPXUP;3635;08:07:24;0;49	98086;8	43716;0;0;49;
$GPXUP;3635;08:07:25;0;49	98082;8	43733;0;0;46;
$GPXUP;3635;08:07:26;0;49	98074;8	43748;0;0;46;
$GPXUP;3635;08:07:27;0;49	98066;8	4376;0;0;45;
$GPXUP;3635;08:07:28;0;49	98058;8	43773;0;0;44;
$GPXUP;3635;08:07:29;0;49	9805;8	43787;0;0;49;
$GPXUP;3635;08:07:30;0;49	9804;8	438;0;0;51;
$GPXUP;3635;08:07:31;0;49	9803;8	43813;0;0;50;
$GPXUP;3635;08:07:32;0;49	98021;8	43826;0;0;49;
$GPXUP;3635;08:07:33;0;49	98014;8	43842;0;0;50;
$GPXUP;3635;08:07:34;0;49	98009;8	43862;0;0;53;
$GPXUP;3635;08:07:35;0;49	98008;8	43885;0;0;55;
$GPXUP;3635;08:07:36;0;49	98009;8	43906;0;0;52;
$GPXUP;3635;08:07:37;0;49	98013;8	43926;0;0;49;
$GPXUP;3635;08:07:38;0;49	9802;8	43942;0;0;48;
$GPXUP;3635;08:07:39;0;49	9803;8	43957;0;0;54;
$GPXUP;3635;08:07:40;0;49	98042;8	43972;0;0;60;
$GPXUP;3635;08:07:41;0;49	98055;8	43986;0;0;61;
$GPXUP;3635;08:07:42;0;49	98068;8	44;0;0;59;
$GPXUP;3635;08:07:43;0;49	9808;8	44013;0;0;58;
$GPXUP;3635;08:07:44;0;49	9809;8	44028;0;0;55;
$GPXUP;3635;08:07:45;0;49	98099;8	44044;0;0;53;
$GPXUP;3635;08:07:46;0;49	98105;8	44061;0;0;52;
$GPXUP;3635;08:07:47;0;49	98111;8	4408;0;0;56;
$GPXUP;3635;08:07:48;0;49	98118;8	44099;0;0;58;
$GPXUP;3635;08:07:49;0;49	98128;8	44117;0;0;58;
$GPXUP;3635;08:07:50;0;49	9814;8	44132;0;0;57;
$GPXUP;3635;08:07:51;0;49	98154;8	44143;0;0;57;
$GPXUP;3635;08:07:52;0;49	9817;8	44149;0;0;59;
$GPXUP;3635;08:07:53;0;49	98186;8	44152;0;0;59;
$GPXUP;3635;08:07:54;0;49	98201;8	4415;0;0;58;
$GPXUP;3635;08:07:55;0;49	98215;8	4414;0;0;59;
$GPXUP;3635;08:07:56;0;49	98228;8	44126;0;0;57;
$GPXUP;3635;08:07:57;0;49	98239;8	44108;0;0;57;
$GPXUP;3635;08:07:58;0;49	98248;8	44091;0;0;58;
$GPXUP;3635;08:07:59;0;49	98256;8	44072;0;0;56;
$GPXUP;3635;08:08:00;0;49	98261;8	44052;0;0;51;
$GPXUP;3635;08:08:01;0;49	98268;8	44035;0;0;50;
$GPXUP;3635;08:08:02;0;49	98277;8	44022;0;0;50;
$GPXUP;3635;08:08:03;0;49	98288;8	44015;0;0;44;
$GPXUP;3635;08:08:04;0;49	983;8	44027;0;0;43;
$GPXUP;3635;08:08:05;0;49	98308;8	4405;0;0;48;
$GPXUP;3635;08:08:06;0;49	98307;8	44073;0;0;49;
$GPXUP;3635;08:08:07;0;49	98303;8	44098;0;0;55;
$GPXUP;3635;08:08:08;0;49	98296;8	44121;0;0;52;
$GPXUP;3635;08:08:09;0;49	98286;8	4414;0;0;53;
$GPXUP;3635;08:08:10;0;49	98274;8	44156;0;0;55;
$GPXUP;3635;08:08:11;0;49	98261;8	4417;0;0;58;
$GPXUP;3635;08:08:12;0;49	98248;8	44181;0;0;58;
$GPXUP;3635;08:08:13;0;49	98234;8	44187;0;0;60;
$GPXUP;3635;08:08:14;0;49	98219;8	44192;0;0;59;
$GPXUP;3635;08:08:15;0;49	98205;8	44198;0;0;56;
$GPXUP;3635;08:08:16;0;49	98192;8	44205;0;0;57;
$GPXUP;3635;08:08:17;0;49	9818;8	44218;0;0;58;
$GPXUP;3635;08:08:18;0;49	9817;8	44234;0;0;60;
$GPXUP;3635;08:08:19;0;49	98162;8	44255;0;0;61;
$GPXUP;3635;08:08:20;0;49	98152;8	44273;0;0;59;
$GPXUP;3635;08:08:21;0;49	9814;8	44286;0;0;57;
$GPXUP;3635;08:08:22;0;49	98126;8	44292;0;0;53;
$GPXUP;3635;08:08:23;0;49	9811;8	44289;0;0;57;
$GPXUP;3635;08:08:24;0;49	98094;8	44283;0;0;60;
$GPXUP;3635;08:08:25;0;49	98079;8	44277;0;0;60;
$GPXUP;3635;08:08:26;0;49	98064;8	44272;0;0;58;
$GPXUP;3635;08:08:27;0;49	9805;8	44271;0;0;59;
$GPXUP;3635;08:08:28;0;49	98036;8	44273;0;0;57;
$GPXUP;3635;08:08:29;0;49	98021;8	44273;0;0;56;
$GPXUP;3635;08:08:30;0;49	98008;8	44269;0;0;53;
$GPXUP;3635;08:08:31;0;49	97996;8	4426;0;0;54;
$GPXUP;3635;08:08:32;0;49	97984;8	44246;0;0;59;
$GPXUP;3635;08:08:33;0;49	97974;8	44229;0;0;59;
$GPXUP;3635;08:08:34;0;49	97964;8	44211;0;0;57;
$GPXUP;3635;08:08:35;0;49	97956;8	44195;0;0;53;
$GPXUP;3635;08:08:36;0;49	97946;8	4418;0;0;51;
$GPXUP;3635;08:08:37;0;49	97937;8	44166;0;0;53;
$GPXUP;3635;08:08:38;0;49	97928;8	44152;0;0;50;
$GPXUP;3635;08:08:39;0;49	97916;8	44143;0;0;50;
$GPXUP;3635;08:08:40;0;49	97903;8	44137;0;0;52;
$GPXUP;3635;08:08:41;0;49	9789;8	44131;0;0;55;
$GPXUP;3635;08:08:42;0;49	97878;8	44123;0;0;56;
$GPXUP;3635;08:08:43;0;49	97866;8	44111;0;0;56;
$GPXUP;3635;08:08:44;0;49	97855;8	44096;0;0;58;
$GPXUP;3635;08:08:45;0;49	97844;8	44079;0;0;60;
$GPXUP;3635;08:08:46;0;49	97834;8	44062;0;0;60;
$GPXUP;3635;08:08:47;0;49	97824;8	44046;0;0;58;
$GPXUP;3635;08:08:48;0;49	97814;8	4403;0;0;56;
$GPXUP;3635;08:08:49;0;49	97803;8	44014;0;0;61;
$GPXUP;3635;08:08:50;0;49	97797;8	43995;0;0;59;
$GPXUP;3635;08:08:51;0;49	97795;8	43971;0;0;61;
$GPXUP;3635;08:08:52;0;49	97798;8	43942;0;0;66;
$GPXUP;3635;08:08:53;0;49	97798;8	43917;0;0;61;
$GPXUP;3635;08:08:54;0;49	97794;8	43893;0;0;60;
$GPXUP;3635;08:08:55;0;49	97788;8	43874;0;0;53;
$GPXUP;3635;08:08:56;0;49	97779;8	4386;0;0;48;
$GPXUP;3635;08:08:57;0;49	97768;8	43851;0;0;49;
$GPXUP;3635;08:08:58;0;49	97754;8	43845;0;0;51;
$GPXUP;3635;08:08:59;0;49	97741;8	43842;0;0;50;
$GPXUP;3635;08:09:00;0;49	97728;8	43841;0;0;48;
$GPXUP;3635;08:09:01;0;49	97716;8	43841;0;0;47;
$GPXUP;3635;08:09:02;0;49	97703;8	4384;0;0;49;
$GPXUP;3635;08:09:03;0;49	97691;8	43835;0;0;49;
$GPXUP;3635;08:09:04;0;49	9768;8	43825;0;0;52;
$GPXUP;3635;08:09:05;0;49	9767;8	4381;0;0;55;
$GPXUP;3635;08:09:06;0;49	97661;8	43792;0;0;56;
$GPXUP;3635;08:09:07;0;49	97655;8	43771;0;0;58;
$GPXUP;3635;08:09:08;0;49	97652;8	43749;0;0;57;
$GPXUP;3635;08:09:09;0;49	97648;8	43727;0;0;57;
$GPXUP;3635;08:09:10;0;49	97643;8	43706;0;0;56;
$GPXUP;3635;08:09:11;0;49	97637;8	43686;0;0;56;
$GPXUP;3635;08:09:12;0;49	97633;8	43665;0;0;58;
$GPXUP;3635;08:09:13;0;49	9763;8	43643;0;0;57;
$GPXUP;3635;08:09:14;0;49	97628;8	43622;0;0;56;
$GPXUP;3635;08:09:15;0;49	97625;8	436;0;0;56;
$GPXUP;3635;08:09:16;0;49	97622;8	43579;0;0;57;
$GPXUP;3635;08:09:17;0;49	97621;8	43557;0;0;57;
$GPXUP;3635;08:09:18;0;49	9762;8	43534;0;0;58;
$GPXUP;3635;08:09:19;0;49	97618;8	43512;0;0;60;
$GPXUP;3635;08:09:20;0;49	97613;8	43489;0;0;58;
$GPXUP;3635;08:09:21;0;49	97608;8	43469;0;0;56;
$GPXUP;3635;08:09:22;0;49	976;8	43453;0;0;51;
$GPXUP;3635;08:09:23;0;49	97588;8	43443;0;0;49;
$GPXUP;3635;08:09:24;0;49	97574;8	43439;0;0;50;
$GPXUP;3635;08:09:25;0;49	97561;8	43438;0;0;50;
$GPXUP;3635;08:09:26;0;49	97548;8	43441;0;0;50;
$GPXUP;3635;08:09:27;0;49	97536;8	43446;0;0;45;
$GPXUP;3635;08:09:28;0;49	97526;8	43452;0;0;45;
$GPXUP;3635;08:09:29;0;49	97514;8	43458;0;0;48;
$GPXUP;3635;08:09:30;0;49	97502;8	4346;0;0;46;
$GPXUP;3635;08:09:31;0;49	97489;8	43458;0;0;49;
$GPXUP;3635;08:09:32;0;49	97477;8	43449;0;0;51;
$GPXUP;3635;08:09:33;0;49	97467;8	43432;0;0;58;
$GPXUP;3635;08:09:34;0;49	97461;8	43409;0;0;57;
$GPXUP;3635;08:09:35;0;49	9746;8	43386;0;0;56;
$GPXUP;3635;08:09:36;0;49	97462;8	43361;0;0;57;
$GPXUP;3635;08:09:37;0;49	97468;8	43336;0;0;59;
$GPXUP;3635;08:09:38;0;49	97478;8	43315;0;0;58;
$GPXUP;3635;08:09:39;0;49	97491;8	43296;0;0;63;
$GPXUP;3635;08:09:40;0;49	97503;8	43279;0;0;63;
$GPXUP;3635;08:09:41;0;49	97515;8	43261;0;0;63;
$GPXUP;3635;08:09:42;0;49	97526;8	43242;0;0;64;
$GPXUP;3635;08:09:43;0;49	97536;8	43222;0;0;64;
$GPXUP;3635;08:09:44;0;49	97547;8	43204;0;0;65;
$GPXUP;3635;08:09:45;0;49	97558;8	43184;0;0;66;
$GPXUP;3635;08:09:46;0;49	97568;8	43163;0;0;67;
$GPXUP;3635;08:09:47;0;49	97577;8	43141;0;0;66;
$GPXUP;3635;08:09:48;0;49	97586;8	4312;0;0;64;
$GPXUP;3635;08:09:49;0;49	97596;8	43101;0;0;64;
$GPXUP;3635;08:09:50;0;49	97608;8	43085;0;0;64;
$GPXUP;3635;08:09:51;0;49	97622;8	43071;0;0;64;
$GPXUP;3635;08:09:52;0;49	97636;8	43061;0;0;64;
$GPXUP;3635;08:09:53;0;49	97652;8	43054;0;0;63;
$GPXUP;3635;08:09:54;0;49	97668;8	4305;0;0;62;
$GPXUP;3635;08:09:55;0;49	97683;8	43049;0;0;60;
$GPXUP;3635;08:09:56;0;49	97699;8	43051;0;0;59;
$GPXUP;3635;08:09:57;0;49	97714;8	43054;0;0;58;
$GPXUP;3635;08:09:58;0;49	97728;8	43055;0;0;58;
$GPXUP;3635;08:09:59;0;49	97743;8	43054;0;0;57;
$GPXUP;3635;08:10:00;0;49	97757;8	43056;0;0;55;
$GPXUP;3635;08:10:01;0;49	9777;8	4306;0;0;55;
$GPXUP;3635;08:10:02;0;49	97783;8	43068;0;0;57;
$GPXUP;3635;08:10:03;0;49	97797;8	43075;0;0;58;
$GPXUP;3635;08:10:04;0;49	97811;8	43078;0;0;57;
$GPXUP;3635;08:10:05;0;49	97826;8	43078;0;0;61;
$GPXUP;3635;08:10:06;0;49	97842;8	43076;0;0;66;
$GPXUP;3635;08:10:07;0;49	97858;8	43077;0;0;64;
$GPXUP;3635;08:10:08;0;49	97873;8	4308;0;0;61;
$GPXUP;3635;08:10:09;0;49	97888;8	43088;0;0;61;
$GPXUP;3635;08:10:10;0;49	97902;8	43098;0;0;62;
$GPXUP;3635;08:10:11;0;49	97916;8	4311;0;0;62;
$GPXUP;3635;08:10:12;0;49	9793;8	43121;0;0;61;
$GPXUP;3635;08:10:13;0;49	97943;8	43132;0;0;58;
$GPXUP;3635;08:10:14;0;49	97956;8	43141;0;0;55;
$GPXUP;3635;08:10:15;0;49	9797;8	43146;0;0;55;
$GPXUP;3635;08:10:16;0;49	97983;8	43152;0;0;58;
$GPXUP;3635;08:10:17;0;49	97997;8	4316;0;0;59;
$GPXUP;3635;08:10:18;0;49	98011;8	43166;0;0;59;
$GPXUP;3635;08:10:19;0;49	98026;8	43166;0;0;59;
$GPXUP;3635;08:10:20;0;49	9804;8	43162;0;0;60;
$GPXUP;3635;08:10:21;0;49	98055;8	43156;0;0;58;
$GPXUP;3635;08:10:22;0;49	98069;8	4315;0;0;55;
$GPXUP;3635;08:10:23;0;49	98082;8	43144;0;0;55;
$GPXUP;3635;08:10:24;0;49	98096;8	43139;0;0;57;
$GPXUP;3635;08:10:25;0;49	9811;8	43134;0;0;58;
$GPXUP;3635;08:10:26;0;49	98124;8	43131;0;0;58;
$GPXUP;3635;08:10:27;0;49	98139;8	43128;0;0;58;
$GPXUP;3635;08:10:28;0;49	98153;8	43125;0;0;57;
$GPXUP;3635;08:10:29;0;49	98167;8	43126;0;0;58;
$GPXUP;3635;08:10:30;0;49	98182;8	43134;0;0;60;
$GPXUP;3635;08:10:31;0;49	98196;8	43144;0;0;59;
$GPXUP;3635;08:10:32;0;49	98208;8	43155;0;0;57;
$GPXUP;3635;08:10:33;0;49	98221;8	43166;0;0;56;
$GPXUP;3635;08:10:34;0;49	98234;8	43174;0;0;55;
$GPXUP;3635;08:10:35;0;49	98247;8	43179;0;0;54;
$GPXUP;3635;08:10:36;0;49	98261;8	43182;0;0;57;
$GPXUP;3635;08:10:37;0;49	98276;8	43182;0;0;61;
$GPXUP;3635;08:10:38;0;49	98291;8	43183;0;0;62;
$GPXUP;3635;08:10:39;0;49	98306;8	43186;0;0;63;
$GPXUP;3635;08:10:40;0;49	98322;8	43189;0;0;63;
$GPXUP;3635;08:10:41;0;49	98337;8	43191;0;0;62;
$GPXUP;3635;08:10:42;0;49	98353;8	43191;0;0;62;
$GPXUP;3635;08:10:43;0;49	98368;8	4319;0;0;61;
$GPXUP;3635;08:10:44;0;49	98383;8	4319;0;0;59;
$GPXUP;3635;08:10:45;0;49	98398;8	43192;0;0;58;
$GPXUP;3635;08:10:46;0;49	98412;8	43195;0;0;59;
$GPXUP;3635;08:10:47;0;49	98427;8	43197;0;0;60;
$GPXUP;3635;08:10:48;0;49	98442;8	43201;0;0;59;
$GPXUP;3635;08:10:49;0;49	98455;8	43208;0;0;58;
$GPXUP;3635;08:10:50;0;49	98468;8	43216;0;0;57;
$GPXUP;3635;08:10:51;0;49	98482;8	43222;0;0;54;
$GPXUP;3635;08:10:52;0;49	98495;8	43222;0;0;54;
$GPXUP;3635;08:10:53;0;49	98509;8	43214;0;0;57;
$GPXUP;3635;08:10:54;0;49	98523;8	43204;0;0;60;
$GPXUP;3635;08:10:55;0;49	98536;8	43195;0;0;59;
$GPXUP;3635;08:10:56;0;49	9855;8	43188;0;0;58;
$GPXUP;3635;08:10:57;0;49	98564;8	43184;0;0;54;
$GPXUP;3635;08:10:58;0;49	98578;8	43186;0;0;55;
$GPXUP;3635;08:10:59;0;49	98592;8	43189;0;0;56;
$GPXUP;3635;08:11:00;0;49	98606;8	43189;0;0;57;
$GPXUP;3635;08:11:01;0;49	9862;8	43184;0;0;59;
$GPXUP;3635;08:11:02;0;49	98635;8	43177;0;0;59;
$GPXUP;3635;08:11:03;0;49	98649;8	43174;0;0;56;
$GPXUP;3635;08:11:04;0;49	98663;8	43175;0;0;55;
$GPXUP;3635;08:11:05;0;49	98676;8	43182;0;0;56;
$GPXUP;3635;08:11:06;0;49	98688;8	43194;0;0;55;
$GPXUP;3635;08:11:07;0;49	98699;8	43206;0;0;55;
$GPXUP;3635;08:11:08;0;49	9871;8	43218;0;0;56;
$GPXUP;3635;08:11:09;0;49	98722;8	4323;0;0;58;
$GPXUP;3635;08:11:10;0;49	98734;8	43244;0;0;59;
$GPXUP;3635;08:11:11;0;49	98746;8	43256;0;0;59;
$GPXUP;3635;08:11:12;0;49	9876;8	43266;0;0;60;
$GPXUP;3635;08:11:13;0;49	98774;8	43274;0;0;60;
$GPXUP;3635;08:11:14;0;49	98789;8	43279;0;0;62;
$GPXUP;3635;08:11:15;0;49	98805;8	43281;0;0;62;
$GPXUP;3635;08:11:16;0;49	9882;8	43279;0;0;59;
$GPXUP;3635;08:11:17;0;49	98834;8	43276;0;0;59;
$GPXUP;3635;08:11:18;0;49	98849;8	4327;0;0;59;
$GPXUP;3635;08:11:19;0;49	98863;8	43262;0;0;60;
$GPXUP;3635;08:11:20;0;49	98876;8	43253;0;0;60;
$GPXUP;3635;08:11:21;0;49	9889;8	43244;0;0;59;
$GPXUP;3635;08:11:22;0;49	98904;8	43238;0;0;56;
$GPXUP;3635;08:11:23;0;49	98918;8	43235;0;0;55;
$GPXUP;3635;08:11:23;0;49	98931;8	4323;0;0;55;
$GPXUP;3635;08:11:24;0;49	98944;8	43223;0;0;54;
$GPXUP;3635;08:11:25;0;49	98957;8	43216;0;0;55;
$GPXUP;3635;08:11:26;0;49	9897;8	43213;0;0;53;
$GPXUP;3635;08:11:27;0;49	98984;8	43217;0;0;54;
$GPXUP;3635;08:11:28;0;49	98996;8	43227;0;0;57;
$GPXUP;3635;08:11:29;0;49	99006;8	43241;0;0;57;
$GPXUP;3635;08:11:30;0;49	99015;8	43259;0;0;58;
$GPXUP;3635;08:11:31;0;49	99023;8	43277;0;0;58;
$GPXUP;3635;08:11:32;0;49	99032;8	43296;0;0;57;
$GPXUP;3635;08:11:33;0;49	99042;8	43312;0;0;55;
$GPXUP;3635;08:11:34;0;49	99052;8	43326;0;0;54;
$GPXUP;3635;08:11:35;0;49	99063;8	43339;0;0;55;
$GPXUP;3635;08:11:36;0;49	99073;8	43353;0;0;55;
$GPXUP;3635;08:11:37;0;49	99082;8	43369;0;0;54;
$GPXUP;3635;08:11:38;0;49	9909;8	43387;0;0;53;
$GPXUP;3635;08:11:39;0;49	99094;8	43405;0;0;51;
$GPXUP;3635;08:11:40;0;49	99097;8	43423;0;0;49;
$GPXUP;3635;08:11:41;0;49	99099;8	43442;0;0;49;
$GPXUP;3635;08:11:42;0;49	991;8	43461;0;0;47;
$GPXUP;3635;08:11:43;0;49	99099;8	43479;0;0;46;
$GPXUP;3635;08:11:44;0;49	991;8	43497;0;0;44;
$GPXUP;3635;08:11:45;0;49	99102;8	43514;0;0;44;
$GPXUP;3635;08:11:46;0;49	99108;8	43529;0;0;44;
$GPXUP;3635;08:11:47;0;49	99118;8	43543;0;0;50;
$GPXUP;3635;08:11:48;0;49	99132;8	43553;0;0;54;
$GPXUP;3635;08:11:49;0;49	99147;8	43559;0;0;57;
$GPXUP;3635;08:11:50;0;49	99164;8	43559;0;0;62;
$GPXUP;3635;08:11:51;0;49	99182;8	43555;0;0;65;
$GPXUP;3635;08:11:52;0;49	99198;8	43554;0;0;64;
$GPXUP;3635;08:11:53;0;49	99215;8	43554;0;0;64;
$GPXUP;3635;08:11:54;0;49	99231;8	43554;0;0;63;
$GPXUP;3635;08:11:55;0;49	99247;8	43556;0;0;62;
$GPXUP;3635;08:11:56;0;49	99262;8	43557;0;0;61;
$GPXUP;3635;08:11:57;0;49	99278;8	43556;0;0;61;
$GPXUP;3635;08:11:58;0;49	99293;8	43553;0;0;62;
$GPXUP;3635;08:11:59;0;49	99308;8	43546;0;0;62;
$GPXUP;3635;08:12:00;0;49	99323;8	4354;0;0;60;
$GPXUP;3635;08:12:01;0;49	99337;8	43537;0;0;57;
$GPXUP;3635;08:12:02;0;49	99351;8	43536;0;0;57;
$GPXUP;3635;08:12:03;0;49	99366;8	43537;0;0;59;
$GPXUP;3635;08:12:04;0;49	9938;8	43537;0;0;59;
$GPXUP;3635;08:12:05;0;49	99395;8	43535;0;0;59;
$GPXUP;3635;08:12:06;0;49	9941;8	43533;0;0;60;
$GPXUP;3635;08:12:07;0;49	99425;8	4353;0;0;61;
$GPXUP;3635;08:12:08;0;49	9944;8	43526;0;0;63;
$GPXUP;3635;08:12:09;0;49	99456;8	43522;0;0;63;
$GPXUP;3635;08:12:10;0;49	99472;8	4352;0;0;61;
$GPXUP;3635;08:12:11;0;49	99487;8	43518;0;0;59;
$GPXUP;3635;08:12:12;0;49	99501;8	43516;0;0;56;
$GPXUP;3635;08:12:13;0;49	99515;8	43516;0;0;57;
$GPXUP;3635;08:12:14;0;49	9953;8	43513;0;0;58;
$GPXUP;3635;08:12:15;0;49	99543;8	43508;0;0;55;
$GPXUP;3635;08:12:16;0;49	99556;8	43505;0;0;52;
$GPXUP;3635;08:12:17;0;49	99568;8	43506;0;0;50;
$GPXUP;3635;08:12:18;0;49	99581;8	43508;0;0;51;
$GPXUP;3635;08:12:19;0;49	99594;8	43508;0;0;53;
$GPXUP;3635;08:12:20;0;49	99607;8	43507;0;0;54;
$GPXUP;3635;08:12:21;0;49	99621;8	43502;0;0;55;
$GPXUP;3635;08:12:22;0;49	99634;8	43492;0;0;57;
$GPXUP;3635;08:12:23;0;49	99647;8	43484;0;0;59;
$GPXUP;3635;08:12:24;0;49	99661;8	43478;0;0;58;
$GPXUP;3635;08:12:25;0;49	99676;8	43476;0;0;59;
$GPXUP;3635;08:12:26;0;49	9969;8	43476;0;0;59;
$GPXUP;3635;08:12:27;0;49	99705;8	43478;0;0;58;
$GPXUP;3635;08:12:28;0;49	99719;8	43478;0;0;57;
$GPXUP;3635;08:12:29;0;49	99734;8	43477;0;0;58;
$GPXUP;3635;08:12:30;0;49	99747;8	4347;0;0;58;
$GPXUP;3635;08:12:31;0;49	99761;8	43462;0;0;57;
$GPXUP;3635;08:12:32;0;49	99774;8	43454;0;0;54;
$GPXUP;3635;08:12:33;0;49	99787;8	43449;0;0;53;
$GPXUP;3635;08:12:34;0;49	998;8	43448;0;0;50;
$GPXUP;3635;08:12:35;0;49	99812;8	43451;0;0;48;
$GPXUP;3635;08:12:36;0;49	99824;8	43454;0;0;47;
$GPXUP;3635;08:12:37;0;49	99836;8	43456;0;0;50;
$GPXUP;3635;08:12:38;0;49	99848;8	4346;0;0;53;
$GPXUP;3635;08:12:39;0;49	99861;8	43464;0;0;55;
$GPXUP;3635;08:12:40;0;49	99875;8	4347;0;0;56;
$GPXUP;3635;08:12:41;0;49	99888;8	43478;0;0;57;
$GPXUP;3635;08:12:42;0;49	999;8	43488;0;0;57;
$GPXUP;3635;08:12:43;0;49	99913;8	43499;0;0;58;
$GPXUP;3635;08:12:44;0;49	99925;8	4351;0;0;58;
$GPXUP;3635;08:12:45;0;49	99936;8	43524;0;0;60;
$GPXUP;3635;08:12:46;0;49	99946;8	43542;0;0;60;
$GPXUP;3635;08:12:47;0;49	99954;8	43561;0;0;60;
$GPXUP;3635;08:12:48;0;49	9996;8	43582;0;0;61;
$GPXUP;3635;08:12:49;0;49	99966;8	43604;0;0;59;
$GPXUP;3635;08:12:50;0;49	99967;8	43626;0;0;58;
$GPXUP;3635;08:12:51;0;49	99964;8	43647;0;0;56;
$GPXUP;3635;08:12:52;0;49	99963;8	43669;0;0;56;
$GPXUP;3635;08:12:53;0;49	99964;8	43691;0;0;58;
$GPXUP;3635;08:12:54;0;49	99965;8	43714;0;0;58;
$GPXUP;3635;08:12:55;0;49	99967;8	43737;0;0;59;
$GPXUP;3635;08:12:56;0;49	99972;8	43758;0;0;57;
$GPXUP;3635;08:12:57;0;49	99979;8	43776;0;0;48;
$GPXUP;3635;08:12:58;0;49	9999;8	43787;0;0;45;
$GPXUP;3635;08:12:59;0;50	00005;8	43793;0;0;49;
$GPXUP;3635;08:13:00;0;50	00021;8	43793;0;0;56;
$GPXUP;3635;08:13:01;0;50	00037;8	43791;0;0;54;
$GPXUP;3635;08:13:02;0;50	00053;8	43791;0;0;55;
$GPXUP;3635;08:13:03;0;50	00067;8	43794;0;0;54;
$GPXUP;3635;08:13:04;0;50	00081;8	43799;0;0;56;
$GPXUP;3635;08:13:05;0;50	00095;8	43804;0;0;58;
$GPXUP;3635;08:13:06;0;50	0011;8	4381;0;0;59;
$GPXUP;3635;08:13:07;0;50	00124;8	43816;0;0;60;
$GPXUP;3635;08:13:08;0;50	00138;8	43824;0;0;61;
$GPXUP;3635;08:13:09;0;50	00152;8	43832;0;0;59;
$GPXUP;3635;08:13:10;0;50	00168;8	43836;0;0;59;
$GPXUP;3635;08:13:11;0;50	00183;8	43834;0;0;59;
$GPXUP;3635;08:13:12;0;50	00198;8	43827;0;0;59;
$GPXUP;3635;08:13:13;0;50	00211;8	43821;0;0;55;
$GPXUP;3635;08:13:14;0;50	00224;8	43819;0;0;54;
$GPXUP;3635;08:13:15;0;50	00237;8	43822;0;0;52;
$GPXUP;3635;08:13:16;0;50	00251;8	43827;0;0;53;
$GPXUP;3635;08:13:17;0;50	00264;8	43829;0;0;56;
$GPXUP;3635;08:13:18;0;50	00278;8	43829;0;0;55;
$GPXUP;3635;08:13:19;0;50	00292;8	43831;0;0;53;
$GPXUP;3635;08:13:20;0;50	00304;8	43839;0;0;54;
$GPXUP;3635;08:13:21;0;50	00314;8	43852;0;0;55;
$GPXUP;3635;08:13:22;0;50	00325;8	43866;0;0;55;
$GPXUP;3635;08:13:23;0;50	00336;8	43878;0;0;53;
$GPXUP;3635;08:13:24;0;50	00346;8	4389;0;0;49;
$GPXUP;3635;08:13:25;0;50	00356;8	43899;0;0;48;
$GPXUP;3635;08:13:26;0;50	00368;8	43905;0;0;50;
$GPXUP;3635;08:13:27;0;50	00381;8	43909;0;0;54;
$GPXUP;3635;08:13:28;0;50	00394;8	43913;0;0;56;
$GPXUP;3635;08:13:29;0;50	00408;8	43917;0;0;54;
$GPXUP;3635;08:13:30;0;50	00421;8	43922;0;0;55;
$GPXUP;3635;08:13:31;0;50	00434;8	4393;0;0;56;
$GPXUP;3635;08:13:32;0;50	00447;8	43939;0;0;56;
$GPXUP;3635;08:13:33;0;50	00459;8	43949;0;0;54;
$GPXUP;3635;08:13:34;0;50	00471;8	43957;0;0;54;
$GPXUP;3635;08:13:35;0;50	00484;8	43963;0;0;55;
$GPXUP;3635;08:13:36;0;50	00498;8	43965;0;0;55;
$GPXUP;3635;08:13:37;0;50	00512;8	43967;0;0;55;
$GPXUP;3635;08:13:38;0;50	00525;8	4397;0;0;52;
$GPXUP;3635;08:13:39;0;50	00538;8	43972;0;0;53;
$GPXUP;3635;08:13:40;0;50	00551;8	43973;0;0;52;
$GPXUP;3635;08:13:41;0;50	00564;8	43976;0;0;50;
$GPXUP;3635;08:13:42;0;50	00576;8	43982;0;0;51;
$GPXUP;3635;08:13:43;0;50	00585;8	43993;0;0;50;
$GPXUP;3635;08:13:44;0;50	00592;8	44012;0;0;57;
$GPXUP;3635;08:13:45;0;50	006;8	4403;0;0;54;
$GPXUP;3635;08:13:46;0;50	00606;8	44048;0;0;52;
$GPXUP;3635;08:13:47;0;50	00614;8	44065;0;0;49;
$GPXUP;3635;08:13:48;0;50	00622;8	44079;0;0;48;
$GPXUP;3635;08:13:49;0;50	00632;8	4409;0;0;50;
$GPXUP;3635;08:13:50;0;50	00644;8	441;0;0;56;
$GPXUP;3635;08:13:51;0;50	00658;8	4411;0;0;61;
$GPXUP;3635;08:13:52;0;50	00673;8	44117;0;0;61;
$GPXUP;3635;08:13:53;0;50	00689;8	4412;0;0;64;
$GPXUP;3635;08:13:54;0;50	00705;8	44123;0;0;63;
$GPXUP;3635;08:13:55;0;50	0072;8	44126;0;0;59;
$GPXUP;3635;08:13:56;0;50	00734;8	44132;0;0;57;
$GPXUP;3635;08:13:57;0;50	00746;8	44141;0;0;54;
$GPXUP;3635;08:13:58;0;50	00756;8	44154;0;0;51;
$GPXUP;3635;08:13:59;0;50	00766;8	44166;0;0;52;
$GPXUP;3635;08:14:00;0;50	00777;8	44176;0;0;52;
$GPXUP;3635;08:14:01;0;50	0079;8	44182;0;0;54;
$GPXUP;3635;08:14:02;0;50	00802;8	44188;0;0;52;
$GPXUP;3635;08:14:03;0;50	00814;8	44198;0;0;54;
$GPXUP;3635;08:14:04;0;50	00822;8	44212;0;0;52;
$GPXUP;3635;08:14:05;0;50	00829;8	4423;0;0;52;
$GPXUP;3635;08:14:06;0;50	00835;8	44248;0;0;52;
$GPXUP;3635;08:14:07;0;50	0084;8	44267;0;0;52;
$GPXUP;3635;08:14:08;0;50	00843;8	44287;0;0;51;
$GPXUP;3635;08:14:09;0;50	00845;8	44306;0;0;48;
$GPXUP;3635;08:14:10;0;50	00848;8	44324;0;0;46;
$GPXUP;3635;08:14:11;0;50	00853;8	44339;0;0;45;
$GPXUP;3635;08:14:12;0;50	00861;8	44352;0;0;43;
$GPXUP;3635;08:14:13;0;50	00872;8	44363;0;0;50;
$GPXUP;3635;08:14:14;0;50	00887;8	44371;0;0;58;
$GPXUP;3635;08:14:15;0;50	00901;8	44379;0;0;58;
$GPXUP;3635;08:14:16;0;50	00916;8	44387;0;0;59;
$GPXUP;3635;08:14:17;0;50	00929;8	44396;0;0;59;
$GPXUP;3635;08:14:18;0;50	00942;8	44408;0;0;58;
$GPXUP;3635;08:14:19;0;50	00954;8	4442;0;0;56;
$GPXUP;3635;08:14:20;0;50	00965;8	44433;0;0;54;
$GPXUP;3635;08:14:21;0;50	00974;8	44449;0;0;55;
$GPXUP;3635;08:14:22;0;50	00983;8	44466;0;0;56;
$GPXUP;3635;08:14:23;0;50	00992;8	44482;0;0;54;
$GPXUP;3635;08:14:24;0;50	01002;8	44496;0;0;52;
$GPXUP;3635;08:14:25;0;50	01013;8	44506;0;0;50;
$GPXUP;3635;08:14:26;0;50	01024;8	44516;0;0;49;
$GPXUP;3635;08:14:27;0;50	01034;8	44527;0;0;47;
$GPXUP;3635;08:14:28;0;50	01042;8	4454;0;0;46;
$GPXUP;3635;08:14:29;0;50	0105;8	44554;0;0;47;
$GPXUP;3635;08:14:30;0;50	01059;8	44567;0;0;50;
$GPXUP;3635;08:14:31;0;50	01068;8	44581;0;0;52;
$GPXUP;3635;08:14:32;0;50	01076;8	44597;0;0;53;
$GPXUP;3635;08:14:33;0;50	01084;8	44614;0;0;55;
$GPXUP;3635;08:14:34;0;50	01092;8	44631;0;0;57;
$GPXUP;3635;08:14:35;0;50	01101;8	44648;0;0;57;
$GPXUP;3635;08:14:36;0;50	01111;8	44665;0;0;57;
$GPXUP;3635;08:14:37;0;50	0112;8	44681;0;0;56;
$GPXUP;3635;08:14:38;0;50	01132;8	44695;0;0;55;
$GPXUP;3635;08:14:39;0;50	01144;8	44704;0;0;55;
$GPXUP;3635;08:14:40;0;50	01157;8	44713;0;0;56;
$GPXUP;3635;08:14:41;0;50	0117;8	44722;0;0;56;
$GPXUP;3635;08:14:42;0;50	01183;8	44729;0;0;58;
$GPXUP;3635;08:14:43;0;50	01197;8	44734;0;0;59;
$GPXUP;3635;08:14:44;0;50	01212;8	4474;0;0;57;
$GPXUP;3635;08:14:45;0;50	01225;8	44746;0;0;56;
$GPXUP;3635;08:14:46;0;50	01238;8	44756;0;0;57;
$GPXUP;3635;08:14:47;0;50	0125;8	44767;0;0;60;
$GPXUP;3635;08:14:48;0;50	01264;8	44779;0;0;59;
$GPXUP;3635;08:14:49;0;50	01277;8	44788;0;0;57;
$GPXUP;3635;08:14:50;0;50	01289;8	44798;0;0;54;
$GPXUP;3635;08:14:51;0;50	013;8	4481;0;0;53;
$GPXUP;3635;08:14:52;0;50	0131;8	44823;0;0;51;
$GPXUP;3635;08:14:53;0;50	0132;8	44836;0;0;51;
$GPXUP;3635;08:14:54;0;50	01328;8	44851;0;0;50;
$GPXUP;3635;08:14:55;0;50	01336;8	44865;0;0;49;
$GPXUP;3635;08:14:56;0;50	01347;8	44877;0;0;54;
$GPXUP;3635;08:14:57;0;50	01359;8	44888;0;0;54;
$GPXUP;3635;08:14:58;0;50	0137;8	449;0;0;53;
$GPXUP;3635;08:14:59;0;50	0138;8	44913;0;0;56;
$GPXUP;3635;08:15:00;0;50	0139;8	44929;0;0;56;
$GPXUP;3635;08:15:01;0;50	01399;8	44945;0;0;54;
$GPXUP;3635;08:15:02;0;50	01407;8	44962;0;0;54;
$GPXUP;3635;08:15:03;0;50	01417;8	44976;0;0;54;
$GPXUP;3635;08:15:04;0;50	01428;8	44988;0;0;56;
$GPXUP;3635;08:15:05;0;50	0144;8	45;0;0;56;
$GPXUP;3635;08:15:06;0;50	01453;8	45011;0;0;59;
$GPXUP;3635;08:15:07;0;50	01465;8	45024;0;0;61;
$GPXUP;3635;08:15:08;0;50	01478;8	45037;0;0;61;
$GPXUP;3635;08:15:09;0;50	01488;8	45052;0;0;57;
$GPXUP;3635;08:15:10;0;50	01498;8	45068;0;0;56;
$GPXUP;3635;08:15:11;0;50	01509;8	45083;0;0;58;
$GPXUP;3635;08:15:12;0;50	0152;8	45097;0;0;57;
$GPXUP;3635;08:15:13;0;50	01531;8	45111;0;0;55;
$GPXUP;3635;08:15:14;0;50	01541;8	45125;0;0;54;
$GPXUP;3635;08:15:15;0;50	01549;8	45141;0;0;54;
$GPXUP;3635;08:15:16;0;50	01554;8	45159;0;0;52;
$GPXUP;3635;08:15:17;0;50	01556;8	45178;0;0;50;
$GPXUP;3635;08:15:18;0;50	01555;8	45196;0;0;49;
$GPXUP;3635;08:15:19;0;50	01554;8	45216;0;0;50;
$GPXUP;3635;08:15:20;0;50	01555;8	45235;0;0;49;
$GPXUP;3635;08:15:21;0;50	01557;8	45254;0;0;48;
$GPXUP;3635;08:15:22;0;50	0156;8	45272;0;0;50;
$GPXUP;3635;08:15:23;0;50	01563;8	45292;0;0;54;
$GPXUP;3635;08:15:24;0;50	01566;8	45312;0;0;57;
$GPXUP;3635;08:15:25;0;50	01568;8	45334;0;0;57;
$GPXUP;3635;08:15:26;0;50	01569;8	45356;0;0;57;
$GPXUP;3635;08:15:27;0;50	0157;8	45378;0;0;58;
$GPXUP;3635;08:15:28;0;50	01569;8	45401;0;0;60;
$GPXUP;3635;08:15:29;0;50	01567;8	45424;0;0;60;
$GPXUP;3635;08:15:30;0;50	01566;8	45448;0;0;60;
$GPXUP;3635;08:15:31;0;50	01567;8	45472;0;0;61;
$GPXUP;3635;08:15:32;0;50	01572;8	45494;0;0;57;
$GPXUP;3635;08:15:33;0;50	01584;8	45504;0;0;47;
$GPXUP;3635;08:15:34;0;50	01601;8	45508;0;0;51;
$GPXUP;3635;08:15:35;0;50	01617;8	4551;0;0;53;
$GPXUP;3635;08:15:36;0;50	01631;8	45514;0;0;54;
$GPXUP;3635;08:15:37;0;50	01645;8	4552;0;0;54;
$GPXUP;3635;08:15:38;0;50	01658;8	45527;0;0;54;
$GPXUP;3635;08:15:39;0;50	0167;8	45538;0;0;54;
$GPXUP;3635;08:15:40;0;50	01681;8	45548;0;0;53;
$GPXUP;3635;08:15:41;0;50	01694;8	45556;0;0;55;
$GPXUP;3635;08:15:42;0;50	01708;8	45563;0;0;60;
$GPXUP;3635;08:15:43;0;50	01721;8	45572;0;0;57;
$GPXUP;3635;08:15:44;0;50	01733;8	45584;0;0;55;
$GPXUP;3635;08:15:45;0;50	01744;8	45596;0;0;52;
$GPXUP;3635;08:15:46;0;50	01756;8	45605;0;0;52;
$GPXUP;3635;08:15:47;0;50	01768;8	45613;0;0;55;
$GPXUP;3635;08:15:48;0;50	01781;8	45621;0;0;57;
$GPXUP;3635;08:15:49;0;50	01795;8	45626;0;0;58;
$GPXUP;3635;08:15:50;0;50	01809;8	4563;0;0;59;
$GPXUP;3635;08:15:51;0;50	01824;8	45633;0;0;61;
$GPXUP;3635;08:15:52;0;50	01839;8	45638;0;0;62;
$GPXUP;3635;08:15:53;0;50	01854;8	45644;0;0;61;
$GPXUP;3635;08:15:54;0;50	01869;8	45652;0;0;61;
$GPXUP;3635;08:15:55;0;50	01882;8	45663;0;0;60;
$GPXUP;3635;08:15:56;0;50	01894;8	45678;0;0;59;
$GPXUP;3635;08:15:57;0;50	01904;8	45694;0;0;59;
$GPXUP;3635;08:15:58;0;50	01914;8	45711;0;0;56;
$GPXUP;3635;08:15:59;0;50	01921;8	45728;0;0;52;
$GPXUP;3635;08:16:00;0;50	01929;8	45743;0;0;49;
$GPXUP;3635;08:16:01;0;50	01938;8	45757;0;0;50;
$GPXUP;3635;08:16:02;0;50	01948;8	45769;0;0;52;
$GPXUP;3635;08:16:03;0;50	01959;8	4578;0;0;51;
$GPXUP;3635;08:16:04;0;50	0197;8	45788;0;0;50;
$GPXUP;3635;08:16:05;0;50	01982;8	45794;0;0;47;
$GPXUP;3635;08:16:06;0;50	01994;8	45795;0;0;47;
$GPXUP;3635;08:16:07;0;50	02008;8	4579;0;0;53;
$GPXUP;3635;08:16:08;0;50	02022;8	45779;0;0;56;
$GPXUP;3635;08:16:09;0;50	02034;8	45769;0;0;54;
$GPXUP;3635;08:16:10;0;50	02046;8	45761;0;0;54;
$GPXUP;3635;08:16:11;0;50	02059;8	4576;0;0;51;
$GPXUP;3635;08:16:12;0;50	02071;8	45763;0;0;49;
$GPXUP;3635;08:16:13;0;50	02082;8	45775;0;0;52;
$GPXUP;3635;08:16:14;0;50	0209;8	4579;0;0;52;
$GPXUP;3635;08:16:15;0;50	021;8	45805;0;0;52;
$GPXUP;3635;08:16:16;0;50	0211;8	45818;0;0;52;
$GPXUP;3635;08:16:17;0;50	02121;8	45829;0;0;52;
$GPXUP;3635;08:16:18;0;50	02133;8	45838;0;0;53;
$GPXUP;3635;08:16:19;0;50	02145;8	45848;0;0;53;
$GPXUP;3635;08:16:20;0;50	02154;8	45861;0;0;53;
$GPXUP;3635;08:16:21;0;50	02162;8	45878;0;0;52;
$GPXUP;3635;08:16:22;0;50	02168;8	45895;0;0;51;
$GPXUP;3635;08:16:23;0;50	02174;8	45912;0;0;49;
$GPXUP;3635;08:16:24;0;50	02181;8	45928;0;0;50;
$GPXUP;3635;08:16:25;0;50	02188;8	45943;0;0;50;
$GPXUP;3635;08:16:26;0;50	02198;8	45956;0;0;52;
$GPXUP;3635;08:16:27;0;50	0221;8	45968;0;0;56;
$GPXUP;3635;08:16:28;0;50	02224;8	4598;0;0;61;
$GPXUP;3635;08:16:29;0;50	02236;8	45993;0;0;59;
$GPXUP;3635;08:16:30;0;50	02246;8	46008;0;0;55;
$GPXUP;3635;08:16:31;0;50	02256;8	46023;0;0;55;
$GPXUP;3635;08:16:32;0;50	02267;8	46037;0;0;54;
$GPXUP;3635;08:16:33;0;50	02279;8	46049;0;0;56;
$GPXUP;3635;08:16:34;0;50	02291;8	4606;0;0;55;
$GPXUP;3635;08:16:35;0;50	02302;8	46074;0;0;57;
$GPXUP;3635;08:16:36;0;50	0231;8	46091;0;0;58;
$GPXUP;3635;08:16:37;0;50	02316;8	46111;0;0;57;
$GPXUP;3635;08:16:38;0;50	02322;8	46131;0;0;54;
$GPXUP;3635;08:16:39;0;50	02329;8	46148;0;0;51;
$GPXUP;3635;08:16:40;0;50	02337;8	46163;0;0;49;
$GPXUP;3635;08:16:41;0;50	02346;8	46177;0;0;52;
$GPXUP;3635;08:16:42;0;50	02355;8	46192;0;0;55;
$GPXUP;3635;08:16:43;0;50	02366;8	46205;0;0;58;
$GPXUP;3635;08:16:44;0;50	02378;8	46218;0;0;61;
$GPXUP;3635;08:16:45;0;50	02391;8	46231;0;0;59;
$GPXUP;3635;08:16:46;0;50	02403;8	46244;0;0;56;
$GPXUP;3635;08:16:47;0;50	02414;8	46257;0;0;54;
$GPXUP;3635;08:16:48;0;50	02426;8	4627;0;0;54;
$GPXUP;3635;08:16:49;0;50	02436;8	46282;0;0;54;
$GPXUP;3635;08:16:50;0;50	02447;8	46296;0;0;53;
$GPXUP;3635;08:16:51;0;50	02456;8	46308;0;0;48;
$GPXUP;3635;08:16:52;0;50	02464;8	46322;0;0;46;
$GPXUP;3635;08:16:53;0;50	02473;8	46334;0;0;47;
$GPXUP;3635;08:16:54;0;50	02483;8	46346;0;0;52;
$GPXUP;3635;08:16:55;0;50	02493;8	46358;0;0;53;
$GPXUP;3635;08:16:56;0;50	02502;8	46373;0;0;53;
$GPXUP;3635;08:16:57;0;50	0251;8	46389;0;0;53;
$GPXUP;3635;08:16:58;0;50	02519;8	46404;0;0;53;
$GPXUP;3635;08:16:59;0;50	02529;8	46418;0;0;54;
$GPXUP;3635;08:17:00;0;50	0254;8	4643;0;0;56;
$GPXUP;3635;08:17:01;0;50	02551;8	46444;0;0;55;
$GPXUP;3635;08:17:02;0;50	0256;8	4646;0;0;55;
$GPXUP;3635;08:17:03;0;50	0257;8	46475;0;0;55;
$GPXUP;3635;08:17:04;0;50	02581;8	46488;0;0;56;
$GPXUP;3635;08:17:05;0;50	02594;8	46499;0;0;57;
$GPXUP;3635;08:17:06;0;50	02606;8	4651;0;0;56;
$GPXUP;3635;08:17:07;0;50	02618;8	46522;0;0;54;
$GPXUP;3635;08:17:08;0;50	02629;8	46533;0;0;52;
$GPXUP;3635;08:17:09;0;50	02639;8	46545;0;0;53;
$GPXUP;3635;08:17:10;0;50	0265;8	46558;0;0;56;
$GPXUP;3635;08:17:11;0;50	02661;8	46571;0;0;55;
$GPXUP;3635;08:17:12;0;50	02672;8	46584;0;0;55;
$GPXUP;3635;08:17:13;0;50	02682;8	46598;0;0;54;
$GPXUP;3635;08:17:14;0;50	02692;8	46612;0;0;53;
$GPXUP;3635;08:17:15;0;50	027;8	46628;0;0;54;
$GPXUP;3635;08:17:16;0;50	02706;8	46646;0;0;57;
$GPXUP;3635;08:17:17;0;50	02708;8	46667;0;0;56;
$GPXUP;3635;08:17:18;0;50	02708;8	46687;0;0;54;
$GPXUP;3635;08:17:19;0;50	02709;8	46708;0;0;54;
$GPXUP;3635;08:17:20;0;50	0271;8	4673;0;0;55;
$GPXUP;3635;08:17:21;0;50	02714;8	4675;0;0;53;
$GPXUP;3635;08:17:22;0;50	02719;8	46769;0;0;54;
$GPXUP;3635;08:17:23;0;50	02725;8	46788;0;0;54;
$GPXUP;3635;08:17:24;0;50	0273;8	46807;0;0;54;
$GPXUP;3635;08:17:25;0;50	02735;8	46827;0;0;55;
$GPXUP;3635;08:17:26;0;50	0274;8	46847;0;0;55;
$GPXUP;3635;08:17:27;0;50	02744;8	46867;0;0;53;
$GPXUP;3635;08:17:28;0;50	02747;8	46887;0;0;51;
$GPXUP;3635;08:17:29;0;50	0275;8	46906;0;0;49;
$GPXUP;3635;08:17:30;0;50	02753;8	46924;0;0;48;
$GPXUP;3635;08:17:31;0;50	02758;8	46941;0;0;46;
$GPXUP;3635;08:17:32;0;50	02765;8	46954;0;0;44;
$GPXUP;3635;08:17:33;0;50	02776;8	46966;0;0;52;
$GPXUP;3635;08:17:34;0;50	02788;8	46976;0;0;55;
$GPXUP;3635;08:17:35;0;50	02803;8	46984;0;0;57;
$GPXUP;3635;08:17:36;0;50	02818;8	4699;0;0;56;
$GPXUP;3635;08:17:37;0;50	02833;8	4699;0;0;56;
$GPXUP;3635;08:17:38;0;50	02848;8	46989;0;0;54;
$GPXUP;3635;08:17:39;0;50	02862;8	4699;0;0;54;
$GPXUP;3635;08:17:40;0;50	02876;8	46994;0;0;53;
$GPXUP;3635;08:17:41;0;50	0289;8	46998;0;0;55;
$GPXUP;3635;08:17:42;0;50	02904;8	47002;0;0;57;
$GPXUP;3635;08:17:43;0;50	02918;8	47005;0;0;57;
$GPXUP;3635;08:17:44;0;50	02932;8	47008;0;0;57;
$GPXUP;3635;08:17:45;0;50	02946;8	47014;0;0;56;
$GPXUP;3635;08:17:46;0;50	0296;8	47021;0;0;59;
$GPXUP;3635;08:17:47;0;50	02974;8	47032;0;0;63;
$GPXUP;3635;08:17:48;0;50	02985;8	47049;0;0;61;
$GPXUP;3635;08:17:49;0;50	02993;8	47068;0;0;61;
$GPXUP;3635;08:17:50;0;50	02999;8	4709;0;0;61;
$GPXUP;3635;08:17:51;0;50	03003;8	47113;0;0;62;
$GPXUP;3635;08:17:52;0;50	03008;8	47136;0;0;61;
$GPXUP;3635;08:17:53;0;50	03013;8	47158;0;0;60;
$GPXUP;3635;08:17:54;0;50	0302;8	47178;0;0;59;
$GPXUP;3635;08:17:55;0;50	0303;8	47194;0;0;55;
$GPXUP;3635;08:17:56;0;50	03043;8	47204;0;0;52;
$GPXUP;3635;08:17:57;0;50	03057;8	47211;0;0;54;
$GPXUP;3635;08:17:58;0;50	03071;8	47216;0;0;54;
$GPXUP;3635;08:17:59;0;50	03085;8	4722;0;0;54;
$GPXUP;3635;08:18:00;0;50	03098;8	47225;0;0;53;
$GPXUP;3635;08:18:01;0;50	03111;8	4723;0;0;52;
$GPXUP;3635;08:18:02;0;50	03124;8	47236;0;0;51;
$GPXUP;3635;08:18:03;0;50	03136;8	47245;0;0;51;
$GPXUP;3635;08:18:04;0;50	03146;8	47257;0;0;52;
$GPXUP;3635;08:18:05;0;50	03155;8	47271;0;0;52;
$GPXUP;3635;08:18:06;0;50	03163;8	47287;0;0;53;
$GPXUP;3635;08:18:07;0;50	03172;8	47303;0;0;54;
$GPXUP;3635;08:18:08;0;50	03181;8	47319;0;0;54;
$GPXUP;3635;08:18:09;0;50	0319;8	47335;0;0;53;
$GPXUP;3635;08:18:10;0;50	03198;8	47351;0;0;54;
$GPXUP;3635;08:18:11;0;50	03204;8	47369;0;0;54;
$GPXUP;3635;08:18:12;0;50	03209;8	47388;0;0;53;
$GPXUP;3635;08:18:13;0;50	03213;8	47407;0;0;52;
$GPXUP;3635;08:18:14;0;50	03219;8	47424;0;0;51;
$GPXUP;3635;08:18:15;0;50	03226;8	4744;0;0;52;
$GPXUP;3635;08:18:16;0;50	03235;8	47454;0;0;52;
$GPXUP;3635;08:18:17;0;50	03245;8	47466;0;0;52;
$GPXUP;3635;08:18:18;0;50	03256;8	47478;0;0;52;
$GPXUP;3635;08:18:19;0;50	03266;8	47491;0;0;51;
$GPXUP;3635;08:18:20;0;50	03274;8	47505;0;0;49;
$GPXUP;3635;08:18:21;0;50	03283;8	47518;0;0;47;
$GPXUP;3635;08:18:22;0;50	03294;8	47526;0;0;49;
$GPXUP;3635;08:18:23;0;50	03306;8	47532;0;0;50;
$GPXUP;3635;08:18:24;0;50	03318;8	47537;0;0;51;
$GPXUP;3635;08:18:25;0;50	03331;8	47542;0;0;52;
$GPXUP;3635;08:18:26;0;50	03344;8	47546;0;0;52;
$GPXUP;3635;08:18:27;0;50	03356;8	47551;0;0;51;
$GPXUP;3635;08:18:28;0;50	03368;8	47558;0;0;50;
$GPXUP;3635;08:18:29;0;50	0338;8	47567;0;0;47;
$GPXUP;3635;08:18:30;0;50	0339;8	47575;0;0;45;
$GPXUP;3635;08:18:31;0;50	034;8	47583;0;0;45;
$GPXUP;3635;08:18:32;0;50	03409;8	47593;0;0;46;
$GPXUP;3635;08:18:33;0;50	03418;8	47605;0;0;49;
$GPXUP;3635;08:18:34;0;50	03426;8	47619;0;0;50;
$GPXUP;3635;08:18:35;0;50	03433;8	47636;0;0;50;
$GPXUP;3635;08:18:36;0;50	03438;8	47653;0;0;50;
$GPXUP;3635;08:18:37;0;50	03443;8	47671;0;0;50;
$GPXUP;3635;08:18:38;0;50	03449;8	47689;0;0;49;
$GPXUP;3635;08:18:39;0;50	03456;8	47705;0;0;49;
$GPXUP;3635;08:18:40;0;50	03463;8	4772;0;0;49;
$GPXUP;3635;08:18:41;0;50	03472;8	47732;0;0;45;
$GPXUP;3635;08:18:42;0;50	03482;8	47741;0;0;44;
$GPXUP;3635;08:18:43;0;50	03493;8	47747;0;0;48;
$GPXUP;3635;08:18:44;0;50	03505;8	47752;0;0;50;
$GPXUP;3635;08:18:45;0;50	03517;8	47756;0;0;50;
$GPXUP;3635;08:18:46;0;50	03529;8	47762;0;0;50;
$GPXUP;3635;08:18:47;0;50	03541;8	47766;0;0;52;
$GPXUP;3635;08:18:48;0;50	03554;8	47768;0;0;53;
$GPXUP;3635;08:18:49;0;50	03567;8	47771;0;0;52;
$GPXUP;3635;08:18:50;0;50	0358;8	47776;0;0;53;
$GPXUP;3635;08:18:51;0;50	03593;8	47782;0;0;55;
$GPXUP;3635;08:18:52;0;50	03606;8	47787;0;0;57;
$GPXUP;3635;08:18:53;0;50	0362;8	47792;0;0;57;
$GPXUP;3635;08:18:54;0;50	03633;8	47799;0;0;55;
$GPXUP;3635;08:18:55;0;50	03645;8	47808;0;0;54;
$GPXUP;3635;08:18:56;0;50	03657;8	47819;0;0;52;
$GPXUP;3635;08:18:57;0;50	03666;8	47833;0;0;51;
$GPXUP;3635;08:18:58;0;50	03673;8	47849;0;0;52;
$GPXUP;3635;08:18:59;0;50	03681;8	47866;0;0;53;
$GPXUP;3635;08:19:00;0;50	03691;8	4788;0;0;54;
$GPXUP;3635;08:19:01;0;50	03702;8	4789;0;0;53;
$GPXUP;3635;08:19:02;0;50	03716;8	47896;0;0;55;
$GPXUP;3635;08:19:03;0;50	0373;8	47899;0;0;55;
$GPXUP;3635;08:19:04;0;50	03744;8	47901;0;0;51;
$GPXUP;3635;08:19:05;0;50	03756;8	47906;0;0;50;
$GPXUP;3635;08:19:06;0;50	03768;8	47914;0;0;50;
$GPXUP;3635;08:19:07;0;50	03778;8	47924;0;0;51;
$GPXUP;3635;08:19:08;0;50	03789;8	47936;0;0;53;
$GPXUP;3635;08:19:09;0;50	03799;8	47951;0;0;57;
$GPXUP;3635;08:19:10;0;50	03808;8	47968;0;0;58;
$GPXUP;3635;08:19:11;0;50	03814;8	47988;0;0;57;
$GPXUP;3635;08:19:12;0;50	0382;8	48008;0;0;53;
$GPXUP;3635;08:19:13;0;50	03826;8	48026;0;0;49;
$GPXUP;3635;08:19:14;0;50	03835;8	4804;0;0;50;
$GPXUP;3635;08:19:15;0;50	03847;8	4805;0;0;51;
$GPXUP;3635;08:19:16;0;50	03858;8	4806;0;0;49;
$GPXUP;3635;08:19:17;0;50	03869;8	48069;0;0;46;
$GPXUP;3635;08:19:18;0;50	03878;8	4808;0;0;47;
$GPXUP;3635;08:19:19;0;50	03888;8	48092;0;0;48;
$GPXUP;3635;08:19:20;0;50	03897;8	48106;0;0;49;
$GPXUP;3635;08:19:21;0;50	03905;8	4812;0;0;52;
$GPXUP;3635;08:19:22;0;50	03913;8	48136;0;0;55;
$GPXUP;3635;08:19:23;0;50	03922;8	48152;0;0;54;
$GPXUP;3635;08:19:24;0;50	03933;8	48166;0;0;58;
$GPXUP;3635;08:19:25;0;50	03947;8	48177;0;0;62;
$GPXUP;3635;08:19:26;0;50	03961;8	48188;0;0;62;
$GPXUP;3635;08:19:27;0;50	03975;8	48198;0;0;59;
$GPXUP;3635;08:19:28;0;50	03988;8	4821;0;0;56;
$GPXUP;3635;08:19:29;0;50	04;8	48221;0;0;55;
$GPXUP;3635;08:19:30;0;50	04011;8	48234;0;0;59;
$GPXUP;3635;08:19:31;0;50	04021;8	48251;0;0;60;
$GPXUP;3635;08:19:32;0;50	04028;8	48271;0;0;58;
$GPXUP;3635;08:19:33;0;50	04033;8	48292;0;0;57;
$GPXUP;3635;08:19:34;0;50	04039;8	48312;0;0;56;
$GPXUP;3635;08:19:35;0;50	04046;8	4833;0;0;53;
$GPXUP;3635;08:19:36;0;50	04056;8	48344;0;0;54;
$GPXUP;3635;08:19:37;0;50	04068;8	48355;0;0;57;
$GPXUP;3635;08:19:38;0;50	04082;8	48366;0;0;61;
$GPXUP;3635;08:19:39;0;50	04096;8	48376;0;0;62;
$GPXUP;3635;08:19:40;0;50	0411;8	48386;0;0;63;
$GPXUP;3635;08:19:41;0;50	04124;8	48396;0;0;62;
$GPXUP;3635;08:19:42;0;50	04139;8	48405;0;0;62;
$GPXUP;3635;08:19:43;0;50	04153;8	48416;0;0;63;
$GPXUP;3635;08:19:44;0;50	04167;8	48427;0;0;65;
$GPXUP;3635;08:19:45;0;50	04181;8	48439;0;0;67;
$GPXUP;3635;08:19:46;0;50	04196;8	48453;0;0;68;
$GPXUP;3635;08:19:47;0;50	04209;8	48468;0;0;67;
$GPXUP;3635;08:19:48;0;50	04222;8	48484;0;0;65;
$GPXUP;3635;08:19:49;0;50	04235;8	485;0;0;62;
$GPXUP;3635;08:19:50;0;50	04248;8	48513;0;0;58;
$GPXUP;3635;08:19:51;0;50	0426;8	48523;0;0;56;
$GPXUP;3635;08:19:52;0;50	04274;8	48531;0;0;55;
$GPXUP;3635;08:19:53;0;50	04287;8	4854;0;0;56;
$GPXUP;3635;08:19:54;0;50	043;8	4855;0;0;57;
$GPXUP;3635;08:19:55;0;50	04311;8	48562;0;0;56;
$GPXUP;3635;08:19:56;0;50	04322;8	48577;0;0;55;
$GPXUP;3635;08:19:57;0;50	04332;8	48591;0;0;53;
$GPXUP;3635;08:19:58;0;50	04342;8	48604;0;0;51;
$GPXUP;3635;08:19:59;0;50	04354;8	48614;0;0;53;
$GPXUP;3635;08:20:00;0;50	04366;8	48624;0;0;56;
$GPXUP;3635;08:20:01;0;50	04379;8	48632;0;0;57;
$GPXUP;3635;08:20:02;0;50	04392;8	48641;0;0;57;
$GPXUP;3635;08:20:03;0;50	04405;8	4865;0;0;54;
$GPXUP;3635;08:20:04;0;50	04418;8	48657;0;0;52;
$GPXUP;3635;08:20:05;0;50	0443;8	48664;0;0;50;
$GPXUP;3635;08:20:06;0;50	04441;8	48671;0;0;50;
$GPXUP;3635;08:20:07;0;50	04452;8	48679;0;0;48;
$GPXUP;3635;08:20:08;0;50	04463;8	48686;0;0;46;
$GPXUP;3635;08:20:09;0;50	04474;8	4869;0;0;46;
$GPXUP;3635;08:20:10;0;50	04486;8	48692;0;0;46;
$GPXUP;3635;08:20:11;0;50	04497;8	48693;0;0;47;
$GPXUP;3635;08:20:12;0;50	04509;8	48697;0;0;47;
$GPXUP;3635;08:20:13;0;50	0452;8	48703;0;0;49;
$GPXUP;3635;08:20:14;0;50	04531;8	48712;0;0;52;
$GPXUP;3635;08:20:15;0;50	04542;8	48724;0;0;53;
$GPXUP;3635;08:20:16;0;50	04553;8	48736;0;0;55;
$GPXUP;3635;08:20:17;0;50	04564;8	48748;0;0;56;
$GPXUP;3635;08:20:18;0;50	04576;8	4876;0;0;55;
$GPXUP;3635;08:20:19;0;50	04586;8	48774;0;0;54;
$GPXUP;3635;08:20:20;0;50	04595;8	48788;0;0;52;
$GPXUP;3635;08:20:21;0;50	04605;8	48801;0;0;49;
$GPXUP;3635;08:20:22;0;50	04614;8	48812;0;0;45;
$GPXUP;3635;08:20:23;0;50	04625;8	48818;0;0;44;
$GPXUP;3635;08:20:24;0;50	04636;8	48823;0;0;45;
$GPXUP;3635;08:20:25;0;50	04646;8	48829;0;0;45;
$GPXUP;3635;08:20:26;0;50	04656;8	48837;0;0;44;
$GPXUP;3635;08:20:27;0;50	04665;8	48848;0;0;45;
$GPXUP;3635;08:20:28;0;50	04674;8	48858;0;0;46;
$GPXUP;3635;08:20:29;0;50	04684;8	48867;0;0;46;
$GPXUP;3635;08:20:30;0;50	04695;8	48872;0;0;47;
$GPXUP;3635;08:20:31;0;50	04708;8	48873;0;0;51;
$GPXUP;3635;08:20:32;0;50	04721;8	48874;0;0;52;
$GPXUP;3635;08:20:33;0;50	04734;8	48876;0;0;51;
$GPXUP;3635;08:20:34;0;50	04746;8	4888;0;0;51;
$GPXUP;3635;08:20:35;0;50	04758;8	48887;0;0;52;
$GPXUP;3635;08:20:36;0;50	0477;8	48894;0;0;52;
$GPXUP;3635;08:20:37;0;50	04783;8	489;0;0;52;
$GPXUP;3635;08:20:38;0;50	04796;8	48904;0;0;52;
$GPXUP;3635;08:20:39;0;50	04808;8	48908;0;0;52;
$GPXUP;3635;08:20:40;0;50	04821;8	48914;0;0;52;
$GPXUP;3635;08:20:41;0;50	04833;8	48922;0;0;52;
$GPXUP;3635;08:20:42;0;50	04844;8	48932;0;0;51;
$GPXUP;3635;08:20:43;0;50	04855;8	48942;0;0;53;
$GPXUP;3635;08:20:44;0;50	04866;8	48953;0;0;52;
$GPXUP;3635;08:20:45;0;50	04878;8	48962;0;0;51;
$GPXUP;3635;08:20:46;0;50	0489;8	48971;0;0;52;
$GPXUP;3635;08:20:47;0;50	04902;8	48978;0;0;54;
$GPXUP;3635;08:20:48;0;50	04915;8	48985;0;0;56;
$GPXUP;3635;08:20:49;0;50	04928;8	48991;0;0;56;
$GPXUP;3635;08:20:50;0;50	04942;8	48995;0;0;55;
$GPXUP;3635;08:20:51;0;50	04956;8	48998;0;0;53;
$GPXUP;3635;08:20:52;0;50	04969;8	49001;0;0;53;
$GPXUP;3635;08:20:53;0;50	04982;8	49007;0;0;54;
$GPXUP;3635;08:20:54;0;50	04994;8	49014;0;0;55;
$GPXUP;3635;08:20:55;0;50	05007;8	49021;0;0;53;
$GPXUP;3635;08:20:56;0;50	0502;8	49026;0;0;53;
$GPXUP;3635;08:20:57;0;50	05034;8	49026;0;0;56;
$GPXUP;3635;08:20:58;0;50	05048;8	49027;0;0;58;
$GPXUP;3635;08:20:59;0;50	05062;8	49028;0;0;59;
$GPXUP;3635;08:21:00;0;50	05077;8	49032;0;0;62;
$GPXUP;3635;08:21:01;0;50	05092;8	49038;0;0;63;
$GPXUP;3635;08:21:02;0;50	05106;8	49046;0;0;62;
$GPXUP;3635;08:21:03;0;50	05121;8	49053;0;0;60;
$GPXUP;3635;08:21:04;0;50	05135;8	49059;0;0;57;
$GPXUP;3635;08:21:05;0;50	05148;8	49067;0;0;52;
$GPXUP;3635;08:21:06;0;50	05159;8	49077;0;0;50;
$GPXUP;3635;08:21:07;0;50	05168;8	49089;0;0;48;
$GPXUP;3635;08:21:08;0;50	05177;8	49102;0;0;50;
$GPXUP;3635;08:21:09;0;50	05186;8	49116;0;0;52;
$GPXUP;3635;08:21:10;0;50	05197;8	49127;0;0;54;
$GPXUP;3635;08:21:11;0;50	05209;8	49136;0;0;55;
$GPXUP;3635;08:21:12;0;50	05221;8	49145;0;0;55;
$GPXUP;3635;08:21:13;0;50	05233;8	49156;0;0;56;
$GPXUP;3635;08:21:14;0;50	05244;8	49167;0;0;56;
$GPXUP;3635;08:21:15;0;50	05256;8	4918;0;0;57;
$GPXUP;3635;08:21:16;0;50	05266;8	49195;0;0;56;
$GPXUP;3635;08:21:17;0;50	05275;8	49211;0;0;55;
$GPXUP;3635;08:21:18;0;50	05284;8	49227;0;0;55;
$GPXUP;3635;08:21:19;0;50	05294;8	49242;0;0;55;
$GPXUP;3635;08:21:20;0;50	05305;8	49255;0;0;55;
$GPXUP;3635;08:21:21;0;50	05317;8	49268;0;0;56;
$GPXUP;3635;08:21:22;0;50	05328;8	4928;0;0;56;
$GPXUP;3635;08:21:23;0;50	0534;8	49293;0;0;57;
$GPXUP;3635;08:21:24;0;50	05351;8	49306;0;0;56;
$GPXUP;3635;08:21:25;0;50	05362;8	49318;0;0;53;
$GPXUP;3635;08:21:26;0;50	05374;8	49326;0;0;51;
$GPXUP;3635;08:21:27;0;50	05386;8	49333;0;0;49;
$GPXUP;3635;08:21:28;0;50	05397;8	49341;0;0;48;
$GPXUP;3635;08:21:29;0;50	05407;8	49351;0;0;47;
$GPXUP;3635;08:21:30;0;50	05415;8	49365;0;0;49;
$GPXUP;3635;08:21:31;0;50	05422;8	49381;0;0;50;
$GPXUP;3635;08:21:32;0;50	05429;8	49398;0;0;50;
$GPXUP;3635;08:21:33;0;50	05436;8	49414;0;0;53;
$GPXUP;3635;08:21:34;0;50	05445;8	4943;0;0;56;
$GPXUP;3635;08:21:35;0;50	05454;8	49447;0;0;56;
$GPXUP;3635;08:21:36;0;50	05463;8	49464;0;0;55;
$GPXUP;3635;08:21:37;0;50	05472;8	4948;0;0;51;
$GPXUP;3635;08:21:38;0;50	05482;8	49492;0;0;48;
$GPXUP;3635;08:21:39;0;50	05494;8	495;0;0;53;
$GPXUP;3635;08:21:40;0;50	05506;8	49511;0;0;57;
$GPXUP;3635;08:21:41;0;50	05518;8	49524;0;0;58;
$GPXUP;3635;08:21:42;0;50	0553;8	49537;0;0;56;
$GPXUP;3635;08:21:43;0;50	05542;8	49547;0;0;52;
$GPXUP;3635;08:21:44;0;50	05556;8	49552;0;0;51;
$GPXUP;3635;08:21:45;0;50	05571;8	49552;0;0;57;
$GPXUP;3635;08:21:46;0;50	05585;8	49554;0;0;55;
$GPXUP;3635;08:21:47;0;50	05599;8	49558;0;0;51;
$GPXUP;3635;08:21:48;0;50	05612;8	49559;0;0;50;
$GPXUP;3635;08:21:49;0;50	05625;8	49559;0;0;50;
$GPXUP;3635;08:21:50;0;50	05638;8	49558;0;0;51;
$GPXUP;3635;08:21:51;0;50	0565;8	49557;0;0;50;
$GPXUP;3635;08:21:52;0;50	05663;8	4956;0;0;51;
$GPXUP;3635;08:21:53;0;50	05676;8	49563;0;0;51;
$GPXUP;3635;08:21:54;0;50	05688;8	49568;0;0;50;
$GPXUP;3635;08:21:55;0;50	05699;8	49576;0;0;50;
$GPXUP;3635;08:21:56;0;50	05709;8	49588;0;0;51;
$GPXUP;3635;08:21:57;0;50	05719;8	49599;0;0;52;
$GPXUP;3635;08:21:58;0;50	0573;8	4961;0;0;52;
$GPXUP;3635;08:21:59;0;50	05742;8	49619;0;0;51;
$GPXUP;3635;08:22:00;0;50	05754;8	49625;0;0;50;
$GPXUP;3635;08:22:01;0;50	05767;8	49626;0;0;54;
$GPXUP;3635;08:22:02;0;50	05781;8	49625;0;0;53;
$GPXUP;3635;08:22:03;0;50	05794;8	49623;0;0;51;
$GPXUP;3635;08:22:04;0;50	05806;8	49623;0;0;47;
$GPXUP;3635;08:22:05;0;50	05818;8	49624;0;0;45;
$GPXUP;3635;08:22:06;0;50	0583;8	49624;0;0;47;
$GPXUP;3635;08:22:07;0;50	05842;8	49624;0;0;50;
$GPXUP;3635;08:22:08;0;50	05854;8	49624;0;0;52;
$GPXUP;3635;08:22:09;0;50	05867;8	49625;0;0;51;
$GPXUP;3635;08:22:10;0;50	0588;8	49628;0;0;50;
$GPXUP;3635;08:22:11;0;50	05892;8	49632;0;0;50;
$GPXUP;3635;08:22:12;0;50	05904;8	49638;0;0;48;
$GPXUP;3635;08:22:13;0;50	05915;8	49645;0;0;48;
$GPXUP;3635;08:22:14;0;50	05926;8	49651;0;0;51;
$GPXUP;3635;08:22:15;0;50	05939;8	49656;0;0;54;
$GPXUP;3635;08:22:16;0;50	05952;8	49662;0;0;57;
$GPXUP;3635;08:22:17;0;50	05966;8	49667;0;0;55;
$GPXUP;3635;08:22:18;0;50	05979;8	49671;0;0;54;
$GPXUP;3635;08:22:19;0;50	05992;8	49674;0;0;52;
$GPXUP;3635;08:22:20;0;50	06004;8	49677;0;0;49;
$GPXUP;3635;08:22:21;0;50	06016;8	49679;0;0;48;
$GPXUP;3635;08:22:22;0;50	06029;8	49678;0;0;49;
$GPXUP;3635;08:22:23;0;50	06041;8	49676;0;0;48;
$GPXUP;3635;08:22:24;0;50	06053;8	49671;0;0;51;
$GPXUP;3635;08:22:25;0;50	06065;8	49668;0;0;53;
$GPXUP;3635;08:22:26;0;50	06078;8	49666;0;0;55;
$GPXUP;3635;08:22:27;0;50	06092;8	49669;0;0;54;
$GPXUP;3635;08:22:28;0;50	06104;8	49675;0;0;53;
$GPXUP;3635;08:22:29;0;50	06116;8	49686;0;0;52;
$GPXUP;3635;08:22:30;0;50	06124;8	497;0;0;52;
$GPXUP;3635;08:22:31;0;50	06132;8	49715;0;0;53;
$GPXUP;3635;08:22:32;0;50	0614;8	49731;0;0;53;
$GPXUP;3635;08:22:33;0;50	06149;8	49746;0;0;53;
$GPXUP;3635;08:22:34;0;50	0616;8	49758;0;0;53;
$GPXUP;3635;08:22:35;0;50	06172;8	49768;0;0;53;
$GPXUP;3635;08:22:36;0;50	06183;8	49777;0;0;49;
$GPXUP;3635;08:22:37;0;50	06195;8	49781;0;0;46;
$GPXUP;3635;08:22:38;0;50	06206;8	49782;0;0;46;
$GPXUP;3635;08:22:39;0;50	06218;8	49782;0;0;51;
$GPXUP;3635;08:22:40;0;50	06231;8	49782;0;0;52;
$GPXUP;3635;08:22:41;0;50	06244;8	49782;0;0;54;
$GPXUP;3635;08:22:42;0;50	06258;8	49786;0;0;54;
$GPXUP;3635;08:22:43;0;50	0627;8	49793;0;0;54;
$GPXUP;3635;08:22:44;0;50	06283;8	49799;0;0;54;
$GPXUP;3635;08:22:45;0;50	06296;8	49803;0;0;55;
$GPXUP;3635;08:22:46;0;50	0631;8	49803;0;0;57;
$GPXUP;3635;08:22:47;0;50	06324;8	49802;0;0;58;
$GPXUP;3635;08:22:48;0;50	06338;8	49803;0;0;57;
$GPXUP;3635;08:22:49;0;50	06353;8	49803;0;0;57;
$GPXUP;3635;08:22:50;0;50	06367;8	498;0;0;56;
$GPXUP;3635;08:22:51;0;50	06381;8	49796;0;0;58;
$GPXUP;3635;08:22:52;0;50	06395;8	49793;0;0;60;
$GPXUP;3635;08:22:53;0;50	0641;8	49793;0;0;59;
$GPXUP;3635;08:22:54;0;50	06424;8	49794;0;0;59;
$GPXUP;3635;08:22:55;0;50	06439;8	49795;0;0;59;
$GPXUP;3635;08:22:56;0;50	06454;8	49797;0;0;59;
$GPXUP;3635;08:22:57;0;50	06468;8	498;0;0;55;
$GPXUP;3635;08:22:58;0;50	06482;8	49806;0;0;55;
$GPXUP;3635;08:22:59;0;50	06494;8	49812;0;0;53;
$GPXUP;3635;08:23:00;0;50	06507;8	49817;0;0;52;
$GPXUP;3635;08:23:01;0;50	0652;8	4982;0;0;53;
$GPXUP;3635;08:23:02;0;50	06534;8	49819;0;0;57;
$GPXUP;3635;08:23:03;0;50	06548;8	49814;0;0;59;
$GPXUP;3635;08:23:04;0;50	06563;8	4981;0;0;59;
$GPXUP;3635;08:23:05;0;50	06577;8	49806;0;0;58;
$GPXUP;3635;08:23:06;0;50	06592;8	49804;0;0;58;
$GPXUP;3635;08:23:07;0;50	06606;8	49803;0;0;59;
$GPXUP;3635;08:23:08;0;50	06621;8	49803;0;0;59;
$GPXUP;3635;08:23:09;0;50	06636;8	49802;0;0;59;
$GPXUP;3635;08:23:10;0;50	0665;8	49801;0;0;56;
$GPXUP;3635;08:23:11;0;50	06664;8	498;0;0;52;
$GPXUP;3635;08:23:12;0;50	06677;8	49801;0;0;53;
$GPXUP;3635;08:23:13;0;50	06691;8	498;0;0;56;
$GPXUP;3635;08:23:14;0;50	06705;8	49798;0;0;59;
$GPXUP;3635;08:23:15;0;50	0672;8	49793;0;0;60;
$GPXUP;3635;08:23:16;0;50	06734;8	49788;0;0;58;
$GPXUP;3635;08:23:17;0;50	06748;8	49786;0;0;55;
$GPXUP;3635;08:23:18;0;50	06762;8	49786;0;0;54;
$GPXUP;3635;08:23:19;0;50	06774;8	4979;0;0;49;
$GPXUP;3635;08:23:20;0;50	06787;8	49795;0;0;50;
$GPXUP;3635;08:23:21;0;50	06799;8	49799;0;0;51;
$GPXUP;3635;08:23:22;0;50	06811;8	49804;0;0;51;
$GPXUP;3635;08:23:23;0;50	06824;8	49809;0;0;52;
$GPXUP;3635;08:23:24;0;50	06837;8	49813;0;0;56;
$GPXUP;3635;08:23:25;0;50	06851;8	49815;0;0;59;
$GPXUP;3635;08:23:26;0;50	06866;8	49815;0;0;58;
$GPXUP;3635;08:23:27;0;50	0688;8	49817;0;0;56;
$GPXUP;3635;08:23:28;0;50	06894;8	49821;0;0;56;
$GPXUP;3635;08:23:29;0;50	06907;8	49827;0;0;56;
$GPXUP;3635;08:23:30;0;50	06921;8	49833;0;0;56;
$GPXUP;3635;08:23:31;0;50	06934;8	49839;0;0;56;
$GPXUP;3635;08:23:32;0;50	06948;8	49843;0;0;57;
$GPXUP;3635;08:23:33;0;50	06962;8	49845;0;0;53;
$GPXUP;3635;08:23:34;0;50	06974;8	49849;0;0;49;
$GPXUP;3635;08:23:35;0;50	06986;8	49856;0;0;53;
$GPXUP;3635;08:23:36;0;50	06998;8	49865;0;0;55;
$GPXUP;3635;08:23:37;0;50	0701;8	49875;0;0;55;
$GPXUP;3635;08:23:38;0;50	07022;8	49886;0;0;54;
$GPXUP;3635;08:23:39;0;50	07035;8	49896;0;0;54;
$GPXUP;3635;08:23:40;0;50	07048;8	49901;0;0;54;
$GPXUP;3635;08:23:41;0;50	07061;8	49903;0;0;54;
$GPXUP;3635;08:23:42;0;50	07074;8	49905;0;0;52;
$GPXUP;3635;08:23:43;0;50	07087;8	49906;0;0;52;
$GPXUP;3635;08:23:44;0;50	07101;8	49905;0;0;53;
$GPXUP;3635;08:23:45;0;50	07115;8	49903;0;0;58;
$GPXUP;3635;08:23:46;0;50	07129;8	49901;0;0;58;
$GPXUP;3635;08:23:47;0;50	07143;8	49902;0;0;54;
$GPXUP;3635;08:23:48;0;50	07157;8	49904;0;0;54;
$GPXUP;3635;08:23:49;0;50	0717;8	49907;0;0;56;
$GPXUP;3635;08:23:50;0;50	07184;8	49912;0;0;55;
$GPXUP;3635;08:23:51;0;50	07197;8	49919;0;0;54;
$GPXUP;3635;08:23:52;0;50	07209;8	49926;0;0;53;
$GPXUP;3635;08:23:53;0;50	07222;8	49934;0;0;56;
$GPXUP;3635;08:23:54;0;50	07236;8	49941;0;0;59;
$GPXUP;3635;08:23:55;0;50	0725;8	49946;0;0;60;
$GPXUP;3635;08:23:56;0;50	07264;8	49953;0;0;61;
$GPXUP;3635;08:23:57;0;50	07275;8	49965;0;0;55;
$GPXUP;3635;08:23:58;0;50	07282;8	49981;0;0;49;
$GPXUP;3635;08:23:59;0;50	07284;8	5;0;0;50;
$GPXUP;3635;08:24:00;0;50	07288;8	50019;0;0;50;
$GPXUP;3635;08:24:01;0;50	07292;8	50037;0;0;49;
$GPXUP;3635;08:24:02;0;50	07297;8	50055;0;0;48;
$GPXUP;3635;08:24:03;0;50	07301;8	50072;0;0;47;
$GPXUP;3635;08:24:04;0;50	07305;8	5009;0;0;48;
$GPXUP;3635;08:24:05;0;50	07311;8	50106;0;0;49;
$GPXUP;3635;08:24:06;0;50	07318;8	50121;0;0;47;
$GPXUP;3635;08:24:07;0;50	07327;8	50135;0;0;47;
$GPXUP;3635;08:24:08;0;50	07334;8	50148;0;0;46;
$GPXUP;3635;08:24:09;0;50	07342;8	50162;0;0;44;
$GPXUP;3635;08:24:10;0;50	0735;8	50174;0;0;45;
$GPXUP;3635;08:24:11;0;50	07362;8	50183;0;0;52;
$GPXUP;3635;08:24:12;0;50	07376;8	5019;0;0;55;
$GPXUP;3635;08:24:13;0;50	07389;8	50194;0;0;52;
$GPXUP;3635;08:24:14;0;50	07401;8	50198;0;0;48;
$GPXUP;3635;08:24:15;0;50	07413;8	50204;0;0;49;
$GPXUP;3635;08:24:16;0;50	07425;8	50211;0;0;51;
$GPXUP;3635;08:24:17;0;50	07436;8	50219;0;0;51;
$GPXUP;3635;08:24:18;0;50	07448;8	50229;0;0;54;
$GPXUP;3635;08:24:19;0;50	0746;8	5024;0;0;57;
$GPXUP;3635;08:24:20;0;50	07473;8	5025;0;0;63;
$GPXUP;3635;08:24:21;0;50	07487;8	50261;0;0;62;
$GPXUP;3635;08:24:22;0;50	075;8	50274;0;0;60;
$GPXUP;3635;08:24:23;0;50	07512;8	50288;0;0;60;
$GPXUP;3635;08:24:24;0;50	07523;8	50305;0;0;61;
$GPXUP;3635;08:24:25;0;50	07533;8	50323;0;0;61;
$GPXUP;3635;08:24:26;0;50	07542;8	50341;0;0;57;
$GPXUP;3635;08:24:27;0;50	0755;8	5036;0;0;57;
$GPXUP;3635;08:24:28;0;50	07558;8	50378;0;0;57;
$GPXUP;3635;08:24:29;0;50	07565;8	50397;0;0;57;
$GPXUP;3635;08:24:30;0;50	07574;8	50415;0;0;58;
$GPXUP;3635;08:24:31;0;50	07584;8	50431;0;0;59;
$GPXUP;3635;08:24:32;0;50	07597;8	50446;0;0;62;
$GPXUP;3635;08:24:33;0;50	07609;8	5046;0;0;61;
$GPXUP;3635;08:24:34;0;50	0762;8	50474;0;0;58;
$GPXUP;3635;08:24:35;0;50	07631;8	5049;0;0;57;
$GPXUP;3635;08:24:36;0;50	0764;8	50506;0;0;56;
$GPXUP;3635;08:24:37;0;50	07648;8	50523;0;0;56;
$GPXUP;3635;08:24:38;0;50	07657;8	5054;0;0;56;
$GPXUP;3635;08:24:39;0;50	07668;8	50554;0;0;55;
$GPXUP;3635;08:24:40;0;50	07679;8	50567;0;0;55;
$GPXUP;3635;08:24:41;0;50	07689;8	50581;0;0;55;
$GPXUP;3635;08:24:42;0;50	07696;8	50598;0;0;52;
$GPXUP;3635;08:24:43;0;50	07701;8	50616;0;0;50;
$GPXUP;3635;08:24:44;0;50	07704;8	50634;0;0;47;
$GPXUP;3635;08:24:45;0;50	07706;8	50652;0;0;45;
$GPXUP;3635;08:24:46;0;50	07708;8	50669;0;0;44;
$GPXUP;3635;08:24:47;0;50	07713;8	50685;0;0;46;
$GPXUP;3635;08:24:48;0;50	07719;8	50701;0;0;49;
$GPXUP;3635;08:24:49;0;50	07724;8	50718;0;0;50;
$GPXUP;3635;08:24:50;0;50	07728;8	50736;0;0;48;
$GPXUP;3635;08:24:51;0;50	0773;8	50754;0;0;49;
$GPXUP;3635;08:24:52;0;50	0773;8	50773;0;0;49;
$GPXUP;3635;08:24:53;0;50	07731;8	50793;0;0;51;
$GPXUP;3635;08:24:54;0;50	07734;8	50813;0;0;53;
$GPXUP;3635;08:24:55;0;50	07739;8	50832;0;0;57;
$GPXUP;3635;08:24:56;0;50	07747;8	50852;0;0;56;
$GPXUP;3635;08:24:57;0;50	07754;8	5087;0;0;54;
$GPXUP;3635;08:24:58;0;50	0776;8	50888;0;0;53;
$GPXUP;3635;08:24:59;0;50	07764;8	50908;0;0;53;
$GPXUP;3635;08:25:00;0;50	07766;8	50929;0;0;52;
$GPXUP;3635;08:25:01;0;50	0777;8	50949;0;0;53;
$GPXUP;3635;08:25:02;0;50	07776;8	50967;0;0;52;
$GPXUP;3635;08:25:03;0;50	07784;8	50984;0;0;52;
$GPXUP;3635;08:25:04;0;50	07791;8	51;0;0;50;
$GPXUP;3635;08:25:05;0;50	07797;8	51017;0;0;50;
$GPXUP;3635;08:25:06;0;50	07803;8	51034;0;0;51;
$GPXUP;3635;08:25:07;0;50	07808;8	51052;0;0;52;
$GPXUP;3635;08:25:08;0;50	07813;8	51071;0;0;53;
$GPXUP;3635;08:25:09;0;50	07817;8	5109;0;0;50;
$GPXUP;3635;08:25:10;0;50	07821;8	51109;0;0;50;
$GPXUP;3635;08:25:11;0;50	07827;8	51126;0;0;53;
$GPXUP;3635;08:25:12;0;50	07835;8	51145;0;0;58;
$GPXUP;3635;08:25:13;0;50	07843;8	51164;0;0;59;
$GPXUP;3635;08:25:14;0;50	07847;8	51186;0;0;56;
$GPXUP;3635;08:25:15;0;50	07848;8	51206;0;0;51;
$GPXUP;3635;08:25:16;0;50	07846;8	51226;0;0;50;
$GPXUP;3635;08:25:17;0;50	07844;8	51246;0;0;49;
$GPXUP;3635;08:25:18;0;50	07845;8	51264;0;0;47;
$GPXUP;3635;08:25:19;0;50	07848;8	51281;0;0;44;
$GPXUP;3635;08:25:20;0;50	07855;8	51295;0;0;43;
$GPXUP;3635;08:25:21;0;50	07865;8	51306;0;0;46;
$GPXUP;3635;08:25:22;0;50	07876;8	51316;0;0;50;
$GPXUP;3635;08:25:23;0;50	07886;8	51327;0;0;49;
$GPXUP;3635;08:25:24;0;50	07894;8	51341;0;0;49;
$GPXUP;3635;08:25:25;0;50	07898;8	51358;0;0;48;
$GPXUP;3635;08:25:26;0;50	07899;8	51378;0;0;49;
$GPXUP;3635;08:25:27;0;50	07897;8	51398;0;0;50;
$GPXUP;3635;08:25:28;0;50	07898;8	51418;0;0;50;
$GPXUP;3635;08:25:29;0;50	079;8	51438;0;0;51;
$GPXUP;3635;08:25:30;0;50	07904;8	51457;0;0;53;
$GPXUP;3635;08:25:31;0;50	07912;8	51476;0;0;58;
$GPXUP;3635;08:25:32;0;50	0792;8	51494;0;0;59;
$GPXUP;3635;08:25:33;0;50	07929;8	51512;0;0;56;
$GPXUP;3635;08:25:34;0;50	07938;8	51528;0;0;55;
$GPXUP;3635;08:25:35;0;50	07948;8	51543;0;0;53;
$GPXUP;3635;08:25:36;0;50	0796;8	51554;0;0;55;
$GPXUP;3635;08:25:37;0;50	07972;8	51567;0;0;58;
$GPXUP;3635;08:25:38;0;50	07984;8	5158;0;0;62;
$GPXUP;3635;08:25:39;0;50	07997;8	51594;0;0;62;
$GPXUP;3635;08:25:40;0;50	08012;8	51604;0;0;61;
$GPXUP;3635;08:25:41;0;50	08027;8	51612;0;0;62;
$GPXUP;3635;08:25:42;0;50	08042;8	51619;0;0;60;
$GPXUP;3635;08:25:43;0;50	08057;8	51622;0;0;56;
$GPXUP;3635;08:25:44;0;50	08071;8	5162;0;0;57;
$GPXUP;3635;08:25:45;0;50	08087;8	51614;0;0;61;
$GPXUP;3635;08:25:46;0;50	08102;8	5161;0;0;60;
$GPXUP;3635;08:25:47;0;50	08118;8	51613;0;0;65;
$GPXUP;3635;08:25:48;0;50	08132;8	51622;0;0;63;
$GPXUP;3635;08:25:49;0;50	08144;8	51635;0;0;59;
$GPXUP;3635;08:25:50;0;50	08156;8	51648;0;0;57;
$GPXUP;3635;08:25:51;0;50	08167;8	51662;0;0;56;
$GPXUP;3635;08:25:52;0;50	08176;8	51677;0;0;56;
$GPXUP;3635;08:25:53;0;50	08185;8	51694;0;0;56;
$GPXUP;3635;08:25:54;0;50	08194;8	51712;0;0;55;
$GPXUP;3635;08:25:55;0;50	08201;8	51729;0;0;53;
$GPXUP;3635;08:25:56;0;50	08208;8	51746;0;0;50;
$GPXUP;3635;08:25:57;0;50	08214;8	51763;0;0;48;
$GPXUP;3635;08:25:58;0;50	0822;8	51779;0;0;48;
$GPXUP;3635;08:25:59;0;50	08228;8	51794;0;0;50;
$GPXUP;3635;08:26:00;0;50	08234;8	5181;0;0;50;
$GPXUP;3635;08:26:01;0;50	08239;8	51827;0;0;48;
$GPXUP;3635;08:26:02;0;50	08242;8	51844;0;0;45;
$GPXUP;3635;08:26:03;0;50	0824;8	51862;0;0;44;
$GPXUP;3635;08:26:04;0;50	08237;8	51879;0;0;45;
$GPXUP;3635;08:26:05;0;50	0823;8	51897;0;0;50;
$GPXUP;3635;08:26:06;0;50	08224;8	51915;0;0;52;
$GPXUP;3635;08:26:07;0;50	08218;8	51934;0;0;51;
$GPXUP;3635;08:26:08;0;50	08214;8	51953;0;0;53;
$GPXUP;3635;08:26:09;0;50	08213;8	51974;0;0;53;
$GPXUP;3635;08:26:10;0;50	08214;8	51994;0;0;52;
$GPXUP;3635;08:26:11;0;50	08218;8	52012;0;0;51;
$GPXUP;3635;08:26:12;0;50	08224;8	52029;0;0;49;
$GPXUP;3635;08:26:13;0;50	0823;8	52046;0;0;47;
$GPXUP;3635;08:26:14;0;50	08233;8	52063;0;0;44;
$GPXUP;3635;08:26:15;0;50	08234;8	52079;0;0;41;
$GPXUP;3635;08:26:16;0;50	0823;8	52094;0;0;40;
$GPXUP;3635;08:26:17;0;50	08225;8	5211;0;0;42;
$GPXUP;3635;08:26:18;0;50	0822;8	52126;0;0;46;
$GPXUP;3635;08:26:19;0;50	08216;8	52144;0;0;49;
$GPXUP;3635;08:26:20;0;50	08213;8	52163;0;0;51;
$GPXUP;3635;08:26:21;0;50	08211;8	52183;0;0;51;
$GPXUP;3635;08:26:22;0;50	08211;8	52202;0;0;51;
$GPXUP;3635;08:26:23;0;50	08211;8	52222;0;0;51;
$GPXUP;3635;08:26:24;0;50	08211;8	52242;0;0;50;
$GPXUP;3635;08:26:25;0;50	08208;8	5226;0;0;50;
$GPXUP;3635;08:26:26;0;50	08203;8	52279;0;0;51;
$GPXUP;3635;08:26:27;0;50	08197;8	52296;0;0;53;
$GPXUP;3635;08:26:28;0;50	08191;8	52315;0;0;52;
$GPXUP;3635;08:26:29;0;50	08187;8	52334;0;0;53;
$GPXUP;3635;08:26:30;0;50	08184;8	52354;0;0;54;
$GPXUP;3635;08:26:31;0;50	08181;8	52374;0;0;52;
$GPXUP;3635;08:26:32;0;50	08178;8	52393;0;0;50;
$GPXUP;3635;08:26:33;0;50	08174;8	52411;0;0;49;
$GPXUP;3635;08:26:34;0;50	0817;8	5243;0;0;51;
$GPXUP;3635;08:26:35;0;50	08168;8	52449;0;0;52;
$GPXUP;3635;08:26:36;0;50	08168;8	5247;0;0;55;
$GPXUP;3635;08:26:37;0;50	0817;8	5249;0;0;54;
$GPXUP;3635;08:26:38;0;50	08173;8	52511;0;0;53;
$GPXUP;3635;08:26:39;0;50	08176;8	52531;0;0;53;
$GPXUP;3635;08:26:40;0;50	08178;8	52551;0;0;53;
$GPXUP;3635;08:26:41;0;50	08178;8	52572;0;0;54;
$GPXUP;3635;08:26:42;0;50	0818;8	52594;0;0;55;
$GPXUP;3635;08:26:43;0;50	08181;8	52615;0;0;54;
$GPXUP;3635;08:26:44;0;50	08184;8	52636;0;0;54;
$GPXUP;3635;08:26:45;0;50	08188;8	52655;0;0;53;
$GPXUP;3635;08:26:46;0;50	08194;8	52673;0;0;53;
$GPXUP;3635;08:26:47;0;50	08203;8	5269;0;0;52;
$GPXUP;3635;08:26:48;0;50	08212;8	52704;0;0;51;
$GPXUP;3635;08:26:49;0;50	08222;8	52717;0;0;50;
$GPXUP;3635;08:26:50;0;50	0823;8	52732;0;0;48;
$GPXUP;3635;08:26:51;0;50	08236;8	52747;0;0;46;
$GPXUP;3635;08:26:52;0;50	0824;8	52762;0;0;44;
$GPXUP;3635;08:26:53;0;50	08246;8	52777;0;0;41;
$GPXUP;3635;08:26:54;0;50	08252;8	5279;0;0;43;
$GPXUP;3635;08:26:55;0;50	0826;8	52802;0;0;44;
$GPXUP;3635;08:26:56;0;50	08271;8	5281;0;0;48;
$GPXUP;3635;08:26:57;0;50	08285;8	52816;0;0;56;
$GPXUP;3635;08:26:58;0;50	08299;8	52822;0;0;55;
$GPXUP;3635;08:26:59;0;50	08312;8	52826;0;0;52;
$GPXUP;3635;08:27:00;0;50	08325;8	52831;0;0;51;
$GPXUP;3635;08:27:01;0;50	08337;8	52838;0;0;51;
$GPXUP;3635;08:27:02;0;50	08348;8	52849;0;0;53;
$GPXUP;3635;08:27:03;0;50	08357;8	52862;0;0;51;
$GPXUP;3635;08:27:04;0;50	08365;8	52879;0;0;54;
$GPXUP;3635;08:27:05;0;50	08371;8	52898;0;0;56;
$GPXUP;3635;08:27:06;0;50	08377;8	52917;0;0;55;
$GPXUP;3635;08:27:07;0;50	08383;8	52936;0;0;55;
$GPXUP;3635;08:27:08;0;50	0839;8	52955;0;0;54;
$GPXUP;3635;08:27:09;0;50	08397;8	52972;0;0;53;
$GPXUP;3635;08:27:10;0;50	08404;8	5299;0;0;53;
$GPXUP;3635;08:27:11;0;50	08408;8	53008;0;0;52;
$GPXUP;3635;08:27:12;0;50	08413;8	53028;0;0;54;
$GPXUP;3635;08:27:13;0;50	08416;8	53049;0;0;55;
$GPXUP;3635;08:27:14;0;50	0842;8	53068;0;0;52;
$GPXUP;3635;08:27:15;0;50	08426;8	53086;0;0;51;
$GPXUP;3635;08:27:16;0;50	08433;8	53102;0;0;49;
$GPXUP;3635;08:27:17;0;50	08443;8	53115;0;0;50;
$GPXUP;3635;08:27:18;0;50	08453;8	53126;0;0;52;
$GPXUP;3635;08:27:19;0;50	08462;8	53139;0;0;54;
$GPXUP;3635;08:27:20;0;50	08473;8	53154;0;0;57;
$GPXUP;3635;08:27:21;0;50	08484;8	53167;0;0;57;
$GPXUP;3635;08:27:22;0;50	08497;8	53177;0;0;57;
$GPXUP;3635;08:27:23;0;50	08509;8	53188;0;0;57;
$GPXUP;3635;08:27:24;0;50	08521;8	53201;0;0;58;
$GPXUP;3635;08:27:25;0;50	08534;8	53213;0;0;57;
$GPXUP;3635;08:27:26;0;50	08547;8	53222;0;0;54;
$GPXUP;3635;08:27:27;0;50	08559;8	5323;0;0;53;
$GPXUP;3635;08:27:28;0;50	0857;8	5324;0;0;53;
$GPXUP;3635;08:27:29;0;50	08579;8	53254;0;0;50;
$GPXUP;3635;08:27:30;0;50	08583;8	53272;0;0;48;
$GPXUP;3635;08:27:31;0;50	08587;8	5329;0;0;49;
$GPXUP;3635;08:27:32;0;50	08591;8	53308;0;0;49;
$GPXUP;3635;08:27:33;0;50	08597;8	53324;0;0;45;
$GPXUP;3635;08:27:34;0;50	08603;8	53338;0;0;44;
$GPXUP;3635;08:27:35;0;50	08611;8	5335;0;0;44;
$GPXUP;3635;08:27:36;0;50	0862;8	53361;0;0;46;
$GPXUP;3635;08:27:37;0;50	08629;8	53372;0;0;46;
$GPXUP;3635;08:27:38;0;50	08637;8	53386;0;0;50;
$GPXUP;3635;08:27:39;0;50	08644;8	53403;0;0;53;
$GPXUP;3635;08:27:40;0;50	0865;8	53421;0;0;55;
$GPXUP;3635;08:27:41;0;50	08655;8	5344;0;0;55;
$GPXUP;3635;08:27:42;0;50	08661;8	5346;0;0;55;
$GPXUP;3635;08:27:43;0;50	08668;8	53478;0;0;54;
$GPXUP;3635;08:27:44;0;50	08678;8	53492;0;0;53;
$GPXUP;3635;08:27:45;0;50	0869;8	53504;0;0;55;
$GPXUP;3635;08:27:46;0;50	08701;8	53516;0;0;54;
$GPXUP;3635;08:27:47;0;50	0871;8	5353;0;0;54;
$GPXUP;3635;08:27:48;0;50	08716;8	53549;0;0;52;
$GPXUP;3635;08:27:49;0;50	0872;8	53568;0;0;50;
$GPXUP;3635;08:27:50;0;50	08722;8	53587;0;0;49;
$GPXUP;3635;08:27:51;0;50	08723;8	53606;0;0;49;
$GPXUP;3635;08:27:52;0;50	08726;8	53625;0;0;50;
$GPXUP;3635;08:27:53;0;50	08728;8	53645;0;0;54;
$GPXUP;3635;08:27:54;0;50	08732;8	53666;0;0;56;
$GPXUP;3635;08:27:55;0;50	08737;8	53686;0;0;54;
$GPXUP;3635;08:27:56;0;50	08742;8	53705;0;0;52;
$GPXUP;3635;08:27:57;0;50	08746;8	53724;0;0;50;
$GPXUP;3635;08:27:58;0;50	08749;8	53742;0;0;48;
$GPXUP;3635;08:27:59;0;50	08752;8	5376;0;0;48;
$GPXUP;3635;08:28:00;0;50	08752;8	53779;0;0;49;
$GPXUP;3635;08:28:01;0;50	08752;8	53799;0;0;51;
$GPXUP;3635;08:28:02;0;50	08754;8	53819;0;0;51;
$GPXUP;3635;08:28:03;0;50	08757;8	53838;0;0;49;
$GPXUP;3635;08:28:04;0;50	08764;8	53856;0;0;54;
$GPXUP;3635;08:28:05;0;50	0877;8	53874;0;0;53;
$GPXUP;3635;08:28:06;0;50	08778;8	53891;0;0;54;
$GPXUP;3635;08:28:07;0;50	08785;8	53909;0;0;55;
$GPXUP;3635;08:28:08;0;50	08794;8	53927;0;0;56;
$GPXUP;3635;08:28:09;0;50	08803;8	53944;0;0;57;
$GPXUP;3635;08:28:10;0;50	08814;8	5396;0;0;60;
$GPXUP;3635;08:28:11;0;50	08825;8	53977;0;0;60;
$GPXUP;3635;08:28:12;0;50	08836;8	53993;0;0;60;
$GPXUP;3635;08:28:13;0;50	08846;8	54011;0;0;61;
$GPXUP;3635;08:28:14;0;50	08856;8	5403;0;0;61;
$GPXUP;3635;08:28:15;0;50	08865;8	54048;0;0;59;
$GPXUP;3635;08:28:16;0;50	08874;8	54066;0;0;57;
$GPXUP;3635;08:28:17;0;50	08881;8	54085;0;0;57;
$GPXUP;3635;08:28:18;0;50	08888;8	54104;0;0;54;
$GPXUP;3635;08:28:19;0;50	08892;8	54124;0;0;53;
$GPXUP;3635;08:28:20;0;50	08895;8	54144;0;0;52;
$GPXUP;3635;08:28:21;0;50	089;8	54163;0;0;53;
$GPXUP;3635;08:28:22;0;50	08905;8	54182;0;0;55;
$GPXUP;3635;08:28:23;0;50	08911;8	54202;0;0;57;
$GPXUP;3635;08:28:24;0;50	08916;8	54222;0;0;58;
$GPXUP;3635;08:28:25;0;50	0892;8	54244;0;0;59;
$GPXUP;3635;08:28:26;0;50	08923;8	54266;0;0;58;
$GPXUP;3635;08:28:27;0;50	08925;8	54289;0;0;58;
$GPXUP;3635;08:28:28;0;50	08927;8	54311;0;0;56;
$GPXUP;3635;08:28:29;0;50	08931;8	54331;0;0;54;
$GPXUP;3635;08:28:30;0;50	08937;8	54349;0;0;53;
$GPXUP;3635;08:28:31;0;50	08946;8	54364;0;0;52;
$GPXUP;3635;08:28:32;0;50	08957;8	54376;0;0;53;
$GPXUP;3635;08:28:33;0;50	08968;8	54388;0;0;53;
$GPXUP;3635;08:28:34;0;50	08979;8	544;0;0;55;
$GPXUP;3635;08:28:35;0;50	0899;8	54414;0;0;57;
$GPXUP;3635;08:28:36;0;50	09001;8	54428;0;0;59;
$GPXUP;3635;08:28:37;0;50	09011;8	54445;0;0;60;
$GPXUP;3635;08:28:38;0;50	09021;8	54462;0;0;59;
$GPXUP;3635;08:28:39;0;50	09029;8	54481;0;0;60;
$GPXUP;3635;08:28:40;0;50	09039;8	54498;0;0;59;
$GPXUP;3635;08:28:41;0;50	09051;8	54512;0;0;62;
$GPXUP;3635;08:28:42;0;50	09064;8	54526;0;0;62;
$GPXUP;3635;08:28:43;0;50	09077;8	54538;0;0;59;
$GPXUP;3635;08:28:44;0;50	0909;8	54547;0;0;54;
$GPXUP;3635;08:28:45;0;50	09104;8	54554;0;0;57;
$GPXUP;3635;08:28:46;0;50	09116;8	54564;0;0;59;
$GPXUP;3635;08:28:47;0;50	09128;8	54576;0;0;58;
$GPXUP;3635;08:28:48;0;50	0914;8	54591;0;0;62;
$GPXUP;3635;08:28:49;0;50	09153;8	54604;0;0;63;
$GPXUP;3635;08:28:50;0;50	09167;8	54615;0;0;59;
$GPXUP;3635;08:28:51;0;50	0918;8	54626;0;0;58;
$GPXUP;3635;08:28:52;0;50	09194;8	54635;0;0;60;
$GPXUP;3635;08:28:53;0;50	09208;8	54643;0;0;64;
$GPXUP;3635;08:28:54;0;50	09224;8	54651;0;0;63;
$GPXUP;3635;08:28:55;0;50	09238;8	54659;0;0;58;
$GPXUP;3635;08:28:56;0;50	09251;8	54666;0;0;54;
$GPXUP;3635;08:28:57;0;50	09263;8	54676;0;0;52;
$GPXUP;3635;08:28:58;0;50	09273;8	54687;0;0;49;
$GPXUP;3635;08:28:59;0;50	09282;8	547;0;0;50;
$GPXUP;3635;08:29:00;0;50	0929;8	54715;0;0;50;
$GPXUP;3635;08:29:01;0;50	09297;8	54731;0;0;50;
$GPXUP;3635;08:29:02;0;50	09305;8	54746;0;0;51;
$GPXUP;3635;08:29:03;0;50	09315;8	54758;0;0;51;
$GPXUP;3635;08:29:04;0;50	09327;8	54767;0;0;54;
$GPXUP;3635;08:29:05;0;50	09338;8	54778;0;0;55;
$GPXUP;3635;08:29:06;0;50	09349;8	5479;0;0;54;
$GPXUP;3635;08:29:07;0;50	09359;8	54804;0;0;53;
$GPXUP;3635;08:29:08;0;50	09369;8	54818;0;0;53;
$GPXUP;3635;08:29:09;0;50	09379;8	54831;0;0;52;
$GPXUP;3635;08:29:10;0;50	09388;8	54846;0;0;52;
$GPXUP;3635;08:29:11;0;50	09395;8	54863;0;0;51;
$GPXUP;3635;08:29:12;0;50	09401;8	5488;0;0;51;
$GPXUP;3635;08:29:13;0;50	09408;8	54898;0;0;54;
$GPXUP;3635;08:29:14;0;50	09416;8	54914;0;0;54;
$GPXUP;3635;08:29:15;0;50	09425;8	5493;0;0;54;
$GPXUP;3635;08:29:16;0;50	09435;8	54945;0;0;54;
$GPXUP;3635;08:29:17;0;50	09444;8	54959;0;0;53;
$GPXUP;3635;08:29:18;0;50	09454;8	54973;0;0;53;
$GPXUP;3635;08:29:19;0;50	09465;8	54986;0;0;55;
$GPXUP;3635;08:29:20;0;50	09477;8	54997;0;0;56;
$GPXUP;3635;08:29:21;0;50	09488;8	55009;0;0;56;
$GPXUP;3635;08:29:22;0;50	09499;8	55023;0;0;58;
$GPXUP;3635;08:29:23;0;50	09509;8	5504;0;0;60;
$GPXUP;3635;08:29:24;0;50	09518;8	55058;0;0;60;
$GPXUP;3635;08:29:25;0;50	09528;8	55076;0;0;59;
$GPXUP;3635;08:29:26;0;50	09537;8	55094;0;0;59;
$GPXUP;3635;08:29:27;0;50	09546;8	55112;0;0;59;
$GPXUP;3635;08:29:28;0;50	09554;8	55131;0;0;58;
$GPXUP;3635;08:29:29;0;50	09564;8	55148;0;0;59;
$GPXUP;3635;08:29:30;0;50	09574;8	55164;0;0;58;
$GPXUP;3635;08:29:31;0;50	09585;8	55179;0;0;58;
$GPXUP;3635;08:29:32;0;50	09597;8	55193;0;0;58;
$GPXUP;3635;08:29:33;0;50	09609;8	55204;0;0;58;
$GPXUP;3635;08:29:34;0;50	09622;8	55214;0;0;57;
$GPXUP;3635;08:29:35;0;50	09635;8	55224;0;0;57;
$GPXUP;3635;08:29:36;0;50	09647;8	55235;0;0;55;
$GPXUP;3635;08:29:37;0;50	09658;8	55248;0;0;54;
$GPXUP;3635;08:29:38;0;50	09668;8	55262;0;0;54;
$GPXUP;3635;08:29:39;0;50	09676;8	55278;0;0;53;
$GPXUP;3635;08:29:40;0;50	09684;8	55294;0;0;52;
$GPXUP;3635;08:29:41;0;50	09692;8	5531;0;0;53;
$GPXUP;3635;08:29:42;0;50	09701;8	55326;0;0;54;
$GPXUP;3635;08:29:43;0;50	09711;8	5534;0;0;54;
$GPXUP;3635;08:29:44;0;50	09722;8	55353;0;0;54;
$GPXUP;3635;08:29:45;0;50	09731;8	55368;0;0;54;
$GPXUP;3635;08:29:46;0;50	09739;8	55385;0;0;55;
$GPXUP;3635;08:29:47;0;50	09747;8	55402;0;0;54;
$GPXUP;3635;08:29:48;0;50	09753;8	5542;0;0;53;
$GPXUP;3635;08:29:49;0;50	09759;8	55438;0;0;53;
$GPXUP;3635;08:29:50;0;50	09765;8	55456;0;0;52;
$GPXUP;3635;08:29:51;0;50	09773;8	55473;0;0;53;
$GPXUP;3635;08:29:52;0;50	09783;8	55488;0;0;57;
$GPXUP;3635;08:29:53;0;50	09794;8	55502;0;0;58;
$GPXUP;3635;08:29:54;0;50	09805;8	55518;0;0;58;
$GPXUP;3635;08:29:55;0;50	09813;8	55535;0;0;55;
$GPXUP;3635;08:29:56;0;50	0982;8	55554;0;0;54;
$GPXUP;3635;08:29:57;0;50	09827;8	55571;0;0;54;
$GPXUP;3635;08:29:58;0;50	09835;8	55588;0;0;52;
$GPXUP;3635;08:29:59;0;50	09843;8	55603;0;0;52;
$GPXUP;3635;08:30:00;0;50	09853;8	55618;0;0;53;
$GPXUP;3635;08:30:01;0;50	09863;8	55631;0;0;54;
$GPXUP;3635;08:30:02;0;50	09873;8	55646;0;0;55;
$GPXUP;3635;08:30:03;0;50	09883;8	5566;0;0;55;
$GPXUP;3635;08:30:04;0;50	09894;8	55673;0;0;55;
$GPXUP;3635;08:30:05;0;50	09906;8	55684;0;0;57;
$GPXUP;3635;08:30:06;0;50	09919;8	55694;0;0;58;
$GPXUP;3635;08:30:07;0;50	09932;8	55704;0;0;57;
$GPXUP;3635;08:30:08;0;50	09943;8	55715;0;0;51;
$GPXUP;3635;08:30:09;0;50	09953;8	55728;0;0;50;
$GPXUP;3635;08:30:10;0;50	09962;8	55741;0;0;52;
$GPXUP;3635;08:30:11;0;50	09971;8	55756;0;0;53;
$GPXUP;3635;08:30:12;0;50	09979;8	55772;0;0;54;
$GPXUP;3635;08:30:13;0;50	09987;8	55789;0;0;55;
$GPXUP;3635;08:30:14;0;50	09996;8	55805;0;0;54;
$GPXUP;3635;08:30:15;0;50	10006;8	5582;0;0;52;
$GPXUP;3635;08:30:16;0;50	10015;8	55834;0;0;52;
$GPXUP;3635;08:30:17;0;50	10024;8	55848;0;0;52;
$GPXUP;3635;08:30:18;0;50	10034;8	55862;0;0;53;
$GPXUP;3635;08:30:19;0;50	10042;8	55877;0;0;53;
$GPXUP;3635;08:30:20;0;50	1005;8	55894;0;0;54;
$GPXUP;3635;08:30:21;0;50	10055;8	55913;0;0;52;
$GPXUP;3635;08:30:22;0;50	1006;8	55932;0;0;54;
$GPXUP;3635;08:30:23;0;50	10065;8	55951;0;0;54;
$GPXUP;3635;08:30:24;0;50	1007;8	5597;0;0;53;
$GPXUP;3635;08:30:25;0;50	10074;8	5599;0;0;52;
$GPXUP;3635;08:30:26;0;50	10078;8	56009;0;0;52;
$GPXUP;3635;08:30:27;0;50	10082;8	56028;0;0;53;
$GPXUP;3635;08:30:28;0;50	10085;8	56049;0;0;54;
$GPXUP;3635;08:30:29;0;50	10087;8	56069;0;0;54;
$GPXUP;3635;08:30:30;0;50	10086;8	56091;0;0;55;
$GPXUP;3635;08:30:31;0;50	10085;8	56112;0;0;53;
$GPXUP;3635;08:30:32;0;50	10085;8	56132;0;0;50;
$GPXUP;3635;08:30:33;0;50	10088;8	56151;0;0;49;
$GPXUP;3635;08:30:34;0;50	10091;8	56169;0;0;50;
$GPXUP;3635;08:30:35;0;50	10094;8	56188;0;0;50;
$GPXUP;3635;08:30:36;0;50	10094;8	56208;0;0;52;
$GPXUP;3635;08:30:37;0;50	10094;8	56228;0;0;52;
$GPXUP;3635;08:30:38;0;50	10097;8	56248;0;0;52;
$GPXUP;3635;08:30:39;0;50	10102;8	56267;0;0;50;
$GPXUP;3635;08:30:40;0;50	10106;8	56285;0;0;50;
$GPXUP;3635;08:30:41;0;50	1011;8	56304;0;0;51;
$GPXUP;3635;08:30:42;0;50	10114;8	56323;0;0;52;
$GPXUP;3635;08:30:43;0;50	1012;8	5634;0;0;50;
$GPXUP;3635;08:30:44;0;50	10128;8	56355;0;0;49;
$GPXUP;3635;08:30:45;0;50	10137;8	56369;0;0;48;
$GPXUP;3635;08:30:46;0;50	10144;8	56384;0;0;48;
$GPXUP;3635;08:30:47;0;50	10147;8	56402;0;0;50;
$GPXUP;3635;08:30:48;0;50	10148;8	56422;0;0;49;
$GPXUP;3635;08:30:49;0;50	10151;8	5644;0;0;47;
$GPXUP;3635;08:30:50;0;50	10155;8	56457;0;0;47;
$GPXUP;3635;08:30:51;0;50	1016;8	56473;0;0;47;
$GPXUP;3635;08:30:52;0;50	10164;8	56491;0;0;51;
$GPXUP;3635;08:30:53;0;50	10166;8	56512;0;0;54;
$GPXUP;3635;08:30:54;0;50	10168;8	56534;0;0;57;
$GPXUP;3635;08:30:55;0;50	1017;8	56556;0;0;59;
$GPXUP;3635;08:30:56;0;50	10172;8	56578;0;0;55;
$GPXUP;3635;08:30:57;0;50	10174;8	56598;0;0;52;
$GPXUP;3635;08:30:58;0;50	10177;8	56618;0;0;53;
$GPXUP;3635;08:30:59;0;50	1018;8	56639;0;0;55;
$GPXUP;3635;08:31:00;0;50	10183;8	5666;0;0;56;
$GPXUP;3635;08:31:01;0;50	10184;8	56682;0;0;56;
$GPXUP;3635;08:31:02;0;50	10184;8	56703;0;0;55;
$GPXUP;3635;08:31:03;0;50	10186;8	56724;0;0;53;
$GPXUP;3635;08:31:04;0;50	10188;8	56745;0;0;53;
$GPXUP;3635;08:31:05;0;50	1019;8	56765;0;0;52;
$GPXUP;3635;08:31:06;0;50	10192;8	56785;0;0;53;
$GPXUP;3635;08:31:07;0;50	10193;8	56806;0;0;54;
$GPXUP;3635;08:31:08;0;50	10194;8	56827;0;0;54;
$GPXUP;3635;08:31:09;0;50	10195;8	56848;0;0;55;
$GPXUP;3635;08:31:10;0;50	10192;8	5687;0;0;56;
$GPXUP;3635;08:31:11;0;50	10188;8	56892;0;0;59;
$GPXUP;3635;08:31:12;0;50	10183;8	56914;0;0;59;
$GPXUP;3635;08:31:13;0;50	1018;8	56936;0;0;58;
$GPXUP;3635;08:31:14;0;50	1018;8	56958;0;0;55;
$GPXUP;3635;08:31:15;0;50	10181;8	56978;0;0;52;
$GPXUP;3635;08:31:16;0;50	10183;8	56998;0;0;52;
$GPXUP;3635;08:31:17;0;50	10185;8	57017;0;0;49;
$GPXUP;3635;08:31:18;0;50	10189;8	57035;0;0;47;
$GPXUP;3635;08:31:19;0;50	10194;8	57051;0;0;45;
$GPXUP;3635;08:31:20;0;50	102;8	57065;0;0;45;
$GPXUP;3635;08:31:21;0;50	10206;8	57079;0;0;46;
$GPXUP;3635;08:31:22;0;50	10213;8	57094;0;0;46;
$GPXUP;3635;08:31:23;0;50	1022;8	57108;0;0;47;
$GPXUP;3635;08:31:24;0;50	10226;8	57124;0;0;50;
$GPXUP;3635;08:31:25;0;50	1023;8	57144;0;0;53;
$GPXUP;3635;08:31:26;0;50	10233;8	57164;0;0;55;
$GPXUP;3635;08:31:27;0;50	10237;8	57185;0;0;53;
$GPXUP;3635;08:31:28;0;50	10241;8	57204;0;0;53;
$GPXUP;3635;08:31:29;0;50	10246;8	57223;0;0;53;
$GPXUP;3635;08:31:30;0;50	10251;8	57242;0;0;52;
$GPXUP;3635;08:31:31;0;50	10255;8	57262;0;0;53;
$GPXUP;3635;08:31:32;0;50	10258;8	57282;0;0;53;
$GPXUP;3635;08:31:33;0;50	10261;8	57303;0;0;54;
$GPXUP;3635;08:31:34;0;50	10262;8	57324;0;0;54;
$GPXUP;3635;08:31:35;0;50	10264;8	57345;0;0;54;
$GPXUP;3635;08:31:36;0;50	10264;8	57366;0;0;55;
$GPXUP;3635;08:31:37;0;50	10262;8	57388;0;0;57;
$GPXUP;3635;08:31:38;0;50	1026;8	5741;0;0;56;
$GPXUP;3635;08:31:39;0;50	10258;8	57431;0;0;53;
$GPXUP;3635;08:31:40;0;50	10256;8	57451;0;0;50;
$GPXUP;3635;08:31:41;0;50	10257;8	5747;0;0;48;
$GPXUP;3635;08:31:42;0;50	1026;8	57488;0;0;45;
$GPXUP;3635;08:31:43;0;50	10265;8	57503;0;0;45;
$GPXUP;3635;08:31:44;0;50	10272;8	57517;0;0;45;
$GPXUP;3635;08:31:45;0;50	10278;8	57532;0;0;45;
$GPXUP;3635;08:31:46;0;50	10284;8	57546;0;0;43;
$GPXUP;3635;08:31:47;0;50	10289;8	5756;0;0;42;
$GPXUP;3635;08:31:48;0;50	10293;8	57575;0;0;42;
$GPXUP;3635;08:31:49;0;50	10296;8	57591;0;0;42;
$GPXUP;3635;08:31:50;0;50	10298;8	57607;0;0;41;
$GPXUP;3635;08:31:51;0;50	10297;8	57622;0;0;41;
$GPXUP;3635;08:31:52;0;50	10295;8	57638;0;0;41;
$GPXUP;3635;08:31:53;0;50	10292;8	57654;0;0;42;
$GPXUP;3635;08:31:54;0;50	10291;8	57671;0;0;42;
$GPXUP;3635;08:31:55;0;50	10291;8	57687;0;0;41;
$GPXUP;3635;08:31:56;0;50	10292;8	57702;0;0;40;
$GPXUP;3635;08:31:57;0;50	10296;8	57717;0;0;40;
$GPXUP;3635;08:31:58;0;50	10299;8	57732;0;0;40;
$GPXUP;3635;08:31:59;0;50	10302;8	57747;0;0;41;
$GPXUP;3635;08:32:00;0;50	10303;8	57764;0;0;43;
$GPXUP;3635;08:32:01;0;50	10303;8	57781;0;0;45;
$GPXUP;3635;08:32:02;0;50	10302;8	57799;0;0;46;
$GPXUP;3635;08:32:03;0;50	10302;8	57817;0;0;46;
$GPXUP;3635;08:32:04;0;50	10302;8	57835;0;0;48;
$GPXUP;3635;08:32:05;0;50	103;8	57854;0;0;49;
$GPXUP;3635;08:32:06;0;50	10298;8	57873;0;0;49;
$GPXUP;3635;08:32:07;0;50	10297;8	57891;0;0;48;
$GPXUP;3635;08:32:08;0;50	10296;8	57911;0;0;48;
$GPXUP;3635;08:32:09;0;50	10294;8	5793;0;0;50;
$GPXUP;3635;08:32:10;0;50	10292;8	5795;0;0;51;
$GPXUP;3635;08:32:11;0;50	1029;8	5797;0;0;53;
$GPXUP;3635;08:32:12;0;50	10288;8	5799;0;0;53;
$GPXUP;3635;08:32:13;0;50	10285;8	58011;0;0;53;
$GPXUP;3635;08:32:14;0;50	10282;8	58032;0;0;52;
$GPXUP;3635;08:32:15;0;50	10279;8	58052;0;0;54;
$GPXUP;3635;08:32:16;0;50	10275;8	58073;0;0;55;
$GPXUP;3635;08:32:17;0;50	10271;8	58093;0;0;53;
$GPXUP;3635;08:32:18;0;50	10268;8	58113;0;0;53;
$GPXUP;3635;08:32:19;0;50	10265;8	58134;0;0;55;
$GPXUP;3635;08:32:20;0;50	10263;8	58156;0;0;56;
$GPXUP;3635;08:32:21;0;50	10259;8	58178;0;0;58;
$GPXUP;3635;08:32:22;0;50	10254;8	582;0;0;59;
$GPXUP;3635;08:32:23;0;50	10249;8	58221;0;0;58;
$GPXUP;3635;08:32:24;0;50	10245;8	58242;0;0;53;
$GPXUP;3635;08:32:25;0;50	10245;8	58261;0;0;48;
$GPXUP;3635;08:32:26;0;50	10248;8	58278;0;0;46;
$GPXUP;3635;08:32:27;0;50	1025;8	58296;0;0;47;
$GPXUP;3635;08:32:28;0;50	10252;8	58315;0;0;50;
$GPXUP;3635;08:32:29;0;50	10252;8	58335;0;0;54;
$GPXUP;3635;08:32:30;0;50	10252;8	58356;0;0;55;
$GPXUP;3635;08:32:31;0;50	1025;8	58378;0;0;56;
$GPXUP;3635;08:32:32;0;50	10249;8	58399;0;0;54;
$GPXUP;3635;08:32:33;0;50	10248;8	5842;0;0;54;
$GPXUP;3635;08:32:34;0;50	10248;8	58441;0;0;55;
$GPXUP;3635;08:32:35;0;50	10248;8	58462;0;0;53;
$GPXUP;3635;08:32:36;0;50	1025;8	58482;0;0;51;
$GPXUP;3635;08:32:37;0;50	10252;8	58502;0;0;52;
$GPXUP;3635;08:32:38;0;50	10256;8	58522;0;0;53;
$GPXUP;3635;08:32:39;0;50	1026;8	58541;0;0;53;
$GPXUP;3635;08:32:40;0;50	10266;8	5856;0;0;54;
$GPXUP;3635;08:32:41;0;50	10273;8	58578;0;0;53;
$GPXUP;3635;08:32:42;0;50	1028;8	58596;0;0;52;
$GPXUP;3635;08:32:43;0;50	10284;8	58615;0;0;52;
$GPXUP;3635;08:32:44;0;50	10287;8	58635;0;0;53;
$GPXUP;3635;08:32:45;0;50	10288;8	58656;0;0;52;
$GPXUP;3635;08:32:46;0;50	10288;8	58676;0;0;52;
$GPXUP;3635;08:32:47;0;50	10287;8	58696;0;0;52;
$GPXUP;3635;08:32:48;0;50	10287;8	58717;0;0;54;
$GPXUP;3635;08:32:49;0;50	10286;8	58739;0;0;56;
$GPXUP;3635;08:32:50;0;50	10285;8	58762;0;0;59;
$GPXUP;3635;08:32:51;0;50	10283;8	58785;0;0;60;
$GPXUP;3635;08:32:52;0;50	10281;8	58808;0;0;62;
$GPXUP;3635;08:32:53;0;50	10278;8	58832;0;0;60;
$GPXUP;3635;08:32:54;0;50	10276;8	58855;0;0;58;
$GPXUP;3635;08:32:55;0;50	10274;8	58878;0;0;60;
$GPXUP;3635;08:32:56;0;50	10272;8	589;0;0;60;
$GPXUP;3635;08:32:57;0;50	10271;8	58923;0;0;57;
$GPXUP;3635;08:32:58;0;50	10272;8	58944;0;0;55;
$GPXUP;3635;08:32:59;0;50	10275;8	58965;0;0;53;
$GPXUP;3635;08:33:00;0;50	1028;8	58983;0;0;51;
$GPXUP;3635;08:33:01;0;50	10286;8	59001;0;0;50;
$GPXUP;3635;08:33:02;0;50	10292;8	59018;0;0;49;
$GPXUP;3635;08:33:03;0;50	10296;8	59036;0;0;49;
$GPXUP;3635;08:33:04;0;50	10296;8	59055;0;0;48;
$GPXUP;3635;08:33:05;0;50	10294;8	59074;0;0;49;
$GPXUP;3635;08:33:06;0;50	10293;8	59092;0;0;48;
$GPXUP;3635;08:33:07;0;50	10295;8	59111;0;0;48;
$GPXUP;3635;08:33:08;0;50	103;8	59128;0;0;48;
$GPXUP;3635;08:33:09;0;50	10306;8	59145;0;0;47;
$GPXUP;3635;08:33:10;0;50	10309;8	59163;0;0;48;
$GPXUP;3635;08:33:11;0;50	10311;8	59182;0;0;49;
$GPXUP;3635;08:33:12;0;50	10311;8	592;0;0;48;
$GPXUP;3635;08:33:13;0;50	1031;8	5922;0;0;49;
$GPXUP;3635;08:33:14;0;50	10309;8	59239;0;0;50;
$GPXUP;3635;08:33:15;0;50	10309;8	59259;0;0;52;
$GPXUP;3635;08:33:16;0;50	1031;8	59279;0;0;52;
$GPXUP;3635;08:33:17;0;50	10312;8	59299;0;0;51;
$GPXUP;3635;08:33:18;0;50	10316;8	59318;0;0;51;
$GPXUP;3635;08:33:19;0;50	1032;8	59337;0;0;51;
$GPXUP;3635;08:33:20;0;50	10324;8	59356;0;0;49;
$GPXUP;3635;08:33:21;0;50	10328;8	59374;0;0;47;
$GPXUP;3635;08:33:22;0;50	10333;8	5939;0;0;48;
$GPXUP;3635;08:33:23;0;50	10339;8	59406;0;0;48;
$GPXUP;3635;08:33:24;0;50	10346;8	59422;0;0;47;
$GPXUP;3635;08:33:25;0;50	10354;8	59437;0;0;49;
$GPXUP;3635;08:33:26;0;50	1036;8	59453;0;0;50;
$GPXUP;3635;08:33:27;0;50	10366;8	59471;0;0;50;
$GPXUP;3635;08:33:28;0;50	1037;8	59489;0;0;51;
$GPXUP;3635;08:33:29;0;50	10375;8	59508;0;0;50;
$GPXUP;3635;08:33:30;0;50	10378;8	59527;0;0;48;
$GPXUP;3635;08:33:31;0;50	10381;8	59544;0;0;47;
$GPXUP;3635;08:33:32;0;50	10384;8	59562;0;0;46;
$GPXUP;3635;08:33:33;0;50	10386;8	5958;0;0;46;
$GPXUP;3635;08:33:34;0;50	10389;8	59598;0;0;46;
$GPXUP;3635;08:33:35;0;50	10392;8	59616;0;0;48;
$GPXUP;3635;08:33:36;0;50	10393;8	59634;0;0;48;
$GPXUP;3635;08:33:37;0;50	10393;8	59653;0;0;48;
$GPXUP;3635;08:33:38;0;50	10393;8	59672;0;0;47;
$GPXUP;3635;08:33:39;0;50	10393;8	59691;0;0;49;
$GPXUP;3635;08:33:40;0;50	10394;8	59711;0;0;52;
$GPXUP;3635;08:33:41;0;50	10394;8	59732;0;0;56;
$GPXUP;3635;08:33:42;0;50	10393;8	59754;0;0;55;
$GPXUP;3635;08:33:43;0;50	1039;8	59775;0;0;56;
$GPXUP;3635;08:33:44;0;50	10386;8	59797;0;0;57;
$GPXUP;3635;08:33:45;0;50	10382;8	59819;0;0;58;
$GPXUP;3635;08:33:46;0;50	10377;8	5984;0;0;58;
$GPXUP;3635;08:33:47;0;50	10373;8	59861;0;0;56;
$GPXUP;3635;08:33:48;0;50	1037;8	59882;0;0;54;
$GPXUP;3635;08:33:49;0;50	1037;8	59903;0;0;53;
$GPXUP;3635;08:33:50;0;50	10371;8	59924;0;0;55;
$GPXUP;3635;08:33:51;0;50	10373;8	59945;0;0;55;
$GPXUP;3635;08:33:52;0;50	10374;8	59967;0;0;55;
$GPXUP;3635;08:33:53;0;50	10372;8	59988;0;0;53;
$GPXUP;3635;08:33:54;0;50	1037;8	60008;0;0;53;
$GPXUP;3635;08:33:55;0;50	10369;8	60029;0;0;53;
$GPXUP;3635;08:33:56;0;50	1037;8	6005;0;0;53;
$GPXUP;3635;08:33:57;0;50	10372;8	60071;0;0;54;
$GPXUP;3635;08:33:58;0;50	10373;8	60092;0;0;56;
$GPXUP;3635;08:33:59;0;50	10373;8	60113;0;0;54;
$GPXUP;3635;08:34:00;0;50	10372;8	60133;0;0;49;
$GPXUP;3635;08:34:01;0;50	10369;8	60152;0;0;48;
$GPXUP;3635;08:34:02;0;50	10365;8	6017;0;0;50;
$GPXUP;3635;08:34:03;0;50	1036;8	60188;0;0;50;
$GPXUP;3635;08:34:04;0;50	10356;8	60207;0;0;50;
$GPXUP;3635;08:34:05;0;50	10354;8	60226;0;0;49;
$GPXUP;3635;08:34:06;0;50	10354;8	60246;0;0;51;
$GPXUP;3635;08:34:07;0;50	10354;8	60265;0;0;49;
$GPXUP;3635;08:34:08;0;50	10353;8	60283;0;0;45;
$GPXUP;3635;08:34:09;0;50	1035;8	603;0;0;46;
$GPXUP;3635;08:34:10;0;50	10344;8	60317;0;0;50;
$GPXUP;3635;08:34:11;0;50	10338;8	60335;0;0;53;
$GPXUP;3635;08:34:12;0;50	10332;8	60353;0;0;50;
$GPXUP;3635;08:34:13;0;50	10328;8	60371;0;0;48;
$GPXUP;3635;08:34:14;0;50	10325;8	60388;0;0;46;
$GPXUP;3635;08:34:15;0;50	10324;8	60407;0;0;48;
$GPXUP;3635;08:34:16;0;50	10323;8	60425;0;0;48;
$GPXUP;3635;08:34:17;0;50	10323;8	60444;0;0;48;
$GPXUP;3635;08:34:18;0;50	10326;8	60462;0;0;46;
$GPXUP;3635;08:34:19;0;50	10329;8	60479;0;0;46;
$GPXUP;3635;08:34:20;0;50	10331;8	60497;0;0;46;
$GPXUP;3635;08:34:21;0;50	10333;8	60515;0;0;48;
$GPXUP;3635;08:34:22;0;50	10334;8	60533;0;0;48;
$GPXUP;3635;08:34:23;0;50	10338;8	60551;0;0;46;
$GPXUP;3635;08:34:24;0;50	10343;8	60567;0;0;47;
$GPXUP;3635;08:34:25;0;50	10351;8	60582;0;0;49;
$GPXUP;3635;08:34:26;0;50	10358;8	60597;0;0;48;
$GPXUP;3635;08:34:27;0;50	10365;8	60613;0;0;46;
$GPXUP;3635;08:34:28;0;50	10367;8	6063;0;0;45;
$GPXUP;3635;08:34:29;0;50	10369;8	60647;0;0;44;
$GPXUP;3635;08:34:30;0;50	10369;8	60664;0;0;45;
$GPXUP;3635;08:34:31;0;50	10368;8	60682;0;0;46;
$GPXUP;3635;08:34:32;0;50	1037;8	607;0;0;46;
$GPXUP;3635;08:34:33;0;50	10374;8	60717;0;0;46;
$GPXUP;3635;08:34:34;0;50	1038;8	60732;0;0;47;
$GPXUP;3635;08:34:35;0;50	10388;8	60746;0;0;46;
$GPXUP;3635;08:34:36;0;50	10393;8	60762;0;0;45;
$GPXUP;3635;08:34:37;0;50	10398;8	60778;0;0;45;
$GPXUP;3635;08:34:38;0;50	10404;8	60794;0;0;48;
$GPXUP;3635;08:34:39;0;50	10409;8	60811;0;0;49;
$GPXUP;3635;08:34:40;0;50	10412;8	60829;0;0;48;
$GPXUP;3635;08:34:41;0;50	10414;8	60847;0;0;46;
$GPXUP;3635;08:34:42;0;50	10414;8	60866;0;0;48;
$GPXUP;3635;08:34:43;0;50	1041;8	60885;0;0;50;
$GPXUP;3635;08:34:44;0;50	10406;8	60905;0;0;51;
$GPXUP;3635;08:34:45;0;50	10401;8	60924;0;0;51;
$GPXUP;3635;08:34:46;0;50	10395;8	60942;0;0;52;
$GPXUP;3635;08:34:47;0;50	10389;8	6096;0;0;53;
$GPXUP;3635;08:34:48;0;50	10384;8	60979;0;0;51;
$GPXUP;3635;08:34:49;0;50	10381;8	60999;0;0;51;
$GPXUP;3635;08:34:50;0;50	10381;8	6102;0;0;55;
$GPXUP;3635;08:34:51;0;50	1038;8	61041;0;0;54;
$GPXUP;3635;08:34:52;0;50	10378;8	61062;0;0;53;
$GPXUP;3635;08:34:53;0;50	10375;8	61082;0;0;53;
$GPXUP;3635;08:34:54;0;50	10374;8	61103;0;0;53;
$GPXUP;3635;08:34:55;0;50	10373;8	61123;0;0;52;
$GPXUP;3635;08:34:56;0;50	10374;8	61143;0;0;51;
$GPXUP;3635;08:34:57;0;50	10376;8	61163;0;0;52;
$GPXUP;3635;08:34:58;0;50	10378;8	61184;0;0;54;
$GPXUP;3635;08:34:59;0;50	10378;8	61205;0;0;54;
$GPXUP;3635;08:35:00;0;50	10376;8	61226;0;0;55;
$GPXUP;3635;08:35:01;0;50	10374;8	61247;0;0;54;
$GPXUP;3635;08:35:02;0;50	10376;8	61269;0;0;55;
$GPXUP;3635;08:35:03;0;50	10379;8	6129;0;0;56;
$GPXUP;3635;08:35:04;0;50	10384;8	61311;0;0;57;
$GPXUP;3635;08:35:05;0;50	1039;8	61331;0;0;57;
$GPXUP;3635;08:35:06;0;50	10396;8	61351;0;0;56;
$GPXUP;3635;08:35:07;0;50	10401;8	61372;0;0;55;
$GPXUP;3635;08:35:08;0;50	10402;8	61393;0;0;56;
$GPXUP;3635;08:35:09;0;50	10402;8	61416;0;0;57;
$GPXUP;3635;08:35:10;0;50	10401;8	61438;0;0;57;
$GPXUP;3635;08:35:11;0;50	10399;8	61461;0;0;58;
$GPXUP;3635;08:35:12;0;50	10397;8	61484;0;0;59;
$GPXUP;3635;08:35:13;0;50	10395;8	61507;0;0;58;
$GPXUP;3635;08:35:14;0;50	10393;8	6153;0;0;58;
$GPXUP;3635;08:35:15;0;50	10391;8	61552;0;0;58;
$GPXUP;3635;08:35:16;0;50	10389;8	61574;0;0;56;
$GPXUP;3635;08:35:17;0;50	10388;8	61596;0;0;55;
$GPXUP;3635;08:35:18;0;50	10386;8	61618;0;0;56;
$GPXUP;3635;08:35:19;0;50	10382;8	61639;0;0;57;
$GPXUP;3635;08:35:20;0;50	10376;8	61659;0;0;59;
$GPXUP;3635;08:35:21;0;50	10372;8	61681;0;0;59;
$GPXUP;3635;08:35:22;0;50	10368;8	61703;0;0;56;
$GPXUP;3635;08:35:23;0;50	10366;8	61724;0;0;57;
$GPXUP;3635;08:35:24;0;50	10363;8	61746;0;0;57;
$GPXUP;3635;08:35:25;0;50	1036;8	61767;0;0;55;
$GPXUP;3635;08:35:26;0;50	10358;8	61788;0;0;55;
$GPXUP;3635;08:35:27;0;50	10357;8	6181;0;0;57;
$GPXUP;3635;08:35:28;0;50	10357;8	61832;0;0;59;
$GPXUP;3635;08:35:29;0;50	10354;8	61855;0;0;59;
$GPXUP;3635;08:35:30;0;50	10351;8	61878;0;0;59;
$GPXUP;3635;08:35:31;0;50	10347;8	619;0;0;61;
$GPXUP;3635;08:35:32;0;50	10342;8	61923;0;0;61;
$GPXUP;3635;08:35:33;0;50	10337;8	61946;0;0;62;
$GPXUP;3635;08:35:34;0;50	10333;8	6197;0;0;62;
$GPXUP;3635;08:35:35;0;50	10332;8	61994;0;0;62;
$GPXUP;3635;08:35:36;0;50	1033;8	62018;0;0;64;
$GPXUP;3635;08:35:37;0;50	1033;8	62043;0;0;62;
$GPXUP;3635;08:35:38;0;50	10331;8	62066;0;0;60;
$GPXUP;3635;08:35:39;0;50	10334;8	62089;0;0;58;
$GPXUP;3635;08:35:40;0;50	10338;8	62111;0;0;57;
$GPXUP;3635;08:35:41;0;50	1034;8	62133;0;0;57;
$GPXUP;3635;08:35:42;0;50	10344;8	62154;0;0;56;
$GPXUP;3635;08:35:43;0;50	10348;8	62175;0;0;55;
$GPXUP;3635;08:35:44;0;50	10351;8	62196;0;0;55;
$GPXUP;3635;08:35:45;0;50	10353;8	62217;0;0;54;
$GPXUP;3635;08:35:46;0;50	10354;8	62238;0;0;52;
$GPXUP;3635;08:35:47;0;50	10356;8	62258;0;0;51;
$GPXUP;3635;08:35:48;0;50	10359;8	62277;0;0;50;
$GPXUP;3635;08:35:49;0;50	10363;8	62295;0;0;50;
$GPXUP;3635;08:35:50;0;50	10368;8	62313;0;0;48;
$GPXUP;3635;08:35:51;0;50	10375;8	62328;0;0;48;
$GPXUP;3635;08:35:52;0;50	10381;8	62344;0;0;46;
$GPXUP;3635;08:35:53;0;50	10385;8	62361;0;0;45;
$GPXUP;3635;08:35:54;0;50	10385;8	62378;0;0;43;
$GPXUP;3635;08:35:55;0;50	10386;8	62395;0;0;44;
$GPXUP;3635;08:35:56;0;50	10386;8	62412;0;0;45;
$GPXUP;3635;08:35:57;0;50	10387;8	6243;0;0;45;
$GPXUP;3635;08:35:58;0;50	10387;8	62448;0;0;47;
$GPXUP;3635;08:35:59;0;50	10386;8	62466;0;0;47;
$GPXUP;3635;08:36:00;0;50	10383;8	62484;0;0;47;
$GPXUP;3635;08:36:01;0;50	1038;8	62502;0;0;46;
$GPXUP;3635;08:36:02;0;50	10378;8	62519;0;0;45;
$GPXUP;3635;08:36:03;0;50	10377;8	62536;0;0;45;
$GPXUP;3635;08:36:04;0;50	10377;8	62554;0;0;45;
$GPXUP;3635;08:36:05;0;50	1038;8	62571;0;0;45;
$GPXUP;3635;08:36:06;0;50	10384;8	62588;0;0;47;
$GPXUP;3635;08:36:07;0;50	10389;8	62604;0;0;45;
$GPXUP;3635;08:36:08;0;50	10396;8	62618;0;0;43;
$GPXUP;3635;08:36:09;0;50	10403;8	6263;0;0;44;
$GPXUP;3635;08:36:10;0;50	1041;8	62644;0;0;45;
$GPXUP;3635;08:36:11;0;50	10418;8	62657;0;0;44;
$GPXUP;3635;08:36:12;0;50	10425;8	6267;0;0;42;
$GPXUP;3635;08:36:13;0;50	10431;8	62683;0;0;40;
$GPXUP;3635;08:36:14;0;50	10434;8	62696;0;0;38;
$GPXUP;3635;08:36:15;0;50	10434;8	62711;0;0;38;
$GPXUP;3635;08:36:16;0;50	10431;8	62727;0;0;41;
$GPXUP;3635;08:36:17;0;50	10429;8	62742;0;0;41;
$GPXUP;3635;08:36:18;0;50	10427;8	62758;0;0;40;
$GPXUP;3635;08:36:19;0;50	10428;8	62774;0;0;41;
$GPXUP;3635;08:36:20;0;50	10432;8	62788;0;0;41;
$GPXUP;3635;08:36:21;0;50	1044;8	62801;0;0;43;
$GPXUP;3635;08:36:22;0;50	1045;8	62811;0;0;48;
$GPXUP;3635;08:36:23;0;50	10461;8	62822;0;0;52;
$GPXUP;3635;08:36:24;0;50	10472;8	62833;0;0;53;
$GPXUP;3635;08:36:25;0;50	10484;8	62844;0;0;54;
$GPXUP;3635;08:36:26;0;50	10496;8	62854;0;0;57;
$GPXUP;3635;08:36:27;0;50	10509;8	62864;0;0;58;
$GPXUP;3635;08:36:28;0;50	10521;8	62876;0;0;58;
$GPXUP;3635;08:36:29;0;50	1053;8	62891;0;0;53;
$GPXUP;3635;08:36:30;0;50	10539;8	62906;0;0;50;
$GPXUP;3635;08:36:31;0;50	10548;8	62919;0;0;50;
$GPXUP;3635;08:36:32;0;50	10559;8	6293;0;0;50;
$GPXUP;3635;08:36:33;0;50	1057;8	62938;0;0;50;
$GPXUP;3635;08:36:34;0;50	10581;8	62945;0;0;49;
$GPXUP;3635;08:36:35;0;50	10593;8	62952;0;0;48;
$GPXUP;3635;08:36:36;0;50	10604;8	62958;0;0;50;
$GPXUP;3635;08:36:37;0;50	10617;8	62963;0;0;51;
$GPXUP;3635;08:36:38;0;50	1063;8	62967;0;0;53;
$GPXUP;3635;08:36:39;0;50	10643;8	6297;0;0;54;
$GPXUP;3635;08:36:40;0;50	10657;8	62974;0;0;54;
$GPXUP;3635;08:36:41;0;50	1067;8	6298;0;0;55;
$GPXUP;3635;08:36:42;0;50	10681;8	62992;0;0;52;
$GPXUP;3635;08:36:43;0;50	10689;8	63007;0;0;50;
$GPXUP;3635;08:36:44;0;50	10695;8	63023;0;0;50;
$GPXUP;3635;08:36:45;0;50	10702;8	63039;0;0;49;
$GPXUP;3635;08:36:46;0;50	10711;8	63053;0;0;51;
$GPXUP;3635;08:36:47;0;50	10721;8	63066;0;0;53;
$GPXUP;3635;08:36:48;0;50	10732;8	63078;0;0;51;
$GPXUP;3635;08:36:49;0;50	10743;8	63087;0;0;51;
$GPXUP;3635;08:36:50;0;50	10754;8	63096;0;0;51;
$GPXUP;3635;08:36:51;0;50	10766;8	63105;0;0;50;
$GPXUP;3635;08:36:52;0;50	10776;8	63113;0;0;48;
$GPXUP;3635;08:36:53;0;50	10786;8	63123;0;0;45;
$GPXUP;3635;08:36:54;0;50	10795;8	63133;0;0;43;
$GPXUP;3635;08:36:55;0;50	108;8	63146;0;0;39;
$GPXUP;3635;08:36:56;0;50	10803;8	63161;0;0;40;
$GPXUP;3635;08:36:57;0;50	10805;8	63176;0;0;42;
$GPXUP;3635;08:36:58;0;50	10803;8	63193;0;0;42;
$GPXUP;3635;08:36:59;0;50	10799;8	63208;0;0;42;
$GPXUP;3635;08:37:00;0;50	1079;8	63217;0;0;39;
$GPXUP;3635;08:37:01;0;50	10773;8	63217;0;0;44;
$GPXUP;3635;08:37:02;0;50	1076;8	63221;0;0;47;
$GPXUP;3635;08:37:03;0;50	10747;8	63228;0;0;50;
$GPXUP;3635;08:37:04;0;50	10736;8	63238;0;0;49;
$GPXUP;3635;08:37:05;0;50	10726;8	63251;0;0;48;
$GPXUP;3635;08:37:06;0;50	10718;8	63266;0;0;47;
$GPXUP;3635;08:37:07;0;50	10714;8	63284;0;0;47;
$GPXUP;3635;08:37:08;0;50	10713;8	63302;0;0;46;
$GPXUP;3635;08:37:09;0;50	10717;8	63321;0;0;47;
$GPXUP;3635;08:37:10;0;50	10723;8	63339;0;0;49;
$GPXUP;3635;08:37:11;0;50	10731;8	63356;0;0;52;
$GPXUP;3635;08:37:12;0;50	10742;8	63371;0;0;52;
$GPXUP;3635;08:37:13;0;50	10753;8	63382;0;0;52;
$GPXUP;3635;08:37:14;0;50	10765;8	63392;0;0;51;
$GPXUP;3635;08:37:15;0;50	10777;8	63399;0;0;50;
$GPXUP;3635;08:37:16;0;50	10789;8	63406;0;0;50;
$GPXUP;3635;08:37:17;0;50	10801;8	63412;0;0;50;
$GPXUP;3635;08:37:18;0;50	10813;8	63419;0;0;51;
$GPXUP;3635;08:37:19;0;50	10825;8	63425;0;0;50;
$GPXUP;3635;08:37:20;0;50	10836;8	63433;0;0;46;
$GPXUP;3635;08:37:21;0;50	10846;8	63443;0;0;42;
$GPXUP;3635;08:37:22;0;50	10853;8	63454;0;0;42;
[truncated: 230 more rows]
