# Supplementary material for: Pigeon Navigation: Different Routes Lead to Frankfurt
Source: PLoS One. 2014 Nov 12;9(11):e112439. doi: 10.1371/journal.pone.0112439 (PMC4229201; doi:10.1371/journal.pone.0112439)
Supplement: File S4 — Files containing the original track data and a ‘Read me’ explaining the data format. (ZIP) [file pone.0112439.s004.zip › S-KST/090804xup06_232.log]

$GPXUP;3635;09:22:50;0;49	96933;8	43536;0;0;0;
$GPXUP;3635;09:22:51;0;49	96934;8	43534;0;0;5;
$GPXUP;3635;09:22:52;0;49	96934;8	43534;0;0;4;
$GPXUP;3635;09:22:53;0;49	96934;8	43534;0;0;1;
$GPXUP;3635;09:22:54;0;49	96935;8	43533;0;0;1;
$GPXUP;3635;09:22:55;0;49	96934;8	43533;0;0;3;
$GPXUP;3635;09:22:56;0;49	96932;8	43534;0;0;6;
$GPXUP;3635;09:22:57;0;49	96927;8	43533;0;0;15;
$GPXUP;3635;09:22:58;0;49	96918;8	43529;0;0;28;
$GPXUP;3635;09:22:59;0;49	96909;8	43519;0;0;36;
$GPXUP;3635;09:23:00;0;49	96902;8	43506;0;0;41;
$GPXUP;3635;09:23:01;0;49	96894;8	43493;0;0;40;
$GPXUP;3635;09:23:02;0;49	96884;8	43486;0;0;40;
$GPXUP;3635;09:23:03;0;49	96874;8	43486;0;0;40;
$GPXUP;3635;09:23:04;0;49	96863;8	43487;0;0;41;
$GPXUP;3635;09:23:05;0;49	96853;8	43485;0;0;39;
$GPXUP;3635;09:23:06;0;49	96844;8	43477;0;0;40;
$GPXUP;3635;09:23:07;0;49	96835;8	43466;0;0;43;
$GPXUP;3635;09:23:08;0;49	96827;8	43453;0;0;44;
$GPXUP;3635;09:23:09;0;49	96821;8	43436;0;0;47;
$GPXUP;3635;09:23:10;0;49	9682;8	43418;0;0;46;
$GPXUP;3635;09:23:11;0;49	96823;8	43399;0;0;48;
$GPXUP;3635;09:23:12;0;49	96828;8	43379;0;0;54;
$GPXUP;3635;09:23:13;0;49	96832;8	43358;0;0;57;
$GPXUP;3635;09:23:14;0;49	96838;8	43338;0;0;56;
$GPXUP;3635;09:23:15;0;49	96847;8	4332;0;0;53;
$GPXUP;3635;09:23:16;0;49	96859;8	4331;0;0;56;
$GPXUP;3635;09:23:17;0;49	96873;8	43304;0;0;56;
$GPXUP;3635;09:23:18;0;49	96888;8	43299;0;0;57;
$GPXUP;3635;09:23:19;0;49	96902;8	43295;0;0;58;
$GPXUP;3635;09:23:20;0;49	96917;8	43292;0;0;59;
$GPXUP;3635;09:23:21;0;49	96932;8	43293;0;0;59;
$GPXUP;3635;09:23:22;0;49	96946;8	433;0;0;58;
$GPXUP;3635;09:23:23;0;49	96959;8	43311;0;0;57;
$GPXUP;3635;09:23:24;0;49	9697;8	43326;0;0;59;
$GPXUP;3635;09:23:25;0;49	96978;8	43345;0;0;55;
$GPXUP;3635;09:23:26;0;49	96981;8	43365;0;0;52;
$GPXUP;3635;09:23:27;0;49	96978;8	43385;0;0;48;
$GPXUP;3635;09:23:28;0;49	96968;8	43399;0;0;42;
$GPXUP;3635;09:23:29;0;49	96954;8	43405;0;0;45;
$GPXUP;3635;09:23:30;0;49	9694;8	43409;0;0;45;
$GPXUP;3635;09:23:31;0;49	96928;8	43415;0;0;46;
$GPXUP;3635;09:23:32;0;49	96916;8	4342;0;0;47;
$GPXUP;3635;09:23:33;0;49	96903;8	43423;0;0;49;
$GPXUP;3635;09:23:34;0;49	9689;8	43426;0;0;51;
$GPXUP;3635;09:23:35;0;49	96877;8	43427;0;0;51;
$GPXUP;3635;09:23:36;0;49	96864;8	43425;0;0;51;
$GPXUP;3635;09:23:37;0;49	96851;8	43421;0;0;51;
$GPXUP;3635;09:23:38;0;49	96838;8	43416;0;0;52;
$GPXUP;3635;09:23:39;0;49	96826;8	43408;0;0;51;
$GPXUP;3635;09:23:40;0;49	96815;8	43397;0;0;50;
$GPXUP;3635;09:23:41;0;49	96804;8	43386;0;0;50;
$GPXUP;3635;09:23:42;0;49	96793;8	43376;0;0;50;
$GPXUP;3635;09:23:43;0;49	96783;8	43366;0;0;48;
$GPXUP;3635;09:23:44;0;49	96772;8	43357;0;0;47;
$GPXUP;3635;09:23:45;0;49	96763;8	43346;0;0;47;
$GPXUP;3635;09:23:46;0;49	96754;8	43332;0;0;51;
$GPXUP;3635;09:23:47;0;49	96746;8	43315;0;0;54;
$GPXUP;3635;09:23:48;0;49	9674;8	43296;0;0;56;
$GPXUP;3635;09:23:49;0;49	96735;8	43276;0;0;56;
$GPXUP;3635;09:23:50;0;49	96733;8	43254;0;0;56;
$GPXUP;3635;09:23:51;0;49	96732;8	43232;0;0;56;
$GPXUP;3635;09:23:52;0;49	96732;8	4321;0;0;55;
$GPXUP;3635;09:23:53;0;49	96732;8	43188;0;0;54;
$GPXUP;3635;09:23:54;0;49	9673;8	43167;0;0;55;
$GPXUP;3635;09:23:55;0;49	96726;8	43147;0;0;55;
$GPXUP;3635;09:23:56;0;49	96718;8	43129;0;0;56;
$GPXUP;3635;09:23:57;0;49	96709;8	43112;0;0;55;
$GPXUP;3635;09:23:58;0;49	96699;8	43098;0;0;53;
$GPXUP;3635;09:23:59;0;49	96688;8	43088;0;0;50;
$GPXUP;3635;09:24:00;0;49	96676;8	43082;0;0;46;
$GPXUP;3635;09:24:01;0;49	96665;8	43085;0;0;44;
$GPXUP;3635;09:24:02;0;49	96657;8	43098;0;0;47;
$GPXUP;3635;09:24:03;0;49	96652;8	43115;0;0;47;
$GPXUP;3635;09:24:04;0;49	96647;8	43134;0;0;51;
$GPXUP;3635;09:24:05;0;49	96643;8	43153;0;0;52;
$GPXUP;3635;09:24:06;0;49	9664;8	43173;0;0;52;
$GPXUP;3635;09:24:07;0;49	96641;8	43194;0;0;52;
$GPXUP;3635;09:24:08;0;49	96643;8	43214;0;0;53;
$GPXUP;3635;09:24:09;0;49	96646;8	43234;0;0;49;
$GPXUP;3635;09:24:10;0;49	96646;8	43253;0;0;47;
$GPXUP;3635;09:24:11;0;49	96646;8	43272;0;0;48;
$GPXUP;3635;09:24:12;0;49	96648;8	43291;0;0;51;
$GPXUP;3635;09:24:13;0;49	96654;8	4331;0;0;52;
$GPXUP;3635;09:24:14;0;49	96663;8	43325;0;0;50;
$GPXUP;3635;09:24:15;0;49	96675;8	43334;0;0;51;
$GPXUP;3635;09:24:16;0;49	96689;8	43336;0;0;53;
$GPXUP;3635;09:24:17;0;49	96703;8	43332;0;0;57;
$GPXUP;3635;09:24:18;0;49	96717;8	43325;0;0;58;
$GPXUP;3635;09:24:19;0;49	9673;8	43313;0;0;56;
$GPXUP;3635;09:24:20;0;49	96738;8	43296;0;0;55;
$GPXUP;3635;09:24:21;0;49	96747;8	43278;0;0;55;
$GPXUP;3635;09:24:22;0;49	96756;8	43263;0;0;55;
$GPXUP;3635;09:24:23;0;49	96769;8	43251;0;0;58;
$GPXUP;3635;09:24:24;0;49	96782;8	43241;0;0;59;
$GPXUP;3635;09:24:25;0;49	96796;8	43233;0;0;58;
$GPXUP;3635;09:24:26;0;49	9681;8	43226;0;0;58;
$GPXUP;3635;09:24:27;0;49	96824;8	43219;0;0;58;
$GPXUP;3635;09:24:28;0;49	96838;8	43213;0;0;56;
$GPXUP;3635;09:24:29;0;49	96851;8	43209;0;0;55;
$GPXUP;3635;09:24:30;0;49	96865;8	43208;0;0;59;
$GPXUP;3635;09:24:31;0;49	96879;8	43214;0;0;55;
$GPXUP;3635;09:24:32;0;49	96889;8	43227;0;0;54;
$GPXUP;3635;09:24:33;0;49	96896;8	43244;0;0;52;
$GPXUP;3635;09:24:34;0;49	969;8	43263;0;0;51;
$GPXUP;3635;09:24:35;0;49	96904;8	43282;0;0;51;
$GPXUP;3635;09:24:36;0;49	96906;8	43302;0;0;49;
$GPXUP;3635;09:24:37;0;49	96904;8	4332;0;0;48;
$GPXUP;3635;09:24:38;0;49	96898;8	43338;0;0;48;
$GPXUP;3635;09:24:39;0;49	96889;8	43352;0;0;49;
$GPXUP;3635;09:24:40;0;49	96877;8	43364;0;0;52;
$GPXUP;3635;09:24:41;0;49	96864;8	43371;0;0;51;
$GPXUP;3635;09:24:42;0;49	9685;8	43373;0;0;53;
$GPXUP;3635;09:24:43;0;49	96836;8	43373;0;0;54;
$GPXUP;3635;09:24:44;0;49	96821;8	43374;0;0;55;
$GPXUP;3635;09:24:45;0;49	96807;8	43376;0;0;55;
$GPXUP;3635;09:24:46;0;49	96793;8	43378;0;0;55;
$GPXUP;3635;09:24:47;0;49	96779;8	4338;0;0;52;
$GPXUP;3635;09:24:48;0;49	96766;8	43383;0;0;53;
$GPXUP;3635;09:24:49;0;49	96753;8	43388;0;0;50;
$GPXUP;3635;09:24:50;0;49	96742;8	43398;0;0;51;
$GPXUP;3635;09:24:51;0;49	96732;8	43411;0;0;51;
$GPXUP;3635;09:24:52;0;49	96725;8	43427;0;0;50;
$GPXUP;3635;09:24:53;0;49	9672;8	43445;0;0;49;
$GPXUP;3635;09:24:54;0;49	96718;8	43463;0;0;47;
$GPXUP;3635;09:24:55;0;49	96717;8	43482;0;0;49;
$GPXUP;3635;09:24:56;0;49	96718;8	43501;0;0;50;
$GPXUP;3635;09:24:57;0;49	96717;8	43522;0;0;53;
$GPXUP;3635;09:24:58;0;49	96715;8	43542;0;0;52;
$GPXUP;3635;09:24:59;0;49	96714;8	43562;0;0;49;
$GPXUP;3635;09:25:00;0;49	96714;8	4358;0;0;47;
$GPXUP;3635;09:25:01;0;49	96715;8	43599;0;0;47;
$GPXUP;3635;09:25:02;0;49	96714;8	43617;0;0;48;
$GPXUP;3635;09:25:03;0;49	96714;8	43636;0;0;51;
$GPXUP;3635;09:25:04;0;49	96716;8	43656;0;0;52;
$GPXUP;3635;09:25:05;0;49	9672;8	43676;0;0;53;
$GPXUP;3635;09:25:06;0;49	96727;8	43693;0;0;52;
$GPXUP;3635;09:25:07;0;49	96735;8	4371;0;0;52;
$GPXUP;3635;09:25:08;0;49	96743;8	43727;0;0;55;
$GPXUP;3635;09:25:09;0;49	9675;8	43746;0;0;58;
$GPXUP;3635;09:25:10;0;49	96756;8	43766;0;0;59;
$GPXUP;3635;09:25:11;0;49	96764;8	43786;0;0;58;
$GPXUP;3635;09:25:12;0;49	96771;8	43806;0;0;58;
$GPXUP;3635;09:25:13;0;49	96779;8	43825;0;0;57;
$GPXUP;3635;09:25:14;0;49	96788;8	4384;0;0;55;
$GPXUP;3635;09:25:15;0;49	968;8	43849;0;0;50;
$GPXUP;3635;09:25:16;0;49	96814;8	43846;0;0;53;
$GPXUP;3635;09:25:17;0;49	96826;8	43827;0;0;59;
$GPXUP;3635;09:25:18;0;49	96834;8	43799;0;0;65;
$GPXUP;3635;09:25:19;0;49	96838;8	43772;0;0;62;
$GPXUP;3635;09:25:20;0;49	96844;8	43747;0;0;61;
$GPXUP;3635;09:25:21;0;49	96853;8	43726;0;0;59;
$GPXUP;3635;09:25:22;0;49	96864;8	43709;0;0;59;
$GPXUP;3635;09:25:23;0;49	96874;8	43692;0;0;59;
$GPXUP;3635;09:25:24;0;49	96885;8	43676;0;0;59;
$GPXUP;3635;09:25:25;0;49	96895;8	43658;0;0;60;
$GPXUP;3635;09:25:26;0;49	96902;8	43638;0;0;59;
$GPXUP;3635;09:25:27;0;49	96906;8	43616;0;0;55;
$GPXUP;3635;09:25:28;0;49	96906;8	43595;0;0;54;
$GPXUP;3635;09:25:29;0;49	96904;8	43574;0;0;54;
$GPXUP;3635;09:25:30;0;49	96901;8	43554;0;0;53;
$GPXUP;3635;09:25:31;0;49	96896;8	43534;0;0;54;
$GPXUP;3635;09:25:32;0;49	96892;8	43513;0;0;57;
$GPXUP;3635;09:25:33;0;49	96889;8	4349;0;0;59;
$GPXUP;3635;09:25:34;0;49	96885;8	43468;0;0;58;
$GPXUP;3635;09:25:35;0;49	96879;8	43448;0;0;55;
$GPXUP;3635;09:25:36;0;49	96871;8	4343;0;0;55;
$GPXUP;3635;09:25:37;0;49	96862;8	43415;0;0;54;
$GPXUP;3635;09:25:38;0;49	9685;8	43403;0;0;55;
$GPXUP;3635;09:25:39;0;49	96838;8	43394;0;0;56;
$GPXUP;3635;09:25:40;0;49	96824;8	43386;0;0;57;
$GPXUP;3635;09:25:41;0;49	96811;8	43377;0;0;56;
$GPXUP;3635;09:25:42;0;49	96798;8	43368;0;0;55;
$GPXUP;3635;09:25:43;0;49	96786;8	43358;0;0;54;
$GPXUP;3635;09:25:44;0;49	96774;8	43348;0;0;54;
$GPXUP;3635;09:25:45;0;49	96762;8	4334;0;0;52;
$GPXUP;3635;09:25:46;0;49	9675;8	43337;0;0;49;
$GPXUP;3635;09:25:47;0;49	96739;8	43342;0;0;44;
$GPXUP;3635;09:25:48;0;49	9673;8	43355;0;0;49;
$GPXUP;3635;09:25:49;0;49	96724;8	43372;0;0;49;
$GPXUP;3635;09:25:50;0;49	96719;8	43391;0;0;51;
$GPXUP;3635;09:25:51;0;49	96712;8	43409;0;0;52;
$GPXUP;3635;09:25:52;0;49	96704;8	43426;0;0;53;
$GPXUP;3635;09:25:53;0;49	96692;8	43439;0;0;57;
$GPXUP;3635;09:25:54;0;49	9668;8	4345;0;0;58;
$GPXUP;3635;09:25:55;0;49	96667;8	4346;0;0;57;
$GPXUP;3635;09:25:56;0;49	96655;8	43473;0;0;56;
$GPXUP;3635;09:25:57;0;49	96647;8	43489;0;0;51;
$GPXUP;3635;09:25:58;0;49	96641;8	43506;0;0;49;
$GPXUP;3635;09:25:59;0;49	96637;8	43525;0;0;51;
$GPXUP;3635;09:26:00;0;49	96636;8	43545;0;0;52;
$GPXUP;3635;09:26:01;0;49	96636;8	43566;0;0;52;
$GPXUP;3635;09:26:02;0;49	96638;8	43585;0;0;49;
$GPXUP;3635;09:26:03;0;49	96642;8	43603;0;0;48;
$GPXUP;3635;09:26:04;0;49	96648;8	4362;0;0;51;
$GPXUP;3635;09:26:05;0;49	96655;8	43638;0;0;54;
$GPXUP;3635;09:26:06;0;49	96662;8	43656;0;0;52;
$GPXUP;3635;09:26:07;0;49	9667;8	43672;0;0;50;
$GPXUP;3635;09:26:08;0;49	96678;8	43687;0;0;50;
$GPXUP;3635;09:26:09;0;49	96689;8	43698;0;0;48;
$GPXUP;3635;09:26:10;0;49	96701;8	43704;0;0;49;
$GPXUP;3635;09:26:11;0;49	96715;8	43703;0;0;54;
$GPXUP;3635;09:26:12;0;49	96728;8	43695;0;0;53;
$GPXUP;3635;09:26:13;0;49	96738;8	43682;0;0;54;
$GPXUP;3635;09:26:14;0;49	96746;8	43663;0;0;54;
$GPXUP;3635;09:26:15;0;49	96749;8	43642;0;0;54;
$GPXUP;3635;09:26:16;0;49	9675;8	4362;0;0;56;
$GPXUP;3635;09:26:17;0;49	96749;8	43597;0;0;58;
$GPXUP;3635;09:26:18;0;49	96746;8	43574;0;0;60;
$GPXUP;3635;09:26:19;0;49	96741;8	4355;0;0;61;
$GPXUP;3635;09:26:20;0;49	96738;8	43527;0;0;61;
$GPXUP;3635;09:26:21;0;49	96736;8	43502;0;0;62;
$GPXUP;3635;09:26:22;0;49	96736;8	43478;0;0;60;
$GPXUP;3635;09:26:23;0;49	96736;8	43455;0;0;60;
$GPXUP;3635;09:26:23;0;49	96736;8	43431;0;0;60;
$GPXUP;3635;09:26:24;0;49	96735;8	43408;0;0;60;
$GPXUP;3635;09:26:25;0;49	96733;8	43385;0;0;56;
$GPXUP;3635;09:26:26;0;49	9673;8	43365;0;0;48;
$GPXUP;3635;09:26:27;0;49	96729;8	43347;0;0;50;
$GPXUP;3635;09:26:28;0;49	96731;8	43328;0;0;50;
$GPXUP;3635;09:26:29;0;49	96739;8	43312;0;0;49;
$GPXUP;3635;09:26:30;0;49	96751;8	43298;0;0;58;
$GPXUP;3635;09:26:31;0;49	96763;8	43283;0;0;61;
$GPXUP;3635;09:26:32;0;49	96774;8	43265;0;0;60;
$GPXUP;3635;09:26:33;0;49	96785;8	43249;0;0;59;
$GPXUP;3635;09:26:34;0;49	96798;8	43236;0;0;60;
$GPXUP;3635;09:26:35;0;49	96813;8	43227;0;0;61;
$GPXUP;3635;09:26:36;0;49	96828;8	43219;0;0;62;
$GPXUP;3635;09:26:37;0;49	96843;8	43216;0;0;58;
$GPXUP;3635;09:26:38;0;49	96858;8	43215;0;0;56;
$GPXUP;3635;09:26:39;0;49	96872;8	43212;0;0;54;
$GPXUP;3635;09:26:40;0;49	96884;8	43204;0;0;55;
$GPXUP;3635;09:26:41;0;49	96895;8	43187;0;0;59;
$GPXUP;3635;09:26:42;0;49	969;8	43166;0;0;58;
$GPXUP;3635;09:26:43;0;49	96903;8	43143;0;0;58;
$GPXUP;3635;09:26:44;0;49	96907;8	4312;0;0;58;
$GPXUP;3635;09:26:45;0;49	96913;8	431;0;0;58;
$GPXUP;3635;09:26:46;0;49	96921;8	43081;0;0;58;
$GPXUP;3635;09:26:47;0;49	9693;8	43063;0;0;57;
$GPXUP;3635;09:26:48;0;49	96936;8	43044;0;0;52;
$GPXUP;3635;09:26:49;0;49	96938;8	43024;0;0;51;
$GPXUP;3635;09:26:50;0;49	96933;8	43006;0;0;41;
$GPXUP;3635;09:26:51;0;49	96922;8	42994;0;0;43;
$GPXUP;3635;09:26:52;0;49	96909;8	4299;0;0;47;
$GPXUP;3635;09:26:53;0;49	96895;8	42994;0;0;47;
$GPXUP;3635;09:26:54;0;49	96884;8	43005;0;0;48;
$GPXUP;3635;09:26:55;0;49	96877;8	43021;0;0;47;
$GPXUP;3635;09:26:56;0;49	96873;8	4304;0;0;49;
$GPXUP;3635;09:26:57;0;49	96872;8	4306;0;0;51;
$GPXUP;3635;09:26:58;0;49	96872;8	43081;0;0;51;
$GPXUP;3635;09:26:59;0;49	96872;8	43101;0;0;48;
$GPXUP;3635;09:27:00;0;49	96869;8	43118;0;0;44;
$GPXUP;3635;09:27:01;0;49	96863;8	43134;0;0;43;
$GPXUP;3635;09:27:02;0;49	96857;8	43148;0;0;45;
$GPXUP;3635;09:27:03;0;49	9685;8	43164;0;0;47;
$GPXUP;3635;09:27:04;0;49	96846;8	43181;0;0;49;
$GPXUP;3635;09:27:05;0;49	96846;8	43201;0;0;49;
$GPXUP;3635;09:27:06;0;49	96847;8	4322;0;0;50;
$GPXUP;3635;09:27:07;0;49	96846;8	4324;0;0;49;
$GPXUP;3635;09:27:08;0;49	96843;8	43258;0;0;47;
$GPXUP;3635;09:27:09;0;49	9684;8	43275;0;0;45;
$GPXUP;3635;09:27:10;0;49	96835;8	43291;0;0;45;
$GPXUP;3635;09:27:11;0;49	96828;8	43306;0;0;46;
$GPXUP;3635;09:27:12;0;49	9682;8	43319;0;0;47;
$GPXUP;3635;09:27:13;0;49	96814;8	43335;0;0;47;
$GPXUP;3635;09:27:14;0;49	96808;8	43351;0;0;47;
$GPXUP;3635;09:27:15;0;49	96804;8	43369;0;0;50;
$GPXUP;3635;09:27:16;0;49	968;8	43388;0;0;52;
$GPXUP;3635;09:27:17;0;49	96795;8	43407;0;0;53;
$GPXUP;3635;09:27:18;0;49	96788;8	43425;0;0;54;
$GPXUP;3635;09:27:19;0;49	96781;8	43443;0;0;53;
$GPXUP;3635;09:27:20;0;49	96775;8	43461;0;0;53;
$GPXUP;3635;09:27:21;0;49	96769;8	4348;0;0;52;
$GPXUP;3635;09:27:22;0;49	96762;8	43496;0;0;52;
$GPXUP;3635;09:27:23;0;49	96752;8	43508;0;0;46;
$GPXUP;3635;09:27:24;0;49	9674;8	4351;0;0;41;
$GPXUP;3635;09:27:25;0;49	96728;8	43496;0;0;47;
$GPXUP;3635;09:27:26;0;49	96719;8	43475;0;0;45;
$GPXUP;3635;09:27:27;0;49	96718;8	4345;0;0;48;
$GPXUP;3635;09:27:28;0;49	96721;8	43426;0;0;49;
$GPXUP;3635;09:27:29;0;49	96726;8	43405;0;0;50;
$GPXUP;3635;09:27:30;0;49	96737;8	4339;0;0;51;
$GPXUP;3635;09:27:31;0;49	96749;8	4338;0;0;51;
$GPXUP;3635;09:27:32;0;49	96762;8	43376;0;0;48;
$GPXUP;3635;09:27:33;0;49	96774;8	43379;0;0;48;
$GPXUP;3635;09:27:34;0;49	96786;8	43389;0;0;49;
$GPXUP;3635;09:27:35;0;49	96794;8	43405;0;0;50;
$GPXUP;3635;09:27:36;0;49	96802;8	43421;0;0;52;
$GPXUP;3635;09:27:37;0;49	96812;8	43436;0;0;53;
$GPXUP;3635;09:27:38;0;49	96822;8	43449;0;0;51;
$GPXUP;3635;09:27:39;0;49	96832;8	4346;0;0;50;
$GPXUP;3635;09:27:40;0;49	96843;8	43471;0;0;49;
$GPXUP;3635;09:27:41;0;49	96852;8	43483;0;0;48;
$GPXUP;3635;09:27:42;0;49	96859;8	43498;0;0;49;
$GPXUP;3635;09:27:43;0;49	96864;8	43517;0;0;50;
$GPXUP;3635;09:27:44;0;49	96866;8	43536;0;0;50;
$GPXUP;3635;09:27:45;0;49	96866;8	43556;0;0;50;
$GPXUP;3635;09:27:46;0;49	96863;8	43576;0;0;50;
$GPXUP;3635;09:27:47;0;49	96859;8	43595;0;0;52;
$GPXUP;3635;09:27:48;0;49	96855;8	43614;0;0;54;
$GPXUP;3635;09:27:49;0;49	96853;8	43635;0;0;51;
$GPXUP;3635;09:27:50;0;49	96854;8	43654;0;0;49;
$GPXUP;3635;09:27:51;0;49	96861;8	43672;0;0;53;
$GPXUP;3635;09:27:52;0;49	96867;8	43692;0;0;54;
$GPXUP;3635;09:27:53;0;49	96874;8	43712;0;0;59;
$GPXUP;3635;09:27:54;0;49	96881;8	43732;0;0;62;
$GPXUP;3635;09:27:55;0;49	96888;8	43754;0;0;61;
$GPXUP;3635;09:27:56;0;49	96893;8	43777;0;0;61;
$GPXUP;3635;09:27:57;0;49	96896;8	438;0;0;61;
$GPXUP;3635;09:27:58;0;49	96898;8	43823;0;0;59;
$GPXUP;3635;09:27:59;0;49	96897;8	43845;0;0;56;
$GPXUP;3635;09:28:00;0;49	96894;8	43866;0;0;53;
$GPXUP;3635;09:28:01;0;49	96888;8	43884;0;0;51;
$GPXUP;3635;09:28:02;0;49	9688;8	439;0;0;52;
$GPXUP;3635;09:28:03;0;49	9687;8	43914;0;0;53;
$GPXUP;3635;09:28:04;0;49	96859;8	43924;0;0;53;
$GPXUP;3635;09:28:05;0;49	96847;8	43936;0;0;54;
$GPXUP;3635;09:28:06;0;49	96837;8	43949;0;0;53;
$GPXUP;3635;09:28:07;0;49	96829;8	43966;0;0;54;
$GPXUP;3635;09:28:08;0;49	96823;8	43984;0;0;52;
$GPXUP;3635;09:28:09;0;49	96817;8	44002;0;0;52;
$GPXUP;3635;09:28:10;0;49	96811;8	44019;0;0;51;
$GPXUP;3635;09:28:11;0;49	96803;8	44034;0;0;51;
$GPXUP;3635;09:28:12;0;49	96793;8	44047;0;0;51;
$GPXUP;3635;09:28:13;0;49	96783;8	44058;0;0;52;
$GPXUP;3635;09:28:14;0;49	96772;8	44068;0;0;50;
$GPXUP;3635;09:28:15;0;49	9676;8	44077;0;0;50;
$GPXUP;3635;09:28:16;0;49	96748;8	44084;0;0;51;
$GPXUP;3635;09:28:17;0;49	96736;8	44088;0;0;53;
$GPXUP;3635;09:28:18;0;49	96722;8	44088;0;0;54;
$GPXUP;3635;09:28:19;0;49	96709;8	44083;0;0;55;
$GPXUP;3635;09:28:20;0;49	96696;8	44072;0;0;58;
$GPXUP;3635;09:28:21;0;49	96686;8	44056;0;0;59;
$GPXUP;3635;09:28:22;0;49	96676;8	44038;0;0;59;
$GPXUP;3635;09:28:23;0;49	96668;8	44018;0;0;59;
$GPXUP;3635;09:28:24;0;49	96661;8	43998;0;0;57;
$GPXUP;3635;09:28:25;0;49	96655;8	43978;0;0;55;
$GPXUP;3635;09:28:26;0;49	9665;8	43958;0;0;55;
$GPXUP;3635;09:28:27;0;49	96644;8	43939;0;0;53;
$GPXUP;3635;09:28:28;0;49	96635;8	43923;0;0;51;
$GPXUP;3635;09:28:29;0;49	96625;8	4391;0;0;52;
$GPXUP;3635;09:28:30;0;49	96614;8	43898;0;0;54;
$GPXUP;3635;09:28:31;0;49	96602;8	43887;0;0;53;
$GPXUP;3635;09:28:32;0;49	96592;8	43875;0;0;51;
$GPXUP;3635;09:28:33;0;49	96586;8	43859;0;0;49;
$GPXUP;3635;09:28:34;0;49	96584;8	4384;0;0;47;
$GPXUP;3635;09:28:35;0;49	96586;8	4382;0;0;48;
$GPXUP;3635;09:28:36;0;49	96589;8	43799;0;0;53;
$GPXUP;3635;09:28:37;0;49	9659;8	43777;0;0;54;
$GPXUP;3635;09:28:38;0;49	96589;8	43756;0;0;53;
$GPXUP;3635;09:28:39;0;49	96589;8	43735;0;0;51;
$GPXUP;3635;09:28:40;0;49	9659;8	43715;0;0;50;
$GPXUP;3635;09:28:41;0;49	96594;8	43696;0;0;50;
$GPXUP;3635;09:28:42;0;49	96601;8	43679;0;0;51;
$GPXUP;3635;09:28:43;0;49	96608;8	43662;0;0;54;
$GPXUP;3635;09:28:44;0;49	96614;8	43641;0;0;57;
$GPXUP;3635;09:28:45;0;49	96617;8	4362;0;0;57;
$GPXUP;3635;09:28:46;0;49	9662;8	43598;0;0;57;
$GPXUP;3635;09:28:47;0;49	96622;8	43576;0;0;58;
$GPXUP;3635;09:28:48;0;49	96622;8	43553;0;0;58;
$GPXUP;3635;09:28:49;0;49	96622;8	4353;0;0;58;
$GPXUP;3635;09:28:50;0;49	96625;8	43508;0;0;55;
$GPXUP;3635;09:28:51;0;49	96629;8	43488;0;0;54;
$GPXUP;3635;09:28:52;0;49	96632;8	43468;0;0;54;
$GPXUP;3635;09:28:53;0;49	96631;8	43446;0;0;55;
$GPXUP;3635;09:28:54;0;49	96631;8	43425;0;0;55;
$GPXUP;3635;09:28:55;0;49	96632;8	43404;0;0;53;
$GPXUP;3635;09:28:56;0;49	96635;8	43384;0;0;51;
$GPXUP;3635;09:28:57;0;49	96641;8	43367;0;0;52;
$GPXUP;3635;09:28:58;0;49	96648;8	43349;0;0;54;
$GPXUP;3635;09:28:59;0;49	96658;8	43334;0;0;56;
$GPXUP;3635;09:29:00;0;49	96671;8	43324;0;0;59;
$GPXUP;3635;09:29:01;0;49	96686;8	43318;0;0;62;
$GPXUP;3635;09:29:02;0;49	96702;8	43313;0;0;62;
$GPXUP;3635;09:29:03;0;49	96717;8	43306;0;0;61;
$GPXUP;3635;09:29:04;0;49	96732;8	43299;0;0;61;
$GPXUP;3635;09:29:05;0;49	96746;8	43291;0;0;62;
$GPXUP;3635;09:29:06;0;49	96761;8	43285;0;0;62;
$GPXUP;3635;09:29:07;0;49	96777;8	43283;0;0;62;
$GPXUP;3635;09:29:08;0;49	96792;8	43284;0;0;61;
$GPXUP;3635;09:29:09;0;49	96808;8	4329;0;0;60;
$GPXUP;3635;09:29:10;0;49	96822;8	43295;0;0;59;
$GPXUP;3635;09:29:11;0;49	96837;8	43296;0;0;58;
$GPXUP;3635;09:29:12;0;49	96851;8	43292;0;0;57;
$GPXUP;3635;09:29:13;0;49	96864;8	43286;0;0;55;
$GPXUP;3635;09:29:14;0;49	96878;8	43281;0;0;56;
$GPXUP;3635;09:29:15;0;49	96892;8	43279;0;0;55;
$GPXUP;3635;09:29:16;0;49	96906;8	43282;0;0;55;
$GPXUP;3635;09:29:17;0;49	96918;8	43289;0;0;53;
$GPXUP;3635;09:29:18;0;49	9693;8	433;0;0;52;
$GPXUP;3635;09:29:19;0;49	96939;8	43314;0;0;50;
$GPXUP;3635;09:29:20;0;49	96948;8	43328;0;0;49;
$GPXUP;3635;09:29:21;0;49	96956;8	43343;0;0;51;
$GPXUP;3635;09:29:22;0;49	96965;8	43358;0;0;52;
$GPXUP;3635;09:29:23;0;49	96973;8	43373;0;0;51;
$GPXUP;3635;09:29:24;0;49	96982;8	43387;0;0;50;
$GPXUP;3635;09:29:25;0;49	96992;8	43399;0;0;48;
$GPXUP;3635;09:29:26;0;49	97002;8	43408;0;0;49;
$GPXUP;3635;09:29:27;0;49	97013;8	43417;0;0;50;
$GPXUP;3635;09:29:28;0;49	97024;8	43427;0;0;52;
$GPXUP;3635;09:29:29;0;49	97035;8	43439;0;0;53;
$GPXUP;3635;09:29:30;0;49	97045;8	43454;0;0;57;
$GPXUP;3635;09:29:31;0;49	97054;8	43471;0;0;58;
$GPXUP;3635;09:29:32;0;49	97062;8	4349;0;0;57;
$GPXUP;3635;09:29:33;0;49	97067;8	43511;0;0;56;
$GPXUP;3635;09:29:34;0;49	9707;8	43532;0;0;54;
$GPXUP;3635;09:29:35;0;49	9707;8	43552;0;0;51;
$GPXUP;3635;09:29:36;0;49	97071;8	43572;0;0;50;
$GPXUP;3635;09:29:37;0;49	97069;8	43591;0;0;48;
$GPXUP;3635;09:29:38;0;49	97065;8	43609;0;0;46;
$GPXUP;3635;09:29:39;0;49	9706;8	43626;0;0;47;
$GPXUP;3635;09:29:40;0;49	97054;8	43642;0;0;48;
$GPXUP;3635;09:29:41;0;49	97047;8	43657;0;0;48;
$GPXUP;3635;09:29:42;0;49	97038;8	43669;0;0;46;
$GPXUP;3635;09:29:43;0;49	97027;8	43676;0;0;45;
$GPXUP;3635;09:29:44;0;49	97016;8	43684;0;0;47;
$GPXUP;3635;09:29:45;0;49	97006;8	43695;0;0;50;
$GPXUP;3635;09:29:46;0;49	96997;8	43709;0;0;53;
$GPXUP;3635;09:29:47;0;49	96987;8	43722;0;0;52;
$GPXUP;3635;09:29:48;0;49	96975;8	4373;0;0;50;
$GPXUP;3635;09:29:49;0;49	96963;8	43732;0;0;48;
$GPXUP;3635;09:29:50;0;49	9695;8	43727;0;0;51;
$GPXUP;3635;09:29:51;0;49	96937;8	43721;0;0;52;
$GPXUP;3635;09:29:52;0;49	96924;8	43714;0;0;52;
$GPXUP;3635;09:29:53;0;49	96912;8	43704;0;0;53;
$GPXUP;3635;09:29:54;0;49	969;8	43693;0;0;53;
$GPXUP;3635;09:29:55;0;49	9689;8	4368;0;0;53;
$GPXUP;3635;09:29:56;0;49	96881;8	43663;0;0;52;
$GPXUP;3635;09:29:57;0;49	96873;8	43647;0;0;53;
$GPXUP;3635;09:29:58;0;49	96863;8	43632;0;0;55;
$GPXUP;3635;09:29:59;0;49	96851;8	4362;0;0;56;
$GPXUP;3635;09:30:00;0;49	96839;8	43609;0;0;57;
$GPXUP;3635;09:30:01;0;49	96826;8	43599;0;0;56;
$GPXUP;3635;09:30:02;0;49	96814;8	43589;0;0;55;
$GPXUP;3635;09:30:03;0;49	96802;8	43578;0;0;55;
$GPXUP;3635;09:30:04;0;49	96791;8	43563;0;0;57;
$GPXUP;3635;09:30:05;0;49	96784;8	43544;0;0;58;
$GPXUP;3635;09:30:06;0;49	96778;8	43523;0;0;57;
$GPXUP;3635;09:30:07;0;49	96773;8	43502;0;0;56;
$GPXUP;3635;09:30:08;0;49	96769;8	43481;0;0;54;
$GPXUP;3635;09:30:09;0;49	96765;8	4346;0;0;55;
$GPXUP;3635;09:30:10;0;49	96761;8	43439;0;0;57;
$GPXUP;3635;09:30:11;0;49	96758;8	43418;0;0;58;
$GPXUP;3635;09:30:12;0;49	96754;8	43395;0;0;58;
$GPXUP;3635;09:30:13;0;49	9675;8	43374;0;0;55;
$GPXUP;3635;09:30:14;0;49	96743;8	43356;0;0;52;
$GPXUP;3635;09:30:15;0;49	96736;8	43339;0;0;53;
$GPXUP;3635;09:30:16;0;49	96732;8	4332;0;0;53;
$GPXUP;3635;09:30:17;0;49	96733;8	43299;0;0;53;
$GPXUP;3635;09:30:18;0;49	96739;8	4328;0;0;55;
$GPXUP;3635;09:30:19;0;49	96749;8	43264;0;0;59;
$GPXUP;3635;09:30:20;0;49	96763;8	43254;0;0;62;
$GPXUP;3635;09:30:21;0;49	96779;8	43249;0;0;65;
$GPXUP;3635;09:30:22;0;49	96795;8	43249;0;0;65;
$GPXUP;3635;09:30:23;0;49	96812;8	43251;0;0;64;
$GPXUP;3635;09:30:24;0;49	96828;8	43252;0;0;64;
$GPXUP;3635;09:30:25;0;49	96844;8	43251;0;0;64;
$GPXUP;3635;09:30:26;0;49	9686;8	43248;0;0;60;
$GPXUP;3635;09:30:27;0;49	96875;8	43246;0;0;56;
$GPXUP;3635;09:30:28;0;49	96889;8	43244;0;0;57;
$GPXUP;3635;09:30:29;0;49	96904;8	43244;0;0;59;
$GPXUP;3635;09:30:30;0;49	96919;8	43247;0;0;61;
$GPXUP;3635;09:30:31;0;49	96932;8	43256;0;0;59;
$GPXUP;3635;09:30:32;0;49	96942;8	43271;0;0;53;
$GPXUP;3635;09:30:33;0;49	96942;8	4329;0;0;46;
$GPXUP;3635;09:30:34;0;49	96937;8	43307;0;0;38;
$GPXUP;3635;09:30:35;0;49	96923;8	43318;0;0;45;
$GPXUP;3635;09:30:36;0;49	96906;8	4332;0;0;50;
$GPXUP;3635;09:30:37;0;49	96889;8	43318;0;0;55;
$GPXUP;3635;09:30:38;0;49	96874;8	43318;0;0;55;
$GPXUP;3635;09:30:39;0;49	9686;8	4332;0;0;53;
$GPXUP;3635;09:30:40;0;49	96846;8	43324;0;0;54;
$GPXUP;3635;09:30:41;0;49	96833;8	43332;0;0;51;
$GPXUP;3635;09:30:42;0;49	96822;8	4334;0;0;49;
$GPXUP;3635;09:30:43;0;49	96811;8	43346;0;0;45;
$GPXUP;3635;09:30:44;0;49	968;8	43348;0;0;44;
$GPXUP;3635;09:30:45;0;49	96788;8	43347;0;0;45;
$GPXUP;3635;09:30:46;0;49	96777;8	43346;0;0;45;
$GPXUP;3635;09:30:47;0;49	96766;8	43346;0;0;46;
$GPXUP;3635;09:30:48;0;49	96755;8	43353;0;0;46;
$GPXUP;3635;09:30:49;0;49	96747;8	43366;0;0;47;
$GPXUP;3635;09:30:50;0;49	96741;8	43382;0;0;49;
$GPXUP;3635;09:30:51;0;49	96733;8	43396;0;0;46;
$GPXUP;3635;09:30:52;0;49	96724;8	43406;0;0;45;
$GPXUP;3635;09:30:53;0;49	96713;8	43414;0;0;46;
$GPXUP;3635;09:30:54;0;49	96702;8	43418;0;0;46;
$GPXUP;3635;09:30:55;0;49	96691;8	43419;0;0;48;
$GPXUP;3635;09:30:56;0;49	9668;8	43416;0;0;44;
$GPXUP;3635;09:30:57;0;49	96669;8	43412;0;0;44;
$GPXUP;3635;09:30:58;0;49	96658;8	43407;0;0;46;
$GPXUP;3635;09:30:59;0;49	96647;8	43401;0;0;48;
$GPXUP;3635;09:31:00;0;49	96636;8	43394;0;0;46;
$GPXUP;3635;09:31:01;0;49	96625;8	43388;0;0;48;
$GPXUP;3635;09:31:02;0;49	96614;8	43383;0;0;45;
$GPXUP;3635;09:31:03;0;49	96603;8	43378;0;0;43;
$GPXUP;3635;09:31:04;0;49	96593;8	43375;0;0;40;
$GPXUP;3635;09:31:05;0;49	96583;8	43378;0;0;43;
$GPXUP;3635;09:31:06;0;49	96573;8	43386;0;0;48;
$GPXUP;3635;09:31:07;0;49	96562;8	43395;0;0;48;
$GPXUP;3635;09:31:08;0;49	96552;8	43404;0;0;46;
$GPXUP;3635;09:31:09;0;49	96542;8	43412;0;0;46;
$GPXUP;3635;09:31:10;0;49	96531;8	43422;0;0;51;
$GPXUP;3635;09:31:11;0;49	96522;8	43435;0;0;52;
$GPXUP;3635;09:31:12;0;49	96514;8	43449;0;0;45;
$GPXUP;3635;09:31:13;0;49	96507;8	43462;0;0;43;
$GPXUP;3635;09:31:14;0;49	96499;8	43474;0;0;46;
$GPXUP;3635;09:31:15;0;49	96488;8	43482;0;0;50;
$GPXUP;3635;09:31:16;0;49	96477;8	43488;0;0;50;
$GPXUP;3635;09:31:17;0;49	96465;8	43491;0;0;45;
$GPXUP;3635;09:31:18;0;49	96454;8	43489;0;0;46;
$GPXUP;3635;09:31:19;0;49	96443;8	43484;0;0;45;
$GPXUP;3635;09:31:20;0;49	96433;8	43477;0;0;44;
$GPXUP;3635;09:31:21;0;49	96423;8	43469;0;0;43;
$GPXUP;3635;09:31:22;0;49	96413;8	43463;0;0;44;
$GPXUP;3635;09:31:23;0;49	96402;8	43457;0;0;45;
$GPXUP;3635;09:31:24;0;49	96392;8	4345;0;0;46;
$GPXUP;3635;09:31:25;0;49	9638;8	43445;0;0;47;
$GPXUP;3635;09:31:26;0;49	96368;8	43446;0;0;48;
$GPXUP;3635;09:31:27;0;49	96357;8	43453;0;0;50;
$GPXUP;3635;09:31:28;0;49	96347;8	43465;0;0;52;
$GPXUP;3635;09:31:29;0;49	96338;8	43481;0;0;54;
$GPXUP;3635;09:31:30;0;49	96333;8	43499;0;0;52;
$GPXUP;3635;09:31:31;0;49	9633;8	43518;0;0;50;
$GPXUP;3635;09:31:32;0;49	9633;8	43538;0;0;46;
$GPXUP;3635;09:31:33;0;49	96334;8	43555;0;0;47;
$GPXUP;3635;09:31:34;0;49	96344;8	43569;0;0;45;
$GPXUP;3635;09:31:35;0;49	96357;8	43575;0;0;45;
$GPXUP;3635;09:31:36;0;49	96373;8	43572;0;0;52;
$GPXUP;3635;09:31:37;0;49	96387;8	43562;0;0;53;
$GPXUP;3635;09:31:38;0;49	96397;8	43545;0;0;51;
$GPXUP;3635;09:31:39;0;49	96402;8	43524;0;0;49;
$GPXUP;3635;09:31:40;0;49	96407;8	43503;0;0;50;
$GPXUP;3635;09:31:41;0;49	96414;8	43486;0;0;48;
$GPXUP;3635;09:31:42;0;49	96424;8	43473;0;0;50;
$GPXUP;3635;09:31:43;0;49	96434;8	43459;0;0;52;
$GPXUP;3635;09:31:44;0;49	96443;8	43445;0;0;51;
$GPXUP;3635;09:31:45;0;49	96451;8	43431;0;0;45;
$GPXUP;3635;09:31:46;0;49	96458;8	43416;0;0;48;
$GPXUP;3635;09:31:47;0;49	96464;8	434;0;0;48;
$GPXUP;3635;09:31:48;0;49	96472;8	43385;0;0;51;
$GPXUP;3635;09:31:49;0;49	9648;8	4337;0;0;51;
$GPXUP;3635;09:31:50;0;49	9649;8	43357;0;0;53;
$GPXUP;3635;09:31:51;0;49	96502;8	43347;0;0;54;
$GPXUP;3635;09:31:52;0;49	96515;8	43339;0;0;55;
$GPXUP;3635;09:31:53;0;49	96528;8	4333;0;0;57;
$GPXUP;3635;09:31:54;0;49	9654;8	43318;0;0;59;
$GPXUP;3635;09:31:55;0;49	96552;8	43304;0;0;59;
$GPXUP;3635;09:31:56;0;49	96563;8	43288;0;0;61;
$GPXUP;3635;09:31:57;0;49	96573;8	4327;0;0;58;
$GPXUP;3635;09:31:58;0;49	96582;8	43254;0;0;54;
$GPXUP;3635;09:31:59;0;49	96593;8	43242;0;0;55;
$GPXUP;3635;09:32:00;0;49	96604;8	43228;0;0;57;
$GPXUP;3635;09:32:01;0;49	96614;8	43212;0;0;59;
$GPXUP;3635;09:32:02;0;49	96623;8	43194;0;0;59;
$GPXUP;3635;09:32:03;0;49	96633;8	43177;0;0;54;
$GPXUP;3635;09:32:04;0;49	96643;8	43166;0;0;51;
$GPXUP;3635;09:32:05;0;49	96657;8	4316;0;0;55;
$GPXUP;3635;09:32:06;0;49	96671;8	43161;0;0;57;
$GPXUP;3635;09:32:07;0;49	96685;8	43165;0;0;57;
$GPXUP;3635;09:32:08;0;49	96699;8	43172;0;0;58;
$GPXUP;3635;09:32:09;0;49	96712;8	4318;0;0;57;
$GPXUP;3635;09:32:10;0;49	96726;8	43189;0;0;57;
$GPXUP;3635;09:32:11;0;49	96738;8	43199;0;0;56;
$GPXUP;3635;09:32:12;0;49	9675;8	43212;0;0;55;
$GPXUP;3635;09:32:13;0;49	96759;8	43227;0;0;55;
$GPXUP;3635;09:32:14;0;49	96767;8	43245;0;0;55;
$GPXUP;3635;09:32:15;0;49	96773;8	43264;0;0;54;
$GPXUP;3635;09:32:16;0;49	96777;8	43284;0;0;53;
$GPXUP;3635;09:32:17;0;49	9678;8	43304;0;0;53;
$GPXUP;3635;09:32:18;0;49	9678;8	43325;0;0;51;
$GPXUP;3635;09:32:19;0;49	96781;8	43344;0;0;47;
$GPXUP;3635;09:32:20;0;49	96782;8	43361;0;0;42;
$GPXUP;3635;09:32:21;0;49	96785;8	43377;0;0;43;
$GPXUP;3635;09:32:22;0;49	96791;8	43393;0;0;47;
$GPXUP;3635;09:32:23;0;49	96802;8	43405;0;0;51;
$GPXUP;3635;09:32:24;0;49	96816;8	43415;0;0;58;
$GPXUP;3635;09:32:25;0;49	96828;8	43428;0;0;56;
$GPXUP;3635;09:32:26;0;49	96838;8	43443;0;0;56;
$GPXUP;3635;09:32:27;0;49	96848;8	43459;0;0;55;
$GPXUP;3635;09:32:28;0;49	96856;8	43477;0;0;54;
$GPXUP;3635;09:32:29;0;49	9686;8	43496;0;0;52;
$GPXUP;3635;09:32:30;0;49	96862;8	43516;0;0;48;
$GPXUP;3635;09:32:31;0;49	9686;8	43535;0;0;47;
$GPXUP;3635;09:32:32;0;49	96858;8	43552;0;0;43;
$GPXUP;3635;09:32:33;0;49	96854;8	43568;0;0;42;
$GPXUP;3635;09:32:34;0;49	96851;8	43584;0;0;44;
$GPXUP;3635;09:32:35;0;49	9685;8	43602;0;0;48;
$GPXUP;3635;09:32:36;0;49	9685;8	43621;0;0;49;
$GPXUP;3635;09:32:37;0;49	96853;8	4364;0;0;49;
$GPXUP;3635;09:32:38;0;49	96856;8	43658;0;0;50;
$GPXUP;3635;09:32:39;0;49	96862;8	43676;0;0;51;
$GPXUP;3635;09:32:40;0;49	96869;8	43692;0;0;51;
$GPXUP;3635;09:32:41;0;49	96876;8	43709;0;0;50;
$GPXUP;3635;09:32:42;0;49	96883;8	43725;0;0;50;
$GPXUP;3635;09:32:43;0;49	96889;8	43742;0;0;50;
$GPXUP;3635;09:32:44;0;49	96892;8	4376;0;0;49;
$GPXUP;3635;09:32:45;0;49	96896;8	43778;0;0;49;
$GPXUP;3635;09:32:46;0;49	96899;8	43797;0;0;51;
$GPXUP;3635;09:32:47;0;49	96903;8	43816;0;0;53;
$GPXUP;3635;09:32:48;0;49	96905;8	43837;0;0;54;
$GPXUP;3635;09:32:49;0;49	96906;8	43858;0;0;55;
$GPXUP;3635;09:32:50;0;49	96905;8	4388;0;0;56;
$GPXUP;3635;09:32:51;0;49	96904;8	43902;0;0;58;
$GPXUP;3635;09:32:52;0;49	96901;8	43924;0;0;59;
$GPXUP;3635;09:32:53;0;49	96897;8	43946;0;0;58;
$GPXUP;3635;09:32:54;0;49	96892;8	43966;0;0;57;
$GPXUP;3635;09:32:55;0;49	96887;8	43987;0;0;55;
$GPXUP;3635;09:32:56;0;49	96885;8	44008;0;0;56;
$GPXUP;3635;09:32:57;0;49	96887;8	44029;0;0;54;
$GPXUP;3635;09:32:58;0;49	96892;8	44049;0;0;54;
$GPXUP;3635;09:32:59;0;49	969;8	44065;0;0;52;
$GPXUP;3635;09:33:00;0;49	96908;8	44081;0;0;50;
$GPXUP;3635;09:33:01;0;49	96916;8	44096;0;0;49;
$GPXUP;3635;09:33:02;0;49	96924;8	44109;0;0;47;
$GPXUP;3635;09:33:03;0;49	96932;8	44122;0;0;46;
$GPXUP;3635;09:33:04;0;49	96941;8	44133;0;0;44;
$GPXUP;3635;09:33:05;0;49	9695;8	44143;0;0;47;
$GPXUP;3635;09:33:06;0;49	96963;8	4415;0;0;51;
$GPXUP;3635;09:33:07;0;49	96976;8	44152;0;0;55;
$GPXUP;3635;09:33:08;0;49	9699;8	4415;0;0;57;
$GPXUP;3635;09:33:09;0;49	97005;8	44145;0;0;56;
$GPXUP;3635;09:33:10;0;49	97019;8	4414;0;0;58;
$GPXUP;3635;09:33:11;0;49	97033;8	44133;0;0;58;
$GPXUP;3635;09:33:12;0;49	97048;8	44127;0;0;59;
$GPXUP;3635;09:33:13;0;49	97063;8	4412;0;0;62;
$GPXUP;3635;09:33:14;0;49	97077;8	44108;0;0;62;
$GPXUP;3635;09:33:15;0;49	97088;8	44092;0;0;62;
$GPXUP;3635;09:33:16;0;49	971;8	44077;0;0;58;
$GPXUP;3635;09:33:17;0;49	97112;8	44065;0;0;53;
$GPXUP;3635;09:33:18;0;49	97124;8	44061;0;0;51;
$GPXUP;3635;09:33:19;0;49	97137;8	44062;0;0;53;
$GPXUP;3635;09:33:20;0;49	97151;8	44063;0;0;56;
$GPXUP;3635;09:33:21;0;49	97166;8	44062;0;0;60;
$GPXUP;3635;09:33:22;0;49	97181;8	44057;0;0;64;
$GPXUP;3635;09:33:23;0;49	97197;8	44052;0;0;65;
$GPXUP;3635;09:33:24;0;49	97213;8	4405;0;0;65;
$GPXUP;3635;09:33:25;0;49	9723;8	44048;0;0;64;
$GPXUP;3635;09:33:26;0;49	97246;8	44046;0;0;64;
$GPXUP;3635;09:33:27;0;49	97262;8	44046;0;0;64;
$GPXUP;3635;09:33:28;0;49	97278;8	44042;0;0;63;
$GPXUP;3635;09:33:29;0;49	97292;8	44035;0;0;62;
$GPXUP;3635;09:33:30;0;49	97307;8	44026;0;0;62;
$GPXUP;3635;09:33:31;0;49	97322;8	44018;0;0;61;
$GPXUP;3635;09:33:32;0;49	97336;8	44014;0;0;61;
$GPXUP;3635;09:33:33;0;49	97351;8	44009;0;0;59;
$GPXUP;3635;09:33:34;0;49	97365;8	44002;0;0;59;
$GPXUP;3635;09:33:35;0;49	97378;8	43995;0;0;53;
$GPXUP;3635;09:33:36;0;49	97391;8	43992;0;0;52;
$GPXUP;3635;09:33:37;0;49	97404;8	43994;0;0;52;
$GPXUP;3635;09:33:38;0;49	97416;8	44002;0;0;52;
$GPXUP;3635;09:33:39;0;49	97426;8	44015;0;0;53;
$GPXUP;3635;09:33:40;0;49	97436;8	4403;0;0;52;
$GPXUP;3635;09:33:41;0;49	97444;8	44045;0;0;51;
$GPXUP;3635;09:33:42;0;49	9745;8	44063;0;0;50;
$GPXUP;3635;09:33:43;0;49	97451;8	44082;0;0;48;
$GPXUP;3635;09:33:44;0;49	97446;8	441;0;0;47;
$GPXUP;3635;09:33:45;0;49	97436;8	44114;0;0;47;
$GPXUP;3635;09:33:46;0;49	97423;8	44122;0;0;49;
$GPXUP;3635;09:33:47;0;49	97411;8	4413;0;0;49;
$GPXUP;3635;09:33:48;0;49	97399;8	4414;0;0;48;
$GPXUP;3635;09:33:49;0;49	97391;8	44153;0;0;47;
$GPXUP;3635;09:33:50;0;49	97386;8	4417;0;0;47;
$GPXUP;3635;09:33:51;0;49	97386;8	4419;0;0;51;
$GPXUP;3635;09:33:52;0;49	97388;8	44211;0;0;52;
$GPXUP;3635;09:33:53;0;49	97395;8	44231;0;0;57;
$GPXUP;3635;09:33:54;0;49	97405;8	44249;0;0;58;
$GPXUP;3635;09:33:55;0;49	97417;8	44262;0;0;55;
$GPXUP;3635;09:33:56;0;49	97432;8	44267;0;0;55;
$GPXUP;3635;09:33:57;0;49	97447;8	44263;0;0;57;
$GPXUP;3635;09:33:58;0;49	9746;8	44249;0;0;57;
$GPXUP;3635;09:33:59;0;49	97468;8	44228;0;0;52;
$GPXUP;3635;09:34:00;0;49	9747;8	44205;0;0;50;
$GPXUP;3635;09:34:01;0;49	9747;8	44184;0;0;50;
$GPXUP;3635;09:34:02;0;49	97471;8	44162;0;0;51;
$GPXUP;3635;09:34:03;0;49	97474;8	44141;0;0;55;
$GPXUP;3635;09:34:04;0;49	97478;8	4412;0;0;58;
$GPXUP;3635;09:34:05;0;49	97484;8	44099;0;0;58;
$GPXUP;3635;09:34:06;0;49	97493;8	44081;0;0;57;
$GPXUP;3635;09:34:07;0;49	97505;8	44067;0;0;58;
$GPXUP;3635;09:34:08;0;49	97518;8	44054;0;0;60;
$GPXUP;3635;09:34:09;0;49	97528;8	44038;0;0;59;
$GPXUP;3635;09:34:10;0;49	97536;8	44019;0;0;57;
$GPXUP;3635;09:34:11;0;49	9754;8	43998;0;0;53;
$GPXUP;3635;09:34:12;0;49	97538;8	43978;0;0;50;
$GPXUP;3635;09:34:13;0;49	97534;8	43958;0;0;49;
$GPXUP;3635;09:34:14;0;49	97529;8	43941;0;0;47;
$GPXUP;3635;09:34:15;0;49	97523;8	43924;0;0;47;
$GPXUP;3635;09:34:16;0;49	97517;8	43908;0;0;48;
$GPXUP;3635;09:34:17;0;49	9751;8	43892;0;0;48;
$GPXUP;3635;09:34:18;0;49	97505;8	43875;0;0;50;
$GPXUP;3635;09:34:19;0;49	97503;8	43855;0;0;52;
$GPXUP;3635;09:34:20;0;49	97506;8	43834;0;0;54;
$GPXUP;3635;09:34:21;0;49	97515;8	43815;0;0;57;
$GPXUP;3635;09:34:22;0;49	97525;8	43799;0;0;56;
$GPXUP;3635;09:34:23;0;49	97537;8	43786;0;0;55;
$GPXUP;3635;09:34:24;0;49	9755;8	43777;0;0;57;
$GPXUP;3635;09:34:25;0;49	97565;8	4377;0;0;59;
$GPXUP;3635;09:34:26;0;49	9758;8	43764;0;0;60;
$GPXUP;3635;09:34:27;0;49	97594;8	43758;0;0;59;
$GPXUP;3635;09:34:28;0;49	97608;8	4375;0;0;59;
$GPXUP;3635;09:34:29;0;49	97621;8	43737;0;0;59;
$GPXUP;3635;09:34:30;0;49	97633;8	43724;0;0;59;
$GPXUP;3635;09:34:31;0;49	97646;8	43713;0;0;60;
$GPXUP;3635;09:34:32;0;49	9766;8	43704;0;0;61;
$GPXUP;3635;09:34:33;0;49	97675;8	43696;0;0;62;
$GPXUP;3635;09:34:34;0;49	9769;8	43688;0;0;62;
$GPXUP;3635;09:34:35;0;49	97703;8	43676;0;0;63;
$GPXUP;3635;09:34:36;0;49	97716;8	43662;0;0;64;
$GPXUP;3635;09:34:37;0;49	97727;8	43646;0;0;62;
$GPXUP;3635;09:34:38;0;49	97732;8	43626;0;0;55;
$GPXUP;3635;09:34:39;0;49	97728;8	43603;0;0;55;
$GPXUP;3635;09:34:40;0;49	97726;8	4358;0;0;57;
$GPXUP;3635;09:34:41;0;49	97726;8	43557;0;0;57;
$GPXUP;3635;09:34:42;0;49	97728;8	43535;0;0;58;
$GPXUP;3635;09:34:43;0;49	97733;8	43514;0;0;56;
$GPXUP;3635;09:34:44;0;49	97742;8	43498;0;0;53;
$GPXUP;3635;09:34:45;0;49	97756;8	43488;0;0;57;
$GPXUP;3635;09:34:46;0;49	97771;8	43485;0;0;59;
$GPXUP;3635;09:34:47;0;49	97786;8	43486;0;0;57;
$GPXUP;3635;09:34:48;0;49	97801;8	4349;0;0;57;
$GPXUP;3635;09:34:49;0;49	97815;8	43495;0;0;56;
$GPXUP;3635;09:34:50;0;49	97828;8	43502;0;0;54;
$GPXUP;3635;09:34:51;0;49	97841;8	4351;0;0;53;
$GPXUP;3635;09:34:52;0;49	97853;8	43516;0;0;51;
$GPXUP;3635;09:34:53;0;49	97866;8	43519;0;0;51;
$GPXUP;3635;09:34:54;0;49	97878;8	43518;0;0;53;
$GPXUP;3635;09:34:55;0;49	97892;8	43515;0;0;53;
$GPXUP;3635;09:34:56;0;49	97905;8	43508;0;0;57;
$GPXUP;3635;09:34:57;0;49	97919;8	43499;0;0;61;
$GPXUP;3635;09:34:58;0;49	97932;8	43487;0;0;62;
$GPXUP;3635;09:34:59;0;49	97945;8	43474;0;0;62;
$GPXUP;3635;09:35:00;0;49	97955;8	43456;0;0;60;
$GPXUP;3635;09:35:01;0;49	97961;8	43434;0;0;58;
$GPXUP;3635;09:35:02;0;49	9796;8	4341;0;0;56;
$GPXUP;3635;09:35:03;0;49	97952;8	4339;0;0;47;
$GPXUP;3635;09:35:04;0;49	97938;8	43378;0;0;50;
$GPXUP;3635;09:35:05;0;49	97921;8	43371;0;0;53;
$GPXUP;3635;09:35:06;0;49	97906;8	43366;0;0;56;
$GPXUP;3635;09:35:07;0;49	97891;8	43358;0;0;56;
$GPXUP;3635;09:35:08;0;49	97879;8	43345;0;0;58;
$GPXUP;3635;09:35:09;0;49	97871;8	43328;0;0;54;
$GPXUP;3635;09:35:10;0;49	97867;8	43308;0;0;52;
$GPXUP;3635;09:35:11;0;49	9787;8	43288;0;0;51;
$GPXUP;3635;09:35:12;0;49	97879;8	43266;0;0;57;
$GPXUP;3635;09:35:13;0;49	9789;8	43246;0;0;63;
$GPXUP;3635;09:35:14;0;49	97898;8	43225;0;0;61;
$GPXUP;3635;09:35:15;0;49	97901;8	43202;0;0;62;
$GPXUP;3635;09:35:16;0;49	97902;8	43178;0;0;60;
$GPXUP;3635;09:35:17;0;49	97904;8	43156;0;0;55;
$GPXUP;3635;09:35:18;0;49	9791;8	43136;0;0;51;
$GPXUP;3635;09:35:19;0;49	97921;8	43123;0;0;45;
$GPXUP;3635;09:35:20;0;49	97935;8	43119;0;0;43;
$GPXUP;3635;09:35:21;0;49	9795;8	43128;0;0;55;
$GPXUP;3635;09:35:22;0;49	97963;8	43144;0;0;59;
$GPXUP;3635;09:35:23;0;49	9797;8	43162;0;0;55;
$GPXUP;3635;09:35:24;0;49	97971;8	43183;0;0;48;
$GPXUP;3635;09:35:25;0;49	97969;8	43202;0;0;44;
$GPXUP;3635;09:35:26;0;49	97964;8	43222;0;0;48;
$GPXUP;3635;09:35:27;0;49	97956;8	43241;0;0;52;
$GPXUP;3635;09:35:28;0;49	97951;8	43262;0;0;51;
$GPXUP;3635;09:35:29;0;49	9795;8	43282;0;0;50;
$GPXUP;3635;09:35:30;0;49	97952;8	43301;0;0;46;
$GPXUP;3635;09:35:31;0;49	97956;8	43317;0;0;46;
$GPXUP;3635;09:35:32;0;49	97964;8	43329;0;0;41;
$GPXUP;3635;09:35:33;0;49	97975;8	43333;0;0;39;
$GPXUP;3635;09:35:34;0;49	97988;8	43327;0;0;44;
$GPXUP;3635;09:35:35;0;49	98;8	43309;0;0;48;
$GPXUP;3635;09:35:36;0;49	98006;8	43285;0;0;51;
$GPXUP;3635;09:35:37;0;49	98007;8	43259;0;0;52;
$GPXUP;3635;09:35:38;0;49	98003;8	43234;0;0;58;
$GPXUP;3635;09:35:39;0;49	97997;8	43213;0;0;52;
$GPXUP;3635;09:35:40;0;49	97988;8	43197;0;0;48;
$GPXUP;3635;09:35:41;0;49	97977;8	43187;0;0;43;
$GPXUP;3635;09:35:42;0;49	97969;8	43175;0;0;47;
$GPXUP;3635;09:35:43;0;49	97962;8	43161;0;0;46;
$GPXUP;3635;09:35:44;0;49	9796;8	43148;0;0;39;
$GPXUP;3635;09:35:45;0;49	97966;8	43141;0;0;29;
$GPXUP;3635;09:35:46;0;49	97977;8	43143;0;0;32;
$GPXUP;3635;09:35:47;0;49	97992;8	43149;0;0;47;
$GPXUP;3635;09:35:48;0;49	98007;8	43151;0;0;54;
$GPXUP;3635;09:35:49;0;49	98022;8	4315;0;0;57;
$GPXUP;3635;09:35:50;0;49	98037;8	43146;0;0;57;
$GPXUP;3635;09:35:51;0;49	98051;8	43143;0;0;55;
$GPXUP;3635;09:35:52;0;49	98065;8	43144;0;0;58;
$GPXUP;3635;09:35:53;0;49	98079;8	43151;0;0;58;
$GPXUP;3635;09:35:54;0;49	98093;8	43159;0;0;57;
$GPXUP;3635;09:35:55;0;49	98106;8	43168;0;0;55;
$GPXUP;3635;09:35:56;0;49	98118;8	43178;0;0;54;
$GPXUP;3635;09:35:57;0;49	9813;8	4319;0;0;57;
$GPXUP;3635;09:35:58;0;49	98142;8	43204;0;0;59;
$GPXUP;3635;09:35:59;0;49	98154;8	43219;0;0;59;
$GPXUP;3635;09:36:00;0;49	98166;8	43232;0;0;58;
$GPXUP;3635;09:36:01;0;49	98179;8	4324;0;0;55;
$GPXUP;3635;09:36:02;0;49	98192;8	43244;0;0;55;
$GPXUP;3635;09:36:03;0;49	98206;8	43247;0;0;55;
$GPXUP;3635;09:36:04;0;49	98219;8	43246;0;0;53;
$GPXUP;3635;09:36:05;0;49	98232;8	43242;0;0;51;
$GPXUP;3635;09:36:06;0;49	98244;8	43236;0;0;53;
$GPXUP;3635;09:36:07;0;49	98256;8	43225;0;0;54;
$GPXUP;3635;09:36:08;0;49	98267;8	43212;0;0;54;
$GPXUP;3635;09:36:09;0;49	98278;8	43199;0;0;55;
$GPXUP;3635;09:36:10;0;49	9829;8	43189;0;0;56;
$GPXUP;3635;09:36:11;0;49	98304;8	43184;0;0;58;
$GPXUP;3635;09:36:12;0;49	98318;8	43184;0;0;55;
$GPXUP;3635;09:36:13;0;49	98331;8	4319;0;0;52;
$GPXUP;3635;09:36:14;0;49	98342;8	43202;0;0;53;
$GPXUP;3635;09:36:15;0;49	98351;8	43218;0;0;53;
$GPXUP;3635;09:36:16;0;49	98359;8	43236;0;0;52;
$GPXUP;3635;09:36:17;0;49	98365;8	43254;0;0;53;
$GPXUP;3635;09:36:18;0;49	9837;8	43274;0;0;54;
$GPXUP;3635;09:36:19;0;49	98374;8	43294;0;0;53;
$GPXUP;3635;09:36:20;0;49	98378;8	43313;0;0;48;
$GPXUP;3635;09:36:21;0;49	98382;8	4333;0;0;48;
$GPXUP;3635;09:36:22;0;49	98389;8	43345;0;0;48;
$GPXUP;3635;09:36:23;0;49	98399;8	43356;0;0;47;
$GPXUP;3635;09:36:24;0;49	98411;8	43361;0;0;49;
$GPXUP;3635;09:36:25;0;49	98424;8	43359;0;0;48;
$GPXUP;3635;09:36:26;0;49	98434;8	43348;0;0;48;
$GPXUP;3635;09:36:27;0;49	98441;8	43331;0;0;47;
$GPXUP;3635;09:36:28;0;49	98446;8	43312;0;0;50;
$GPXUP;3635;09:36:29;0;49	98448;8	43291;0;0;52;
$GPXUP;3635;09:36:30;0;49	98448;8	43268;0;0;56;
$GPXUP;3635;09:36:31;0;49	98448;8	43246;0;0;54;
$GPXUP;3635;09:36:32;0;49	98449;8	43224;0;0;53;
$GPXUP;3635;09:36:33;0;49	9845;8	43203;0;0;53;
$GPXUP;3635;09:36:34;0;49	9845;8	43182;0;0;52;
$GPXUP;3635;09:36:35;0;49	98452;8	43162;0;0;51;
$GPXUP;3635;09:36:36;0;49	98456;8	43143;0;0;49;
$GPXUP;3635;09:36:37;0;49	98458;8	43124;0;0;49;
$GPXUP;3635;09:36:38;0;49	9846;8	43105;0;0;48;
$GPXUP;3635;09:36:39;0;49	9846;8	43087;0;0;46;
$GPXUP;3635;09:36:40;0;49	98462;8	43069;0;0;46;
$GPXUP;3635;09:36:41;0;49	98467;8	43052;0;0;46;
$GPXUP;3635;09:36:42;0;49	98475;8	4304;0;0;43;
$GPXUP;3635;09:36:43;0;49	98486;8	43037;0;0;38;
$GPXUP;3635;09:36:44;0;49	98496;8	43044;0;0;38;
$GPXUP;3635;09:36:45;0;49	98505;8	4306;0;0;42;
$GPXUP;3635;09:36:46;0;49	98508;8	43082;0;0;48;
$GPXUP;3635;09:36:47;0;49	98509;8	43105;0;0;53;
$GPXUP;3635;09:36:48;0;49	9851;8	43128;0;0;55;
$GPXUP;3635;09:36:49;0;49	98511;8	4315;0;0;55;
$GPXUP;3635;09:36:50;0;49	98512;8	43172;0;0;55;
$GPXUP;3635;09:36:51;0;49	98514;8	43193;0;0;49;
$GPXUP;3635;09:36:52;0;49	9852;8	4321;0;0;47;
$GPXUP;3635;09:36:53;0;49	98527;8	43224;0;0;48;
$GPXUP;3635;09:36:54;0;49	98535;8	43239;0;0;50;
$GPXUP;3635;09:36:55;0;49	98544;8	43254;0;0;51;
$GPXUP;3635;09:36:56;0;49	98554;8	43265;0;0;50;
$GPXUP;3635;09:36:57;0;49	98564;8	43277;0;0;50;
$GPXUP;3635;09:36:58;0;49	98573;8	4329;0;0;45;
$GPXUP;3635;09:36:59;0;49	9858;8	43302;0;0;42;
$GPXUP;3635;09:37:00;0;49	98587;8	43315;0;0;42;
$GPXUP;3635;09:37:01;0;49	98593;8	43329;0;0;45;
$GPXUP;3635;09:37:02;0;49	98598;8	43347;0;0;51;
$GPXUP;3635;09:37:03;0;49	98602;8	43366;0;0;51;
$GPXUP;3635;09:37:04;0;49	98605;8	43384;0;0;49;
$GPXUP;3635;09:37:05;0;49	98606;8	43404;0;0;49;
$GPXUP;3635;09:37:06;0;49	98605;8	43423;0;0;50;
$GPXUP;3635;09:37:07;0;49	98606;8	43442;0;0;50;
$GPXUP;3635;09:37:08;0;49	98608;8	43461;0;0;49;
$GPXUP;3635;09:37:09;0;49	98614;8	43477;0;0;47;
$GPXUP;3635;09:37:10;0;49	98622;8	4349;0;0;48;
$GPXUP;3635;09:37:11;0;49	9863;8	43504;0;0;48;
$GPXUP;3635;09:37:12;0;49	98637;8	43519;0;0;49;
$GPXUP;3635;09:37:13;0;49	98643;8	43536;0;0;50;
$GPXUP;3635;09:37:14;0;49	9865;8	43553;0;0;51;
$GPXUP;3635;09:37:15;0;49	98655;8	43571;0;0;52;
$GPXUP;3635;09:37:16;0;49	9866;8	43591;0;0;55;
$GPXUP;3635;09:37:17;0;49	98666;8	43609;0;0;55;
$GPXUP;3635;09:37:18;0;49	98675;8	43626;0;0;54;
$GPXUP;3635;09:37:19;0;49	98684;8	43639;0;0;50;
$GPXUP;3635;09:37:20;0;49	98694;8	43653;0;0;51;
$GPXUP;3635;09:37:21;0;49	98702;8	4367;0;0;56;
$GPXUP;3635;09:37:22;0;49	9871;8	43687;0;0;54;
$GPXUP;3635;09:37:23;0;49	9872;8	437;0;0;52;
$GPXUP;3635;09:37:24;0;49	98732;8	43709;0;0;51;
$GPXUP;3635;09:37:25;0;49	98744;8	43716;0;0;50;
$GPXUP;3635;09:37:26;0;49	98755;8	43724;0;0;50;
$GPXUP;3635;09:37:27;0;49	98765;8	43735;0;0;48;
$GPXUP;3635;09:37:28;0;49	98773;8	43748;0;0;49;
$GPXUP;3635;09:37:29;0;49	9878;8	43765;0;0;49;
$GPXUP;3635;09:37:30;0;49	98783;8	43783;0;0;51;
$GPXUP;3635;09:37:31;0;49	98783;8	43803;0;0;51;
$GPXUP;3635;09:37:32;0;49	98779;8	43824;0;0;55;
$GPXUP;3635;09:37:33;0;49	98774;8	43844;0;0;56;
$GPXUP;3635;09:37:34;0;49	98772;8	43866;0;0;56;
$GPXUP;3635;09:37:35;0;49	98773;8	43888;0;0;55;
$GPXUP;3635;09:37:36;0;49	98775;8	43909;0;0;56;
$GPXUP;3635;09:37:37;0;49	9878;8	4393;0;0;56;
$GPXUP;3635;09:37:38;0;49	98787;8	43949;0;0;58;
$GPXUP;3635;09:37:39;0;49	98795;8	43968;0;0;59;
$GPXUP;3635;09:37:40;0;49	98803;8	43987;0;0;59;
$GPXUP;3635;09:37:41;0;49	98812;8	44006;0;0;60;
$GPXUP;3635;09:37:42;0;49	98819;8	44027;0;0;61;
$GPXUP;3635;09:37:43;0;49	98825;8	44048;0;0;62;
$GPXUP;3635;09:37:44;0;49	98832;8	44071;0;0;64;
$GPXUP;3635;09:37:45;0;49	98837;8	44094;0;0;66;
$GPXUP;3635;09:37:46;0;49	98842;8	44117;0;0;62;
$GPXUP;3635;09:37:47;0;49	98847;8	44139;0;0;59;
$GPXUP;3635;09:37:48;0;49	98855;8	44157;0;0;57;
$GPXUP;3635;09:37:49;0;49	98864;8	44172;0;0;55;
$GPXUP;3635;09:37:50;0;49	98874;8	44186;0;0;54;
$GPXUP;3635;09:37:51;0;49	98884;8	442;0;0;51;
$GPXUP;3635;09:37:52;0;49	98893;8	44212;0;0;50;
$GPXUP;3635;09:37:53;0;49	98901;8	44227;0;0;49;
$GPXUP;3635;09:37:54;0;49	98908;8	44243;0;0;52;
$GPXUP;3635;09:37:55;0;49	98914;8	44262;0;0;56;
$GPXUP;3635;09:37:56;0;49	98922;8	4428;0;0;58;
$GPXUP;3635;09:37:57;0;49	98931;8	44298;0;0;59;
$GPXUP;3635;09:37:58;0;49	98941;8	44314;0;0;57;
$GPXUP;3635;09:37:59;0;49	98952;8	44328;0;0;57;
$GPXUP;3635;09:38:00;0;49	98964;8	4434;0;0;57;
$GPXUP;3635;09:38:01;0;49	98976;8	44353;0;0;59;
$GPXUP;3635;09:38:02;0;49	98987;8	44367;0;0;57;
$GPXUP;3635;09:38:03;0;49	98998;8	4438;0;0;56;
$GPXUP;3635;09:38:04;0;49	9901;8	44394;0;0;60;
$GPXUP;3635;09:38:05;0;49	99021;8	4441;0;0;61;
$GPXUP;3635;09:38:06;0;49	99033;8	44424;0;0;61;
$GPXUP;3635;09:38:07;0;49	99045;8	44438;0;0;60;
$GPXUP;3635;09:38:08;0;49	99058;8	44451;0;0;60;
$GPXUP;3635;09:38:09;0;49	99071;8	44462;0;0;60;
$GPXUP;3635;09:38:10;0;49	99085;8	44471;0;0;61;
$GPXUP;3635;09:38:11;0;49	99098;8	4448;0;0;59;
$GPXUP;3635;09:38:12;0;49	99112;8	4449;0;0;59;
$GPXUP;3635;09:38:13;0;49	99126;8	44502;0;0;64;
$GPXUP;3635;09:38:14;0;49	9914;8	44512;0;0;64;
$GPXUP;3635;09:38:15;0;49	99155;8	44518;0;0;63;
$GPXUP;3635;09:38:16;0;49	9917;8	44522;0;0;60;
$GPXUP;3635;09:38:17;0;49	99185;8	44526;0;0;59;
$GPXUP;3635;09:38:18;0;49	99199;8	44529;0;0;57;
$GPXUP;3635;09:38:19;0;49	99212;8	44528;0;0;52;
$GPXUP;3635;09:38:20;0;49	99225;8	44525;0;0;51;
$GPXUP;3635;09:38:21;0;49	99237;8	44525;0;0;46;
$GPXUP;3635;09:38:22;0;49	99248;8	44529;0;0;46;
$GPXUP;3635;09:38:23;0;49	99259;8	44536;0;0;48;
$GPXUP;3635;09:38:24;0;49	9927;8	44546;0;0;49;
$GPXUP;3635;09:38:25;0;49	9928;8	44557;0;0;50;
$GPXUP;3635;09:38:26;0;49	9929;8	44571;0;0;55;
$GPXUP;3635;09:38:27;0;49	99298;8	44588;0;0;57;
$GPXUP;3635;09:38:28;0;49	99304;8	44609;0;0;58;
$GPXUP;3635;09:38:29;0;49	99309;8	4463;0;0;58;
$GPXUP;3635;09:38:30;0;49	99315;8	4465;0;0;56;
$GPXUP;3635;09:38:31;0;49	99324;8	44667;0;0;57;
$GPXUP;3635;09:38:32;0;49	99334;8	4468;0;0;54;
$GPXUP;3635;09:38:33;0;49	99346;8	44687;0;0;50;
$GPXUP;3635;09:38:34;0;49	99359;8	4469;0;0;50;
$GPXUP;3635;09:38:35;0;49	99371;8	44692;0;0;50;
$GPXUP;3635;09:38:36;0;49	99384;8	44694;0;0;52;
$GPXUP;3635;09:38:37;0;49	99397;8	44695;0;0;53;
$GPXUP;3635;09:38:38;0;49	9941;8	44693;0;0;51;
$GPXUP;3635;09:38:39;0;49	99422;8	44689;0;0;47;
$GPXUP;3635;09:38:40;0;49	99433;8	44684;0;0;47;
$GPXUP;3635;09:38:41;0;49	99445;8	44682;0;0;48;
$GPXUP;3635;09:38:42;0;49	99457;8	44684;0;0;50;
$GPXUP;3635;09:38:43;0;49	99469;8	4469;0;0;50;
$GPXUP;3635;09:38:44;0;49	9948;8	44699;0;0;48;
$GPXUP;3635;09:38:45;0;49	99489;8	4471;0;0;47;
$GPXUP;3635;09:38:46;0;49	99496;8	44726;0;0;49;
$GPXUP;3635;09:38:47;0;49	99501;8	44744;0;0;52;
$GPXUP;3635;09:38:48;0;49	99505;8	44764;0;0;52;
$GPXUP;3635;09:38:49;0;49	99508;8	44784;0;0;53;
$GPXUP;3635;09:38:50;0;49	99508;8	44805;0;0;55;
$GPXUP;3635;09:38:51;0;49	99507;8	44826;0;0;55;
$GPXUP;3635;09:38:52;0;49	99505;8	44848;0;0;56;
$GPXUP;3635;09:38:53;0;49	99502;8	4487;0;0;57;
$GPXUP;3635;09:38:54;0;49	995;8	44892;0;0;58;
$GPXUP;3635;09:38:55;0;49	995;8	44915;0;0;59;
$GPXUP;3635;09:38:56;0;49	995;8	44938;0;0;59;
$GPXUP;3635;09:38:57;0;49	99501;8	44961;0;0;58;
$GPXUP;3635;09:38:58;0;49	99503;8	44983;0;0;54;
$GPXUP;3635;09:38:59;0;49	99506;8	45003;0;0;54;
$GPXUP;3635;09:39:00;0;49	99512;8	45023;0;0;54;
$GPXUP;3635;09:39:01;0;49	99518;8	45041;0;0;54;
$GPXUP;3635;09:39:02;0;49	99526;8	45059;0;0;52;
$GPXUP;3635;09:39:03;0;49	99531;8	45076;0;0;50;
$GPXUP;3635;09:39:04;0;49	99535;8	45095;0;0;51;
$GPXUP;3635;09:39:05;0;49	99538;8	45114;0;0;50;
$GPXUP;3635;09:39:06;0;49	99542;8	45133;0;0;51;
$GPXUP;3635;09:39:07;0;49	99549;8	45151;0;0;51;
$GPXUP;3635;09:39:08;0;49	99558;8	45165;0;0;51;
$GPXUP;3635;09:39:09;0;49	99568;8	45177;0;0;49;
$GPXUP;3635;09:39:10;0;49	99578;8	45187;0;0;47;
$GPXUP;3635;09:39:11;0;49	99588;8	45197;0;0;47;
$GPXUP;3635;09:39:12;0;49	99598;8	45206;0;0;47;
$GPXUP;3635;09:39:13;0;49	99609;8	45214;0;0;46;
$GPXUP;3635;09:39:14;0;49	9962;8	45219;0;0;47;
$GPXUP;3635;09:39:15;0;49	99632;8	45219;0;0;47;
$GPXUP;3635;09:39:16;0;49	99644;8	45216;0;0;49;
$GPXUP;3635;09:39:17;0;49	99656;8	45213;0;0;50;
$GPXUP;3635;09:39:18;0;49	99669;8	45214;0;0;49;
$GPXUP;3635;09:39:19;0;49	99681;8	45219;0;0;50;
$GPXUP;3635;09:39:20;0;49	99692;8	45228;0;0;50;
$GPXUP;3635;09:39:21;0;49	99702;8	4524;0;0;51;
$GPXUP;3635;09:39:22;0;49	99713;8	4525;0;0;51;
$GPXUP;3635;09:39:23;0;49	99725;8	45258;0;0;50;
$GPXUP;3635;09:39:24;0;49	99737;8	45261;0;0;47;
$GPXUP;3635;09:39:25;0;49	99749;8	45261;0;0;47;
$GPXUP;3635;09:39:26;0;49	99762;8	45255;0;0;55;
$GPXUP;3635;09:39:27;0;49	99774;8	45247;0;0;55;
$GPXUP;3635;09:39:28;0;49	99787;8	45238;0;0;52;
$GPXUP;3635;09:39:29;0;49	99799;8	4523;0;0;51;
$GPXUP;3635;09:39:30;0;49	99811;8	45227;0;0;48;
$GPXUP;3635;09:39:31;0;49	99823;8	45228;0;0;49;
$GPXUP;3635;09:39:32;0;49	99834;8	45233;0;0;48;
$GPXUP;3635;09:39:33;0;49	99846;8	45242;0;0;53;
$GPXUP;3635;09:39:34;0;49	99859;8	45249;0;0;54;
$GPXUP;3635;09:39:35;0;49	99873;8	45251;0;0;56;
$GPXUP;3635;09:39:36;0;49	99886;8	45248;0;0;53;
$GPXUP;3635;09:39:37;0;49	99898;8	4524;0;0;51;
$GPXUP;3635;09:39:38;0;49	99909;8	4523;0;0;51;
$GPXUP;3635;09:39:39;0;49	9992;8	45219;0;0;51;
$GPXUP;3635;09:39:40;0;49	99931;8	45208;0;0;52;
$GPXUP;3635;09:39:41;0;49	99942;8	45195;0;0;55;
$GPXUP;3635;09:39:42;0;49	9995;8	45178;0;0;56;
$GPXUP;3635;09:39:43;0;49	99957;8	45158;0;0;56;
$GPXUP;3635;09:39:44;0;49	99962;8	45138;0;0;54;
$GPXUP;3635;09:39:45;0;49	99968;8	45119;0;0;53;
$GPXUP;3635;09:39:46;0;49	99973;8	45099;0;0;54;
$GPXUP;3635;09:39:47;0;49	99979;8	4508;0;0;56;
$GPXUP;3635;09:39:48;0;49	99986;8	4506;0;0;57;
$GPXUP;3635;09:39:49;0;49	99993;8	45041;0;0;58;
$GPXUP;3635;09:39:50;0;50;8	45021;0;0;58;
$GPXUP;3635;09:39:51;0;50	00008;8	45003;0;0;56;
$GPXUP;3635;09:39:52;0;50	00017;8	44985;0;0;55;
$GPXUP;3635;09:39:53;0;50	00026;8	44971;0;0;52;
$GPXUP;3635;09:39:54;0;50	00037;8	44961;0;0;48;
$GPXUP;3635;09:39:55;0;50	00049;8	44956;0;0;50;
$GPXUP;3635;09:39:56;0;50	00062;8	44956;0;0;52;
$GPXUP;3635;09:39:57;0;50	00075;8	44957;0;0;48;
$GPXUP;3635;09:39:58;0;50	00086;8	44954;0;0;48;
$GPXUP;3635;09:39:59;0;50	00097;8	44945;0;0;48;
$GPXUP;3635;09:40:00;0;50	00108;8	44936;0;0;48;
$GPXUP;3635;09:40:01;0;50	00119;8	4493;0;0;49;
$GPXUP;3635;09:40:02;0;50	00132;8	44924;0;0;51;
$GPXUP;3635;09:40:03;0;50	00144;8	44918;0;0;51;
$GPXUP;3635;09:40:04;0;50	00155;8	4491;0;0;51;
$GPXUP;3635;09:40:05;0;50	00167;8	44904;0;0;49;
$GPXUP;3635;09:40:06;0;50	00178;8	44898;0;0;46;
$GPXUP;3635;09:40:07;0;50	00189;8	44893;0;0;45;
$GPXUP;3635;09:40:08;0;50	002;8	44889;0;0;47;
$GPXUP;3635;09:40:09;0;50	00212;8	44887;0;0;49;
$GPXUP;3635;09:40:10;0;50	00224;8	44886;0;0;48;
$GPXUP;3635;09:40:11;0;50	00236;8	44884;0;0;46;
$GPXUP;3635;09:40:12;0;50	00247;8	4488;0;0;45;
$GPXUP;3635;09:40:13;0;50	00257;8	44872;0;0;44;
$GPXUP;3635;09:40:14;0;50	00267;8	44864;0;0;44;
$GPXUP;3635;09:40:15;0;50	00276;8	44855;0;0;44;
$GPXUP;3635;09:40:16;0;50	00285;8	44846;0;0;41;
$GPXUP;3635;09:40:17;0;50	00294;8	44839;0;0;39;
$GPXUP;3635;09:40:18;0;50	00303;8	44833;0;0;39;
$GPXUP;3635;09:40:19;0;50	00313;8	4483;0;0;38;
$GPXUP;3635;09:40:20;0;50	00323;8	44833;0;0;44;
$GPXUP;3635;09:40:21;0;50	00335;8	44841;0;0;50;
$GPXUP;3635;09:40:22;0;50	00347;8	44851;0;0;51;
$GPXUP;3635;09:40:23;0;50	00358;8	44862;0;0;52;
$GPXUP;3635;09:40:24;0;50	0037;8	44872;0;0;52;
$GPXUP;3635;09:40:25;0;50	00381;8	44882;0;0;52;
$GPXUP;3635;09:40:26;0;50	00392;8	44894;0;0;53;
$GPXUP;3635;09:40:27;0;50	00402;8	44908;0;0;55;
$GPXUP;3635;09:40:28;0;50	00412;8	44925;0;0;58;
$GPXUP;3635;09:40:29;0;50	00421;8	44943;0;0;57;
$GPXUP;3635;09:40:30;0;50	0043;8	44961;0;0;57;
$GPXUP;3635;09:40:31;0;50	00438;8	44979;0;0;56;
$GPXUP;3635;09:40:32;0;50	00447;8	44995;0;0;53;
$GPXUP;3635;09:40:33;0;50	00458;8	45008;0;0;53;
$GPXUP;3635;09:40:34;0;50	0047;8	45018;0;0;53;
$GPXUP;3635;09:40:35;0;50	00482;8	45026;0;0;53;
$GPXUP;3635;09:40:36;0;50	00495;8	45032;0;0;55;
$GPXUP;3635;09:40:37;0;50	00508;8	45037;0;0;55;
$GPXUP;3635;09:40:38;0;50	00522;8	4504;0;0;50;
$GPXUP;3635;09:40:39;0;50	00534;8	45042;0;0;50;
$GPXUP;3635;09:40:40;0;50	00546;8	45045;0;0;51;
$GPXUP;3635;09:40:41;0;50	00559;8	45047;0;0;52;
$GPXUP;3635;09:40:42;0;50	00571;8	45047;0;0;47;
$GPXUP;3635;09:40:43;0;50	00583;8	45047;0;0;46;
$GPXUP;3635;09:40:44;0;50	00595;8	45048;0;0;50;
$GPXUP;3635;09:40:45;0;50	00608;8	45051;0;0;51;
$GPXUP;3635;09:40:46;0;50	0062;8	45055;0;0;51;
$GPXUP;3635;09:40:47;0;50	00633;8	4506;0;0;52;
$GPXUP;3635;09:40:48;0;50	00646;8	45066;0;0;53;
$GPXUP;3635;09:40:49;0;50	00658;8	45072;0;0;54;
$GPXUP;3635;09:40:50;0;50	00671;8	4508;0;0;55;
$GPXUP;3635;09:40:51;0;50	00684;8	45088;0;0;55;
$GPXUP;3635;09:40:52;0;50	00697;8	45097;0;0;56;
$GPXUP;3635;09:40:53;0;50	0071;8	45105;0;0;57;
$GPXUP;3635;09:40:54;0;50	00723;8	45114;0;0;58;
$GPXUP;3635;09:40:55;0;50	00737;8	45122;0;0;57;
$GPXUP;3635;09:40:56;0;50	0075;8	4513;0;0;57;
$GPXUP;3635;09:40:57;0;50	00764;8	45138;0;0;58;
$GPXUP;3635;09:40:58;0;50	00776;8	45149;0;0;58;
$GPXUP;3635;09:40:59;0;50	00789;8	4516;0;0;57;
$GPXUP;3635;09:41:00;0;50	00803;8	4517;0;0;64;
$GPXUP;3635;09:41:01;0;50	00818;8	4518;0;0;65;
$GPXUP;3635;09:41:02;0;50	00833;8	45186;0;0;64;
$GPXUP;3635;09:41:03;0;50	00849;8	45192;0;0;65;
$GPXUP;3635;09:41:04;0;50	00865;8	45199;0;0;67;
$GPXUP;3635;09:41:05;0;50	0088;8	45207;0;0;67;
$GPXUP;3635;09:41:06;0;50	00895;8	45214;0;0;63;
$GPXUP;3635;09:41:07;0;50	0091;8	45218;0;0;56;
$GPXUP;3635;09:41:08;0;50	00923;8	45216;0;0;54;
$GPXUP;3635;09:41:09;0;50	00936;8	4521;0;0;53;
$GPXUP;3635;09:41:10;0;50	00949;8	45205;0;0;54;
$GPXUP;3635;09:41:11;0;50	00962;8	45202;0;0;52;
$GPXUP;3635;09:41:12;0;50	00975;8	45203;0;0;50;
$GPXUP;3635;09:41:13;0;50	00988;8	45205;0;0;54;
$GPXUP;3635;09:41:14;0;50	01001;8	4521;0;0;54;
$GPXUP;3635;09:41:15;0;50	01013;8	45217;0;0;55;
$GPXUP;3635;09:41:16;0;50	01026;8	45222;0;0;53;
$GPXUP;3635;09:41:17;0;50	01039;8	45226;0;0;51;
$GPXUP;3635;09:41:18;0;50	01052;8	45231;0;0;53;
$GPXUP;3635;09:41:19;0;50	01066;8	45236;0;0;57;
$GPXUP;3635;09:41:20;0;50	0108;8	45238;0;0;59;
$GPXUP;3635;09:41:21;0;50	01094;8	4524;0;0;59;
$GPXUP;3635;09:41:22;0;50	01108;8	45244;0;0;57;
$GPXUP;3635;09:41:23;0;50	01121;8	4525;0;0;55;
$GPXUP;3635;09:41:24;0;50	01133;8	45257;0;0;51;
$GPXUP;3635;09:41:25;0;50	01144;8	45266;0;0;46;
$GPXUP;3635;09:41:26;0;50	01153;8	45277;0;0;47;
$GPXUP;3635;09:41:27;0;50	01163;8	4529;0;0;52;
$GPXUP;3635;09:41:28;0;50	01172;8	45306;0;0;57;
$GPXUP;3635;09:41:29;0;50	01182;8	45323;0;0;58;
$GPXUP;3635;09:41:30;0;50	01192;8	4534;0;0;59;
$GPXUP;3635;09:41:31;0;50	01202;8	45356;0;0;58;
$GPXUP;3635;09:41:32;0;50	01212;8	45369;0;0;53;
$GPXUP;3635;09:41:33;0;50	01224;8	4538;0;0;52;
$GPXUP;3635;09:41:34;0;50	01235;8	4539;0;0;53;
$GPXUP;3635;09:41:35;0;50	01247;8	45399;0;0;57;
$GPXUP;3635;09:41:36;0;50	0126;8	45408;0;0;56;
$GPXUP;3635;09:41:37;0;50	01272;8	45418;0;0;55;
$GPXUP;3635;09:41:38;0;50	01284;8	45432;0;0;60;
$GPXUP;3635;09:41:39;0;50	01297;8	45445;0;0;64;
$GPXUP;3635;09:41:40;0;50	0131;8	45456;0;0;59;
$GPXUP;3635;09:41:41;0;50	01322;8	45464;0;0;49;
$GPXUP;3635;09:41:42;0;50	01333;8	45473;0;0;46;
$GPXUP;3635;09:41:43;0;50	01343;8	45482;0;0;48;
$GPXUP;3635;09:41:44;0;50	01354;8	45493;0;0;55;
$GPXUP;3635;09:41:45;0;50	01366;8	45505;0;0;56;
$GPXUP;3635;09:41:46;0;50	01377;8	45516;0;0;56;
$GPXUP;3635;09:41:47;0;50	0139;8	45525;0;0;55;
$GPXUP;3635;09:41:48;0;50	01402;8	45534;0;0;54;
$GPXUP;3635;09:41:49;0;50	01413;8	45546;0;0;54;
$GPXUP;3635;09:41:50;0;50	01422;8	45562;0;0;57;
$GPXUP;3635;09:41:51;0;50	0143;8	45578;0;0;56;
$GPXUP;3635;09:41:52;0;50	01439;8	45595;0;0;53;
$GPXUP;3635;09:41:53;0;50	01446;8	45613;0;0;54;
$GPXUP;3635;09:41:54;0;50	01452;8	45632;0;0;57;
$GPXUP;3635;09:41:55;0;50	01458;8	45653;0;0;60;
$GPXUP;3635;09:41:56;0;50	01465;8	45673;0;0;57;
$GPXUP;3635;09:41:57;0;50	01473;8	4569;0;0;53;
$GPXUP;3635;09:41:58;0;50	01483;8	45704;0;0;54;
$GPXUP;3635;09:41:59;0;50	01494;8	45716;0;0;53;
$GPXUP;3635;09:42:00;0;50	01504;8	45728;0;0;51;
$GPXUP;3635;09:42:01;0;50	01512;8	45743;0;0;51;
$GPXUP;3635;09:42:02;0;50	0152;8	4576;0;0;53;
$GPXUP;3635;09:42:03;0;50	01528;8	45777;0;0;56;
$GPXUP;3635;09:42:04;0;50	01537;8	45794;0;0;58;
$GPXUP;3635;09:42:05;0;50	01546;8	45813;0;0;59;
$GPXUP;3635;09:42:06;0;50	01554;8	45831;0;0;59;
$GPXUP;3635;09:42:07;0;50	01562;8	4585;0;0;56;
$GPXUP;3635;09:42:08;0;50	01569;8	45868;0;0;55;
$GPXUP;3635;09:42:09;0;50	01577;8	45886;0;0;55;
$GPXUP;3635;09:42:10;0;50	01585;8	45903;0;0;55;
$GPXUP;3635;09:42:11;0;50	01594;8	4592;0;0;57;
$GPXUP;3635;09:42:12;0;50	01604;8	45937;0;0;60;
$GPXUP;3635;09:42:13;0;50	01611;8	45957;0;0;61;
$GPXUP;3635;09:42:14;0;50	01617;8	45979;0;0;60;
$GPXUP;3635;09:42:15;0;50	01623;8	46;0;0;60;
$GPXUP;3635;09:42:16;0;50	01631;8	46019;0;0;60;
$GPXUP;3635;09:42:17;0;50	01641;8	46036;0;0;59;
$GPXUP;3635;09:42:18;0;50	01653;8	4605;0;0;58;
$GPXUP;3635;09:42:19;0;50	01666;8	4606;0;0;59;
$GPXUP;3635;09:42:20;0;50	01679;8	46067;0;0;58;
$GPXUP;3635;09:42:21;0;50	01693;8	46072;0;0;56;
$GPXUP;3635;09:42:22;0;50	01707;8	46078;0;0;54;
$GPXUP;3635;09:42:23;0;50	01719;8	46086;0;0;57;
$GPXUP;3635;09:42:24;0;50	01731;8	46097;0;0;56;
$GPXUP;3635;09:42:25;0;50	01744;8	46106;0;0;55;
$GPXUP;3635;09:42:26;0;50	01756;8	46115;0;0;51;
$GPXUP;3635;09:42:27;0;50	01767;8	46126;0;0;53;
$GPXUP;3635;09:42:28;0;50	01778;8	46138;0;0;56;
$GPXUP;3635;09:42:29;0;50	0179;8	46151;0;0;58;
$GPXUP;3635;09:42:30;0;50	018;8	46166;0;0;59;
$GPXUP;3635;09:42:31;0;50	01812;8	46181;0;0;62;
$GPXUP;3635;09:42:32;0;50	01822;8	46196;0;0;52;
$GPXUP;3635;09:42:33;0;50	01828;8	46212;0;0;52;
$GPXUP;3635;09:42:34;0;50	01832;8	46231;0;0;51;
$GPXUP;3635;09:42:35;0;50	01834;8	4625;0;0;50;
$GPXUP;3635;09:42:36;0;50	01837;8	46269;0;0;49;
$GPXUP;3635;09:42:37;0;50	0184;8	46288;0;0;50;
$GPXUP;3635;09:42:38;0;50	01844;8	46305;0;0;47;
$GPXUP;3635;09:42:39;0;50	01847;8	46322;0;0;45;
$GPXUP;3635;09:42:40;0;50	01852;8	46338;0;0;46;
$GPXUP;3635;09:42:41;0;50	01856;8	46356;0;0;49;
$GPXUP;3635;09:42:42;0;50	01858;8	46376;0;0;53;
$GPXUP;3635;09:42:43;0;50	01861;8	46396;0;0;53;
$GPXUP;3635;09:42:44;0;50	01865;8	46417;0;0;56;
$GPXUP;3635;09:42:45;0;50	0187;8	46437;0;0;54;
$GPXUP;3635;09:42:46;0;50	01876;8	46456;0;0;54;
$GPXUP;3635;09:42:47;0;50	01884;8	4647;0;0;48;
$GPXUP;3635;09:42:48;0;50	01894;8	46478;0;0;46;
$GPXUP;3635;09:42:49;0;50	01906;8	46482;0;0;46;
$GPXUP;3635;09:42:50;0;50	01917;8	46485;0;0;43;
$GPXUP;3635;09:42:51;0;50	01927;8	4649;0;0;41;
$GPXUP;3635;09:42:52;0;50	01936;8	46495;0;0;37;
$GPXUP;3635;09:42:53;0;50	01945;8	465;0;0;34;
$GPXUP;3635;09:42:54;0;50	01954;8	46506;0;0;37;
$GPXUP;3635;09:42:55;0;50	01964;8	46512;0;0;46;
$GPXUP;3635;09:42:56;0;50	01977;8	46518;0;0;55;
$GPXUP;3635;09:42:57;0;50	0199;8	46524;0;0;54;
$GPXUP;3635;09:42:58;0;50	02004;8	46529;0;0;51;
$GPXUP;3635;09:42:59;0;50	02016;8	46534;0;0;51;
$GPXUP;3635;09:43:00;0;50	02029;8	46538;0;0;49;
$GPXUP;3635;09:43:01;0;50	02042;8	46536;0;0;53;
$GPXUP;3635;09:43:02;0;50	02056;8	4653;0;0;54;
$GPXUP;3635;09:43:03;0;50	02068;8	46521;0;0;53;
$GPXUP;3635;09:43:04;0;50	0208;8	46512;0;0;49;
$GPXUP;3635;09:43:05;0;50	02092;8	46505;0;0;50;
$GPXUP;3635;09:43:06;0;50	02104;8	46501;0;0;51;
$GPXUP;3635;09:43:07;0;50	02118;8	465;0;0;53;
$GPXUP;3635;09:43:08;0;50	02131;8	465;0;0;52;
$GPXUP;3635;09:43:09;0;50	02143;8	46504;0;0;48;
$GPXUP;3635;09:43:10;0;50	02154;8	4651;0;0;44;
$GPXUP;3635;09:43:11;0;50	02164;8	46516;0;0;46;
$GPXUP;3635;09:43:12;0;50	02177;8	4652;0;0;50;
$GPXUP;3635;09:43:13;0;50	0219;8	46524;0;0;52;
$GPXUP;3635;09:43:14;0;50	02202;8	46531;0;0;53;
$GPXUP;3635;09:43:15;0;50	02214;8	46539;0;0;51;
$GPXUP;3635;09:43:16;0;50	02225;8	46548;0;0;49;
$GPXUP;3635;09:43:17;0;50	02234;8	4656;0;0;48;
$GPXUP;3635;09:43:18;0;50	02243;8	46574;0;0;49;
$GPXUP;3635;09:43:19;0;50	02251;8	46588;0;0;52;
$GPXUP;3635;09:43:20;0;50	0226;8	46604;0;0;52;
$GPXUP;3635;09:43:21;0;50	02268;8	4662;0;0;51;
$GPXUP;3635;09:43:22;0;50	02276;8	46635;0;0;51;
$GPXUP;3635;09:43:23;0;50	02286;8	46648;0;0;52;
$GPXUP;3635;09:43:24;0;50	02297;8	46659;0;0;53;
$GPXUP;3635;09:43:25;0;50	02309;8	46666;0;0;51;
$GPXUP;3635;09:43:26;0;50	02321;8	46668;0;0;48;
$GPXUP;3635;09:43:27;0;50	02333;8	46666;0;0;45;
$GPXUP;3635;09:43:28;0;50	02343;8	4666;0;0;45;
$GPXUP;3635;09:43:29;0;50	02354;8	46655;0;0;44;
$GPXUP;3635;09:43:30;0;50	02365;8	46652;0;0;45;
$GPXUP;3635;09:43:31;0;50	02377;8	46652;0;0;46;
$GPXUP;3635;09:43:32;0;50	02389;8	46652;0;0;50;
$GPXUP;3635;09:43:33;0;50	02402;8	46652;0;0;52;
$GPXUP;3635;09:43:34;0;50	02414;8	4665;0;0;51;
$GPXUP;3635;09:43:35;0;50	02426;8	46646;0;0;49;
$GPXUP;3635;09:43:36;0;50	02438;8	46642;0;0;48;
$GPXUP;3635;09:43:37;0;50	0245;8	46641;0;0;46;
$GPXUP;3635;09:43:38;0;50	02462;8	46644;0;0;47;
$GPXUP;3635;09:43:39;0;50	02472;8	4665;0;0;47;
$GPXUP;3635;09:43:40;0;50	02483;8	46655;0;0;45;
$GPXUP;3635;09:43:41;0;50	02494;8	46658;0;0;43;
$GPXUP;3635;09:43:42;0;50	02504;8	46662;0;0;40;
$GPXUP;3635;09:43:43;0;50	02514;8	46668;0;0;43;
$GPXUP;3635;09:43:44;0;50	02523;8	46678;0;0;48;
$GPXUP;3635;09:43:45;0;50	02531;8	4669;0;0;41;
$GPXUP;3635;09:43:46;0;50	02532;8	46703;0;0;33;
$GPXUP;3635;09:43:47;0;50	02535;8	46715;0;0;32;
$GPXUP;3635;09:43:48;0;50	02539;8	46726;0;0;34;
$GPXUP;3635;09:43:49;0;50	02548;8	46736;0;0;44;
$GPXUP;3635;09:43:50;0;50	02557;8	46746;0;0;48;
$GPXUP;3635;09:43:51;0;50	02566;8	46755;0;0;41;
$GPXUP;3635;09:43:52;0;50	02574;8	46764;0;0;39;
$GPXUP;3635;09:43:53;0;50	02582;8	46772;0;0;34;
$GPXUP;3635;09:43:54;0;50	02587;8	46778;0;0;23;
$GPXUP;3635;09:43:55;0;50	02588;8	4678;0;0;4;
$GPXUP;3635;09:43:56;0;50	02587;8	46779;0;0;0;
$GPXUP;3635;09:43:57;0;50	02587;8	46779;0;0;0;
$GPXUP;3635;09:43:58;0;50	02586;8	46779;0;0;0;
$GPXUP;3635;09:43:59;0;50	02586;8	46779;0;0;0;
$GPXUP;3635;09:44:00;0;50	02586;8	46779;0;0;0;
$GPXUP;3635;09:44:01;0;50	02586;8	46779;0;0;0;
$GPXUP;3635;09:44:02;0;50	02586;8	46779;0;0;0;
$GPXUP;3635;09:44:03;0;50	02586;8	46779;0;0;0;
$GPXUP;3635;09:44:04;0;50	02586;8	46779;0;0;0;
$GPXUP;3635;09:44:05;0;50	02586;8	46779;0;0;0;
$GPXUP;3635;09:44:06;0;50	02586;8	46779;0;0;0;
$GPXUP;3635;09:44:07;0;50	02586;8	46779;0;0;0;
$GPXUP;3635;09:44:08;0;50	02586;8	46779;0;0;0;
$GPXUP;3635;09:44:09;0;50	02586;8	46779;0;0;0;
$GPXUP;3635;09:44:10;0;50	02586;8	46779;0;0;0;
$GPXUP;3635;09:44:11;0;50	02586;8	46779;0;0;0;
$GPXUP;3635;09:44:12;0;50	02586;8	46779;0;0;0;
$GPXUP;3635;09:44:13;0;50	02586;8	46779;0;0;0;
$GPXUP;3635;09:44:14;0;50	02586;8	46779;0;0;0;
$GPXUP;3635;09:44:15;0;50	02586;8	46779;0;0;0;
$GPXUP;3635;09:44:16;0;50	02586;8	46779;0;0;0;
$GPXUP;3635;09:44:17;0;50	02586;8	46779;0;0;0;
$GPXUP;3635;09:44:18;0;50	02586;8	46779;0;0;0;
$GPXUP;3635;09:44:19;0;50	02586;8	46779;0;0;0;
$GPXUP;3635;09:44:20;0;50	02586;8	46779;0;0;0;
$GPXUP;3635;09:44:21;0;50	02586;8	46779;0;0;0;
$GPXUP;3635;09:44:22;0;50	02586;8	46779;0;0;0;
$GPXUP;3635;09:44:23;0;50	02586;8	46779;0;0;0;
$GPXUP;3635;09:44:24;0;50	02586;8	46779;0;0;0;
$GPXUP;3635;09:44:25;0;50	02586;8	46779;0;0;0;
$GPXUP;3635;09:44:26;0;50	02586;8	46779;0;0;0;
$GPXUP;3635;09:44:27;0;50	02586;8	46779;0;0;0;
$GPXUP;3635;09:44:28;0;50	02586;8	46779;0;0;0;
$GPXUP;3635;09:44:29;0;50	02586;8	46779;0;0;0;
$GPXUP;3635;09:44:30;0;50	02586;8	46779;0;0;0;
$GPXUP;3635;09:44:31;0;50	02586;8	46779;0;0;0;
$GPXUP;3635;09:44:32;0;50	02586;8	46779;0;0;0;
$GPXUP;3635;09:44:33;0;50	02586;8	46779;0;0;0;
$GPXUP;3635;09:44:34;0;50	02586;8	46779;0;0;0;
$GPXUP;3635;09:44:35;0;50	02586;8	46779;0;0;0;
$GPXUP;3635;09:44:36;0;50	02586;8	46779;0;0;0;
$GPXUP;3635;09:44:37;0;50	02586;8	46779;0;0;0;
$GPXUP;3635;09:44:38;0;50	02586;8	46779;0;0;0;
$GPXUP;3635;09:44:39;0;50	02586;8	46779;0;0;0;
$GPXUP;3635;09:44:40;0;50	02586;8	46779;0;0;0;
$GPXUP;3635;09:44:41;0;50	02586;8	46779;0;0;0;
$GPXUP;3635;09:44:42;0;50	02586;8	46779;0;0;0;
$GPXUP;3635;09:44:43;0;50	02586;8	46779;0;0;0;
$GPXUP;3635;09:44:44;0;50	02586;8	46779;0;0;0;
$GPXUP;3635;09:44:45;0;50	02586;8	46779;0;0;0;
$GPXUP;3635;09:44:46;0;50	02586;8	46779;0;0;0;
$GPXUP;3635;09:44:47;0;50	02586;8	46779;0;0;0;
$GPXUP;3635;09:44:48;0;50	02586;8	46779;0;0;0;
$GPXUP;3635;09:44:49;0;50	02586;8	46779;0;0;0;
$GPXUP;3635;09:44:50;0;50	02586;8	46779;0;0;0;
$GPXUP;3635;09:44:51;0;50	02586;8	46779;0;0;0;
$GPXUP;3635;09:44:52;0;50	02586;8	46779;0;0;0;
$GPXUP;3635;09:44:53;0;50	02586;8	46779;0;0;0;
$GPXUP;3635;09:44:54;0;50	02586;8	46779;0;0;0;
$GPXUP;3635;09:44:55;0;50	02586;8	46779;0;0;0;
$GPXUP;3635;09:44:56;0;50	02586;8	46779;0;0;0;
$GPXUP;3635;09:44:57;0;50	02586;8	46779;0;0;0;
$GPXUP;3635;09:44:58;0;50	02586;8	46779;0;0;0;
$GPXUP;3635;09:44:59;0;50	02586;8	46779;0;0;0;
$GPXUP;3635;09:45:00;0;50	02586;8	46779;0;0;0;
$GPXUP;3635;09:45:01;0;50	02586;8	46779;0;0;0;
$GPXUP;3635;09:45:02;0;50	02586;8	46779;0;0;0;
$GPXUP;3635;09:45:03;0;50	02586;8	46779;0;0;0;
$GPXUP;3635;09:45:04;0;50	02586;8	46779;0;0;0;
$GPXUP;3635;09:45:05;0;50	02586;8	46779;0;0;0;
$GPXUP;3635;09:45:06;0;50	02586;8	46779;0;0;0;
$GPXUP;3635;09:45:07;0;50	02586;8	46779;0;0;0;
$GPXUP;3635;09:45:08;0;50	02586;8	46779;0;0;0;
$GPXUP;3635;09:45:09;0;50	02586;8	46779;0;0;0;
$GPXUP;3635;09:45:10;0;50	02586;8	46779;0;0;0;
$GPXUP;3635;09:45:11;0;50	02586;8	46779;0;0;0;
$GPXUP;3635;09:45:12;0;50	02586;8	46779;0;0;0;
$GPXUP;3635;09:45:13;0;50	02586;8	46779;0;0;0;
$GPXUP;3635;09:45:14;0;50	02586;8	46779;0;0;0;
$GPXUP;3635;09:45:15;0;50	02586;8	46779;0;0;0;
$GPXUP;3635;09:45:16;0;50	02586;8	46779;0;0;0;
$GPXUP;3635;09:45:17;0;50	02586;8	46779;0;0;0;
$GPXUP;3635;09:45:18;0;50	02586;8	46779;0;0;0;
$GPXUP;3635;09:45:19;0;50	02586;8	46779;0;0;0;
$GPXUP;3635;09:45:20;0;50	02586;8	46779;0;0;0;
$GPXUP;3635;09:45:21;0;50	02586;8	46779;0;0;0;
$GPXUP;3635;09:45:22;0;50	02586;8	46779;0;0;0;
$GPXUP;3635;09:45:23;0;50	02586;8	46779;0;0;0;
$GPXUP;3635;09:45:24;0;50	02586;8	46779;0;0;0;
$GPXUP;3635;09:45:25;0;50	02586;8	46779;0;0;0;
$GPXUP;3635;09:45:26;0;50	02586;8	46779;0;0;0;
$GPXUP;3635;09:45:27;0;50	02586;8	46779;0;0;0;
$GPXUP;3635;09:45:28;0;50	02586;8	46779;0;0;0;
$GPXUP;3635;09:45:29;0;50	02586;8	46779;0;0;0;
$GPXUP;3635;09:45:30;0;50	02586;8	46779;0;0;0;
$GPXUP;3635;09:45:31;0;50	02586;8	46779;0;0;0;
$GPXUP;3635;09:45:32;0;50	02586;8	46779;0;0;0;
$GPXUP;3635;09:45:33;0;50	02586;8	46779;0;0;0;
$GPXUP;3635;09:45:34;0;50	02586;8	46779;0;0;0;
$GPXUP;3635;09:45:35;0;50	02586;8	46779;0;0;0;
$GPXUP;3635;09:45:36;0;50	02586;8	46779;0;0;0;
$GPXUP;3635;09:45:37;0;50	02586;8	46779;0;0;0;
$GPXUP;3635;09:45:38;0;50	02586;8	46779;0;0;0;
$GPXUP;3635;09:45:39;0;50	02586;8	46779;0;0;0;
$GPXUP;3635;09:45:40;0;50	02586;8	46779;0;0;0;
$GPXUP;3635;09:45:41;0;50	02586;8	46779;0;0;0;
$GPXUP;3635;09:45:42;0;50	02586;8	46779;0;0;0;
$GPXUP;3635;09:45:43;0;50	02586;8	46779;0;0;0;
$GPXUP;3635;09:45:44;0;50	02586;8	46779;0;0;0;
$GPXUP;3635;09:45:45;0;50	02586;8	46779;0;0;0;
$GPXUP;3635;09:45:46;0;50	02586;8	46779;0;0;0;
$GPXUP;3635;09:45:47;0;50	02586;8	46779;0;0;0;
$GPXUP;3635;09:45:48;0;50	02586;8	46779;0;0;0;
$GPXUP;3635;09:45:49;0;50	02586;8	46779;0;0;0;
$GPXUP;3635;09:45:50;0;50	02586;8	46779;0;0;0;
$GPXUP;3635;09:45:51;0;50	02586;8	46779;0;0;0;
$GPXUP;3635;09:45:52;0;50	02586;8	46779;0;0;0;
$GPXUP;3635;09:45:53;0;50	02586;8	46779;0;0;0;
$GPXUP;3635;09:45:54;0;50	02586;8	46779;0;0;0;
$GPXUP;3635;09:45:55;0;50	02586;8	46779;0;0;0;
$GPXUP;3635;09:45:56;0;50	02586;8	46779;0;0;0;
$GPXUP;3635;09:45:57;0;50	02586;8	46779;0;0;0;
$GPXUP;3635;09:45:58;0;50	02586;8	46779;0;0;0;
$GPXUP;3635;09:45:59;0;50	02586;8	46779;0;0;0;
$GPXUP;3635;09:46:00;0;50	02586;8	46779;0;0;0;
$GPXUP;3635;09:46:01;0;50	02586;8	46779;0;0;0;
$GPXUP;3635;09:46:02;0;50	02586;8	46779;0;0;0;
$GPXUP;3635;09:46:03;0;50	02586;8	46779;0;0;0;
$GPXUP;3635;09:46:04;0;50	02586;8	46779;0;0;0;
$GPXUP;3635;09:46:05;0;50	02586;8	46779;0;0;0;
$GPXUP;3635;09:46:06;0;50	02586;8	46779;0;0;0;
$GPXUP;3635;09:46:07;0;50	02586;8	46779;0;0;0;
$GPXUP;3635;09:46:08;0;50	02586;8	46779;0;0;0;
$GPXUP;3635;09:46:09;0;50	02586;8	46779;0;0;0;
$GPXUP;3635;09:46:10;0;50	02586;8	46779;0;0;0;
$GPXUP;3635;09:46:11;0;50	02586;8	46779;0;0;0;
$GPXUP;3635;09:46:12;0;50	02586;8	46779;0;0;0;
$GPXUP;3635;09:46:13;0;50	02586;8	46779;0;0;0;
$GPXUP;3635;09:46:14;0;50	02586;8	46779;0;0;0;
$GPXUP;3635;09:46:15;0;50	02586;8	46779;0;0;0;
$GPXUP;3635;09:46:16;0;50	02586;8	46779;0;0;0;
$GPXUP;3635;09:46:17;0;50	02586;8	46779;0;0;0;
$GPXUP;3635;09:46:18;0;50	02586;8	46779;0;0;0;
$GPXUP;3635;09:46:19;0;50	02586;8	46779;0;0;0;
$GPXUP;3635;09:46:20;0;50	02586;8	46779;0;0;0;
$GPXUP;3635;09:46:21;0;50	02586;8	46779;0;0;0;
$GPXUP;3635;09:46:22;0;50	02586;8	46779;0;0;0;
$GPXUP;3635;09:46:23;0;50	02586;8	46779;0;0;0;
$GPXUP;3635;09:46:24;0;50	02586;8	46779;0;0;0;
$GPXUP;3635;09:46:25;0;50	02586;8	46779;0;0;0;
$GPXUP;3635;09:46:26;0;50	02586;8	46779;0;0;0;
$GPXUP;3635;09:46:27;0;50	02586;8	46779;0;0;0;
$GPXUP;3635;09:46:28;0;50	02586;8	46779;0;0;0;
$GPXUP;3635;09:46:29;0;50	02586;8	46779;0;0;0;
$GPXUP;3635;09:46:30;0;50	02586;8	46779;0;0;0;
$GPXUP;3635;09:46:31;0;50	02586;8	46779;0;0;0;
$GPXUP;3635;09:46:32;0;50	02586;8	46779;0;0;0;
$GPXUP;3635;09:46:33;0;50	02586;8	46779;0;0;0;
$GPXUP;3635;09:46:34;0;50	02586;8	46779;0;0;0;
$GPXUP;3635;09:46:35;0;50	02586;8	46779;0;0;0;
$GPXUP;3635;09:46:36;0;50	02586;8	46779;0;0;0;
$GPXUP;3635;09:46:37;0;50	02586;8	46779;0;0;0;
$GPXUP;3635;09:46:38;0;50	02586;8	46779;0;0;0;
$GPXUP;3635;09:46:39;0;50	02586;8	46779;0;0;0;
$GPXUP;3635;09:46:40;0;50	02586;8	46779;0;0;0;
$GPXUP;3635;09:46:41;0;50	02586;8	46779;0;0;0;
$GPXUP;3635;09:46:42;0;50	02586;8	46779;0;0;0;
$GPXUP;3635;09:46:43;0;50	02586;8	46779;0;0;0;
$GPXUP;3635;09:46:44;0;50	02586;8	46779;0;0;0;
$GPXUP;3635;09:46:45;0;50	02586;8	46779;0;0;0;
$GPXUP;3635;09:46:46;0;50	02586;8	46779;0;0;0;
$GPXUP;3635;09:46:47;0;50	02586;8	46779;0;0;0;
$GPXUP;3635;09:46:48;0;50	02586;8	46779;0;0;0;
$GPXUP;3635;09:46:49;0;50	02586;8	46779;0;0;0;
$GPXUP;3635;09:46:50;0;50	02586;8	46779;0;0;0;
$GPXUP;3635;09:46:51;0;50	02586;8	46779;0;0;0;
$GPXUP;3635;09:46:52;0;50	02586;8	46779;0;0;0;
$GPXUP;3635;09:46:53;0;50	02586;8	46779;0;0;0;
$GPXUP;3635;09:46:54;0;50	02586;8	46779;0;0;0;
$GPXUP;3635;09:46:55;0;50	02586;8	46779;0;0;0;
$GPXUP;3635;09:46:56;0;50	02586;8	46779;0;0;0;
$GPXUP;3635;09:46:57;0;50	02586;8	46779;0;0;0;
$GPXUP;3635;09:46:58;0;50	02586;8	46779;0;0;0;
$GPXUP;3635;09:46:59;0;50	02586;8	46779;0;0;0;
$GPXUP;3635;09:47:00;0;50	02586;8	46779;0;0;0;
$GPXUP;3635;09:47:01;0;50	02586;8	46779;0;0;0;
$GPXUP;3635;09:47:02;0;50	02586;8	46779;0;0;0;
$GPXUP;3635;09:47:03;0;50	02586;8	46779;0;0;0;
$GPXUP;3635;09:47:04;0;50	02586;8	46779;0;0;0;
$GPXUP;3635;09:47:05;0;50	02586;8	46779;0;0;0;
$GPXUP;3635;09:47:06;0;50	02586;8	46779;0;0;0;
$GPXUP;3635;09:47:07;0;50	02586;8	46779;0;0;0;
$GPXUP;3635;09:47:08;0;50	02586;8	46779;0;0;0;
$GPXUP;3635;09:47:09;0;50	02586;8	46779;0;0;0;
$GPXUP;3635;09:47:10;0;50	02586;8	46779;0;0;0;
$GPXUP;3635;09:47:11;0;50	02586;8	46779;0;0;0;
$GPXUP;3635;09:47:12;0;50	02586;8	46779;0;0;0;
$GPXUP;3635;09:47:13;0;50	02586;8	46779;0;0;0;
$GPXUP;3635;09:47:14;0;50	02586;8	46779;0;0;0;
$GPXUP;3635;09:47:15;0;50	02586;8	46779;0;0;0;
$GPXUP;3635;09:47:16;0;50	02586;8	46779;0;0;0;
$GPXUP;3635;09:47:17;0;50	02586;8	46779;0;0;0;
$GPXUP;3635;09:47:18;0;50	02586;8	46779;0;0;0;
$GPXUP;3635;09:47:19;0;50	02586;8	46779;0;0;0;
$GPXUP;3635;09:47:20;0;50	02586;8	46779;0;0;0;
$GPXUP;3635;09:47:21;0;50	02586;8	46779;0;0;0;
$GPXUP;3635;09:47:22;0;50	02586;8	46779;0;0;0;
$GPXUP;3635;09:47:23;0;50	02586;8	46779;0;0;0;
$GPXUP;3635;09:47:24;0;50	02586;8	46779;0;0;0;
$GPXUP;3635;09:47:25;0;50	02586;8	46779;0;0;0;
$GPXUP;3635;09:47:26;0;50	02586;8	46779;0;0;0;
$GPXUP;3635;09:47:27;0;50	02586;8	46779;0;0;0;
$GPXUP;3635;09:47:28;0;50	02586;8	46779;0;0;0;
$GPXUP;3635;09:47:29;0;50	02586;8	46779;0;0;0;
$GPXUP;3635;09:47:30;0;50	02586;8	46779;0;0;0;
$GPXUP;3635;09:47:31;0;50	02586;8	46779;0;0;0;
$GPXUP;3635;09:47:32;0;50	02586;8	46779;0;0;0;
$GPXUP;3635;09:47:33;0;50	02586;8	46779;0;0;0;
$GPXUP;3635;09:47:34;0;50	02586;8	46779;0;0;0;
$GPXUP;3635;09:47:35;0;50	02586;8	46779;0;0;0;
$GPXUP;3635;09:47:36;0;50	02586;8	46779;0;0;0;
$GPXUP;3635;09:47:37;0;50	02586;8	46779;0;0;0;
$GPXUP;3635;09:47:38;0;50	02586;8	46779;0;0;0;
$GPXUP;3635;09:47:39;0;50	02586;8	46779;0;0;0;
$GPXUP;3635;09:47:40;0;50	02586;8	46779;0;0;0;
$GPXUP;3635;09:47:41;0;50	02586;8	46779;0;0;0;
$GPXUP;3635;09:47:42;0;50	02586;8	46779;0;0;0;
$GPXUP;3635;09:47:43;0;50	02586;8	46779;0;0;0;
$GPXUP;3635;09:47:44;0;50	02586;8	46779;0;0;0;
$GPXUP;3635;09:47:45;0;50	02586;8	46779;0;0;0;
$GPXUP;3635;09:47:46;0;50	02586;8	46779;0;0;0;
$GPXUP;3635;09:47:47;0;50	02586;8	46779;0;0;0;
$GPXUP;3635;09:47:48;0;50	02586;8	46779;0;0;0;
$GPXUP;3635;09:47:49;0;50	02586;8	46779;0;0;0;
$GPXUP;3635;09:47:50;0;50	02586;8	46779;0;0;0;
$GPXUP;3635;09:47:51;0;50	02586;8	46779;0;0;0;
$GPXUP;3635;09:47:52;0;50	02586;8	46779;0;0;0;
$GPXUP;3635;09:47:53;0;50	02586;8	46779;0;0;0;
$GPXUP;3635;09:47:54;0;50	02586;8	46779;0;0;0;
$GPXUP;3635;09:47:55;0;50	02586;8	46779;0;0;0;
$GPXUP;3635;09:47:56;0;50	02586;8	46779;0;0;0;
$GPXUP;3635;09:47:57;0;50	02586;8	46779;0;0;0;
$GPXUP;3635;09:47:58;0;50	02586;8	46779;0;0;0;
$GPXUP;3635;09:47:59;0;50	02586;8	46779;0;0;0;
$GPXUP;3635;09:48:00;0;50	02586;8	46779;0;0;0;
$GPXUP;3635;09:48:01;0;50	02586;8	46779;0;0;0;
$GPXUP;3635;09:48:02;0;50	02586;8	46779;0;0;0;
$GPXUP;3635;09:48:03;0;50	02586;8	46779;0;0;0;
$GPXUP;3635;09:48:04;0;50	02586;8	46779;0;0;0;
$GPXUP;3635;09:48:05;0;50	02586;8	46779;0;0;0;
$GPXUP;3635;09:48:06;0;50	02586;8	46779;0;0;0;
$GPXUP;3635;09:48:07;0;50	02586;8	46779;0;0;0;
$GPXUP;3635;09:48:08;0;50	02586;8	46779;0;0;0;
$GPXUP;3635;09:48:09;0;50	02586;8	46779;0;0;0;
$GPXUP;3635;09:48:10;0;50	02586;8	46779;0;0;0;
$GPXUP;3635;09:48:11;0;50	02586;8	46779;0;0;0;
$GPXUP;3635;09:48:12;0;50	02586;8	46779;0;0;0;
$GPXUP;3635;09:48:13;0;50	02586;8	46779;0;0;0;
$GPXUP;3635;09:48:14;0;50	02586;8	46779;0;0;0;
$GPXUP;3635;09:48:15;0;50	02586;8	46779;0;0;0;
$GPXUP;3635;09:48:16;0;50	02586;8	46779;0;0;0;
$GPXUP;3635;09:48:17;0;50	02586;8	46779;0;0;0;
$GPXUP;3635;09:48:18;0;50	02586;8	46779;0;0;0;
$GPXUP;3635;09:48:19;0;50	02586;8	46779;0;0;0;
$GPXUP;3635;09:48:20;0;50	02586;8	46779;0;0;0;
$GPXUP;3635;09:48:21;0;50	02586;8	46779;0;0;0;
$GPXUP;3635;09:48:22;0;50	02586;8	46779;0;0;0;
$GPXUP;3635;09:48:23;0;50	02586;8	46779;0;0;0;
$GPXUP;3635;09:48:24;0;50	02586;8	46779;0;0;0;
$GPXUP;3635;09:48:25;0;50	02586;8	46779;0;0;0;
$GPXUP;3635;09:48:26;0;50	02586;8	46779;0;0;0;
$GPXUP;3635;09:48:27;0;50	02586;8	46779;0;0;0;
$GPXUP;3635;09:48:28;0;50	02586;8	46779;0;0;0;
$GPXUP;3635;09:48:29;0;50	02586;8	46779;0;0;0;
$GPXUP;3635;09:48:30;0;50	02586;8	46779;0;0;0;
$GPXUP;3635;09:48:31;0;50	02586;8	46779;0;0;0;
$GPXUP;3635;09:48:32;0;50	02586;8	46779;0;0;0;
$GPXUP;3635;09:48:33;0;50	02586;8	46779;0;0;0;
$GPXUP;3635;09:48:34;0;50	02586;8	46779;0;0;0;
$GPXUP;3635;09:48:35;0;50	02586;8	46779;0;0;0;
$GPXUP;3635;09:48:36;0;50	02586;8	46779;0;0;0;
$GPXUP;3635;09:48:37;0;50	02586;8	46779;0;0;0;
$GPXUP;3635;09:48:38;0;50	02586;8	46779;0;0;0;
$GPXUP;3635;09:48:39;0;50	02586;8	46779;0;0;0;
$GPXUP;3635;09:48:40;0;50	02586;8	46779;0;0;0;
$GPXUP;3635;09:48:41;0;50	02586;8	46779;0;0;0;
$GPXUP;3635;09:48:42;0;50	02586;8	46779;0;0;0;
$GPXUP;3635;09:48:43;0;50	02586;8	46779;0;0;0;
$GPXUP;3635;09:48:44;0;50	02586;8	46779;0;0;0;
$GPXUP;3635;09:48:45;0;50	02586;8	46779;0;0;0;
$GPXUP;3635;09:48:46;0;50	02586;8	46779;0;0;0;
$GPXUP;3635;09:48:47;0;50	02586;8	46779;0;0;0;
$GPXUP;3635;09:48:48;0;50	02586;8	46779;0;0;0;
$GPXUP;3635;09:48:49;0;50	02586;8	46779;0;0;0;
$GPXUP;3635;09:48:50;0;50	02586;8	46779;0;0;0;
$GPXUP;3635;09:48:51;0;50	02586;8	46779;0;0;0;
$GPXUP;3635;09:48:52;0;50	02586;8	46779;0;0;0;
$GPXUP;3635;09:48:53;0;50	02586;8	46779;0;0;0;
$GPXUP;3635;09:48:54;0;50	02586;8	46779;0;0;0;
$GPXUP;3635;09:48:55;0;50	02586;8	46779;0;0;0;
$GPXUP;3635;09:48:56;0;50	02586;8	46779;0;0;0;
$GPXUP;3635;09:48:57;0;50	02586;8	46779;0;0;0;
$GPXUP;3635;09:48:58;0;50	02586;8	46779;0;0;0;
$GPXUP;3635;09:48:59;0;50	02586;8	46779;0;0;0;
$GPXUP;3635;09:49:00;0;50	02586;8	46779;0;0;0;
$GPXUP;3635;09:49:01;0;50	02586;8	46779;0;0;0;
$GPXUP;3635;09:49:02;0;50	02586;8	46779;0;0;0;
$GPXUP;3635;09:49:03;0;50	02586;8	46779;0;0;0;
$GPXUP;3635;09:49:04;0;50	02586;8	46779;0;0;0;
$GPXUP;3635;09:49:05;0;50	02586;8	46779;0;0;0;
$GPXUP;3635;09:49:06;0;50	02586;8	46779;0;0;0;
$GPXUP;3635;09:49:07;0;50	02586;8	46779;0;0;0;
$GPXUP;3635;09:49:08;0;50	02586;8	46779;0;0;0;
$GPXUP;3635;09:49:09;0;50	02586;8	46779;0;0;0;
$GPXUP;3635;09:49:10;0;50	02586;8	46779;0;0;0;
$GPXUP;3635;09:49:11;0;50	02586;8	46779;0;0;0;
$GPXUP;3635;09:49:12;0;50	02586;8	46779;0;0;0;
$GPXUP;3635;09:49:13;0;50	02586;8	46779;0;0;0;
$GPXUP;3635;09:49:14;0;50	02586;8	46779;0;0;0;
$GPXUP;3635;09:49:15;0;50	02586;8	46779;0;0;0;
$GPXUP;3635;09:49:16;0;50	02586;8	46779;0;0;0;
$GPXUP;3635;09:49:17;0;50	02586;8	46779;0;0;0;
$GPXUP;3635;09:49:18;0;50	02586;8	46779;0;0;0;
$GPXUP;3635;09:49:19;0;50	02586;8	46779;0;0;0;
$GPXUP;3635;09:49:20;0;50	02586;8	46779;0;0;0;
$GPXUP;3635;09:49:21;0;50	02586;8	46779;0;0;0;
$GPXUP;3635;09:49:22;0;50	02586;8	46779;0;0;0;
$GPXUP;3635;09:49:23;0;50	02586;8	46779;0;0;0;
$GPXUP;3635;09:49:24;0;50	02586;8	46779;0;0;0;
$GPXUP;3635;09:49:25;0;50	02586;8	46779;0;0;0;
$GPXUP;3635;09:49:26;0;50	02586;8	46779;0;0;0;
$GPXUP;3635;09:49:27;0;50	02586;8	46779;0;0;0;
$GPXUP;3635;09:49:28;0;50	02586;8	46779;0;0;0;
$GPXUP;3635;09:49:29;0;50	02586;8	46779;0;0;0;
$GPXUP;3635;09:49:30;0;50	02586;8	46779;0;0;0;
$GPXUP;3635;09:49:31;0;50	02586;8	46779;0;0;0;
$GPXUP;3635;09:49:32;0;50	02586;8	46779;0;0;0;
$GPXUP;3635;09:49:33;0;50	02586;8	46779;0;0;0;
$GPXUP;3635;09:49:34;0;50	02586;8	46779;0;0;0;
$GPXUP;3635;09:49:35;0;50	02586;8	46779;0;0;0;
$GPXUP;3635;09:49:36;0;50	02586;8	46779;0;0;0;
$GPXUP;3635;09:49:37;0;50	02586;8	46779;0;0;0;
$GPXUP;3635;09:49:38;0;50	02586;8	46779;0;0;0;
$GPXUP;3635;09:49:39;0;50	02586;8	46779;0;0;0;
$GPXUP;3635;09:49:40;0;50	02586;8	46779;0;0;0;
$GPXUP;3635;09:49:41;0;50	02586;8	46779;0;0;0;
$GPXUP;3635;09:49:42;0;50	02586;8	46779;0;0;0;
$GPXUP;3635;09:49:43;0;50	02586;8	46779;0;0;0;
$GPXUP;3635;09:49:44;0;50	02586;8	46779;0;0;0;
$GPXUP;3635;09:49:45;0;50	02586;8	46779;0;0;0;
$GPXUP;3635;09:49:46;0;50	02586;8	46779;0;0;0;
$GPXUP;3635;09:49:47;0;50	02586;8	46779;0;0;0;
$GPXUP;3635;09:49:48;0;50	02586;8	46779;0;0;0;
$GPXUP;3635;09:49:49;0;50	02586;8	46779;0;0;0;
$GPXUP;3635;09:49:50;0;50	02586;8	46779;0;0;0;
$GPXUP;3635;09:49:51;0;50	02586;8	46779;0;0;0;
$GPXUP;3635;09:49:52;0;50	02586;8	46779;0;0;0;
$GPXUP;3635;09:49:53;0;50	02586;8	46779;0;0;0;
$GPXUP;3635;09:49:54;0;50	02586;8	46779;0;0;0;
$GPXUP;3635;09:49:55;0;50	02586;8	46779;0;0;0;
$GPXUP;3635;09:49:56;0;50	02586;8	46779;0;0;0;
$GPXUP;3635;09:49:57;0;50	02586;8	46779;0;0;0;
$GPXUP;3635;09:49:58;0;50	02586;8	46779;0;0;0;
$GPXUP;3635;09:49:59;0;50	02586;8	46779;0;0;0;
$GPXUP;3635;09:50:00;0;50	02586;8	46779;0;0;0;
$GPXUP;3635;09:50:01;0;50	02586;8	46779;0;0;0;
$GPXUP;3635;09:50:02;0;50	02586;8	46779;0;0;0;
$GPXUP;3635;09:50:03;0;50	02586;8	46779;0;0;0;
$GPXUP;3635;09:50:04;0;50	02586;8	46779;0;0;0;
$GPXUP;3635;09:50:05;0;50	02586;8	46779;0;0;0;
$GPXUP;3635;09:50:06;0;50	02586;8	46779;0;0;0;
$GPXUP;3635;09:50:07;0;50	02586;8	46779;0;0;0;
$GPXUP;3635;09:50:08;0;50	02586;8	46779;0;0;0;
$GPXUP;3635;09:50:09;0;50	02586;8	46779;0;0;0;
$GPXUP;3635;09:50:10;0;50	02586;8	46779;0;0;0;
$GPXUP;3635;09:50:11;0;50	02586;8	46779;0;0;0;
$GPXUP;3635;09:50:12;0;50	02586;8	46779;0;0;0;
$GPXUP;3635;09:50:13;0;50	02586;8	46779;0;0;0;
$GPXUP;3635;09:50:14;0;50	02586;8	46779;0;0;0;
$GPXUP;3635;09:50:15;0;50	02586;8	46779;0;0;0;
$GPXUP;3635;09:50:16;0;50	02586;8	46779;0;0;0;
$GPXUP;3635;09:50:17;0;50	02586;8	46779;0;0;0;
$GPXUP;3635;09:50:18;0;50	02586;8	46779;0;0;0;
$GPXUP;3635;09:50:19;0;50	02586;8	46779;0;0;0;
$GPXUP;3635;09:50:20;0;50	02586;8	46779;0;0;0;
$GPXUP;3635;09:50:21;0;50	02586;8	46779;0;0;0;
$GPXUP;3635;09:50:22;0;50	02586;8	46779;0;0;0;
$GPXUP;3635;09:50:23;0;50	02586;8	46779;0;0;0;
$GPXUP;3635;09:50:24;0;50	02586;8	46779;0;0;0;
$GPXUP;3635;09:50:25;0;50	02586;8	46779;0;0;0;
$GPXUP;3635;09:50:26;0;50	02586;8	46779;0;0;0;
$GPXUP;3635;09:50:27;0;50	02586;8	46779;0;0;0;
$GPXUP;3635;09:50:28;0;50	02586;8	46779;0;0;0;
$GPXUP;3635;09:50:29;0;50	02586;8	46779;0;0;0;
$GPXUP;3635;09:50:30;0;50	02586;8	46779;0;0;0;
$GPXUP;3635;09:50:31;0;50	02586;8	46779;0;0;0;
$GPXUP;3635;09:50:32;0;50	02586;8	46779;0;0;0;
$GPXUP;3635;09:50:33;0;50	02586;8	46779;0;0;0;
$GPXUP;3635;09:50:34;0;50	02586;8	46779;0;0;0;
$GPXUP;3635;09:50:35;0;50	02586;8	46779;0;0;0;
$GPXUP;3635;09:50:36;0;50	02586;8	46779;0;0;0;
$GPXUP;3635;09:50:37;0;50	02586;8	46779;0;0;0;
$GPXUP;3635;09:50:38;0;50	02586;8	46779;0;0;0;
$GPXUP;3635;09:50:39;0;50	02586;8	46779;0;0;0;
$GPXUP;3635;09:50:40;0;50	02586;8	46779;0;0;0;
$GPXUP;3635;09:50:41;0;50	02586;8	46779;0;0;0;
$GPXUP;3635;09:50:42;0;50	02586;8	46779;0;0;0;
$GPXUP;3635;09:50:43;0;50	02586;8	46779;0;0;0;
$GPXUP;3635;09:50:44;0;50	02586;8	46779;0;0;0;
$GPXUP;3635;09:50:45;0;50	02586;8	46779;0;0;0;
$GPXUP;3635;09:50:46;0;50	02586;8	46779;0;0;0;
$GPXUP;3635;09:50:47;0;50	02586;8	46779;0;0;0;
$GPXUP;3635;09:50:48;0;50	02586;8	46779;0;0;0;
$GPXUP;3635;09:50:49;0;50	02586;8	46779;0;0;0;
$GPXUP;3635;09:50:50;0;50	02586;8	46779;0;0;0;
$GPXUP;3635;09:50:51;0;50	02586;8	46779;0;0;0;
$GPXUP;3635;09:50:52;0;50	02586;8	46779;0;0;0;
$GPXUP;3635;09:50:53;0;50	02586;8	46779;0;0;0;
$GPXUP;3635;09:50:54;0;50	02586;8	46779;0;0;0;
$GPXUP;3635;09:50:55;0;50	02586;8	46779;0;0;0;
$GPXUP;3635;09:50:56;0;50	02586;8	46779;0;0;0;
$GPXUP;3635;09:50:57;0;50	02586;8	46779;0;0;0;
$GPXUP;3635;09:50:58;0;50	02586;8	46779;0;0;0;
$GPXUP;3635;09:50:59;0;50	02586;8	46779;0;0;0;
$GPXUP;3635;09:51:00;0;50	02586;8	46779;0;0;0;
$GPXUP;3635;09:51:01;0;50	02586;8	46779;0;0;0;
$GPXUP;3635;09:51:02;0;50	02586;8	46779;0;0;0;
$GPXUP;3635;09:51:03;0;50	02586;8	46779;0;0;0;
$GPXUP;3635;09:51:04;0;50	02586;8	46779;0;0;0;
$GPXUP;3635;09:51:05;0;50	02586;8	46779;0;0;0;
$GPXUP;3635;09:51:06;0;50	02586;8	46779;0;0;0;
$GPXUP;3635;09:51:07;0;50	02586;8	46779;0;0;0;
$GPXUP;3635;09:51:08;0;50	02586;8	46779;0;0;0;
$GPXUP;3635;09:51:09;0;50	02586;8	46779;0;0;0;
$GPXUP;3635;09:51:10;0;50	02586;8	46779;0;0;0;
$GPXUP;3635;09:51:11;0;50	02586;8	46779;0;0;0;
$GPXUP;3635;09:51:12;0;50	02586;8	46779;0;0;0;
$GPXUP;3635;09:51:13;0;50	02586;8	46779;0;0;0;
$GPXUP;3635;09:51:14;0;50	02586;8	46779;0;0;0;
$GPXUP;3635;09:51:15;0;50	02586;8	46779;0;0;0;
$GPXUP;3635;09:51:16;0;50	02586;8	46779;0;0;0;
$GPXUP;3635;09:51:17;0;50	02586;8	46779;0;0;0;
$GPXUP;3635;09:51:18;0;50	02586;8	46779;0;0;0;
$GPXUP;3635;09:51:19;0;50	02586;8	46779;0;0;0;
$GPXUP;3635;09:51:20;0;50	02586;8	46779;0;0;0;
$GPXUP;3635;09:51:21;0;50	02586;8	46779;0;0;0;
$GPXUP;3635;09:51:22;0;50	02586;8	46779;0;0;0;
$GPXUP;3635;09:51:23;0;50	02586;8	46779;0;0;0;
$GPXUP;3635;09:51:24;0;50	02586;8	46779;0;0;0;
$GPXUP;3635;09:51:25;0;50	02586;8	46779;0;0;0;
$GPXUP;3635;09:51:26;0;50	02586;8	46779;0;0;0;
$GPXUP;3635;09:51:27;0;50	02586;8	46779;0;0;0;
$GPXUP;3635;09:51:28;0;50	02586;8	46779;0;0;0;
$GPXUP;3635;09:51:29;0;50	02586;8	46779;0;0;0;
$GPXUP;3635;09:51:30;0;50	02586;8	46779;0;0;0;
$GPXUP;3635;09:51:31;0;50	02586;8	46779;0;0;0;
$GPXUP;3635;09:51:32;0;50	02586;8	46779;0;0;0;
$GPXUP;3635;09:51:33;0;50	02586;8	46779;0;0;0;
$GPXUP;3635;09:51:34;0;50	02586;8	46779;0;0;0;
$GPXUP;3635;09:51:35;0;50	02586;8	46779;0;0;0;
$GPXUP;3635;09:51:36;0;50	02586;8	46779;0;0;0;
$GPXUP;3635;09:51:37;0;50	02586;8	46779;0;0;0;
$GPXUP;3635;09:51:38;0;50	02586;8	46779;0;0;0;
$GPXUP;3635;09:51:39;0;50	02586;8	46779;0;0;0;
$GPXUP;3635;09:51:40;0;50	02586;8	46779;0;0;0;
$GPXUP;3635;09:51:41;0;50	02586;8	46779;0;0;0;
$GPXUP;3635;09:51:42;0;50	02586;8	46779;0;0;0;
$GPXUP;3635;09:51:43;0;50	02586;8	46779;0;0;0;
$GPXUP;3635;09:51:44;0;50	02586;8	46779;0;0;0;
$GPXUP;3635;09:51:45;0;50	02586;8	46779;0;0;0;
$GPXUP;3635;09:51:46;0;50	02586;8	46779;0;0;0;
$GPXUP;3635;09:51:47;0;50	02586;8	46779;0;0;0;
$GPXUP;3635;09:51:48;0;50	02586;8	46779;0;0;0;
$GPXUP;3635;09:51:49;0;50	02586;8	46779;0;0;0;
$GPXUP;3635;09:51:50;0;50	02586;8	46779;0;0;0;
$GPXUP;3635;09:51:51;0;50	02586;8	46779;0;0;0;
$GPXUP;3635;09:51:52;0;50	02586;8	46779;0;0;0;
$GPXUP;3635;09:51:53;0;50	02586;8	46779;0;0;0;
$GPXUP;3635;09:51:54;0;50	02586;8	46779;0;0;0;
$GPXUP;3635;09:51:55;0;50	02586;8	46779;0;0;0;
$GPXUP;3635;09:51:56;0;50	02586;8	46779;0;0;0;
$GPXUP;3635;09:51:57;0;50	02586;8	46779;0;0;0;
$GPXUP;3635;09:51:58;0;50	02586;8	46779;0;0;0;
$GPXUP;3635;09:51:59;0;50	02586;8	46779;0;0;0;
$GPXUP;3635;09:52:00;0;50	02586;8	46779;0;0;0;
$GPXUP;3635;09:52:01;0;50	02586;8	46779;0;0;0;
$GPXUP;3635;09:52:02;0;50	02586;8	46779;0;0;0;
$GPXUP;3635;09:52:03;0;50	02586;8	46779;0;0;0;
$GPXUP;3635;09:52:04;0;50	02586;8	46779;0;0;0;
$GPXUP;3635;09:52:05;0;50	02586;8	46779;0;0;0;
$GPXUP;3635;09:52:06;0;50	02586;8	46779;0;0;0;
$GPXUP;3635;09:52:07;0;50	02586;8	46779;0;0;0;
$GPXUP;3635;09:52:08;0;50	02586;8	46779;0;0;0;
$GPXUP;3635;09:52:09;0;50	02586;8	46779;0;0;0;
$GPXUP;3635;09:52:10;0;50	02586;8	46779;0;0;0;
$GPXUP;3635;09:52:11;0;50	02586;8	46779;0;0;0;
$GPXUP;3635;09:52:12;0;50	02586;8	46779;0;0;0;
$GPXUP;3635;09:52:13;0;50	02586;8	46779;0;0;0;
$GPXUP;3635;09:52:14;0;50	02586;8	46779;0;0;0;
$GPXUP;3635;09:52:15;0;50	02586;8	46779;0;0;0;
$GPXUP;3635;09:52:16;0;50	02586;8	46779;0;0;0;
$GPXUP;3635;09:52:17;0;50	02586;8	46779;0;0;0;
$GPXUP;3635;09:52:18;0;50	02586;8	46779;0;0;0;
$GPXUP;3635;09:52:19;0;50	02586;8	46779;0;0;0;
$GPXUP;3635;09:52:20;0;50	02586;8	46779;0;0;0;
$GPXUP;3635;09:52:21;0;50	02586;8	46779;0;0;0;
$GPXUP;3635;09:52:22;0;50	02586;8	46779;0;0;0;
$GPXUP;3635;09:52:23;0;50	02586;8	46779;0;0;0;
$GPXUP;3635;09:52:24;0;50	02586;8	46779;0;0;0;
$GPXUP;3635;09:52:25;0;50	02586;8	46779;0;0;0;
$GPXUP;3635;09:52:26;0;50	02586;8	46779;0;0;0;
$GPXUP;3635;09:52:27;0;50	02586;8	46779;0;0;0;
$GPXUP;3635;09:52:28;0;50	02586;8	46779;0;0;0;
$GPXUP;3635;09:52:29;0;50	02586;8	46779;0;0;0;
$GPXUP;3635;09:52:30;0;50	02586;8	46779;0;0;0;
$GPXUP;3635;09:52:31;0;50	02586;8	46779;0;0;0;
$GPXUP;3635;09:52:32;0;50	02586;8	46779;0;0;0;
$GPXUP;3635;09:52:33;0;50	02586;8	46779;0;0;0;
$GPXUP;3635;09:52:34;0;50	02586;8	46779;0;0;0;
$GPXUP;3635;09:52:35;0;50	02586;8	46779;0;0;0;
$GPXUP;3635;09:52:36;0;50	02586;8	46779;0;0;0;
$GPXUP;3635;09:52:37;0;50	02586;8	46779;0;0;0;
$GPXUP;3635;09:52:38;0;50	02586;8	46779;0;0;0;
$GPXUP;3635;09:52:39;0;50	02586;8	46779;0;0;0;
$GPXUP;3635;09:52:40;0;50	02586;8	46779;0;0;0;
$GPXUP;3635;09:52:41;0;50	02586;8	46779;0;0;0;
$GPXUP;3635;09:52:42;0;50	02586;8	46779;0;0;0;
$GPXUP;3635;09:52:43;0;50	02586;8	46779;0;0;0;
$GPXUP;3635;09:52:44;0;50	02586;8	46779;0;0;0;
$GPXUP;3635;09:52:45;0;50	02586;8	46779;0;0;0;
$GPXUP;3635;09:52:46;0;50	02586;8	46779;0;0;0;
$GPXUP;3635;09:52:47;0;50	02586;8	46779;0;0;0;
$GPXUP;3635;09:52:48;0;50	02586;8	46779;0;0;0;
$GPXUP;3635;09:52:49;0;50	02586;8	46779;0;0;0;
$GPXUP;3635;09:52:50;0;50	02586;8	46779;0;0;0;
$GPXUP;3635;09:52:51;0;50	02586;8	46779;0;0;0;
$GPXUP;3635;09:52:52;0;50	02586;8	46779;0;0;0;
$GPXUP;3635;09:52:53;0;50	02586;8	46779;0;0;0;
$GPXUP;3635;09:52:54;0;50	02586;8	46779;0;0;0;
$GPXUP;3635;09:52:55;0;50	02586;8	46779;0;0;0;
$GPXUP;3635;09:52:56;0;50	02586;8	46779;0;0;0;
$GPXUP;3635;09:52:57;0;50	02586;8	46779;0;0;0;
$GPXUP;3635;09:52:58;0;50	02586;8	46779;0;0;0;
$GPXUP;3635;09:52:59;0;50	02586;8	46779;0;0;0;
$GPXUP;3635;09:53:00;0;50	02586;8	46779;0;0;0;
$GPXUP;3635;09:53:01;0;50	02586;8	46779;0;0;0;
$GPXUP;3635;09:53:02;0;50	02586;8	46779;0;0;0;
$GPXUP;3635;09:53:03;0;50	02586;8	46779;0;0;0;
$GPXUP;3635;09:53:04;0;50	02586;8	46779;0;0;0;
$GPXUP;3635;09:53:05;0;50	02586;8	46779;0;0;0;
$GPXUP;3635;09:53:06;0;50	02586;8	46779;0;0;0;
$GPXUP;3635;09:53:07;0;50	02586;8	46779;0;0;0;
$GPXUP;3635;09:53:08;0;50	02586;8	46779;0;0;0;
$GPXUP;3635;09:53:09;0;50	02586;8	46779;0;0;0;
$GPXUP;3635;09:53:10;0;50	02586;8	46779;0;0;0;
$GPXUP;3635;09:53:11;0;50	02586;8	46779;0;0;0;
$GPXUP;3635;09:53:12;0;50	02586;8	46779;0;0;0;
$GPXUP;3635;09:53:13;0;50	02586;8	46779;0;0;0;
$GPXUP;3635;09:53:14;0;50	02586;8	46779;0;0;0;
$GPXUP;3635;09:53:15;0;50	02586;8	46779;0;0;0;
$GPXUP;3635;09:53:16;0;50	02586;8	46779;0;0;0;
$GPXUP;3635;09:53:17;0;50	02586;8	46779;0;0;0;
$GPXUP;3635;09:53:18;0;50	02586;8	46779;0;0;0;
$GPXUP;3635;09:53:19;0;50	02586;8	46779;0;0;0;
$GPXUP;3635;09:53:20;0;50	02586;8	46779;0;0;0;
$GPXUP;3635;09:53:21;0;50	02586;8	46779;0;0;0;
$GPXUP;3635;09:53:22;0;50	02586;8	46779;0;0;0;
$GPXUP;3635;09:53:23;0;50	02586;8	46779;0;0;0;
$GPXUP;3635;09:53:24;0;50	02586;8	46779;0;0;0;
$GPXUP;3635;09:53:25;0;50	02586;8	46779;0;0;0;
$GPXUP;3635;09:53:26;0;50	02586;8	46779;0;0;0;
$GPXUP;3635;09:53:27;0;50	02586;8	46779;0;0;0;
$GPXUP;3635;09:53:28;0;50	02586;8	46779;0;0;0;
$GPXUP;3635;09:53:29;0;50	02586;8	46779;0;0;0;
$GPXUP;3635;09:53:30;0;50	02586;8	46779;0;0;0;
$GPXUP;3635;09:53:31;0;50	02586;8	46779;0;0;0;
$GPXUP;3635;09:53:32;0;50	02586;8	46779;0;0;0;
$GPXUP;3635;09:53:33;0;50	02586;8	46779;0;0;0;
$GPXUP;3635;09:53:34;0;50	02586;8	46779;0;0;0;
$GPXUP;3635;09:53:35;0;50	02586;8	46779;0;0;0;
$GPXUP;3635;09:53:36;0;50	02586;8	46779;0;0;0;
$GPXUP;3635;09:53:37;0;50	02586;8	46779;0;0;0;
$GPXUP;3635;09:53:38;0;50	02586;8	46779;0;0;0;
$GPXUP;3635;09:53:39;0;50	02586;8	46779;0;0;0;
$GPXUP;3635;09:53:40;0;50	02586;8	46779;0;0;0;
$GPXUP;3635;09:53:41;0;50	02586;8	46779;0;0;0;
$GPXUP;3635;09:53:42;0;50	02586;8	46779;0;0;0;
$GPXUP;3635;09:53:43;0;50	02586;8	46779;0;0;0;
$GPXUP;3635;09:53:44;0;50	02586;8	46779;0;0;0;
$GPXUP;3635;09:53:45;0;50	02586;8	46779;0;0;0;
$GPXUP;3635;09:53:46;0;50	02586;8	46779;0;0;0;
$GPXUP;3635;09:53:47;0;50	02586;8	46779;0;0;0;
$GPXUP;3635;09:53:48;0;50	02586;8	46779;0;0;0;
$GPXUP;3635;09:53:49;0;50	02586;8	46779;0;0;0;
$GPXUP;3635;09:53:50;0;50	02586;8	46779;0;0;0;
$GPXUP;3635;09:53:51;0;50	02586;8	46779;0;0;0;
$GPXUP;3635;09:53:52;0;50	02586;8	46779;0;0;0;
$GPXUP;3635;09:53:53;0;50	02586;8	46779;0;0;0;
$GPXUP;3635;09:53:54;0;50	02586;8	46779;0;0;0;
$GPXUP;3635;09:53:55;0;50	02586;8	46779;0;0;0;
$GPXUP;3635;09:53:56;0;50	02586;8	46779;0;0;0;
$GPXUP;3635;09:53:57;0;50	02586;8	46779;0;0;0;
$GPXUP;3635;09:53:58;0;50	02586;8	46779;0;0;0;
$GPXUP;3635;09:53:59;0;50	02586;8	46779;0;0;0;
$GPXUP;3635;09:54:00;0;50	02586;8	46779;0;0;0;
$GPXUP;3635;09:54:01;0;50	02586;8	46779;0;0;0;
$GPXUP;3635;09:54:02;0;50	02586;8	46779;0;0;0;
$GPXUP;3635;09:54:03;0;50	02586;8	46779;0;0;0;
$GPXUP;3635;09:54:04;0;50	02586;8	46779;0;0;0;
$GPXUP;3635;09:54:05;0;50	02586;8	46779;0;0;0;
$GPXUP;3635;09:54:06;0;50	02586;8	46779;0;0;0;
$GPXUP;3635;09:54:07;0;50	02586;8	46779;0;0;0;
$GPXUP;3635;09:54:08;0;50	02586;8	46779;0;0;0;
$GPXUP;3635;09:54:09;0;50	02586;8	46779;0;0;0;
$GPXUP;3635;09:54:10;0;50	02586;8	46779;0;0;0;
$GPXUP;3635;09:54:11;0;50	02586;8	46779;0;0;0;
$GPXUP;3635;09:54:12;0;50	02586;8	46779;0;0;0;
$GPXUP;3635;09:54:13;0;50	02586;8	46779;0;0;0;
$GPXUP;3635;09:54:14;0;50	02586;8	46779;0;0;0;
$GPXUP;3635;09:54:15;0;50	02586;8	46779;0;0;0;
$GPXUP;3635;09:54:16;0;50	02586;8	46779;0;0;0;
$GPXUP;3635;09:54:17;0;50	02586;8	46779;0;0;0;
$GPXUP;3635;09:54:18;0;50	02586;8	46779;0;0;0;
$GPXUP;3635;09:54:19;0;50	02586;8	46779;0;0;0;
$GPXUP;3635;09:54:20;0;50	02586;8	46779;0;0;0;
$GPXUP;3635;09:54:21;0;50	02586;8	46779;0;0;0;
$GPXUP;3635;09:54:22;0;50	02586;8	46779;0;0;0;
$GPXUP;3635;09:54:23;0;50	02586;8	46779;0;0;0;
$GPXUP;3635;09:54:24;0;50	02586;8	46779;0;0;0;
$GPXUP;3635;09:54:25;0;50	02586;8	46779;0;0;0;
$GPXUP;3635;09:54:26;0;50	02586;8	46779;0;0;0;
$GPXUP;3635;09:54:27;0;50	02586;8	46779;0;0;0;
$GPXUP;3635;09:54:28;0;50	02586;8	46779;0;0;0;
$GPXUP;3635;09:54:29;0;50	02586;8	46779;0;0;0;
$GPXUP;3635;09:54:30;0;50	02586;8	46779;0;0;0;
$GPXUP;3635;09:54:31;0;50	02586;8	46779;0;0;0;
$GPXUP;3635;09:54:32;0;50	02586;8	46779;0;0;0;
$GPXUP;3635;09:54:33;0;50	02586;8	46779;0;0;0;
$GPXUP;3635;09:54:34;0;50	02586;8	46779;0;0;0;
$GPXUP;3635;09:54:35;0;50	02586;8	46779;0;0;0;
$GPXUP;3635;09:54:36;0;50	02586;8	46779;0;0;0;
$GPXUP;3635;09:54:37;0;50	02586;8	46779;0;0;0;
$GPXUP;3635;09:54:38;0;50	02586;8	46779;0;0;0;
$GPXUP;3635;09:54:39;0;50	02586;8	46779;0;0;0;
$GPXUP;3635;09:54:40;0;50	02586;8	46779;0;0;0;
$GPXUP;3635;09:54:41;0;50	02586;8	46779;0;0;0;
$GPXUP;3635;09:54:42;0;50	02586;8	46779;0;0;0;
$GPXUP;3635;09:54:43;0;50	02586;8	46779;0;0;0;
$GPXUP;3635;09:54:44;0;50	02586;8	46779;0;0;0;
$GPXUP;3635;09:54:45;0;50	02586;8	46779;0;0;0;
$GPXUP;3635;09:54:46;0;50	02586;8	46779;0;0;0;
$GPXUP;3635;09:54:47;0;50	02586;8	46779;0;0;0;
$GPXUP;3635;09:54:48;0;50	02586;8	46779;0;0;0;
$GPXUP;3635;09:54:49;0;50	02586;8	46779;0;0;0;
$GPXUP;3635;09:54:50;0;50	02586;8	46779;0;0;0;
$GPXUP;3635;09:54:51;0;50	02586;8	46779;0;0;0;
$GPXUP;3635;09:54:52;0;50	02586;8	46779;0;0;0;
$GPXUP;3635;09:54:53;0;50	02586;8	46779;0;0;0;
$GPXUP;3635;09:54:54;0;50	02586;8	46779;0;0;0;
$GPXUP;3635;09:54:55;0;50	02586;8	46779;0;0;0;
$GPXUP;3635;09:54:56;0;50	02586;8	46779;0;0;0;
$GPXUP;3635;09:54:57;0;50	02586;8	46779;0;0;0;
$GPXUP;3635;09:54:58;0;50	02586;8	46779;0;0;0;
$GPXUP;3635;09:54:59;0;50	02586;8	46779;0;0;0;
$GPXUP;3635;09:55:00;0;50	02586;8	46779;0;0;0;
$GPXUP;3635;09:55:01;0;50	02586;8	46779;0;0;0;
$GPXUP;3635;09:55:02;0;50	02586;8	46779;0;0;0;
$GPXUP;3635;09:55:03;0;50	02586;8	46779;0;0;0;
$GPXUP;3635;09:55:04;0;50	02586;8	46779;0;0;0;
$GPXUP;3635;09:55:05;0;50	02586;8	46779;0;0;0;
$GPXUP;3635;09:55:06;0;50	02586;8	46779;0;0;0;
$GPXUP;3635;09:55:07;0;50	02586;8	46779;0;0;0;
$GPXUP;3635;09:55:08;0;50	02586;8	46779;0;0;0;
$GPXUP;3635;09:55:09;0;50	02586;8	46779;0;0;0;
$GPXUP;3635;09:55:10;0;50	02586;8	46779;0;0;0;
$GPXUP;3635;09:55:11;0;50	02586;8	46779;0;0;0;
$GPXUP;3635;09:55:12;0;50	02586;8	46779;0;0;0;
$GPXUP;3635;09:55:13;0;50	02586;8	46779;0;0;0;
$GPXUP;3635;09:55:14;0;50	02586;8	46779;0;0;0;
$GPXUP;3635;09:55:15;0;50	02586;8	46779;0;0;0;
$GPXUP;3635;09:55:16;0;50	02586;8	46779;0;0;0;
$GPXUP;3635;09:55:17;0;50	02586;8	46779;0;0;0;
$GPXUP;3635;09:55:18;0;50	02586;8	46779;0;0;0;
$GPXUP;3635;09:55:19;0;50	02586;8	46779;0;0;0;
$GPXUP;3635;09:55:20;0;50	02586;8	46779;0;0;0;
$GPXUP;3635;09:55:21;0;50	02586;8	46779;0;0;0;
$GPXUP;3635;09:55:22;0;50	02586;8	46779;0;0;0;
$GPXUP;3635;09:55:23;0;50	02586;8	46779;0;0;0;
$GPXUP;3635;09:55:24;0;50	02586;8	46779;0;0;0;
$GPXUP;3635;09:55:25;0;50	02586;8	46779;0;0;0;
$GPXUP;3635;09:55:26;0;50	02586;8	46779;0;0;0;
$GPXUP;3635;09:55:27;0;50	02586;8	46779;0;0;0;
$GPXUP;3635;09:55:28;0;50	02586;8	46779;0;0;0;
$GPXUP;3635;09:55:29;0;50	02586;8	46779;0;0;0;
$GPXUP;3635;09:55:30;0;50	02586;8	46779;0;0;0;
$GPXUP;3635;09:55:31;0;50	02578;8	46778;0;0;0;
$GPXUP;3635;09:55:32;0;50	02578;8	46777;0;0;0;
$GPXUP;3635;09:55:33;0;50	02578;8	46777;0;0;0;
$GPXUP;3635;09:55:34;0;50	02578;8	46777;0;0;0;
$GPXUP;3635;09:55:35;0;50	02578;8	46777;0;0;0;
$GPXUP;3635;09:55:36;0;50	02578;8	46777;0;0;0;
$GPXUP;3635;09:55:37;0;50	02578;8	46777;0;0;0;
$GPXUP;3635;09:55:38;0;50	02578;8	46777;0;0;0;
$GPXUP;3635;09:55:39;0;50	02578;8	46777;0;0;0;
$GPXUP;3635;09:55:40;0;50	02578;8	46777;0;0;0;
$GPXUP;3635;09:55:41;0;50	02578;8	46777;0;0;0;
$GPXUP;3635;09:55:42;0;50	02578;8	46777;0;0;0;
$GPXUP;3635;09:55:43;0;50	02578;8	46777;0;0;0;
$GPXUP;3635;09:55:44;0;50	02578;8	46777;0;0;0;
$GPXUP;3635;09:55:45;0;50	02578;8	46777;0;0;0;
$GPXUP;3635;09:55:46;0;50	02578;8	46777;0;0;0;
$GPXUP;3635;09:55:47;0;50	02578;8	46777;0;0;0;
$GPXUP;3635;09:55:48;0;50	02578;8	46777;0;0;0;
$GPXUP;3635;09:55:49;0;50	02578;8	46777;0;0;0;
$GPXUP;3635;09:55:50;0;50	02578;8	46777;0;0;0;
$GPXUP;3635;09:55:51;0;50	02578;8	46777;0;0;0;
$GPXUP;3635;09:55:52;0;50	02578;8	46777;0;0;0;
$GPXUP;3635;09:55:53;0;50	02578;8	46777;0;0;0;
$GPXUP;3635;09:55:54;0;50	02578;8	46777;0;0;0;
$GPXUP;3635;09:55:55;0;50	02578;8	46777;0;0;0;
$GPXUP;3635;09:55:56;0;50	02578;8	46777;0;0;0;
$GPXUP;3635;09:55:57;0;50	02578;8	46777;0;0;0;
$GPXUP;3635;09:55:58;0;50	02578;8	46777;0;0;0;
$GPXUP;3635;09:55:59;0;50	02578;8	46777;0;0;0;
$GPXUP;3635;09:56:00;0;50	02578;8	46777;0;0;0;
$GPXUP;3635;09:56:01;0;50	02578;8	46777;0;0;0;
$GPXUP;3635;09:56:02;0;50	02578;8	46777;0;0;0;
$GPXUP;3635;09:56:03;0;50	02578;8	46777;0;0;0;
$GPXUP;3635;09:56:04;0;50	02578;8	46777;0;0;0;
$GPXUP;3635;09:56:05;0;50	02578;8	46777;0;0;0;
$GPXUP;3635;09:56:06;0;50	02578;8	46777;0;0;0;
$GPXUP;3635;09:56:07;0;50	02578;8	46777;0;0;0;
$GPXUP;3635;09:56:08;0;50	02578;8	46777;0;0;0;
[truncated: 5,587 more rows]
