# Supplementary material for: Pigeon Navigation: Different Routes Lead to Frankfurt
Source: PLoS One. 2014 Nov 12;9(11):e112439. doi: 10.1371/journal.pone.0112439 (PMC4229201; doi:10.1371/journal.pone.0112439)
Supplement: File S4 — Files containing the original track data and a ‘Read me’ explaining the data format. (ZIP) [file pone.0112439.s004.zip › S-KST/090804xup06_233.log]

$GPXUP;3635;09:32:38;0;49	96932;8	43541;0;0;0;
$GPXUP;3635;09:32:39;0;49	96932;8	4354;0;0;2;
$GPXUP;3635;09:32:40;0;49	9693;8	43539;0;0;35;
$GPXUP;3635;09:32:41;0;49	9692;8	43534;0;0;45;
$GPXUP;3635;09:32:42;0;49	96908;8	43533;0;0;48;
$GPXUP;3635;09:32:43;0;49	96897;8	4354;0;0;49;
$GPXUP;3635;09:32:44;0;49	96888;8	43555;0;0;52;
$GPXUP;3635;09:32:45;0;49	96886;8	43574;0;0;53;
$GPXUP;3635;09:32:46;0;49	96889;8	43594;0;0;54;
$GPXUP;3635;09:32:47;0;49	96896;8	43612;0;0;55;
$GPXUP;3635;09:32:48;0;49	96903;8	4363;0;0;55;
$GPXUP;3635;09:32:49;0;49	9691;8	43648;0;0;54;
$GPXUP;3635;09:32:50;0;49	96917;8	43666;0;0;52;
$GPXUP;3635;09:32:51;0;49	96921;8	43684;0;0;52;
$GPXUP;3635;09:32:52;0;49	96922;8	43705;0;0;54;
$GPXUP;3635;09:32:53;0;49	96922;8	43725;0;0;51;
$GPXUP;3635;09:32:54;0;49	96926;8	43744;0;0;52;
$GPXUP;3635;09:32:55;0;49	96933;8	43761;0;0;53;
$GPXUP;3635;09:32:56;0;49	9694;8	43778;0;0;52;
$GPXUP;3635;09:32:57;0;49	96947;8	43794;0;0;51;
$GPXUP;3635;09:32:58;0;49	96955;8	4381;0;0;54;
$GPXUP;3635;09:32:59;0;49	96964;8	43827;0;0;57;
$GPXUP;3635;09:33:00;0;49	96971;8	43847;0;0;63;
$GPXUP;3635;09:33:01;0;49	96978;8	43869;0;0;63;
$GPXUP;3635;09:33:02;0;49	96985;8	43891;0;0;63;
$GPXUP;3635;09:33:03;0;49	96992;8	43913;0;0;65;
$GPXUP;3635;09:33:04;0;49	97;8	43936;0;0;65;
$GPXUP;3635;09:33:05;0;49	97007;8	43959;0;0;67;
$GPXUP;3635;09:33:06;0;49	97011;8	43985;0;0;69;
$GPXUP;3635;09:33:07;0;49	97015;8	44011;0;0;69;
$GPXUP;3635;09:33:08;0;49	9702;8	44036;0;0;67;
$GPXUP;3635;09:33:09;0;49	97024;8	4406;0;0;63;
$GPXUP;3635;09:33:10;0;49	97027;8	44083;0;0;58;
$GPXUP;3635;09:33:11;0;49	97034;8	44102;0;0;57;
$GPXUP;3635;09:33:12;0;49	97047;8	44113;0;0;61;
$GPXUP;3635;09:33:13;0;49	97062;8	44117;0;0;65;
$GPXUP;3635;09:33:14;0;49	97077;8	44108;0;0;69;
$GPXUP;3635;09:33:15;0;49	9709;8	44089;0;0;70;
$GPXUP;3635;09:33:16;0;49	97103;8	44073;0;0;65;
$GPXUP;3635;09:33:17;0;49	97117;8	44068;0;0;57;
$GPXUP;3635;09:33:18;0;49	97132;8	44067;0;0;57;
$GPXUP;3635;09:33:19;0;49	97146;8	44068;0;0;58;
$GPXUP;3635;09:33:20;0;49	9716;8	4406;0;0;62;
$GPXUP;3635;09:33:21;0;49	97174;8	44047;0;0;66;
$GPXUP;3635;09:33:22;0;49	97187;8	44031;0;0;61;
$GPXUP;3635;09:33:23;0;49	97201;8	44023;0;0;57;
$GPXUP;3635;09:33:24;0;49	97215;8	44022;0;0;54;
$GPXUP;3635;09:33:25;0;49	97229;8	44023;0;0;57;
$GPXUP;3635;09:33:26;0;49	97244;8	44025;0;0;59;
$GPXUP;3635;09:33:27;0;49	97259;8	44022;0;0;64;
$GPXUP;3635;09:33:28;0;49	97272;8	44009;0;0;62;
$GPXUP;3635;09:33:29;0;49	9728;8	43989;0;0;61;
$GPXUP;3635;09:33:30;0;49	9728;8	43965;0;0;62;
$GPXUP;3635;09:33:31;0;49	97273;8	43944;0;0;56;
$GPXUP;3635;09:33:32;0;49	97262;8	43935;0;0;52;
$GPXUP;3635;09:33:33;0;49	97251;8	43938;0;0;47;
$GPXUP;3635;09:33:34;0;49	97244;8	43953;0;0;54;
$GPXUP;3635;09:33:35;0;49	97246;8	43975;0;0;63;
$GPXUP;3635;09:33:36;0;49	97257;8	43993;0;0;67;
$GPXUP;3635;09:33:37;0;49	97272;8	44002;0;0;65;
$GPXUP;3635;09:33:38;0;49	97289;8	44002;0;0;66;
$GPXUP;3635;09:33:39;0;49	97305;8	43998;0;0;68;
$GPXUP;3635;09:33:40;0;49	97322;8	43992;0;0;69;
$GPXUP;3635;09:33:41;0;49	97339;8	4399;0;0;69;
$GPXUP;3635;09:33:42;0;49	97356;8	43996;0;0;70;
$GPXUP;3635;09:33:43;0;49	97372;8	44007;0;0;71;
$GPXUP;3635;09:33:44;0;49	97386;8	44022;0;0;70;
$GPXUP;3635;09:33:45;0;49	97398;8	44041;0;0;68;
$GPXUP;3635;09:33:46;0;49	97406;8	44064;0;0;68;
$GPXUP;3635;09:33:47;0;49	97408;8	4409;0;0;69;
$GPXUP;3635;09:33:48;0;49	97402;8	44115;0;0;65;
$GPXUP;3635;09:33:49;0;49	97392;8	44134;0;0;60;
$GPXUP;3635;09:33:50;0;49	97384;8	44153;0;0;58;
$GPXUP;3635;09:33:51;0;49	97378;8	44173;0;0;56;
$GPXUP;3635;09:33:52;0;49	97378;8	44195;0;0;59;
$GPXUP;3635;09:33:53;0;49	97386;8	44216;0;0;66;
$GPXUP;3635;09:33:54;0;49	97397;8	44234;0;0;69;
$GPXUP;3635;09:33:55;0;49	9741;8	44254;0;0;67;
$GPXUP;3635;09:33:56;0;49	97423;8	44267;0;0;66;
$GPXUP;3635;09:33:57;0;49	97439;8	44267;0;0;66;
$GPXUP;3635;09:33:58;0;49	97454;8	44256;0;0;65;
$GPXUP;3635;09:33:59;0;49	97464;8	44238;0;0;60;
$GPXUP;3635;09:34:00;0;49	97469;8	44217;0;0;57;
$GPXUP;3635;09:34:01;0;49	9747;8	44195;0;0;56;
$GPXUP;3635;09:34:02;0;49	97471;8	44173;0;0;58;
$GPXUP;3635;09:34:03;0;49	97474;8	4415;0;0;59;
$GPXUP;3635;09:34:04;0;49	97478;8	44128;0;0;62;
$GPXUP;3635;09:34:05;0;49	97487;8	44108;0;0;62;
$GPXUP;3635;09:34:06;0;49	975;8	44095;0;0;62;
$GPXUP;3635;09:34:07;0;49	97515;8	44089;0;0;64;
$GPXUP;3635;09:34:08;0;49	9753;8	44082;0;0;63;
$GPXUP;3635;09:34:09;0;49	9754;8	44065;0;0;61;
$GPXUP;3635;09:34:10;0;49	97544;8	44043;0;0;63;
$GPXUP;3635;09:34:11;0;49	97542;8	44018;0;0;62;
$GPXUP;3635;09:34:12;0;49	97537;8	43996;0;0;61;
$GPXUP;3635;09:34:13;0;49	9753;8	43976;0;0;55;
$GPXUP;3635;09:34:14;0;49	97523;8	43958;0;0;53;
$GPXUP;3635;09:34:15;0;49	97517;8	4394;0;0;53;
$GPXUP;3635;09:34:16;0;49	97511;8	43921;0;0;55;
$GPXUP;3635;09:34:17;0;49	97503;8	43904;0;0;56;
$GPXUP;3635;09:34:18;0;49	97496;8	43884;0;0;56;
$GPXUP;3635;09:34:19;0;49	97494;8	43863;0;0;60;
$GPXUP;3635;09:34:20;0;49	97497;8	43839;0;0;65;
$GPXUP;3635;09:34:21;0;49	97504;8	43817;0;0;64;
$GPXUP;3635;09:34:22;0;49	97514;8	43798;0;0;61;
$GPXUP;3635;09:34:23;0;49	97527;8	43788;0;0;58;
$GPXUP;3635;09:34:24;0;49	97541;8	43782;0;0;59;
$GPXUP;3635;09:34:25;0;49	97556;8	43778;0;0;63;
$GPXUP;3635;09:34:26;0;49	97572;8	43777;0;0;65;
$GPXUP;3635;09:34:27;0;49	97588;8	43775;0;0;58;
$GPXUP;3635;09:34:28;0;49	976;8	43764;0;0;60;
$GPXUP;3635;09:34:29;0;49	97612;8	43748;0;0;63;
$GPXUP;3635;09:34:30;0;49	97622;8	4373;0;0;64;
$GPXUP;3635;09:34:31;0;49	97634;8	43714;0;0;63;
$GPXUP;3635;09:34:32;0;49	97648;8	43702;0;0;64;
$GPXUP;3635;09:34:33;0;49	97664;8	43696;0;0;65;
$GPXUP;3635;09:34:34;0;49	9768;8	4369;0;0;64;
$GPXUP;3635;09:34:35;0;49	97695;8	43683;0;0;63;
$GPXUP;3635;09:34:36;0;49	97707;8	4367;0;0;60;
$GPXUP;3635;09:34:37;0;49	97716;8	43652;0;0;57;
$GPXUP;3635;09:34:38;0;49	97718;8	43632;0;0;53;
$GPXUP;3635;09:34:39;0;49	97714;8	43613;0;0;54;
$GPXUP;3635;09:34:40;0;49	97706;8	43595;0;0;58;
$GPXUP;3635;09:34:41;0;49	977;8	43575;0;0;56;
$GPXUP;3635;09:34:42;0;49	97702;8	43553;0;0;63;
$GPXUP;3635;09:34:43;0;49	97711;8	43532;0;0;66;
$GPXUP;3635;09:34:44;0;49	97724;8	43516;0;0;69;
$GPXUP;3635;09:34:45;0;49	97739;8	43502;0;0;71;
$GPXUP;3635;09:34:46;0;49	97756;8	43492;0;0;72;
$GPXUP;3635;09:34:47;0;49	97772;8	43487;0;0;67;
$GPXUP;3635;09:34:48;0;49	97789;8	43488;0;0;64;
$GPXUP;3635;09:34:49;0;49	97806;8	43491;0;0;65;
$GPXUP;3635;09:34:50;0;49	97821;8	43497;0;0;64;
$GPXUP;3635;09:34:51;0;49	97836;8	43505;0;0;62;
$GPXUP;3635;09:34:52;0;49	97851;8	4351;0;0;59;
$GPXUP;3635;09:34:53;0;49	97866;8	43511;0;0;59;
$GPXUP;3635;09:34:54;0;49	97881;8	4351;0;0;59;
$GPXUP;3635;09:34:55;0;49	97896;8	43508;0;0;63;
$GPXUP;3635;09:34:56;0;49	97912;8	43504;0;0;64;
$GPXUP;3635;09:34:57;0;49	97927;8	43495;0;0;65;
$GPXUP;3635;09:34:58;0;49	9794;8	4348;0;0;64;
$GPXUP;3635;09:34:59;0;49	97949;8	4346;0;0;63;
$GPXUP;3635;09:35:00;0;49	97954;8	43436;0;0;62;
$GPXUP;3635;09:35:01;0;49	97952;8	43413;0;0;60;
$GPXUP;3635;09:35:02;0;49	97945;8	43393;0;0;61;
$GPXUP;3635;09:35:03;0;49	97932;8	4338;0;0;61;
$GPXUP;3635;09:35:04;0;49	97917;8	43375;0;0;61;
$GPXUP;3635;09:35:05;0;49	97902;8	43373;0;0;61;
$GPXUP;3635;09:35:06;0;49	97888;8	43364;0;0;63;
$GPXUP;3635;09:35:07;0;49	97876;8	43346;0;0;67;
$GPXUP;3635;09:35:08;0;49	97869;8	43323;0;0;67;
$GPXUP;3635;09:35:09;0;49	97868;8	43298;0;0;66;
$GPXUP;3635;09:35:10;0;49	97872;8	43272;0;0;66;
$GPXUP;3635;09:35:11;0;49	97879;8	4325;0;0;66;
$GPXUP;3635;09:35:12;0;49	97888;8	43228;0;0;66;
$GPXUP;3635;09:35:13;0;49	97895;8	43204;0;0;68;
$GPXUP;3635;09:35:14;0;49	97902;8	43179;0;0;68;
$GPXUP;3635;09:35:15;0;49	97909;8	43155;0;0;67;
$GPXUP;3635;09:35:16;0;49	97919;8	43136;0;0;65;
$GPXUP;3635;09:35:17;0;49	97934;8	43126;0;0;66;
$GPXUP;3635;09:35:18;0;49	97949;8	43131;0;0;63;
$GPXUP;3635;09:35:19;0;49	97959;8	43148;0;0;62;
$GPXUP;3635;09:35:20;0;49	97963;8	4317;0;0;59;
$GPXUP;3635;09:35:21;0;49	97959;8	43189;0;0;54;
$GPXUP;3635;09:35:22;0;49	97948;8	43198;0;0;50;
$GPXUP;3635;09:35:23;0;49	97936;8	43198;0;0;48;
$GPXUP;3635;09:35:24;0;49	97928;8	43188;0;0;47;
$GPXUP;3635;09:35:25;0;49	97925;8	43169;0;0;57;
$GPXUP;3635;09:35:26;0;49	97929;8	43147;0;0;63;
$GPXUP;3635;09:35:27;0;49	9794;8	43134;0;0;65;
$GPXUP;3635;09:35:28;0;49	97954;8	43139;0;0;60;
$GPXUP;3635;09:35:29;0;49	97965;8	43156;0;0;63;
$GPXUP;3635;09:35:30;0;49	97973;8	43178;0;0;66;
$GPXUP;3635;09:35:31;0;49	97979;8	43202;0;0;67;
$GPXUP;3635;09:35:32;0;49	97979;8	43226;0;0;63;
$GPXUP;3635;09:35:33;0;49	97973;8	43246;0;0;58;
$GPXUP;3635;09:35:34;0;49	97962;8	4326;0;0;54;
$GPXUP;3635;09:35:35;0;49	9795;8	43263;0;0;52;
$GPXUP;3635;09:35:36;0;49	97938;8	43255;0;0;54;
$GPXUP;3635;09:35:37;0;49	97927;8	4324;0;0;58;
$GPXUP;3635;09:35:38;0;49	97921;8	43219;0;0;59;
$GPXUP;3635;09:35:39;0;49	9792;8	43197;0;0;55;
$GPXUP;3635;09:35:40;0;49	97926;8	43179;0;0;56;
$GPXUP;3635;09:35:41;0;49	97938;8	43166;0;0;58;
$GPXUP;3635;09:35:42;0;49	97952;8	43163;0;0;59;
$GPXUP;3635;09:35:43;0;49	97966;8	43168;0;0;58;
$GPXUP;3635;09:35:44;0;49	97979;8	43179;0;0;57;
$GPXUP;3635;09:35:45;0;49	97991;8	43191;0;0;58;
$GPXUP;3635;09:35:46;0;49	98004;8	43196;0;0;56;
$GPXUP;3635;09:35:47;0;49	98016;8	43189;0;0;55;
$GPXUP;3635;09:35:48;0;49	98027;8	43174;0;0;59;
$GPXUP;3635;09:35:49;0;49	98037;8	43157;0;0;60;
$GPXUP;3635;09:35:50;0;49	98048;8	43143;0;0;58;
$GPXUP;3635;09:35:51;0;49	98062;8	4314;0;0;58;
$GPXUP;3635;09:35:52;0;49	98075;8	43149;0;0;59;
$GPXUP;3635;09:35:53;0;49	98088;8	43162;0;0;61;
$GPXUP;3635;09:35:54;0;49	981;8	43178;0;0;62;
$GPXUP;3635;09:35:55;0;49	98109;8	43197;0;0;61;
$GPXUP;3635;09:35:56;0;49	98116;8	43219;0;0;62;
$GPXUP;3635;09:35:57;0;49	98123;8	43242;0;0;64;
$GPXUP;3635;09:35:58;0;49	9813;8	43264;0;0;63;
$GPXUP;3635;09:35:59;0;49	98141;8	43281;0;0;63;
$GPXUP;3635;09:36:00;0;49	98156;8	43286;0;0;63;
$GPXUP;3635;09:36:01;0;49	98171;8	4328;0;0;61;
$GPXUP;3635;09:36:02;0;49	98185;8	43272;0;0;58;
$GPXUP;3635;09:36:03;0;49	98198;8	43263;0;0;56;
$GPXUP;3635;09:36:04;0;49	98212;8	43259;0;0;59;
$GPXUP;3635;09:36:05;0;49	98227;8	43258;0;0;63;
$GPXUP;3635;09:36:06;0;49	98242;8	43254;0;0;62;
$GPXUP;3635;09:36:07;0;49	98255;8	43242;0;0;61;
$GPXUP;3635;09:36:08;0;49	98267;8	43226;0;0;59;
$GPXUP;3635;09:36:09;0;49	98279;8	43213;0;0;62;
$GPXUP;3635;09:36:10;0;49	98294;8	43205;0;0;65;
$GPXUP;3635;09:36:11;0;49	98309;8	43207;0;0;61;
$GPXUP;3635;09:36:12;0;49	98321;8	4322;0;0;57;
$GPXUP;3635;09:36:13;0;49	98328;8	43238;0;0;54;
$GPXUP;3635;09:36:14;0;49	98329;8	43259;0;0;58;
$GPXUP;3635;09:36:15;0;49	98322;8	4328;0;0;62;
$GPXUP;3635;09:36:16;0;49	98311;8	43296;0;0;59;
$GPXUP;3635;09:36:17;0;49	98297;8	43304;0;0;58;
$GPXUP;3635;09:36:18;0;49	98283;8	43305;0;0;55;
$GPXUP;3635;09:36:19;0;49	98269;8	43302;0;0;55;
$GPXUP;3635;09:36:20;0;49	98256;8	43295;0;0;56;
$GPXUP;3635;09:36:21;0;49	98244;8	43283;0;0;57;
$GPXUP;3635;09:36:22;0;49	98235;8	43266;0;0;58;
$GPXUP;3635;09:36:23;0;49	98228;8	43246;0;0;60;
$GPXUP;3635;09:36:24;0;49	98226;8	43222;0;0;63;
$GPXUP;3635;09:36:25;0;49	98228;8	43199;0;0;60;
$GPXUP;3635;09:36:26;0;49	98235;8	4318;0;0;57;
$GPXUP;3635;09:36:27;0;49	98246;8	43167;0;0;57;
$GPXUP;3635;09:36:28;0;49	98261;8	43164;0;0;56;
$GPXUP;3635;09:36:29;0;49	98274;8	43168;0;0;57;
$GPXUP;3635;09:36:30;0;49	98287;8	43179;0;0;60;
$GPXUP;3635;09:36:31;0;49	983;8	43192;0;0;58;
$GPXUP;3635;09:36:32;0;49	98311;8	43207;0;0;56;
$GPXUP;3635;09:36:33;0;49	98321;8	43222;0;0;55;
$GPXUP;3635;09:36:34;0;49	98332;8	43236;0;0;56;
$GPXUP;3635;09:36:35;0;49	98344;8	43246;0;0;56;
$GPXUP;3635;09:36:36;0;49	98356;8	43258;0;0;60;
$GPXUP;3635;09:36:37;0;49	98366;8	43273;0;0;57;
$GPXUP;3635;09:36:38;0;49	98374;8	43292;0;0;55;
$GPXUP;3635;09:36:39;0;49	9838;8	43312;0;0;56;
$GPXUP;3635;09:36:40;0;49	98386;8	43332;0;0;59;
$GPXUP;3635;09:36:41;0;49	98396;8	43348;0;0;59;
$GPXUP;3635;09:36:42;0;49	9841;8	43356;0;0;59;
$GPXUP;3635;09:36:43;0;49	98424;8	43358;0;0;56;
$GPXUP;3635;09:36:44;0;49	98437;8	43358;0;0;52;
$GPXUP;3635;09:36:45;0;49	98449;8	43355;0;0;49;
$GPXUP;3635;09:36:46;0;49	9846;8	43345;0;0;53;
$GPXUP;3635;09:36:47;0;49	98469;8	43328;0;0;57;
$GPXUP;3635;09:36:48;0;49	98474;8	43307;0;0;60;
$GPXUP;3635;09:36:49;0;49	98476;8	43283;0;0;62;
$GPXUP;3635;09:36:50;0;49	98476;8	43258;0;0;64;
$GPXUP;3635;09:36:51;0;49	98474;8	43234;0;0;62;
$GPXUP;3635;09:36:52;0;49	98478;8	43215;0;0;49;
$GPXUP;3635;09:36:53;0;49	98489;8	4321;0;0;47;
$GPXUP;3635;09:36:54;0;49	98502;8	43216;0;0;57;
$GPXUP;3635;09:36:55;0;49	98513;8	43232;0;0;62;
$GPXUP;3635;09:36:56;0;49	98522;8	43251;0;0;59;
$GPXUP;3635;09:36:57;0;49	98531;8	43268;0;0;55;
$GPXUP;3635;09:36:58;0;49	9854;8	43284;0;0;51;
$GPXUP;3635;09:36:59;0;49	98544;8	43302;0;0;51;
$GPXUP;3635;09:37:00;0;49	98547;8	43322;0;0;51;
$GPXUP;3635;09:37:01;0;49	9855;8	43341;0;0;51;
$GPXUP;3635;09:37:02;0;49	98551;8	43362;0;0;53;
$GPXUP;3635;09:37:03;0;49	9855;8	43383;0;0;55;
$GPXUP;3635;09:37:04;0;49	9855;8	43405;0;0;55;
$GPXUP;3635;09:37:05;0;49	98555;8	43424;0;0;57;
$GPXUP;3635;09:37:06;0;49	98566;8	43439;0;0;59;
$GPXUP;3635;09:37:07;0;49	98579;8	4345;0;0;60;
$GPXUP;3635;09:37:08;0;49	98593;8	4346;0;0;59;
$GPXUP;3635;09:37:09;0;49	98605;8	43472;0;0;56;
$GPXUP;3635;09:37:10;0;49	98614;8	43487;0;0;56;
$GPXUP;3635;09:37:11;0;49	98622;8	43506;0;0;56;
$GPXUP;3635;09:37:12;0;49	98631;8	43524;0;0;59;
$GPXUP;3635;09:37:13;0;49	98641;8	43539;0;0;57;
$GPXUP;3635;09:37:14;0;49	98652;8	43553;0;0;58;
$GPXUP;3635;09:37:15;0;49	98661;8	43571;0;0;58;
$GPXUP;3635;09:37:16;0;49	98668;8	43592;0;0;63;
$GPXUP;3635;09:37:17;0;49	98675;8	43613;0;0;60;
$GPXUP;3635;09:37:18;0;49	98684;8	43632;0;0;58;
$GPXUP;3635;09:37:19;0;49	98691;8	4365;0;0;57;
$GPXUP;3635;09:37:20;0;49	98696;8	43672;0;0;61;
$GPXUP;3635;09:37:21;0;49	98704;8	43692;0;0;59;
$GPXUP;3635;09:37:22;0;49	98715;8	43706;0;0;55;
$GPXUP;3635;09:37:23;0;49	98727;8	43715;0;0;54;
$GPXUP;3635;09:37:24;0;49	98739;8	43724;0;0;54;
$GPXUP;3635;09:37:25;0;49	98751;8	43732;0;0;51;
$GPXUP;3635;09:37:26;0;49	98763;8	43738;0;0;47;
$GPXUP;3635;09:37:27;0;49	98772;8	4375;0;0;52;
$GPXUP;3635;09:37:28;0;49	98779;8	43768;0;0;56;
$GPXUP;3635;09:37:29;0;49	9878;8	43789;0;0;57;
$GPXUP;3635;09:37:30;0;49	98775;8	4381;0;0;62;
$GPXUP;3635;09:37:31;0;49	98764;8	43828;0;0;64;
$GPXUP;3635;09:37:32;0;49	98752;8	43845;0;0;64;
$GPXUP;3635;09:37:33;0;49	98744;8	43865;0;0;61;
$GPXUP;3635;09:37:34;0;49	98742;8	43888;0;0;59;
$GPXUP;3635;09:37:35;0;49	98746;8	43909;0;0;55;
$GPXUP;3635;09:37:36;0;49	98755;8	43927;0;0;55;
$GPXUP;3635;09:37:37;0;49	98766;8	4394;0;0;56;
$GPXUP;3635;09:37:38;0;49	98777;8	43953;0;0;58;
$GPXUP;3635;09:37:39;0;49	98788;8	43969;0;0;61;
$GPXUP;3635;09:37:40;0;49	98796;8	43989;0;0;62;
$GPXUP;3635;09:37:41;0;49	98804;8	4401;0;0;62;
$GPXUP;3635;09:37:42;0;49	98812;8	44031;0;0;62;
$GPXUP;3635;09:37:43;0;49	98817;8	44054;0;0;63;
$GPXUP;3635;09:37:44;0;49	98822;8	44077;0;0;63;
$GPXUP;3635;09:37:45;0;49	98826;8	44101;0;0;63;
$GPXUP;3635;09:37:46;0;49	98831;8	44124;0;0;63;
$GPXUP;3635;09:37:47;0;49	98838;8	44145;0;0;61;
$GPXUP;3635;09:37:48;0;49	98848;8	44163;0;0;59;
$GPXUP;3635;09:37:49;0;49	98859;8	44178;0;0;57;
$GPXUP;3635;09:37:50;0;49	98869;8	44193;0;0;55;
$GPXUP;3635;09:37:51;0;49	98878;8	4421;0;0;57;
$GPXUP;3635;09:37:52;0;49	98886;8	44228;0;0;58;
$GPXUP;3635;09:37:53;0;49	9889;8	44249;0;0;58;
$GPXUP;3635;09:37:54;0;49	98893;8	44272;0;0;58;
$GPXUP;3635;09:37:55;0;49	98898;8	44293;0;0;60;
$GPXUP;3635;09:37:56;0;49	98906;8	44313;0;0;62;
$GPXUP;3635;09:37:57;0;49	98917;8	44329;0;0;60;
$GPXUP;3635;09:37:58;0;49	9893;8	44339;0;0;61;
$GPXUP;3635;09:37:59;0;49	98945;8	44348;0;0;66;
$GPXUP;3635;09:38:00;0;49	98959;8	44359;0;0;62;
$GPXUP;3635;09:38:01;0;49	9897;8	44375;0;0;58;
$GPXUP;3635;09:38:02;0;49	98981;8	4439;0;0;58;
$GPXUP;3635;09:38:03;0;49	98992;8	44405;0;0;58;
$GPXUP;3635;09:38:04;0;49	99003;8	4442;0;0;60;
$GPXUP;3635;09:38:05;0;49	99015;8	44434;0;0;67;
$GPXUP;3635;09:38:06;0;49	99028;8	44448;0;0;62;
$GPXUP;3635;09:38:07;0;49	99041;8	44461;0;0;58;
$GPXUP;3635;09:38:08;0;49	99054;8	44472;0;0;62;
$GPXUP;3635;09:38:09;0;49	99069;8	44483;0;0;64;
$GPXUP;3635;09:38:10;0;49	99082;8	44496;0;0;63;
$GPXUP;3635;09:38:11;0;49	99096;8	44508;0;0;61;
$GPXUP;3635;09:38:12;0;49	9911;8	44515;0;0;58;
$GPXUP;3635;09:38:13;0;49	99124;8	44517;0;0;59;
$GPXUP;3635;09:38:14;0;49	99139;8	44519;0;0;58;
$GPXUP;3635;09:38:15;0;49	99154;8	44518;0;0;58;
$GPXUP;3635;09:38:16;0;49	99168;8	44516;0;0;57;
$GPXUP;3635;09:38:17;0;49	99182;8	44512;0;0;56;
$GPXUP;3635;09:38:18;0;49	99195;8	44505;0;0;53;
$GPXUP;3635;09:38:19;0;49	99205;8	44493;0;0;52;
$GPXUP;3635;09:38:20;0;49	99214;8	44479;0;0;51;
$GPXUP;3635;09:38:21;0;49	99225;8	44472;0;0;50;
$GPXUP;3635;09:38:22;0;49	99238;8	44476;0;0;52;
$GPXUP;3635;09:38:23;0;49	99249;8	44488;0;0;60;
$GPXUP;3635;09:38:24;0;49	9926;8	44504;0;0;62;
$GPXUP;3635;09:38:25;0;49	99269;8	44523;0;0;60;
$GPXUP;3635;09:38:26;0;49	99276;8	44544;0;0;63;
$GPXUP;3635;09:38:27;0;49	99283;8	44566;0;0;61;
$GPXUP;3635;09:38:28;0;49	9929;8	44588;0;0;63;
$GPXUP;3635;09:38:29;0;49	99299;8	44608;0;0;66;
$GPXUP;3635;09:38:30;0;49	99307;8	44631;0;0;65;
$GPXUP;3635;09:38:31;0;49	99315;8	44652;0;0;65;
$GPXUP;3635;09:38:32;0;49	99326;8	44668;0;0;58;
$GPXUP;3635;09:38:33;0;49	99339;8	44673;0;0;56;
$GPXUP;3635;09:38:34;0;49	99353;8	44671;0;0;54;
$GPXUP;3635;09:38:35;0;49	99366;8	44669;0;0;55;
$GPXUP;3635;09:38:36;0;49	9938;8	44673;0;0;54;
$GPXUP;3635;09:38:37;0;49	99392;8	44677;0;0;55;
$GPXUP;3635;09:38:38;0;49	99406;8	44682;0;0;51;
$GPXUP;3635;09:38:39;0;49	99418;8	44681;0;0;48;
$GPXUP;3635;09:38:40;0;49	99428;8	44671;0;0;47;
$GPXUP;3635;09:38:41;0;49	99438;8	44661;0;0;49;
$GPXUP;3635;09:38:42;0;49	9945;8	44659;0;0;55;
$GPXUP;3635;09:38:43;0;49	99463;8	44665;0;0;56;
$GPXUP;3635;09:38:44;0;49	99474;8	44678;0;0;54;
$GPXUP;3635;09:38:45;0;49	99482;8	44694;0;0;54;
$GPXUP;3635;09:38:46;0;49	9949;8	44712;0;0;55;
$GPXUP;3635;09:38:47;0;49	99496;8	44731;0;0;56;
$GPXUP;3635;09:38:48;0;49	995;8	44752;0;0;55;
$GPXUP;3635;09:38:49;0;49	995;8	44773;0;0;57;
$GPXUP;3635;09:38:50;0;49	99498;8	44796;0;0;57;
$GPXUP;3635;09:38:51;0;49	99495;8	44818;0;0;59;
$GPXUP;3635;09:38:52;0;49	99493;8	44841;0;0;61;
$GPXUP;3635;09:38:53;0;49	99491;8	44864;0;0;61;
$GPXUP;3635;09:38:54;0;49	9949;8	44888;0;0;61;
$GPXUP;3635;09:38:54;0;49	99488;8	44912;0;0;63;
$GPXUP;3635;09:38:55;0;49	99483;8	44937;0;0;66;
$GPXUP;3635;09:38:56;0;49	9948;8	44962;0;0;63;
$GPXUP;3635;09:38:57;0;49	99482;8	44986;0;0;63;
$GPXUP;3635;09:38:58;0;49	99486;8	45009;0;0;61;
$GPXUP;3635;09:38:59;0;49	99491;8	45031;0;0;58;
$GPXUP;3635;09:39:00;0;49	99498;8	45051;0;0;57;
$GPXUP;3635;09:39:01;0;49	99505;8	45069;0;0;55;
$GPXUP;3635;09:39:02;0;49	99513;8	45087;0;0;54;
$GPXUP;3635;09:39:03;0;49	99518;8	45106;0;0;53;
$GPXUP;3635;09:39:04;0;49	99523;8	45126;0;0;53;
$GPXUP;3635;09:39:05;0;49	9953;8	45144;0;0;56;
$GPXUP;3635;09:39:06;0;49	9954;8	45159;0;0;55;
$GPXUP;3635;09:39:07;0;49	99551;8	45171;0;0;54;
$GPXUP;3635;09:39:08;0;49	99562;8	45182;0;0;53;
$GPXUP;3635;09:39:09;0;49	99573;8	45191;0;0;49;
$GPXUP;3635;09:39:10;0;49	99584;8	452;0;0;52;
$GPXUP;3635;09:39:11;0;49	99595;8	45211;0;0;52;
$GPXUP;3635;09:39:12;0;49	99605;8	45223;0;0;52;
$GPXUP;3635;09:39:13;0;49	99617;8	45229;0;0;52;
$GPXUP;3635;09:39:14;0;49	9963;8	45226;0;0;55;
$GPXUP;3635;09:39:15;0;49	99644;8	45222;0;0;55;
$GPXUP;3635;09:39:16;0;49	99657;8	45218;0;0;54;
$GPXUP;3635;09:39:17;0;49	99671;8	45218;0;0;54;
$GPXUP;3635;09:39:18;0;49	99684;8	45223;0;0;53;
$GPXUP;3635;09:39:19;0;49	99695;8	45234;0;0;54;
$GPXUP;3635;09:39:20;0;49	99706;8	45248;0;0;55;
$GPXUP;3635;09:39:21;0;49	99718;8	45258;0;0;55;
$GPXUP;3635;09:39:22;0;49	99731;8	45263;0;0;53;
$GPXUP;3635;09:39:23;0;49	99744;8	45265;0;0;54;
$GPXUP;3635;09:39:24;0;49	99758;8	45261;0;0;59;
$GPXUP;3635;09:39:25;0;49	99772;8	45254;0;0;60;
$GPXUP;3635;09:39:26;0;49	99786;8	45244;0;0;58;
$GPXUP;3635;09:39:27;0;49	998;8	45236;0;0;57;
$GPXUP;3635;09:39:28;0;49	99812;8	4523;0;0;51;
$GPXUP;3635;09:39:29;0;49	99824;8	45232;0;0;48;
$GPXUP;3635;09:39:30;0;49	99836;8	45236;0;0;49;
$GPXUP;3635;09:39:31;0;49	99848;8	45243;0;0;49;
$GPXUP;3635;09:39:32;0;49	99859;8	45251;0;0;53;
$GPXUP;3635;09:39:33;0;49	99872;8	45257;0;0;54;
$GPXUP;3635;09:39:34;0;49	99885;8	45255;0;0;56;
$GPXUP;3635;09:39:35;0;49	99898;8	45245;0;0;57;
$GPXUP;3635;09:39:36;0;49	9991;8	45234;0;0;56;
$GPXUP;3635;09:39:37;0;49	99924;8	45227;0;0;55;
$GPXUP;3635;09:39:38;0;49	99937;8	45224;0;0;54;
$GPXUP;3635;09:39:39;0;49	9995;8	45219;0;0;54;
$GPXUP;3635;09:39:40;0;49	9996;8	45204;0;0;57;
$GPXUP;3635;09:39:41;0;49	99965;8	45185;0;0;56;
$GPXUP;3635;09:39:42;0;49	99966;8	45164;0;0;54;
$GPXUP;3635;09:39:43;0;49	99964;8	45143;0;0;56;
$GPXUP;3635;09:39:44;0;49	99961;8	45121;0;0;56;
$GPXUP;3635;09:39:45;0;49	9996;8	45099;0;0;58;
$GPXUP;3635;09:39:46;0;49	9996;8	45076;0;0;62;
$GPXUP;3635;09:39:47;0;49	99965;8	45053;0;0;61;
$GPXUP;3635;09:39:48;0;49	99974;8	45034;0;0;60;
$GPXUP;3635;09:39:49;0;49	99984;8	45016;0;0;59;
$GPXUP;3635;09:39:50;0;49	99994;8	45;0;0;59;
$GPXUP;3635;09:39:51;0;50	00006;8	44986;0;0;59;
$GPXUP;3635;09:39:52;0;50	00018;8	44973;0;0;59;
$GPXUP;3635;09:39:53;0;50	0003;8	44959;0;0;57;
$GPXUP;3635;09:39:54;0;50	00042;8	4495;0;0;53;
$GPXUP;3635;09:39:55;0;50	00054;8	44947;0;0;53;
$GPXUP;3635;09:39:56;0;50	00068;8	44952;0;0;58;
$GPXUP;3635;09:39:57;0;50	00081;8	44954;0;0;53;
$GPXUP;3635;09:39:58;0;50	00092;8	44946;0;0;46;
$GPXUP;3635;09:39:59;0;50	00099;8	4493;0;0;49;
$GPXUP;3635;09:40:00;0;50	00103;8	44911;0;0;48;
$GPXUP;3635;09:40:01;0;50	00108;8	44895;0;0;46;
$GPXUP;3635;09:40:02;0;50	00116;8	44883;0;0;47;
$GPXUP;3635;09:40:03;0;50	00128;8	44876;0;0;51;
$GPXUP;3635;09:40:04;0;50	00141;8	44873;0;0;54;
$GPXUP;3635;09:40:05;0;50	00155;8	4487;0;0;55;
$GPXUP;3635;09:40:06;0;50	00169;8	44869;0;0;60;
$GPXUP;3635;09:40:07;0;50	00184;8	44874;0;0;64;
$GPXUP;3635;09:40:08;0;50	00199;8	44884;0;0;64;
$GPXUP;3635;09:40:09;0;50	00213;8	44895;0;0;61;
$GPXUP;3635;09:40:10;0;50	00226;8	44902;0;0;53;
$GPXUP;3635;09:40:11;0;50	00239;8	44906;0;0;52;
$GPXUP;3635;09:40:12;0;50	00252;8	44901;0;0;55;
$GPXUP;3635;09:40:13;0;50	00262;8	44888;0;0;55;
$GPXUP;3635;09:40:14;0;50	0027;8	44871;0;0;52;
$GPXUP;3635;09:40:15;0;50	00278;8	44854;0;0;51;
$GPXUP;3635;09:40:16;0;50	00285;8	44839;0;0;45;
$GPXUP;3635;09:40:17;0;50	00293;8	44829;0;0;47;
$GPXUP;3635;09:40:18;0;50	00305;8	44824;0;0;50;
$GPXUP;3635;09:40:19;0;50	00318;8	44823;0;0;55;
$GPXUP;3635;09:40:20;0;50	00332;8	44824;0;0;56;
$GPXUP;3635;09:40:21;0;50	00345;8	44827;0;0;55;
$GPXUP;3635;09:40:22;0;50	00358;8	44834;0;0;55;
$GPXUP;3635;09:40:23;0;50	0037;8	44846;0;0;57;
$GPXUP;3635;09:40:24;0;50	0038;8	44862;0;0;60;
$GPXUP;3635;09:40:25;0;50	00389;8	44881;0;0;61;
$GPXUP;3635;09:40:26;0;50	004;8	44899;0;0;62;
$GPXUP;3635;09:40:27;0;50	00411;8	44915;0;0;62;
$GPXUP;3635;09:40:28;0;50	00422;8	44934;0;0;62;
$GPXUP;3635;09:40:29;0;50	0043;8	44953;0;0;61;
$GPXUP;3635;09:40:30;0;50	00438;8	44974;0;0;61;
$GPXUP;3635;09:40:31;0;50	00444;8	44997;0;0;63;
$GPXUP;3635;09:40:32;0;50	00451;8	45019;0;0;63;
$GPXUP;3635;09:40:33;0;50	00461;8	45036;0;0;60;
$GPXUP;3635;09:40:34;0;50	00473;8	4505;0;0;58;
$GPXUP;3635;09:40:35;0;50	00486;8	45058;0;0;56;
$GPXUP;3635;09:40:36;0;50	005;8	45061;0;0;56;
$GPXUP;3635;09:40:37;0;50	00514;8	45063;0;0;56;
$GPXUP;3635;09:40:38;0;50	00528;8	4507;0;0;57;
$GPXUP;3635;09:40:39;0;50	00541;8	45077;0;0;57;
$GPXUP;3635;09:40:40;0;50	00555;8	45082;0;0;55;
$GPXUP;3635;09:40:41;0;50	00568;8	45085;0;0;55;
$GPXUP;3635;09:40:42;0;50	00582;8	45086;0;0;55;
$GPXUP;3635;09:40:43;0;50	00596;8	45084;0;0;55;
$GPXUP;3635;09:40:44;0;50	0061;8	45083;0;0;56;
$GPXUP;3635;09:40:45;0;50	00623;8	45086;0;0;56;
$GPXUP;3635;09:40:46;0;50	00636;8	45093;0;0;57;
$GPXUP;3635;09:40:47;0;50	00649;8	45102;0;0;57;
$GPXUP;3635;09:40:48;0;50	00662;8	45114;0;0;58;
$GPXUP;3635;09:40:49;0;50	00674;8	45124;0;0;57;
$GPXUP;3635;09:40:50;0;50	00687;8	45134;0;0;57;
$GPXUP;3635;09:40:51;0;50	007;8	45144;0;0;56;
$GPXUP;3635;09:40:52;0;50	00713;8	45151;0;0;55;
$GPXUP;3635;09:40:53;0;50	00726;8	45156;0;0;55;
$GPXUP;3635;09:40:54;0;50	00739;8	45165;0;0;58;
$GPXUP;3635;09:40:55;0;50	00752;8	45178;0;0;62;
$GPXUP;3635;09:40:56;0;50	00763;8	45194;0;0;63;
$GPXUP;3635;09:40:57;0;50	00774;8	45211;0;0;64;
$GPXUP;3635;09:40:58;0;50	00787;8	45224;0;0;61;
$GPXUP;3635;09:40:59;0;50	00801;8	45233;0;0;59;
$GPXUP;3635;09:41:00;0;50	00815;8	45238;0;0;56;
$GPXUP;3635;09:41:01;0;50	0083;8	45238;0;0;58;
$GPXUP;3635;09:41:02;0;50	00845;8	45236;0;0;63;
$GPXUP;3635;09:41:03;0;50	00861;8	45239;0;0;69;
$GPXUP;3635;09:41:04;0;50	00877;8	45246;0;0;61;
$GPXUP;3635;09:41:05;0;50	0089;8	45254;0;0;55;
$GPXUP;3635;09:41:06;0;50	00903;8	45254;0;0;55;
$GPXUP;3635;09:41:07;0;50	00916;8	45245;0;0;61;
$GPXUP;3635;09:41:08;0;50	00931;8	45238;0;0;64;
$GPXUP;3635;09:41:09;0;50	00946;8	45236;0;0;61;
$GPXUP;3635;09:41:10;0;50	00961;8	45234;0;0;59;
$GPXUP;3635;09:41:11;0;50	00975;8	45231;0;0;58;
$GPXUP;3635;09:41:12;0;50	0099;8	45233;0;0;61;
$GPXUP;3635;09:41:13;0;50	01003;8	45244;0;0;61;
$GPXUP;3635;09:41:14;0;50	01015;8	45259;0;0;64;
$GPXUP;3635;09:41:15;0;50	01029;8	45273;0;0;65;
$GPXUP;3635;09:41:16;0;50	01043;8	45284;0;0;65;
$GPXUP;3635;09:41:17;0;50	01057;8	45294;0;0;59;
$GPXUP;3635;09:41:18;0;50	01071;8	45299;0;0;59;
$GPXUP;3635;09:41:19;0;50	01086;8	453;0;0;57;
$GPXUP;3635;09:41:20;0;50	011;8	453;0;0;57;
$GPXUP;3635;09:41:21;0;50	01114;8	45298;0;0;57;
$GPXUP;3635;09:41:22;0;50	01127;8	45302;0;0;53;
$GPXUP;3635;09:41:23;0;50	01136;8	45317;0;0;54;
$GPXUP;3635;09:41:24;0;50	01142;8	45336;0;0;54;
$GPXUP;3635;09:41:25;0;50	0115;8	45354;0;0;56;
$GPXUP;3635;09:41:26;0;50	0116;8	45368;0;0;56;
$GPXUP;3635;09:41:27;0;50	01172;8	45378;0;0;55;
$GPXUP;3635;09:41:28;0;50	01184;8	45389;0;0;53;
$GPXUP;3635;09:41:29;0;50	01194;8	45402;0;0;55;
$GPXUP;3635;09:41:30;0;50	01203;8	45417;0;0;54;
$GPXUP;3635;09:41:31;0;50	01214;8	45428;0;0;52;
$GPXUP;3635;09:41:32;0;50	01226;8	45436;0;0;51;
$GPXUP;3635;09:41:33;0;50	01236;8	45448;0;0;52;
$GPXUP;3635;09:41:34;0;50	01245;8	45464;0;0;56;
$GPXUP;3635;09:41:35;0;50	01255;8	45482;0;0;61;
$GPXUP;3635;09:41:36;0;50	01267;8	45498;0;0;69;
$GPXUP;3635;09:41:37;0;50	01281;8	4551;0;0;59;
$GPXUP;3635;09:41:38;0;50	01295;8	45516;0;0;59;
$GPXUP;3635;09:41:39;0;50	01309;8	45521;0;0;57;
$GPXUP;3635;09:41:40;0;50	01323;8	45528;0;0;56;
$GPXUP;3635;09:41:41;0;50	01336;8	45536;0;0;57;
$GPXUP;3635;09:41:42;0;50	01348;8	4555;0;0;61;
$GPXUP;3635;09:41:43;0;50	01358;8	45566;0;0;60;
$GPXUP;3635;09:41:44;0;50	01368;8	45584;0;0;60;
$GPXUP;3635;09:41:45;0;50	01374;8	45606;0;0;62;
$GPXUP;3635;09:41:46;0;50	01377;8	4563;0;0;64;
$GPXUP;3635;09:41:47;0;50	01377;8	45655;0;0;63;
$GPXUP;3635;09:41:48;0;50	01377;8	4568;0;0;63;
$GPXUP;3635;09:41:49;0;50	01378;8	45704;0;0;62;
$GPXUP;3635;09:41:50;0;50	01381;8	45728;0;0;62;
$GPXUP;3635;09:41:51;0;50	01389;8	45749;0;0;63;
$GPXUP;3635;09:41:52;0;50	01399;8	45767;0;0;63;
$GPXUP;3635;09:41:53;0;50	0141;8	45784;0;0;61;
$GPXUP;3635;09:41:54;0;50	01422;8	45797;0;0;56;
$GPXUP;3635;09:41:55;0;50	01435;8	45806;0;0;54;
$GPXUP;3635;09:41:56;0;50	01447;8	45816;0;0;55;
$GPXUP;3635;09:41:57;0;50	01459;8	45827;0;0;56;
$GPXUP;3635;09:41:58;0;50	01471;8	45839;0;0;58;
$GPXUP;3635;09:41:59;0;50	01484;8	45852;0;0;61;
$GPXUP;3635;09:42:00;0;50	01495;8	45867;0;0;61;
$GPXUP;3635;09:42:01;0;50	01505;8	45887;0;0;63;
$GPXUP;3635;09:42:02;0;50	01514;8	45908;0;0;64;
$GPXUP;3635;09:42:03;0;50	01524;8	45928;0;0;64;
$GPXUP;3635;09:42:04;0;50	01534;8	45947;0;0;64;
$GPXUP;3635;09:42:05;0;50	01544;8	45968;0;0;64;
$GPXUP;3635;09:42:06;0;50	01551;8	4599;0;0;63;
$GPXUP;3635;09:42:07;0;50	01558;8	46012;0;0;63;
$GPXUP;3635;09:42:08;0;50	01565;8	46034;0;0;64;
$GPXUP;3635;09:42:09;0;50	0157;8	46057;0;0;64;
$GPXUP;3635;09:42:10;0;50	01576;8	4608;0;0;64;
$GPXUP;3635;09:42:11;0;50	01582;8	46104;0;0;64;
$GPXUP;3635;09:42:12;0;50	01586;8	46128;0;0;67;
$GPXUP;3635;09:42:13;0;50	01591;8	46154;0;0;69;
$GPXUP;3635;09:42:14;0;50	01599;8	46178;0;0;69;
$GPXUP;3635;09:42:15;0;50	01607;8	46201;0;0;69;
$GPXUP;3635;09:42:16;0;50	01615;8	46225;0;0;67;
$GPXUP;3635;09:42:17;0;50	01623;8	46247;0;0;65;
$GPXUP;3635;09:42:18;0;50	01631;8	46269;0;0;67;
$GPXUP;3635;09:42:19;0;50	01636;8	46293;0;0;67;
$GPXUP;3635;09:42:20;0;50	01641;8	46318;0;0;67;
$GPXUP;3635;09:42:21;0;50	01647;8	46342;0;0;68;
$GPXUP;3635;09:42:22;0;50	01654;8	46368;0;0;68;
$GPXUP;3635;09:42:23;0;50	01656;8	46393;0;0;65;
$GPXUP;3635;09:42:24;0;50	01662;8	46415;0;0;57;
$GPXUP;3635;09:42:25;0;50	01671;8	4643;0;0;56;
$GPXUP;3635;09:42:26;0;50	01683;8	4644;0;0;55;
$GPXUP;3635;09:42:27;0;50	01696;8	46448;0;0;53;
$GPXUP;3635;09:42:28;0;50	0171;8	46455;0;0;54;
$GPXUP;3635;09:42:29;0;50	0172;8	46467;0;0;53;
$GPXUP;3635;09:42:30;0;50	01727;8	46484;0;0;56;
$GPXUP;3635;09:42:31;0;50	01728;8	46505;0;0;58;
$GPXUP;3635;09:42:32;0;50	01725;8	46529;0;0;63;
$GPXUP;3635;09:42:33;0;50	01723;8	46553;0;0;60;
$GPXUP;3635;09:42:34;0;50	01726;8	46576;0;0;62;
$GPXUP;3635;09:42:35;0;50	01735;8	46595;0;0;61;
$GPXUP;3635;09:42:36;0;50	01746;8	46611;0;0;61;
$GPXUP;3635;09:42:37;0;50	01756;8	46628;0;0;58;
$GPXUP;3635;09:42:38;0;50	01765;8	46645;0;0;55;
$GPXUP;3635;09:42:39;0;50	01774;8	46661;0;0;54;
$GPXUP;3635;09:42:40;0;50	01781;8	46679;0;0;50;
$GPXUP;3635;09:42:41;0;50	01787;8	46696;0;0;52;
$GPXUP;3635;09:42:42;0;50	01794;8	46714;0;0;58;
$GPXUP;3635;09:42:43;0;50	01804;8	46731;0;0;61;
$GPXUP;3635;09:42:44;0;50	01815;8	46749;0;0;66;
$GPXUP;3635;09:42:45;0;50	01826;8	46765;0;0;60;
$GPXUP;3635;09:42:46;0;50	0184;8	46776;0;0;58;
$GPXUP;3635;09:42:47;0;50	01851;8	46785;0;0;52;
$GPXUP;3635;09:42:48;0;50	01862;8	46797;0;0;49;
$GPXUP;3635;09:42:49;0;50	0187;8	4681;0;0;51;
$GPXUP;3635;09:42:50;0;50	0188;8	46823;0;0;56;
$GPXUP;3635;09:42:51;0;50	01889;8	46841;0;0;63;
$GPXUP;3635;09:42:52;0;50	01899;8	46862;0;0;67;
$GPXUP;3635;09:42:53;0;50	01908;8	46885;0;0;67;
$GPXUP;3635;09:42:54;0;50	01917;8	46909;0;0;71;
$GPXUP;3635;09:42:55;0;50	01927;8	46931;0;0;69;
$GPXUP;3635;09:42:56;0;50	01939;8	46952;0;0;68;
$GPXUP;3635;09:42:57;0;50	01947;8	46974;0;0;66;
$GPXUP;3635;09:42:58;0;50	01956;8	46994;0;0;62;
$GPXUP;3635;09:42:59;0;50	01966;8	47012;0;0;63;
$GPXUP;3635;09:43:00;0;50	01976;8	47031;0;0;63;
$GPXUP;3635;09:43:01;0;50	01985;8	47052;0;0;64;
$GPXUP;3635;09:43:02;0;50	01992;8	47074;0;0;65;
$GPXUP;3635;09:43:03;0;50	01999;8	47098;0;0;68;
$GPXUP;3635;09:43:04;0;50	02004;8	47124;0;0;69;
$GPXUP;3635;09:43:05;0;50	02011;8	47148;0;0;71;
$GPXUP;3635;09:43:06;0;50	02021;8	4717;0;0;69;
$GPXUP;3635;09:43:07;0;50	02033;8	47188;0;0;63;
$GPXUP;3635;09:43:08;0;50	02046;8	472;0;0;60;
$GPXUP;3635;09:43:09;0;50	02058;8	47212;0;0;57;
$GPXUP;3635;09:43:10;0;50	0207;8	47228;0;0;60;
$GPXUP;3635;09:43:11;0;50	02079;8	47246;0;0;62;
$GPXUP;3635;09:43:12;0;50	02089;8	47264;0;0;60;
$GPXUP;3635;09:43:13;0;50	02101;8	47277;0;0;57;
$GPXUP;3635;09:43:14;0;50	02114;8	47288;0;0;55;
$GPXUP;3635;09:43:15;0;50	02126;8	47295;0;0;55;
$GPXUP;3635;09:43:16;0;50	02138;8	47305;0;0;50;
$GPXUP;3635;09:43:17;0;50	02148;8	47318;0;0;53;
$GPXUP;3635;09:43:18;0;50	02154;8	47336;0;0;55;
$GPXUP;3635;09:43:19;0;50	0216;8	47356;0;0;59;
$GPXUP;3635;09:43:20;0;50	02166;8	47378;0;0;61;
$GPXUP;3635;09:43:21;0;50	02173;8	474;0;0;64;
$GPXUP;3635;09:43:22;0;50	02182;8	47419;0;0;64;
$GPXUP;3635;09:43:23;0;50	02194;8	47437;0;0;63;
$GPXUP;3635;09:43:24;0;50	02206;8	47452;0;0;64;
$GPXUP;3635;09:43:25;0;50	02218;8	47471;0;0;64;
$GPXUP;3635;09:43:26;0;50	02226;8	47493;0;0;68;
$GPXUP;3635;09:43:27;0;50	02234;8	47517;0;0;68;
$GPXUP;3635;09:43:28;0;50	02241;8	47541;0;0;67;
$GPXUP;3635;09:43:29;0;50	02249;8	47564;0;0;68;
$GPXUP;3635;09:43:30;0;50	02258;8	47586;0;0;68;
$GPXUP;3635;09:43:31;0;50	02268;8	47607;0;0;69;
$GPXUP;3635;09:43:32;0;50	02278;8	47629;0;0;69;
$GPXUP;3635;09:43:33;0;50	02289;8	47649;0;0;69;
$GPXUP;3635;09:43:34;0;50	02301;8	47668;0;0;68;
$GPXUP;3635;09:43:35;0;50	02314;8	47684;0;0;67;
$GPXUP;3635;09:43:36;0;50	02327;8	47702;0;0;68;
$GPXUP;3635;09:43:37;0;50	0234;8	47719;0;0;69;
$GPXUP;3635;09:43:38;0;50	02353;8	47736;0;0;71;
$GPXUP;3635;09:43:39;0;50	02367;8	47753;0;0;71;
$GPXUP;3635;09:43:40;0;50	0238;8	47771;0;0;67;
$GPXUP;3635;09:43:41;0;50	02391;8	47791;0;0;68;
$GPXUP;3635;09:43:42;0;50	024;8	47811;0;0;62;
$GPXUP;3635;09:43:43;0;50	02405;8	47832;0;0;57;
$GPXUP;3635;09:43:44;0;50	0241;8	47853;0;0;57;
$GPXUP;3635;09:43:45;0;50	02417;8	47872;0;0;56;
$GPXUP;3635;09:43:46;0;50	02426;8	4789;0;0;58;
$GPXUP;3635;09:43:47;0;50	02436;8	47906;0;0;60;
$GPXUP;3635;09:43:48;0;50	02448;8	47922;0;0;61;
$GPXUP;3635;09:43:49;0;50	02459;8	4794;0;0;64;
$GPXUP;3635;09:43:50;0;50	02468;8	4796;0;0;63;
$GPXUP;3635;09:43:51;0;50	02477;8	47982;0;0;66;
$GPXUP;3635;09:43:52;0;50	02486;8	48002;0;0;66;
$GPXUP;3635;09:43:53;0;50	02496;8	48022;0;0;64;
$GPXUP;3635;09:43:54;0;50	02507;8	48041;0;0;65;
$GPXUP;3635;09:43:55;0;50	02519;8	48059;0;0;67;
$GPXUP;3635;09:43:56;0;50	02532;8	48074;0;0;67;
$GPXUP;3635;09:43:57;0;50	02546;8	4809;0;0;70;
$GPXUP;3635;09:43:58;0;50	02557;8	4811;0;0;71;
$GPXUP;3635;09:43:59;0;50	02566;8	48133;0;0;68;
$GPXUP;3635;09:44:00;0;50	02573;8	48157;0;0;68;
$GPXUP;3635;09:44:01;0;50	02582;8	48178;0;0;65;
$GPXUP;3635;09:44:02;0;50	02592;8	48196;0;0;62;
$GPXUP;3635;09:44:03;0;50	02604;8	48213;0;0;64;
$GPXUP;3635;09:44:04;0;50	02616;8	48231;0;0;70;
$GPXUP;3635;09:44:05;0;50	02627;8	48252;0;0;69;
$GPXUP;3635;09:44:06;0;50	02636;8	48274;0;0;67;
$GPXUP;3635;09:44:07;0;50	02643;8	48298;0;0;70;
$GPXUP;3635;09:44:08;0;50	02649;8	48325;0;0;72;
$GPXUP;3635;09:44:09;0;50	02656;8	4835;0;0;73;
$GPXUP;3635;09:44:10;0;50	02664;8	48375;0;0;71;
$GPXUP;3635;09:44:11;0;50	02671;8	484;0;0;70;
$GPXUP;3635;09:44:12;0;50	0268;8	48423;0;0;70;
$GPXUP;3635;09:44:13;0;50	02689;8	48446;0;0;70;
$GPXUP;3635;09:44:14;0;50	02697;8	48471;0;0;69;
$GPXUP;3635;09:44:15;0;50	02703;8	48495;0;0;68;
$GPXUP;3635;09:44:16;0;50	0271;8	4852;0;0;69;
$GPXUP;3635;09:44:17;0;50	02717;8	48545;0;0;72;
$GPXUP;3635;09:44:18;0;50	02727;8	48568;0;0;72;
$GPXUP;3635;09:44:19;0;50	02737;8	4859;0;0;70;
$GPXUP;3635;09:44:20;0;50	02747;8	48613;0;0;72;
$GPXUP;3635;09:44:21;0;50	02756;8	48637;0;0;70;
$GPXUP;3635;09:44:22;0;50	02765;8	48659;0;0;66;
$GPXUP;3635;09:44:23;0;50	02777;8	48676;0;0;60;
$GPXUP;3635;09:44:24;0;50	02789;8	48689;0;0;59;
$GPXUP;3635;09:44:25;0;50	02801;8	48702;0;0;61;
$GPXUP;3635;09:44:26;0;50	02813;8	48718;0;0;67;
$GPXUP;3635;09:44:27;0;50	02824;8	48738;0;0;68;
$GPXUP;3635;09:44:28;0;50	02834;8	4876;0;0;69;
$GPXUP;3635;09:44:29;0;50	02846;8	4878;0;0;68;
$GPXUP;3635;09:44:30;0;50	02858;8	48797;0;0;67;
$GPXUP;3635;09:44:31;0;50	02872;8	48807;0;0;59;
$GPXUP;3635;09:44:32;0;50	02887;8	48811;0;0;56;
$GPXUP;3635;09:44:33;0;50	029;8	48815;0;0;54;
$GPXUP;3635;09:44:34;0;50	02913;8	4882;0;0;53;
$GPXUP;3635;09:44:35;0;50	02925;8	48831;0;0;55;
$GPXUP;3635;09:44:36;0;50	02933;8	48849;0;0;59;
$GPXUP;3635;09:44:37;0;50	0294;8	48871;0;0;64;
$GPXUP;3635;09:44:38;0;50	02946;8	48894;0;0;66;
$GPXUP;3635;09:44:39;0;50	0295;8	48919;0;0;66;
$GPXUP;3635;09:44:40;0;50	02956;8	48943;0;0;64;
$GPXUP;3635;09:44:41;0;50	02966;8	48962;0;0;62;
$GPXUP;3635;09:44:42;0;50	02977;8	48978;0;0;61;
$GPXUP;3635;09:44:43;0;50	02987;8	48996;0;0;61;
$GPXUP;3635;09:44:44;0;50	02994;8	49018;0;0;67;
$GPXUP;3635;09:44:45;0;50	03002;8	49041;0;0;64;
$GPXUP;3635;09:44:46;0;50	03009;8	49064;0;0;64;
$GPXUP;3635;09:44:47;0;50	03018;8	49084;0;0;65;
$GPXUP;3635;09:44:48;0;50	03028;8	49106;0;0;66;
$GPXUP;3635;09:44:49;0;50	03034;8	49132;0;0;76;
$GPXUP;3635;09:44:50;0;50	03036;8	4916;0;0;74;
$GPXUP;3635;09:44:51;0;50	03034;8	49188;0;0;72;
$GPXUP;3635;09:44:52;0;50	03028;8	49214;0;0;68;
$GPXUP;3635;09:44:53;0;50	03025;8	4924;0;0;66;
$GPXUP;3635;09:44:54;0;50	03024;8	49266;0;0;66;
$GPXUP;3635;09:44:55;0;50	03023;8	49291;0;0;66;
$GPXUP;3635;09:44:56;0;50	03025;8	49315;0;0;63;
$GPXUP;3635;09:44:57;0;50	03032;8	49336;0;0;58;
$GPXUP;3635;09:44:58;0;50	03042;8	49352;0;0;55;
$GPXUP;3635;09:44:59;0;50	03053;8	49364;0;0;53;
$GPXUP;3635;09:45:00;0;50	03064;8	49375;0;0;55;
$GPXUP;3635;09:45:01;0;50	03073;8	49391;0;0;57;
$GPXUP;3635;09:45:02;0;50	03081;8	4941;0;0;59;
$GPXUP;3635;09:45:03;0;50	0309;8	49428;0;0;62;
$GPXUP;3635;09:45:04;0;50	03101;8	49446;0;0;64;
$GPXUP;3635;09:45:05;0;50	03114;8	49462;0;0;66;
$GPXUP;3635;09:45:06;0;50	03127;8	49478;0;0;68;
$GPXUP;3635;09:45:07;0;50	0314;8	49495;0;0;64;
$GPXUP;3635;09:45:08;0;50	03151;8	49513;0;0;66;
$GPXUP;3635;09:45:09;0;50	03164;8	49531;0;0;66;
$GPXUP;3635;09:45:10;0;50	03176;8	49547;0;0;65;
$GPXUP;3635;09:45:11;0;50	03189;8	49563;0;0;66;
$GPXUP;3635;09:45:12;0;50	03202;8	49576;0;0;62;
$GPXUP;3635;09:45:13;0;50	03217;8	49585;0;0;62;
$GPXUP;3635;09:45:14;0;50	0323;8	49593;0;0;58;
$GPXUP;3635;09:45:15;0;50	03244;8	49602;0;0;56;
$GPXUP;3635;09:45:16;0;50	03257;8	49608;0;0;58;
$GPXUP;3635;09:45:17;0;50	03271;8	49613;0;0;57;
$GPXUP;3635;09:45:18;0;50	03285;8	49619;0;0;58;
$GPXUP;3635;09:45:19;0;50	03299;8	49627;0;0;60;
$GPXUP;3635;09:45:20;0;50	03313;8	49632;0;0;62;
$GPXUP;3635;09:45:21;0;50	03329;8	49633;0;0;55;
$GPXUP;3635;09:45:22;0;50	03342;8	49633;0;0;50;
$GPXUP;3635;09:45:23;0;50	03354;8	49639;0;0;50;
$GPXUP;3635;09:45:24;0;50	03363;8	49651;0;0;54;
$GPXUP;3635;09:45:25;0;50	03373;8	49668;0;0;56;
$GPXUP;3635;09:45:26;0;50	03382;8	49685;0;0;57;
$GPXUP;3635;09:45:27;0;50	03394;8	49701;0;0;62;
$GPXUP;3635;09:45:28;0;50	03406;8	49714;0;0;62;
$GPXUP;3635;09:45:29;0;50	03416;8	49731;0;0;56;
$GPXUP;3635;09:45:30;0;50	03427;8	49747;0;0;59;
$GPXUP;3635;09:45:31;0;50	03439;8	49762;0;0;59;
$GPXUP;3635;09:45:32;0;50	03452;8	49774;0;0;61;
$GPXUP;3635;09:45:33;0;50	03464;8	49788;0;0;64;
$GPXUP;3635;09:45:34;0;50	03476;8	49806;0;0;65;
$GPXUP;3635;09:45:35;0;50	03486;8	49826;0;0;64;
$GPXUP;3635;09:45:36;0;50	03495;8	49845;0;0;63;
$GPXUP;3635;09:45:37;0;50	03504;8	49865;0;0;63;
$GPXUP;3635;09:45:38;0;50	03514;8	49884;0;0;60;
$GPXUP;3635;09:45:39;0;50	03524;8	49902;0;0;59;
$GPXUP;3635;09:45:40;0;50	03534;8	49918;0;0;59;
$GPXUP;3635;09:45:41;0;50	03545;8	49932;0;0;54;
$GPXUP;3635;09:45:42;0;50	03557;8	49942;0;0;55;
$GPXUP;3635;09:45:43;0;50	03569;8	4995;0;0;54;
$GPXUP;3635;09:45:44;0;50	0358;8	49961;0;0;52;
$GPXUP;3635;09:45:45;0;50	03592;8	49969;0;0;51;
$GPXUP;3635;09:45:46;0;50	03604;8	49969;0;0;50;
$GPXUP;3635;09:45:47;0;50	03617;8	49967;0;0;51;
$GPXUP;3635;09:45:48;0;50	0363;8	49966;0;0;52;
$GPXUP;3635;09:45:49;0;50	03644;8	49966;0;0;53;
$GPXUP;3635;09:45:50;0;50	03656;8	49972;0;0;54;
$GPXUP;3635;09:45:51;0;50	03667;8	49984;0;0;56;
$GPXUP;3635;09:45:52;0;50	03678;8	49998;0;0;57;
$GPXUP;3635;09:45:53;0;50	03689;8	50013;0;0;60;
$GPXUP;3635;09:45:54;0;50	03699;8	50029;0;0;58;
$GPXUP;3635;09:45:55;0;50	03706;8	50048;0;0;57;
$GPXUP;3635;09:45:56;0;50	03713;8	50067;0;0;56;
$GPXUP;3635;09:45:57;0;50	03722;8	50084;0;0;56;
$GPXUP;3635;09:45:58;0;50	03732;8	50096;0;0;54;
$GPXUP;3635;09:45:59;0;50	03745;8	50104;0;0;51;
$GPXUP;3635;09:46:00;0;50	03757;8	50108;0;0;51;
$GPXUP;3635;09:46:01;0;50	03769;8	50116;0;0;50;
$GPXUP;3635;09:46:02;0;50	03779;8	5013;0;0;57;
$GPXUP;3635;09:46:03;0;50	03788;8	50148;0;0;59;
$GPXUP;3635;09:46:04;0;50	03796;8	50168;0;0;60;
$GPXUP;3635;09:46:05;0;50	03805;8	50186;0;0;58;
$GPXUP;3635;09:46:06;0;50	03816;8	50197;0;0;55;
$GPXUP;3635;09:46:07;0;50	03828;8	50203;0;0;51;
$GPXUP;3635;09:46:08;0;50	03841;8	50207;0;0;50;
$GPXUP;3635;09:46:09;0;50	03853;8	50209;0;0;52;
$GPXUP;3635;09:46:10;0;50	03867;8	50208;0;0;56;
$GPXUP;3635;09:46:11;0;50	03881;8	50207;0;0;59;
$GPXUP;3635;09:46:12;0;50	03895;8	5021;0;0;56;
$GPXUP;3635;09:46:13;0;50	03908;8	50217;0;0;56;
$GPXUP;3635;09:46:14;0;50	03922;8	50227;0;0;60;
$GPXUP;3635;09:46:15;0;50	03935;8	50239;0;0;63;
$GPXUP;3635;09:46:16;0;50	03949;8	50253;0;0;66;
$GPXUP;3635;09:46:17;0;50	03963;8	50267;0;0;65;
$GPXUP;3635;09:46:18;0;50	03976;8	50277;0;0;62;
$GPXUP;3635;09:46:19;0;50	03991;8	50282;0;0;56;
$GPXUP;3635;09:46:20;0;50	04004;8	50284;0;0;55;
$GPXUP;3635;09:46:21;0;50	04018;8	50286;0;0;53;
$GPXUP;3635;09:46:22;0;50	04031;8	50287;0;0;53;
$GPXUP;3635;09:46:23;0;50	04044;8	50289;0;0;52;
$GPXUP;3635;09:46:24;0;50	04057;8	50294;0;0;57;
$GPXUP;3635;09:46:25;0;50	0407;8	50306;0;0;61;
$GPXUP;3635;09:46:26;0;50	04082;8	50322;0;0;64;
$GPXUP;3635;09:46:27;0;50	04097;8	50332;0;0;66;
$GPXUP;3635;09:46:28;0;50	04112;8	50341;0;0;65;
$GPXUP;3635;09:46:29;0;50	04127;8	50352;0;0;65;
$GPXUP;3635;09:46:30;0;50	04141;8	50366;0;0;67;
$GPXUP;3635;09:46:31;0;50	04154;8	50383;0;0;70;
$GPXUP;3635;09:46:32;0;50	04168;8	50402;0;0;71;
$GPXUP;3635;09:46:33;0;50	04182;8	50418;0;0;70;
$GPXUP;3635;09:46:34;0;50	04197;8	50432;0;0;69;
$GPXUP;3635;09:46:35;0;50	04212;8	50442;0;0;68;
$GPXUP;3635;09:46:36;0;50	04228;8	50452;0;0;65;
$GPXUP;3635;09:46:37;0;50	04243;8	50462;0;0;63;
$GPXUP;3635;09:46:38;0;50	04257;8	50472;0;0;62;
$GPXUP;3635;09:46:39;0;50	04272;8	50483;0;0;64;
$GPXUP;3635;09:46:40;0;50	04286;8	50497;0;0;65;
$GPXUP;3635;09:46:41;0;50	043;8	50509;0;0;64;
$GPXUP;3635;09:46:42;0;50	04314;8	50519;0;0;61;
$GPXUP;3635;09:46:43;0;50	04329;8	50527;0;0;62;
$GPXUP;3635;09:46:44;0;50	04343;8	50536;0;0;61;
$GPXUP;3635;09:46:45;0;50	04357;8	50547;0;0;62;
$GPXUP;3635;09:46:46;0;50	04369;8	50561;0;0;63;
$GPXUP;3635;09:46:47;0;50	04382;8	50575;0;0;63;
$GPXUP;3635;09:46:48;0;50	04394;8	50589;0;0;62;
$GPXUP;3635;09:46:49;0;50	04406;8	50604;0;0;62;
$GPXUP;3635;09:46:50;0;50	0442;8	50616;0;0;60;
$GPXUP;3635;09:46:51;0;50	04434;8	50624;0;0;62;
$GPXUP;3635;09:46:52;0;50	04449;8	50632;0;0;62;
$GPXUP;3635;09:46:53;0;50	04464;8	50639;0;0;63;
$GPXUP;3635;09:46:54;0;50	04479;8	50647;0;0;64;
$GPXUP;3635;09:46:55;0;50	04494;8	50656;0;0;66;
$GPXUP;3635;09:46:56;0;50	04507;8	5067;0;0;67;
$GPXUP;3635;09:46:57;0;50	0452;8	50688;0;0;67;
$GPXUP;3635;09:46:58;0;50	04532;8	50706;0;0;67;
$GPXUP;3635;09:46:59;0;50	04544;8	50722;0;0;67;
$GPXUP;3635;09:47:00;0;50	04558;8	50738;0;0;68;
$GPXUP;3635;09:47:01;0;50	04572;8	50752;0;0;68;
$GPXUP;3635;09:47:02;0;50	04586;8	50768;0;0;71;
$GPXUP;3635;09:47:03;0;50	046;8	50786;0;0;69;
$GPXUP;3635;09:47:04;0;50	04613;8	50802;0;0;69;
$GPXUP;3635;09:47:05;0;50	04627;8	50819;0;0;70;
$GPXUP;3635;09:47:06;0;50	04642;8	50834;0;0;71;
$GPXUP;3635;09:47:07;0;50	04658;8	50846;0;0;71;
$GPXUP;3635;09:47:08;0;50	04674;8	50855;0;0;66;
$GPXUP;3635;09:47:09;0;50	04689;8	50865;0;0;67;
$GPXUP;3635;09:47:10;0;50	04702;8	50881;0;0;70;
$GPXUP;3635;09:47:11;0;50	04714;8	50899;0;0;62;
$GPXUP;3635;09:47:12;0;50	04724;8	50916;0;0;58;
$GPXUP;3635;09:47:13;0;50	04732;8	50932;0;0;57;
$GPXUP;3635;09:47:14;0;50	04744;8	50945;0;0;62;
$GPXUP;3635;09:47:15;0;50	04759;8	50955;0;0;64;
$GPXUP;3635;09:47:16;0;50	04774;8	50965;0;0;67;
$GPXUP;3635;09:47:17;0;50	04789;8	50976;0;0;66;
$GPXUP;3635;09:47:18;0;50	04802;8	50993;0;0;70;
$GPXUP;3635;09:47:19;0;50	04814;8	51014;0;0;73;
$GPXUP;3635;09:47:20;0;50	04826;8	51035;0;0;71;
$GPXUP;3635;09:47:21;0;50	04839;8	51054;0;0;70;
$GPXUP;3635;09:47:22;0;50	04853;8	51072;0;0;73;
$GPXUP;3635;09:47:23;0;50	04868;8	51087;0;0;68;
$GPXUP;3635;09:47:24;0;50	04881;8	51099;0;0;62;
$GPXUP;3635;09:47:25;0;50	04894;8	51113;0;0;61;
$GPXUP;3635;09:47:26;0;50	04905;8	5113;0;0;63;
$GPXUP;3635;09:47:27;0;50	04913;8	51152;0;0;69;
$GPXUP;3635;09:47:28;0;50	04918;8	5118;0;0;79;
$GPXUP;3635;09:47:29;0;50	04923;8	51208;0;0;78;
$GPXUP;3635;09:47:30;0;50	0493;8	51236;0;0;73;
$GPXUP;3635;09:47:31;0;50	04938;8	51261;0;0;70;
$GPXUP;3635;09:47:32;0;50	04947;8	51283;0;0;66;
$GPXUP;3635;09:47:33;0;50	04958;8	51302;0;0;66;
$GPXUP;3635;09:47:34;0;50	0497;8	51317;0;0;64;
$GPXUP;3635;09:47:35;0;50	04985;8	51327;0;0;64;
$GPXUP;3635;09:47:36;0;50	05;8	51334;0;0;64;
$GPXUP;3635;09:47:37;0;50	05016;8	51338;0;0;62;
$GPXUP;3635;09:47:38;0;50	05032;8	51342;0;0;61;
$GPXUP;3635;09:47:39;0;50	05046;8	51344;0;0;60;
$GPXUP;3635;09:47:40;0;50	05061;8	51347;0;0;60;
$GPXUP;3635;09:47:41;0;50	05075;8	5135;0;0;55;
$GPXUP;3635;09:47:42;0;50	05088;8	5135;0;0;49;
$GPXUP;3635;09:47:43;0;50	05101;8	51349;0;0;52;
$GPXUP;3635;09:47:44;0;50	05113;8	51351;0;0;52;
$GPXUP;3635;09:47:45;0;50	05125;8	51352;0;0;43;
$GPXUP;3635;09:47:46;0;50	05136;8	51352;0;0;45;
$GPXUP;3635;09:47:47;0;50	05148;8	51357;0;0;52;
$GPXUP;3635;09:47:48;0;50	05161;8	51365;0;0;58;
$GPXUP;3635;09:47:49;0;50	05174;8	51372;0;0;58;
$GPXUP;3635;09:47:50;0;50	05188;8	5138;0;0;58;
$GPXUP;3635;09:47:51;0;50	05201;8	51393;0;0;62;
$GPXUP;3635;09:47:52;0;50	05212;8	51411;0;0;65;
$GPXUP;3635;09:47:53;0;50	0522;8	51433;0;0;66;
$GPXUP;3635;09:47:54;0;50	05225;8	51457;0;0;63;
$GPXUP;3635;09:47:55;0;50	05227;8	51481;0;0;63;
$GPXUP;3635;09:47:56;0;50	05227;8	51505;0;0;62;
$GPXUP;3635;09:47:57;0;50	05225;8	51529;0;0;62;
$GPXUP;3635;09:47:58;0;50	05224;8	51554;0;0;63;
$GPXUP;3635;09:47:59;0;50	05225;8	5158;0;0;65;
$GPXUP;3635;09:48:00;0;50	05226;8	51605;0;0;67;
$GPXUP;3635;09:48:01;0;50	0523;8	5163;0;0;65;
$GPXUP;3635;09:48:02;0;50	05235;8	51653;0;0;64;
$GPXUP;3635;09:48:03;0;50	05241;8	51676;0;0;64;
$GPXUP;3635;09:48:04;0;50	05248;8	51699;0;0;66;
$GPXUP;3635;09:48:05;0;50	05257;8	5172;0;0;64;
$GPXUP;3635;09:48:06;0;50	05266;8	51739;0;0;60;
$GPXUP;3635;09:48:07;0;50	05276;8	51756;0;0;58;
$GPXUP;3635;09:48:08;0;50	05284;8	51774;0;0;56;
$GPXUP;3635;09:48:09;0;50	0529;8	51794;0;0;60;
$GPXUP;3635;09:48:10;0;50	05292;8	51818;0;0;61;
$GPXUP;3635;09:48:11;0;50	05293;8	51841;0;0;59;
$GPXUP;3635;09:48:12;0;50	05299;8	51861;0;0;59;
$GPXUP;3635;09:48:13;0;50	05307;8	5188;0;0;58;
$GPXUP;3635;09:48:14;0;50	05315;8	51898;0;0;58;
$GPXUP;3635;09:48:15;0;50	05324;8	51917;0;0;57;
$GPXUP;3635;09:48:16;0;50	05332;8	51934;0;0;56;
$GPXUP;3635;09:48:17;0;50	05341;8	5195;0;0;55;
$GPXUP;3635;09:48:18;0;50	05351;8	51967;0;0;60;
$GPXUP;3635;09:48:19;0;50	05361;8	51985;0;0;61;
$GPXUP;3635;09:48:20;0;50	05369;8	52006;0;0;65;
$GPXUP;3635;09:48:21;0;50	05375;8	52029;0;0;64;
$GPXUP;3635;09:48:22;0;50	0538;8	52053;0;0;64;
$GPXUP;3635;09:48:23;0;50	05386;8	52076;0;0;63;
$GPXUP;3635;09:48:24;0;50	05394;8	52097;0;0;62;
$GPXUP;3635;09:48:25;0;50	05402;8	52117;0;0;64;
$GPXUP;3635;09:48:26;0;50	05412;8	52136;0;0;63;
$GPXUP;3635;09:48:27;0;50	05421;8	52156;0;0;63;
$GPXUP;3635;09:48:28;0;50	05429;8	52179;0;0;66;
$GPXUP;3635;09:48:29;0;50	05435;8	52202;0;0;65;
$GPXUP;3635;09:48:30;0;50	05443;8	52222;0;0;56;
$GPXUP;3635;09:48:31;0;50	05452;8	52238;0;0;54;
$GPXUP;3635;09:48:32;0;50	05462;8	52251;0;0;51;
$GPXUP;3635;09:48:33;0;50	05473;8	52262;0;0;51;
$GPXUP;3635;09:48:34;0;50	05484;8	52272;0;0;50;
$GPXUP;3635;09:48:35;0;50	05494;8	52284;0;0;49;
$GPXUP;3635;09:48:36;0;50	05504;8	52295;0;0;47;
$GPXUP;3635;09:48:37;0;50	05513;8	52306;0;0;49;
$GPXUP;3635;09:48:38;0;50	05524;8	52314;0;0;50;
$GPXUP;3635;09:48:39;0;50	05537;8	52315;0;0;49;
$GPXUP;3635;09:48:40;0;50	05549;8	52312;0;0;48;
$GPXUP;3635;09:48:41;0;50	05561;8	52308;0;0;47;
$GPXUP;3635;09:48:42;0;50	05572;8	52306;0;0;50;
$GPXUP;3635;09:48:43;0;50	05585;8	52309;0;0;50;
$GPXUP;3635;09:48:44;0;50	05596;8	52317;0;0;51;
$GPXUP;3635;09:48:45;0;50	05608;8	52328;0;0;53;
$GPXUP;3635;09:48:46;0;50	0562;8	5234;0;0;56;
$GPXUP;3635;09:48:47;0;50	05631;8	52353;0;0;56;
$GPXUP;3635;09:48:48;0;50	05644;8	52363;0;0;55;
$GPXUP;3635;09:48:49;0;50	05657;8	52371;0;0;56;
$GPXUP;3635;09:48:50;0;50	0567;8	5238;0;0;57;
$GPXUP;3635;09:48:51;0;50	05683;8	52392;0;0;60;
$GPXUP;3635;09:48:52;0;50	05695;8	52406;0;0;61;
$GPXUP;3635;09:48:53;0;50	05706;8	52422;0;0;62;
$GPXUP;3635;09:48:54;0;50	05718;8	52438;0;0;65;
$GPXUP;3635;09:48:55;0;50	05729;8	52456;0;0;65;
$GPXUP;3635;09:48:56;0;50	05741;8	52475;0;0;66;
$GPXUP;3635;09:48:57;0;50	05751;8	52497;0;0;69;
$GPXUP;3635;09:48:58;0;50	0576;8	52521;0;0;70;
$GPXUP;3635;09:48:59;0;50	05769;8	52544;0;0;70;
$GPXUP;3635;09:49:00;0;50	05777;8	52568;0;0;68;
$GPXUP;3635;09:49:01;0;50	05785;8	5259;0;0;63;
$GPXUP;3635;09:49:02;0;50	05796;8	52608;0;0;61;
$GPXUP;3635;09:49:03;0;50	05807;8	52625;0;0;61;
$GPXUP;3635;09:49:04;0;50	05818;8	52641;0;0;60;
$GPXUP;3635;09:49:05;0;50	05827;8	52659;0;0;59;
$GPXUP;3635;09:49:06;0;50	05838;8	52676;0;0;59;
$GPXUP;3635;09:49:07;0;50	05849;8	52691;0;0;61;
$GPXUP;3635;09:49:08;0;50	05862;8	52704;0;0;62;
$GPXUP;3635;09:49:09;0;50	05875;8	52717;0;0;62;
$GPXUP;3635;09:49:10;0;50	05888;8	52732;0;0;63;
$GPXUP;3635;09:49:11;0;50	059;8	52747;0;0;64;
$GPXUP;3635;09:49:12;0;50	05912;8	52763;0;0;64;
$GPXUP;3635;09:49:13;0;50	05924;8	52778;0;0;65;
$GPXUP;3635;09:49:14;0;50	05937;8	52793;0;0;65;
$GPXUP;3635;09:49:15;0;50	0595;8	52809;0;0;65;
$GPXUP;3635;09:49:16;0;50	05964;8	52824;0;0;65;
$GPXUP;3635;09:49:17;0;50	05977;8	52834;0;0;59;
$GPXUP;3635;09:49:18;0;50	0599;8	52843;0;0;57;
$GPXUP;3635;09:49:19;0;50	06003;8	52853;0;0;57;
$GPXUP;3635;09:49:20;0;50	06015;8	52862;0;0;56;
$GPXUP;3635;09:49:21;0;50	06028;8	5287;0;0;58;
$GPXUP;3635;09:49:22;0;50	06041;8	52882;0;0;61;
$GPXUP;3635;09:49:23;0;50	06054;8	52896;0;0;63;
$GPXUP;3635;09:49:24;0;50	06065;8	52912;0;0;63;
$GPXUP;3635;09:49:25;0;50	06078;8	52926;0;0;63;
$GPXUP;3635;09:49:26;0;50	06093;8	52938;0;0;63;
$GPXUP;3635;09:49:27;0;50	06108;8	52945;0;0;64;
$GPXUP;3635;09:49:28;0;50	06124;8	52951;0;0;64;
$GPXUP;3635;09:49:29;0;50	06139;8	52957;0;0;63;
$GPXUP;3635;09:49:30;0;50	06154;8	52967;0;0;67;
$GPXUP;3635;09:49:31;0;50	06168;8	52981;0;0;67;
$GPXUP;3635;09:49:32;0;50	06181;8	52998;0;0;68;
$GPXUP;3635;09:49:33;0;50	06194;8	53015;0;0;68;
$GPXUP;3635;09:49:34;0;50	06207;8	53032;0;0;67;
$GPXUP;3635;09:49:35;0;50	06219;8	5305;0;0;65;
$GPXUP;3635;09:49:36;0;50	06232;8	53065;0;0;64;
$GPXUP;3635;09:49:37;0;50	06245;8	5308;0;0;61;
$GPXUP;3635;09:49:38;0;50	06255;8	53098;0;0;61;
$GPXUP;3635;09:49:39;0;50	06265;8	53116;0;0;58;
$GPXUP;3635;09:49:40;0;50	06276;8	53127;0;0;56;
$GPXUP;3635;09:49:41;0;50	0629;8	53133;0;0;53;
$GPXUP;3635;09:49:42;0;50	06302;8	5314;0;0;55;
$GPXUP;3635;09:49:43;0;50	06313;8	53154;0;0;56;
$GPXUP;3635;09:49:44;0;50	0632;8	53173;0;0;59;
$GPXUP;3635;09:49:45;0;50	06326;8	53194;0;0;58;
$GPXUP;3635;09:49:46;0;50	06332;8	53215;0;0;58;
$GPXUP;3635;09:49:47;0;50	06339;8	53234;0;0;59;
$GPXUP;3635;09:49:48;0;50	06348;8	53252;0;0;57;
$GPXUP;3635;09:49:49;0;50	06358;8	53265;0;0;53;
$GPXUP;3635;09:49:50;0;50	0637;8	53275;0;0;55;
$GPXUP;3635;09:49:51;0;50	06383;8	53286;0;0;57;
$GPXUP;3635;09:49:52;0;50	06395;8	53299;0;0;63;
$GPXUP;3635;09:49:53;0;50	06406;8	53317;0;0;65;
$GPXUP;3635;09:49:54;0;50	06416;8	53336;0;0;65;
$GPXUP;3635;09:49:55;0;50	06428;8	53354;0;0;66;
$GPXUP;3635;09:49:56;0;50	0644;8	5337;0;0;65;
$GPXUP;3635;09:49:57;0;50	06451;8	53387;0;0;64;
$GPXUP;3635;09:49:58;0;50	06463;8	53404;0;0;63;
$GPXUP;3635;09:49:59;0;50	06474;8	53421;0;0;63;
$GPXUP;3635;09:50:00;0;50	06484;8	53438;0;0;60;
$GPXUP;3635;09:50:01;0;50	06496;8	53452;0;0;56;
$GPXUP;3635;09:50:02;0;50	06509;8	53458;0;0;55;
$GPXUP;3635;09:50:03;0;50	06523;8	53462;0;0;55;
$GPXUP;3635;09:50:04;0;50	06536;8	5347;0;0;57;
$GPXUP;3635;09:50:05;0;50	06548;8	53481;0;0;56;
$GPXUP;3635;09:50:06;0;50	06559;8	53496;0;0;60;
$GPXUP;3635;09:50:07;0;50	06569;8	53513;0;0;60;
$GPXUP;3635;09:50:08;0;50	06579;8	53531;0;0;59;
$GPXUP;3635;09:50:09;0;50	06587;8	5355;0;0;59;
$GPXUP;3635;09:50:10;0;50	06594;8	5357;0;0;59;
$GPXUP;3635;09:50:11;0;50	06604;8	53587;0;0;62;
$GPXUP;3635;09:50:12;0;50	06614;8	53605;0;0;63;
$GPXUP;3635;09:50:13;0;50	06625;8	53622;0;0;63;
$GPXUP;3635;09:50:14;0;50	06637;8	53638;0;0;64;
$GPXUP;3635;09:50:15;0;50	06648;8	53656;0;0;64;
$GPXUP;3635;09:50:16;0;50	06659;8	53676;0;0;69;
$GPXUP;3635;09:50:17;0;50	0667;8	53695;0;0;64;
$GPXUP;3635;09:50:18;0;50	06682;8	5371;0;0;59;
$GPXUP;3635;09:50:19;0;50	06694;8	53722;0;0;57;
$GPXUP;3635;09:50:20;0;50	06706;8	53734;0;0;59;
$GPXUP;3635;09:50:21;0;50	06719;8	53748;0;0;62;
$GPXUP;3635;09:50:22;0;50	06731;8	53765;0;0;63;
$GPXUP;3635;09:50:23;0;50	06742;8	53783;0;0;64;
$GPXUP;3635;09:50:24;0;50	06753;8	53802;0;0;66;
$GPXUP;3635;09:50:25;0;50	06762;8	53823;0;0;66;
$GPXUP;3635;09:50:26;0;50	06771;8	53845;0;0;66;
$GPXUP;3635;09:50:27;0;50	06779;8	53868;0;0;65;
$GPXUP;3635;09:50:28;0;50	06786;8	53891;0;0;67;
$GPXUP;3635;09:50:29;0;50	06792;8	53915;0;0;65;
$GPXUP;3635;09:50:30;0;50	06796;8	53939;0;0;62;
$GPXUP;3635;09:50:31;0;50	068;8	53962;0;0;61;
$GPXUP;3635;09:50:32;0;50	06802;8	53986;0;0;62;
$GPXUP;3635;09:50:33;0;50	06804;8	54011;0;0;64;
$GPXUP;3635;09:50:34;0;50	06808;8	54035;0;0;65;
$GPXUP;3635;09:50:35;0;50	06813;8	5406;0;0;66;
$GPXUP;3635;09:50:36;0;50	06818;8	54085;0;0;67;
$GPXUP;3635;09:50:37;0;50	06822;8	5411;0;0;67;
$GPXUP;3635;09:50:38;0;50	06829;8	54134;0;0;64;
$GPXUP;3635;09:50:39;0;50	06838;8	54154;0;0;63;
$GPXUP;3635;09:50:40;0;50	06846;8	54174;0;0;62;
$GPXUP;3635;09:50:41;0;50	06854;8	54195;0;0;62;
$GPXUP;3635;09:50:42;0;50	06864;8	54214;0;0;62;
$GPXUP;3635;09:50:43;0;50	06876;8	5423;0;0;63;
$GPXUP;3635;09:50:44;0;50	06886;8	54248;0;0;64;
$GPXUP;3635;09:50:45;0;50	06896;8	54269;0;0;67;
$GPXUP;3635;09:50:46;0;50	06902;8	54293;0;0;67;
$GPXUP;3635;09:50:47;0;50	06905;8	54318;0;0;66;
$GPXUP;3635;09:50:48;0;50	06911;8	54342;0;0;61;
$GPXUP;3635;09:50:49;0;50	06918;8	54361;0;0;61;
$GPXUP;3635;09:50:50;0;50	06929;8	54378;0;0;60;
$GPXUP;3635;09:50:51;0;50	06941;8	54391;0;0;60;
$GPXUP;3635;09:50:52;0;50	06952;8	54406;0;0;63;
$GPXUP;3635;09:50:53;0;50	06962;8	54426;0;0;64;
$GPXUP;3635;09:50:54;0;50	0697;8	54447;0;0;66;
$GPXUP;3635;09:50:55;0;50	06978;8	5447;0;0;65;
$GPXUP;3635;09:50:56;0;50	06989;8	54489;0;0;65;
$GPXUP;3635;09:50:57;0;50	07001;8	54506;0;0;64;
$GPXUP;3635;09:50:58;0;50	07015;8	54519;0;0;64;
$GPXUP;3635;09:50:59;0;50	07028;8	54534;0;0;67;
$GPXUP;3635;09:51:00;0;50	07039;8	54553;0;0;65;
$GPXUP;3635;09:51:01;0;50	07049;8	54573;0;0;66;
$GPXUP;3635;09:51:02;0;50	07059;8	54592;0;0;66;
$GPXUP;3635;09:51:03;0;50	0707;8	5461;0;0;63;
$GPXUP;3635;09:51:04;0;50	07083;8	54622;0;0;60;
$GPXUP;3635;09:51:05;0;50	07096;8	54633;0;0;58;
$GPXUP;3635;09:51:06;0;50	07108;8	54642;0;0;53;
$GPXUP;3635;09:51:07;0;50	07122;8	54648;0;0;57;
$GPXUP;3635;09:51:08;0;50	07136;8	54651;0;0;60;
$GPXUP;3635;09:51:09;0;50	07151;8	54653;0;0;61;
$GPXUP;3635;09:51:10;0;50	07166;8	5466;0;0;62;
$GPXUP;3635;09:51:11;0;50	07178;8	54676;0;0;66;
$GPXUP;3635;09:51:12;0;50	07189;8	54695;0;0;65;
$GPXUP;3635;09:51:13;0;50	072;8	54715;0;0;64;
$GPXUP;3635;09:51:14;0;50	07211;8	54733;0;0;66;
$GPXUP;3635;09:51:15;0;50	07223;8	5475;0;0;66;
$GPXUP;3635;09:51:16;0;50	07237;8	54766;0;0;66;
$GPXUP;3635;09:51:17;0;50	07251;8	5478;0;0;66;
$GPXUP;3635;09:51:18;0;50	07264;8	54796;0;0;67;
$GPXUP;3635;09:51:19;0;50	07277;8	54813;0;0;67;
$GPXUP;3635;09:51:20;0;50	0729;8	54832;0;0;68;
$GPXUP;3635;09:51:21;0;50	07301;8	54852;0;0;69;
$GPXUP;3635;09:51:22;0;50	07313;8	54872;0;0;69;
$GPXUP;3635;09:51:23;0;50	07326;8	54891;0;0;69;
$GPXUP;3635;09:51:24;0;50	07339;8	54908;0;0;67;
$GPXUP;3635;09:51:25;0;50	07352;8	54922;0;0;65;
$GPXUP;3635;09:51:26;0;50	07366;8	54936;0;0;66;
$GPXUP;3635;09:51:27;0;50	07379;8	54949;0;0;65;
$GPXUP;3635;09:51:28;0;50	07393;8	54963;0;0;63;
$GPXUP;3635;09:51:29;0;50	07405;8	54976;0;0;61;
$GPXUP;3635;09:51:30;0;50	07418;8	5499;0;0;62;
$GPXUP;3635;09:51:31;0;50	0743;8	55004;0;0;61;
$GPXUP;3635;09:51:32;0;50	07442;8	55018;0;0;62;
$GPXUP;3635;09:51:33;0;50	07454;8	55033;0;0;62;
$GPXUP;3635;09:51:34;0;50	07466;8	55048;0;0;62;
$GPXUP;3635;09:51:35;0;50	07478;8	55063;0;0;60;
$GPXUP;3635;09:51:36;0;50	0749;8	55077;0;0;58;
$GPXUP;3635;09:51:37;0;50	07501;8	55093;0;0;60;
$GPXUP;3635;09:51:38;0;50	07514;8	55106;0;0;66;
$GPXUP;3635;09:51:39;0;50	07529;8	55116;0;0;66;
$GPXUP;3635;09:51:40;0;50	07544;8	55125;0;0;65;
$GPXUP;3635;09:51:41;0;50	07559;8	55133;0;0;62;
$GPXUP;3635;09:51:42;0;50	07573;8	5514;0;0;59;
$GPXUP;3635;09:51:43;0;50	07586;8	55146;0;0;54;
$GPXUP;3635;09:51:44;0;50	07599;8	55152;0;0;56;
$GPXUP;3635;09:51:45;0;50	07611;8	55161;0;0;54;
$GPXUP;3635;09:51:46;0;50	07621;8	55174;0;0;57;
$GPXUP;3635;09:51:47;0;50	07632;8	55191;0;0;64;
$GPXUP;3635;09:51:48;0;50	07642;8	55211;0;0;65;
$GPXUP;3635;09:51:49;0;50	07652;8	55231;0;0;64;
$GPXUP;3635;09:51:50;0;50	07665;8	55246;0;0;64;
$GPXUP;3635;09:51:51;0;50	07678;8	55256;0;0;61;
$GPXUP;3635;09:51:52;0;50	07693;8	55264;0;0;62;
$GPXUP;3635;09:51:53;0;50	07706;8	55275;0;0;60;
$GPXUP;3635;09:51:54;0;50	0772;8	55289;0;0;67;
$GPXUP;3635;09:51:55;0;50	07733;8	55305;0;0;70;
$GPXUP;3635;09:51:56;0;50	07747;8	55322;0;0;69;
$GPXUP;3635;09:51:57;0;50	0776;8	55339;0;0;68;
$GPXUP;3635;09:51:58;0;50	07773;8	55356;0;0;67;
$GPXUP;3635;09:51:59;0;50	07787;8	55373;0;0;68;
$GPXUP;3635;09:52:00;0;50	078;8	55389;0;0;66;
$GPXUP;3635;09:52:01;0;50	07813;8	55406;0;0;66;
$GPXUP;3635;09:52:02;0;50	07825;8	55423;0;0;66;
$GPXUP;3635;09:52:03;0;50	07835;8	55443;0;0;69;
$GPXUP;3635;09:52:04;0;50	07846;8	55465;0;0;70;
$GPXUP;3635;09:52:05;0;50	07858;8	55484;0;0;70;
$GPXUP;3635;09:52:06;0;50	07871;8	55501;0;0;66;
$GPXUP;3635;09:52:07;0;50	07884;8	55517;0;0;64;
$GPXUP;3635;09:52:08;0;50	07896;8	55534;0;0;64;
$GPXUP;3635;09:52:09;0;50	07909;8	5555;0;0;67;
$GPXUP;3635;09:52:10;0;50	07923;8	55565;0;0;66;
$GPXUP;3635;09:52:11;0;50	07935;8	55578;0;0;59;
$GPXUP;3635;09:52:12;0;50	07947;8	55593;0;0;57;
$GPXUP;3635;09:52:13;0;50	07959;8	55603;0;0;54;
$GPXUP;3635;09:52:14;0;50	07972;8	55607;0;0;54;
$GPXUP;3635;09:52:15;0;50	07985;8	55611;0;0;56;
$GPXUP;3635;09:52:16;0;50	07998;8	55619;0;0;58;
$GPXUP;3635;09:52:17;0;50	0801;8	55629;0;0;55;
$GPXUP;3635;09:52:18;0;50	08021;8	55641;0;0;55;
$GPXUP;3635;09:52:19;0;50	08034;8	55651;0;0;58;
$GPXUP;3635;09:52:20;0;50	08048;8	55656;0;0;58;
$GPXUP;3635;09:52:21;0;50	08063;8	55659;0;0;58;
$GPXUP;3635;09:52:22;0;50	08077;8	5566;0;0;55;
$GPXUP;3635;09:52:23;0;50	0809;8	55664;0;0;52;
$GPXUP;3635;09:52:24;0;50	08103;8	55673;0;0;56;
$GPXUP;3635;09:52:25;0;50	08115;8	55685;0;0;58;
$GPXUP;3635;09:52:26;0;50	08127;8	55697;0;0;59;
$GPXUP;3635;09:52:27;0;50	08139;8	55711;0;0;61;
$GPXUP;3635;09:52:28;0;50	08152;8	55723;0;0;59;
$GPXUP;3635;09:52:29;0;50	08166;8	55732;0;0;60;
$GPXUP;3635;09:52:30;0;50	08181;8	55736;0;0;61;
$GPXUP;3635;09:52:31;0;50	08196;8	55739;0;0;62;
$GPXUP;3635;09:52:32;0;50	08211;8	55744;0;0;60;
$GPXUP;3635;09:52:33;0;50	08225;8	55755;0;0;63;
$GPXUP;3635;09:52:34;0;50	08238;8	5577;0;0;63;
$GPXUP;3635;09:52:35;0;50	0825;8	55786;0;0;64;
$GPXUP;3635;09:52:36;0;50	08262;8	55803;0;0;61;
$GPXUP;3635;09:52:37;0;50	08272;8	55821;0;0;62;
$GPXUP;3635;09:52:38;0;50	08283;8	55839;0;0;62;
$GPXUP;3635;09:52:39;0;50	08295;8	55855;0;0;62;
$GPXUP;3635;09:52:40;0;50	08307;8	55871;0;0;63;
$GPXUP;3635;09:52:41;0;50	08318;8	55889;0;0;64;
$GPXUP;3635;09:52:42;0;50	08327;8	5591;0;0;64;
$GPXUP;3635;09:52:43;0;50	08335;8	55932;0;0;64;
$GPXUP;3635;09:52:44;0;50	08342;8	55954;0;0;63;
$GPXUP;3635;09:52:45;0;50	0835;8	55976;0;0;65;
$GPXUP;3635;09:52:46;0;50	08358;8	55998;0;0;67;
$GPXUP;3635;09:52:47;0;50	08367;8	56022;0;0;68;
$GPXUP;3635;09:52:48;0;50	08375;8	56045;0;0;68;
$GPXUP;3635;09:52:49;0;50	08384;8	56066;0;0;64;
$GPXUP;3635;09:52:50;0;50	08394;8	56086;0;0;64;
$GPXUP;3635;09:52:51;0;50	08404;8	56107;0;0;70;
$GPXUP;3635;09:52:52;0;50	08412;8	56129;0;0;67;
$GPXUP;3635;09:52:53;0;50	08418;8	56154;0;0;65;
$GPXUP;3635;09:52:54;0;50	08424;8	56178;0;0;65;
$GPXUP;3635;09:52:55;0;50	08428;8	56202;0;0;62;
$GPXUP;3635;09:52:56;0;50	08433;8	56225;0;0;62;
$GPXUP;3635;09:52:57;0;50	0844;8	56246;0;0;63;
$GPXUP;3635;09:52:58;0;50	08447;8	56268;0;0;62;
$GPXUP;3635;09:52:59;0;50	08453;8	5629;0;0;59;
$GPXUP;3635;09:53:00;0;50	0846;8	5631;0;0;61;
$GPXUP;3635;09:53:01;0;50	08468;8	5633;0;0;60;
$GPXUP;3635;09:53:02;0;50	08478;8	56346;0;0;56;
$GPXUP;3635;09:53:03;0;50	08486;8	56364;0;0;56;
$GPXUP;3635;09:53:04;0;50	0849;8	56385;0;0;58;
$GPXUP;3635;09:53:05;0;50	08492;8	56407;0;0;59;
$GPXUP;3635;09:53:06;0;50	08495;8	56429;0;0;59;
$GPXUP;3635;09:53:07;0;50	085;8	56449;0;0;56;
$GPXUP;3635;09:53:08;0;50	08507;8	56468;0;0;54;
$GPXUP;3635;09:53:09;0;50	08514;8	56485;0;0;51;
$GPXUP;3635;09:53:10;0;50	08524;8	56499;0;0;53;
$GPXUP;3635;09:53:11;0;50	08535;8	56512;0;0;57;
$GPXUP;3635;09:53:12;0;50	08547;8	56524;0;0;60;
$GPXUP;3635;09:53:13;0;50	0856;8	56532;0;0;55;
$GPXUP;3635;09:53:14;0;50	08572;8	56541;0;0;55;
$GPXUP;3635;09:53:15;0;50	0858;8	56559;0;0;55;
$GPXUP;3635;09:53:16;0;50	08583;8	5658;0;0;54;
$GPXUP;3635;09:53:17;0;50	08586;8	566;0;0;53;
$GPXUP;3635;09:53:18;0;50	08591;8	56619;0;0;52;
$GPXUP;3635;09:53:19;0;50	08598;8	56635;0;0;50;
$GPXUP;3635;09:53:20;0;50	08605;8	5665;0;0;50;
$GPXUP;3635;09:53:21;0;50	08613;8	56664;0;0;49;
$GPXUP;3635;09:53:22;0;50	08622;8	56677;0;0;47;
$GPXUP;3635;09:53:23;0;50	08629;8	56692;0;0;49;
$GPXUP;3635;09:53:24;0;50	08634;8	5671;0;0;53;
$GPXUP;3635;09:53:25;0;50	08639;8	5673;0;0;57;
$GPXUP;3635;09:53:26;0;50	08641;8	56752;0;0;56;
$GPXUP;3635;09:53:27;0;50	08639;8	56773;0;0;57;
$GPXUP;3635;09:53:28;0;50	08634;8	56794;0;0;56;
$GPXUP;3635;09:53:29;0;50	0863;8	56814;0;0;54;
$GPXUP;3635;09:53:30;0;50	08629;8	56835;0;0;53;
$GPXUP;3635;09:53:31;0;50	08632;8	56855;0;0;56;
$GPXUP;3635;09:53:32;0;50	08636;8	56875;0;0;54;
$GPXUP;3635;09:53:33;0;50	0864;8	56895;0;0;53;
$GPXUP;3635;09:53:34;0;50	08642;8	56915;0;0;56;
$GPXUP;3635;09:53:35;0;50	08643;8	56937;0;0;57;
$GPXUP;3635;09:53:36;0;50	08646;8	56958;0;0;56;
$GPXUP;3635;09:53:37;0;50	08651;8	56979;0;0;56;
$GPXUP;3635;09:53:38;0;50	08657;8	56998;0;0;56;
$GPXUP;3635;09:53:39;0;50	08662;8	57018;0;0;57;
$GPXUP;3635;09:53:40;0;50	08666;8	5704;0;0;58;
$GPXUP;3635;09:53:41;0;50	08668;8	57062;0;0;58;
$GPXUP;3635;09:53:42;0;50	0867;8	57084;0;0;58;
$GPXUP;3635;09:53:43;0;50	08676;8	57105;0;0;57;
$GPXUP;3635;09:53:44;0;50	08685;8	57121;0;0;56;
$GPXUP;3635;09:53:45;0;50	08695;8	57136;0;0;56;
$GPXUP;3635;09:53:46;0;50	08706;8	5715;0;0;56;
$GPXUP;3635;09:53:47;0;50	08715;8	57165;0;0;56;
$GPXUP;3635;09:53:48;0;50	08724;8	57182;0;0;59;
$GPXUP;3635;09:53:49;0;50	08736;8	57198;0;0;65;
$GPXUP;3635;09:53:50;0;50	0875;8	5721;0;0;64;
$GPXUP;3635;09:53:51;0;50	08762;8	57223;0;0;58;
$GPXUP;3635;09:53:52;0;50	08771;8	5724;0;0;54;
$GPXUP;3635;09:53:53;0;50	08777;8	57259;0;0;53;
$GPXUP;3635;09:53:54;0;50	08782;8	57278;0;0;54;
$GPXUP;3635;09:53:55;0;50	08789;8	57298;0;0;56;
$GPXUP;3635;09:53:56;0;50	08796;8	57316;0;0;57;
$GPXUP;3635;09:53:57;0;50	08802;8	57336;0;0;57;
$GPXUP;3635;09:53:58;0;50	08806;8	57358;0;0;61;
$GPXUP;3635;09:53:59;0;50	0881;8	57381;0;0;62;
$GPXUP;3635;09:54:00;0;50	08815;8	57404;0;0;65;
$GPXUP;3635;09:54:01;0;50	08823;8	57426;0;0;65;
$GPXUP;3635;09:54:02;0;50	08832;8	57448;0;0;64;
$GPXUP;3635;09:54:03;0;50	0884;8	57468;0;0;64;
$GPXUP;3635;09:54:04;0;50	08849;8	57489;0;0;61;
$GPXUP;3635;09:54:05;0;50	08858;8	57506;0;0;56;
$GPXUP;3635;09:54:06;0;50	08869;8	5752;0;0;54;
$GPXUP;3635;09:54:07;0;50	0888;8	57532;0;0;55;
$GPXUP;3635;09:54:08;0;50	08891;8	57545;0;0;55;
$GPXUP;3635;09:54:09;0;50	08901;8	57559;0;0;54;
$GPXUP;3635;09:54:10;0;50	08909;8	57576;0;0;54;
$GPXUP;3635;09:54:11;0;50	08915;8	57595;0;0;57;
$GPXUP;3635;09:54:12;0;50	08918;8	57617;0;0;58;
$GPXUP;3635;09:54:13;0;50	08918;8	5764;0;0;58;
$GPXUP;3635;09:54:14;0;50	0892;8	57662;0;0;57;
$GPXUP;3635;09:54:15;0;50	08926;8	57682;0;0;57;
$GPXUP;3635;09:54:16;0;50	08935;8	57699;0;0;58;
$GPXUP;3635;09:54:17;0;50	08946;8	57714;0;0;59;
$GPXUP;3635;09:54:18;0;50	08958;8	57729;0;0;63;
$GPXUP;3635;09:54:19;0;50	08971;8	57743;0;0;67;
$GPXUP;3635;09:54:20;0;50	08983;8	5776;0;0;62;
$GPXUP;3635;09:54:21;0;50	08993;8	57779;0;0;65;
$GPXUP;3635;09:54:22;0;50	09001;8	578;0;0;63;
$GPXUP;3635;09:54:23;0;50	09008;8	57822;0;0;63;
$GPXUP;3635;09:54:24;0;50	09015;8	57844;0;0;62;
$GPXUP;3635;09:54:25;0;50	09023;8	57865;0;0;62;
$GPXUP;3635;09:54:26;0;50	09032;8	57885;0;0;64;
$GPXUP;3635;09:54:27;0;50	09043;8	57903;0;0;64;
$GPXUP;3635;09:54:28;0;50	09054;8	57921;0;0;67;
$GPXUP;3635;09:54:29;0;50	09064;8	57943;0;0;66;
$GPXUP;3635;09:54:30;0;50	09072;8	57965;0;0;64;
$GPXUP;3635;09:54:31;0;50	0908;8	57986;0;0;62;
$GPXUP;3635;09:54:32;0;50	09087;8	58008;0;0;63;
$GPXUP;3635;09:54:33;0;50	09094;8	5803;0;0;66;
$GPXUP;3635;09:54:34;0;50	09102;8	58053;0;0;66;
$GPXUP;3635;09:54:35;0;50	0911;8	58076;0;0;66;
$GPXUP;3635;09:54:36;0;50	09118;8	58098;0;0;63;
$GPXUP;3635;09:54:37;0;50	09125;8	58119;0;0;61;
$GPXUP;3635;09:54:38;0;50	09132;8	5814;0;0;58;
$GPXUP;3635;09:54:39;0;50	09139;8	58161;0;0;59;
$GPXUP;3635;09:54:40;0;50	09146;8	58182;0;0;60;
$GPXUP;3635;09:54:41;0;50	09153;8	58203;0;0;62;
$GPXUP;3635;09:54:42;0;50	0916;8	58224;0;0;63;
$GPXUP;3635;09:54:43;0;50	09166;8	58246;0;0;63;
$GPXUP;3635;09:54:44;0;50	09174;8	58268;0;0;62;
$GPXUP;3635;09:54:45;0;50	09182;8	58288;0;0;62;
$GPXUP;3635;09:54:46;0;50	0919;8	58308;0;0;62;
$GPXUP;3635;09:54:47;0;50	09199;8	58328;0;0;61;
$GPXUP;3635;09:54:48;0;50	09206;8	5835;0;0;64;
$GPXUP;3635;09:54:49;0;50	09211;8	58374;0;0;65;
$GPXUP;3635;09:54:50;0;50	09214;8	58399;0;0;67;
$GPXUP;3635;09:54:51;0;50	09219;8	58424;0;0;66;
$GPXUP;3635;09:54:52;0;50	09225;8	58447;0;0;63;
$GPXUP;3635;09:54:53;0;50	09232;8	58469;0;0;61;
$GPXUP;3635;09:54:54;0;50	09239;8	58489;0;0;61;
$GPXUP;3635;09:54:55;0;50	09247;8	58508;0;0;60;
$GPXUP;3635;09:54:56;0;50	09255;8	58528;0;0;57;
$GPXUP;3635;09:54:57;0;50	09264;8	58545;0;0;62;
$GPXUP;3635;09:54:58;0;50	09276;8	58562;0;0;64;
$GPXUP;3635;09:54:59;0;50	09287;8	5858;0;0;65;
$GPXUP;3635;09:55:00;0;50	09294;8	58602;0;0;66;
$GPXUP;3635;09:55:01;0;50	093;8	58626;0;0;64;
$GPXUP;3635;09:55:02;0;50	09304;8	5865;0;0;65;
$GPXUP;3635;09:55:03;0;50	0931;8	58673;0;0;65;
$GPXUP;3635;09:55:04;0;50	09317;8	58696;0;0;65;
$GPXUP;3635;09:55:05;0;50	09324;8	58718;0;0;62;
$GPXUP;3635;09:55:06;0;50	09331;8	5874;0;0;61;
$GPXUP;3635;09:55:07;0;50	09338;8	5876;0;0;61;
$GPXUP;3635;09:55:08;0;50	09347;8	58779;0;0;61;
$GPXUP;3635;09:55:09;0;50	09357;8	58797;0;0;61;
$GPXUP;3635;09:55:10;0;50	09368;8	58813;0;0;61;
$GPXUP;3635;09:55:11;0;50	09379;8	5883;0;0;61;
$GPXUP;3635;09:55:12;0;50	09389;8	58848;0;0;61;
$GPXUP;3635;09:55:13;0;50	09399;8	58866;0;0;62;
$GPXUP;3635;09:55:14;0;50	09409;8	58884;0;0;63;
$GPXUP;3635;09:55:15;0;50	09421;8	589;0;0;63;
$GPXUP;3635;09:55:16;0;50	09432;8	58917;0;0;64;
$GPXUP;3635;09:55:17;0;50	09443;8	58936;0;0;67;
$GPXUP;3635;09:55:18;0;50	09454;8	58957;0;0;68;
$GPXUP;3635;09:55:19;0;50	09464;8	58978;0;0;68;
$GPXUP;3635;09:55:20;0;50	09473;8	59;0;0;66;
$GPXUP;3635;09:55:21;0;50	09481;8	59022;0;0;65;
$GPXUP;3635;09:55:22;0;50	09488;8	59045;0;0;64;
$GPXUP;3635;09:55:23;0;50	09494;8	59068;0;0;65;
$GPXUP;3635;09:55:24;0;50	09498;8	59093;0;0;67;
$GPXUP;3635;09:55:25;0;50	09504;8	59118;0;0;68;
$GPXUP;3635;09:55:26;0;50	0951;8	59144;0;0;69;
$GPXUP;3635;09:55:27;0;50	09518;8	59167;0;0;66;
$GPXUP;3635;09:55:28;0;50	09526;8	59188;0;0;63;
$GPXUP;3635;09:55:29;0;50	09534;8	59209;0;0;62;
$GPXUP;3635;09:55:30;0;50	09542;8	59231;0;0;63;
$GPXUP;3635;09:55:31;0;50	09548;8	59254;0;0;65;
$GPXUP;3635;09:55:32;0;50	09554;8	59278;0;0;66;
$GPXUP;3635;09:55:33;0;50	0956;8	59302;0;0;68;
$GPXUP;3635;09:55:34;0;50	09569;8	59326;0;0;70;
$GPXUP;3635;09:55:35;0;50	0958;8	59346;0;0;67;
$GPXUP;3635;09:55:36;0;50	09591;8	59365;0;0;67;
$GPXUP;3635;09:55:37;0;50	09602;8	59386;0;0;69;
$GPXUP;3635;09:55:38;0;50	09612;8	59407;0;0;67;
$GPXUP;3635;09:55:39;0;50	09622;8	59428;0;0;71;
$GPXUP;3635;09:55:40;0;50	09631;8	59453;0;0;74;
$GPXUP;3635;09:55:41;0;50	0964;8	59478;0;0;74;
$GPXUP;3635;09:55:42;0;50	0965;8	59504;0;0;75;
$GPXUP;3635;09:55:43;0;50	09661;8	59527;0;0;74;
$GPXUP;3635;09:55:44;0;50	09672;8	59549;0;0;73;
$GPXUP;3635;09:55:45;0;50	09683;8	59572;0;0;72;
$GPXUP;3635;09:55:46;0;50	09694;8	59594;0;0;74;
$GPXUP;3635;09:55:47;0;50	09705;8	59616;0;0;70;
$GPXUP;3635;09:55:48;0;50	09714;8	5964;0;0;69;
$GPXUP;3635;09:55:49;0;50	09723;8	59662;0;0;68;
$GPXUP;3635;09:55:50;0;50	09734;8	59683;0;0;67;
$GPXUP;3635;09:55:51;0;50	09746;8	59699;0;0;64;
$GPXUP;3635;09:55:52;0;50	09758;8	59714;0;0;62;
$GPXUP;3635;09:55:53;0;50	09768;8	59731;0;0;59;
$GPXUP;3635;09:55:54;0;50	09776;8	59749;0;0;57;
$GPXUP;3635;09:55:55;0;50	09786;8	59766;0;0;58;
$GPXUP;3635;09:55:56;0;50	09797;8	5978;0;0;59;
$GPXUP;3635;09:55:57;0;50	09809;8	59794;0;0;59;
$GPXUP;3635;09:55:58;0;50	09822;8	59806;0;0;58;
$GPXUP;3635;09:55:59;0;50	09836;8	59815;0;0;61;
$GPXUP;3635;09:56:00;0;50	09851;8	59822;0;0;60;
$GPXUP;3635;09:56:01;0;50	09865;8	5983;0;0;64;
$GPXUP;3635;09:56:02;0;50	09877;8	59844;0;0;63;
$GPXUP;3635;09:56:03;0;50	09887;8	59864;0;0;61;
$GPXUP;3635;09:56:04;0;50	09897;8	59879;0;0;61;
$GPXUP;3635;09:56:05;0;50	09908;8	59897;0;0;63;
$GPXUP;3635;09:56:06;0;50	09919;8	59914;0;0;63;
$GPXUP;3635;09:56:07;0;50	0993;8	59933;0;0;66;
$GPXUP;3635;09:56:08;0;50	0994;8	59953;0;0;63;
$GPXUP;3635;09:56:09;0;50	09949;8	59971;0;0;57;
$GPXUP;3635;09:56:10;0;50	09959;8	59987;0;0;59;
$GPXUP;3635;09:56:11;0;50	0997;8	60003;0;0;59;
$GPXUP;3635;09:56:12;0;50	09979;8	60021;0;0;61;
$GPXUP;3635;09:56:13;0;50	09987;8	60042;0;0;65;
$GPXUP;3635;09:56:14;0;50	09996;8	60064;0;0;67;
$GPXUP;3635;09:56:15;0;50	10007;8	60086;0;0;68;
$GPXUP;3635;09:56:16;0;50	10016;8	60109;0;0;71;
$GPXUP;3635;09:56:17;0;50	10022;8	60135;0;0;73;
$GPXUP;3635;09:56:18;0;50	10025;8	60163;0;0;72;
$GPXUP;3635;09:56:19;0;50	10028;8	6019;0;0;70;
$GPXUP;3635;09:56:20;0;50	10034;8	60215;0;0;68;
$GPXUP;3635;09:56:21;0;50	10042;8	60239;0;0;67;
$GPXUP;3635;09:56:22;0;50	1005;8	60261;0;0;68;
$GPXUP;3635;09:56:23;0;50	10058;8	60284;0;0;67;
$GPXUP;3635;09:56:24;0;50	10065;8	60309;0;0;69;
$GPXUP;3635;09:56:25;0;50	10072;8	60333;0;0;70;
$GPXUP;3635;09:56:26;0;50	10083;8	60355;0;0;73;
$GPXUP;3635;09:56:27;0;50	10096;8	60376;0;0;73;
$GPXUP;3635;09:56:28;0;50	10108;8	60396;0;0;73;
$GPXUP;3635;09:56:29;0;50	1012;8	60417;0;0;72;
$GPXUP;3635;09:56:30;0;50	10131;8	60439;0;0;70;
$GPXUP;3635;09:56:31;0;50	10141;8	60462;0;0;71;
$GPXUP;3635;09:56:32;0;50	1015;8	60486;0;0;72;
$GPXUP;3635;09:56:33;0;50	1016;8	60509;0;0;71;
$GPXUP;3635;09:56:34;0;50	10171;8	60531;0;0;71;
$GPXUP;3635;09:56:35;0;50	10179;8	60555;0;0;70;
$GPXUP;3635;09:56:36;0;50	10187;8	6058;0;0;72;
$GPXUP;3635;09:56:37;0;50	10197;8	60604;0;0;72;
$GPXUP;3635;09:56:38;0;50	10205;8	60629;0;0;72;
$GPXUP;3635;09:56:39;0;50	10212;8	60655;0;0;71;
$GPXUP;3635;09:56:40;0;50	10219;8	6068;0;0;70;
$GPXUP;3635;09:56:41;0;50	10226;8	60704;0;0;68;
$GPXUP;3635;09:56:42;0;50	10233;8	60727;0;0;66;
$GPXUP;3635;09:56:43;0;50	1024;8	6075;0;0;64;
$GPXUP;3635;09:56:44;0;50	10247;8	60772;0;0;63;
$GPXUP;3635;09:56:45;0;50	10254;8	60794;0;0;64;
$GPXUP;3635;09:56:46;0;50	1026;8	60816;0;0;64;
$GPXUP;3635;09:56:47;0;50	10267;8	60839;0;0;63;
$GPXUP;3635;09:56:48;0;50	10274;8	60862;0;0;67;
$GPXUP;3635;09:56:49;0;50	10282;8	60884;0;0;69;
$GPXUP;3635;09:56:50;0;50	10292;8	60907;0;0;70;
$GPXUP;3635;09:56:51;0;50	10301;8	60931;0;0;73;
$GPXUP;3635;09:56:52;0;50	1031;8	60956;0;0;74;
$GPXUP;3635;09:56:53;0;50	10319;8	60981;0;0;71;
$GPXUP;3635;09:56:54;0;50	10326;8	61005;0;0;70;
$GPXUP;3635;09:56:55;0;50	10336;8	61027;0;0;68;
$GPXUP;3635;09:56:56;0;50	10348;8	61046;0;0;67;
$GPXUP;3635;09:56:57;0;50	10361;8	61062;0;0;66;
$GPXUP;3635;09:56:58;0;50	10375;8	61079;0;0;71;
$GPXUP;3635;09:56:59;0;50	10387;8	61097;0;0;68;
$GPXUP;3635;09:57:00;0;50	10398;8	61117;0;0;66;
$GPXUP;3635;09:57:01;0;50	10408;8	61136;0;0;63;
$GPXUP;3635;09:57:02;0;50	10418;8	61153;0;0;58;
$GPXUP;3635;09:57:03;0;50	1043;8	61166;0;0;60;
$GPXUP;3635;09:57:04;0;50	10443;8	6118;0;0;58;
$GPXUP;3635;09:57:05;0;50	10455;8	61194;0;0;61;
$GPXUP;3635;09:57:06;0;50	10466;8	61212;0;0;67;
$GPXUP;3635;09:57:07;0;50	10476;8	61233;0;0;66;
$GPXUP;3635;09:57:08;0;50	10485;8	61253;0;0;64;
$GPXUP;3635;09:57:09;0;50	10494;8	61273;0;0;62;
$GPXUP;3635;09:57:10;0;50	10505;8	6129;0;0;62;
$GPXUP;3635;09:57:11;0;50	10518;8	61303;0;0;64;
$GPXUP;3635;09:57:12;0;50	10533;8	6131;0;0;62;
$GPXUP;3635;09:57:13;0;50	10549;8	61314;0;0;62;
$GPXUP;3635;09:57:14;0;50	10564;8	61318;0;0;61;
$GPXUP;3635;09:57:15;0;50	10578;8	61323;0;0;57;
$GPXUP;3635;09:57:16;0;50	10591;8	61331;0;0;57;
$GPXUP;3635;09:57:17;0;50	10604;8	61342;0;0;57;
$GPXUP;3635;09:57:18;0;50	10616;8	61355;0;0;58;
$GPXUP;3635;09:57:19;0;50	10627;8	61367;0;0;58;
$GPXUP;3635;09:57:20;0;50	10639;8	61381;0;0;56;
$GPXUP;3635;09:57:21;0;50	10648;8	61398;0;0;59;
$GPXUP;3635;09:57:22;0;50	10656;8	61419;0;0;61;
$GPXUP;3635;09:57:23;0;50	10664;8	61439;0;0;60;
$GPXUP;3635;09:57:24;0;50	10674;8	61457;0;0;62;
$GPXUP;3635;09:57:25;0;50	10684;8	61476;0;0;61;
$GPXUP;3635;09:57:26;0;50	10691;8	61499;0;0;65;
$GPXUP;3635;09:57:27;0;50	10698;8	61523;0;0;69;
$GPXUP;3635;09:57:28;0;50	10704;8	61548;0;0;68;
$GPXUP;3635;09:57:29;0;50	10709;8	61573;0;0;66;
$GPXUP;3635;09:57:30;0;50	10712;8	61598;0;0;67;
$GPXUP;3635;09:57:31;0;50	10715;8	61625;0;0;67;
$GPXUP;3635;09:57:32;0;50	10719;8	6165;0;0;69;
$GPXUP;3635;09:57:33;0;50	10726;8	61674;0;0;70;
$GPXUP;3635;09:57:34;0;50	10736;8	61695;0;0;64;
$GPXUP;3635;09:57:35;0;50	10746;8	61712;0;0;60;
$GPXUP;3635;09:57:36;0;50	10756;8	61728;0;0;57;
$GPXUP;3635;09:57:37;0;50	10766;8	61745;0;0;57;
$GPXUP;3635;09:57:38;0;50	10773;8	61765;0;0;63;
$GPXUP;3635;09:57:39;0;50	10782;8	61786;0;0;65;
$GPXUP;3635;09:57:40;0;50	10795;8	61803;0;0;65;
$GPXUP;3635;09:57:41;0;50	10809;8	61815;0;0;63;
$GPXUP;3635;09:57:42;0;50	10822;8	61828;0;0;65;
$GPXUP;3635;09:57:43;0;50	10833;8	61846;0;0;66;
$GPXUP;3635;09:57:44;0;50	10844;8	61865;0;0;64;
$GPXUP;3635;09:57:45;0;50	10855;8	61882;0;0;65;
$GPXUP;3635;09:57:46;0;50	10867;8	61898;0;0;64;
$GPXUP;3635;09:57:47;0;50	10878;8	61917;0;0;66;
$GPXUP;3635;09:57:48;0;50	10888;8	61938;0;0;68;
$GPXUP;3635;09:57:49;0;50	10897;8	6196;0;0;70;
$GPXUP;3635;09:57:50;0;50	10906;8	61984;0;0;69;
$GPXUP;3635;09:57:51;0;50	10916;8	62007;0;0;69;
$GPXUP;3635;09:57:52;0;50	10927;8	62028;0;0;67;
$GPXUP;3635;09:57:53;0;50	1094;8	62046;0;0;68;
$GPXUP;3635;09:57:54;0;50	10953;8	62062;0;0;69;
$GPXUP;3635;09:57:55;0;50	10965;8	62081;0;0;66;
$GPXUP;3635;09:57:56;0;50	10975;8	62102;0;0;68;
$GPXUP;3635;09:57:57;0;50	10984;8	62124;0;0;66;
$GPXUP;3635;09:57:58;0;50	10994;8	62144;0;0;67;
$GPXUP;3635;09:57:59;0;50	11006;8	62162;0;0;66;
$GPXUP;3635;09:58:00;0;50	11018;8	62178;0;0;64;
$GPXUP;3635;09:58:01;0;50	11029;8	62196;0;0;61;
$GPXUP;3635;09:58:02;0;50	11037;8	62217;0;0;67;
$GPXUP;3635;09:58:03;0;50	11046;8	62239;0;0;68;
$GPXUP;3635;09:58:04;0;50	11056;8	62259;0;0;68;
$GPXUP;3635;09:58:05;0;50	11066;8	6228;0;0;66;
$GPXUP;3635;09:58:06;0;50	11076;8	62299;0;0;65;
$GPXUP;3635;09:58:07;0;50	1109;8	62315;0;0;66;
$GPXUP;3635;09:58:08;0;50	11104;8	62328;0;0;69;
$GPXUP;3635;09:58:09;0;50	11119;8	62341;0;0;69;
$GPXUP;3635;09:58:10;0;50	11133;8	62354;0;0;63;
$GPXUP;3635;09:58:11;0;50	11146;8	62369;0;0;65;
$GPXUP;3635;09:58:12;0;50	11157;8	62387;0;0;67;
$GPXUP;3635;09:58:13;0;50	1117;8	62406;0;0;70;
$GPXUP;3635;09:58:14;0;50	11184;8	62422;0;0;73;
$GPXUP;3635;09:58:15;0;50	112;8	62437;0;0;72;
$GPXUP;3635;09:58:16;0;50	11215;8	62451;0;0;71;
$GPXUP;3635;09:58:17;0;50	1123;8	62466;0;0;70;
$GPXUP;3635;09:58:18;0;50	11244;8	62483;0;0;71;
$GPXUP;3635;09:58:19;0;50	11258;8	625;0;0;73;
$GPXUP;3635;09:58:20;0;50	11273;8	62515;0;0;72;
$GPXUP;3635;09:58:21;0;50	11288;8	6253;0;0;70;
$GPXUP;3635;09:58:22;0;50	11304;8	62543;0;0;69;
$GPXUP;3635;09:58:23;0;50	1132;8	62552;0;0;68;
$GPXUP;3635;09:58:24;0;50	11336;8	6256;0;0;70;
$GPXUP;3635;09:58:25;0;50	11353;8	62568;0;0;72;
$GPXUP;3635;09:58:26;0;50	11369;8	62578;0;0;65;
$GPXUP;3635;09:58:27;0;50	11382;8	62592;0;0;64;
$GPXUP;3635;09:58:28;0;50	11392;8	62611;0;0;61;
$GPXUP;3635;09:58:29;0;50	11403;8	62627;0;0;59;
$GPXUP;3635;09:58:30;0;50	11417;8	62636;0;0;61;
$GPXUP;3635;09:58:31;0;50	11432;8	62639;0;0;61;
$GPXUP;3635;09:58:32;0;50	11447;8	62642;0;0;61;
$GPXUP;3635;09:58:33;0;50	11462;8	62644;0;0;59;
$GPXUP;3635;09:58:34;0;50	11476;8	62652;0;0;60;
$GPXUP;3635;09:58:35;0;50	11489;8	62664;0;0;61;
$GPXUP;3635;09:58:36;0;50	115;8	62679;0;0;62;
$GPXUP;3635;09:58:37;0;50	1151;8	62697;0;0;63;
$GPXUP;3635;09:58:38;0;50	1152;8	62717;0;0;63;
$GPXUP;3635;09:58:39;0;50	11532;8	62734;0;0;63;
$GPXUP;3635;09:58:40;0;50	11546;8	62746;0;0;64;
$GPXUP;3635;09:58:41;0;50	1156;8	62758;0;0;65;
$GPXUP;3635;09:58:42;0;50	11572;8	62774;0;0;60;
$GPXUP;3635;09:58:43;0;50	11582;8	62792;0;0;63;
$GPXUP;3635;09:58:44;0;50	11591;8	62813;0;0;64;
$GPXUP;3635;09:58:45;0;50	116;8	62834;0;0;65;
$GPXUP;3635;09:58:46;0;50	11609;8	62856;0;0;66;
$GPXUP;3635;09:58:47;0;50	11619;8	62877;0;0;68;
$GPXUP;3635;09:58:48;0;50	11629;8	62897;0;0;67;
$GPXUP;3635;09:58:49;0;50	11639;8	62918;0;0;65;
$GPXUP;3635;09:58:50;0;50	11649;8	62938;0;0;65;
$GPXUP;3635;09:58:51;0;50	1166;8	62957;0;0;64;
$GPXUP;3635;09:58:52;0;50	1167;8	62976;0;0;67;
$GPXUP;3635;09:58:53;0;50	11682;8	62996;0;0;68;
$GPXUP;3635;09:58:54;0;50	11694;8	63015;0;0;69;
$GPXUP;3635;09:58:55;0;50	11704;8	63036;0;0;69;
$GPXUP;3635;09:58:56;0;50	11712;8	6306;0;0;71;
$GPXUP;3635;09:58:57;0;50	1172;8	63085;0;0;70;
$GPXUP;3635;09:58:58;0;50	11727;8	6311;0;0;69;
$GPXUP;3635;09:58:59;0;50	11736;8	63134;0;0;71;
$GPXUP;3635;09:59:00;0;50	11746;8	63157;0;0;70;
$GPXUP;3635;09:59:01;0;50	11756;8	63179;0;0;70;
$GPXUP;3635;09:59:02;0;50	11765;8	63202;0;0;69;
$GPXUP;3635;09:59:03;0;50	11775;8	63225;0;0;70;
$GPXUP;3635;09:59:04;0;50	11786;8	63246;0;0;69;
$GPXUP;3635;09:59:05;0;50	11794;8	6327;0;0;71;
$GPXUP;3635;09:59:06;0;50	11802;8	63295;0;0;71;
$GPXUP;3635;09:59:07;0;50	11809;8	6332;0;0;71;
$GPXUP;3635;09:59:08;0;50	11816;8	63346;0;0;70;
$GPXUP;3635;09:59:09;0;50	11824;8	63371;0;0;69;
$GPXUP;3635;09:59:10;0;50	11831;8	63395;0;0;70;
$GPXUP;3635;09:59:11;0;50	11839;8	6342;0;0;70;
$GPXUP;3635;09:59:12;0;50	11846;8	63445;0;0;71;
$GPXUP;3635;09:59:13;0;50	11855;8	63469;0;0;70;
$GPXUP;3635;09:59:14;0;50	11864;8	63493;0;0;71;
$GPXUP;3635;09:59:15;0;50	11873;8	63517;0;0;71;
$GPXUP;3635;09:59:16;0;50	11881;8	63542;0;0;71;
$GPXUP;3635;09:59:17;0;50	11888;8	63567;0;0;70;
$GPXUP;3635;09:59:18;0;50	11893;8	63593;0;0;70;
$GPXUP;3635;09:59:19;0;50	11899;8	63619;0;0;72;
$GPXUP;3635;09:59:20;0;50	11906;8	63645;0;0;72;
$GPXUP;3635;09:59:21;0;50	11916;8	63669;0;0;72;
$GPXUP;3635;09:59:22;0;50	11926;8	63693;0;0;73;
$GPXUP;3635;09:59:23;0;50	11936;8	63716;0;0;74;
$GPXUP;3635;09:59:24;0;50	11946;8	63741;0;0;74;
$GPXUP;3635;09:59:25;0;50	11955;8	63765;0;0;72;
$GPXUP;3635;09:59:26;0;50	11964;8	63789;0;0;71;
$GPXUP;3635;09:59:27;0;50	11974;8	63812;0;0;72;
$GPXUP;3635;09:59:28;0;50	11986;8	63834;0;0;74;
$GPXUP;3635;09:59:29;0;50	11995;8	63858;0;0;73;
$GPXUP;3635;09:59:30;0;50	12005;8	63882;0;0;73;
$GPXUP;3635;09:59:31;0;50	12014;8	63907;0;0;73;
$GPXUP;3635;09:59:32;0;50	12024;8	63932;0;0;75;
$GPXUP;3635;09:59:33;0;50	12034;8	63955;0;0;70;
$GPXUP;3635;09:59:34;0;50	12044;8	63976;0;0;64;
$GPXUP;3635;09:59:35;0;50	12053;8	63996;0;0;62;
$GPXUP;3635;09:59:36;0;50	12063;8	64014;0;0;59;
$GPXUP;3635;09:59:37;0;50	12072;8	64031;0;0;61;
$GPXUP;3635;09:59:38;0;50	12081;8	64051;0;0;61;
$GPXUP;3635;09:59:39;0;50	12086;8	64074;0;0;63;
$GPXUP;3635;09:59:40;0;50	12089;8	64098;0;0;62;
$GPXUP;3635;09:59:41;0;50	12091;8	64122;0;0;62;
$GPXUP;3635;09:59:42;0;50	12094;8	64146;0;0;61;
$GPXUP;3635;09:59:43;0;50	12096;8	6417;0;0;61;
$GPXUP;3635;09:59:44;0;50	12101;8	64193;0;0;64;
$GPXUP;3635;09:59:45;0;50	12106;8	64217;0;0;67;
$GPXUP;3635;09:59:46;0;50	12108;8	64244;0;0;68;
$GPXUP;3635;09:59:47;0;50	1211;8	64269;0;0;66;
$GPXUP;3635;09:59:48;0;50	12111;8	64294;0;0;64;
$GPXUP;3635;09:59:49;0;50	1211;8	64319;0;0;65;
$GPXUP;3635;09:59:50;0;50	12111;8	64345;0;0;66;
$GPXUP;3635;09:59:51;0;50	12113;8	6437;0;0;64;
$GPXUP;3635;09:59:52;0;50	12117;8	64394;0;0;64;
$GPXUP;3635;09:59:53;0;50	12122;8	64418;0;0;63;
$GPXUP;3635;09:59:54;0;50	12127;8	64441;0;0;64;
$GPXUP;3635;09:59:55;0;50	12132;8	64464;0;0;63;
$GPXUP;3635;09:59:56;0;50	12137;8	64488;0;0;67;
$GPXUP;3635;09:59:57;0;50	12139;8	64514;0;0;71;
$GPXUP;3635;09:59:58;0;50	1214;8	64542;0;0;72;
$GPXUP;3635;09:59:59;0;50	12141;8	6457;0;0;72;
$GPXUP;3635;10:00:00;0;50	12142;8	64597;0;0;68;
$GPXUP;3635;10:00:01;0;50	12144;8	64624;0;0;67;
$GPXUP;3635;10:00:02;0;50	12146;8	6465;0;0;68;
$GPXUP;3635;10:00:03;0;50	1215;8	64676;0;0;69;
$GPXUP;3635;10:00:04;0;50	12153;8	64702;0;0;70;
$GPXUP;3635;10:00:05;0;50	12157;8	64729;0;0;70;
$GPXUP;3635;10:00:06;0;50	12162;8	64756;0;0;69;
$GPXUP;3635;10:00:07;0;50	12169;8	64781;0;0;70;
$GPXUP;3635;10:00:08;0;50	12174;8	64807;0;0;70;
$GPXUP;3635;10:00:09;0;50	12179;8	64833;0;0;70;
$GPXUP;3635;10:00:10;0;50	12186;8	64858;0;0;70;
$GPXUP;3635;10:00:11;0;50	12194;8	64882;0;0;71;
$GPXUP;3635;10:00:12;0;50	12203;8	64906;0;0;70;
$GPXUP;3635;10:00:13;0;50	1221;8	64931;0;0;68;
$GPXUP;3635;10:00:14;0;50	12216;8	64953;0;0;62;
$GPXUP;3635;10:00:15;0;50	12224;8	64975;0;0;64;
$GPXUP;3635;10:00:16;0;50	12229;8	64999;0;0;67;
$GPXUP;3635;10:00:17;0;50	12234;8	65024;0;0;71;
$GPXUP;3635;10:00:18;0;50	12238;8	65051;0;0;71;
$GPXUP;3635;10:00:19;0;50	12243;8	65078;0;0;72;
$GPXUP;3635;10:00:20;0;50	12248;8	65106;0;0;73;
$GPXUP;3635;10:00:21;0;50	12252;8	65135;0;0;75;
$GPXUP;3635;10:00:22;0;50	12256;8	65164;0;0;76;
$GPXUP;3635;10:00:23;0;50	12258;8	65194;0;0;76;
$GPXUP;3635;10:00:24;0;50	1226;8	65223;0;0;77;
$GPXUP;3635;10:00:25;0;50	12264;8	65252;0;0;76;
$GPXUP;3635;10:00:26;0;50	12272;8	65278;0;0;74;
$GPXUP;3635;10:00:27;0;50	1228;8	65303;0;0;73;
$GPXUP;3635;10:00:28;0;50	12288;8	65327;0;0;71;
$GPXUP;3635;10:00:29;0;50	12297;8	6535;0;0;67;
$GPXUP;3635;10:00:30;0;50	12303;8	65375;0;0;69;
$GPXUP;3635;10:00:31;0;50	12308;8	65402;0;0;70;
$GPXUP;3635;10:00:32;0;50	12314;8	65428;0;0;70;
$GPXUP;3635;10:00:33;0;50	12322;8	65451;0;0;68;
$GPXUP;3635;10:00:34;0;50	1233;8	65475;0;0;68;
$GPXUP;3635;10:00:35;0;50	12335;8	65499;0;0;66;
$GPXUP;3635;10:00:36;0;50	1234;8	65523;0;0;62;
$GPXUP;3635;10:00:37;0;50	12346;8	65546;0;0;62;
$GPXUP;3635;10:00:38;0;50	12352;8	65567;0;0;64;
$GPXUP;3635;10:00:39;0;50	12361;8	65587;0;0;68;
$GPXUP;3635;10:00:40;0;50	12374;8	65606;0;0;67;
$GPXUP;3635;10:00:41;0;50	12387;8	65621;0;0;67;
$GPXUP;3635;10:00:42;0;50	124;8	65637;0;0;68;
$GPXUP;3635;10:00:43;0;50	12413;8	65655;0;0;70;
$GPXUP;3635;10:00:44;0;50	12424;8	65676;0;0;69;
$GPXUP;3635;10:00:45;0;50	12433;8	657;0;0;72;
$GPXUP;3635;10:00:46;0;50	12442;8	65725;0;0;75;
$GPXUP;3635;10:00:47;0;50	12453;8	65748;0;0;73;
$GPXUP;3635;10:00:48;0;50	12466;8	65766;0;0;70;
$GPXUP;3635;10:00:49;0;50	1248;8	65784;0;0;69;
$GPXUP;3635;10:00:50;0;50	12492;8	65803;0;0;70;
$GPXUP;3635;10:00:51;0;50	12506;8	65822;0;0;73;
$GPXUP;3635;10:00:52;0;50	12521;8	65838;0;0;72;
$GPXUP;3635;10:00:53;0;50	12536;8	65852;0;0;69;
$GPXUP;3635;10:00:54;0;50	12549;8	65867;0;0;60;
$GPXUP;3635;10:00:55;0;50	12559;8	65883;0;0;59;
$GPXUP;3635;10:00:56;0;50	1257;8	65898;0;0;57;
$GPXUP;3635;10:00:57;0;50	12582;8	65908;0;0;54;
$GPXUP;3635;10:00:58;0;50	12594;8	65904;0;0;50;
$GPXUP;3635;10:00:59;0;50	126;8	65889;0;0;46;
$GPXUP;3635;10:01:00;0;50	12596;8	65875;0;0;43;
$GPXUP;3635;10:01:01;0;50	12586;8	65868;0;0;43;
$GPXUP;3635;10:01:02;0;50	12576;8	6587;0;0;44;
$GPXUP;3635;10:01:03;0;50	12568;8	65882;0;0;46;
$GPXUP;3635;10:01:04;0;50	12561;8	65896;0;0;46;
$GPXUP;3635;10:01:05;0;50	12558;8	65911;0;0;39;
$GPXUP;3635;10:01:06;0;50	12562;8	65922;0;0;38;
$GPXUP;3635;10:01:07;0;50	12571;8	65926;0;0;42;
$GPXUP;3635;10:01:08;0;50	12581;8	65919;0;0;51;
$GPXUP;3635;10:01:09;0;50	12587;8	65903;0;0;49;
$GPXUP;3635;10:01:10;0;50	12585;8	65886;0;0;46;
$GPXUP;3635;10:01:11;0;50	12577;8	65876;0;0;41;
$GPXUP;3635;10:01:12;0;50	12568;8	65876;0;0;33;
$GPXUP;3635;10:01:13;0;50	12564;8	65887;0;0;38;
$GPXUP;3635;10:01:14;0;50	1256;8	65898;0;0;24;
$GPXUP;3635;10:01:15;0;50	12558;8	65903;0;0;11;
$GPXUP;3635;10:01:16;0;50	12557;8	65905;0;0;5;
$GPXUP;3635;10:01:17;0;50	12557;8	65905;0;0;0;
