# Supplementary material for: Pigeon Navigation: Different Routes Lead to Frankfurt
Source: PLoS One. 2014 Nov 12;9(11):e112439. doi: 10.1371/journal.pone.0112439 (PMC4229201; doi:10.1371/journal.pone.0112439)
Supplement: File S4 — Files containing the original track data and a ‘Read me’ explaining the data format. (ZIP) [file pone.0112439.s004.zip › S-KST/090804xup06_235.log]

$GPXUP;3635;09:04:27;0;49	96932;8	4354;0;0;0;
$GPXUP;3635;09:04:28;0;49	96932;8	43536;0;0;3;
$GPXUP;3635;09:04:29;0;49	96932;8	43536;0;0;7;
$GPXUP;3635;09:04:30;0;49	96928;8	43534;0;0;19;
$GPXUP;3635;09:04:31;0;49	96924;8	43527;0;0;38;
$GPXUP;3635;09:04:32;0;49	96918;8	43512;0;0;47;
$GPXUP;3635;09:04:33;0;49	96913;8	43494;0;0;51;
$GPXUP;3635;09:04:34;0;49	96906;8	43477;0;0;51;
$GPXUP;3635;09:04:35;0;49	96896;8	43464;0;0;51;
$GPXUP;3635;09:04:36;0;49	96884;8	43458;0;0;50;
$GPXUP;3635;09:04:37;0;49	96872;8	43461;0;0;52;
$GPXUP;3635;09:04:38;0;49	96862;8	43474;0;0;55;
$GPXUP;3635;09:04:39;0;49	96856;8	43494;0;0;59;
$GPXUP;3635;09:04:40;0;49	96855;8	43516;0;0;55;
$GPXUP;3635;09:04:41;0;49	96857;8	43536;0;0;49;
$GPXUP;3635;09:04:42;0;49	96863;8	43553;0;0;44;
$GPXUP;3635;09:04:43;0;49	96871;8	43567;0;0;47;
$GPXUP;3635;09:04:44;0;49	96879;8	43582;0;0;48;
$GPXUP;3635;09:04:45;0;49	96886;8	43597;0;0;49;
$GPXUP;3635;09:04:46;0;49	96894;8	43614;0;0;50;
$GPXUP;3635;09:04:47;0;49	969;8	43631;0;0;50;
$GPXUP;3635;09:04:48;0;49	96907;8	43648;0;0;51;
$GPXUP;3635;09:04:49;0;49	96916;8	43662;0;0;51;
$GPXUP;3635;09:04:50;0;49	96926;8	43676;0;0;51;
$GPXUP;3635;09:04:51;0;49	96937;8	43688;0;0;51;
$GPXUP;3635;09:04:52;0;49	96948;8	43699;0;0;52;
$GPXUP;3635;09:04:53;0;49	96959;8	4371;0;0;54;
$GPXUP;3635;09:04:54;0;49	96972;8	43719;0;0;55;
$GPXUP;3635;09:04:55;0;49	96986;8	43723;0;0;54;
$GPXUP;3635;09:04:56;0;49	96999;8	43723;0;0;54;
$GPXUP;3635;09:04:57;0;49	97013;8	43721;0;0;55;
$GPXUP;3635;09:04:58;0;49	97026;8	43714;0;0;57;
$GPXUP;3635;09:04:59;0;49	97039;8	43702;0;0;60;
$GPXUP;3635;09:05:00;0;49	97052;8	43689;0;0;60;
$GPXUP;3635;09:05:01;0;49	97066;8	43678;0;0;60;
$GPXUP;3635;09:05:02;0;49	97079;8	43668;0;0;60;
$GPXUP;3635;09:05:03;0;49	97094;8	43658;0;0;62;
$GPXUP;3635;09:05:04;0;49	97108;8	43648;0;0;64;
$GPXUP;3635;09:05:05;0;49	97123;8	43638;0;0;62;
$GPXUP;3635;09:05:06;0;49	97138;8	43632;0;0;58;
$GPXUP;3635;09:05:07;0;49	97152;8	4363;0;0;56;
$GPXUP;3635;09:05:08;0;49	97166;8	43634;0;0;56;
$GPXUP;3635;09:05:09;0;49	97179;8	43642;0;0;57;
$GPXUP;3635;09:05:10;0;49	97192;8	43653;0;0;57;
$GPXUP;3635;09:05:11;0;49	97204;8	43664;0;0;56;
$GPXUP;3635;09:05:12;0;49	97217;8	43675;0;0;59;
$GPXUP;3635;09:05:13;0;49	9723;8	43688;0;0;61;
$GPXUP;3635;09:05:14;0;49	97242;8	43702;0;0;62;
$GPXUP;3635;09:05:15;0;49	97253;8	43718;0;0;61;
$GPXUP;3635;09:05:16;0;49	97264;8	43736;0;0;61;
$GPXUP;3635;09:05:17;0;49	97272;8	43755;0;0;59;
$GPXUP;3635;09:05:18;0;49	97279;8	43776;0;0;58;
$GPXUP;3635;09:05:19;0;49	97282;8	43799;0;0;62;
$GPXUP;3635;09:05:20;0;49	97284;8	43824;0;0;65;
$GPXUP;3635;09:05:21;0;49	97284;8	43849;0;0;65;
$GPXUP;3635;09:05:22;0;49	97285;8	43874;0;0;62;
$GPXUP;3635;09:05:23;0;49	97286;8	43897;0;0;60;
$GPXUP;3635;09:05:24;0;49	97285;8	4392;0;0;59;
$GPXUP;3635;09:05:25;0;49	97284;8	43943;0;0;60;
$GPXUP;3635;09:05:26;0;49	97282;8	43966;0;0;56;
$GPXUP;3635;09:05:27;0;49	97276;8	43986;0;0;58;
$GPXUP;3635;09:05:28;0;49	97267;8	44003;0;0;61;
$GPXUP;3635;09:05:29;0;49	97255;8	44015;0;0;60;
$GPXUP;3635;09:05:30;0;49	9724;8	44018;0;0;58;
$GPXUP;3635;09:05:31;0;49	97225;8	44018;0;0;58;
$GPXUP;3635;09:05:32;0;49	9721;8	44019;0;0;57;
$GPXUP;3635;09:05:33;0;49	97195;8	4402;0;0;57;
$GPXUP;3635;09:05:34;0;49	97181;8	44024;0;0;58;
$GPXUP;3635;09:05:35;0;49	97168;8	44033;0;0;54;
$GPXUP;3635;09:05:36;0;49	97158;8	44047;0;0;51;
$GPXUP;3635;09:05:37;0;49	97149;8	44067;0;0;60;
$GPXUP;3635;09:05:38;0;49	97138;8	44084;0;0;59;
$GPXUP;3635;09:05:39;0;49	97126;8	441;0;0;61;
$GPXUP;3635;09:05:40;0;49	97113;8	44112;0;0;60;
$GPXUP;3635;09:05:41;0;49	97099;8	44124;0;0;62;
$GPXUP;3635;09:05:42;0;49	97085;8	44136;0;0;65;
$GPXUP;3635;09:05:43;0;49	97071;8	4415;0;0;68;
$GPXUP;3635;09:05:44;0;49	97057;8	44166;0;0;73;
$GPXUP;3635;09:05:45;0;49	97042;8	44184;0;0;73;
$GPXUP;3635;09:05:46;0;49	97028;8	44202;0;0;72;
$GPXUP;3635;09:05:47;0;49	97014;8	44218;0;0;68;
$GPXUP;3635;09:05:48;0;49	97001;8	44234;0;0;65;
$GPXUP;3635;09:05:49;0;49	96989;8	44251;0;0;65;
$GPXUP;3635;09:05:50;0;49	96977;8	44267;0;0;63;
$GPXUP;3635;09:05:51;0;49	96965;8	44282;0;0;61;
$GPXUP;3635;09:05:52;0;49	96953;8	44298;0;0;62;
$GPXUP;3635;09:05:53;0;49	96941;8	44314;0;0;64;
$GPXUP;3635;09:05:54;0;49	96927;8	44328;0;0;67;
$GPXUP;3635;09:05:55;0;49	96913;8	44342;0;0;69;
$GPXUP;3635;09:05:56;0;49	96898;8	44356;0;0;69;
$GPXUP;3635;09:05:57;0;49	96883;8	44369;0;0;69;
$GPXUP;3635;09:05:58;0;49	96868;8	44383;0;0;67;
$GPXUP;3635;09:05:59;0;49	96854;8	44397;0;0;67;
$GPXUP;3635;09:06:00;0;49	9684;8	4441;0;0;68;
$GPXUP;3635;09:06:01;0;49	96825;8	44424;0;0;69;
$GPXUP;3635;09:06:02;0;49	96809;8	44435;0;0;69;
$GPXUP;3635;09:06:03;0;49	96793;8	44444;0;0;68;
$GPXUP;3635;09:06:04;0;49	96777;8	44449;0;0;63;
$GPXUP;3635;09:06:05;0;49	96762;8	44452;0;0;60;
$GPXUP;3635;09:06:06;0;49	96747;8	44454;0;0;60;
$GPXUP;3635;09:06:07;0;49	96732;8	44459;0;0;61;
$GPXUP;3635;09:06:08;0;49	96716;8	44465;0;0;67;
$GPXUP;3635;09:06:09;0;49	96699;8	44472;0;0;70;
$GPXUP;3635;09:06:10;0;49	96683;8	44478;0;0;69;
$GPXUP;3635;09:06:11;0;49	96667;8	44489;0;0;67;
$GPXUP;3635;09:06:12;0;49	96653;8	44503;0;0;66;
$GPXUP;3635;09:06:13;0;49	9664;8	44519;0;0;67;
$GPXUP;3635;09:06:14;0;49	96629;8	44538;0;0;65;
$GPXUP;3635;09:06:15;0;49	96619;8	44557;0;0;64;
$GPXUP;3635;09:06:16;0;49	96609;8	44576;0;0;64;
$GPXUP;3635;09:06:17;0;49	96596;8	44591;0;0;64;
$GPXUP;3635;09:06:18;0;49	96583;8	44605;0;0;65;
$GPXUP;3635;09:06:19;0;49	96569;8	44617;0;0;63;
$GPXUP;3635;09:06:20;0;49	96554;8	44628;0;0;65;
$GPXUP;3635;09:06:21;0;49	96538;8	44634;0;0;66;
$GPXUP;3635;09:06:22;0;49	96522;8	44634;0;0;65;
$GPXUP;3635;09:06:23;0;49	96506;8	44628;0;0;62;
$GPXUP;3635;09:06:24;0;49	96491;8	44619;0;0;62;
$GPXUP;3635;09:06:25;0;49	96476;8	44612;0;0;60;
$GPXUP;3635;09:06:26;0;49	96461;8	44608;0;0;61;
$GPXUP;3635;09:06:27;0;49	96446;8	44607;0;0;62;
$GPXUP;3635;09:06:28;0;49	9643;8	44609;0;0;64;
$GPXUP;3635;09:06:29;0;49	96415;8	44616;0;0;64;
$GPXUP;3635;09:06:30;0;49	96402;8	44629;0;0;63;
$GPXUP;3635;09:06:31;0;49	96389;8	44644;0;0;62;
$GPXUP;3635;09:06:32;0;49	96377;8	44656;0;0;60;
$GPXUP;3635;09:06:33;0;49	96362;8	44664;0;0;62;
$GPXUP;3635;09:06:34;0;49	96346;8	44668;0;0;63;
$GPXUP;3635;09:06:35;0;49	96331;8	4467;0;0;62;
$GPXUP;3635;09:06:36;0;49	96316;8	44668;0;0;58;
$GPXUP;3635;09:06:37;0;49	96302;8	44661;0;0;61;
$GPXUP;3635;09:06:38;0;49	9629;8	44644;0;0;66;
$GPXUP;3635;09:06:39;0;49	9628;8	44622;0;0;68;
$GPXUP;3635;09:06:40;0;49	96278;8	44598;0;0;61;
$GPXUP;3635;09:06:41;0;49	96282;8	44575;0;0;54;
$GPXUP;3635;09:06:42;0;49	96293;8	44556;0;0;54;
$GPXUP;3635;09:06:43;0;49	96309;8	44541;0;0;63;
$GPXUP;3635;09:06:44;0;49	96325;8	44529;0;0;63;
$GPXUP;3635;09:06:45;0;49	96341;8	44518;0;0;63;
$GPXUP;3635;09:06:46;0;49	96357;8	44509;0;0;65;
$GPXUP;3635;09:06:47;0;49	96374;8	445;0;0;67;
$GPXUP;3635;09:06:48;0;49	96391;8	44497;0;0;68;
$GPXUP;3635;09:06:49;0;49	96409;8	44498;0;0;67;
$GPXUP;3635;09:06:50;0;49	96426;8	445;0;0;65;
$GPXUP;3635;09:06:51;0;49	96442;8	44504;0;0;64;
$GPXUP;3635;09:06:52;0;49	96459;8	44507;0;0;65;
$GPXUP;3635;09:06:53;0;49	96476;8	44509;0;0;68;
$GPXUP;3635;09:06:54;0;49	96493;8	44511;0;0;68;
$GPXUP;3635;09:06:55;0;49	96509;8	44517;0;0;63;
$GPXUP;3635;09:06:56;0;49	96524;8	44525;0;0;60;
$GPXUP;3635;09:06:57;0;49	96538;8	44532;0;0;59;
$GPXUP;3635;09:06:58;0;49	96552;8	44535;0;0;59;
$GPXUP;3635;09:06:59;0;49	96568;8	44534;0;0;61;
$GPXUP;3635;09:07:00;0;49	96583;8	4453;0;0;62;
$GPXUP;3635;09:07:01;0;49	96598;8	44524;0;0;64;
$GPXUP;3635;09:07:02;0;49	96614;8	44518;0;0;65;
$GPXUP;3635;09:07:03;0;49	9663;8	44512;0;0;66;
$GPXUP;3635;09:07:04;0;49	96646;8	44505;0;0;66;
$GPXUP;3635;09:07:05;0;49	96661;8	44497;0;0;66;
$GPXUP;3635;09:07:06;0;49	96677;8	44491;0;0;65;
$GPXUP;3635;09:07:07;0;49	96693;8	4449;0;0;65;
$GPXUP;3635;09:07:08;0;49	96709;8	44496;0;0;66;
$GPXUP;3635;09:07:09;0;49	96725;8	44503;0;0;67;
$GPXUP;3635;09:07:10;0;49	96742;8	44506;0;0;64;
$GPXUP;3635;09:07:11;0;49	96758;8	44504;0;0;63;
$GPXUP;3635;09:07:12;0;49	96773;8	44497;0;0;64;
$GPXUP;3635;09:07:13;0;49	96788;8	44489;0;0;64;
$GPXUP;3635;09:07:14;0;49	96804;8	44483;0;0;65;
$GPXUP;3635;09:07:15;0;49	96819;8	44478;0;0;65;
$GPXUP;3635;09:07:16;0;49	96835;8	44472;0;0;65;
$GPXUP;3635;09:07:17;0;49	96851;8	44467;0;0;65;
$GPXUP;3635;09:07:18;0;49	96867;8	44463;0;0;64;
$GPXUP;3635;09:07:19;0;49	96883;8	44459;0;0;63;
$GPXUP;3635;09:07:20;0;49	96898;8	44456;0;0;61;
$GPXUP;3635;09:07:21;0;49	96914;8	44455;0;0;62;
$GPXUP;3635;09:07:22;0;49	96929;8	4446;0;0;64;
$GPXUP;3635;09:07:23;0;49	96944;8	44466;0;0;64;
$GPXUP;3635;09:07:24;0;49	9696;8	4447;0;0;64;
$GPXUP;3635;09:07:25;0;49	96976;8	44472;0;0;62;
$GPXUP;3635;09:07:26;0;49	96992;8	44474;0;0;61;
$GPXUP;3635;09:07:27;0;49	97007;8	44478;0;0;62;
$GPXUP;3635;09:07:28;0;49	97022;8	44479;0;0;64;
$GPXUP;3635;09:07:29;0;49	97039;8	44476;0;0;67;
$GPXUP;3635;09:07:30;0;49	97054;8	44467;0;0;65;
$GPXUP;3635;09:07:31;0;49	97068;8	44453;0;0;65;
$GPXUP;3635;09:07:32;0;49	97081;8	44439;0;0;66;
$GPXUP;3635;09:07:33;0;49	97095;8	44425;0;0;66;
$GPXUP;3635;09:07:34;0;49	97109;8	44412;0;0;67;
$GPXUP;3635;09:07:35;0;49	97124;8	44398;0;0;69;
$GPXUP;3635;09:07:36;0;49	97139;8	44385;0;0;69;
$GPXUP;3635;09:07:37;0;49	97154;8	4437;0;0;69;
$GPXUP;3635;09:07:38;0;49	97167;8	44356;0;0;64;
$GPXUP;3635;09:07:39;0;49	97181;8	44343;0;0;63;
$GPXUP;3635;09:07:40;0;49	97196;8	44333;0;0;63;
$GPXUP;3635;09:07:41;0;49	97211;8	44324;0;0;65;
$GPXUP;3635;09:07:42;0;49	97225;8	44313;0;0;66;
$GPXUP;3635;09:07:43;0;49	97239;8	44298;0;0;66;
$GPXUP;3635;09:07:44;0;49	97252;8	44282;0;0;66;
$GPXUP;3635;09:07:45;0;49	97264;8	44264;0;0;65;
$GPXUP;3635;09:07:46;0;49	97275;8	44247;0;0;61;
$GPXUP;3635;09:07:47;0;49	97286;8	4423;0;0;60;
$GPXUP;3635;09:07:48;0;49	97296;8	44213;0;0;61;
$GPXUP;3635;09:07:49;0;49	97308;8	44198;0;0;63;
$GPXUP;3635;09:07:50;0;49	97322;8	44183;0;0;66;
$GPXUP;3635;09:07:51;0;49	97334;8	44166;0;0;68;
$GPXUP;3635;09:07:52;0;49	97348;8	4415;0;0;67;
$GPXUP;3635;09:07:53;0;49	9736;8	44133;0;0;65;
$GPXUP;3635;09:07:54;0;49	97371;8	44114;0;0;65;
$GPXUP;3635;09:07:55;0;49	97381;8	44095;0;0;62;
$GPXUP;3635;09:07:56;0;49	97392;8	44077;0;0;59;
$GPXUP;3635;09:07:57;0;49	97401;8	44058;0;0;61;
$GPXUP;3635;09:07:58;0;49	97409;8	44038;0;0;61;
$GPXUP;3635;09:07:59;0;49	97417;8	44018;0;0;61;
$GPXUP;3635;09:08:00;0;49	97427;8	44001;0;0;57;
$GPXUP;3635;09:08:01;0;49	97439;8	43988;0;0;57;
$GPXUP;3635;09:08:02;0;49	97452;8	43978;0;0;58;
$GPXUP;3635;09:08:03;0;49	97466;8	43971;0;0;59;
$GPXUP;3635;09:08:04;0;49	9748;8	43963;0;0;59;
$GPXUP;3635;09:08:05;0;49	97494;8	43958;0;0;58;
$GPXUP;3635;09:08:06;0;49	97508;8	43952;0;0;57;
$GPXUP;3635;09:08:07;0;49	97521;8	43942;0;0;60;
$GPXUP;3635;09:08:08;0;49	97535;8	4393;0;0;63;
$GPXUP;3635;09:08:09;0;49	9755;8	43924;0;0;63;
$GPXUP;3635;09:08:10;0;49	97565;8	43921;0;0;61;
$GPXUP;3635;09:08:11;0;49	9758;8	43917;0;0;60;
$GPXUP;3635;09:08:12;0;49	97594;8	43908;0;0;61;
$GPXUP;3635;09:08:13;0;49	97607;8	43895;0;0;61;
$GPXUP;3635;09:08:14;0;49	97617;8	43879;0;0;59;
$GPXUP;3635;09:08:15;0;49	97626;8	43861;0;0;59;
$GPXUP;3635;09:08:16;0;49	97634;8	4384;0;0;60;
$GPXUP;3635;09:08:17;0;49	97638;8	43818;0;0;63;
$GPXUP;3635;09:08:18;0;49	97637;8	43793;0;0;64;
$GPXUP;3635;09:08:19;0;49	97633;8	4377;0;0;62;
$GPXUP;3635;09:08:20;0;49	97624;8	43751;0;0;60;
$GPXUP;3635;09:08:21;0;49	97612;8	43738;0;0;60;
$GPXUP;3635;09:08:22;0;49	97597;8	43732;0;0;61;
$GPXUP;3635;09:08:23;0;49	9758;8	43734;0;0;66;
$GPXUP;3635;09:08:24;0;49	97564;8	43743;0;0;67;
$GPXUP;3635;09:08:25;0;49	97549;8	43756;0;0;67;
$GPXUP;3635;09:08:26;0;49	97534;8	43768;0;0;64;
$GPXUP;3635;09:08:27;0;49	97518;8	43777;0;0;64;
$GPXUP;3635;09:08:28;0;49	97503;8	43788;0;0;67;
$GPXUP;3635;09:08:29;0;49	97488;8	43802;0;0;70;
$GPXUP;3635;09:08:30;0;49	97472;8	43815;0;0;71;
$GPXUP;3635;09:08:31;0;49	97455;8	43826;0;0;70;
$GPXUP;3635;09:08:32;0;49	97438;8	4383;0;0;70;
$GPXUP;3635;09:08:33;0;49	9742;8	43828;0;0;71;
$GPXUP;3635;09:08:34;0;49	97403;8	43821;0;0;71;
$GPXUP;3635;09:08:35;0;49	97386;8	43814;0;0;66;
$GPXUP;3635;09:08:36;0;49	9737;8	43808;0;0;64;
$GPXUP;3635;09:08:37;0;49	97354;8	43802;0;0;65;
$GPXUP;3635;09:08:38;0;49	97338;8	43795;0;0;68;
$GPXUP;3635;09:08:39;0;49	97322;8	43786;0;0;69;
$GPXUP;3635;09:08:40;0;49	97306;8	43777;0;0;66;
$GPXUP;3635;09:08:41;0;49	9729;8	4377;0;0;63;
$GPXUP;3635;09:08:42;0;49	97275;8	43765;0;0;60;
$GPXUP;3635;09:08:43;0;49	9726;8	43759;0;0;60;
$GPXUP;3635;09:08:44;0;49	97245;8	43754;0;0;62;
$GPXUP;3635;09:08:45;0;49	97229;8	43752;0;0;66;
$GPXUP;3635;09:08:46;0;49	97212;8	43749;0;0;70;
$GPXUP;3635;09:08:47;0;49	97194;8	43748;0;0;72;
$GPXUP;3635;09:08:48;0;49	97176;8	43748;0;0;71;
$GPXUP;3635;09:08:49;0;49	97158;8	43748;0;0;70;
$GPXUP;3635;09:08:50;0;49	97141;8	43749;0;0;68;
$GPXUP;3635;09:08:51;0;49	97124;8	43754;0;0;67;
$GPXUP;3635;09:08:52;0;49	97108;8	43761;0;0;65;
$GPXUP;3635;09:08:53;0;49	97094;8	4377;0;0;63;
$GPXUP;3635;09:08:54;0;49	97079;8	43779;0;0;62;
$GPXUP;3635;09:08:55;0;49	97064;8	43783;0;0;62;
$GPXUP;3635;09:08:56;0;49	97048;8	43782;0;0;64;
$GPXUP;3635;09:08:57;0;49	97033;8	43773;0;0;65;
$GPXUP;3635;09:08:58;0;49	9702;8	43757;0;0;66;
$GPXUP;3635;09:08:59;0;49	97009;8	43737;0;0;67;
$GPXUP;3635;09:09:00;0;49	97;8	43715;0;0;66;
$GPXUP;3635;09:09:01;0;49	96994;8	43692;0;0;64;
$GPXUP;3635;09:09:02;0;49	9699;8	43669;0;0;61;
$GPXUP;3635;09:09:03;0;49	96987;8	43646;0;0;59;
$GPXUP;3635;09:09:04;0;49	96985;8	43622;0;0;60;
$GPXUP;3635;09:09:05;0;49	96982;8	43599;0;0;62;
$GPXUP;3635;09:09:06;0;49	96978;8	43575;0;0;64;
$GPXUP;3635;09:09:07;0;49	96974;8	43551;0;0;64;
$GPXUP;3635;09:09:08;0;49	9697;8	43527;0;0;62;
$GPXUP;3635;09:09:09;0;49	96965;8	43504;0;0;61;
$GPXUP;3635;09:09:10;0;49	96961;8	43482;0;0;59;
$GPXUP;3635;09:09:11;0;49	96956;8	4346;0;0;58;
$GPXUP;3635;09:09:12;0;49	9695;8	43439;0;0;58;
$GPXUP;3635;09:09:13;0;49	96942;8	4342;0;0;58;
$GPXUP;3635;09:09:14;0;49	96932;8	43404;0;0;61;
$GPXUP;3635;09:09:15;0;49	9692;8	43387;0;0;65;
$GPXUP;3635;09:09:16;0;49	96909;8	43369;0;0;64;
$GPXUP;3635;09:09:17;0;49	969;8	43349;0;0;64;
$GPXUP;3635;09:09:18;0;49	96891;8	43328;0;0;61;
$GPXUP;3635;09:09:19;0;49	9688;8	43312;0;0;63;
$GPXUP;3635;09:09:20;0;49	96866;8	43299;0;0;69;
$GPXUP;3635;09:09:21;0;49	96849;8	4329;0;0;71;
$GPXUP;3635;09:09:22;0;49	96831;8	43284;0;0;72;
$GPXUP;3635;09:09:23;0;49	96813;8	43282;0;0;73;
$GPXUP;3635;09:09:24;0;49	96795;8	4328;0;0;72;
$GPXUP;3635;09:09:25;0;49	96777;8	43278;0;0;72;
$GPXUP;3635;09:09:26;0;49	96759;8	43273;0;0;74;
$GPXUP;3635;09:09:27;0;49	96741;8	43265;0;0;74;
$GPXUP;3635;09:09:28;0;49	96724;8	43256;0;0;73;
$GPXUP;3635;09:09:29;0;49	96707;8	43246;0;0;71;
$GPXUP;3635;09:09:30;0;49	9669;8	43237;0;0;69;
$GPXUP;3635;09:09:31;0;49	96674;8	43229;0;0;69;
$GPXUP;3635;09:09:32;0;49	96657;8	43222;0;0;69;
$GPXUP;3635;09:09:33;0;49	9664;8	43216;0;0;67;
$GPXUP;3635;09:09:34;0;49	96624;8	43212;0;0;67;
$GPXUP;3635;09:09:35;0;49	96607;8	43209;0;0;68;
$GPXUP;3635;09:09:36;0;49	9659;8	4321;0;0;68;
$GPXUP;3635;09:09:37;0;49	96574;8	43212;0;0;66;
$GPXUP;3635;09:09:38;0;49	96557;8	43213;0;0;67;
$GPXUP;3635;09:09:39;0;49	96541;8	43212;0;0;63;
$GPXUP;3635;09:09:40;0;49	96526;8	43207;0;0;61;
$GPXUP;3635;09:09:41;0;49	96512;8	43196;0;0;68;
$GPXUP;3635;09:09:42;0;49	96498;8	4318;0;0;71;
$GPXUP;3635;09:09:43;0;49	96486;8	43162;0;0;69;
$GPXUP;3635;09:09:44;0;49	96475;8	43142;0;0;67;
$GPXUP;3635;09:09:45;0;49	96467;8	43121;0;0;62;
$GPXUP;3635;09:09:46;0;49	9646;8	431;0;0;59;
$GPXUP;3635;09:09:47;0;49	96452;8	4308;0;0;59;
$GPXUP;3635;09:09:48;0;49	96443;8	43062;0;0;61;
$GPXUP;3635;09:09:49;0;49	96432;8	43046;0;0;63;
$GPXUP;3635;09:09:50;0;49	96418;8	43032;0;0;66;
$GPXUP;3635;09:09:51;0;49	96406;8	43016;0;0;67;
$GPXUP;3635;09:09:52;0;49	96396;8	42996;0;0;64;
$GPXUP;3635;09:09:53;0;49	96393;8	42974;0;0;60;
$GPXUP;3635;09:09:54;0;49	96396;8	42952;0;0;56;
$GPXUP;3635;09:09:55;0;49	96404;8	42934;0;0;55;
$GPXUP;3635;09:09:56;0;49	96414;8	42918;0;0;55;
$GPXUP;3635;09:09:57;0;49	96425;8	42903;0;0;56;
$GPXUP;3635;09:09:58;0;49	96436;8	42888;0;0;56;
$GPXUP;3635;09:09:59;0;49	96446;8	42873;0;0;56;
$GPXUP;3635;09:10:00;0;49	96457;8	42857;0;0;60;
$GPXUP;3635;09:10:01;0;49	96468;8	42841;0;0;59;
$GPXUP;3635;09:10:02;0;49	9648;8	42828;0;0;59;
$GPXUP;3635;09:10:03;0;49	96495;8	4282;0;0;62;
$GPXUP;3635;09:10:04;0;49	9651;8	42817;0;0;61;
$GPXUP;3635;09:10:05;0;49	96526;8	42821;0;0;60;
$GPXUP;3635;09:10:06;0;49	96539;8	42832;0;0;58;
$GPXUP;3635;09:10:07;0;49	96549;8	42849;0;0;59;
$GPXUP;3635;09:10:08;0;49	96556;8	42869;0;0;58;
$GPXUP;3635;09:10:09;0;49	96563;8	4289;0;0;57;
$GPXUP;3635;09:10:10;0;49	9657;8	4291;0;0;57;
$GPXUP;3635;09:10:11;0;49	96577;8	42929;0;0;57;
$GPXUP;3635;09:10:12;0;49	96583;8	42949;0;0;56;
$GPXUP;3635;09:10:13;0;49	96586;8	42971;0;0;57;
$GPXUP;3635;09:10:14;0;49	96585;8	42994;0;0;61;
$GPXUP;3635;09:10:15;0;49	96579;8	43017;0;0;64;
$GPXUP;3635;09:10:16;0;49	96569;8	43037;0;0;68;
$GPXUP;3635;09:10:17;0;49	96556;8	43053;0;0;69;
$GPXUP;3635;09:10:18;0;49	9654;8	43063;0;0;67;
$GPXUP;3635;09:10:19;0;49	96525;8	43074;0;0;64;
$GPXUP;3635;09:10:20;0;49	96512;8	43089;0;0;64;
$GPXUP;3635;09:10:21;0;49	96502;8	43108;0;0;63;
$GPXUP;3635;09:10:22;0;49	96493;8	43129;0;0;63;
$GPXUP;3635;09:10:23;0;49	96486;8	43152;0;0;65;
$GPXUP;3635;09:10:24;0;49	9648;8	43176;0;0;66;
$GPXUP;3635;09:10:25;0;49	96472;8	43199;0;0;67;
$GPXUP;3635;09:10:26;0;49	96463;8	43221;0;0;69;
$GPXUP;3635;09:10:27;0;49	96453;8	43244;0;0;70;
$GPXUP;3635;09:10:28;0;49	96443;8	43266;0;0;70;
$GPXUP;3635;09:10:29;0;49	96434;8	4329;0;0;66;
$GPXUP;3635;09:10:30;0;49	96425;8	43311;0;0;65;
$GPXUP;3635;09:10:31;0;49	96414;8	4333;0;0;64;
$GPXUP;3635;09:10:32;0;49	96401;8	43344;0;0;67;
$GPXUP;3635;09:10:33;0;49	96386;8	43359;0;0;68;
$GPXUP;3635;09:10:34;0;49	96372;8	43374;0;0;71;
$GPXUP;3635;09:10:35;0;49	96358;8	43392;0;0;75;
$GPXUP;3635;09:10:36;0;49	96343;8	4341;0;0;77;
$GPXUP;3635;09:10:37;0;49	96328;8	43428;0;0;75;
$GPXUP;3635;09:10:38;0;49	96314;8	43448;0;0;78;
$GPXUP;3635;09:10:39;0;49	96304;8	43471;0;0;69;
$GPXUP;3635;09:10:40;0;49	96295;8	43494;0;0;69;
$GPXUP;3635;09:10:41;0;49	96286;8	43517;0;0;68;
$GPXUP;3635;09:10:42;0;49	96275;8	43537;0;0;67;
$GPXUP;3635;09:10:43;0;49	96263;8	43556;0;0;68;
$GPXUP;3635;09:10:44;0;49	96251;8	43574;0;0;68;
$GPXUP;3635;09:10:45;0;49	96238;8	43593;0;0;70;
$GPXUP;3635;09:10:46;0;49	96228;8	43614;0;0;69;
$GPXUP;3635;09:10:47;0;49	96218;8	43636;0;0;68;
$GPXUP;3635;09:10:48;0;49	96206;8	43654;0;0;67;
$GPXUP;3635;09:10:49;0;49	96192;8	43668;0;0;66;
$GPXUP;3635;09:10:50;0;49	96177;8	43677;0;0;64;
$GPXUP;3635;09:10:51;0;49	96162;8	43683;0;0;63;
$GPXUP;3635;09:10:52;0;49	96146;8	43686;0;0;62;
$GPXUP;3635;09:10:53;0;49	9613;8	43682;0;0;67;
$GPXUP;3635;09:10:54;0;49	96116;8	43671;0;0;64;
$GPXUP;3635;09:10:55;0;49	96102;8	43659;0;0;62;
$GPXUP;3635;09:10:56;0;49	96088;8	43648;0;0;60;
$GPXUP;3635;09:10:57;0;49	96075;8	43637;0;0;60;
$GPXUP;3635;09:10:58;0;49	96059;8	43631;0;0;65;
$GPXUP;3635;09:10:59;0;49	96043;8	43631;0;0;68;
$GPXUP;3635;09:11:00;0;49	96026;8	43635;0;0;68;
$GPXUP;3635;09:11:01;0;49	9601;8	43642;0;0;66;
$GPXUP;3635;09:11:02;0;49	95994;8	4365;0;0;65;
$GPXUP;3635;09:11:03;0;49	95979;8	43656;0;0;63;
$GPXUP;3635;09:11:04;0;49	95964;8	43657;0;0;62;
$GPXUP;3635;09:11:05;0;49	95948;8	43654;0;0;62;
$GPXUP;3635;09:11:06;0;49	95934;8	43645;0;0;62;
$GPXUP;3635;09:11:07;0;49	95922;8	43631;0;0;60;
$GPXUP;3635;09:11:08;0;49	95913;8	43613;0;0;59;
$GPXUP;3635;09:11:09;0;49	95908;8	43592;0;0;56;
$GPXUP;3635;09:11:10;0;49	95908;8	43571;0;0;54;
$GPXUP;3635;09:11:11;0;49	95912;8	4355;0;0;56;
$GPXUP;3635;09:11:12;0;49	95918;8	43529;0;0;57;
$GPXUP;3635;09:11:13;0;49	95928;8	43511;0;0;58;
$GPXUP;3635;09:11:14;0;49	9594;8	43495;0;0;60;
$GPXUP;3635;09:11:15;0;49	95953;8	4348;0;0;64;
$GPXUP;3635;09:11:16;0;49	95968;8	43468;0;0;64;
$GPXUP;3635;09:11:17;0;49	95983;8	43459;0;0;64;
$GPXUP;3635;09:11:18;0;49	95998;8	4345;0;0;62;
$GPXUP;3635;09:11:19;0;49	96014;8	43443;0;0;63;
$GPXUP;3635;09:11:20;0;49	9603;8	43437;0;0;66;
$GPXUP;3635;09:11:21;0;49	96047;8	43435;0;0;68;
$GPXUP;3635;09:11:22;0;49	96065;8	43436;0;0;69;
$GPXUP;3635;09:11:23;0;49	96082;8	43442;0;0;69;
$GPXUP;3635;09:11:24;0;49	96099;8	43451;0;0;67;
$GPXUP;3635;09:11:25;0;49	96114;8	43462;0;0;66;
$GPXUP;3635;09:11:26;0;49	96129;8	43474;0;0;67;
$GPXUP;3635;09:11:27;0;49	96143;8	4349;0;0;68;
$GPXUP;3635;09:11:28;0;49	96157;8	43507;0;0;69;
$GPXUP;3635;09:11:29;0;49	9617;8	43525;0;0;69;
$GPXUP;3635;09:11:30;0;49	96183;8	43543;0;0;70;
$GPXUP;3635;09:11:31;0;49	96197;8	4356;0;0;72;
$GPXUP;3635;09:11:32;0;49	96212;8	43576;0;0;73;
$GPXUP;3635;09:11:33;0;49	96228;8	43592;0;0;73;
$GPXUP;3635;09:11:34;0;49	96243;8	43607;0;0;70;
$GPXUP;3635;09:11:35;0;49	96257;8	43621;0;0;65;
$GPXUP;3635;09:11:36;0;49	9627;8	43636;0;0;63;
$GPXUP;3635;09:11:37;0;49	9628;8	43654;0;0;61;
$GPXUP;3635;09:11:38;0;49	9629;8	43673;0;0;62;
$GPXUP;3635;09:11:39;0;49	96301;8	4369;0;0;63;
$GPXUP;3635;09:11:40;0;49	96312;8	43707;0;0;63;
$GPXUP;3635;09:11:41;0;49	96324;8	43725;0;0;65;
$GPXUP;3635;09:11:42;0;49	96335;8	43744;0;0;68;
$GPXUP;3635;09:11:43;0;49	96347;8	43763;0;0;68;
$GPXUP;3635;09:11:44;0;49	9636;8	4378;0;0;66;
$GPXUP;3635;09:11:45;0;49	96373;8	43793;0;0;63;
$GPXUP;3635;09:11:46;0;49	96388;8	438;0;0;61;
$GPXUP;3635;09:11:47;0;49	96403;8	438;0;0;61;
$GPXUP;3635;09:11:48;0;49	96418;8	43796;0;0;62;
$GPXUP;3635;09:11:49;0;49	96433;8	4379;0;0;60;
$GPXUP;3635;09:11:50;0;49	96446;8	4378;0;0;59;
$GPXUP;3635;09:11:51;0;49	96459;8	43768;0;0;59;
$GPXUP;3635;09:11:52;0;49	9647;8	43753;0;0;63;
$GPXUP;3635;09:11:53;0;49	96481;8	43733;0;0;66;
$GPXUP;3635;09:11:54;0;49	96491;8	43712;0;0;68;
$GPXUP;3635;09:11:55;0;49	96499;8	43689;0;0;68;
$GPXUP;3635;09:11:56;0;49	96503;8	43663;0;0;68;
$GPXUP;3635;09:11:57;0;49	96503;8	43637;0;0;68;
$GPXUP;3635;09:11:58;0;49	965;8	4361;0;0;68;
$GPXUP;3635;09:11:59;0;49	965;8	43584;0;0;65;
$GPXUP;3635;09:12:00;0;49	96503;8	43561;0;0;60;
$GPXUP;3635;09:12:01;0;49	9651;8	43541;0;0;57;
$GPXUP;3635;09:12:02;0;49	9652;8	43524;0;0;58;
$GPXUP;3635;09:12:03;0;49	9653;8	43508;0;0;59;
$GPXUP;3635;09:12:04;0;49	96541;8	43492;0;0;56;
$GPXUP;3635;09:12:05;0;49	9655;8	43476;0;0;57;
$GPXUP;3635;09:12:06;0;49	9656;8	43459;0;0;57;
$GPXUP;3635;09:12:07;0;49	96572;8	43446;0;0;60;
$GPXUP;3635;09:12:08;0;49	96586;8	43439;0;0;61;
$GPXUP;3635;09:12:09;0;49	96601;8	43438;0;0;60;
$GPXUP;3635;09:12:10;0;49	96615;8	43444;0;0;56;
$GPXUP;3635;09:12:11;0;49	96626;8	43456;0;0;55;
$GPXUP;3635;09:12:12;0;49	96637;8	4347;0;0;57;
$GPXUP;3635;09:12:13;0;49	96647;8	43486;0;0;57;
$GPXUP;3635;09:12:14;0;49	96655;8	43504;0;0;57;
$GPXUP;3635;09:12:15;0;49	96661;8	43524;0;0;54;
$GPXUP;3635;09:12:16;0;49	96666;8	43543;0;0;53;
$GPXUP;3635;09:12:17;0;49	96672;8	43562;0;0;53;
$GPXUP;3635;09:12:18;0;49	96677;8	43582;0;0;55;
$GPXUP;3635;09:12:19;0;49	96682;8	43602;0;0;58;
$GPXUP;3635;09:12:20;0;49	96685;8	43626;0;0;62;
$GPXUP;3635;09:12:21;0;49	96686;8	4365;0;0;62;
$GPXUP;3635;09:12:22;0;49	96686;8	43675;0;0;63;
$GPXUP;3635;09:12:23;0;49	96685;8	437;0;0;65;
$GPXUP;3635;09:12:24;0;49	96683;8	43726;0;0;66;
$GPXUP;3635;09:12:25;0;49	96682;8	43751;0;0;66;
$GPXUP;3635;09:12:26;0;49	96682;8	43777;0;0;67;
$GPXUP;3635;09:12:27;0;49	96683;8	43803;0;0;67;
$GPXUP;3635;09:12:28;0;49	96684;8	43829;0;0;67;
$GPXUP;3635;09:12:29;0;49	96684;8	43855;0;0;67;
$GPXUP;3635;09:12:30;0;49	96686;8	43881;0;0;67;
$GPXUP;3635;09:12:31;0;49	96689;8	43906;0;0;66;
$GPXUP;3635;09:12:32;0;49	96695;8	4393;0;0;65;
$GPXUP;3635;09:12:33;0;49	96702;8	43953;0;0;66;
$GPXUP;3635;09:12:34;0;49	9671;8	43976;0;0;65;
$GPXUP;3635;09:12:35;0;49	9672;8	43995;0;0;62;
$GPXUP;3635;09:12:36;0;49	96732;8	44011;0;0;64;
$GPXUP;3635;09:12:37;0;49	96745;8	44025;0;0;65;
$GPXUP;3635;09:12:38;0;49	96759;8	4404;0;0;65;
$GPXUP;3635;09:12:39;0;49	96772;8	44055;0;0;65;
$GPXUP;3635;09:12:40;0;49	96784;8	4407;0;0;64;
$GPXUP;3635;09:12:41;0;49	96799;8	4408;0;0;64;
$GPXUP;3635;09:12:42;0;49	96815;8	44086;0;0;66;
$GPXUP;3635;09:12:43;0;49	96831;8	44089;0;0;65;
$GPXUP;3635;09:12:44;0;49	96847;8	4409;0;0;62;
$GPXUP;3635;09:12:45;0;49	96862;8	44087;0;0;59;
$GPXUP;3635;09:12:46;0;49	96877;8	44084;0;0;58;
$GPXUP;3635;09:12:47;0;49	96891;8	4408;0;0;56;
$GPXUP;3635;09:12:48;0;49	96905;8	44079;0;0;53;
$GPXUP;3635;09:12:49;0;49	96918;8	4408;0;0;52;
$GPXUP;3635;09:12:50;0;49	96931;8	44084;0;0;52;
$GPXUP;3635;09:12:51;0;49	96942;8	44094;0;0;55;
$GPXUP;3635;09:12:52;0;49	9695;8	4411;0;0;52;
$GPXUP;3635;09:12:53;0;49	96952;8	44129;0;0;46;
$GPXUP;3635;09:12:54;0;49	96945;8	44151;0;0;62;
$GPXUP;3635;09:12:55;0;49	96934;8	44171;0;0;64;
$GPXUP;3635;09:12:56;0;49	96923;8	4419;0;0;64;
$GPXUP;3635;09:12:57;0;49	9691;8	44206;0;0;61;
$GPXUP;3635;09:12:58;0;49	96898;8	4422;0;0;57;
$GPXUP;3635;09:12:59;0;49	96886;8	44231;0;0;55;
$GPXUP;3635;09:13:00;0;49	96873;8	44238;0;0;53;
$GPXUP;3635;09:13:01;0;49	96859;8	4424;0;0;55;
$GPXUP;3635;09:13:02;0;49	96845;8	44242;0;0;56;
$GPXUP;3635;09:13:03;0;49	96831;8	44247;0;0;57;
$GPXUP;3635;09:13:04;0;49	96818;8	44258;0;0;60;
$GPXUP;3635;09:13:05;0;49	96808;8	44275;0;0;62;
$GPXUP;3635;09:13:06;0;49	968;8	44296;0;0;62;
$GPXUP;3635;09:13:07;0;49	96796;8	44319;0;0;62;
$GPXUP;3635;09:13:08;0;49	96796;8	44343;0;0;61;
$GPXUP;3635;09:13:09;0;49	968;8	44365;0;0;58;
$GPXUP;3635;09:13:10;0;49	96811;8	44384;0;0;60;
$GPXUP;3635;09:13:11;0;49	96825;8	444;0;0;62;
$GPXUP;3635;09:13:12;0;49	9684;8	4441;0;0;62;
$GPXUP;3635;09:13:13;0;49	96856;8	44416;0;0;62;
$GPXUP;3635;09:13:14;0;49	96872;8	44418;0;0;63;
$GPXUP;3635;09:13:15;0;49	96889;8	44419;0;0;66;
$GPXUP;3635;09:13:16;0;49	96906;8	44421;0;0;64;
$GPXUP;3635;09:13:17;0;49	96921;8	44424;0;0;59;
$GPXUP;3635;09:13:18;0;49	96935;8	44424;0;0;52;
$GPXUP;3635;09:13:19;0;49	96947;8	44417;0;0;52;
$GPXUP;3635;09:13:20;0;49	96959;8	44405;0;0;55;
$GPXUP;3635;09:13:21;0;49	96971;8	44394;0;0;57;
$GPXUP;3635;09:13:22;0;49	96984;8	44384;0;0;57;
$GPXUP;3635;09:13:23;0;49	96998;8	44378;0;0;56;
$GPXUP;3635;09:13:24;0;49	97012;8	44374;0;0;56;
$GPXUP;3635;09:13:25;0;49	97026;8	4437;0;0;55;
$GPXUP;3635;09:13:26;0;49	9704;8	44366;0;0;56;
$GPXUP;3635;09:13:27;0;49	97053;8	4436;0;0;56;
$GPXUP;3635;09:13:28;0;49	97066;8	44353;0;0;52;
$GPXUP;3635;09:13:29;0;49	97078;8	4435;0;0;49;
$GPXUP;3635;09:13:30;0;49	97091;8	44349;0;0;48;
$GPXUP;3635;09:13:31;0;49	97103;8	44352;0;0;51;
$GPXUP;3635;09:13:32;0;49	97115;8	44358;0;0;53;
$GPXUP;3635;09:13:33;0;49	97126;8	4437;0;0;56;
$GPXUP;3635;09:13:34;0;49	97132;8	44389;0;0;55;
$GPXUP;3635;09:13:35;0;49	97135;8	4441;0;0;54;
$GPXUP;3635;09:13:36;0;49	97134;8	44431;0;0;53;
$GPXUP;3635;09:13:37;0;49	97129;8	4445;0;0;52;
$GPXUP;3635;09:13:38;0;49	97121;8	44466;0;0;51;
$GPXUP;3635;09:13:39;0;49	97111;8	44478;0;0;52;
$GPXUP;3635;09:13:40;0;49	97098;8	44486;0;0;52;
$GPXUP;3635;09:13:41;0;49	97086;8	44493;0;0;53;
$GPXUP;3635;09:13:42;0;49	97073;8	44501;0;0;54;
$GPXUP;3635;09:13:43;0;49	97062;8	44512;0;0;52;
$GPXUP;3635;09:13:44;0;49	97052;8	44525;0;0;54;
$GPXUP;3635;09:13:45;0;49	97041;8	4454;0;0;59;
$GPXUP;3635;09:13:46;0;49	9703;8	44557;0;0;63;
$GPXUP;3635;09:13:47;0;49	97019;8	44575;0;0;65;
$GPXUP;3635;09:13:48;0;49	97008;8	44594;0;0;66;
$GPXUP;3635;09:13:49;0;49	96995;8	44611;0;0;66;
$GPXUP;3635;09:13:50;0;49	96981;8	44624;0;0;66;
$GPXUP;3635;09:13:51;0;49	96966;8	44633;0;0;66;
$GPXUP;3635;09:13:52;0;49	96949;8	44638;0;0;68;
$GPXUP;3635;09:13:53;0;49	96932;8	44641;0;0;68;
$GPXUP;3635;09:13:54;0;49	96915;8	44642;0;0;67;
$GPXUP;3635;09:13:55;0;49	96898;8	44638;0;0;67;
$GPXUP;3635;09:13:56;0;49	96882;8	4463;0;0;68;
$GPXUP;3635;09:13:57;0;49	96866;8	44618;0;0;70;
$GPXUP;3635;09:13:58;0;49	96851;8	44605;0;0;65;
$GPXUP;3635;09:13:59;0;49	96838;8	44593;0;0;59;
$GPXUP;3635;09:14:00;0;49	96824;8	44584;0;0;56;
$GPXUP;3635;09:14:01;0;49	9681;8	44579;0;0;58;
$GPXUP;3635;09:14:02;0;49	96795;8	44578;0;0;64;
$GPXUP;3635;09:14:03;0;49	96778;8	44579;0;0;68;
$GPXUP;3635;09:14:04;0;49	96762;8	44578;0;0;65;
$GPXUP;3635;09:14:05;0;49	96746;8	44576;0;0;61;
$GPXUP;3635;09:14:06;0;49	96732;8	4457;0;0;58;
$GPXUP;3635;09:14:07;0;49	9672;8	4456;0;0;55;
$GPXUP;3635;09:14:08;0;49	9671;8	44546;0;0;54;
$GPXUP;3635;09:14:09;0;49	96704;8	44528;0;0;53;
$GPXUP;3635;09:14:10;0;49	96698;8	44512;0;0;42;
$GPXUP;3635;09:14:11;0;49	96694;8	44504;0;0;16;
$GPXUP;3635;09:14:12;0;49	96691;8	44503;0;0;10;
$GPXUP;3635;09:14:13;0;49	96691;8	44503;0;0;0;
$GPXUP;3635;09:14:14;0;49	96692;8	44503;0;0;0;
$GPXUP;3635;09:14:15;0;49	96692;8	44503;0;0;0;
$GPXUP;3635;09:14:16;0;49	96692;8	44503;0;0;0;
$GPXUP;3635;09:14:17;0;49	96692;8	44503;0;0;0;
$GPXUP;3635;09:14:18;0;49	96692;8	44503;0;0;0;
$GPXUP;3635;09:14:19;0;49	96692;8	44503;0;0;0;
$GPXUP;3635;09:14:20;0;49	96692;8	44503;0;0;0;
$GPXUP;3635;09:14:21;0;49	96692;8	44503;0;0;0;
$GPXUP;3635;09:14:22;0;49	96692;8	44503;0;0;0;
$GPXUP;3635;09:14:23;0;49	96692;8	44503;0;0;0;
$GPXUP;3635;09:14:24;0;49	96692;8	44503;0;0;0;
$GPXUP;3635;09:14:25;0;49	96692;8	44503;0;0;0;
$GPXUP;3635;09:14:26;0;49	96692;8	44503;0;0;0;
$GPXUP;3635;09:14:27;0;49	96692;8	44503;0;0;0;
$GPXUP;3635;09:14:28;0;49	96692;8	44503;0;0;0;
$GPXUP;3635;09:14:29;0;49	96692;8	44503;0;0;0;
$GPXUP;3635;09:14:30;0;49	96692;8	44503;0;0;0;
$GPXUP;3635;09:14:31;0;49	96692;8	44503;0;0;0;
$GPXUP;3635;09:14:32;0;49	96692;8	44503;0;0;0;
$GPXUP;3635;09:14:33;0;49	96692;8	44503;0;0;0;
$GPXUP;3635;09:14:34;0;49	96692;8	44503;0;0;0;
$GPXUP;3635;09:14:35;0;49	96692;8	44503;0;0;0;
$GPXUP;3635;09:14:36;0;49	96692;8	44503;0;0;0;
$GPXUP;3635;09:14:37;0;49	96692;8	44503;0;0;0;
$GPXUP;3635;09:14:38;0;49	96692;8	44503;0;0;0;
$GPXUP;3635;09:14:39;0;49	96692;8	44503;0;0;0;
$GPXUP;3635;09:14:40;0;49	96692;8	44503;0;0;0;
$GPXUP;3635;09:14:41;0;49	96692;8	44503;0;0;0;
$GPXUP;3635;09:14:42;0;49	96692;8	44503;0;0;0;
$GPXUP;3635;09:14:43;0;49	96692;8	44503;0;0;0;
$GPXUP;3635;09:14:44;0;49	96692;8	44503;0;0;0;
$GPXUP;3635;09:14:45;0;49	96692;8	44503;0;0;0;
$GPXUP;3635;09:14:46;0;49	96692;8	44503;0;0;0;
$GPXUP;3635;09:14:47;0;49	96692;8	44503;0;0;0;
$GPXUP;3635;09:14:48;0;49	96692;8	44503;0;0;0;
$GPXUP;3635;09:14:49;0;49	96692;8	44503;0;0;0;
$GPXUP;3635;09:14:50;0;49	96692;8	44503;0;0;0;
$GPXUP;3635;09:14:51;0;49	96692;8	44503;0;0;0;
$GPXUP;3635;09:14:52;0;49	96692;8	44503;0;0;0;
$GPXUP;3635;09:14:53;0;49	96692;8	44503;0;0;0;
$GPXUP;3635;09:14:54;0;49	96692;8	44503;0;0;0;
$GPXUP;3635;09:14:55;0;49	96692;8	44503;0;0;0;
$GPXUP;3635;09:14:56;0;49	96692;8	44503;0;0;0;
$GPXUP;3635;09:14:57;0;49	96692;8	44503;0;0;0;
$GPXUP;3635;09:14:58;0;49	96692;8	44503;0;0;0;
$GPXUP;3635;09:14:59;0;49	96692;8	44503;0;0;0;
$GPXUP;3635;09:15:00;0;49	96692;8	44503;0;0;0;
$GPXUP;3635;09:15:01;0;49	96692;8	44503;0;0;0;
$GPXUP;3635;09:15:02;0;49	96692;8	44503;0;0;0;
$GPXUP;3635;09:15:03;0;49	96692;8	44503;0;0;0;
$GPXUP;3635;09:15:04;0;49	96692;8	44503;0;0;0;
$GPXUP;3635;09:15:05;0;49	96692;8	44503;0;0;0;
$GPXUP;3635;09:15:06;0;49	96692;8	44503;0;0;0;
$GPXUP;3635;09:15:07;0;49	96692;8	44503;0;0;0;
$GPXUP;3635;09:15:08;0;49	96692;8	44503;0;0;0;
$GPXUP;3635;09:15:09;0;49	96692;8	44503;0;0;0;
$GPXUP;3635;09:15:10;0;49	96692;8	44503;0;0;0;
$GPXUP;3635;09:15:11;0;49	96692;8	44503;0;0;0;
$GPXUP;3635;09:15:12;0;49	96692;8	44503;0;0;0;
$GPXUP;3635;09:15:13;0;49	96692;8	44503;0;0;0;
$GPXUP;3635;09:15:14;0;49	96692;8	44503;0;0;0;
$GPXUP;3635;09:15:15;0;49	96692;8	44503;0;0;0;
$GPXUP;3635;09:15:16;0;49	96692;8	44503;0;0;0;
$GPXUP;3635;09:15:17;0;49	96692;8	44503;0;0;0;
$GPXUP;3635;09:15:18;0;49	96692;8	44503;0;0;0;
$GPXUP;3635;09:15:19;0;49	96692;8	44503;0;0;0;
$GPXUP;3635;09:15:20;0;49	96692;8	44503;0;0;0;
$GPXUP;3635;09:15:21;0;49	96692;8	44503;0;0;0;
$GPXUP;3635;09:15:22;0;49	96692;8	44503;0;0;0;
$GPXUP;3635;09:15:23;0;49	96692;8	44503;0;0;0;
$GPXUP;3635;09:15:24;0;49	96692;8	44503;0;0;0;
$GPXUP;3635;09:15:25;0;49	96692;8	44503;0;0;0;
$GPXUP;3635;09:15:26;0;49	96692;8	44503;0;0;0;
$GPXUP;3635;09:15:27;0;49	96692;8	44503;0;0;0;
$GPXUP;3635;09:15:28;0;49	96692;8	44503;0;0;0;
$GPXUP;3635;09:15:29;0;49	96692;8	44503;0;0;0;
$GPXUP;3635;09:15:30;0;49	96698;8	44502;0;0;0;
$GPXUP;3635;09:15:31;0;49	96698;8	44501;0;0;0;
$GPXUP;3635;09:15:32;0;49	96698;8	44501;0;0;0;
$GPXUP;3635;09:15:33;0;49	96698;8	44501;0;0;0;
$GPXUP;3635;09:15:34;0;49	96698;8	44501;0;0;0;
$GPXUP;3635;09:15:35;0;49	96698;8	44501;0;0;0;
$GPXUP;3635;09:15:36;0;49	96698;8	44501;0;0;0;
$GPXUP;3635;09:15:37;0;49	96698;8	44501;0;0;0;
$GPXUP;3635;09:15:38;0;49	96698;8	44501;0;0;0;
$GPXUP;3635;09:15:39;0;49	96698;8	44501;0;0;0;
$GPXUP;3635;09:15:40;0;49	96698;8	44501;0;0;0;
$GPXUP;3635;09:15:41;0;49	96698;8	44501;0;0;0;
$GPXUP;3635;09:15:42;0;49	96698;8	44501;0;0;0;
$GPXUP;3635;09:15:43;0;49	96698;8	44501;0;0;0;
$GPXUP;3635;09:15:44;0;49	96698;8	44501;0;0;0;
$GPXUP;3635;09:15:45;0;49	96698;8	44501;0;0;0;
$GPXUP;3635;09:15:46;0;49	96698;8	44501;0;0;0;
$GPXUP;3635;09:15:47;0;49	96698;8	44501;0;0;0;
$GPXUP;3635;09:15:48;0;49	96698;8	44501;0;0;0;
$GPXUP;3635;09:15:49;0;49	96698;8	44501;0;0;0;
$GPXUP;3635;09:15:50;0;49	96698;8	44501;0;0;0;
$GPXUP;3635;09:15:51;0;49	96698;8	44501;0;0;0;
$GPXUP;3635;09:15:52;0;49	96698;8	44501;0;0;0;
$GPXUP;3635;09:15:53;0;49	96698;8	44501;0;0;0;
$GPXUP;3635;09:15:54;0;49	96698;8	44501;0;0;0;
$GPXUP;3635;09:15:55;0;49	96698;8	44501;0;0;0;
$GPXUP;3635;09:15:56;0;49	96698;8	44501;0;0;0;
$GPXUP;3635;09:15:57;0;49	96698;8	44501;0;0;0;
$GPXUP;3635;09:15:58;0;49	96698;8	44501;0;0;0;
$GPXUP;3635;09:15:59;0;49	96698;8	44501;0;0;0;
$GPXUP;3635;09:16:00;0;49	96698;8	44501;0;0;0;
$GPXUP;3635;09:16:01;0;49	96698;8	44501;0;0;0;
$GPXUP;3635;09:16:02;0;49	96698;8	44501;0;0;0;
$GPXUP;3635;09:16:03;0;49	96698;8	44501;0;0;0;
$GPXUP;3635;09:16:04;0;49	96698;8	44501;0;0;0;
$GPXUP;3635;09:16:05;0;49	96698;8	44501;0;0;0;
$GPXUP;3635;09:16:06;0;49	96698;8	44501;0;0;0;
$GPXUP;3635;09:16:07;0;49	96698;8	44501;0;0;0;
$GPXUP;3635;09:16:08;0;49	96698;8	44501;0;0;0;
$GPXUP;3635;09:16:09;0;49	96698;8	44501;0;0;0;
$GPXUP;3635;09:16:10;0;49	96698;8	44501;0;0;0;
$GPXUP;3635;09:16:11;0;49	96698;8	44501;0;0;0;
$GPXUP;3635;09:16:12;0;49	96698;8	44501;0;0;0;
$GPXUP;3635;09:16:13;0;49	96698;8	44501;0;0;0;
$GPXUP;3635;09:16:14;0;49	96698;8	44501;0;0;0;
$GPXUP;3635;09:16:15;0;49	96698;8	44501;0;0;0;
$GPXUP;3635;09:16:16;0;49	96698;8	44501;0;0;0;
$GPXUP;3635;09:16:17;0;49	96698;8	44501;0;0;0;
$GPXUP;3635;09:16:18;0;49	96698;8	44501;0;0;0;
$GPXUP;3635;09:16:19;0;49	96698;8	44501;0;0;0;
$GPXUP;3635;09:16:20;0;49	96698;8	44501;0;0;0;
$GPXUP;3635;09:16:21;0;49	96698;8	44501;0;0;0;
$GPXUP;3635;09:16:22;0;49	96698;8	44501;0;0;0;
$GPXUP;3635;09:16:23;0;49	96698;8	44501;0;0;0;
$GPXUP;3635;09:16:24;0;49	96698;8	44501;0;0;0;
$GPXUP;3635;09:16:25;0;49	96698;8	44501;0;0;0;
$GPXUP;3635;09:16:26;0;49	96698;8	44501;0;0;0;
$GPXUP;3635;09:16:27;0;49	96698;8	44501;0;0;0;
$GPXUP;3635;09:16:28;0;49	96698;8	44501;0;0;0;
$GPXUP;3635;09:16:29;0;49	96698;8	44501;0;0;0;
$GPXUP;3635;09:16:30;0;49	96698;8	44501;0;0;0;
$GPXUP;3635;09:16:31;0;49	96698;8	44501;0;0;0;
$GPXUP;3635;09:16:32;0;49	96698;8	44501;0;0;0;
$GPXUP;3635;09:16:33;0;49	96698;8	44501;0;0;0;
$GPXUP;3635;09:16:34;0;49	96698;8	44501;0;0;0;
$GPXUP;3635;09:16:35;0;49	96698;8	44501;0;0;0;
$GPXUP;3635;09:16:36;0;49	96698;8	44501;0;0;0;
$GPXUP;3635;09:16:37;0;49	96698;8	44501;0;0;0;
$GPXUP;3635;09:16:38;0;49	96698;8	44501;0;0;0;
$GPXUP;3635;09:16:39;0;49	96698;8	44501;0;0;0;
$GPXUP;3635;09:16:40;0;49	96698;8	44501;0;0;0;
$GPXUP;3635;09:16:41;0;49	96698;8	44501;0;0;0;
$GPXUP;3635;09:16:42;0;49	96698;8	44501;0;0;0;
$GPXUP;3635;09:16:43;0;49	96698;8	44501;0;0;0;
$GPXUP;3635;09:16:44;0;49	96698;8	44501;0;0;0;
$GPXUP;3635;09:16:45;0;49	96698;8	44501;0;0;0;
$GPXUP;3635;09:16:46;0;49	96698;8	44501;0;0;0;
$GPXUP;3635;09:16:47;0;49	96698;8	44501;0;0;0;
$GPXUP;3635;09:16:48;0;49	96698;8	44501;0;0;0;
$GPXUP;3635;09:16:49;0;49	96698;8	44501;0;0;0;
$GPXUP;3635;09:16:50;0;49	96698;8	44501;0;0;0;
$GPXUP;3635;09:16:51;0;49	96698;8	44501;0;0;0;
$GPXUP;3635;09:16:52;0;49	96698;8	44501;0;0;0;
$GPXUP;3635;09:16:53;0;49	96698;8	44501;0;0;0;
$GPXUP;3635;09:16:54;0;49	96698;8	44501;0;0;0;
$GPXUP;3635;09:16:55;0;49	96698;8	44501;0;0;0;
$GPXUP;3635;09:16:56;0;49	96698;8	44501;0;0;0;
$GPXUP;3635;09:16:57;0;49	96698;8	44501;0;0;0;
$GPXUP;3635;09:16:58;0;49	96698;8	44501;0;0;0;
$GPXUP;3635;09:16:59;0;49	96698;8	44501;0;0;0;
$GPXUP;3635;09:17:00;0;49	96698;8	44501;0;0;0;
$GPXUP;3635;09:17:01;0;49	96698;8	44501;0;0;0;
$GPXUP;3635;09:17:02;0;49	96698;8	44501;0;0;0;
$GPXUP;3635;09:17:03;0;49	96698;8	44501;0;0;0;
$GPXUP;3635;09:17:04;0;49	96698;8	44501;0;0;0;
$GPXUP;3635;09:17:05;0;49	96698;8	44501;0;0;0;
$GPXUP;3635;09:17:06;0;49	96698;8	44501;0;0;0;
$GPXUP;3635;09:17:07;0;49	96698;8	44501;0;0;0;
$GPXUP;3635;09:17:08;0;49	96698;8	44501;0;0;0;
$GPXUP;3635;09:17:09;0;49	96698;8	44501;0;0;0;
$GPXUP;3635;09:17:10;0;49	96698;8	44501;0;0;0;
$GPXUP;3635;09:17:11;0;49	96698;8	44501;0;0;0;
$GPXUP;3635;09:17:12;0;49	96698;8	44501;0;0;0;
$GPXUP;3635;09:17:13;0;49	96698;8	44501;0;0;0;
$GPXUP;3635;09:17:14;0;49	96698;8	44501;0;0;0;
$GPXUP;3635;09:17:15;0;49	96698;8	44501;0;0;0;
$GPXUP;3635;09:17:16;0;49	96698;8	44501;0;0;0;
$GPXUP;3635;09:17:17;0;49	96698;8	44501;0;0;0;
$GPXUP;3635;09:17:18;0;49	96698;8	44501;0;0;0;
$GPXUP;3635;09:17:19;0;49	96698;8	44501;0;0;0;
$GPXUP;3635;09:17:20;0;49	96698;8	44501;0;0;0;
$GPXUP;3635;09:17:21;0;49	96698;8	44501;0;0;0;
$GPXUP;3635;09:17:22;0;49	96698;8	44501;0;0;0;
$GPXUP;3635;09:17:23;0;49	96698;8	44501;0;0;0;
$GPXUP;3635;09:17:24;0;49	96698;8	44501;0;0;0;
$GPXUP;3635;09:17:25;0;49	96698;8	44501;0;0;0;
$GPXUP;3635;09:17:26;0;49	96698;8	44501;0;0;0;
$GPXUP;3635;09:17:27;0;49	96698;8	44501;0;0;0;
$GPXUP;3635;09:17:28;0;49	96698;8	44501;0;0;0;
$GPXUP;3635;09:17:29;0;49	96698;8	44501;0;0;0;
$GPXUP;3635;09:17:30;0;49	96698;8	44501;0;0;0;
$GPXUP;3635;09:17:31;0;49	96698;8	44501;0;0;0;
$GPXUP;3635;09:17:32;0;49	96698;8	44501;0;0;0;
$GPXUP;3635;09:17:33;0;49	96698;8	44501;0;0;0;
$GPXUP;3635;09:17:34;0;49	96698;8	44501;0;0;0;
$GPXUP;3635;09:17:35;0;49	96698;8	44501;0;0;0;
$GPXUP;3635;09:17:36;0;49	96698;8	44501;0;0;0;
$GPXUP;3635;09:17:37;0;49	96698;8	44501;0;0;0;
$GPXUP;3635;09:17:38;0;49	96698;8	44501;0;0;0;
$GPXUP;3635;09:17:39;0;49	96698;8	44501;0;0;0;
$GPXUP;3635;09:17:40;0;49	96698;8	44501;0;0;0;
$GPXUP;3635;09:17:41;0;49	96698;8	44501;0;0;0;
$GPXUP;3635;09:17:42;0;49	96698;8	44501;0;0;0;
$GPXUP;3635;09:17:43;0;49	96698;8	44501;0;0;0;
$GPXUP;3635;09:17:44;0;49	96698;8	44501;0;0;0;
$GPXUP;3635;09:17:45;0;49	96698;8	44501;0;0;0;
$GPXUP;3635;09:17:46;0;49	96698;8	44501;0;0;0;
$GPXUP;3635;09:17:47;0;49	96698;8	44501;0;0;0;
$GPXUP;3635;09:17:48;0;49	96698;8	44501;0;0;0;
$GPXUP;3635;09:17:49;0;49	96698;8	44501;0;0;0;
$GPXUP;3635;09:17:50;0;49	96698;8	44501;0;0;0;
$GPXUP;3635;09:17:51;0;49	96698;8	44501;0;0;0;
$GPXUP;3635;09:17:52;0;49	96698;8	44501;0;0;0;
$GPXUP;3635;09:17:53;0;49	96698;8	44501;0;0;0;
$GPXUP;3635;09:17:54;0;49	96698;8	44501;0;0;0;
$GPXUP;3635;09:17:55;0;49	96698;8	44501;0;0;0;
$GPXUP;3635;09:17:56;0;49	96698;8	44501;0;0;0;
$GPXUP;3635;09:17:57;0;49	96698;8	44501;0;0;0;
$GPXUP;3635;09:17:58;0;49	96698;8	44501;0;0;0;
$GPXUP;3635;09:17:59;0;49	96698;8	44501;0;0;0;
$GPXUP;3635;09:18:00;0;49	96698;8	44501;0;0;0;
$GPXUP;3635;09:18:01;0;49	96698;8	44501;0;0;0;
$GPXUP;3635;09:18:02;0;49	96698;8	44501;0;0;0;
$GPXUP;3635;09:18:03;0;49	96698;8	44501;0;0;0;
$GPXUP;3635;09:18:04;0;49	96698;8	44501;0;0;0;
$GPXUP;3635;09:18:05;0;49	96698;8	44501;0;0;0;
$GPXUP;3635;09:18:06;0;49	96698;8	44501;0;0;0;
$GPXUP;3635;09:18:07;0;49	96698;8	44501;0;0;0;
$GPXUP;3635;09:18:08;0;49	96698;8	44501;0;0;0;
$GPXUP;3635;09:18:09;0;49	96698;8	44501;0;0;0;
$GPXUP;3635;09:18:10;0;49	96698;8	44501;0;0;0;
$GPXUP;3635;09:18:11;0;49	96698;8	44501;0;0;0;
$GPXUP;3635;09:18:12;0;49	96698;8	44501;0;0;0;
$GPXUP;3635;09:18:13;0;49	96698;8	44501;0;0;0;
$GPXUP;3635;09:18:14;0;49	96698;8	44501;0;0;0;
$GPXUP;3635;09:18:15;0;49	96698;8	44501;0;0;0;
$GPXUP;3635;09:18:16;0;49	96698;8	44501;0;0;0;
$GPXUP;3635;09:18:17;0;49	96698;8	44501;0;0;0;
$GPXUP;3635;09:18:18;0;49	96698;8	44501;0;0;0;
$GPXUP;3635;09:18:19;0;49	96698;8	44501;0;0;0;
$GPXUP;3635;09:18:20;0;49	96698;8	44501;0;0;0;
$GPXUP;3635;09:18:21;0;49	96698;8	44501;0;0;0;
$GPXUP;3635;09:18:22;0;49	96698;8	44501;0;0;0;
$GPXUP;3635;09:18:23;0;49	96698;8	44501;0;0;0;
$GPXUP;3635;09:18:24;0;49	96698;8	44501;0;0;0;
$GPXUP;3635;09:18:25;0;49	96698;8	44501;0;0;0;
$GPXUP;3635;09:18:26;0;49	96698;8	44501;0;0;0;
$GPXUP;3635;09:18:27;0;49	96698;8	44501;0;0;0;
$GPXUP;3635;09:18:28;0;49	96698;8	44501;0;0;0;
$GPXUP;3635;09:18:29;0;49	96698;8	44501;0;0;0;
$GPXUP;3635;09:18:30;0;49	96698;8	44501;0;0;0;
$GPXUP;3635;09:18:31;0;49	96698;8	44501;0;0;0;
$GPXUP;3635;09:18:32;0;49	96698;8	44501;0;0;0;
$GPXUP;3635;09:18:33;0;49	96698;8	44501;0;0;0;
$GPXUP;3635;09:18:34;0;49	96698;8	44501;0;0;0;
$GPXUP;3635;09:18:35;0;49	96698;8	44501;0;0;0;
$GPXUP;3635;09:18:36;0;49	96698;8	44501;0;0;0;
$GPXUP;3635;09:18:37;0;49	96698;8	44501;0;0;0;
$GPXUP;3635;09:18:38;0;49	96698;8	44501;0;0;0;
$GPXUP;3635;09:18:39;0;49	96698;8	44501;0;0;0;
$GPXUP;3635;09:18:40;0;49	96698;8	44501;0;0;0;
$GPXUP;3635;09:18:41;0;49	96698;8	44501;0;0;0;
$GPXUP;3635;09:18:42;0;49	96698;8	44501;0;0;0;
$GPXUP;3635;09:18:43;0;49	96698;8	44501;0;0;0;
$GPXUP;3635;09:18:44;0;49	96698;8	44501;0;0;0;
$GPXUP;3635;09:18:45;0;49	96698;8	44501;0;0;0;
$GPXUP;3635;09:18:46;0;49	96698;8	44501;0;0;0;
$GPXUP;3635;09:18:47;0;49	96698;8	44501;0;0;0;
$GPXUP;3635;09:18:48;0;49	96698;8	44501;0;0;0;
$GPXUP;3635;09:18:49;0;49	96698;8	44501;0;0;0;
$GPXUP;3635;09:18:50;0;49	96698;8	44501;0;0;0;
$GPXUP;3635;09:18:51;0;49	96698;8	44501;0;0;0;
$GPXUP;3635;09:18:52;0;49	96698;8	44501;0;0;0;
$GPXUP;3635;09:18:53;0;49	96698;8	44501;0;0;0;
$GPXUP;3635;09:18:54;0;49	96698;8	44501;0;0;0;
$GPXUP;3635;09:18:55;0;49	96698;8	44501;0;0;0;
$GPXUP;3635;09:18:56;0;49	96698;8	44501;0;0;0;
$GPXUP;3635;09:18:57;0;49	96698;8	44501;0;0;0;
$GPXUP;3635;09:18:58;0;49	96698;8	44501;0;0;0;
$GPXUP;3635;09:18:59;0;49	96698;8	44501;0;0;0;
$GPXUP;3635;09:19:00;0;49	96698;8	44501;0;0;0;
$GPXUP;3635;09:19:01;0;49	96698;8	44501;0;0;0;
$GPXUP;3635;09:19:02;0;49	96698;8	44501;0;0;0;
$GPXUP;3635;09:19:03;0;49	96698;8	44501;0;0;0;
$GPXUP;3635;09:19:04;0;49	96698;8	44501;0;0;0;
$GPXUP;3635;09:19:05;0;49	96698;8	44501;0;0;0;
$GPXUP;3635;09:19:06;0;49	96698;8	44501;0;0;0;
$GPXUP;3635;09:19:07;0;49	96698;8	44501;0;0;0;
$GPXUP;3635;09:19:08;0;49	96698;8	44501;0;0;0;
$GPXUP;3635;09:19:09;0;49	96698;8	44501;0;0;0;
$GPXUP;3635;09:19:10;0;49	96698;8	44501;0;0;0;
$GPXUP;3635;09:19:11;0;49	96698;8	44501;0;0;0;
$GPXUP;3635;09:19:12;0;49	96698;8	44501;0;0;0;
$GPXUP;3635;09:19:13;0;49	96698;8	44501;0;0;0;
$GPXUP;3635;09:19:14;0;49	96698;8	44501;0;0;0;
$GPXUP;3635;09:19:15;0;49	96698;8	44501;0;0;0;
$GPXUP;3635;09:19:16;0;49	96698;8	44501;0;0;0;
$GPXUP;3635;09:19:17;0;49	96698;8	44501;0;0;0;
$GPXUP;3635;09:19:18;0;49	96698;8	44501;0;0;0;
$GPXUP;3635;09:19:19;0;49	96698;8	44501;0;0;0;
$GPXUP;3635;09:19:20;0;49	96698;8	44501;0;0;0;
$GPXUP;3635;09:19:21;0;49	96698;8	44501;0;0;0;
$GPXUP;3635;09:19:22;0;49	96698;8	44501;0;0;0;
$GPXUP;3635;09:19:23;0;49	96698;8	44501;0;0;0;
$GPXUP;3635;09:19:24;0;49	96698;8	44501;0;0;0;
$GPXUP;3635;09:19:25;0;49	96698;8	44501;0;0;0;
$GPXUP;3635;09:19:26;0;49	96698;8	44501;0;0;0;
$GPXUP;3635;09:19:27;0;49	96698;8	44501;0;0;0;
$GPXUP;3635;09:19:28;0;49	96698;8	44501;0;0;0;
$GPXUP;3635;09:19:29;0;49	96698;8	44501;0;0;0;
$GPXUP;3635;09:19:30;0;49	96698;8	44501;0;0;0;
$GPXUP;3635;09:19:31;0;49	96698;8	44501;0;0;0;
$GPXUP;3635;09:19:32;0;49	96698;8	44501;0;0;0;
$GPXUP;3635;09:19:33;0;49	96698;8	44501;0;0;0;
$GPXUP;3635;09:19:34;0;49	96698;8	44501;0;0;0;
$GPXUP;3635;09:19:35;0;49	96698;8	44501;0;0;0;
$GPXUP;3635;09:19:36;0;49	96698;8	44501;0;0;0;
$GPXUP;3635;09:19:37;0;49	96698;8	44501;0;0;0;
$GPXUP;3635;09:19:38;0;49	96698;8	44501;0;0;0;
$GPXUP;3635;09:19:39;0;49	96698;8	44501;0;0;0;
$GPXUP;3635;09:19:40;0;49	96698;8	44501;0;0;0;
$GPXUP;3635;09:19:41;0;49	96698;8	44501;0;0;0;
$GPXUP;3635;09:19:42;0;49	96698;8	44501;0;0;0;
$GPXUP;3635;09:19:43;0;49	96698;8	44501;0;0;0;
$GPXUP;3635;09:19:44;0;49	96698;8	44501;0;0;0;
$GPXUP;3635;09:19:45;0;49	96698;8	44501;0;0;0;
$GPXUP;3635;09:19:46;0;49	96698;8	44501;0;0;0;
$GPXUP;3635;09:19:47;0;49	96698;8	44501;0;0;0;
$GPXUP;3635;09:19:48;0;49	96698;8	44501;0;0;0;
$GPXUP;3635;09:19:49;0;49	96698;8	44501;0;0;0;
$GPXUP;3635;09:19:50;0;49	96698;8	44501;0;0;0;
$GPXUP;3635;09:19:51;0;49	96698;8	44501;0;0;0;
$GPXUP;3635;09:19:52;0;49	96698;8	44501;0;0;0;
$GPXUP;3635;09:19:53;0;49	96698;8	44501;0;0;0;
$GPXUP;3635;09:19:54;0;49	96698;8	44501;0;0;0;
$GPXUP;3635;09:19:55;0;49	96698;8	44501;0;0;0;
$GPXUP;3635;09:19:56;0;49	96698;8	44501;0;0;0;
$GPXUP;3635;09:19:57;0;49	96698;8	44501;0;0;0;
$GPXUP;3635;09:19:58;0;49	96698;8	44501;0;0;0;
$GPXUP;3635;09:19:59;0;49	96698;8	44501;0;0;0;
$GPXUP;3635;09:20:00;0;49	96698;8	44501;0;0;0;
$GPXUP;3635;09:20:01;0;49	96698;8	44501;0;0;0;
$GPXUP;3635;09:20:02;0;49	96698;8	44501;0;0;0;
$GPXUP;3635;09:20:03;0;49	96698;8	44501;0;0;0;
$GPXUP;3635;09:20:04;0;49	96698;8	44501;0;0;0;
$GPXUP;3635;09:20:05;0;49	96698;8	44501;0;0;0;
$GPXUP;3635;09:20:06;0;49	96698;8	44501;0;0;0;
$GPXUP;3635;09:20:07;0;49	96698;8	44501;0;0;0;
$GPXUP;3635;09:20:08;0;49	96698;8	44501;0;0;0;
$GPXUP;3635;09:20:09;0;49	96698;8	44501;0;0;0;
$GPXUP;3635;09:20:10;0;49	96698;8	44501;0;0;0;
$GPXUP;3635;09:20:11;0;49	96698;8	44501;0;0;0;
$GPXUP;3635;09:20:12;0;49	96698;8	44501;0;0;0;
$GPXUP;3635;09:20:13;0;49	96698;8	44501;0;0;0;
$GPXUP;3635;09:20:14;0;49	96698;8	44501;0;0;0;
$GPXUP;3635;09:20:15;0;49	96698;8	44501;0;0;0;
$GPXUP;3635;09:20:16;0;49	96698;8	44501;0;0;0;
$GPXUP;3635;09:20:17;0;49	96698;8	44501;0;0;0;
$GPXUP;3635;09:20:18;0;49	96698;8	44501;0;0;0;
$GPXUP;3635;09:20:19;0;49	96698;8	44501;0;0;0;
$GPXUP;3635;09:20:20;0;49	96698;8	44501;0;0;0;
$GPXUP;3635;09:20:21;0;49	96698;8	44501;0;0;0;
$GPXUP;3635;09:20:22;0;49	96698;8	44501;0;0;0;
$GPXUP;3635;09:20:23;0;49	96698;8	44501;0;0;0;
$GPXUP;3635;09:20:24;0;49	96698;8	44501;0;0;0;
$GPXUP;3635;09:20:25;0;49	96698;8	44501;0;0;0;
$GPXUP;3635;09:20:26;0;49	96698;8	44501;0;0;0;
$GPXUP;3635;09:20:27;0;49	96698;8	44501;0;0;0;
$GPXUP;3635;09:20:28;0;49	96698;8	44501;0;0;0;
$GPXUP;3635;09:20:29;0;49	96698;8	44501;0;0;0;
$GPXUP;3635;09:20:30;0;49	96698;8	44501;0;0;0;
$GPXUP;3635;09:20:31;0;49	96698;8	44501;0;0;0;
$GPXUP;3635;09:20:32;0;49	96698;8	44501;0;0;0;
$GPXUP;3635;09:20:33;0;49	96698;8	44501;0;0;0;
$GPXUP;3635;09:20:34;0;49	96698;8	44501;0;0;0;
$GPXUP;3635;09:20:35;0;49	96698;8	44501;0;0;0;
$GPXUP;3635;09:20:36;0;49	96698;8	44501;0;0;0;
$GPXUP;3635;09:20:37;0;49	96698;8	44501;0;0;0;
$GPXUP;3635;09:20:38;0;49	96698;8	44501;0;0;0;
$GPXUP;3635;09:20:39;0;49	96698;8	44501;0;0;0;
$GPXUP;3635;09:20:40;0;49	96698;8	44501;0;0;0;
$GPXUP;3635;09:20:41;0;49	96698;8	44501;0;0;0;
$GPXUP;3635;09:20:42;0;49	96698;8	44501;0;0;0;
$GPXUP;3635;09:20:43;0;49	96698;8	44501;0;0;0;
$GPXUP;3635;09:20:44;0;49	96698;8	44501;0;0;0;
$GPXUP;3635;09:20:45;0;49	96698;8	44501;0;0;0;
$GPXUP;3635;09:20:46;0;49	96698;8	44501;0;0;0;
$GPXUP;3635;09:20:47;0;49	96698;8	44501;0;0;0;
$GPXUP;3635;09:20:48;0;49	96698;8	44501;0;0;0;
$GPXUP;3635;09:20:49;0;49	96698;8	44501;0;0;0;
$GPXUP;3635;09:20:50;0;49	96698;8	44501;0;0;0;
$GPXUP;3635;09:20:51;0;49	96698;8	44501;0;0;0;
$GPXUP;3635;09:20:52;0;49	96698;8	44501;0;0;0;
$GPXUP;3635;09:20:53;0;49	96698;8	44501;0;0;0;
$GPXUP;3635;09:20:54;0;49	96698;8	44501;0;0;0;
$GPXUP;3635;09:20:55;0;49	96698;8	44501;0;0;0;
$GPXUP;3635;09:20:56;0;49	96698;8	44501;0;0;0;
$GPXUP;3635;09:20:57;0;49	96698;8	44501;0;0;0;
$GPXUP;3635;09:20:58;0;49	96698;8	44501;0;0;0;
$GPXUP;3635;09:20:59;0;49	96698;8	44501;0;0;0;
$GPXUP;3635;09:21:00;0;49	96698;8	44501;0;0;0;
$GPXUP;3635;09:21:01;0;49	96698;8	44501;0;0;0;
$GPXUP;3635;09:21:02;0;49	96698;8	44501;0;0;0;
$GPXUP;3635;09:21:03;0;49	96698;8	44501;0;0;0;
$GPXUP;3635;09:21:04;0;49	96698;8	44501;0;0;0;
$GPXUP;3635;09:21:05;0;49	96698;8	44501;0;0;0;
$GPXUP;3635;09:21:06;0;49	96698;8	44501;0;0;0;
$GPXUP;3635;09:21:07;0;49	96698;8	44501;0;0;0;
$GPXUP;3635;09:21:08;0;49	96698;8	44501;0;0;0;
$GPXUP;3635;09:21:09;0;49	96698;8	44501;0;0;0;
$GPXUP;3635;09:21:10;0;49	96698;8	44501;0;0;0;
$GPXUP;3635;09:21:11;0;49	96698;8	44501;0;0;0;
$GPXUP;3635;09:21:12;0;49	96698;8	44501;0;0;0;
$GPXUP;3635;09:21:13;0;49	96698;8	44501;0;0;0;
$GPXUP;3635;09:21:14;0;49	96698;8	44501;0;0;0;
$GPXUP;3635;09:21:15;0;49	96698;8	44501;0;0;0;
$GPXUP;3635;09:21:16;0;49	96698;8	44501;0;0;0;
$GPXUP;3635;09:21:17;0;49	96698;8	44501;0;0;0;
$GPXUP;3635;09:21:18;0;49	96698;8	44501;0;0;0;
$GPXUP;3635;09:21:19;0;49	96698;8	44501;0;0;0;
$GPXUP;3635;09:21:20;0;49	96698;8	44501;0;0;0;
$GPXUP;3635;09:21:21;0;49	96698;8	44501;0;0;0;
$GPXUP;3635;09:21:22;0;49	96698;8	44501;0;0;0;
$GPXUP;3635;09:21:23;0;49	96698;8	44501;0;0;0;
$GPXUP;3635;09:21:24;0;49	96698;8	44501;0;0;0;
$GPXUP;3635;09:21:25;0;49	96698;8	44501;0;0;0;
$GPXUP;3635;09:21:26;0;49	96698;8	44501;0;0;0;
$GPXUP;3635;09:21:27;0;49	96698;8	44501;0;0;0;
$GPXUP;3635;09:21:28;0;49	96698;8	44501;0;0;0;
$GPXUP;3635;09:21:29;0;49	96698;8	44501;0;0;0;
$GPXUP;3635;09:21:30;0;49	96698;8	44501;0;0;0;
$GPXUP;3635;09:21:31;0;49	96698;8	44501;0;0;0;
$GPXUP;3635;09:21:32;0;49	96698;8	44501;0;0;0;
$GPXUP;3635;09:21:33;0;49	96698;8	44501;0;0;0;
$GPXUP;3635;09:21:34;0;49	96698;8	44501;0;0;0;
$GPXUP;3635;09:21:35;0;49	96698;8	44501;0;0;0;
$GPXUP;3635;09:21:36;0;49	96698;8	44501;0;0;0;
$GPXUP;3635;09:21:37;0;49	96698;8	44501;0;0;0;
$GPXUP;3635;09:21:38;0;49	96698;8	44501;0;0;0;
$GPXUP;3635;09:21:39;0;49	96698;8	44501;0;0;0;
$GPXUP;3635;09:21:40;0;49	96698;8	44501;0;0;0;
$GPXUP;3635;09:21:41;0;49	96698;8	44501;0;0;0;
$GPXUP;3635;09:21:42;0;49	96698;8	44501;0;0;0;
$GPXUP;3635;09:21:43;0;49	96698;8	44501;0;0;0;
$GPXUP;3635;09:21:44;0;49	96698;8	44501;0;0;0;
$GPXUP;3635;09:21:45;0;49	96698;8	44501;0;0;0;
$GPXUP;3635;09:21:46;0;49	96698;8	44501;0;0;0;
$GPXUP;3635;09:21:47;0;49	96698;8	44501;0;0;0;
$GPXUP;3635;09:21:48;0;49	96698;8	44501;0;0;0;
$GPXUP;3635;09:21:49;0;49	96698;8	44501;0;0;0;
$GPXUP;3635;09:21:50;0;49	96698;8	44501;0;0;0;
$GPXUP;3635;09:21:51;0;49	96698;8	44501;0;0;0;
$GPXUP;3635;09:21:52;0;49	96698;8	44501;0;0;0;
$GPXUP;3635;09:21:53;0;49	96698;8	44501;0;0;0;
$GPXUP;3635;09:21:54;0;49	96698;8	44501;0;0;0;
$GPXUP;3635;09:21:55;0;49	96698;8	44501;0;0;0;
$GPXUP;3635;09:21:56;0;49	96698;8	44501;0;0;0;
$GPXUP;3635;09:21:57;0;49	96698;8	44501;0;0;0;
$GPXUP;3635;09:21:58;0;49	96698;8	44501;0;0;0;
$GPXUP;3635;09:21:59;0;49	96698;8	44501;0;0;0;
$GPXUP;3635;09:22:00;0;49	96698;8	44501;0;0;0;
$GPXUP;3635;09:22:01;0;49	96698;8	44501;0;0;0;
$GPXUP;3635;09:22:02;0;49	96698;8	44501;0;0;0;
$GPXUP;3635;09:22:03;0;49	96698;8	44501;0;0;0;
$GPXUP;3635;09:22:04;0;49	96698;8	44501;0;0;0;
$GPXUP;3635;09:22:05;0;49	96698;8	44501;0;0;0;
$GPXUP;3635;09:22:06;0;49	96698;8	44501;0;0;0;
$GPXUP;3635;09:22:07;0;49	96698;8	44501;0;0;0;
$GPXUP;3635;09:22:08;0;49	96698;8	44501;0;0;0;
$GPXUP;3635;09:22:09;0;49	96698;8	44501;0;0;0;
$GPXUP;3635;09:22:10;0;49	96698;8	44501;0;0;0;
$GPXUP;3635;09:22:11;0;49	96698;8	44501;0;0;0;
$GPXUP;3635;09:22:12;0;49	96698;8	44501;0;0;0;
$GPXUP;3635;09:22:13;0;49	96698;8	44501;0;0;0;
$GPXUP;3635;09:22:14;0;49	96698;8	44501;0;0;0;
$GPXUP;3635;09:22:15;0;49	96698;8	44501;0;0;0;
$GPXUP;3635;09:22:16;0;49	96698;8	44501;0;0;0;
$GPXUP;3635;09:22:17;0;49	96698;8	44501;0;0;0;
$GPXUP;3635;09:22:18;0;49	96698;8	44501;0;0;0;
$GPXUP;3635;09:22:19;0;49	96698;8	44501;0;0;0;
$GPXUP;3635;09:22:20;0;49	96698;8	44501;0;0;0;
$GPXUP;3635;09:22:21;0;49	96698;8	44501;0;0;0;
$GPXUP;3635;09:22:22;0;49	96698;8	44501;0;0;0;
$GPXUP;3635;09:22:23;0;49	96698;8	44501;0;0;0;
$GPXUP;3635;09:22:24;0;49	96698;8	44501;0;0;0;
$GPXUP;3635;09:22:25;0;49	96698;8	44501;0;0;0;
$GPXUP;3635;09:22:26;0;49	96698;8	44501;0;0;0;
$GPXUP;3635;09:22:27;0;49	96698;8	44501;0;0;0;
$GPXUP;3635;09:22:28;0;49	96698;8	44496;0;0;39;
$GPXUP;3635;09:22:29;0;49	96704;8	44484;0;0;40;
$GPXUP;3635;09:22:30;0;49	96715;8	44474;0;0;47;
$GPXUP;3635;09:22:31;0;49	96729;8	4447;0;0;56;
$GPXUP;3635;09:22:32;0;49	96744;8	44471;0;0;58;
$GPXUP;3635;09:22:33;0;49	9676;8	44474;0;0;59;
$GPXUP;3635;09:22:34;0;49	96775;8	44477;0;0;60;
$GPXUP;3635;09:22:35;0;49	9679;8	44479;0;0;60;
$GPXUP;3635;09:22:36;0;49	96806;8	44482;0;0;60;
$GPXUP;3635;09:22:37;0;49	96821;8	44486;0;0;61;
$GPXUP;3635;09:22:38;0;49	96836;8	4449;0;0;59;
$GPXUP;3635;09:22:39;0;49	96851;8	44493;0;0;58;
$GPXUP;3635;09:22:40;0;49	96866;8	44494;0;0;60;
$GPXUP;3635;09:22:41;0;49	96881;8	44493;0;0;62;
$GPXUP;3635;09:22:42;0;49	96897;8	44492;0;0;64;
$GPXUP;3635;09:22:43;0;49	96913;8	44491;0;0;64;
$GPXUP;3635;09:22:44;0;49	9693;8	44492;0;0;64;
$GPXUP;3635;09:22:45;0;49	96946;8	44496;0;0;63;
$GPXUP;3635;09:22:46;0;49	96961;8	44502;0;0;63;
$GPXUP;3635;09:22:47;0;49	96976;8	4451;0;0;62;
$GPXUP;3635;09:22:48;0;49	96991;8	44516;0;0;61;
$GPXUP;3635;09:22:49;0;49	97006;8	44522;0;0;60;
$GPXUP;3635;09:22:50;0;49	9702;8	44522;0;0;56;
$GPXUP;3635;09:22:51;0;49	97034;8	44519;0;0;53;
$GPXUP;3635;09:22:52;0;49	97046;8	4451;0;0;52;
$GPXUP;3635;09:22:53;0;49	97056;8	44499;0;0;52;
$GPXUP;3635;09:22:54;0;49	97066;8	44485;0;0;52;
$GPXUP;3635;09:22:55;0;49	97076;8	44472;0;0;52;
$GPXUP;3635;09:22:56;0;49	97086;8	44458;0;0;53;
$GPXUP;3635;09:22:57;0;49	97094;8	44442;0;0;50;
$GPXUP;3635;09:22:58;0;49	97103;8	44428;0;0;53;
$GPXUP;3635;09:22:59;0;49	97114;8	44415;0;0;55;
$GPXUP;3635;09:23:00;0;49	97125;8	44402;0;0;56;
$GPXUP;3635;09:23:01;0;49	97136;8	44389;0;0;57;
$GPXUP;3635;09:23:02;0;49	97148;8	44376;0;0;56;
$GPXUP;3635;09:23:03;0;49	9716;8	44364;0;0;59;
$GPXUP;3635;09:23:04;0;49	97173;8	44351;0;0;62;
$GPXUP;3635;09:23:05;0;49	97185;8	44337;0;0;64;
$GPXUP;3635;09:23:06;0;49	97197;8	4432;0;0;67;
$GPXUP;3635;09:23:07;0;49	9721;8	44304;0;0;65;
$GPXUP;3635;09:23:08;0;49	97224;8	4429;0;0;65;
$GPXUP;3635;09:23:09;0;49	97238;8	44276;0;0;64;
$GPXUP;3635;09:23:10;0;49	97251;8	44262;0;0;61;
$GPXUP;3635;09:23:11;0;49	97263;8	44248;0;0;61;
$GPXUP;3635;09:23:12;0;49	97275;8	44233;0;0;62;
$GPXUP;3635;09:23:13;0;49	97287;8	44216;0;0;66;
$GPXUP;3635;09:23:14;0;49	97299;8	44198;0;0;68;
$GPXUP;3635;09:23:15;0;49	97313;8	44184;0;0;66;
$GPXUP;3635;09:23:16;0;49	97328;8	44172;0;0;65;
$GPXUP;3635;09:23:17;0;49	97342;8	44162;0;0;64;
$GPXUP;3635;09:23:18;0;49	97357;8	44151;0;0;64;
$GPXUP;3635;09:23:19;0;49	97371;8	44139;0;0;65;
$GPXUP;3635;09:23:20;0;49	97385;8	44127;0;0;66;
$GPXUP;3635;09:23:21;0;49	974;8	44115;0;0;66;
$GPXUP;3635;09:23:22;0;49	97414;8	44102;0;0;64;
$GPXUP;3635;09:23:23;0;49	97427;8	44089;0;0;62;
$GPXUP;3635;09:23:24;0;49	97439;8	44074;0;0;60;
$GPXUP;3635;09:23:25;0;49	97451;8	4406;0;0;60;
$GPXUP;3635;09:23:26;0;49	97462;8	44044;0;0;61;
$GPXUP;3635;09:23:27;0;49	97474;8	44028;0;0;61;
$GPXUP;3635;09:23:28;0;49	97486;8	44014;0;0;59;
$GPXUP;3635;09:23:29;0;49	97498;8	44001;0;0;58;
$GPXUP;3635;09:23:30;0;49	9751;8	43988;0;0;57;
$GPXUP;3635;09:23:31;0;49	97521;8	43976;0;0;58;
$GPXUP;3635;09:23:32;0;49	97533;8	43964;0;0;56;
$GPXUP;3635;09:23:33;0;49	97545;8	43953;0;0;55;
$GPXUP;3635;09:23:34;0;49	97558;8	43945;0;0;55;
$GPXUP;3635;09:23:35;0;49	97571;8	43938;0;0;57;
$GPXUP;3635;09:23:36;0;49	97585;8	43929;0;0;59;
$GPXUP;3635;09:23:37;0;49	97599;8	4392;0;0;62;
$GPXUP;3635;09:23:38;0;49	97614;8	43914;0;0;66;
$GPXUP;3635;09:23:39;0;49	9763;8	43913;0;0;68;
$GPXUP;3635;09:23:40;0;49	97647;8	43916;0;0;68;
$GPXUP;3635;09:23:41;0;49	97664;8	4392;0;0;68;
$GPXUP;3635;09:23:42;0;49	97681;8	43924;0;0;68;
$GPXUP;3635;09:23:43;0;49	97698;8	43926;0;0;66;
$GPXUP;3635;09:23:44;0;49	97714;8	43928;0;0;66;
$GPXUP;3635;09:23:45;0;49	97731;8	4393;0;0;66;
$GPXUP;3635;09:23:46;0;49	97747;8	43932;0;0;63;
$GPXUP;3635;09:23:47;0;49	97762;8	43931;0;0;61;
$GPXUP;3635;09:23:48;0;49	97777;8	43926;0;0;60;
$GPXUP;3635;09:23:49;0;49	9779;8	43916;0;0;57;
$GPXUP;3635;09:23:50;0;49	97802;8	43905;0;0;54;
$GPXUP;3635;09:23:51;0;49	97813;8	43894;0;0;53;
$GPXUP;3635;09:23:52;0;49	97823;8	4388;0;0;55;
$GPXUP;3635;09:23:53;0;49	97833;8	43863;0;0;59;
$GPXUP;3635;09:23:54;0;49	97844;8	43847;0;0;64;
$GPXUP;3635;09:23:55;0;49	97858;8	43834;0;0;67;
$GPXUP;3635;09:23:56;0;49	97873;8	43822;0;0;69;
$GPXUP;3635;09:23:57;0;49	97888;8	43812;0;0;70;
$GPXUP;3635;09:23:58;0;49	97904;8	43799;0;0;67;
$GPXUP;3635;09:23:59;0;49	97916;8	43783;0;0;63;
$GPXUP;3635;09:24:00;0;49	97924;8	43763;0;0;62;
$GPXUP;3635;09:24:01;0;49	9793;8	43741;0;0;62;
$GPXUP;3635;09:24:02;0;49	97934;8	43717;0;0;62;
$GPXUP;3635;09:24:03;0;49	97937;8	43694;0;0;61;
$GPXUP;3635;09:24:04;0;49	97938;8	4367;0;0;61;
$GPXUP;3635;09:24:05;0;49	97939;8	43646;0;0;62;
$GPXUP;3635;09:24:06;0;49	9794;8	43622;0;0;63;
$GPXUP;3635;09:24:07;0;49	97942;8	43598;0;0;63;
$GPXUP;3635;09:24:08;0;49	97946;8	43574;0;0;63;
$GPXUP;3635;09:24:09;0;49	97953;8	43552;0;0;63;
$GPXUP;3635;09:24:10;0;49	97959;8	4353;0;0;62;
$GPXUP;3635;09:24:11;0;49	97964;8	43507;0;0;62;
$GPXUP;3635;09:24:12;0;49	97968;8	43483;0;0;63;
$GPXUP;3635;09:24:13;0;49	97973;8	4346;0;0;64;
$GPXUP;3635;09:24:14;0;49	97976;8	43436;0;0;64;
$GPXUP;3635;09:24:15;0;49	97977;8	43411;0;0;61;
$GPXUP;3635;09:24:16;0;49	97977;8	43387;0;0;62;
$GPXUP;3635;09:24:17;0;49	97981;8	43364;0;0;64;
$GPXUP;3635;09:24:18;0;49	97989;8	43341;0;0;70;
$GPXUP;3635;09:24:19;0;49	98;8	4332;0;0;74;
$GPXUP;3635;09:24:20;0;49	98015;8	43302;0;0;75;
$GPXUP;3635;09:24:21;0;49	9803;8	43286;0;0;73;
$GPXUP;3635;09:24:22;0;49	98044;8	43269;0;0;73;
$GPXUP;3635;09:24:23;0;49	98055;8	43248;0;0;73;
$GPXUP;3635;09:24:24;0;49	98066;8	43226;0;0;71;
$GPXUP;3635;09:24:25;0;49	98077;8	43204;0;0;71;
$GPXUP;3635;09:24:26;0;49	98088;8	43184;0;0;69;
$GPXUP;3635;09:24:27;0;49	98102;8	43168;0;0;67;
$GPXUP;3635;09:24:28;0;49	98118;8	43159;0;0;70;
$GPXUP;3635;09:24:29;0;49	98135;8	43152;0;0;73;
$GPXUP;3635;09:24:30;0;49	98153;8	43143;0;0;79;
$GPXUP;3635;09:24:31;0;49	9817;8	43127;0;0;82;
$GPXUP;3635;09:24:32;0;49	98182;8	43103;0;0;87;
$GPXUP;3635;09:24:33;0;49	98189;8	43073;0;0;86;
$GPXUP;3635;09:24:34;0;49	98189;8	43042;0;0;82;
$GPXUP;3635;09:24:35;0;49	98184;8	43012;0;0;80;
$GPXUP;3635;09:24:36;0;49	98178;8	42983;0;0;80;
$GPXUP;3635;09:24:37;0;49	98171;8	42954;0;0;79;
$GPXUP;3635;09:24:38;0;49	98165;8	42925;0;0;82;
$GPXUP;3635;09:24:39;0;49	98161;8	42893;0;0;84;
$GPXUP;3635;09:24:40;0;49	98158;8	42861;0;0;84;
$GPXUP;3635;09:24:41;0;49	98155;8	42829;0;0;81;
$GPXUP;3635;09:24:42;0;49	9815;8	42799;0;0;77;
$GPXUP;3635;09:24:43;0;49	98149;8	42771;0;0;71;
$GPXUP;3635;09:24:44;0;49	98156;8	42747;0;0;67;
$GPXUP;3635;09:24:45;0;49	98168;8	42729;0;0;66;
$GPXUP;3635;09:24:46;0;49	98182;8	42714;0;0;64;
$GPXUP;3635;09:24:47;0;49	98196;8	42702;0;0;61;
$GPXUP;3635;09:24:48;0;49	98208;8	42687;0;0;60;
$GPXUP;3635;09:24:49;0;49	98217;8	42669;0;0;56;
$GPXUP;3635;09:24:50;0;49	98224;8	4265;0;0;54;
$GPXUP;3635;09:24:51;0;49	98229;8	4263;0;0;56;
$GPXUP;3635;09:24:52;0;49	98237;8	42611;0;0;57;
$GPXUP;3635;09:24:53;0;49	98249;8	42598;0;0;60;
$GPXUP;3635;09:24:54;0;49	98264;8	42592;0;0;65;
$GPXUP;3635;09:24:55;0;49	9828;8	42597;0;0;65;
$GPXUP;3635;09:24:56;0;49	98293;8	42611;0;0;65;
$GPXUP;3635;09:24:57;0;49	98303;8	42632;0;0;66;
$GPXUP;3635;09:24:58;0;49	98312;8	42654;0;0;66;
$GPXUP;3635;09:24:59;0;49	98322;8	42674;0;0;61;
$GPXUP;3635;09:25:00;0;49	98334;8	42688;0;0;55;
$GPXUP;3635;09:25:01;0;49	98348;8	42694;0;0;53;
$GPXUP;3635;09:25:02;0;49	98362;8	42689;0;0;55;
$GPXUP;3635;09:25:03;0;49	98374;8	42669;0;0;57;
$GPXUP;3635;09:25:04;0;49	9838;8	4264;0;0;63;
$GPXUP;3635;09:25:05;0;49	98385;8	42614;0;0;62;
$GPXUP;3635;09:25:06;0;49	98388;8	42588;0;0;63;
$GPXUP;3635;09:25:07;0;49	98387;8	42563;0;0;61;
$GPXUP;3635;09:25:08;0;49	98371;8	42549;0;0;60;
$GPXUP;3635;09:25:09;0;49	98355;8	42548;0;0;54;
$GPXUP;3635;09:25:10;0;49	9834;8	42561;0;0;63;
$GPXUP;3635;09:25:11;0;49	98332;8	42584;0;0;64;
$GPXUP;3635;09:25:12;0;49	98328;8	42607;0;0;56;
$GPXUP;3635;09:25:13;0;49	98332;8	42625;0;0;38;
$GPXUP;3635;09:25:14;0;49	98345;8	42638;0;0;44;
$GPXUP;3635;09:25:15;0;49	9836;8	42644;0;0;47;
$GPXUP;3635;09:25:16;0;49	98377;8	42641;0;0;53;
$GPXUP;3635;09:25:17;0;49	98392;8	42629;0;0;56;
$GPXUP;3635;09:25:18;0;49	98404;8	4261;0;0;61;
$GPXUP;3635;09:25:19;0;49	98416;8	42593;0;0;59;
$GPXUP;3635;09:25:20;0;49	98426;8	42574;0;0;58;
$GPXUP;3635;09:25:21;0;49	98432;8	42552;0;0;59;
$GPXUP;3635;09:25:22;0;49	98428;8	42531;0;0;59;
$GPXUP;3635;09:25:23;0;49	98418;8	42513;0;0;61;
$GPXUP;3635;09:25:24;0;49	98404;8	42505;0;0;56;
$GPXUP;3635;09:25:25;0;49	98388;8	42509;0;0;61;
$GPXUP;3635;09:25:26;0;49	98372;8	42524;0;0;69;
$GPXUP;3635;09:25:27;0;49	98358;8	42542;0;0;68;
$GPXUP;3635;09:25:28;0;49	98344;8	4256;0;0;67;
$GPXUP;3635;09:25:29;0;49	98329;8	42571;0;0;65;
$GPXUP;3635;09:25:30;0;49	98312;8	4257;0;0;61;
$GPXUP;3635;09:25:31;0;49	98295;8	42554;0;0;65;
$GPXUP;3635;09:25:32;0;49	98278;8	42541;0;0;69;
$GPXUP;3635;09:25:33;0;49	98261;8	42529;0;0;71;
$GPXUP;3635;09:25:34;0;49	98245;8	42513;0;0;73;
$GPXUP;3635;09:25:35;0;49	98235;8	42493;0;0;65;
$GPXUP;3635;09:25:36;0;49	98238;8	42468;0;0;54;
$GPXUP;3635;09:25:37;0;49	98254;8	42443;0;0;57;
$GPXUP;3635;09:25:38;0;49	98272;8	42421;0;0;63;
$GPXUP;3635;09:25:39;0;49	98285;8	42399;0;0;66;
$GPXUP;3635;09:25:40;0;49	98294;8	42374;0;0;69;
$GPXUP;3635;09:25:41;0;49	983;8	42347;0;0;70;
$GPXUP;3635;09:25:42;0;49	98304;8	4232;0;0;70;
$GPXUP;3635;09:25:43;0;49	98308;8	42292;0;0;68;
$GPXUP;3635;09:25:44;0;49	98312;8	42267;0;0;64;
$GPXUP;3635;09:25:45;0;49	98319;8	42246;0;0;56;
$GPXUP;3635;09:25:46;0;49	9833;8	42232;0;0;53;
$GPXUP;3635;09:25:47;0;49	98345;8	42226;0;0;62;
$GPXUP;3635;09:25:48;0;49	98362;8	42225;0;0;65;
$GPXUP;3635;09:25:49;0;49	98378;8	42228;0;0;64;
$GPXUP;3635;09:25:50;0;49	98395;8	42234;0;0;67;
$GPXUP;3635;09:25:51;0;49	98412;8	42242;0;0;70;
$GPXUP;3635;09:25:52;0;49	98429;8	42254;0;0;72;
$GPXUP;3635;09:25:53;0;49	98446;8	42266;0;0;71;
$GPXUP;3635;09:25:54;0;49	98462;8	42278;0;0;69;
$GPXUP;3635;09:25:55;0;49	98477;8	42292;0;0;68;
$GPXUP;3635;09:25:56;0;49	98492;8	42305;0;0;66;
$GPXUP;3635;09:25:57;0;49	98507;8	42317;0;0;65;
$GPXUP;3635;09:25:58;0;49	98522;8	42321;0;0;63;
$GPXUP;3635;09:25:59;0;49	98538;8	42317;0;0;60;
$GPXUP;3635;09:26:00;0;49	98552;8	42311;0;0;62;
$GPXUP;3635;09:26:01;0;49	98568;8	42312;0;0;66;
$GPXUP;3635;09:26:02;0;49	98585;8	42318;0;0;63;
$GPXUP;3635;09:26:03;0;49	986;8	42318;0;0;60;
$GPXUP;3635;09:26:04;0;49	98614;8	42312;0;0;59;
$GPXUP;3635;09:26:05;0;49	98629;8	42307;0;0;62;
$GPXUP;3635;09:26:06;0;49	98645;8	42311;0;0;68;
$GPXUP;3635;09:26:07;0;49	98661;8	42323;0;0;71;
$GPXUP;3635;09:26:08;0;49	98676;8	4234;0;0;73;
$GPXUP;3635;09:26:09;0;49	98691;8	42357;0;0;73;
$GPXUP;3635;09:26:10;0;49	98704;8	42374;0;0;67;
$GPXUP;3635;09:26:11;0;49	98717;8	42389;0;0;58;
$GPXUP;3635;09:26:12;0;49	98729;8	42399;0;0;54;
$GPXUP;3635;09:26:13;0;49	98742;8	42402;0;0;54;
$GPXUP;3635;09:26:14;0;49	98754;8	42394;0;0;52;
$GPXUP;3635;09:26:15;0;49	98764;8	42375;0;0;54;
$GPXUP;3635;09:26:16;0;49	98774;8	4236;0;0;51;
$GPXUP;3635;09:26:17;0;49	98784;8	42348;0;0;52;
$GPXUP;3635;09:26:18;0;49	98799;8	42344;0;0;66;
$GPXUP;3635;09:26:19;0;49	98816;8	42347;0;0;74;
$GPXUP;3635;09:26:20;0;49	98832;8	42361;0;0;75;
$GPXUP;3635;09:26:21;0;49	98845;8	42383;0;0;76;
$GPXUP;3635;09:26:22;0;49	98856;8	42407;0;0;74;
$GPXUP;3635;09:26:23;0;49	98865;8	42432;0;0;72;
$GPXUP;3635;09:26:24;0;49	98874;8	42456;0;0;68;
$GPXUP;3635;09:26:25;0;49	98882;8	42477;0;0;64;
$GPXUP;3635;09:26:26;0;49	9889;8	42498;0;0;62;
$GPXUP;3635;09:26:27;0;49	98896;8	42522;0;0;66;
$GPXUP;3635;09:26:28;0;49	989;8	42546;0;0;65;
$GPXUP;3635;09:26:29;0;49	98903;8	42571;0;0;63;
$GPXUP;3635;09:26:30;0;49	98907;8	42595;0;0;62;
$GPXUP;3635;09:26:31;0;49	98913;8	42617;0;0;59;
$GPXUP;3635;09:26:32;0;49	9892;8	42637;0;0;59;
$GPXUP;3635;09:26:33;0;49	98932;8	42656;0;0;67;
$GPXUP;3635;09:26:34;0;49	98943;8	42674;0;0;66;
$GPXUP;3635;09:26:35;0;49	98955;8	42691;0;0;62;
$GPXUP;3635;09:26:36;0;49	98965;8	4271;0;0;62;
$GPXUP;3635;09:26:37;0;49	98971;8	42732;0;0;65;
$GPXUP;3635;09:26:38;0;49	98973;8	42757;0;0;65;
$GPXUP;3635;09:26:39;0;49	98969;8	42782;0;0;68;
$GPXUP;3635;09:26:40;0;49	9896;8	42806;0;0;68;
$GPXUP;3635;09:26:41;0;49	98948;8	42826;0;0;73;
$GPXUP;3635;09:26:42;0;49	98933;8	42843;0;0;74;
$GPXUP;3635;09:26:43;0;49	98917;8	42859;0;0;76;
$GPXUP;3635;09:26:44;0;49	98901;8	42877;0;0;76;
$GPXUP;3635;09:26:45;0;49	98886;8	42895;0;0;73;
$GPXUP;3635;09:26:46;0;49	98873;8	42913;0;0;69;
$GPXUP;3635;09:26:47;0;49	9886;8	42931;0;0;66;
$GPXUP;3635;09:26:48;0;49	98848;8	42949;0;0;66;
$GPXUP;3635;09:26:49;0;49	98838;8	42969;0;0;68;
$GPXUP;3635;09:26:50;0;49	98829;8	42992;0;0;69;
$GPXUP;3635;09:26:51;0;49	98824;8	43016;0;0;67;
$GPXUP;3635;09:26:52;0;49	98823;8	43042;0;0;67;
$GPXUP;3635;09:26:53;0;49	98827;8	43068;0;0;65;
$GPXUP;3635;09:26:54;0;49	98835;8	43091;0;0;63;
$GPXUP;3635;09:26:55;0;49	98845;8	43112;0;0;62;
$GPXUP;3635;09:26:56;0;49	98855;8	43131;0;0;61;
$GPXUP;3635;09:26:57;0;49	98866;8	4315;0;0;61;
$GPXUP;3635;09:26:58;0;49	98878;8	43168;0;0;64;
$GPXUP;3635;09:26:59;0;49	98891;8	43186;0;0;67;
$GPXUP;3635;09:27:00;0;49	98903;8	43207;0;0;72;
$GPXUP;3635;09:27:01;0;49	98915;8	43229;0;0;74;
$GPXUP;3635;09:27:02;0;49	98927;8	43251;0;0;73;
$GPXUP;3635;09:27:03;0;49	98938;8	43272;0;0;69;
$GPXUP;3635;09:27:04;0;49	98947;8	43292;0;0;64;
$GPXUP;3635;09:27:05;0;49	98954;8	43312;0;0;60;
$GPXUP;3635;09:27:06;0;49	98959;8	43333;0;0;58;
$GPXUP;3635;09:27:07;0;49	98964;8	43353;0;0;57;
$GPXUP;3635;09:27:08;0;49	98968;8	43374;0;0;59;
$GPXUP;3635;09:27:09;0;49	98973;8	43396;0;0;60;
$GPXUP;3635;09:27:10;0;49	98976;8	43419;0;0;60;
$GPXUP;3635;09:27:11;0;49	98978;8	43442;0;0;60;
$GPXUP;3635;09:27:12;0;49	98976;8	43466;0;0;60;
$GPXUP;3635;09:27:13;0;49	98971;8	43488;0;0;62;
$GPXUP;3635;09:27:14;0;49	98964;8	43511;0;0;63;
$GPXUP;3635;09:27:15;0;49	98956;8	43534;0;0;70;
$GPXUP;3635;09:27:16;0;49	98947;8	43559;0;0;77;
$GPXUP;3635;09:27:17;0;49	98937;8	43585;0;0;79;
$GPXUP;3635;09:27:18;0;49	98928;8	43611;0;0;75;
$GPXUP;3635;09:27:19;0;49	9892;8	43637;0;0;73;
$GPXUP;3635;09:27:20;0;49	98914;8	43663;0;0;72;
$GPXUP;3635;09:27:21;0;49	98909;8	4369;0;0;72;
$GPXUP;3635;09:27:22;0;49	98907;8	43717;0;0;73;
$GPXUP;3635;09:27:23;0;49	98906;8	43746;0;0;73;
$GPXUP;3635;09:27:24;0;49	98905;8	43773;0;0;71;
$GPXUP;3635;09:27:25;0;49	98905;8	438;0;0;69;
$GPXUP;3635;09:27:26;0;49	98906;8	43826;0;0;68;
$GPXUP;3635;09:27:27;0;49	98908;8	43852;0;0;67;
$GPXUP;3635;09:27:28;0;49	98909;8	43878;0;0;66;
$GPXUP;3635;09:27:29;0;49	9891;8	43904;0;0;68;
$GPXUP;3635;09:27:30;0;49	98912;8	43931;0;0;70;
$GPXUP;3635;09:27:31;0;49	98913;8	43958;0;0;72;
$GPXUP;3635;09:27:32;0;49	98912;8	43986;0;0;70;
$GPXUP;3635;09:27:33;0;49	98911;8	44013;0;0;69;
$GPXUP;3635;09:27:34;0;49	98909;8	4404;0;0;72;
$GPXUP;3635;09:27:35;0;49	98904;8	44068;0;0;77;
$GPXUP;3635;09:27:36;0;49	98898;8	44096;0;0;78;
$GPXUP;3635;09:27:37;0;49	98892;8	44124;0;0;76;
$GPXUP;3635;09:27:38;0;49	98888;8	44152;0;0;75;
$GPXUP;3635;09:27:39;0;49	98884;8	4418;0;0;73;
$GPXUP;3635;09:27:40;0;49	98884;8	44208;0;0;72;
$GPXUP;3635;09:27:41;0;49	98884;8	44237;0;0;73;
$GPXUP;3635;09:27:42;0;49	98885;8	44265;0;0;74;
$GPXUP;3635;09:27:43;0;49	98887;8	44294;0;0;75;
$GPXUP;3635;09:27:44;0;49	9889;8	44322;0;0;74;
$GPXUP;3635;09:27:45;0;49	98893;8	4435;0;0;73;
$GPXUP;3635;09:27:46;0;49	98896;8	44378;0;0;72;
$GPXUP;3635;09:27:47;0;49	989;8	44406;0;0;73;
$GPXUP;3635;09:27:48;0;49	98908;8	4443;0;0;75;
$GPXUP;3635;09:27:49;0;49	9892;8	44451;0;0;71;
$GPXUP;3635;09:27:50;0;49	98932;8	44469;0;0;64;
$GPXUP;3635;09:27:51;0;49	98943;8	44485;0;0;63;
$GPXUP;3635;09:27:52;0;49	98956;8	445;0;0;62;
$GPXUP;3635;09:27:53;0;49	98967;8	44514;0;0;60;
$GPXUP;3635;09:27:54;0;49	98977;8	44532;0;0;59;
$GPXUP;3635;09:27:55;0;49	98984;8	44552;0;0;61;
$GPXUP;3635;09:27:56;0;49	9899;8	44576;0;0;68;
$GPXUP;3635;09:27:57;0;49	98998;8	44599;0;0;68;
$GPXUP;3635;09:27:58;0;49	99008;8	4462;0;0;68;
$GPXUP;3635;09:27:59;0;49	99019;8	4464;0;0;67;
$GPXUP;3635;09:28:00;0;49	99029;8	44661;0;0;66;
$GPXUP;3635;09:28:01;0;49	99037;8	44684;0;0;66;
$GPXUP;3635;09:28:02;0;49	99042;8	44708;0;0;67;
$GPXUP;3635;09:28:03;0;49	99043;8	44734;0;0;66;
$GPXUP;3635;09:28:04;0;49	99046;8	44759;0;0;66;
$GPXUP;3635;09:28:05;0;49	99049;8	44784;0;0;65;
$GPXUP;3635;09:28:06;0;49	99053;8	44809;0;0;66;
$GPXUP;3635;09:28:07;0;49	99058;8	44834;0;0;68;
$GPXUP;3635;09:28:08;0;49	99065;8	44857;0;0;68;
$GPXUP;3635;09:28:09;0;49	99074;8	44879;0;0;65;
$GPXUP;3635;09:28:10;0;49	99084;8	44899;0;0;64;
$GPXUP;3635;09:28:11;0;49	99093;8	44921;0;0;66;
$GPXUP;3635;09:28:12;0;49	99101;8	44944;0;0;68;
$GPXUP;3635;09:28:13;0;49	99111;8	44968;0;0;75;
$GPXUP;3635;09:28:14;0;49	99121;8	44992;0;0;76;
$GPXUP;3635;09:28:15;0;49	99132;8	45015;0;0;72;
$GPXUP;3635;09:28:16;0;49	99143;8	45035;0;0;67;
$GPXUP;3635;09:28:17;0;49	99155;8	45053;0;0;66;
$GPXUP;3635;09:28:18;0;49	99168;8	45067;0;0;64;
$GPXUP;3635;09:28:19;0;49	99183;8	45079;0;0;65;
$GPXUP;3635;09:28:20;0;49	99199;8	45088;0;0;68;
$GPXUP;3635;09:28:21;0;49	99216;8	45098;0;0;71;
$GPXUP;3635;09:28:22;0;49	99233;8	45109;0;0;73;
$GPXUP;3635;09:28:23;0;49	99249;8	45122;0;0;73;
$GPXUP;3635;09:28:24;0;49	99265;8	45136;0;0;75;
$GPXUP;3635;09:28:25;0;49	99279;8	45152;0;0;72;
$GPXUP;3635;09:28:26;0;49	9929;8	4517;0;0;67;
$GPXUP;3635;09:28:27;0;49	993;8	45188;0;0;62;
$GPXUP;3635;09:28:28;0;49	99311;8	45206;0;0;59;
$GPXUP;3635;09:28:29;0;49	99322;8	45221;0;0;60;
$GPXUP;3635;09:28:30;0;49	99335;8	45233;0;0;64;
$GPXUP;3635;09:28:31;0;49	9935;8	4524;0;0;63;
$GPXUP;3635;09:28:32;0;49	99364;8	45243;0;0;58;
$GPXUP;3635;09:28:33;0;49	99378;8	45242;0;0;57;
$GPXUP;3635;09:28:34;0;49	99393;8	4524;0;0;59;
$GPXUP;3635;09:28:35;0;49	99408;8	4524;0;0;62;
$GPXUP;3635;09:28:36;0;49	99425;8	45239;0;0;67;
$GPXUP;3635;09:28:37;0;49	99442;8	45238;0;0;69;
$GPXUP;3635;09:28:38;0;49	9946;8	45237;0;0;71;
$GPXUP;3635;09:28:39;0;49	99478;8	45236;0;0;72;
$GPXUP;3635;09:28:40;0;49	99496;8	45235;0;0;74;
$GPXUP;3635;09:28:41;0;49	99514;8	45232;0;0;74;
$GPXUP;3635;09:28:42;0;49	99532;8	45226;0;0;71;
$GPXUP;3635;09:28:43;0;49	99549;8	4522;0;0;65;
$GPXUP;3635;09:28:44;0;49	99565;8	45216;0;0;65;
$GPXUP;3635;09:28:45;0;49	99581;8	45213;0;0;65;
$GPXUP;3635;09:28:46;0;49	99598;8	45213;0;0;66;
$GPXUP;3635;09:28:47;0;49	99614;8	45216;0;0;65;
$GPXUP;3635;09:28:48;0;49	9963;8	45219;0;0;61;
$GPXUP;3635;09:28:49;0;49	99645;8	4522;0;0;59;
$GPXUP;3635;09:28:50;0;49	9966;8	45216;0;0;57;
$GPXUP;3635;09:28:51;0;49	99674;8	4521;0;0;62;
$GPXUP;3635;09:28:52;0;49	9969;8	45204;0;0;70;
$GPXUP;3635;09:28:53;0;49	99707;8	45199;0;0;73;
$GPXUP;3635;09:28:54;0;49	99725;8	45195;0;0;73;
$GPXUP;3635;09:28:55;0;49	99743;8	45194;0;0;73;
$GPXUP;3635;09:28:56;0;49	99761;8	45195;0;0;74;
$GPXUP;3635;09:28:57;0;49	9978;8	45198;0;0;73;
$GPXUP;3635;09:28:58;0;49	99797;8	452;0;0;64;
$GPXUP;3635;09:28:59;0;49	99812;8	45199;0;0;59;
$GPXUP;3635;09:29:00;0;49	99827;8	45195;0;0;62;
$GPXUP;3635;09:29:01;0;49	99843;8	4519;0;0;63;
$GPXUP;3635;09:29:02;0;49	99859;8	45186;0;0;64;
$GPXUP;3635;09:29:03;0;49	99874;8	45182;0;0;63;
$GPXUP;3635;09:29:04;0;49	99889;8	45174;0;0;65;
$GPXUP;3635;09:29:05;0;49	99904;8	45164;0;0;67;
$GPXUP;3635;09:29:06;0;49	9992;8	45158;0;0;67;
$GPXUP;3635;09:29:07;0;49	99937;8	45155;0;0;68;
$GPXUP;3635;09:29:08;0;49	99953;8	45151;0;0;61;
$GPXUP;3635;09:29:09;0;49	99968;8	45147;0;0;58;
$GPXUP;3635;09:29:10;0;49	99982;8	45144;0;0;58;
$GPXUP;3635;09:29:11;0;49	99997;8	45142;0;0;58;
$GPXUP;3635;09:29:12;0;50	00012;8	4514;0;0;59;
$GPXUP;3635;09:29:13;0;50	00027;8	45135;0;0;66;
$GPXUP;3635;09:29:14;0;50	00043;8	45131;0;0;69;
$GPXUP;3635;09:29:15;0;50	0006;8	45128;0;0;68;
$GPXUP;3635;09:29:16;0;50	00077;8	45129;0;0;66;
$GPXUP;3635;09:29:17;0;50	00093;8	45134;0;0;67;
$GPXUP;3635;09:29:18;0;50	0011;8	45141;0;0;70;
$GPXUP;3635;09:29:19;0;50	00126;8	45149;0;0;71;
$GPXUP;3635;09:29:20;0;50	00144;8	45155;0;0;73;
$GPXUP;3635;09:29:21;0;50	00162;8	45159;0;0;72;
$GPXUP;3635;09:29:22;0;50	00179;8	4516;0;0;69;
$GPXUP;3635;09:29:23;0;50	00196;8	45162;0;0;69;
$GPXUP;3635;09:29:24;0;50	00213;8	45165;0;0;68;
$GPXUP;3635;09:29:25;0;50	0023;8	45171;0;0;69;
$GPXUP;3635;09:29:26;0;50	00246;8	4518;0;0;69;
$GPXUP;3635;09:29:27;0;50	00262;8	45188;0;0;70;
$GPXUP;3635;09:29:28;0;50	00279;8	45195;0;0;70;
$GPXUP;3635;09:29:29;0;50	00296;8	45197;0;0;68;
$GPXUP;3635;09:29:30;0;50	00313;8	45198;0;0;67;
$GPXUP;3635;09:29:31;0;50	0033;8	45198;0;0;67;
$GPXUP;3635;09:29:32;0;50	00347;8	45197;0;0;67;
$GPXUP;3635;09:29:33;0;50	00364;8	45195;0;0;66;
$GPXUP;3635;09:29:34;0;50	0038;8	45191;0;0;66;
$GPXUP;3635;09:29:35;0;50	00396;8	45186;0;0;66;
$GPXUP;3635;09:29:36;0;50	00412;8	45184;0;0;64;
$GPXUP;3635;09:29:37;0;50	00428;8	45189;0;0;67;
$GPXUP;3635;09:29:38;0;50	00444;8	45198;0;0;70;
$GPXUP;3635;09:29:39;0;50	00461;8	45208;0;0;72;
$GPXUP;3635;09:29:40;0;50	00477;8	45221;0;0;72;
$GPXUP;3635;09:29:41;0;50	00493;8	45234;0;0;72;
$GPXUP;3635;09:29:42;0;50	00509;8	45245;0;0;70;
$GPXUP;3635;09:29:43;0;50	00526;8	45254;0;0;70;
$GPXUP;3635;09:29:44;0;50	00542;8	45257;0;0;66;
$GPXUP;3635;09:29:45;0;50	00558;8	45258;0;0;60;
$GPXUP;3635;09:29:46;0;50	00572;8	45255;0;0;56;
$GPXUP;3635;09:29:47;0;50	00584;8	45246;0;0;57;
$GPXUP;3635;09:29:48;0;50	00593;8	45231;0;0;56;
$GPXUP;3635;09:29:49;0;50	00601;8	45213;0;0;53;
$GPXUP;3635;09:29:50;0;50	00607;8	45195;0;0;54;
$GPXUP;3635;09:29:51;0;50	00613;8	45176;0;0;54;
$GPXUP;3635;09:29:52;0;50	0062;8	45157;0;0;56;
$GPXUP;3635;09:29:53;0;50	00627;8	45138;0;0;56;
$GPXUP;3635;09:29:54;0;50	00635;8	45121;0;0;55;
$GPXUP;3635;09:29:55;0;50	00646;8	45108;0;0;54;
$GPXUP;3635;09:29:56;0;50	00659;8	451;0;0;57;
$GPXUP;3635;09:29:57;0;50	00674;8	45097;0;0;66;
$GPXUP;3635;09:29:58;0;50	00691;8	45098;0;0;68;
$GPXUP;3635;09:29:59;0;50	00707;8	45102;0;0;66;
$GPXUP;3635;09:30:00;0;50	00723;8	45109;0;0;64;
$GPXUP;3635;09:30:01;0;50	00738;8	45116;0;0;65;
$GPXUP;3635;09:30:02;0;50	00755;8	45122;0;0;70;
$GPXUP;3635;09:30:03;0;50	00772;8	45128;0;0;72;
$GPXUP;3635;09:30:04;0;50	00789;8	45136;0;0;71;
$GPXUP;3635;09:30:05;0;50	00805;8	45142;0;0;64;
$GPXUP;3635;09:30:06;0;50	00821;8	45145;0;0;61;
$GPXUP;3635;09:30:07;0;50	00836;8	45147;0;0;59;
$GPXUP;3635;09:30:08;0;50	0085;8	45146;0;0;55;
$GPXUP;3635;09:30:09;0;50	00864;8	45142;0;0;53;
$GPXUP;3635;09:30:10;0;50	00878;8	45139;0;0;61;
$GPXUP;3635;09:30:11;0;50	00893;8	45137;0;0;69;
$GPXUP;3635;09:30:12;0;50	0091;8	45134;0;0;68;
$GPXUP;3635;09:30:13;0;50	00927;8	45133;0;0;65;
$GPXUP;3635;09:30:14;0;50	00943;8	45135;0;0;59;
$GPXUP;3635;09:30:15;0;50	00957;8	45137;0;0;56;
$GPXUP;3635;09:30:16;0;50	0097;8	45136;0;0;51;
$GPXUP;3635;09:30:17;0;50	00982;8	45132;0;0;51;
$GPXUP;3635;09:30:18;0;50	00993;8	45122;0;0;55;
$GPXUP;3635;09:30:19;0;50	01004;8	45106;0;0;63;
$GPXUP;3635;09:30:20;0;50	01013;8	45086;0;0;60;
$GPXUP;3635;09:30:21;0;50	01019;8	45066;0;0;56;
$GPXUP;3635;09:30:22;0;50	01026;8	45047;0;0;58;
$GPXUP;3635;09:30:23;0;50	01038;8	45033;0;0;62;
$GPXUP;3635;09:30:24;0;50	01052;8	45026;0;0;64;
$GPXUP;3635;09:30:25;0;50	01067;8	45026;0;0;63;
$GPXUP;3635;09:30:26;0;50	01082;8	45033;0;0;64;
$GPXUP;3635;09:30:27;0;50	01098;8	45043;0;0;69;
$GPXUP;3635;09:30:28;0;50	01114;8	45053;0;0;73;
$GPXUP;3635;09:30:29;0;50	0113;8	45066;0;0;71;
$GPXUP;3635;09:30:30;0;50	01146;8	45076;0;0;68;
$GPXUP;3635;09:30:31;0;50	01162;8	45083;0;0;65;
$GPXUP;3635;09:30:32;0;50	01177;8	45085;0;0;62;
$GPXUP;3635;09:30:33;0;50	01192;8	45084;0;0;61;
$GPXUP;3635;09:30:34;0;50	01207;8	45081;0;0;61;
$GPXUP;3635;09:30:35;0;50	01222;8	45078;0;0;62;
$GPXUP;3635;09:30:36;0;50	01238;8	45075;0;0;62;
$GPXUP;3635;09:30:37;0;50	01253;8	4507;0;0;63;
$GPXUP;3635;09:30:38;0;50	01268;8	45064;0;0;63;
$GPXUP;3635;09:30:39;0;50	01284;8	45062;0;0;65;
$GPXUP;3635;09:30:40;0;50	013;8	45064;0;0;66;
$GPXUP;3635;09:30:41;0;50	01316;8	45066;0;0;66;
$GPXUP;3635;09:30:42;0;50	01332;8	4507;0;0;65;
$GPXUP;3635;09:30:43;0;50	01348;8	45075;0;0;63;
$GPXUP;3635;09:30:44;0;50	01364;8	4508;0;0;62;
$GPXUP;3635;09:30:45;0;50	01378;8	45086;0;0;64;
$GPXUP;3635;09:30:46;0;50	01394;8	45095;0;0;67;
$GPXUP;3635;09:30:47;0;50	0141;8	45104;0;0;69;
$GPXUP;3635;09:30:48;0;50	01426;8	45114;0;0;69;
$GPXUP;3635;09:30:49;0;50	01442;8	45122;0;0;67;
$GPXUP;3635;09:30:50;0;50	01457;8	45129;0;0;64;
$GPXUP;3635;09:30:51;0;50	01473;8	45136;0;0;66;
$GPXUP;3635;09:30:52;0;50	01488;8	45147;0;0;68;
$GPXUP;3635;09:30:53;0;50	01503;8	45158;0;0;66;
$GPXUP;3635;09:30:54;0;50	01518;8	45169;0;0;67;
$GPXUP;3635;09:30:55;0;50	01532;8	45184;0;0;67;
$GPXUP;3635;09:30:56;0;50	01543;8	45202;0;0;66;
$GPXUP;3635;09:30:57;0;50	01553;8	4522;0;0;61;
$GPXUP;3635;09:30:58;0;50	01562;8	45238;0;0;60;
$GPXUP;3635;09:30:59;0;50	01568;8	45262;0;0;68;
$GPXUP;3635;09:31:00;0;50	0157;8	45289;0;0;72;
$GPXUP;3635;09:31:01;0;50	01566;8	45317;0;0;74;
$GPXUP;3635;09:31:02;0;50	01561;8	45345;0;0;72;
$GPXUP;3635;09:31:03;0;50	01557;8	45373;0;0;72;
$GPXUP;3635;09:31:04;0;50	01554;8	45401;0;0;73;
$GPXUP;3635;09:31:05;0;50	01553;8	4543;0;0;73;
$GPXUP;3635;09:31:06;0;50	01552;8	45458;0;0;73;
$GPXUP;3635;09:31:07;0;50	0155;8	45487;0;0;73;
$GPXUP;3635;09:31:08;0;50	01547;8	45514;0;0;69;
$GPXUP;3635;09:31:09;0;50	01543;8	45539;0;0;63;
$GPXUP;3635;09:31:10;0;50	0154;8	45563;0;0;62;
$GPXUP;3635;09:31:11;0;50	01537;8	45586;0;0;61;
$GPXUP;3635;09:31:12;0;50	01538;8	4561;0;0;61;
$GPXUP;3635;09:31:13;0;50	01542;8	45633;0;0;62;
$GPXUP;3635;09:31:14;0;50	01548;8	45654;0;0;59;
$GPXUP;3635;09:31:15;0;50	01558;8	45671;0;0;57;
$GPXUP;3635;09:31:16;0;50	01571;8	4568;0;0;54;
$GPXUP;3635;09:31:17;0;50	01585;8	4568;0;0;57;
$GPXUP;3635;09:31:18;0;50	01599;8	45672;0;0;53;
$GPXUP;3635;09:31:19;0;50	01611;8	45658;0;0;54;
$GPXUP;3635;09:31:20;0;50	01621;8	45642;0;0;53;
$GPXUP;3635;09:31:21;0;50	01629;8	45624;0;0;51;
$GPXUP;3635;09:31:22;0;50	01634;8	45604;0;0;54;
$GPXUP;3635;09:31:23;0;50	01638;8	45582;0;0;54;
$GPXUP;3635;09:31:24;0;50	01643;8	45562;0;0;53;
$GPXUP;3635;09:31:25;0;50	0165;8	45544;0;0;53;
$GPXUP;3635;09:31:26;0;50	01659;8	45532;0;0;45;
$GPXUP;3635;09:31:27;0;50	01673;8	45528;0;0;49;
$GPXUP;3635;09:31:28;0;50	0169;8	45534;0;0;61;
$GPXUP;3635;09:31:29;0;50	01707;8	45546;0;0;69;
$GPXUP;3635;09:31:30;0;50	01722;8	45563;0;0;71;
$GPXUP;3635;09:31:31;0;50	01736;8	45585;0;0;79;
$GPXUP;3635;09:31:32;0;50	01748;8	45611;0;0;78;
$GPXUP;3635;09:31:33;0;50	01753;8	45639;0;0;72;
$GPXUP;3635;09:31:34;0;50	01755;8	45667;0;0;71;
$GPXUP;3635;09:31:35;0;50	01752;8	45694;0;0;69;
$GPXUP;3635;09:31:36;0;50	01747;8	4572;0;0;68;
$GPXUP;3635;09:31:37;0;50	01741;8	45745;0;0;66;
$GPXUP;3635;09:31:38;0;50	01735;8	4577;0;0;65;
$GPXUP;3635;09:31:39;0;50	01728;8	45793;0;0;65;
$GPXUP;3635;09:31:40;0;50	01719;8	45815;0;0;65;
$GPXUP;3635;09:31:41;0;50	01709;8	45834;0;0;64;
$GPXUP;3635;09:31:42;0;50	01698;8	45854;0;0;64;
$GPXUP;3635;09:31:43;0;50	01689;8	45874;0;0;64;
$GPXUP;3635;09:31:44;0;50	0168;8	45896;0;0;67;
$GPXUP;3635;09:31:45;0;50	0167;8	45917;0;0;65;
$GPXUP;3635;09:31:46;0;50	01659;8	45936;0;0;65;
$GPXUP;3635;09:31:47;0;50	0165;8	45958;0;0;63;
$GPXUP;3635;09:31:48;0;50	01643;8	4598;0;0;63;
$GPXUP;3635;09:31:49;0;50	01638;8	46002;0;0;61;
$GPXUP;3635;09:31:50;0;50	01634;8	46024;0;0;58;
$GPXUP;3635;09:31:51;0;50	01632;8	46047;0;0;59;
$GPXUP;3635;09:31:52;0;50	01633;8	46069;0;0;56;
$GPXUP;3635;09:31:53;0;50	01641;8	46088;0;0;54;
$GPXUP;3635;09:31:54;0;50	01655;8	46101;0;0;56;
$GPXUP;3635;09:31:55;0;50	01673;8	46104;0;0;59;
$GPXUP;3635;09:31:56;0;50	01692;8	46101;0;0;60;
$GPXUP;3635;09:31:57;0;50	01707;8	46092;0;0;55;
$GPXUP;3635;09:31:58;0;50	01719;8	46077;0;0;54;
$GPXUP;3635;09:31:59;0;50	0173;8	46059;0;0;55;
$GPXUP;3635;09:32:00;0;50	0174;8	4604;0;0;59;
$GPXUP;3635;09:32:01;0;50	01752;8	46022;0;0;63;
$GPXUP;3635;09:32:02;0;50	01765;8	46005;0;0;65;
$GPXUP;3635;09:32:03;0;50	01776;8	45987;0;0;62;
$GPXUP;3635;09:32:04;0;50	01787;8	45968;0;0;59;
$GPXUP;3635;09:32:05;0;50	01796;8	4595;0;0;59;
$GPXUP;3635;09:32:06;0;50	01806;8	45931;0;0;60;
$GPXUP;3635;09:32:07;0;50	01816;8	45913;0;0;60;
$GPXUP;3635;09:32:08;0;50	01828;8	45899;0;0;62;
$GPXUP;3635;09:32:09;0;50	01843;8	45892;0;0;64;
$GPXUP;3635;09:32:10;0;50	01859;8	45889;0;0;64;
$GPXUP;3635;09:32:11;0;50	01875;8	45887;0;0;62;
$GPXUP;3635;09:32:12;0;50	0189;8	45882;0;0;61;
$GPXUP;3635;09:32:13;0;50	01905;8	45874;0;0;61;
$GPXUP;3635;09:32:14;0;50	01918;8	45862;0;0;63;
$GPXUP;3635;09:32:15;0;50	01931;8	45847;0;0;65;
$GPXUP;3635;09:32:16;0;50	01945;8	45833;0;0;66;
$GPXUP;3635;09:32:17;0;50	0196;8	45821;0;0;68;
$GPXUP;3635;09:32:18;0;50	01976;8	45814;0;0;68;
$GPXUP;3635;09:32:19;0;50	01993;8	45813;0;0;67;
$GPXUP;3635;09:32:20;0;50	0201;8	45814;0;0;66;
$GPXUP;3635;09:32:21;0;50	02027;8	45816;0;0;67;
$GPXUP;3635;09:32:22;0;50	02043;8	45817;0;0;68;
$GPXUP;3635;09:32:23;0;50	02061;8	45816;0;0;69;
$GPXUP;3635;09:32:24;0;50	02078;8	45816;0;0;70;
$GPXUP;3635;09:32:25;0;50	02096;8	45817;0;0;70;
$GPXUP;3635;09:32:26;0;50	02113;8	45821;0;0;72;
$GPXUP;3635;09:32:27;0;50	0213;8	45829;0;0;71;
$GPXUP;3635;09:32:28;0;50	02147;8	45838;0;0;66;
$GPXUP;3635;09:32:29;0;50	02163;8	45843;0;0;66;
$GPXUP;3635;09:32:30;0;50	02179;8	45847;0;0;65;
$GPXUP;3635;09:32:31;0;50	02195;8	45853;0;0;64;
$GPXUP;3635;09:32:32;0;50	0221;8	45861;0;0;64;
$GPXUP;3635;09:32:33;0;50	02225;8	4587;0;0;65;
$GPXUP;3635;09:32:34;0;50	02241;8	45877;0;0;65;
$GPXUP;3635;09:32:35;0;50	02256;8	45881;0;0;64;
$GPXUP;3635;09:32:36;0;50	02271;8	45889;0;0;63;
$GPXUP;3635;09:32:37;0;50	02283;8	45904;0;0;63;
$GPXUP;3635;09:32:38;0;50	02292;8	45925;0;0;64;
$GPXUP;3635;09:32:39;0;50	02296;8	45948;0;0;62;
$GPXUP;3635;09:32:40;0;50	02297;8	45972;0;0;62;
$GPXUP;3635;09:32:41;0;50	02297;8	45997;0;0;62;
$GPXUP;3635;09:32:42;0;50	02298;8	46021;0;0;62;
$GPXUP;3635;09:32:43;0;50	023;8	46044;0;0;60;
$GPXUP;3635;09:32:44;0;50	02305;8	46066;0;0;58;
$GPXUP;3635;09:32:45;0;50	02311;8	46087;0;0;57;
$GPXUP;3635;09:32:46;0;50	02319;8	46105;0;0;56;
$GPXUP;3635;09:32:47;0;50	02328;8	46121;0;0;55;
$GPXUP;3635;09:32:48;0;50	0234;8	46133;0;0;58;
$GPXUP;3635;09:32:49;0;50	02354;8	46144;0;0;59;
$GPXUP;3635;09:32:50;0;50	02367;8	46154;0;0;61;
$GPXUP;3635;09:32:51;0;50	02382;8	46163;0;0;62;
$GPXUP;3635;09:32:52;0;50	02396;8	46172;0;0;63;
$GPXUP;3635;09:32:53;0;50	02411;8	4618;0;0;62;
$GPXUP;3635;09:32:54;0;50	02426;8	46187;0;0;63;
$GPXUP;3635;09:32:55;0;50	02442;8	46191;0;0;63;
$GPXUP;3635;09:32:56;0;50	02458;8	46194;0;0;64;
$GPXUP;3635;09:32:57;0;50	02474;8	46198;0;0;65;
$GPXUP;3635;09:32:58;0;50	0249;8	46203;0;0;64;
$GPXUP;3635;09:32:59;0;50	02505;8	46208;0;0;63;
$GPXUP;3635;09:33:00;0;50	0252;8	46215;0;0;62;
$GPXUP;3635;09:33:01;0;50	02535;8	46224;0;0;64;
$GPXUP;3635;09:33:02;0;50	0255;8	46234;0;0;65;
$GPXUP;3635;09:33:03;0;50	02564;8	46247;0;0;65;
$GPXUP;3635;09:33:04;0;50	02576;8	46263;0;0;64;
$GPXUP;3635;09:33:05;0;50	02588;8	4628;0;0;63;
$GPXUP;3635;09:33:06;0;50	02597;8	46298;0;0;59;
$GPXUP;3635;09:33:07;0;50	02604;8	46317;0;0;56;
$GPXUP;3635;09:33:08;0;50	02609;8	46336;0;0;52;
$GPXUP;3635;09:33:09;0;50	02614;8	46354;0;0;52;
$GPXUP;3635;09:33:10;0;50	02621;8	46371;0;0;49;
$GPXUP;3635;09:33:11;0;50	0263;8	46384;0;0;49;
$GPXUP;3635;09:33:12;0;50	02642;8	46395;0;0;54;
$GPXUP;3635;09:33:13;0;50	02655;8	46406;0;0;61;
$GPXUP;3635;09:33:14;0;50	02668;8	46419;0;0;59;
$GPXUP;3635;09:33:15;0;50	02679;8	46434;0;0;59;
$GPXUP;3635;09:33:16;0;50	02688;8	46452;0;0;59;
$GPXUP;3635;09:33:17;0;50	02696;8	46474;0;0;65;
$GPXUP;3635;09:33:18;0;50	02702;8	46497;0;0;66;
$GPXUP;3635;09:33:19;0;50	02708;8	46521;0;0;64;
$GPXUP;3635;09:33:20;0;50	02712;8	46544;0;0;59;
$GPXUP;3635;09:33:21;0;50	02717;8	46565;0;0;58;
$GPXUP;3635;09:33:22;0;50	02724;8	46586;0;0;59;
$GPXUP;3635;09:33:23;0;50	02731;8	46606;0;0;61;
$GPXUP;3635;09:33:24;0;50	02741;8	46626;0;0;65;
$GPXUP;3635;09:33:25;0;50	02753;8	46644;0;0;66;
$GPXUP;3635;09:33:26;0;50	02768;8	46658;0;0;68;
$GPXUP;3635;09:33:27;0;50	02784;8	46668;0;0;70;
$GPXUP;3635;09:33:28;0;50	02801;8	46674;0;0;72;
$GPXUP;3635;09:33:29;0;50	02819;8	46676;0;0;72;
$GPXUP;3635;09:33:30;0;50	02836;8	46675;0;0;68;
$GPXUP;3635;09:33:31;0;50	02851;8	46672;0;0;57;
$GPXUP;3635;09:33:32;0;50	02865;8	4667;0;0;55;
$GPXUP;3635;09:33:33;0;50	02879;8	46671;0;0;57;
$GPXUP;3635;09:33:34;0;50	02894;8	46673;0;0;62;
$GPXUP;3635;09:33:35;0;50	0291;8	46676;0;0;65;
$GPXUP;3635;09:33:36;0;50	02926;8	46679;0;0;64;
$GPXUP;3635;09:33:37;0;50	02942;8	4668;0;0;65;
$GPXUP;3635;09:33:38;0;50	02958;8	46678;0;0;65;
$GPXUP;3635;09:33:39;0;50	02974;8	46678;0;0;65;
$GPXUP;3635;09:33:40;0;50	0299;8	46679;0;0;66;
$GPXUP;3635;09:33:41;0;50	03005;8	46689;0;0;69;
$GPXUP;3635;09:33:42;0;50	03019;8	46705;0;0;68;
$GPXUP;3635;09:33:43;0;50	03033;8	46721;0;0;72;
$GPXUP;3635;09:33:44;0;50	03048;8	46736;0;0;71;
$GPXUP;3635;09:33:45;0;50	03063;8	46748;0;0;68;
$GPXUP;3635;09:33:46;0;50	03081;8	46754;0;0;72;
$GPXUP;3635;09:33:47;0;50	03099;8	46758;0;0;74;
$GPXUP;3635;09:33:48;0;50	03117;8	46759;0;0;74;
$GPXUP;3635;09:33:49;0;50	03135;8	46753;0;0;77;
$GPXUP;3635;09:33:50;0;50	03152;8	46743;0;0;71;
$GPXUP;3635;09:33:51;0;50	03166;8	46733;0;0;61;
$GPXUP;3635;09:33:52;0;50	03179;8	46727;0;0;56;
$GPXUP;3635;09:33:53;0;50	03192;8	46729;0;0;58;
$GPXUP;3635;09:33:54;0;50	03205;8	46739;0;0;59;
$GPXUP;3635;09:33:55;0;50	03216;8	46754;0;0;61;
$GPXUP;3635;09:33:56;0;50	03227;8	46769;0;0;61;
$GPXUP;3635;09:33:57;0;50	0324;8	4678;0;0;61;
$GPXUP;3635;09:33:58;0;50	03254;8	46787;0;0;63;
$GPXUP;3635;09:33:59;0;50	0327;8	4679;0;0;64;
$GPXUP;3635;09:34:00;0;50	03285;8	46793;0;0;64;
$GPXUP;3635;09:34:01;0;50	03301;8	46794;0;0;64;
$GPXUP;3635;09:34:02;0;50	03316;8	46796;0;0;61;
$GPXUP;3635;09:34:03;0;50	03331;8	46795;0;0;60;
$GPXUP;3635;09:34:04;0;50	03346;8	46794;0;0;61;
$GPXUP;3635;09:34:05;0;50	03361;8	46791;0;0;62;
$GPXUP;3635;09:34:06;0;50	03376;8	46789;0;0;62;
$GPXUP;3635;09:34:07;0;50	03391;8	46789;0;0;61;
$GPXUP;3635;09:34:08;0;50	03406;8	46793;0;0;61;
$GPXUP;3635;09:34:09;0;50	0342;8	468;0;0;61;
$GPXUP;3635;09:34:10;0;50	03434;8	46809;0;0;62;
$GPXUP;3635;09:34:11;0;50	03449;8	46818;0;0;65;
$GPXUP;3635;09:34:12;0;50	03464;8	46828;0;0;68;
$GPXUP;3635;09:34:13;0;50	0348;8	46838;0;0;69;
$GPXUP;3635;09:34:14;0;50	03496;8	46849;0;0;70;
$GPXUP;3635;09:34:15;0;50	03513;8	46857;0;0;70;
$GPXUP;3635;09:34:16;0;50	03529;8	46864;0;0;68;
$GPXUP;3635;09:34:17;0;50	03545;8	4687;0;0;65;
$GPXUP;3635;09:34:18;0;50	03561;8	46876;0;0;65;
$GPXUP;3635;09:34:19;0;50	03576;8	4688;0;0;65;
$GPXUP;3635;09:34:20;0;50	03592;8	46886;0;0;65;
$GPXUP;3635;09:34:21;0;50	03608;8	46894;0;0;65;
$GPXUP;3635;09:34:22;0;50	03622;8	46906;0;0;68;
$GPXUP;3635;09:34:23;0;50	03636;8	4692;0;0;67;
$GPXUP;3635;09:34:24;0;50	0365;8	46933;0;0;63;
$GPXUP;3635;09:34:25;0;50	03662;8	46947;0;0;60;
$GPXUP;3635;09:34:26;0;50	03675;8	46959;0;0;61;
$GPXUP;3635;09:34:27;0;50	03689;8	46967;0;0;62;
$GPXUP;3635;09:34:28;0;50	03704;8	46971;0;0;62;
$GPXUP;3635;09:34:29;0;50	0372;8	46974;0;0;61;
$GPXUP;3635;09:34:30;0;50	03734;8	46979;0;0;60;
$GPXUP;3635;09:34:31;0;50	03748;8	46985;0;0;59;
$GPXUP;3635;09:34:32;0;50	03762;8	46992;0;0;60;
$GPXUP;3635;09:34:33;0;50	03777;8	47;0;0;62;
$GPXUP;3635;09:34:34;0;50	03792;8	47008;0;0;65;
$GPXUP;3635;09:34:35;0;50	03807;8	47016;0;0;63;
$GPXUP;3635;09:34:36;0;50	03822;8	47023;0;0;62;
$GPXUP;3635;09:34:37;0;50	03836;8	4703;0;0;60;
$GPXUP;3635;09:34:38;0;50	0385;8	47038;0;0;61;
$GPXUP;3635;09:34:39;0;50	03864;8	47048;0;0;63;
$GPXUP;3635;09:34:40;0;50	03879;8	47058;0;0;65;
$GPXUP;3635;09:34:41;0;50	03894;8	47069;0;0;66;
$GPXUP;3635;09:34:42;0;50	03908;8	47082;0;0;67;
$GPXUP;3635;09:34:43;0;50	03923;8	47095;0;0;70;
$GPXUP;3635;09:34:44;0;50	03939;8	47106;0;0;71;
$GPXUP;3635;09:34:45;0;50	03954;8	47115;0;0;64;
$GPXUP;3635;09:34:46;0;50	03968;8	47124;0;0;62;
$GPXUP;3635;09:34:47;0;50	03982;8	47134;0;0;61;
$GPXUP;3635;09:34:48;0;50	03995;8	47147;0;0;62;
$GPXUP;3635;09:34:49;0;50	04007;8	47163;0;0;62;
$GPXUP;3635;09:34:50;0;50	04018;8	4718;0;0;65;
$GPXUP;3635;09:34:51;0;50	04029;8	47196;0;0;61;
$GPXUP;3635;09:34:52;0;50	04041;8	47212;0;0;59;
$GPXUP;3635;09:34:53;0;50	04052;8	47227;0;0;58;
$GPXUP;3635;09:34:54;0;50	04062;8	47243;0;0;61;
$GPXUP;3635;09:34:55;0;50	04074;8	4726;0;0;66;
$GPXUP;3635;09:34:56;0;50	04088;8	47276;0;0;69;
$GPXUP;3635;09:34:57;0;50	04102;8	4729;0;0;70;
$GPXUP;3635;09:34:58;0;50	04118;8	47303;0;0;72;
$GPXUP;3635;09:34:59;0;50	04133;8	47314;0;0;66;
$GPXUP;3635;09:35:00;0;50	04147;8	47322;0;0;61;
$GPXUP;3635;09:35:01;0;50	0416;8	47333;0;0;59;
$GPXUP;3635;09:35:02;0;50	04171;8	47348;0;0;58;
$GPXUP;3635;09:35:03;0;50	04182;8	47364;0;0;60;
$GPXUP;3635;09:35:04;0;50	04193;8	4738;0;0;63;
$GPXUP;3635;09:35:05;0;50	04204;8	47397;0;0;65;
$GPXUP;3635;09:35:06;0;50	04214;8	47416;0;0;64;
$GPXUP;3635;09:35:07;0;50	04224;8	47436;0;0;65;
$GPXUP;3635;09:35:08;0;50	04232;8	47458;0;0;66;
$GPXUP;3635;09:35:09;0;50	04239;8	47481;0;0;66;
$GPXUP;3635;09:35:10;0;50	04246;8	47504;0;0;66;
$GPXUP;3635;09:35:11;0;50	04252;8	47528;0;0;66;
$GPXUP;3635;09:35:12;0;50	04258;8	4755;0;0;61;
$GPXUP;3635;09:35:13;0;50	04263;8	47572;0;0;59;
$GPXUP;3635;09:35:14;0;50	04269;8	47593;0;0;61;
$GPXUP;3635;09:35:15;0;50	04276;8	47614;0;0;63;
$GPXUP;3635;09:35:16;0;50	04283;8	47636;0;0;63;
$GPXUP;3635;09:35:17;0;50	04289;8	47659;0;0;64;
$GPXUP;3635;09:35:18;0;50	04295;8	47682;0;0;64;
$GPXUP;3635;09:35:19;0;50	043;8	47706;0;0;64;
$GPXUP;3635;09:35:20;0;50	04306;8	47729;0;0;64;
$GPXUP;3635;09:35:21;0;50	04313;8	47752;0;0;66;
$GPXUP;3635;09:35:22;0;50	04322;8	47773;0;0;67;
$GPXUP;3635;09:35:23;0;50	04333;8	47793;0;0;66;
$GPXUP;3635;09:35:24;0;50	04344;8	4781;0;0;64;
$GPXUP;3635;09:35:25;0;50	04356;8	47828;0;0;65;
$GPXUP;3635;09:35:26;0;50	04369;8	47844;0;0;67;
$GPXUP;3635;09:35:27;0;50	04382;8	4786;0;0;65;
$GPXUP;3635;09:35:28;0;50	04394;8	47877;0;0;65;
$GPXUP;3635;09:35:29;0;50	04404;8	47897;0;0;69;
$GPXUP;3635;09:35:30;0;50	04414;8	47919;0;0;71;
$GPXUP;3635;09:35:31;0;50	04425;8	47941;0;0;71;
$GPXUP;3635;09:35:32;0;50	04434;8	47962;0;0;66;
$GPXUP;3635;09:35:33;0;50	04444;8	47981;0;0;63;
$GPXUP;3635;09:35:34;0;50	04456;8	47997;0;0;62;
$GPXUP;3635;09:35:35;0;50	04468;8	48012;0;0;64;
$GPXUP;3635;09:35:36;0;50	04482;8	48026;0;0;65;
$GPXUP;3635;09:35:37;0;50	04495;8	4804;0;0;67;
$GPXUP;3635;09:35:38;0;50	04507;8	48054;0;0;59;
$GPXUP;3635;09:35:39;0;50	04518;8	4807;0;0;59;
$GPXUP;3635;09:35:40;0;50	04528;8	48087;0;0;59;
$GPXUP;3635;09:35:41;0;50	04536;8	48106;0;0;60;
$GPXUP;3635;09:35:42;0;50	04544;8	48127;0;0;66;
$GPXUP;3635;09:35:43;0;50	04552;8	48149;0;0;65;
$GPXUP;3635;09:35:44;0;50	0456;8	48171;0;0;64;
$GPXUP;3635;09:35:45;0;50	04568;8	48193;0;0;66;
$GPXUP;3635;09:35:46;0;50	04579;8	48214;0;0;69;
$GPXUP;3635;09:35:47;0;50	04592;8	48232;0;0;72;
$GPXUP;3635;09:35:48;0;50	04606;8	4825;0;0;72;
$GPXUP;3635;09:35:49;0;50	0462;8	48268;0;0;72;
$GPXUP;3635;09:35:50;0;50	04633;8	48288;0;0;74;
$GPXUP;3635;09:35:51;0;50	04647;8	48306;0;0;73;
$GPXUP;3635;09:35:52;0;50	04661;8	48324;0;0;72;
$GPXUP;3635;09:35:53;0;50	04676;8	4834;0;0;74;
$GPXUP;3635;09:35:54;0;50	04692;8	48356;0;0;75;
$GPXUP;3635;09:35:55;0;50	04708;8	48372;0;0;76;
$GPXUP;3635;09:35:56;0;50	04723;8	4839;0;0;76;
$GPXUP;3635;09:35:57;0;50	04738;8	48408;0;0;76;
$GPXUP;3635;09:35:58;0;50	04751;8	4843;0;0;76;
$GPXUP;3635;09:35:59;0;50	04762;8	48453;0;0;76;
$GPXUP;3635;09:36:00;0;50	04774;8	48477;0;0;78;
$GPXUP;3635;09:36:01;0;50	04785;8	48502;0;0;79;
$GPXUP;3635;09:36:02;0;50	04796;8	48527;0;0;78;
$GPXUP;3635;09:36:03;0;50	04806;8	48552;0;0;72;
$GPXUP;3635;09:36:04;0;50	04814;8	48576;0;0;69;
$GPXUP;3635;09:36:05;0;50	04824;8	48598;0;0;70;
$GPXUP;3635;09:36:06;0;50	04835;8	48619;0;0;71;
$GPXUP;3635;09:36:07;0;50	04848;8	48638;0;0;69;
$GPXUP;3635;09:36:08;0;50	0486;8	48655;0;0;66;
$GPXUP;3635;09:36:09;0;50	04873;8	48671;0;0;66;
$GPXUP;3635;09:36:10;0;50	04885;8	48688;0;0;68;
$GPXUP;3635;09:36:11;0;50	04897;8	48708;0;0;71;
$GPXUP;3635;09:36:12;0;50	04908;8	48731;0;0;73;
$GPXUP;3635;09:36:13;0;50	04917;8	48755;0;0;73;
$GPXUP;3635;09:36:14;0;50	04924;8	48781;0;0;72;
$GPXUP;3635;09:36:15;0;50	0493;8	48807;0;0;72;
$GPXUP;3635;09:36:16;0;50	04934;8	48833;0;0;70;
$GPXUP;3635;09:36:17;0;50	04937;8	48858;0;0;64;
$GPXUP;3635;09:36:18;0;50	04941;8	48882;0;0;63;
$GPXUP;3635;09:36:19;0;50	04946;8	48905;0;0;63;
$GPXUP;3635;09:36:20;0;50	04952;8	48928;0;0;66;
$GPXUP;3635;09:36:21;0;50	04962;8	48951;0;0;70;
$GPXUP;3635;09:36:22;0;50	04972;8	48972;0;0;70;
$GPXUP;3635;09:36:23;0;50	04981;8	48994;0;0;68;
$GPXUP;3635;09:36:24;0;50	04991;8	49015;0;0;68;
$GPXUP;3635;09:36:25;0;50	05001;8	49035;0;0;64;
$GPXUP;3635;09:36:26;0;50	05012;8	49053;0;0;62;
$GPXUP;3635;09:36:27;0;50	05023;8	49069;0;0;61;
$GPXUP;3635;09:36:28;0;50	05034;8	49086;0;0;62;
$GPXUP;3635;09:36:29;0;50	05045;8	49103;0;0;65;
$GPXUP;3635;09:36:30;0;50	05057;8	49122;0;0;69;
$GPXUP;3635;09:36:31;0;50	05068;8	49142;0;0;71;
$GPXUP;3635;09:36:32;0;50	0508;8	49162;0;0;72;
$GPXUP;3635;09:36:33;0;50	0509;8	49182;0;0;63;
$GPXUP;3635;09:36:34;0;50	051;8	49202;0;0;62;
$GPXUP;3635;09:36:35;0;50	05108;8	49223;0;0;66;
$GPXUP;3635;09:36:36;0;50	05116;8	49246;0;0;69;
$GPXUP;3635;09:36:37;0;50	05122;8	4927;0;0;69;
$GPXUP;3635;09:36:38;0;50	0513;8	49294;0;0;70;
$GPXUP;3635;09:36:39;0;50	05139;8	49318;0;0;72;
$GPXUP;3635;09:36:40;0;50	05148;8	49341;0;0;70;
$GPXUP;3635;09:36:41;0;50	05158;8	49362;0;0;68;
$GPXUP;3635;09:36:42;0;50	0517;8	4938;0;0;65;
$GPXUP;3635;09:36:43;0;50	05182;8	49396;0;0;66;
$GPXUP;3635;09:36:44;0;50	05195;8	49412;0;0;65;
$GPXUP;3635;09:36:45;0;50	05208;8	49428;0;0;67;
$GPXUP;3635;09:36:46;0;50	05221;8	49443;0;0;67;
$GPXUP;3635;09:36:47;0;50	05234;8	4946;0;0;69;
$GPXUP;3635;09:36:48;0;50	05243;8	4948;0;0;63;
$GPXUP;3635;09:36:49;0;50	05245;8	49502;0;0;59;
$GPXUP;3635;09:36:50;0;50	05238;8	49523;0;0;53;
$GPXUP;3635;09:36:51;0;50	05227;8	49541;0;0;51;
$GPXUP;3635;09:36:52;0;50	05216;8	49555;0;0;52;
$GPXUP;3635;09:36:53;0;50	05202;8	49563;0;0;43;
$GPXUP;3635;09:36:54;0;50	05187;8	49556;0;0;46;
$GPXUP;3635;09:36:55;0;50	05173;8	49538;0;0;56;
$GPXUP;3635;09:36:56;0;50	05165;8	49518;0;0;49;
$GPXUP;3635;09:36:57;0;50	05162;8	49495;0;0;53;
$GPXUP;3635;09:36:58;0;50	05165;8	4947;0;0;56;
$GPXUP;3635;09:36:59;0;50	05174;8	49448;0;0;58;
$GPXUP;3635;09:37:00;0;50	05187;8	4943;0;0;61;
$GPXUP;3635;09:37:01;0;50	05202;8	49417;0;0;63;
$GPXUP;3635;09:37:02;0;50	05217;8	49406;0;0;64;
$GPXUP;3635;09:37:03;0;50	05233;8	49397;0;0;67;
$GPXUP;3635;09:37:04;0;50	05251;8	49394;0;0;75;
$GPXUP;3635;09:37:05;0;50	0527;8	49397;0;0;71;
$GPXUP;3635;09:37:06;0;50	05287;8	49404;0;0;68;
$GPXUP;3635;09:37:07;0;50	05303;8	49412;0;0;67;
$GPXUP;3635;09:37:08;0;50	05318;8	49424;0;0;65;
$GPXUP;3635;09:37:09;0;50	05332;8	4944;0;0;71;
$GPXUP;3635;09:37:10;0;50	05344;8	49458;0;0;63;
$GPXUP;3635;09:37:11;0;50	05351;8	49476;0;0;56;
$GPXUP;3635;09:37:12;0;50	05354;8	49496;0;0;53;
$GPXUP;3635;09:37:13;0;50	05354;8	49517;0;0;53;
$GPXUP;3635;09:37:14;0;50	05353;8	49538;0;0;52;
$GPXUP;3635;09:37:15;0;50	0535;8	49558;0;0;48;
$GPXUP;3635;09:37:16;0;50	05347;8	49576;0;0;47;
$GPXUP;3635;09:37:17;0;50	05347;8	49595;0;0;48;
$GPXUP;3635;09:37:18;0;50	05348;8	49614;0;0;51;
$GPXUP;3635;09:37:19;0;50	0535;8	49634;0;0;53;
$GPXUP;3635;09:37:20;0;50	0535;8	49655;0;0;53;
$GPXUP;3635;09:37:21;0;50	05346;8	49675;0;0;52;
$GPXUP;3635;09:37:22;0;50	05338;8	49692;0;0;55;
$GPXUP;3635;09:37:23;0;50	05328;8	49707;0;0;54;
$GPXUP;3635;09:37:24;0;50	05318;8	49721;0;0;52;
$GPXUP;3635;09:37:25;0;50	05309;8	49737;0;0;52;
$GPXUP;3635;09:37:26;0;50	05303;8	49755;0;0;53;
$GPXUP;3635;09:37:27;0;50	05301;8	49776;0;0;54;
$GPXUP;3635;09:37:28;0;50	05302;8	49797;0;0;54;
$GPXUP;3635;09:37:29;0;50	05306;8	49819;0;0;59;
$GPXUP;3635;09:37:30;0;50	05311;8	49841;0;0;63;
$GPXUP;3635;09:37:31;0;50	05317;8	49864;0;0;61;
$GPXUP;3635;09:37:32;0;50	05322;8	49886;0;0;59;
$GPXUP;3635;09:37:33;0;50	05326;8	49907;0;0;55;
$GPXUP;3635;09:37:34;0;50	05328;8	49929;0;0;56;
$GPXUP;3635;09:37:35;0;50	05329;8	49951;0;0;57;
$GPXUP;3635;09:37:36;0;50	0533;8	49974;0;0;61;
$GPXUP;3635;09:37:37;0;50	05332;8	49998;0;0;62;
$GPXUP;3635;09:37:38;0;50	05332;8	50023;0;0;63;
$GPXUP;3635;09:37:39;0;50	05331;8	50047;0;0;61;
$GPXUP;3635;09:37:40;0;50	05329;8	5007;0;0;60;
$GPXUP;3635;09:37:41;0;50	05326;8	50092;0;0;58;
$GPXUP;3635;09:37:42;0;50	05326;8	50115;0;0;58;
$GPXUP;3635;09:37:43;0;50	05331;8	50137;0;0;59;
$GPXUP;3635;09:37:44;0;50	05341;8	50156;0;0;62;
$GPXUP;3635;09:37:45;0;50	05355;8	5017;0;0;63;
$GPXUP;3635;09:37:46;0;50	0537;8	50184;0;0;64;
[truncated: 877 more rows]
