# Supplementary material for: Pigeon Navigation: Different Routes Lead to Frankfurt
Source: PLoS One. 2014 Nov 12;9(11):e112439. doi: 10.1371/journal.pone.0112439 (PMC4229201; doi:10.1371/journal.pone.0112439)
Supplement: File S4 — Files containing the original track data and a ‘Read me’ explaining the data format. (ZIP) [file pone.0112439.s004.zip › S-KST/090804xup06_243.log]

$GPXUP;3635;08:50:12;0;49	96932;8	43537;0;0;0;
$GPXUP;3635;08:50:13;0;49	96932;8	43534;0;0;3;
$GPXUP;3635;08:50:14;0;49	96933;8	43532;0;0;8;
$GPXUP;3635;08:50:15;0;49	96937;8	43524;0;0;24;
$GPXUP;3635;08:50:16;0;49	96945;8	43508;0;0;44;
$GPXUP;3635;08:50:17;0;49	96956;8	43494;0;0;52;
$GPXUP;3635;08:50:18;0;49	96969;8	43485;0;0;52;
$GPXUP;3635;08:50:19;0;49	96982;8	43482;0;0;52;
$GPXUP;3635;08:50:20;0;49	96996;8	43483;0;0;50;
$GPXUP;3635;08:50:21;0;49	97009;8	43486;0;0;50;
$GPXUP;3635;08:50:22;0;49	97021;8	43492;0;0;48;
$GPXUP;3635;08:50:23;0;49	97032;8	43498;0;0;48;
$GPXUP;3635;08:50:24;0;49	97044;8	43505;0;0;49;
$GPXUP;3635;08:50:25;0;49	97056;8	43509;0;0;49;
$GPXUP;3635;08:50:26;0;49	97068;8	4351;0;0;50;
$GPXUP;3635;08:50:27;0;49	9708;8	43512;0;0;49;
$GPXUP;3635;08:50:28;0;49	97092;8	43513;0;0;49;
$GPXUP;3635;08:50:29;0;49	97105;8	4351;0;0;50;
$GPXUP;3635;08:50:30;0;49	97117;8	43507;0;0;50;
$GPXUP;3635;08:50:31;0;49	9713;8	43503;0;0;50;
$GPXUP;3635;08:50:32;0;49	97142;8	43496;0;0;52;
$GPXUP;3635;08:50:33;0;49	97152;8	43483;0;0;53;
$GPXUP;3635;08:50:34;0;49	9716;8	43467;0;0;52;
$GPXUP;3635;08:50:35;0;49	97167;8	4345;0;0;51;
$GPXUP;3635;08:50:36;0;49	97171;8	43431;0;0;51;
$GPXUP;3635;08:50:37;0;49	97173;8	43411;0;0;51;
$GPXUP;3635;08:50:38;0;49	97174;8	43391;0;0;51;
$GPXUP;3635;08:50:39;0;49	97176;8	43371;0;0;51;
$GPXUP;3635;08:50:40;0;49	97177;8	43351;0;0;54;
$GPXUP;3635;08:50:41;0;49	97174;8	4333;0;0;55;
$GPXUP;3635;08:50:42;0;49	97167;8	43311;0;0;57;
$GPXUP;3635;08:50:43;0;49	9716;8	43291;0;0;59;
$GPXUP;3635;08:50:44;0;49	97154;8	4327;0;0;58;
$GPXUP;3635;08:50:45;0;49	97151;8	43248;0;0;58;
$GPXUP;3635;08:50:46;0;49	97148;8	43225;0;0;58;
$GPXUP;3635;08:50:47;0;49	97144;8	43204;0;0;57;
$GPXUP;3635;08:50:48;0;49	97138;8	43184;0;0;56;
$GPXUP;3635;08:50:49;0;49	97131;8	43164;0;0;56;
$GPXUP;3635;08:50:50;0;49	97125;8	43145;0;0;55;
$GPXUP;3635;08:50:51;0;49	97116;8	43128;0;0;53;
$GPXUP;3635;08:50:52;0;49	97106;8	43115;0;0;51;
$GPXUP;3635;08:50:53;0;49	97095;8	43105;0;0;51;
$GPXUP;3635;08:50:54;0;49	97084;8	43093;0;0;54;
$GPXUP;3635;08:50:55;0;49	97076;8	43076;0;0;54;
$GPXUP;3635;08:50:56;0;49	97072;8	43057;0;0;54;
$GPXUP;3635;08:50:57;0;49	97072;8	43035;0;0;55;
$GPXUP;3635;08:50:58;0;49	97077;8	43016;0;0;53;
$GPXUP;3635;08:50:59;0;49	97085;8	42999;0;0;53;
$GPXUP;3635;08:51:00;0;49	97095;8	42986;0;0;53;
$GPXUP;3635;08:51:01;0;49	97106;8	42975;0;0;53;
$GPXUP;3635;08:51:02;0;49	97117;8	42961;0;0;56;
$GPXUP;3635;08:51:03;0;49	97127;8	42946;0;0;57;
$GPXUP;3635;08:51:04;0;49	97138;8	42932;0;0;58;
$GPXUP;3635;08:51:05;0;49	97152;8	42925;0;0;58;
$GPXUP;3635;08:51:06;0;49	97166;8	42925;0;0;58;
$GPXUP;3635;08:51:07;0;49	9718;8	42931;0;0;58;
$GPXUP;3635;08:51:08;0;49	97194;8	42939;0;0;57;
$GPXUP;3635;08:51:09;0;49	97207;8	4295;0;0;57;
$GPXUP;3635;08:51:10;0;49	97218;8	42964;0;0;57;
$GPXUP;3635;08:51:11;0;49	97231;8	42974;0;0;56;
$GPXUP;3635;08:51:12;0;49	97244;8	42984;0;0;56;
$GPXUP;3635;08:51:13;0;49	97257;8	42991;0;0;56;
$GPXUP;3635;08:51:14;0;49	9727;8	42995;0;0;52;
$GPXUP;3635;08:51:15;0;49	97284;8	42991;0;0;55;
$GPXUP;3635;08:51:16;0;49	97298;8	42986;0;0;55;
$GPXUP;3635;08:51:17;0;49	97311;8	42981;0;0;52;
$GPXUP;3635;08:51:18;0;49	97324;8	4298;0;0;48;
$GPXUP;3635;08:51:19;0;49	97335;8	42984;0;0;48;
$GPXUP;3635;08:51:20;0;49	97346;8	42994;0;0;49;
$GPXUP;3635;08:51:21;0;49	97354;8	43008;0;0;51;
$GPXUP;3635;08:51:22;0;49	97362;8	43024;0;0;53;
$GPXUP;3635;08:51:23;0;49	97372;8	43038;0;0;56;
$GPXUP;3635;08:51:24;0;49	97384;8	43048;0;0;58;
$GPXUP;3635;08:51:25;0;49	97398;8	43056;0;0;58;
$GPXUP;3635;08:51:26;0;49	97411;8	43064;0;0;58;
$GPXUP;3635;08:51:27;0;49	97423;8	43076;0;0;57;
$GPXUP;3635;08:51:28;0;49	97432;8	43094;0;0;58;
$GPXUP;3635;08:51:29;0;49	9744;8	43114;0;0;58;
$GPXUP;3635;08:51:30;0;49	97448;8	43132;0;0;59;
$GPXUP;3635;08:51:31;0;49	97457;8	4315;0;0;60;
$GPXUP;3635;08:51:32;0;49	97467;8	43169;0;0;61;
$GPXUP;3635;08:51:33;0;49	97477;8	43188;0;0;64;
$GPXUP;3635;08:51:34;0;49	97489;8	43205;0;0;66;
$GPXUP;3635;08:51:35;0;49	97502;8	43221;0;0;67;
$GPXUP;3635;08:51:36;0;49	97515;8	43236;0;0;63;
$GPXUP;3635;08:51:37;0;49	97527;8	43252;0;0;63;
$GPXUP;3635;08:51:38;0;49	97538;8	43269;0;0;64;
$GPXUP;3635;08:51:39;0;49	97547;8	4329;0;0;63;
$GPXUP;3635;08:51:40;0;49	97554;8	43312;0;0;63;
$GPXUP;3635;08:51:41;0;49	97562;8	43333;0;0;65;
$GPXUP;3635;08:51:42;0;49	97574;8	43352;0;0;69;
$GPXUP;3635;08:51:43;0;49	97586;8	4337;0;0;67;
$GPXUP;3635;08:51:44;0;49	97598;8	43389;0;0;65;
$GPXUP;3635;08:51:45;0;49	97606;8	4341;0;0;64;
$GPXUP;3635;08:51:46;0;49	97612;8	43432;0;0;62;
$GPXUP;3635;08:51:47;0;49	97618;8	43455;0;0;61;
$GPXUP;3635;08:51:48;0;49	97624;8	43477;0;0;61;
$GPXUP;3635;08:51:49;0;49	9763;8	43499;0;0;63;
$GPXUP;3635;08:51:50;0;49	97639;8	4352;0;0;64;
$GPXUP;3635;08:51:51;0;49	97649;8	4354;0;0;66;
$GPXUP;3635;08:51:52;0;49	97658;8	43561;0;0;65;
$GPXUP;3635;08:51:53;0;49	97664;8	43584;0;0;64;
$GPXUP;3635;08:51:54;0;49	97668;8	43608;0;0;64;
$GPXUP;3635;08:51:55;0;49	97669;8	43632;0;0;62;
$GPXUP;3635;08:51:56;0;49	97668;8	43656;0;0;60;
$GPXUP;3635;08:51:57;0;49	97667;8	43679;0;0;59;
$GPXUP;3635;08:51:58;0;49	97666;8	43702;0;0;59;
$GPXUP;3635;08:51:59;0;49	97668;8	43724;0;0;59;
$GPXUP;3635;08:52:00;0;49	9767;8	43746;0;0;57;
$GPXUP;3635;08:52:01;0;49	97668;8	43768;0;0;55;
$GPXUP;3635;08:52:02;0;49	97662;8	43787;0;0;56;
$GPXUP;3635;08:52:03;0;49	97655;8	43806;0;0;55;
$GPXUP;3635;08:52:04;0;49	97651;8	43825;0;0;53;
$GPXUP;3635;08:52:05;0;49	97652;8	43847;0;0;59;
$GPXUP;3635;08:52:06;0;49	97658;8	43869;0;0;64;
$GPXUP;3635;08:52:07;0;49	97668;8	43888;0;0;67;
$GPXUP;3635;08:52:08;0;49	97682;8	43904;0;0;69;
$GPXUP;3635;08:52:09;0;49	97698;8	43915;0;0;71;
$GPXUP;3635;08:52:10;0;49	97714;8	43926;0;0;70;
$GPXUP;3635;08:52:11;0;49	97728;8	4394;0;0;65;
$GPXUP;3635;08:52:12;0;49	97739;8	43958;0;0;61;
$GPXUP;3635;08:52:13;0;49	97747;8	43978;0;0;59;
$GPXUP;3635;08:52:14;0;49	9775;8	44;0;0;59;
$GPXUP;3635;08:52:15;0;49	9775;8	44024;0;0;62;
$GPXUP;3635;08:52:16;0;49	97752;8	44048;0;0;65;
$GPXUP;3635;08:52:17;0;49	97758;8	44072;0;0;65;
$GPXUP;3635;08:52:18;0;49	97765;8	44093;0;0;63;
$GPXUP;3635;08:52:19;0;49	97772;8	44114;0;0;60;
$GPXUP;3635;08:52:20;0;49	97777;8	44136;0;0;59;
$GPXUP;3635;08:52:21;0;49	97779;8	44159;0;0;60;
$GPXUP;3635;08:52:22;0;49	9778;8	44182;0;0;60;
$GPXUP;3635;08:52:23;0;49	97783;8	44205;0;0;60;
$GPXUP;3635;08:52:24;0;49	97791;8	44224;0;0;62;
$GPXUP;3635;08:52:25;0;49	97803;8	44241;0;0;63;
$GPXUP;3635;08:52:26;0;49	97816;8	44255;0;0;63;
$GPXUP;3635;08:52:27;0;49	97826;8	44272;0;0;60;
$GPXUP;3635;08:52:28;0;49	97834;8	44291;0;0;60;
$GPXUP;3635;08:52:29;0;49	97839;8	44313;0;0;61;
$GPXUP;3635;08:52:30;0;49	97844;8	44336;0;0;62;
$GPXUP;3635;08:52:31;0;49	97849;8	44358;0;0;61;
$GPXUP;3635;08:52:32;0;49	97856;8	44379;0;0;61;
$GPXUP;3635;08:52:33;0;49	97866;8	44398;0;0;63;
$GPXUP;3635;08:52:34;0;49	97878;8	44414;0;0;63;
$GPXUP;3635;08:52:35;0;49	9789;8	44429;0;0;62;
$GPXUP;3635;08:52:36;0;49	97899;8	44447;0;0;59;
$GPXUP;3635;08:52:37;0;49	97905;8	44468;0;0;59;
$GPXUP;3635;08:52:38;0;49	97909;8	4449;0;0;58;
$GPXUP;3635;08:52:39;0;49	97916;8	4451;0;0;59;
$GPXUP;3635;08:52:40;0;49	97927;8	44526;0;0;62;
$GPXUP;3635;08:52:41;0;49	9794;8	4454;0;0;65;
$GPXUP;3635;08:52:42;0;49	97952;8	44556;0;0;63;
$GPXUP;3635;08:52:43;0;49	9796;8	44575;0;0;60;
$GPXUP;3635;08:52:44;0;49	97964;8	44597;0;0;60;
$GPXUP;3635;08:52:45;0;49	97964;8	44622;0;0;64;
$GPXUP;3635;08:52:46;0;49	97961;8	44647;0;0;68;
$GPXUP;3635;08:52:47;0;49	97954;8	44671;0;0;70;
$GPXUP;3635;08:52:48;0;49	97945;8	44695;0;0;71;
$GPXUP;3635;08:52:49;0;49	97932;8	44714;0;0;71;
$GPXUP;3635;08:52:50;0;49	97917;8	44727;0;0;66;
$GPXUP;3635;08:52:51;0;49	97902;8	4473;0;0;57;
$GPXUP;3635;08:52:52;0;49	97886;8	44718;0;0;61;
$GPXUP;3635;08:52:53;0;49	97874;8	44697;0;0;62;
$GPXUP;3635;08:52:54;0;49	97868;8	44675;0;0;58;
$GPXUP;3635;08:52:55;0;49	97867;8	44653;0;0;52;
$GPXUP;3635;08:52:56;0;49	97874;8	44635;0;0;50;
$GPXUP;3635;08:52:57;0;49	97888;8	44624;0;0;46;
$GPXUP;3635;08:52:58;0;49	97909;8	44626;0;0;55;
$GPXUP;3635;08:52:59;0;49	97928;8	44636;0;0;62;
$GPXUP;3635;08:53:00;0;49	97944;8	44652;0;0;64;
$GPXUP;3635;08:53:01;0;49	97956;8	44671;0;0;63;
$GPXUP;3635;08:53:02;0;49	97968;8	44689;0;0;64;
$GPXUP;3635;08:53:03;0;49	97982;8	44704;0;0;64;
$GPXUP;3635;08:53:04;0;49	97996;8	44714;0;0;58;
$GPXUP;3635;08:53:05;0;49	98011;8	44716;0;0;58;
$GPXUP;3635;08:53:06;0;49	98025;8	4471;0;0;55;
$GPXUP;3635;08:53:07;0;49	98038;8	44701;0;0;57;
$GPXUP;3635;08:53:08;0;49	98052;8	44694;0;0;58;
$GPXUP;3635;08:53:09;0;49	98067;8	44694;0;0;56;
$GPXUP;3635;08:53:10;0;49	9808;8	447;0;0;54;
$GPXUP;3635;08:53:11;0;49	98092;8	44715;0;0;59;
$GPXUP;3635;08:53:12;0;49	98105;8	4473;0;0;62;
$GPXUP;3635;08:53:13;0;49	98119;8	44742;0;0;61;
$GPXUP;3635;08:53:14;0;49	98132;8	44754;0;0;63;
$GPXUP;3635;08:53:15;0;49	98146;8	44767;0;0;65;
$GPXUP;3635;08:53:16;0;49	98161;8	44778;0;0;66;
$GPXUP;3635;08:53:17;0;49	98176;8	44791;0;0;66;
$GPXUP;3635;08:53:18;0;49	98191;8	44802;0;0;66;
$GPXUP;3635;08:53:19;0;49	98207;8	44809;0;0;66;
$GPXUP;3635;08:53:20;0;49	98223;8	44814;0;0;66;
$GPXUP;3635;08:53:21;0;49	9824;8	44817;0;0;65;
$GPXUP;3635;08:53:22;0;49	98256;8	44817;0;0;64;
$GPXUP;3635;08:53:23;0;49	98272;8	44814;0;0;64;
$GPXUP;3635;08:53:24;0;49	98288;8	44813;0;0;65;
$GPXUP;3635;08:53:25;0;49	98304;8	44814;0;0;66;
$GPXUP;3635;08:53:26;0;49	9832;8	44818;0;0;65;
$GPXUP;3635;08:53:27;0;49	98336;8	44826;0;0;65;
$GPXUP;3635;08:53:28;0;49	9835;8	44837;0;0;65;
$GPXUP;3635;08:53:29;0;49	98365;8	44847;0;0;65;
$GPXUP;3635;08:53:30;0;49	98382;8	44851;0;0;67;
$GPXUP;3635;08:53:31;0;49	98398;8	44848;0;0;68;
$GPXUP;3635;08:53:32;0;49	98414;8	44839;0;0;66;
$GPXUP;3635;08:53:33;0;49	9843;8	4483;0;0;67;
$GPXUP;3635;08:53:34;0;49	98446;8	44826;0;0;64;
$GPXUP;3635;08:53:35;0;49	98462;8	44829;0;0;64;
$GPXUP;3635;08:53:36;0;49	98478;8	44836;0;0;64;
$GPXUP;3635;08:53:37;0;49	98492;8	44847;0;0;66;
$GPXUP;3635;08:53:38;0;49	98506;8	44862;0;0;66;
$GPXUP;3635;08:53:39;0;49	98519;8	44878;0;0;66;
$GPXUP;3635;08:53:40;0;49	98531;8	44895;0;0;65;
$GPXUP;3635;08:53:41;0;49	98541;8	44915;0;0;64;
$GPXUP;3635;08:53:42;0;49	9855;8	44935;0;0;63;
$GPXUP;3635;08:53:43;0;49	98561;8	44953;0;0;63;
$GPXUP;3635;08:53:44;0;49	98574;8	44967;0;0;62;
$GPXUP;3635;08:53:45;0;49	98588;8	44977;0;0;64;
$GPXUP;3635;08:53:46;0;49	98604;8	44983;0;0;64;
$GPXUP;3635;08:53:47;0;49	9862;8	44987;0;0;65;
$GPXUP;3635;08:53:48;0;49	98636;8	4499;0;0;64;
$GPXUP;3635;08:53:49;0;49	98652;8	44994;0;0;64;
$GPXUP;3635;08:53:50;0;49	98667;8	44999;0;0;65;
$GPXUP;3635;08:53:51;0;49	98683;8	45004;0;0;67;
$GPXUP;3635;08:53:52;0;49	987;8	4501;0;0;68;
$GPXUP;3635;08:53:53;0;49	98716;8	4502;0;0;69;
$GPXUP;3635;08:53:54;0;49	98731;8	45032;0;0;67;
$GPXUP;3635;08:53:55;0;49	98744;8	45047;0;0;64;
$GPXUP;3635;08:53:56;0;49	98754;8	45066;0;0;63;
$GPXUP;3635;08:53:57;0;49	98763;8	45086;0;0;64;
$GPXUP;3635;08:53:58;0;49	98774;8	45105;0;0;63;
$GPXUP;3635;08:53:59;0;49	98787;8	4512;0;0;64;
$GPXUP;3635;08:54:00;0;49	98802;8	45128;0;0;65;
$GPXUP;3635;08:54:01;0;49	98818;8	4513;0;0;67;
$GPXUP;3635;08:54:02;0;49	98834;8	45125;0;0;65;
$GPXUP;3635;08:54:03;0;49	9885;8	45118;0;0;63;
$GPXUP;3635;08:54:04;0;49	98866;8	45115;0;0;64;
$GPXUP;3635;08:54:05;0;49	98882;8	45118;0;0;67;
$GPXUP;3635;08:54:06;0;49	98897;8	45127;0;0;66;
$GPXUP;3635;08:54:07;0;49	98912;8	45139;0;0;67;
$GPXUP;3635;08:54:08;0;49	98926;8	45153;0;0;67;
$GPXUP;3635;08:54:09;0;49	98937;8	45172;0;0;65;
$GPXUP;3635;08:54:10;0;49	98945;8	45193;0;0;62;
$GPXUP;3635;08:54:11;0;49	98953;8	45213;0;0;59;
$GPXUP;3635;08:54:12;0;49	98963;8	4523;0;0;59;
$GPXUP;3635;08:54:13;0;49	98975;8	45243;0;0;62;
$GPXUP;3635;08:54:14;0;49	9899;8	45249;0;0;63;
$GPXUP;3635;08:54:15;0;49	99006;8	45251;0;0;63;
$GPXUP;3635;08:54:16;0;49	99021;8	45252;0;0;59;
$GPXUP;3635;08:54:17;0;49	99035;8	45254;0;0;58;
$GPXUP;3635;08:54:18;0;49	99046;8	45265;0;0;53;
$GPXUP;3635;08:54:19;0;49	99055;8	45282;0;0;59;
$GPXUP;3635;08:54:20;0;49	99061;8	45304;0;0;61;
$GPXUP;3635;08:54:21;0;49	99064;8	45327;0;0;62;
$GPXUP;3635;08:54:22;0;49	99063;8	45352;0;0;62;
$GPXUP;3635;08:54:23;0;49	99063;8	45376;0;0;62;
$GPXUP;3635;08:54:24;0;49	99066;8	45399;0;0;59;
$GPXUP;3635;08:54:25;0;49	99073;8	45418;0;0;57;
$GPXUP;3635;08:54:26;0;49	99083;8	45434;0;0;57;
$GPXUP;3635;08:54:27;0;49	99094;8	45448;0;0;57;
$GPXUP;3635;08:54:28;0;49	99105;8	45461;0;0;57;
$GPXUP;3635;08:54:29;0;49	99116;8	45475;0;0;58;
$GPXUP;3635;08:54:30;0;49	99126;8	45492;0;0;60;
$GPXUP;3635;08:54:31;0;49	99136;8	45511;0;0;64;
$GPXUP;3635;08:54:32;0;49	99146;8	4553;0;0;63;
$GPXUP;3635;08:54:33;0;49	99158;8	45544;0;0;61;
$GPXUP;3635;08:54:34;0;49	99172;8	45554;0;0;61;
$GPXUP;3635;08:54:35;0;49	99187;8	45562;0;0;62;
$GPXUP;3635;08:54:36;0;49	99202;8	45566;0;0;64;
$GPXUP;3635;08:54:37;0;49	99218;8	4557;0;0;63;
$GPXUP;3635;08:54:38;0;49	99232;8	45577;0;0;60;
$GPXUP;3635;08:54:39;0;49	99246;8	45586;0;0;60;
$GPXUP;3635;08:54:40;0;49	99261;8	45593;0;0;61;
$GPXUP;3635;08:54:41;0;49	99276;8	45595;0;0;60;
$GPXUP;3635;08:54:42;0;49	99291;8	45595;0;0;63;
$GPXUP;3635;08:54:43;0;49	99307;8	45598;0;0;64;
$GPXUP;3635;08:54:44;0;49	99322;8	45605;0;0;65;
$GPXUP;3635;08:54:45;0;49	99338;8	45614;0;0;65;
$GPXUP;3635;08:54:46;0;49	99353;8	45623;0;0;66;
$GPXUP;3635;08:54:47;0;49	99367;8	45635;0;0;63;
$GPXUP;3635;08:54:48;0;49	99379;8	45651;0;0;63;
$GPXUP;3635;08:54:49;0;49	9939;8	45668;0;0;64;
$GPXUP;3635;08:54:50;0;49	99401;8	45687;0;0;67;
$GPXUP;3635;08:54:51;0;49	99413;8	45705;0;0;67;
$GPXUP;3635;08:54:52;0;49	99427;8	45719;0;0;66;
$GPXUP;3635;08:54:53;0;49	99443;8	45728;0;0;67;
$GPXUP;3635;08:54:54;0;49	99459;8	45732;0;0;67;
$GPXUP;3635;08:54:55;0;49	99476;8	45736;0;0;67;
$GPXUP;3635;08:54:56;0;49	99491;8	45745;0;0;66;
$GPXUP;3635;08:54:57;0;49	99506;8	45757;0;0;69;
$GPXUP;3635;08:54:58;0;49	99522;8	45771;0;0;71;
$GPXUP;3635;08:54:59;0;49	99537;8	45785;0;0;72;
$GPXUP;3635;08:55:00;0;49	99551;8	45802;0;0;70;
$GPXUP;3635;08:55:01;0;49	99564;8	45819;0;0;70;
$GPXUP;3635;08:55:02;0;49	99579;8	45834;0;0;70;
$GPXUP;3635;08:55:03;0;49	99595;8	45844;0;0;69;
$GPXUP;3635;08:55:04;0;49	99612;8	4585;0;0;66;
$GPXUP;3635;08:55:05;0;49	99627;8	45858;0;0;66;
$GPXUP;3635;08:55:06;0;49	99643;8	45868;0;0;69;
$GPXUP;3635;08:55:07;0;49	99659;8	45875;0;0;70;
$GPXUP;3635;08:55:08;0;49	99676;8	45876;0;0;69;
$GPXUP;3635;08:55:09;0;49	99693;8	4587;0;0;68;
$GPXUP;3635;08:55:10;0;49	9971;8	45864;0;0;68;
$GPXUP;3635;08:55:11;0;49	99726;8	4586;0;0;66;
$GPXUP;3635;08:55:12;0;49	99743;8	45864;0;0;67;
$GPXUP;3635;08:55:13;0;49	9976;8	45872;0;0;71;
$GPXUP;3635;08:55:14;0;49	99776;8	45882;0;0;72;
$GPXUP;3635;08:55:15;0;49	99793;8	45894;0;0;72;
$GPXUP;3635;08:55:16;0;49	9981;8	45905;0;0;73;
$GPXUP;3635;08:55:17;0;49	99827;8	45912;0;0;72;
$GPXUP;3635;08:55:18;0;49	99845;8	45913;0;0;72;
$GPXUP;3635;08:55:19;0;49	99863;8	45912;0;0;70;
$GPXUP;3635;08:55:20;0;49	9988;8	4591;0;0;68;
$GPXUP;3635;08:55:21;0;49	99897;8	4591;0;0;67;
$GPXUP;3635;08:55:22;0;49	99914;8	45915;0;0;68;
$GPXUP;3635;08:55:23;0;49	99928;8	45927;0;0;65;
$GPXUP;3635;08:55:24;0;49	9994;8	45947;0;0;67;
$GPXUP;3635;08:55:25;0;49	9995;8	45968;0;0;68;
$GPXUP;3635;08:55:26;0;49	99961;8	45989;0;0;65;
$GPXUP;3635;08:55:27;0;49	99972;8	46007;0;0;63;
$GPXUP;3635;08:55:28;0;49	99984;8	46022;0;0;61;
$GPXUP;3635;08:55:29;0;49	99998;8	46031;0;0;59;
$GPXUP;3635;08:55:30;0;50	00012;8	46034;0;0;59;
$GPXUP;3635;08:55:31;0;50	00027;8	46035;0;0;60;
$GPXUP;3635;08:55:32;0;50	00042;8	46039;0;0;63;
$GPXUP;3635;08:55:33;0;50	00057;8	46047;0;0;64;
$GPXUP;3635;08:55:34;0;50	00073;8	46054;0;0;66;
$GPXUP;3635;08:55:35;0;50	00089;8	46058;0;0;65;
$GPXUP;3635;08:55:36;0;50	00105;8	4606;0;0;64;
$GPXUP;3635;08:55:37;0;50	00121;8	46062;0;0;61;
$GPXUP;3635;08:55:38;0;50	00136;8	46068;0;0;62;
$GPXUP;3635;08:55:39;0;50	00149;8	4608;0;0;61;
$GPXUP;3635;08:55:40;0;50	00159;8	46099;0;0;63;
$GPXUP;3635;08:55:41;0;50	0017;8	46118;0;0;63;
$GPXUP;3635;08:55:42;0;50	0018;8	46136;0;0;62;
$GPXUP;3635;08:55:43;0;50	00189;8	46156;0;0;63;
$GPXUP;3635;08:55:44;0;50	00198;8	46177;0;0;64;
$GPXUP;3635;08:55:45;0;50	00208;8	46197;0;0;65;
$GPXUP;3635;08:55:46;0;50	0022;8	46213;0;0;67;
$GPXUP;3635;08:55:47;0;50	00236;8	46224;0;0;67;
$GPXUP;3635;08:55:48;0;50	00252;8	46231;0;0;66;
$GPXUP;3635;08:55:49;0;50	00268;8	46235;0;0;65;
$GPXUP;3635;08:55:50;0;50	00284;8	46236;0;0;66;
$GPXUP;3635;08:55:51;0;50	00301;8	46234;0;0;67;
$GPXUP;3635;08:55:52;0;50	00318;8	46234;0;0;65;
$GPXUP;3635;08:55:53;0;50	00334;8	4624;0;0;66;
$GPXUP;3635;08:55:54;0;50	00349;8	4625;0;0;67;
$GPXUP;3635;08:55:55;0;50	00364;8	46262;0;0;68;
$GPXUP;3635;08:55:56;0;50	00378;8	46275;0;0;69;
$GPXUP;3635;08:55:57;0;50	00394;8	46287;0;0;69;
$GPXUP;3635;08:55:58;0;50	0041;8	46297;0;0;70;
$GPXUP;3635;08:55:59;0;50	00426;8	46309;0;0;72;
$GPXUP;3635;08:56:00;0;50	0044;8	46327;0;0;75;
$GPXUP;3635;08:56:01;0;50	00454;8	46348;0;0;75;
$GPXUP;3635;08:56:02;0;50	00467;8	46368;0;0;74;
$GPXUP;3635;08:56:03;0;50	00482;8	46386;0;0;74;
$GPXUP;3635;08:56:04;0;50	00498;8	46397;0;0;70;
$GPXUP;3635;08:56:05;0;50	00514;8	46402;0;0;68;
$GPXUP;3635;08:56:06;0;50	00531;8	46404;0;0;68;
$GPXUP;3635;08:56:07;0;50	00548;8	46402;0;0;67;
$GPXUP;3635;08:56:08;0;50	00565;8	46402;0;0;66;
$GPXUP;3635;08:56:09;0;50	00581;8	46407;0;0;69;
$GPXUP;3635;08:56:10;0;50	00597;8	46418;0;0;69;
$GPXUP;3635;08:56:11;0;50	00611;8	46433;0;0;70;
$GPXUP;3635;08:56:12;0;50	00626;8	46448;0;0;69;
$GPXUP;3635;08:56:13;0;50	00641;8	4646;0;0;68;
$GPXUP;3635;08:56:14;0;50	00657;8	46471;0;0;67;
$GPXUP;3635;08:56:15;0;50	00673;8	46477;0;0;67;
$GPXUP;3635;08:56:16;0;50	0069;8	4648;0;0;68;
$GPXUP;3635;08:56:17;0;50	00706;8	46484;0;0;67;
$GPXUP;3635;08:56:18;0;50	00723;8	46489;0;0;67;
$GPXUP;3635;08:56:19;0;50	00739;8	46495;0;0;66;
$GPXUP;3635;08:56:20;0;50	00755;8	46503;0;0;65;
$GPXUP;3635;08:56:21;0;50	0077;8	46512;0;0;64;
$GPXUP;3635;08:56:22;0;50	00784;8	46524;0;0;64;
$GPXUP;3635;08:56:23;0;50	00797;8	46539;0;0;65;
$GPXUP;3635;08:56:24;0;50	00811;8	46552;0;0;66;
$GPXUP;3635;08:56:25;0;50	00826;8	46561;0;0;65;
$GPXUP;3635;08:56:26;0;50	00842;8	46566;0;0;64;
$GPXUP;3635;08:56:27;0;50	00857;8	46568;0;0;63;
$GPXUP;3635;08:56:28;0;50	00873;8	46571;0;0;63;
$GPXUP;3635;08:56:29;0;50	00888;8	46575;0;0;61;
$GPXUP;3635;08:56:30;0;50	00904;8	46578;0;0;62;
$GPXUP;3635;08:56:31;0;50	00918;8	46583;0;0;62;
$GPXUP;3635;08:56:32;0;50	00933;8	46592;0;0;63;
$GPXUP;3635;08:56:33;0;50	00946;8	46604;0;0;62;
$GPXUP;3635;08:56:34;0;50	00959;8	46618;0;0;63;
$GPXUP;3635;08:56:35;0;50	00972;8	46633;0;0;65;
$GPXUP;3635;08:56:36;0;50	00985;8	46647;0;0;67;
$GPXUP;3635;08:56:37;0;50	01;8	46658;0;0;66;
$GPXUP;3635;08:56:38;0;50	01016;8	46664;0;0;66;
$GPXUP;3635;08:56:39;0;50	01033;8	46667;0;0;66;
$GPXUP;3635;08:56:40;0;50	0105;8	46668;0;0;66;
$GPXUP;3635;08:56:41;0;50	01066;8	46671;0;0;65;
$GPXUP;3635;08:56:42;0;50	01082;8	4668;0;0;68;
$GPXUP;3635;08:56:43;0;50	01096;8	46692;0;0;67;
$GPXUP;3635;08:56:44;0;50	01112;8	46702;0;0;66;
$GPXUP;3635;08:56:45;0;50	01128;8	46708;0;0;66;
$GPXUP;3635;08:56:46;0;50	01144;8	46705;0;0;67;
$GPXUP;3635;08:56:47;0;50	0116;8	46697;0;0;65;
$GPXUP;3635;08:56:48;0;50	01175;8	46686;0;0;64;
$GPXUP;3635;08:56:49;0;50	0119;8	46676;0;0;62;
$GPXUP;3635;08:56:50;0;50	01204;8	46667;0;0;61;
$GPXUP;3635;08:56:51;0;50	01218;8	46661;0;0;59;
$GPXUP;3635;08:56:52;0;50	01233;8	4666;0;0;61;
$GPXUP;3635;08:56:53;0;50	01249;8	46658;0;0;63;
$GPXUP;3635;08:56:54;0;50	01264;8	46653;0;0;63;
$GPXUP;3635;08:56:55;0;50	0128;8	46646;0;0;63;
$GPXUP;3635;08:56:56;0;50	01294;8	46637;0;0;62;
$GPXUP;3635;08:56:57;0;50	01308;8	46626;0;0;59;
$GPXUP;3635;08:56:58;0;50	01319;8	46612;0;0;57;
$GPXUP;3635;08:56:59;0;50	01328;8	46593;0;0;55;
$GPXUP;3635;08:57:00;0;50	01332;8	46572;0;0;57;
$GPXUP;3635;08:57:01;0;50	01334;8	4655;0;0;59;
$GPXUP;3635;08:57:02;0;50	01336;8	46526;0;0;60;
$GPXUP;3635;08:57:03;0;50	0134;8	46504;0;0;59;
$GPXUP;3635;08:57:04;0;50	01349;8	46487;0;0;60;
$GPXUP;3635;08:57:05;0;50	01363;8	46476;0;0;61;
$GPXUP;3635;08:57:06;0;50	01378;8	46474;0;0;61;
$GPXUP;3635;08:57:07;0;50	01393;8	46477;0;0;60;
$GPXUP;3635;08:57:08;0;50	01407;8	46485;0;0;61;
$GPXUP;3635;08:57:09;0;50	01421;8	46496;0;0;62;
$GPXUP;3635;08:57:10;0;50	01435;8	46507;0;0;63;
$GPXUP;3635;08:57:11;0;50	0145;8	46513;0;0;61;
$GPXUP;3635;08:57:12;0;50	01465;8	46516;0;0;60;
$GPXUP;3635;08:57:13;0;50	0148;8	46518;0;0;60;
$GPXUP;3635;08:57:14;0;50	01494;8	46524;0;0;60;
$GPXUP;3635;08:57:15;0;50	01508;8	46534;0;0;60;
$GPXUP;3635;08:57:16;0;50	0152;8	46548;0;0;61;
$GPXUP;3635;08:57:17;0;50	01532;8	46563;0;0;61;
$GPXUP;3635;08:57:18;0;50	01544;8	46576;0;0;60;
$GPXUP;3635;08:57:19;0;50	01558;8	46587;0;0;58;
$GPXUP;3635;08:57:20;0;50	01572;8	46593;0;0;57;
$GPXUP;3635;08:57:21;0;50	01586;8	46599;0;0;57;
$GPXUP;3635;08:57:22;0;50	01599;8	46603;0;0;55;
$GPXUP;3635;08:57:23;0;50	01613;8	46606;0;0;56;
$GPXUP;3635;08:57:24;0;50	01627;8	46612;0;0;60;
$GPXUP;3635;08:57:25;0;50	01639;8	46624;0;0;61;
$GPXUP;3635;08:57:26;0;50	01648;8	46644;0;0;61;
$GPXUP;3635;08:57:27;0;50	01654;8	46666;0;0;63;
$GPXUP;3635;08:57:28;0;50	01659;8	4669;0;0;64;
$GPXUP;3635;08:57:29;0;50	01664;8	46715;0;0;67;
$GPXUP;3635;08:57:30;0;50	0167;8	4674;0;0;69;
$GPXUP;3635;08:57:31;0;50	01677;8	46765;0;0;70;
$GPXUP;3635;08:57:32;0;50	01687;8	46788;0;0;70;
$GPXUP;3635;08:57:33;0;50	017;8	46805;0;0;67;
$GPXUP;3635;08:57:34;0;50	01714;8	46817;0;0;66;
$GPXUP;3635;08:57:35;0;50	0173;8	46824;0;0;65;
$GPXUP;3635;08:57:36;0;50	01747;8	46829;0;0;67;
$GPXUP;3635;08:57:37;0;50	01762;8	46838;0;0;68;
$GPXUP;3635;08:57:38;0;50	01777;8	46851;0;0;70;
$GPXUP;3635;08:57:39;0;50	01791;8	46868;0;0;71;
$GPXUP;3635;08:57:40;0;50	01804;8	46888;0;0;72;
$GPXUP;3635;08:57:41;0;50	01814;8	4691;0;0;71;
$GPXUP;3635;08:57:42;0;50	01825;8	46933;0;0;72;
$GPXUP;3635;08:57:43;0;50	01836;8	46954;0;0;71;
$GPXUP;3635;08:57:44;0;50	0185;8	46971;0;0;70;
$GPXUP;3635;08:57:45;0;50	01866;8	46982;0;0;69;
$GPXUP;3635;08:57:46;0;50	01882;8	46989;0;0;67;
$GPXUP;3635;08:57:47;0;50	01898;8	46995;0;0;64;
$GPXUP;3635;08:57:48;0;50	01913;8	47002;0;0;64;
$GPXUP;3635;08:57:49;0;50	01927;8	47013;0;0;65;
$GPXUP;3635;08:57:50;0;50	01938;8	47031;0;0;65;
$GPXUP;3635;08:57:51;0;50	01946;8	47054;0;0;67;
$GPXUP;3635;08:57:52;0;50	01952;8	47078;0;0;66;
$GPXUP;3635;08:57:53;0;50	0196;8	47101;0;0;65;
$GPXUP;3635;08:57:54;0;50	0197;8	47121;0;0;67;
$GPXUP;3635;08:57:55;0;50	01982;8	4714;0;0;67;
$GPXUP;3635;08:57:56;0;50	01995;8	47156;0;0;68;
$GPXUP;3635;08:57:57;0;50	02008;8	47172;0;0;69;
$GPXUP;3635;08:57:58;0;50	02022;8	47188;0;0;69;
$GPXUP;3635;08:57:59;0;50	02033;8	47208;0;0;70;
$GPXUP;3635;08:58:00;0;50	02043;8	47231;0;0;70;
$GPXUP;3635;08:58:01;0;50	02052;8	47254;0;0;70;
$GPXUP;3635;08:58:02;0;50	02061;8	47278;0;0;70;
$GPXUP;3635;08:58:03;0;50	02072;8	473;0;0;70;
$GPXUP;3635;08:58:04;0;50	02084;8	47319;0;0;71;
$GPXUP;3635;08:58:05;0;50	02097;8	47338;0;0;71;
$GPXUP;3635;08:58:06;0;50	0211;8	47357;0;0;71;
$GPXUP;3635;08:58:07;0;50	02121;8	47378;0;0;72;
$GPXUP;3635;08:58:08;0;50	0213;8	47402;0;0;72;
$GPXUP;3635;08:58:09;0;50	0214;8	47425;0;0;70;
$GPXUP;3635;08:58:10;0;50	02152;8	47444;0;0;69;
$GPXUP;3635;08:58:11;0;50	02166;8	47461;0;0;68;
$GPXUP;3635;08:58:12;0;50	0218;8	47476;0;0;69;
$GPXUP;3635;08:58:13;0;50	02194;8	47492;0;0;68;
$GPXUP;3635;08:58:14;0;50	02207;8	47509;0;0;69;
$GPXUP;3635;08:58:15;0;50	02219;8	47527;0;0;68;
$GPXUP;3635;08:58:16;0;50	02232;8	47543;0;0;66;
$GPXUP;3635;08:58:17;0;50	02246;8	47556;0;0;65;
$GPXUP;3635;08:58:18;0;50	0226;8	47568;0;0;64;
$GPXUP;3635;08:58:19;0;50	02275;8	47578;0;0;63;
$GPXUP;3635;08:58:20;0;50	02289;8	47588;0;0;60;
$GPXUP;3635;08:58:21;0;50	02302;8	476;0;0;60;
$GPXUP;3635;08:58:22;0;50	02312;8	47616;0;0;61;
$GPXUP;3635;08:58:23;0;50	02321;8	47636;0;0;64;
$GPXUP;3635;08:58:24;0;50	0233;8	47656;0;0;63;
$GPXUP;3635;08:58:25;0;50	02341;8	47672;0;0;60;
$GPXUP;3635;08:58:26;0;50	02354;8	47685;0;0;60;
$GPXUP;3635;08:58:27;0;50	02367;8	47694;0;0;61;
$GPXUP;3635;08:58:28;0;50	02381;8	47704;0;0;63;
$GPXUP;3635;08:58:29;0;50	02395;8	47715;0;0;65;
$GPXUP;3635;08:58:30;0;50	02409;8	47729;0;0;66;
$GPXUP;3635;08:58:31;0;50	02423;8	47743;0;0;65;
$GPXUP;3635;08:58:32;0;50	02437;8	47756;0;0;64;
$GPXUP;3635;08:58:33;0;50	02451;8	47769;0;0;64;
$GPXUP;3635;08:58:34;0;50	02465;8	4778;0;0;64;
$GPXUP;3635;08:58:35;0;50	0248;8	47786;0;0;64;
$GPXUP;3635;08:58:36;0;50	02496;8	4779;0;0;64;
$GPXUP;3635;08:58:37;0;50	02511;8	47798;0;0;64;
$GPXUP;3635;08:58:38;0;50	02525;8	47809;0;0;65;
$GPXUP;3635;08:58:39;0;50	02539;8	47823;0;0;65;
$GPXUP;3635;08:58:40;0;50	02553;8	47836;0;0;64;
$GPXUP;3635;08:58:41;0;50	02567;8	47848;0;0;64;
$GPXUP;3635;08:58:42;0;50	02582;8	47855;0;0;64;
$GPXUP;3635;08:58:43;0;50	02598;8	47861;0;0;64;
$GPXUP;3635;08:58:44;0;50	02613;8	47868;0;0;64;
$GPXUP;3635;08:58:45;0;50	02626;8	47881;0;0;65;
$GPXUP;3635;08:58:46;0;50	02638;8	479;0;0;66;
$GPXUP;3635;08:58:47;0;50	02647;8	47922;0;0;67;
$GPXUP;3635;08:58:48;0;50	02655;8	47944;0;0;67;
$GPXUP;3635;08:58:49;0;50	02664;8	47966;0;0;65;
$GPXUP;3635;08:58:50;0;50	02673;8	47986;0;0;64;
$GPXUP;3635;08:58:51;0;50	02683;8	48006;0;0;64;
$GPXUP;3635;08:58:52;0;50	02694;8	48025;0;0;65;
$GPXUP;3635;08:58:53;0;50	02703;8	48046;0;0;65;
$GPXUP;3635;08:58:54;0;50	02713;8	48065;0;0;62;
$GPXUP;3635;08:58:55;0;50	02725;8	48079;0;0;61;
$GPXUP;3635;08:58:56;0;50	02738;8	4809;0;0;58;
$GPXUP;3635;08:58:57;0;50	02752;8	48097;0;0;57;
$GPXUP;3635;08:58:58;0;50	02766;8	48102;0;0;56;
$GPXUP;3635;08:58:59;0;50	02779;8	48106;0;0;56;
$GPXUP;3635;08:59:00;0;50	02793;8	4811;0;0;57;
$GPXUP;3635;08:59:01;0;50	02806;8	48118;0;0;58;
$GPXUP;3635;08:59:02;0;50	02819;8	48131;0;0;61;
$GPXUP;3635;08:59:03;0;50	0283;8	48148;0;0;64;
$GPXUP;3635;08:59:04;0;50	02839;8	48169;0;0;64;
$GPXUP;3635;08:59:05;0;50	02846;8	48191;0;0;64;
$GPXUP;3635;08:59:06;0;50	02853;8	48213;0;0;64;
$GPXUP;3635;08:59:07;0;50	02862;8	48234;0;0;63;
$GPXUP;3635;08:59:08;0;50	02872;8	48254;0;0;64;
$GPXUP;3635;08:59:09;0;50	0288;8	48275;0;0;66;
$GPXUP;3635;08:59:10;0;50	02886;8	48299;0;0;68;
$GPXUP;3635;08:59:11;0;50	02893;8	48322;0;0;64;
$GPXUP;3635;08:59:12;0;50	02902;8	48342;0;0;63;
$GPXUP;3635;08:59:13;0;50	02913;8	48358;0;0;57;
$GPXUP;3635;08:59:14;0;50	02924;8	48368;0;0;52;
$GPXUP;3635;08:59:15;0;50	02936;8	48376;0;0;50;
$GPXUP;3635;08:59:16;0;50	02947;8	48384;0;0;51;
$GPXUP;3635;08:59:17;0;50	02958;8	48394;0;0;51;
$GPXUP;3635;08:59:18;0;50	02968;8	48406;0;0;51;
$GPXUP;3635;08:59:19;0;50	02977;8	4842;0;0;54;
$GPXUP;3635;08:59:20;0;50	02985;8	48437;0;0;55;
$GPXUP;3635;08:59:21;0;50	02993;8	48454;0;0;55;
$GPXUP;3635;08:59:22;0;50	03002;8	4847;0;0;54;
$GPXUP;3635;08:59:23;0;50	03012;8	48483;0;0;53;
$GPXUP;3635;08:59:24;0;50	03024;8	48494;0;0;55;
$GPXUP;3635;08:59:25;0;50	03036;8	48502;0;0;58;
$GPXUP;3635;08:59:26;0;50	03051;8	48508;0;0;59;
$GPXUP;3635;08:59:27;0;50	03064;8	48514;0;0;56;
$GPXUP;3635;08:59:28;0;50	03077;8	48522;0;0;52;
$GPXUP;3635;08:59:29;0;50	03087;8	48534;0;0;53;
$GPXUP;3635;08:59:30;0;50	03096;8	4855;0;0;55;
$GPXUP;3635;08:59:31;0;50	03106;8	48567;0;0;56;
$GPXUP;3635;08:59:32;0;50	03116;8	4858;0;0;55;
$GPXUP;3635;08:59:33;0;50	03129;8	48588;0;0;53;
$GPXUP;3635;08:59:34;0;50	03142;8	48593;0;0;52;
$GPXUP;3635;08:59:35;0;50	03154;8	48599;0;0;52;
$GPXUP;3635;08:59:36;0;50	03166;8	4861;0;0;55;
$GPXUP;3635;08:59:37;0;50	03176;8	48625;0;0;58;
$GPXUP;3635;08:59:38;0;50	03185;8	48645;0;0;65;
$GPXUP;3635;08:59:39;0;50	03194;8	48664;0;0;62;
$GPXUP;3635;08:59:40;0;50	03206;8	4868;0;0;60;
$GPXUP;3635;08:59:41;0;50	03218;8	48694;0;0;57;
$GPXUP;3635;08:59:42;0;50	03229;8	48708;0;0;57;
$GPXUP;3635;08:59:43;0;50	03241;8	48721;0;0;57;
$GPXUP;3635;08:59:44;0;50	03253;8	48732;0;0;57;
$GPXUP;3635;08:59:45;0;50	03266;8	4874;0;0;58;
$GPXUP;3635;08:59:46;0;50	0328;8	48746;0;0;58;
$GPXUP;3635;08:59:47;0;50	03293;8	48755;0;0;58;
$GPXUP;3635;08:59:48;0;50	03305;8	4877;0;0;61;
$GPXUP;3635;08:59:49;0;50	03317;8	48783;0;0;59;
$GPXUP;3635;08:59:50;0;50	03331;8	48791;0;0;60;
$GPXUP;3635;08:59:51;0;50	03345;8	48794;0;0;56;
$GPXUP;3635;08:59:52;0;50	03358;8	48794;0;0;51;
$GPXUP;3635;08:59:53;0;50	03371;8	48794;0;0;51;
$GPXUP;3635;08:59:54;0;50	03384;8	48795;0;0;51;
$GPXUP;3635;08:59:55;0;50	03397;8	48794;0;0;52;
$GPXUP;3635;08:59:56;0;50	0341;8	48794;0;0;53;
$GPXUP;3635;08:59:57;0;50	03424;8	48796;0;0;58;
$GPXUP;3635;08:59:58;0;50	03438;8	48801;0;0;63;
$GPXUP;3635;08:59:59;0;50	03453;8	48809;0;0;61;
$GPXUP;3635;09:00:00;0;50	03467;8	48819;0;0;61;
$GPXUP;3635;09:00:01;0;50	03481;8	48829;0;0;61;
$GPXUP;3635;09:00:02;0;50	03495;8	48838;0;0;61;
$GPXUP;3635;09:00:03;0;50	0351;8	48842;0;0;61;
$GPXUP;3635;09:00:04;0;50	03525;8	48843;0;0;60;
$GPXUP;3635;09:00:05;0;50	0354;8	48846;0;0;61;
$GPXUP;3635;09:00:06;0;50	03554;8	48852;0;0;62;
$GPXUP;3635;09:00:07;0;50	03569;8	4886;0;0;62;
$GPXUP;3635;09:00:08;0;50	03584;8	48866;0;0;61;
$GPXUP;3635;09:00:09;0;50	03599;8	4887;0;0;60;
$GPXUP;3635;09:00:10;0;50	03614;8	48874;0;0;60;
$GPXUP;3635;09:00:11;0;50	03628;8	48879;0;0;60;
$GPXUP;3635;09:00:12;0;50	03642;8	48887;0;0;60;
$GPXUP;3635;09:00:13;0;50	03656;8	48895;0;0;60;
$GPXUP;3635;09:00:14;0;50	0367;8	48901;0;0;60;
$GPXUP;3635;09:00:15;0;50	03685;8	48902;0;0;60;
$GPXUP;3635;09:00:16;0;50	037;8	48903;0;0;60;
$GPXUP;3635;09:00:17;0;50	03715;8	48907;0;0;60;
$GPXUP;3635;09:00:18;0;50	03729;8	48913;0;0;60;
$GPXUP;3635;09:00:19;0;50	03744;8	48916;0;0;59;
$GPXUP;3635;09:00:20;0;50	03758;8	48917;0;0;59;
$GPXUP;3635;09:00:21;0;50	03773;8	48918;0;0;59;
$GPXUP;3635;09:00:22;0;50	03788;8	48922;0;0;59;
$GPXUP;3635;09:00:23;0;50	03802;8	48929;0;0;59;
$GPXUP;3635;09:00:24;0;50	03815;8	48938;0;0;60;
$GPXUP;3635;09:00:25;0;50	03829;8	48948;0;0;61;
$GPXUP;3635;09:00:26;0;50	03843;8	48958;0;0;61;
$GPXUP;3635;09:00:27;0;50	03856;8	48969;0;0;62;
$GPXUP;3635;09:00:28;0;50	0387;8	4898;0;0;62;
$GPXUP;3635;09:00:29;0;50	03884;8	48991;0;0;62;
$GPXUP;3635;09:00:30;0;50	03898;8	49001;0;0;62;
$GPXUP;3635;09:00:31;0;50	03913;8	49008;0;0;62;
$GPXUP;3635;09:00:32;0;50	03928;8	49014;0;0;61;
$GPXUP;3635;09:00:33;0;50	03942;8	49021;0;0;62;
$GPXUP;3635;09:00:34;0;50	03956;8	49032;0;0;62;
$GPXUP;3635;09:00:35;0;50	03969;8	49047;0;0;64;
$GPXUP;3635;09:00:36;0;50	03981;8	49062;0;0;63;
$GPXUP;3635;09:00:37;0;50	03992;8	49079;0;0;63;
$GPXUP;3635;09:00:38;0;50	04004;8	49096;0;0;64;
$GPXUP;3635;09:00:39;0;50	04017;8	49112;0;0;65;
$GPXUP;3635;09:00:40;0;50	04028;8	4913;0;0;67;
$GPXUP;3635;09:00:41;0;50	04038;8	49152;0;0;68;
$GPXUP;3635;09:00:42;0;50	04046;8	49175;0;0;70;
$GPXUP;3635;09:00:43;0;50	04056;8	49198;0;0;71;
$GPXUP;3635;09:00:44;0;50	04066;8	4922;0;0;70;
$GPXUP;3635;09:00:45;0;50	04076;8	49242;0;0;69;
$GPXUP;3635;09:00:46;0;50	04085;8	49264;0;0;66;
$GPXUP;3635;09:00:47;0;50	04093;8	49286;0;0;63;
$GPXUP;3635;09:00:48;0;50	04102;8	49303;0;0;55;
$GPXUP;3635;09:00:49;0;50	04115;8	49314;0;0;58;
$GPXUP;3635;09:00:50;0;50	04129;8	49318;0;0;59;
$GPXUP;3635;09:00:51;0;50	04143;8	49318;0;0;58;
$GPXUP;3635;09:00:52;0;50	04158;8	49318;0;0;61;
$GPXUP;3635;09:00:53;0;50	04173;8	49314;0;0;61;
$GPXUP;3635;09:00:54;0;50	04188;8	49309;0;0;62;
$GPXUP;3635;09:00:55;0;50	04203;8	49303;0;0;61;
$GPXUP;3635;09:00:56;0;50	04217;8	49295;0;0;60;
$GPXUP;3635;09:00:57;0;50	0423;8	49282;0;0;63;
$GPXUP;3635;09:00:58;0;50	04244;8	4927;0;0;62;
$GPXUP;3635;09:00:59;0;50	04258;8	49258;0;0;61;
$GPXUP;3635;09:01:00;0;50	0427;8	49244;0;0;60;
$GPXUP;3635;09:01:01;0;50	0428;8	49226;0;0;60;
$GPXUP;3635;09:01:02;0;50	04288;8	49207;0;0;59;
$GPXUP;3635;09:01:03;0;50	04294;8	49186;0;0;57;
$GPXUP;3635;09:01:04;0;50	043;8	49166;0;0;55;
$GPXUP;3635;09:01:05;0;50	04304;8	49145;0;0;57;
$GPXUP;3635;09:01:06;0;50	04308;8	49123;0;0;58;
$GPXUP;3635;09:01:07;0;50	04314;8	49102;0;0;58;
$GPXUP;3635;09:01:08;0;50	04321;8	49082;0;0;59;
$GPXUP;3635;09:01:09;0;50	04328;8	49062;0;0;60;
$GPXUP;3635;09:01:10;0;50	04336;8	49041;0;0;60;
$GPXUP;3635;09:01:11;0;50	04345;8	49023;0;0;57;
$GPXUP;3635;09:01:12;0;50	04356;8	49008;0;0;55;
$GPXUP;3635;09:01:13;0;50	04367;8	48996;0;0;54;
$GPXUP;3635;09:01:14;0;50	04379;8	48986;0;0;55;
$GPXUP;3635;09:01:15;0;50	04392;8	48977;0;0;56;
$GPXUP;3635;09:01:16;0;50	04405;8	48969;0;0;56;
$GPXUP;3635;09:01:17;0;50	04419;8	48965;0;0;60;
$GPXUP;3635;09:01:18;0;50	04434;8	48962;0;0;63;
$GPXUP;3635;09:01:19;0;50	04449;8	48956;0;0;63;
$GPXUP;3635;09:01:20;0;50	04464;8	48945;0;0;66;
$GPXUP;3635;09:01:21;0;50	04478;8	48932;0;0;65;
$GPXUP;3635;09:01:22;0;50	04492;8	48922;0;0;64;
$GPXUP;3635;09:01:23;0;50	04508;8	48914;0;0;63;
$GPXUP;3635;09:01:24;0;50	04523;8	48907;0;0;63;
$GPXUP;3635;09:01:25;0;50	04538;8	48898;0;0;64;
$GPXUP;3635;09:01:26;0;50	04552;8	48889;0;0;63;
$GPXUP;3635;09:01:27;0;50	04567;8	48879;0;0;64;
$GPXUP;3635;09:01:28;0;50	0458;8	48866;0;0;64;
$GPXUP;3635;09:01:29;0;50	04592;8	48849;0;0;64;
$GPXUP;3635;09:01:30;0;50	04604;8	48832;0;0;62;
$GPXUP;3635;09:01:31;0;50	04615;8	48815;0;0;62;
$GPXUP;3635;09:01:32;0;50	04626;8	48798;0;0;60;
$GPXUP;3635;09:01:33;0;50	04638;8	48786;0;0;60;
$GPXUP;3635;09:01:34;0;50	04653;8	4878;0;0;60;
$GPXUP;3635;09:01:35;0;50	04668;8	48778;0;0;59;
$GPXUP;3635;09:01:36;0;50	04682;8	48777;0;0;60;
$GPXUP;3635;09:01:37;0;50	04697;8	48772;0;0;59;
$GPXUP;3635;09:01:38;0;50	04711;8	48762;0;0;61;
$GPXUP;3635;09:01:39;0;50	04724;8	48748;0;0;62;
$GPXUP;3635;09:01:40;0;50	04737;8	48736;0;0;60;
$GPXUP;3635;09:01:41;0;50	04752;8	48728;0;0;62;
$GPXUP;3635;09:01:42;0;50	04767;8	48726;0;0;63;
$GPXUP;3635;09:01:43;0;50	04783;8	48726;0;0;66;
$GPXUP;3635;09:01:44;0;50	048;8	48727;0;0;65;
$GPXUP;3635;09:01:45;0;50	04816;8	48729;0;0;65;
$GPXUP;3635;09:01:46;0;50	04832;8	4873;0;0;65;
$GPXUP;3635;09:01:47;0;50	04848;8	48731;0;0;67;
$GPXUP;3635;09:01:48;0;50	04866;8	4873;0;0;68;
$GPXUP;3635;09:01:49;0;50	04882;8	48724;0;0;68;
$GPXUP;3635;09:01:50;0;50	04898;8	48715;0;0;68;
$GPXUP;3635;09:01:51;0;50	04914;8	48708;0;0;64;
$GPXUP;3635;09:01:52;0;50	0493;8	48707;0;0;63;
$GPXUP;3635;09:01:53;0;50	04945;8	4871;0;0;62;
$GPXUP;3635;09:01:54;0;50	0496;8	48715;0;0;62;
$GPXUP;3635;09:01:55;0;50	04976;8	48718;0;0;63;
$GPXUP;3635;09:01:56;0;50	04991;8	48717;0;0;63;
$GPXUP;3635;09:01:57;0;50	05007;8	48714;0;0;62;
$GPXUP;3635;09:01:58;0;50	05022;8	48711;0;0;60;
$GPXUP;3635;09:01:59;0;50	05038;8	48712;0;0;63;
$GPXUP;3635;09:02:00;0;50	05052;8	4872;0;0;65;
$GPXUP;3635;09:02:01;0;50	05066;8	48733;0;0;65;
$GPXUP;3635;09:02:02;0;50	0508;8	48746;0;0;66;
$GPXUP;3635;09:02:03;0;50	05096;8	48756;0;0;66;
$GPXUP;3635;09:02:04;0;50	05111;8	4876;0;0;64;
$GPXUP;3635;09:02:05;0;50	05126;8	48759;0;0;59;
$GPXUP;3635;09:02:06;0;50	05141;8	48755;0;0;58;
$GPXUP;3635;09:02:07;0;50	05155;8	48755;0;0;58;
$GPXUP;3635;09:02:08;0;50	05169;8	48762;0;0;58;
$GPXUP;3635;09:02:09;0;50	05181;8	48774;0;0;56;
$GPXUP;3635;09:02:10;0;50	05192;8	48788;0;0;56;
$GPXUP;3635;09:02:11;0;50	05202;8	48801;0;0;55;
$GPXUP;3635;09:02:12;0;50	05216;8	4881;0;0;58;
$GPXUP;3635;09:02:13;0;50	0523;8	48814;0;0;60;
$GPXUP;3635;09:02:14;0;50	05244;8	48816;0;0;60;
$GPXUP;3635;09:02:15;0;50	05259;8	48821;0;0;61;
$GPXUP;3635;09:02:16;0;50	05273;8	48831;0;0;63;
$GPXUP;3635;09:02:17;0;50	05286;8	48846;0;0;64;
$GPXUP;3635;09:02:18;0;50	05297;8	48864;0;0;63;
$GPXUP;3635;09:02:19;0;50	05308;8	48881;0;0;64;
$GPXUP;3635;09:02:20;0;50	05322;8	48894;0;0;65;
$GPXUP;3635;09:02:21;0;50	05337;8	48903;0;0;65;
$GPXUP;3635;09:02:22;0;50	05353;8	48908;0;0;64;
$GPXUP;3635;09:02:23;0;50	05369;8	48913;0;0;64;
$GPXUP;3635;09:02:24;0;50	05384;8	48916;0;0;64;
$GPXUP;3635;09:02:25;0;50	054;8	48918;0;0;63;
$GPXUP;3635;09:02:26;0;50	05416;8	48917;0;0;63;
$GPXUP;3635;09:02:27;0;50	05431;8	48918;0;0;60;
$GPXUP;3635;09:02:28;0;50	05446;8	48923;0;0;58;
$GPXUP;3635;09:02:29;0;50	0546;8	48929;0;0;58;
$GPXUP;3635;09:02:30;0;50	05473;8	48935;0;0;55;
$GPXUP;3635;09:02:31;0;50	05487;8	4894;0;0;56;
$GPXUP;3635;09:02:32;0;50	055;8	48949;0;0;58;
$GPXUP;3635;09:02:33;0;50	05512;8	48961;0;0;59;
$GPXUP;3635;09:02:34;0;50	05526;8	48971;0;0;59;
$GPXUP;3635;09:02:35;0;50	0554;8	48978;0;0;60;
$GPXUP;3635;09:02:36;0;50	05555;8	48982;0;0;61;
$GPXUP;3635;09:02:37;0;50	05569;8	48987;0;0;60;
$GPXUP;3635;09:02:38;0;50	05582;8	49;0;0;58;
$GPXUP;3635;09:02:39;0;50	05591;8	49019;0;0;62;
$GPXUP;3635;09:02:40;0;50	05599;8	49041;0;0;65;
$GPXUP;3635;09:02:41;0;50	05607;8	49064;0;0;67;
$GPXUP;3635;09:02:42;0;50	05616;8	49087;0;0;66;
$GPXUP;3635;09:02:43;0;50	05625;8	49108;0;0;65;
$GPXUP;3635;09:02:44;0;50	05636;8	49126;0;0;64;
$GPXUP;3635;09:02:45;0;50	05649;8	4914;0;0;63;
$GPXUP;3635;09:02:46;0;50	05663;8	49153;0;0;63;
$GPXUP;3635;09:02:47;0;50	05677;8	49163;0;0;63;
$GPXUP;3635;09:02:48;0;50	05692;8	49172;0;0;63;
$GPXUP;3635;09:02:49;0;50	05706;8	49183;0;0;63;
$GPXUP;3635;09:02:50;0;50	05718;8	49198;0;0;63;
$GPXUP;3635;09:02:51;0;50	05729;8	49216;0;0;64;
$GPXUP;3635;09:02:52;0;50	0574;8	49235;0;0;64;
$GPXUP;3635;09:02:53;0;50	05749;8	49255;0;0;64;
$GPXUP;3635;09:02:54;0;50	05758;8	49276;0;0;64;
$GPXUP;3635;09:02:55;0;50	05767;8	49296;0;0;65;
$GPXUP;3635;09:02:56;0;50	05776;8	49318;0;0;65;
$GPXUP;3635;09:02:57;0;50	05783;8	49341;0;0;64;
$GPXUP;3635;09:02:58;0;50	05789;8	49364;0;0;63;
$GPXUP;3635;09:02:59;0;50	05797;8	49384;0;0;62;
$GPXUP;3635;09:03:00;0;50	05808;8	49402;0;0;62;
$GPXUP;3635;09:03:01;0;50	0582;8	49416;0;0;63;
$GPXUP;3635;09:03:02;0;50	05834;8	49429;0;0;63;
$GPXUP;3635;09:03:03;0;50	05847;8	49441;0;0;63;
$GPXUP;3635;09:03:04;0;50	0586;8	49454;0;0;62;
$GPXUP;3635;09:03:05;0;50	05872;8	4947;0;0;61;
$GPXUP;3635;09:03:06;0;50	05882;8	49487;0;0;61;
$GPXUP;3635;09:03:07;0;50	0589;8	49507;0;0;62;
$GPXUP;3635;09:03:08;0;50	05894;8	4953;0;0;63;
$GPXUP;3635;09:03:09;0;50	05895;8	49555;0;0;64;
$GPXUP;3635;09:03:10;0;50	05894;8	4958;0;0;64;
$GPXUP;3635;09:03:11;0;50	05894;8	49605;0;0;63;
$GPXUP;3635;09:03:12;0;50	05896;8	49629;0;0;63;
$GPXUP;3635;09:03:13;0;50	05898;8	49654;0;0;66;
$GPXUP;3635;09:03:14;0;50	059;8	4968;0;0;69;
$GPXUP;3635;09:03:15;0;50	059;8	49707;0;0;69;
$GPXUP;3635;09:03:16;0;50	05899;8	49734;0;0;68;
$GPXUP;3635;09:03:17;0;50	05897;8	4976;0;0;68;
$GPXUP;3635;09:03:18;0;50	05894;8	49786;0;0;69;
$GPXUP;3635;09:03:19;0;50	05894;8	49812;0;0;67;
$GPXUP;3635;09:03:20;0;50	05897;8	49838;0;0;66;
$GPXUP;3635;09:03:21;0;50	05902;8	49862;0;0;65;
$GPXUP;3635;09:03:22;0;50	05909;8	49885;0;0;64;
$GPXUP;3635;09:03:23;0;50	05916;8	49907;0;0;65;
$GPXUP;3635;09:03:24;0;50	05924;8	49929;0;0;65;
$GPXUP;3635;09:03:25;0;50	05934;8	4995;0;0;65;
$GPXUP;3635;09:03:26;0;50	05945;8	49968;0;0;65;
$GPXUP;3635;09:03:27;0;50	05956;8	49986;0;0;64;
$GPXUP;3635;09:03:28;0;50	05966;8	50006;0;0;63;
$GPXUP;3635;09:03:29;0;50	05973;8	50027;0;0;63;
$GPXUP;3635;09:03:30;0;50	05978;8	5005;0;0;63;
$GPXUP;3635;09:03:31;0;50	05981;8	50074;0;0;63;
$GPXUP;3635;09:03:32;0;50	05982;8	50099;0;0;64;
$GPXUP;3635;09:03:33;0;50	05981;8	50123;0;0;64;
$GPXUP;3635;09:03:34;0;50	05975;8	50146;0;0;65;
$GPXUP;3635;09:03:35;0;50	05967;8	50168;0;0;63;
$GPXUP;3635;09:03:36;0;50	0596;8	5019;0;0;62;
$GPXUP;3635;09:03:37;0;50	05955;8	50212;0;0;61;
$GPXUP;3635;09:03:38;0;50	05949;8	50234;0;0;59;
$GPXUP;3635;09:03:39;0;50	05943;8	50254;0;0;58;
$GPXUP;3635;09:03:40;0;50	05938;8	50275;0;0;56;
$GPXUP;3635;09:03:41;0;50	05936;8	50296;0;0;54;
$GPXUP;3635;09:03:42;0;50	05937;8	50318;0;0;56;
$GPXUP;3635;09:03:43;0;50	05939;8	50339;0;0;57;
$GPXUP;3635;09:03:44;0;50	05942;8	50361;0;0;56;
$GPXUP;3635;09:03:45;0;50	05942;8	50382;0;0;56;
$GPXUP;3635;09:03:46;0;50	05942;8	50404;0;0;55;
$GPXUP;3635;09:03:47;0;50	05942;8	50425;0;0;55;
$GPXUP;3635;09:03:48;0;50	05942;8	50446;0;0;55;
$GPXUP;3635;09:03:49;0;50	05938;8	50467;0;0;54;
$GPXUP;3635;09:03:50;0;50	05934;8	50487;0;0;53;
$GPXUP;3635;09:03:51;0;50	05932;8	50507;0;0;54;
$GPXUP;3635;09:03:52;0;50	05934;8	50528;0;0;55;
$GPXUP;3635;09:03:53;0;50	05938;8	50549;0;0;55;
$GPXUP;3635;09:03:54;0;50	05944;8	50568;0;0;56;
$GPXUP;3635;09:03:55;0;50	05952;8	50586;0;0;56;
$GPXUP;3635;09:03:56;0;50	0596;8	50604;0;0;57;
$GPXUP;3635;09:03:57;0;50	05968;8	50623;0;0;57;
$GPXUP;3635;09:03:58;0;50	05973;8	50644;0;0;57;
$GPXUP;3635;09:03:59;0;50	05977;8	50665;0;0;58;
$GPXUP;3635;09:04:00;0;50	05982;8	50686;0;0;58;
$GPXUP;3635;09:04:01;0;50	05985;8	50708;0;0;58;
$GPXUP;3635;09:04:02;0;50	05987;8	50731;0;0;58;
$GPXUP;3635;09:04:03;0;50	0599;8	50753;0;0;58;
$GPXUP;3635;09:04:04;0;50	05995;8	50774;0;0;59;
$GPXUP;3635;09:04:05;0;50	06003;8	50794;0;0;59;
$GPXUP;3635;09:04:06;0;50	06012;8	50811;0;0;59;
$GPXUP;3635;09:04:07;0;50	06024;8	50826;0;0;59;
$GPXUP;3635;09:04:08;0;50	06036;8	50838;0;0;59;
$GPXUP;3635;09:04:09;0;50	06049;8	5085;0;0;59;
$GPXUP;3635;09:04:10;0;50	06062;8	50862;0;0;58;
$GPXUP;3635;09:04:11;0;50	06073;8	50876;0;0;58;
$GPXUP;3635;09:04:12;0;50	06084;8	5089;0;0;58;
$GPXUP;3635;09:04:13;0;50	06096;8	50903;0;0;58;
$GPXUP;3635;09:04:14;0;50	06108;8	50914;0;0;58;
$GPXUP;3635;09:04:15;0;50	06122;8	50925;0;0;60;
$GPXUP;3635;09:04:16;0;50	06136;8	50935;0;0;61;
$GPXUP;3635;09:04:17;0;50	06148;8	50946;0;0;59;
$GPXUP;3635;09:04:18;0;50	0616;8	50962;0;0;60;
$GPXUP;3635;09:04:19;0;50	0617;8	50977;0;0;58;
$GPXUP;3635;09:04:20;0;50	06182;8	50991;0;0;57;
$GPXUP;3635;09:04:21;0;50	06193;8	51004;0;0;57;
$GPXUP;3635;09:04:22;0;50	06206;8	51014;0;0;57;
$GPXUP;3635;09:04:23;0;50	06219;8	51022;0;0;55;
$GPXUP;3635;09:04:24;0;50	06232;8	5103;0;0;55;
$GPXUP;3635;09:04:25;0;50	06244;8	51039;0;0;57;
$GPXUP;3635;09:04:26;0;50	06257;8	5105;0;0;59;
$GPXUP;3635;09:04:27;0;50	06268;8	51065;0;0;60;
$GPXUP;3635;09:04:28;0;50	06278;8	51083;0;0;60;
$GPXUP;3635;09:04:29;0;50	06287;8	51102;0;0;61;
$GPXUP;3635;09:04:30;0;50	06296;8	51121;0;0;60;
$GPXUP;3635;09:04:31;0;50	06304;8	5114;0;0;60;
$GPXUP;3635;09:04:32;0;50	06314;8	51158;0;0;59;
$GPXUP;3635;09:04:33;0;50	06323;8	51175;0;0;59;
$GPXUP;3635;09:04:34;0;50	06334;8	51192;0;0;60;
$GPXUP;3635;09:04:35;0;50	06342;8	51211;0;0;61;
$GPXUP;3635;09:04:36;0;50	06347;8	51234;0;0;62;
$GPXUP;3635;09:04:37;0;50	06348;8	51258;0;0;63;
$GPXUP;3635;09:04:38;0;50	06347;8	51282;0;0;63;
$GPXUP;3635;09:04:39;0;50	06346;8	51306;0;0;63;
$GPXUP;3635;09:04:40;0;50	06345;8	5133;0;0;62;
$GPXUP;3635;09:04:41;0;50	06346;8	51354;0;0;60;
$GPXUP;3635;09:04:42;0;50	0635;8	51377;0;0;60;
$GPXUP;3635;09:04:43;0;50	06356;8	51399;0;0;62;
$GPXUP;3635;09:04:44;0;50	06362;8	51421;0;0;63;
$GPXUP;3635;09:04:45;0;50	06367;8	51445;0;0;64;
$GPXUP;3635;09:04:46;0;50	06371;8	51468;0;0;63;
$GPXUP;3635;09:04:47;0;50	06376;8	51491;0;0;62;
$GPXUP;3635;09:04:48;0;50	06384;8	51513;0;0;64;
$GPXUP;3635;09:04:49;0;50	06393;8	51534;0;0;64;
$GPXUP;3635;09:04:50;0;50	06401;8	51554;0;0;63;
$GPXUP;3635;09:04:51;0;50	06411;8	51573;0;0;63;
$GPXUP;3635;09:04:52;0;50	06423;8	5159;0;0;65;
$GPXUP;3635;09:04:53;0;50	06433;8	51609;0;0;65;
$GPXUP;3635;09:04:54;0;50	0644;8	51632;0;0;65;
$GPXUP;3635;09:04:55;0;50	06446;8	51656;0;0;64;
$GPXUP;3635;09:04:56;0;50	06449;8	51679;0;0;63;
$GPXUP;3635;09:04:57;0;50	06452;8	51703;0;0;61;
$GPXUP;3635;09:04:58;0;50	06454;8	51726;0;0;60;
$GPXUP;3635;09:04:59;0;50	06458;8	51749;0;0;62;
$GPXUP;3635;09:05:00;0;50	06465;8	51771;0;0;64;
$GPXUP;3635;09:05:01;0;50	06472;8	51793;0;0;65;
$GPXUP;3635;09:05:02;0;50	0648;8	51815;0;0;64;
$GPXUP;3635;09:05:03;0;50	06486;8	51837;0;0;61;
$GPXUP;3635;09:05:04;0;50	0649;8	51859;0;0;58;
$GPXUP;3635;09:05:05;0;50	06492;8	51881;0;0;56;
$GPXUP;3635;09:05:06;0;50	06493;8	51902;0;0;54;
$GPXUP;3635;09:05:07;0;50	06498;8	51922;0;0;53;
$GPXUP;3635;09:05:08;0;50	06506;8	51938;0;0;55;
$GPXUP;3635;09:05:09;0;50	06517;8	51951;0;0;56;
$GPXUP;3635;09:05:10;0;50	06529;8	51962;0;0;57;
$GPXUP;3635;09:05:11;0;50	06541;8	51974;0;0;58;
$GPXUP;3635;09:05:12;0;50	06552;8	51988;0;0;58;
$GPXUP;3635;09:05:13;0;50	06563;8	52003;0;0;58;
$GPXUP;3635;09:05:14;0;50	06574;8	52019;0;0;59;
$GPXUP;3635;09:05:15;0;50	06584;8	52036;0;0;59;
$GPXUP;3635;09:05:16;0;50	06595;8	52051;0;0;59;
$GPXUP;3635;09:05:17;0;50	06607;8	52063;0;0;59;
$GPXUP;3635;09:05:18;0;50	0662;8	52075;0;0;61;
$GPXUP;3635;09:05:19;0;50	06632;8	5209;0;0;61;
$GPXUP;3635;09:05:20;0;50	06641;8	52108;0;0;61;
$GPXUP;3635;09:05:21;0;50	06648;8	5213;0;0;61;
$GPXUP;3635;09:05:22;0;50	06654;8	52151;0;0;59;
$GPXUP;3635;09:05:23;0;50	06662;8	5217;0;0;59;
$GPXUP;3635;09:05:24;0;50	0667;8	52189;0;0;59;
$GPXUP;3635;09:05:25;0;50	06681;8	52205;0;0;59;
$GPXUP;3635;09:05:26;0;50	06692;8	52218;0;0;58;
$GPXUP;3635;09:05:27;0;50	06705;8	52229;0;0;58;
$GPXUP;3635;09:05:28;0;50	06718;8	52239;0;0;58;
$GPXUP;3635;09:05:29;0;50	06731;8	5225;0;0;58;
$GPXUP;3635;09:05:30;0;50	06742;8	52265;0;0;59;
$GPXUP;3635;09:05:31;0;50	06753;8	52281;0;0;59;
$GPXUP;3635;09:05:32;0;50	06763;8	52298;0;0;60;
$GPXUP;3635;09:05:33;0;50	06773;8	52315;0;0;60;
$GPXUP;3635;09:05:34;0;50	06783;8	52333;0;0;60;
$GPXUP;3635;09:05:35;0;50	06792;8	52351;0;0;62;
$GPXUP;3635;09:05:36;0;50	068;8	52372;0;0;63;
$GPXUP;3635;09:05:37;0;50	06806;8	52394;0;0;62;
$GPXUP;3635;09:05:38;0;50	06812;8	52416;0;0;61;
$GPXUP;3635;09:05:39;0;50	06819;8	52437;0;0;60;
$GPXUP;3635;09:05:40;0;50	06827;8	52456;0;0;60;
$GPXUP;3635;09:05:41;0;50	06838;8	52472;0;0;61;
$GPXUP;3635;09:05:42;0;50	06851;8	52485;0;0;60;
$GPXUP;3635;09:05:43;0;50	06863;8	52497;0;0;59;
$GPXUP;3635;09:05:44;0;50	06876;8	5251;0;0;58;
$GPXUP;3635;09:05:45;0;50	06888;8	52522;0;0;58;
$GPXUP;3635;09:05:46;0;50	069;8	52534;0;0;58;
$GPXUP;3635;09:05:47;0;50	06913;8	52546;0;0;59;
$GPXUP;3635;09:05:48;0;50	06926;8	52556;0;0;59;
$GPXUP;3635;09:05:49;0;50	06938;8	52569;0;0;59;
$GPXUP;3635;09:05:50;0;50	06948;8	52585;0;0;59;
$GPXUP;3635;09:05:51;0;50	06958;8	52603;0;0;61;
$GPXUP;3635;09:05:52;0;50	06968;8	52622;0;0;64;
$GPXUP;3635;09:05:53;0;50	06979;8	52639;0;0;65;
$GPXUP;3635;09:05:54;0;50	06993;8	52654;0;0;66;
$GPXUP;3635;09:05:55;0;50	07008;8	52664;0;0;67;
$GPXUP;3635;09:05:56;0;50	07023;8	52675;0;0;66;
$GPXUP;3635;09:05:57;0;50	07036;8	52689;0;0;65;
$GPXUP;3635;09:05:58;0;50	07047;8	52708;0;0;64;
$GPXUP;3635;09:05:59;0;50	07056;8	52728;0;0;65;
$GPXUP;3635;09:06:00;0;50	07065;8	52749;0;0;65;
$GPXUP;3635;09:06:01;0;50	07076;8	52767;0;0;66;
$GPXUP;3635;09:06:02;0;50	0709;8	52783;0;0;66;
$GPXUP;3635;09:06:03;0;50	07104;8	52797;0;0;66;
$GPXUP;3635;09:06:04;0;50	07117;8	52811;0;0;66;
$GPXUP;3635;09:06:05;0;50	0713;8	52826;0;0;65;
$GPXUP;3635;09:06:06;0;50	07143;8	52843;0;0;66;
$GPXUP;3635;09:06:07;0;50	07156;8	52858;0;0;66;
$GPXUP;3635;09:06:08;0;50	07169;8	52873;0;0;66;
$GPXUP;3635;09:06:09;0;50	07183;8	52889;0;0;68;
$GPXUP;3635;09:06:10;0;50	07195;8	52907;0;0;68;
$GPXUP;3635;09:06:11;0;50	07205;8	52928;0;0;68;
$GPXUP;3635;09:06:12;0;50	07215;8	52949;0;0;66;
$GPXUP;3635;09:06:13;0;50	07222;8	52972;0;0;66;
$GPXUP;3635;09:06:14;0;50	07227;8	52996;0;0;65;
$GPXUP;3635;09:06:15;0;50	07229;8	53022;0;0;65;
$GPXUP;3635;09:06:16;0;50	07232;8	53046;0;0;63;
$GPXUP;3635;09:06:17;0;50	07237;8	53068;0;0;61;
$GPXUP;3635;09:06:18;0;50	07245;8	53088;0;0;57;
$GPXUP;3635;09:06:19;0;50	07255;8	53104;0;0;55;
$GPXUP;3635;09:06:20;0;50	07267;8	53116;0;0;56;
$GPXUP;3635;09:06:21;0;50	07279;8	53126;0;0;56;
$GPXUP;3635;09:06:22;0;50	07292;8	53136;0;0;57;
$GPXUP;3635;09:06:23;0;50	07304;8	53147;0;0;56;
$GPXUP;3635;09:06:24;0;50	07317;8	53157;0;0;57;
$GPXUP;3635;09:06:25;0;50	07329;8	53168;0;0;57;
$GPXUP;3635;09:06:26;0;50	0734;8	53182;0;0;57;
$GPXUP;3635;09:06:27;0;50	0735;8	53198;0;0;58;
$GPXUP;3635;09:06:28;0;50	07359;8	53217;0;0;59;
$GPXUP;3635;09:06:29;0;50	07366;8	53237;0;0;60;
$GPXUP;3635;09:06:30;0;50	07374;8	53257;0;0;61;
$GPXUP;3635;09:06:31;0;50	07382;8	53277;0;0;62;
$GPXUP;3635;09:06:32;0;50	07391;8	53297;0;0;61;
$GPXUP;3635;09:06:33;0;50	07395;8	53319;0;0;58;
$GPXUP;3635;09:06:34;0;50	07396;8	53341;0;0;59;
$GPXUP;3635;09:06:35;0;50	07394;8	53364;0;0;61;
$GPXUP;3635;09:06:36;0;50	0739;8	53388;0;0;62;
$GPXUP;3635;09:06:37;0;50	07386;8	53412;0;0;64;
$GPXUP;3635;09:06:38;0;50	07384;8	53436;0;0;62;
$GPXUP;3635;09:06:39;0;50	07386;8	53458;0;0;59;
$GPXUP;3635;09:06:40;0;50	07391;8	5348;0;0;56;
$GPXUP;3635;09:06:41;0;50	07397;8	53499;0;0;56;
$GPXUP;3635;09:06:42;0;50	07404;8	53518;0;0;56;
$GPXUP;3635;09:06:43;0;50	07412;8	53536;0;0;58;
$GPXUP;3635;09:06:44;0;50	07421;8	53554;0;0;60;
$GPXUP;3635;09:06:45;0;50	07432;8	5357;0;0;59;
$GPXUP;3635;09:06:46;0;50	07444;8	53586;0;0;63;
$GPXUP;3635;09:06:47;0;50	07453;8	53604;0;0;63;
$GPXUP;3635;09:06:48;0;50	07459;8	53627;0;0;63;
$GPXUP;3635;09:06:49;0;50	07462;8	53651;0;0;64;
$GPXUP;3635;09:06:50;0;50	07464;8	53675;0;0;62;
$GPXUP;3635;09:06:51;0;50	07469;8	53698;0;0;62;
$GPXUP;3635;09:06:52;0;50	07475;8	5372;0;0;62;
$GPXUP;3635;09:06:53;0;50	07481;8	53742;0;0;61;
$GPXUP;3635;09:06:54;0;50	07486;8	53765;0;0;62;
$GPXUP;3635;09:06:55;0;50	07488;8	53788;0;0;62;
$GPXUP;3635;09:06:56;0;50	0749;8	53812;0;0;61;
$GPXUP;3635;09:06:57;0;50	07494;8	53834;0;0;60;
$GPXUP;3635;09:06:58;0;50	07501;8	53855;0;0;60;
$GPXUP;3635;09:06:59;0;50	07509;8	53875;0;0;60;
$GPXUP;3635;09:07:00;0;50	07519;8	53891;0;0;58;
$GPXUP;3635;09:07:01;0;50	07532;8	53903;0;0;58;
$GPXUP;3635;09:07:02;0;50	07545;8	53909;0;0;57;
$GPXUP;3635;09:07:03;0;50	07559;8	53913;0;0;54;
$GPXUP;3635;09:07:04;0;50	07571;8	53921;0;0;53;
$GPXUP;3635;09:07:05;0;50	07581;8	53934;0;0;53;
$GPXUP;3635;09:07:06;0;50	07588;8	53952;0;0;56;
$GPXUP;3635;09:07:07;0;50	07593;8	53972;0;0;57;
$GPXUP;3635;09:07:08;0;50	07597;8	53994;0;0;58;
$GPXUP;3635;09:07:09;0;50	076;8	54016;0;0;59;
$GPXUP;3635;09:07:10;0;50	07604;8	54038;0;0;59;
$GPXUP;3635;09:07:11;0;50	07611;8	54058;0;0;60;
$GPXUP;3635;09:07:12;0;50	07621;8	54076;0;0;61;
$GPXUP;3635;09:07:13;0;50	07632;8	54092;0;0;62;
$GPXUP;3635;09:07:14;0;50	07646;8	54104;0;0;63;
$GPXUP;3635;09:07:15;0;50	07661;8	54114;0;0;63;
$GPXUP;3635;09:07:16;0;50	07673;8	54125;0;0;57;
$GPXUP;3635;09:07:17;0;50	07683;8	54141;0;0;54;
$GPXUP;3635;09:07:18;0;50	0769;8	54159;0;0;55;
$GPXUP;3635;09:07:19;0;50	07698;8	54177;0;0;57;
$GPXUP;3635;09:07:20;0;50	07707;8	54195;0;0;60;
$GPXUP;3635;09:07:21;0;50	07716;8	54213;0;0;62;
$GPXUP;3635;09:07:22;0;50	07723;8	54235;0;0;62;
$GPXUP;3635;09:07:23;0;50	07726;8	54259;0;0;63;
$GPXUP;3635;09:07:24;0;50	07729;8	54283;0;0;61;
$GPXUP;3635;09:07:25;0;50	07731;8	54307;0;0;62;
$GPXUP;3635;09:07:26;0;50	07737;8	5433;0;0;64;
$GPXUP;3635;09:07:27;0;50	07744;8	54352;0;0;65;
$GPXUP;3635;09:07:28;0;50	07752;8	54374;0;0;66;
$GPXUP;3635;09:07:29;0;50	07762;8	54395;0;0;67;
$GPXUP;3635;09:07:30;0;50	07773;8	54414;0;0;65;
$GPXUP;3635;09:07:31;0;50	07784;8	54432;0;0;64;
$GPXUP;3635;09:07:32;0;50	07796;8	5445;0;0;64;
$GPXUP;3635;09:07:33;0;50	07808;8	54466;0;0;63;
$GPXUP;3635;09:07:34;0;50	07821;8	5448;0;0;63;
$GPXUP;3635;09:07:35;0;50	07833;8	54495;0;0;63;
$GPXUP;3635;09:07:36;0;50	07844;8	54513;0;0;62;
$GPXUP;3635;09:07:37;0;50	07851;8	54534;0;0;60;
$GPXUP;3635;09:07:38;0;50	07852;8	54557;0;0;60;
$GPXUP;3635;09:07:39;0;50	0785;8	5458;0;0;61;
$GPXUP;3635;09:07:40;0;50	07846;8	54602;0;0;59;
$GPXUP;3635;09:07:41;0;50	07842;8	54623;0;0;56;
$GPXUP;3635;09:07:42;0;50	07839;8	54644;0;0;55;
$GPXUP;3635;09:07:43;0;50	07839;8	54666;0;0;55;
$GPXUP;3635;09:07:44;0;50	07842;8	54686;0;0;56;
$GPXUP;3635;09:07:45;0;50	07849;8	54705;0;0;55;
$GPXUP;3635;09:07:46;0;50	07857;8	54724;0;0;57;
$GPXUP;3635;09:07:47;0;50	07865;8	54743;0;0;60;
$GPXUP;3635;09:07:48;0;50	07872;8	54764;0;0;61;
$GPXUP;3635;09:07:49;0;50	07876;8	54786;0;0;60;
$GPXUP;3635;09:07:50;0;50	0788;8	54809;0;0;60;
$GPXUP;3635;09:07:51;0;50	07886;8	54831;0;0;61;
$GPXUP;3635;09:07:52;0;50	07891;8	54854;0;0;64;
$GPXUP;3635;09:07:53;0;50	07895;8	54878;0;0;64;
$GPXUP;3635;09:07:54;0;50	07897;8	54903;0;0;64;
$GPXUP;3635;09:07:55;0;50	07897;8	54928;0;0;65;
$GPXUP;3635;09:07:56;0;50	07895;8	54953;0;0;65;
$GPXUP;3635;09:07:57;0;50	07894;8	54978;0;0;66;
$GPXUP;3635;09:07:58;0;50	07896;8	55004;0;0;65;
$GPXUP;3635;09:07:59;0;50	07901;8	55027;0;0;62;
$GPXUP;3635;09:08:00;0;50	07908;8	55048;0;0;61;
$GPXUP;3635;09:08:01;0;50	07918;8	55066;0;0;61;
$GPXUP;3635;09:08:02;0;50	07928;8	55083;0;0;60;
$GPXUP;3635;09:08:03;0;50	07939;8	551;0;0;60;
$GPXUP;3635;09:08:04;0;50	07948;8	55119;0;0;61;
$GPXUP;3635;09:08:05;0;50	07957;8	55138;0;0;62;
$GPXUP;3635;09:08:06;0;50	07964;8	55159;0;0;61;
$GPXUP;3635;09:08:07;0;50	07972;8	5518;0;0;61;
$GPXUP;3635;09:08:08;0;50	07982;8	55198;0;0;61;
$GPXUP;3635;09:08:09;0;50	07994;8	55214;0;0;60;
$GPXUP;3635;09:08:10;0;50	08007;8	55226;0;0;63;
$GPXUP;3635;09:08:11;0;50	0802;8	55239;0;0;62;
$GPXUP;3635;09:08:12;0;50	08032;8	55256;0;0;62;
$GPXUP;3635;09:08:13;0;50	08042;8	55273;0;0;62;
$GPXUP;3635;09:08:14;0;50	08051;8	55292;0;0;62;
$GPXUP;3635;09:08:15;0;50	08057;8	55314;0;0;63;
$GPXUP;3635;09:08:16;0;50	08063;8	55338;0;0;65;
$GPXUP;3635;09:08:17;0;50	08068;8	55362;0;0;65;
$GPXUP;3635;09:08:18;0;50	08074;8	55386;0;0;65;
$GPXUP;3635;09:08:19;0;50	0808;8	55409;0;0;65;
$GPXUP;3635;09:08:20;0;50	08086;8	55432;0;0;64;
$GPXUP;3635;09:08:21;0;50	08094;8	55454;0;0;62;
$GPXUP;3635;09:08:22;0;50	08103;8	55472;0;0;60;
$GPXUP;3635;09:08:23;0;50	08114;8	55488;0;0;58;
$GPXUP;3635;09:08:24;0;50	08125;8	55503;0;0;58;
$GPXUP;3635;09:08:25;0;50	08134;8	5552;0;0;58;
$GPXUP;3635;09:08:26;0;50	08142;8	55538;0;0;58;
$GPXUP;3635;09:08:27;0;50	08151;8	55557;0;0;59;
$GPXUP;3635;09:08:28;0;50	0816;8	55576;0;0;62;
$GPXUP;3635;09:08:29;0;50	0817;8	55594;0;0;66;
$GPXUP;3635;09:08:30;0;50	08182;8	55613;0;0;65;
$GPXUP;3635;09:08:31;0;50	08192;8	55632;0;0;64;
$GPXUP;3635;09:08:32;0;50	082;8	55653;0;0;63;
$GPXUP;3635;09:08:33;0;50	08204;8	55677;0;0;63;
$GPXUP;3635;09:08:34;0;50	08206;8	55701;0;0;61;
$GPXUP;3635;09:08:35;0;50	08208;8	55724;0;0;62;
$GPXUP;3635;09:08:36;0;50	08213;8	55747;0;0;61;
$GPXUP;3635;09:08:37;0;50	08219;8	55769;0;0;61;
$GPXUP;3635;09:08:38;0;50	08227;8	55789;0;0;61;
$GPXUP;3635;09:08:39;0;50	08236;8	55808;0;0;62;
$GPXUP;3635;09:08:40;0;50	08246;8	55827;0;0;63;
$GPXUP;3635;09:08:41;0;50	08257;8	55844;0;0;65;
$GPXUP;3635;09:08:42;0;50	0827;8	5586;0;0;66;
$GPXUP;3635;09:08:43;0;50	08284;8	55873;0;0;67;
$GPXUP;3635;09:08:44;0;50	083;8	55884;0;0;66;
$GPXUP;3635;09:08:45;0;50	08313;8	55897;0;0;62;
$GPXUP;3635;09:08:46;0;50	08324;8	55913;0;0;62;
$GPXUP;3635;09:08:47;0;50	08334;8	55931;0;0;60;
$GPXUP;3635;09:08:48;0;50	08345;8	55948;0;0;62;
$GPXUP;3635;09:08:49;0;50	08355;8	55966;0;0;61;
$GPXUP;3635;09:08:50;0;50	08364;8	55985;0;0;58;
$GPXUP;3635;09:08:51;0;50	0837;8	56005;0;0;57;
$GPXUP;3635;09:08:52;0;50	08371;8	56027;0;0;57;
$GPXUP;3635;09:08:53;0;50	08371;8	56049;0;0;58;
$GPXUP;3635;09:08:54;0;50	08371;8	56071;0;0;59;
$GPXUP;3635;09:08:55;0;50	08374;8	56094;0;0;57;
$GPXUP;3635;09:08:56;0;50	08378;8	56115;0;0;58;
$GPXUP;3635;09:08:57;0;50	08384;8	56136;0;0;59;
$GPXUP;3635;09:08:58;0;50	08393;8	56155;0;0;62;
$GPXUP;3635;09:08:59;0;50	08402;8	56175;0;0;64;
$GPXUP;3635;09:09:00;0;50	0841;8	56196;0;0;61;
$GPXUP;3635;09:09:01;0;50	08413;8	56219;0;0;59;
$GPXUP;3635;09:09:02;0;50	08411;8	56241;0;0;60;
$GPXUP;3635;09:09:03;0;50	08407;8	56263;0;0;58;
$GPXUP;3635;09:09:04;0;50	08405;8	56285;0;0;57;
$GPXUP;3635;09:09:05;0;50	08404;8	56308;0;0;57;
$GPXUP;3635;09:09:06;0;50	08405;8	5633;0;0;58;
$GPXUP;3635;09:09:07;0;50	08407;8	56352;0;0;59;
$GPXUP;3635;09:09:08;0;50	08412;8	56373;0;0;60;
$GPXUP;3635;09:09:09;0;50	0842;8	56393;0;0;61;
$GPXUP;3635;09:09:10;0;50	08429;8	56412;0;0;63;
$GPXUP;3635;09:09:11;0;50	08438;8	56433;0;0;65;
$GPXUP;3635;09:09:12;0;50	08446;8	56455;0;0;66;
$GPXUP;3635;09:09:13;0;50	08452;8	56479;0;0;66;
$GPXUP;3635;09:09:14;0;50	08455;8	56503;0;0;64;
$GPXUP;3635;09:09:15;0;50	08455;8	56528;0;0;63;
$GPXUP;3635;09:09:16;0;50	08455;8	56553;0;0;63;
$GPXUP;3635;09:09:17;0;50	08458;8	56577;0;0;65;
$GPXUP;3635;09:09:18;0;50	08463;8	56601;0;0;65;
$GPXUP;3635;09:09:19;0;50	08469;8	56624;0;0;65;
$GPXUP;3635;09:09:20;0;50	08476;8	56647;0;0;66;
$GPXUP;3635;09:09:21;0;50	08482;8	56672;0;0;67;
$GPXUP;3635;09:09:22;0;50	08486;8	56697;0;0;68;
$GPXUP;3635;09:09:23;0;50	08491;8	56722;0;0;67;
$GPXUP;3635;09:09:24;0;50	08498;8	56746;0;0;67;
$GPXUP;3635;09:09:25;0;50	08506;8	56769;0;0;68;
$GPXUP;3635;09:09:26;0;50	08515;8	56791;0;0;68;
$GPXUP;3635;09:09:27;0;50	08525;8	56813;0;0;67;
$GPXUP;3635;09:09:28;0;50	08533;8	56835;0;0;66;
$GPXUP;3635;09:09:29;0;50	08541;8	56858;0;0;67;
$GPXUP;3635;09:09:30;0;50	08549;8	56881;0;0;67;
$GPXUP;3635;09:09:31;0;50	08558;8	56903;0;0;67;
$GPXUP;3635;09:09:32;0;50	08566;8	56926;0;0;66;
$GPXUP;3635;09:09:33;0;50	08574;8	56948;0;0;66;
$GPXUP;3635;09:09:34;0;50	08584;8	56969;0;0;66;
$GPXUP;3635;09:09:35;0;50	08593;8	5699;0;0;66;
$GPXUP;3635;09:09:36;0;50	086;8	57013;0;0;65;
$GPXUP;3635;09:09:37;0;50	08604;8	57038;0;0;65;
$GPXUP;3635;09:09:38;0;50	08607;8	57062;0;0;64;
$GPXUP;3635;09:09:39;0;50	08612;8	57086;0;0;65;
$GPXUP;3635;09:09:40;0;50	08619;8	57109;0;0;64;
$GPXUP;3635;09:09:41;0;50	08628;8	57129;0;0;63;
$GPXUP;3635;09:09:42;0;50	08637;8	57148;0;0;62;
$GPXUP;3635;09:09:43;0;50	08646;8	57168;0;0;61;
$GPXUP;3635;09:09:44;0;50	08654;8	57188;0;0;59;
$GPXUP;3635;09:09:45;0;50	08661;8	57207;0;0;59;
$GPXUP;3635;09:09:46;0;50	08671;8	57225;0;0;60;
$GPXUP;3635;09:09:47;0;50	08683;8	57239;0;0;62;
$GPXUP;3635;09:09:48;0;50	08697;8	5725;0;0;63;
$GPXUP;3635;09:09:49;0;50	0871;8	57263;0;0;63;
$GPXUP;3635;09:09:50;0;50	0872;8	57281;0;0;62;
$GPXUP;3635;09:09:51;0;50	08726;8	57302;0;0;61;
$GPXUP;3635;09:09:52;0;50	0873;8	57325;0;0;59;
$GPXUP;3635;09:09:53;0;50	08733;8	57347;0;0;58;
$GPXUP;3635;09:09:54;0;50	08737;8	57369;0;0;58;
$GPXUP;3635;09:09:55;0;50	0874;8	57391;0;0;58;
$GPXUP;3635;09:09:56;0;50	0874;8	57413;0;0;57;
$GPXUP;3635;09:09:57;0;50	08742;8	57435;0;0;57;
$GPXUP;3635;09:09:58;0;50	08746;8	57455;0;0;56;
$GPXUP;3635;09:09:59;0;50	08753;8	57474;0;0;56;
$GPXUP;3635;09:10:00;0;50	08762;8	57491;0;0;57;
$GPXUP;3635;09:10:01;0;50	08769;8	5751;0;0;55;
$GPXUP;3635;09:10:02;0;50	08774;8	5753;0;0;55;
$GPXUP;3635;09:10:03;0;50	08776;8	57551;0;0;54;
$GPXUP;3635;09:10:04;0;50	08778;8	57571;0;0;55;
$GPXUP;3635;09:10:05;0;50	08784;8	57592;0;0;59;
$GPXUP;3635;09:10:06;0;50	08792;8	57611;0;0;60;
$GPXUP;3635;09:10:07;0;50	088;8	57631;0;0;61;
$GPXUP;3635;09:10:08;0;50	08805;8	57653;0;0;61;
$GPXUP;3635;09:10:09;0;50	08805;8	57677;0;0;62;
$GPXUP;3635;09:10:10;0;50	08802;8	57701;0;0;64;
$GPXUP;3635;09:10:11;0;50	08798;8	57724;0;0;64;
$GPXUP;3635;09:10:12;0;50	08791;8	57747;0;0;65;
$GPXUP;3635;09:10:13;0;50	08786;8	57771;0;0;63;
$GPXUP;3635;09:10:14;0;50	08784;8	57794;0;0;61;
$GPXUP;3635;09:10:15;0;50	08783;8	57818;0;0;59;
$GPXUP;3635;09:10:16;0;50	08783;8	57841;0;0;59;
$GPXUP;3635;09:10:17;0;50	08784;8	57864;0;0;61;
$GPXUP;3635;09:10:18;0;50	08783;8	57888;0;0;64;
$GPXUP;3635;09:10:19;0;50	08782;8	57913;0;0;66;
$GPXUP;3635;09:10:20;0;50	08781;8	57939;0;0;65;
$GPXUP;3635;09:10:21;0;50	08781;8	57963;0;0;63;
$GPXUP;3635;09:10:22;0;50	08781;8	57988;0;0;63;
$GPXUP;3635;09:10:23;0;50	0878;8	58012;0;0;62;
$GPXUP;3635;09:10:24;0;50	08777;8	58036;0;0;62;
$GPXUP;3635;09:10:25;0;50	08771;8	58058;0;0;64;
$GPXUP;3635;09:10:26;0;50	08763;8	58079;0;0;63;
$GPXUP;3635;09:10:27;0;50	08758;8	58102;0;0;62;
$GPXUP;3635;09:10:28;0;50	08755;8	58125;0;0;60;
$GPXUP;3635;09:10:29;0;50	08755;8	58148;0;0;60;
$GPXUP;3635;09:10:30;0;50	08757;8	58171;0;0;60;
$GPXUP;3635;09:10:31;0;50	08762;8	58193;0;0;60;
$GPXUP;3635;09:10:32;0;50	08766;8	58215;0;0;60;
$GPXUP;3635;09:10:33;0;50	08769;8	58238;0;0;60;
$GPXUP;3635;09:10:34;0;50	08771;8	58261;0;0;59;
$GPXUP;3635;09:10:35;0;50	08773;8	58284;0;0;60;
$GPXUP;3635;09:10:36;0;50	08773;8	58307;0;0;61;
$GPXUP;3635;09:10:37;0;50	08772;8	58331;0;0;63;
$GPXUP;3635;09:10:38;0;50	08771;8	58356;0;0;64;
$GPXUP;3635;09:10:39;0;50	08771;8	5838;0;0;64;
$GPXUP;3635;09:10:40;0;50	08774;8	58404;0;0;62;
$GPXUP;3635;09:10:41;0;50	08778;8	58428;0;0;62;
$GPXUP;3635;09:10:42;0;50	08781;8	58451;0;0;59;
$GPXUP;3635;09:10:43;0;50	08786;8	58472;0;0;57;
$GPXUP;3635;09:10:44;0;50	08792;8	58492;0;0;57;
$GPXUP;3635;09:10:45;0;50	08795;8	58514;0;0;58;
$GPXUP;3635;09:10:46;0;50	08799;8	58535;0;0;58;
$GPXUP;3635;09:10:47;0;50	08806;8	58555;0;0;57;
$GPXUP;3635;09:10:48;0;50	08816;8	58571;0;0;56;
$GPXUP;3635;09:10:49;0;50	08826;8	58585;0;0;56;
$GPXUP;3635;09:10:50;0;50	08836;8	58601;0;0;57;
$GPXUP;3635;09:10:51;0;50	08843;8	5862;0;0;58;
$GPXUP;3635;09:10:52;0;50	08846;8	58642;0;0;59;
$GPXUP;3635;09:10:53;0;50	08848;8	58666;0;0;62;
$GPXUP;3635;09:10:54;0;50	08846;8	5869;0;0;64;
$GPXUP;3635;09:10:55;0;50	08845;8	58716;0;0;65;
$GPXUP;3635;09:10:56;0;50	08844;8	58741;0;0;65;
$GPXUP;3635;09:10:57;0;50	08842;8	58766;0;0;65;
$GPXUP;3635;09:10:58;0;50	08837;8	58789;0;0;63;
$GPXUP;3635;09:10:59;0;50	08832;8	58813;0;0;63;
$GPXUP;3635;09:11:00;0;50	0883;8	58837;0;0;63;
$GPXUP;3635;09:11:01;0;50	08831;8	58861;0;0;62;
$GPXUP;3635;09:11:02;0;50	08831;8	58885;0;0;63;
$GPXUP;3635;09:11:03;0;50	08829;8	5891;0;0;64;
$GPXUP;3635;09:11:04;0;50	08826;8	58934;0;0;65;
$GPXUP;3635;09:11:05;0;50	08821;8	58958;0;0;64;
$GPXUP;3635;09:11:06;0;50	08816;8	58982;0;0;64;
$GPXUP;3635;09:11:07;0;50	08812;8	59005;0;0;63;
$GPXUP;3635;09:11:08;0;50	08811;8	59029;0;0;62;
$GPXUP;3635;09:11:09;0;50	08811;8	59053;0;0;60;
$GPXUP;3635;09:11:10;0;50	08815;8	59075;0;0;58;
$GPXUP;3635;09:11:11;0;50	08822;8	59094;0;0;56;
$GPXUP;3635;09:11:12;0;50	08831;8	5911;0;0;55;
$GPXUP;3635;09:11:13;0;50	08842;8	59124;0;0;55;
$GPXUP;3635;09:11:14;0;50	08852;8	59138;0;0;56;
$GPXUP;3635;09:11:15;0;50	08862;8	59153;0;0;58;
$GPXUP;3635;09:11:16;0;50	08872;8	59171;0;0;59;
$GPXUP;3635;09:11:17;0;50	08879;8	59191;0;0;60;
$GPXUP;3635;09:11:18;0;50	08884;8	59212;0;0;60;
$GPXUP;3635;09:11:19;0;50	08887;8	59235;0;0;59;
$GPXUP;3635;09:11:20;0;50	08888;8	59258;0;0;59;
$GPXUP;3635;09:11:21;0;50	08889;8	59281;0;0;60;
$GPXUP;3635;09:11:22;0;50	08888;8	59304;0;0;60;
$GPXUP;3635;09:11:23;0;50	08886;8	59327;0;0;60;
$GPXUP;3635;09:11:24;0;50	08883;8	5935;0;0;60;
$GPXUP;3635;09:11:25;0;50	08879;8	59372;0;0;60;
$GPXUP;3635;09:11:26;0;50	08874;8	59394;0;0;61;
$GPXUP;3635;09:11:27;0;50	0887;8	59417;0;0;61;
$GPXUP;3635;09:11:28;0;50	0887;8	59441;0;0;61;
$GPXUP;3635;09:11:29;0;50	08872;8	59464;0;0;61;
$GPXUP;3635;09:11:30;0;50	08876;8	59487;0;0;60;
$GPXUP;3635;09:11:31;0;50	08882;8	59508;0;0;59;
$GPXUP;3635;09:11:32;0;50	08889;8	59528;0;0;58;
$GPXUP;3635;09:11:33;0;50	08898;8	59545;0;0;56;
$GPXUP;3635;09:11:34;0;50	08909;8	59559;0;0;56;
$GPXUP;3635;09:11:35;0;50	08921;8	59571;0;0;56;
$GPXUP;3635;09:11:36;0;50	08934;8	59581;0;0;58;
$GPXUP;3635;09:11:37;0;50	08946;8	59593;0;0;59;
$GPXUP;3635;09:11:38;0;50	08957;8	59609;0;0;60;
$GPXUP;3635;09:11:39;0;50	08967;8	59627;0;0;60;
$GPXUP;3635;09:11:40;0;50	08978;8	59642;0;0;60;
$GPXUP;3635;09:11:41;0;50	08991;8	59655;0;0;60;
$GPXUP;3635;09:11:42;0;50	09005;8	59664;0;0;61;
$GPXUP;3635;09:11:43;0;50	09019;8	59673;0;0;61;
$GPXUP;3635;09:11:44;0;50	09033;8	59681;0;0;61;
$GPXUP;3635;09:11:45;0;50	09048;8	59689;0;0;61;
$GPXUP;3635;09:11:46;0;50	09062;8	59699;0;0;62;
$GPXUP;3635;09:11:47;0;50	09075;8	59711;0;0;62;
$GPXUP;3635;09:11:48;0;50	09087;8	59726;0;0;62;
$GPXUP;3635;09:11:49;0;50	09098;8	59744;0;0;62;
$GPXUP;3635;09:11:50;0;50	09106;8	59763;0;0;60;
$GPXUP;3635;09:11:51;0;50	09113;8	59784;0;0;60;
$GPXUP;3635;09:11:52;0;50	09116;8	59806;0;0;58;
$GPXUP;3635;09:11:53;0;50	09118;8	59828;0;0;59;
$GPXUP;3635;09:11:54;0;50	09119;8	59851;0;0;56;
$GPXUP;3635;09:11:55;0;50	09121;8	59871;0;0;53;
$GPXUP;3635;09:11:56;0;50	09126;8	5989;0;0;51;
$GPXUP;3635;09:11:57;0;50	0913;8	59908;0;0;50;
$GPXUP;3635;09:11:58;0;50	09135;8	59926;0;0;51;
$GPXUP;3635;09:11:59;0;50	09143;8	59942;0;0;52;
$GPXUP;3635;09:12:00;0;50	09154;8	59953;0;0;51;
$GPXUP;3635;09:12:01;0;50	09165;8	59961;0;0;51;
$GPXUP;3635;09:12:02;0;50	09177;8	5997;0;0;51;
$GPXUP;3635;09:12:03;0;50	09187;8	59981;0;0;52;
$GPXUP;3635;09:12:04;0;50	09198;8	59994;0;0;54;
$GPXUP;3635;09:12:05;0;50	09207;8	6001;0;0;57;
$GPXUP;3635;09:12:06;0;50	09215;8	60029;0;0;58;
$GPXUP;3635;09:12:07;0;50	09222;8	60049;0;0;58;
$GPXUP;3635;09:12:08;0;50	09229;8	60069;0;0;59;
$GPXUP;3635;09:12:09;0;50	09234;8	60091;0;0;60;
$GPXUP;3635;09:12:10;0;50	09241;8	60111;0;0;59;
$GPXUP;3635;09:12:11;0;50	0925;8	60128;0;0;56;
$GPXUP;3635;09:12:12;0;50	09261;8	60142;0;0;56;
$GPXUP;3635;09:12:13;0;50	09272;8	60156;0;0;56;
$GPXUP;3635;09:12:14;0;50	09284;8	60168;0;0;56;
$GPXUP;3635;09:12:15;0;50	09296;8	6018;0;0;56;
$GPXUP;3635;09:12:16;0;50	09308;8	60192;0;0;56;
$GPXUP;3635;09:12:17;0;50	09318;8	60206;0;0;57;
$GPXUP;3635;09:12:18;0;50	09328;8	60222;0;0;57;
$GPXUP;3635;09:12:19;0;50	09337;8	6024;0;0;59;
$GPXUP;3635;09:12:20;0;50	09345;8	6026;0;0;59;
$GPXUP;3635;09:12:21;0;50	09352;8	6028;0;0;60;
$GPXUP;3635;09:12:22;0;50	0936;8	603;0;0;60;
$GPXUP;3635;09:12:23;0;50	09367;8	6032;0;0;58;
$GPXUP;3635;09:12:24;0;50	09373;8	6034;0;0;57;
$GPXUP;3635;09:12:25;0;50	0938;8	60359;0;0;56;
$GPXUP;3635;09:12:26;0;50	09389;8	60375;0;0;55;
$GPXUP;3635;09:12:27;0;50	094;8	60389;0;0;55;
$GPXUP;3635;09:12:28;0;50	09412;8	604;0;0;55;
$GPXUP;3635;09:12:29;0;50	09424;8	60409;0;0;56;
$GPXUP;3635;09:12:30;0;50	09436;8	6042;0;0;56;
$GPXUP;3635;09:12:31;0;50	09446;8	60436;0;0;57;
$GPXUP;3635;09:12:32;0;50	09452;8	60455;0;0;58;
$GPXUP;3635;09:12:33;0;50	09455;8	60477;0;0;58;
$GPXUP;3635;09:12:34;0;50	09456;8	605;0;0;58;
$GPXUP;3635;09:12:35;0;50	09458;8	60522;0;0;59;
$GPXUP;3635;09:12:36;0;50	09461;8	60544;0;0;59;
$GPXUP;3635;09:12:37;0;50	09467;8	60565;0;0;59;
$GPXUP;3635;09:12:38;0;50	09476;8	60584;0;0;59;
$GPXUP;3635;09:12:39;0;50	09486;8	60599;0;0;59;
$GPXUP;3635;09:12:40;0;50	09498;8	60613;0;0;59;
$GPXUP;3635;09:12:41;0;50	0951;8	60626;0;0;59;
$GPXUP;3635;09:12:42;0;50	09521;8	60642;0;0;60;
$GPXUP;3635;09:12:43;0;50	09531;8	6066;0;0;61;
$GPXUP;3635;09:12:44;0;50	0954;8	60679;0;0;63;
$GPXUP;3635;09:12:45;0;50	0955;8	60698;0;0;63;
$GPXUP;3635;09:12:46;0;50	09561;8	60716;0;0;64;
$GPXUP;3635;09:12:47;0;50	09573;8	60733;0;0;64;
$GPXUP;3635;09:12:48;0;50	09584;8	60752;0;0;66;
$GPXUP;3635;09:12:49;0;50	0959;8	60776;0;0;69;
$GPXUP;3635;09:12:50;0;50	09593;8	60802;0;0;66;
$GPXUP;3635;09:12:51;0;50	09594;8	60827;0;0;63;
$GPXUP;3635;09:12:52;0;50	09596;8	6085;0;0;59;
$GPXUP;3635;09:12:53;0;50	09598;8	60873;0;0;59;
$GPXUP;3635;09:12:54;0;50	09599;8	60896;0;0;58;
$GPXUP;3635;09:12:55;0;50	096;8	60918;0;0;56;
$GPXUP;3635;09:12:56;0;50	09605;8	60937;0;0;54;
$GPXUP;3635;09:12:57;0;50	09614;8	60952;0;0;52;
$GPXUP;3635;09:12:58;0;50	09625;8	60962;0;0;50;
$GPXUP;3635;09:12:59;0;50	09637;8	60967;0;0;49;
$GPXUP;3635;09:13:00;0;50	09649;8	60971;0;0;49;
$GPXUP;3635;09:13:01;0;50	0966;8	60976;0;0;49;
$GPXUP;3635;09:13:02;0;50	09671;8	60984;0;0;49;
$GPXUP;3635;09:13:03;0;50	0968;8	60998;0;0;51;
$GPXUP;3635;09:13:04;0;50	09685;8	61016;0;0;54;
$GPXUP;3635;09:13:05;0;50	0969;8	61037;0;0;57;
$GPXUP;3635;09:13:06;0;50	09693;8	61059;0;0;59;
$GPXUP;3635;09:13:07;0;50	09697;8	61081;0;0;59;
$GPXUP;3635;09:13:08;0;50	09703;8	61102;0;0;58;
$GPXUP;3635;09:13:09;0;50	09712;8	61119;0;0;57;
$GPXUP;3635;09:13:10;0;50	09724;8	61132;0;0;58;
$GPXUP;3635;09:13:11;0;50	09737;8	61143;0;0;61;
$GPXUP;3635;09:13:12;0;50	0975;8	61155;0;0;61;
$GPXUP;3635;09:13:13;0;50	09762;8	6117;0;0;60;
$GPXUP;3635;09:13:14;0;50	09772;8	61187;0;0;60;
$GPXUP;3635;09:13:15;0;50	09781;8	61206;0;0;60;
$GPXUP;3635;09:13:16;0;50	09788;8	61227;0;0;61;
$GPXUP;3635;09:13:17;0;50	09796;8	61247;0;0;62;
$GPXUP;3635;09:13:18;0;50	09805;8	61267;0;0;61;
$GPXUP;3635;09:13:19;0;50	09814;8	61286;0;0;61;
$GPXUP;3635;09:13:20;0;50	09822;8	61305;0;0;59;
$GPXUP;3635;09:13:21;0;50	09831;8	61323;0;0;58;
$GPXUP;3635;09:13:22;0;50	09841;8	6134;0;0;58;
$GPXUP;3635;09:13:23;0;50	09852;8	61354;0;0;60;
$GPXUP;3635;09:13:24;0;50	09863;8	6137;0;0;60;
$GPXUP;3635;09:13:25;0;50	09872;8	61389;0;0;61;
$GPXUP;3635;09:13:26;0;50	0988;8	61409;0;0;61;
$GPXUP;3635;09:13:27;0;50	0989;8	61427;0;0;62;
$GPXUP;3635;09:13:28;0;50	09902;8	61443;0;0;61;
$GPXUP;3635;09:13:29;0;50	09912;8	61459;0;0;60;
$GPXUP;3635;09:13:30;0;50	09922;8	61477;0;0;59;
$GPXUP;3635;09:13:31;0;50	0993;8	61497;0;0;60;
$GPXUP;3635;09:13:32;0;50	09936;8	61518;0;0;60;
$GPXUP;3635;09:13:33;0;50	09941;8	6154;0;0;58;
$GPXUP;3635;09:13:34;0;50	09942;8	61562;0;0;57;
$GPXUP;3635;09:13:35;0;50	09942;8	61584;0;0;58;
$GPXUP;3635;09:13:36;0;50	09938;8	61606;0;0;59;
$GPXUP;3635;09:13:37;0;50	09934;8	61628;0;0;58;
$GPXUP;3635;09:13:38;0;50	0993;8	6165;0;0;58;
$GPXUP;3635;09:13:39;0;50	0993;8	61672;0;0;56;
$GPXUP;3635;09:13:40;0;50	09933;8	61692;0;0;53;
$GPXUP;3635;09:13:41;0;50	09941;8	61709;0;0;52;
$GPXUP;3635;09:13:42;0;50	09952;8	61723;0;0;53;
$GPXUP;3635;09:13:43;0;50	09963;8	61734;0;0;54;
$GPXUP;3635;09:13:44;0;50	09975;8	61745;0;0;54;
$GPXUP;3635;09:13:45;0;50	09986;8	61758;0;0;54;
$GPXUP;3635;09:13:46;0;50	09995;8	61772;0;0;54;
$GPXUP;3635;09:13:47;0;50	10003;8	6179;0;0;56;
$GPXUP;3635;09:13:48;0;50	1001;8	6181;0;0;59;
$GPXUP;3635;09:13:49;0;50	10017;8	6183;0;0;59;
$GPXUP;3635;09:13:50;0;50	10025;8	61849;0;0;59;
$GPXUP;3635;09:13:51;0;50	10034;8	61867;0;0;59;
$GPXUP;3635;09:13:52;0;50	10044;8	61885;0;0;59;
$GPXUP;3635;09:13:53;0;50	10052;8	61904;0;0;60;
$GPXUP;3635;09:13:54;0;50	1006;8	61924;0;0;61;
$GPXUP;3635;09:13:55;0;50	1007;8	61942;0;0;60;
$GPXUP;3635;09:13:56;0;50	1008;8	6196;0;0;61;
$GPXUP;3635;09:13:57;0;50	10086;8	61982;0;0;61;
$GPXUP;3635;09:13:58;0;50	10089;8	62005;0;0;62;
$GPXUP;3635;09:13:59;0;50	1009;8	62029;0;0;61;
$GPXUP;3635;09:14:00;0;50	1009;8	62052;0;0;59;
$GPXUP;3635;09:14:01;0;50	10093;8	62074;0;0;58;
$GPXUP;3635;09:14:02;0;50	10098;8	62095;0;0;57;
$GPXUP;3635;09:14:03;0;50	10103;8	62115;0;0;55;
$GPXUP;3635;09:14:04;0;50	1011;8	62133;0;0;53;
$GPXUP;3635;09:14:05;0;50	10121;8	62147;0;0;54;
$GPXUP;3635;09:14:06;0;50	10132;8	62158;0;0;55;
$GPXUP;3635;09:14:07;0;50	10144;8	62169;0;0;54;
$GPXUP;3635;09:14:08;0;50	10156;8	6218;0;0;56;
$GPXUP;3635;09:14:09;0;50	10168;8	62192;0;0;57;
$GPXUP;3635;09:14:10;0;50	10178;8	62207;0;0;56;
$GPXUP;3635;09:14:11;0;50	10187;8	62224;0;0;55;
$GPXUP;3635;09:14:12;0;50	10196;8	62241;0;0;56;
$GPXUP;3635;09:14:13;0;50	10204;8	62259;0;0;59;
$GPXUP;3635;09:14:14;0;50	10211;8	6228;0;0;62;
$GPXUP;3635;09:14:15;0;50	10215;8	62303;0;0;64;
$GPXUP;3635;09:14:16;0;50	10214;8	62328;0;0;66;
$GPXUP;3635;09:14:17;0;50	10211;8	62353;0;0;65;
$GPXUP;3635;09:14:18;0;50	10206;8	62376;0;0;61;
$GPXUP;3635;09:14:19;0;50	10204;8	62399;0;0;57;
$GPXUP;3635;09:14:20;0;50	10203;8	6242;0;0;52;
$GPXUP;3635;09:14:21;0;50	10205;8	6244;0;0;52;
$GPXUP;3635;09:14:22;0;50	10205;8	62462;0;0;56;
$GPXUP;3635;09:14:23;0;50	10206;8	62484;0;0;57;
$GPXUP;3635;09:14:24;0;50	10209;8	62505;0;0;54;
$GPXUP;3635;09:14:25;0;50	10214;8	62524;0;0;52;
$GPXUP;3635;09:14:26;0;50	10222;8	6254;0;0;52;
$GPXUP;3635;09:14:27;0;50	10231;8	62555;0;0;53;
$GPXUP;3635;09:14:28;0;50	10242;8	62567;0;0;52;
$GPXUP;3635;09:14:29;0;50	10254;8	62577;0;0;53;
$GPXUP;3635;09:14:30;0;50	10267;8	62584;0;0;55;
$GPXUP;3635;09:14:31;0;50	1028;8	6259;0;0;56;
$GPXUP;3635;09:14:32;0;50	10293;8	62599;0;0;56;
$GPXUP;3635;09:14:33;0;50	10305;8	62612;0;0;57;
$GPXUP;3635;09:14:34;0;50	10315;8	62628;0;0;58;
$GPXUP;3635;09:14:35;0;50	10325;8	62645;0;0;59;
$GPXUP;3635;09:14:36;0;50	10334;8	62664;0;0;59;
$GPXUP;3635;09:14:37;0;50	10342;8	62681;0;0;58;
$GPXUP;3635;09:14:38;0;50	10353;8	62697;0;0;58;
$GPXUP;3635;09:14:39;0;50	10364;8	62712;0;0;59;
$GPXUP;3635;09:14:40;0;50	10375;8	62727;0;0;61;
$GPXUP;3635;09:14:41;0;50	10385;8	62745;0;0;63;
$GPXUP;3635;09:14:42;0;50	10393;8	62767;0;0;65;
$GPXUP;3635;09:14:43;0;50	10398;8	6279;0;0;62;
$GPXUP;3635;09:14:44;0;50	10402;8	62813;0;0;62;
$GPXUP;3635;09:14:45;0;50	10404;8	62837;0;0;62;
$GPXUP;3635;09:14:46;0;50	10407;8	6286;0;0;61;
$GPXUP;3635;09:14:47;0;50	1041;8	62883;0;0;60;
$GPXUP;3635;09:14:48;0;50	10415;8	62904;0;0;58;
$GPXUP;3635;09:14:49;0;50	10423;8	62923;0;0;56;
$GPXUP;3635;09:14:50;0;50	10431;8	62941;0;0;57;
$GPXUP;3635;09:14:51;0;50	10438;8	62961;0;0;60;
$GPXUP;3635;09:14:52;0;50	10442;8	62984;0;0;61;
$GPXUP;3635;09:14:53;0;50	10445;8	63007;0;0;62;
$GPXUP;3635;09:14:54;0;50	10448;8	63031;0;0;61;
$GPXUP;3635;09:14:55;0;50	10452;8	63053;0;0;58;
$GPXUP;3635;09:14:56;0;50	10459;8	63072;0;0;58;
$GPXUP;3635;09:14:57;0;50	10469;8	63089;0;0;56;
$GPXUP;3635;09:14:58;0;50	1048;8	63102;0;0;55;
$GPXUP;3635;09:14:59;0;50	10492;8	63113;0;0;54;
$GPXUP;3635;09:15:00;0;50	10505;8	63121;0;0;53;
$GPXUP;3635;09:15:01;0;50	10518;8	63126;0;0;53;
$GPXUP;3635;09:15:02;0;50	10531;8	6313;0;0;55;
$GPXUP;3635;09:15:03;0;50	10545;8	63132;0;0;55;
$GPXUP;3635;09:15:04;0;50	10559;8	63134;0;0;54;
$GPXUP;3635;09:15:05;0;50	10572;8	63136;0;0;52;
$GPXUP;3635;09:15:06;0;50	10583;8	63144;0;0;47;
$GPXUP;3635;09:15:07;0;50	10591;8	63158;0;0;48;
$GPXUP;3635;09:15:08;0;50	10597;8	63175;0;0;49;
$GPXUP;3635;09:15:09;0;50	10602;8	63192;0;0;49;
$GPXUP;3635;09:15:10;0;50	10609;8	63208;0;0;50;
$GPXUP;3635;09:15:11;0;50	10619;8	6322;0;0;53;
$GPXUP;3635;09:15:12;0;50	1063;8	63232;0;0;53;
$GPXUP;3635;09:15:13;0;50	10639;8	63247;0;0;53;
$GPXUP;3635;09:15:14;0;50	10645;8	63266;0;0;57;
$GPXUP;3635;09:15:15;0;50	10649;8	63288;0;0;57;
$GPXUP;3635;09:15:16;0;50	10651;8	6331;0;0;56;
$GPXUP;3635;09:15:17;0;50	10653;8	63332;0;0;57;
$GPXUP;3635;09:15:18;0;50	10654;8	63354;0;0;57;
$GPXUP;3635;09:15:19;0;50	10656;8	63376;0;0;57;
$GPXUP;3635;09:15:20;0;50	10659;8	63398;0;0;56;
$GPXUP;3635;09:15:21;0;50	10665;8	63418;0;0;56;
$GPXUP;3635;09:15:22;0;50	10672;8	63436;0;0;56;
$GPXUP;3635;09:15:23;0;50	10681;8	63452;0;0;54;
$GPXUP;3635;09:15:24;0;50	10692;8	63463;0;0;52;
$GPXUP;3635;09:15:25;0;50	10705;8	63469;0;0;54;
$GPXUP;3635;09:15:26;0;50	10719;8	63473;0;0;55;
$GPXUP;3635;09:15:27;0;50	10732;8	63479;0;0;55;
$GPXUP;3635;09:15:28;0;50	10745;8	63486;0;0;56;
$GPXUP;3635;09:15:29;0;50	10758;8	63495;0;0;56;
$GPXUP;3635;09:15:30;0;50	1077;8	63506;0;0;57;
$GPXUP;3635;09:15:31;0;50	10782;8	6352;0;0;58;
$GPXUP;3635;09:15:32;0;50	10794;8	63533;0;0;58;
$GPXUP;3635;09:15:33;0;50	10806;8	63542;0;0;57;
$GPXUP;3635;09:15:34;0;50	10821;8	63547;0;0;58;
$GPXUP;3635;09:15:35;0;50	10835;8	6355;0;0;58;
$GPXUP;3635;09:15:36;0;50	1085;8	6355;0;0;57;
$GPXUP;3635;09:15:37;0;50	10864;8	63549;0;0;56;
$GPXUP;3635;09:15:38;0;50	10878;8	63548;0;0;57;
$GPXUP;3635;09:15:39;0;50	10893;8	63551;0;0;59;
$GPXUP;3635;09:15:40;0;50	10907;8	63557;0;0;61;
$GPXUP;3635;09:15:41;0;50	10921;8	63565;0;0;61;
$GPXUP;3635;09:15:42;0;50	10936;8	6357;0;0;60;
$GPXUP;3635;09:15:43;0;50	10951;8	63572;0;0;60;
$GPXUP;3635;09:15:44;0;50	10966;8	63572;0;0;58;
$GPXUP;3635;09:15:45;0;50	1098;8	63574;0;0;56;
$GPXUP;3635;09:15:46;0;50	10994;8	63574;0;0;56;
$GPXUP;3635;09:15:47;0;50	11008;8	63572;0;0;57;
$GPXUP;3635;09:15:48;0;50	11023;8	63571;0;0;58;
$GPXUP;3635;09:15:49;0;50	11038;8	63572;0;0;59;
$GPXUP;3635;09:15:50;0;50	11052;8	63573;0;0;59;
$GPXUP;3635;09:15:51;0;50	11067;8	63571;0;0;61;
$GPXUP;3635;09:15:52;0;50	11082;8	63565;0;0;60;
$GPXUP;3635;09:15:53;0;50	11097;8	63559;0;0;60;
$GPXUP;3635;09:15:54;0;50	11112;8	63554;0;0;61;
$GPXUP;3635;09:15:55;0;50	11128;8	63551;0;0;64;
$GPXUP;3635;09:15:56;0;50	11144;8	63549;0;0;65;
$GPXUP;3635;09:15:57;0;50	1116;8	63546;0;0;66;
$GPXUP;3635;09:15:58;0;50	11176;8	63543;0;0;67;
$GPXUP;3635;09:15:59;0;50	11194;8	63542;0;0;68;
$GPXUP;3635;09:16:00;0;50	1121;8	63544;0;0;68;
$GPXUP;3635;09:16:01;0;50	11227;8	63551;0;0;67;
$GPXUP;3635;09:16:02;0;50	11242;8	63561;0;0;67;
$GPXUP;3635;09:16:03;0;50	11258;8	6357;0;0;65;
$GPXUP;3635;09:16:04;0;50	11273;8	63576;0;0;63;
$GPXUP;3635;09:16:05;0;50	11289;8	63577;0;0;62;
$GPXUP;3635;09:16:06;0;50	11304;8	63576;0;0;61;
$GPXUP;3635;09:16:07;0;50	1132;8	63572;0;0;62;
$GPXUP;3635;09:16:08;0;50	11335;8	63566;0;0;63;
$GPXUP;3635;09:16:09;0;50	1135;8	63562;0;0;64;
$GPXUP;3635;09:16:10;0;50	11366;8	63562;0;0;65;
$GPXUP;3635;09:16:11;0;50	11383;8	63562;0;0;65;
$GPXUP;3635;09:16:12;0;50	11399;8	63561;0;0;61;
$GPXUP;3635;09:16:13;0;50	11413;8	63558;0;0;56;
$GPXUP;3635;09:16:14;0;50	11427;8	63554;0;0;54;
$GPXUP;3635;09:16:15;0;50	11441;8	63551;0;0;57;
$GPXUP;3635;09:16:16;0;50	11456;8	63552;0;0;61;
$GPXUP;3635;09:16:17;0;50	11471;8	63553;0;0;61;
$GPXUP;3635;09:16:18;0;50	11486;8	63556;0;0;61;
$GPXUP;3635;09:16:19;0;50	115;8	63564;0;0;60;
$GPXUP;3635;09:16:20;0;50	11512;8	63577;0;0;59;
$GPXUP;3635;09:16:21;0;50	11522;8	63594;0;0;57;
$GPXUP;3635;09:16:22;0;50	11528;8	63615;0;0;57;
$GPXUP;3635;09:16:23;0;50	11532;8	63636;0;0;59;
$GPXUP;3635;09:16:24;0;50	11538;8	63658;0;0;61;
$GPXUP;3635;09:16:25;0;50	11546;8	63678;0;0;61;
$GPXUP;3635;09:16:26;0;50	11557;8	63694;0;0;62;
$GPXUP;3635;09:16:27;0;50	11571;8	63705;0;0;62;
$GPXUP;3635;09:16:28;0;50	11585;8	63711;0;0;53;
$GPXUP;3635;09:16:29;0;50	11597;8	63718;0;0;51;
$GPXUP;3635;09:16:30;0;50	11608;8	63729;0;0;53;
$GPXUP;3635;09:16:31;0;50	11618;8	63742;0;0;53;
$GPXUP;3635;09:16:32;0;50	11628;8	63756;0;0;54;
$GPXUP;3635;09:16:33;0;50	1164;8	63768;0;0;55;
$GPXUP;3635;09:16:34;0;50	11653;8	63778;0;0;62;
$GPXUP;3635;09:16:35;0;50	11666;8	6379;0;0;62;
$GPXUP;3635;09:16:36;0;50	11678;8	63806;0;0;61;
$GPXUP;3635;09:16:37;0;50	11688;8	63824;0;0;61;
$GPXUP;3635;09:16:38;0;50	11698;8	63841;0;0;61;
$GPXUP;3635;09:16:39;0;50	11711;8	63855;0;0;61;
$GPXUP;3635;09:16:40;0;50	11724;8	63864;0;0;57;
$GPXUP;3635;09:16:41;0;50	11738;8	63868;0;0;54;
$GPXUP;3635;09:16:42;0;50	11752;8	63869;0;0;53;
$GPXUP;3635;09:16:43;0;50	11765;8	63868;0;0;54;
$GPXUP;3635;09:16:44;0;50	11779;8	63868;0;0;54;
$GPXUP;3635;09:16:45;0;50	11792;8	63867;0;0;54;
$GPXUP;3635;09:16:46;0;50	11806;8	63863;0;0;54;
$GPXUP;3635;09:16:47;0;50	1182;8	63859;0;0;56;
$GPXUP;3635;09:16:48;0;50	11833;8	63856;0;0;53;
$GPXUP;3635;09:16:49;0;50	11846;8	63859;0;0;52;
$GPXUP;3635;09:16:50;0;50	11859;8	6387;0;0;55;
$GPXUP;3635;09:16:51;0;50	11871;8	6388;0;0;54;
$GPXUP;3635;09:16:52;0;50	11884;8	63887;0;0;54;
$GPXUP;3635;09:16:53;0;50	11897;8	63889;0;0;54;
$GPXUP;3635;09:16:54;0;50	1191;8	63886;0;0;55;
$GPXUP;3635;09:16:55;0;50	11924;8	63881;0;0;56;
$GPXUP;3635;09:16:56;0;50	11938;8	63874;0;0;58;
$GPXUP;3635;09:16:57;0;50	11952;8	63866;0;0;59;
$GPXUP;3635;09:16:58;0;50	11965;8	63855;0;0;58;
$GPXUP;3635;09:16:59;0;50	11977;8	63844;0;0;55;
$GPXUP;3635;09:17:00;0;50	1199;8	63835;0;0;57;
$GPXUP;3635;09:17:01;0;50	12003;8	63828;0;0;54;
$GPXUP;3635;09:17:02;0;50	12016;8	63822;0;0;54;
$GPXUP;3635;09:17:03;0;50	12029;8	63817;0;0;53;
$GPXUP;3635;09:17:04;0;50	12042;8	63812;0;0;55;
$GPXUP;3635;09:17:05;0;50	12055;8	63804;0;0;57;
$GPXUP;3635;09:17:06;0;50	12069;8	63795;0;0;58;
$GPXUP;3635;09:17:07;0;50	12082;8	63787;0;0;58;
$GPXUP;3635;09:17:08;0;50	12096;8	63781;0;0;57;
$GPXUP;3635;09:17:09;0;50	1211;8	63778;0;0;56;
$GPXUP;3635;09:17:10;0;50	12124;8	63776;0;0;55;
$GPXUP;3635;09:17:11;0;50	12138;8	63771;0;0;55;
$GPXUP;3635;09:17:12;0;50	1215;8	63762;0;0;56;
$GPXUP;3635;09:17:13;0;50	12162;8	63749;0;0;57;
$GPXUP;3635;09:17:14;0;50	12174;8	63736;0;0;57;
$GPXUP;3635;09:17:15;0;50	12186;8	63724;0;0;57;
$GPXUP;3635;09:17:16;0;50	12199;8	63716;0;0;54;
$GPXUP;3635;09:17:17;0;50	12212;8	63714;0;0;53;
$GPXUP;3635;09:17:18;0;50	12225;8	63713;0;0;53;
$GPXUP;3635;09:17:19;0;50	12238;8	63714;0;0;52;
$GPXUP;3635;09:17:20;0;50	12251;8	63716;0;0;51;
$GPXUP;3635;09:17:21;0;50	12264;8	63718;0;0;51;
$GPXUP;3635;09:17:22;0;50	12277;8	63718;0;0;53;
$GPXUP;3635;09:17:23;0;50	1229;8	63716;0;0;53;
$GPXUP;3635;09:17:24;0;50	12303;8	63718;0;0;51;
$GPXUP;3635;09:17:25;0;50	12315;8	63723;0;0;50;
$GPXUP;3635;09:17:26;0;50	12327;8	6373;0;0;49;
$GPXUP;3635;09:17:27;0;50	12339;8	63734;0;0;50;
$GPXUP;3635;09:17:28;0;50	12352;8	63736;0;0;51;
$GPXUP;3635;09:17:29;0;50	12364;8	63734;0;0;52;
$GPXUP;3635;09:17:30;0;50	12378;8	63731;0;0;54;
$GPXUP;3635;09:17:31;0;50	12391;8	63728;0;0;57;
$GPXUP;3635;09:17:32;0;50	12405;8	63728;0;0;58;
$GPXUP;3635;09:17:33;0;50	1242;8	63732;0;0;58;
$GPXUP;3635;09:17:34;0;50	12434;8	63736;0;0;59;
$GPXUP;3635;09:17:35;0;50	12448;8	63741;0;0;58;
$GPXUP;3635;09:17:36;0;50	12461;8	6375;0;0;58;
$GPXUP;3635;09:17:37;0;50	12472;8	63764;0;0;58;
$GPXUP;3635;09:17:38;0;50	12482;8	63782;0;0;60;
$GPXUP;3635;09:17:39;0;50	12494;8	63796;0;0;60;
$GPXUP;3635;09:17:40;0;50	12507;8	63807;0;0;62;
$GPXUP;3635;09:17:41;0;50	12521;8	63818;0;0;62;
$GPXUP;3635;09:17:42;0;50	12535;8	63831;0;0;63;
$GPXUP;3635;09:17:43;0;50	12547;8	63846;0;0;63;
$GPXUP;3635;09:17:44;0;50	12559;8	63862;0;0;62;
$GPXUP;3635;09:17:45;0;50	12571;8	63876;0;0;60;
$GPXUP;3635;09:17:46;0;50	12584;8	6389;0;0;61;
$GPXUP;3635;09:17:47;0;50	12596;8	63904;0;0;63;
$GPXUP;3635;09:17:48;0;50	12606;8	63923;0;0;63;
$GPXUP;3635;09:17:49;0;50	12615;8	63942;0;0;60;
$GPXUP;3635;09:17:50;0;50	12624;8	63961;0;0;60;
$GPXUP;3635;09:17:51;0;50	12634;8	63978;0;0;60;
$GPXUP;3635;09:17:52;0;50	12646;8	63992;0;0;60;
$GPXUP;3635;09:17:53;0;50	12659;8	64004;0;0;60;
$GPXUP;3635;09:17:54;0;50	12672;8	64015;0;0;59;
$GPXUP;3635;09:17:55;0;50	12684;8	64028;0;0;58;
$GPXUP;3635;09:17:56;0;50	12696;8	6404;0;0;58;
$GPXUP;3635;09:17:57;0;50	12708;8	64053;0;0;60;
$GPXUP;3635;09:17:58;0;50	1272;8	64068;0;0;60;
$GPXUP;3635;09:17:59;0;50	12729;8	64086;0;0;60;
$GPXUP;3635;09:18:00;0;50	12736;8	64105;0;0;57;
$GPXUP;3635;09:18:01;0;50	12744;8	64125;0;0;57;
$GPXUP;3635;09:18:02;0;50	1275;8	64144;0;0;55;
$GPXUP;3635;09:18:03;0;50	12757;8	64163;0;0;55;
$GPXUP;3635;09:18:04;0;50	12765;8	6418;0;0;55;
$GPXUP;3635;09:18:05;0;50	12775;8	64195;0;0;57;
$GPXUP;3635;09:18:06;0;50	12785;8	64211;0;0;56;
$GPXUP;3635;09:18:07;0;50	12793;8	64229;0;0;57;
$GPXUP;3635;09:18:08;0;50	128;8	64248;0;0;57;
$GPXUP;3635;09:18:09;0;50	12808;8	64266;0;0;56;
$GPXUP;3635;09:18:10;0;50	12817;8	64282;0;0;54;
$GPXUP;3635;09:18:11;0;50	12826;8	64298;0;0;54;
$GPXUP;3635;09:18:12;0;50	12834;8	64315;0;0;54;
$GPXUP;3635;09:18:13;0;50	1284;8	64335;0;0;60;
$GPXUP;3635;09:18:14;0;50	12842;8	64357;0;0;59;
$GPXUP;3635;09:18:15;0;50	12837;8	6438;0;0;57;
$GPXUP;3635;09:18:16;0;50	1283;8	64402;0;0;60;
$GPXUP;3635;09:18:17;0;50	12823;8	64424;0;0;56;
$GPXUP;3635;09:18:18;0;50	12821;8	64445;0;0;54;
$GPXUP;3635;09:18:19;0;50	12823;8	64464;0;0;48;
$GPXUP;3635;09:18:20;0;50	1283;8	6448;0;0;47;
$GPXUP;3635;09:18:21;0;50	12838;8	64495;0;0;52;
$GPXUP;3635;09:18:22;0;50	12847;8	64512;0;0;54;
$GPXUP;3635;09:18:23;0;50	12854;8	64531;0;0;56;
$GPXUP;3635;09:18:24;0;50	1286;8	64552;0;0;61;
$GPXUP;3635;09:18:25;0;50	12865;8	64576;0;0;63;
$GPXUP;3635;09:18:26;0;50	12871;8	64599;0;0;66;
$GPXUP;3635;09:18:27;0;50	12878;8	64624;0;0;69;
$GPXUP;3635;09:18:28;0;50	12885;8	64649;0;0;71;
$GPXUP;3635;09:18:29;0;50	1289;8	64676;0;0;72;
$GPXUP;3635;09:18:30;0;50	12894;8	64702;0;0;71;
$GPXUP;3635;09:18:31;0;50	12898;8	64729;0;0;70;
$GPXUP;3635;09:18:32;0;50	12901;8	64755;0;0;67;
$GPXUP;3635;09:18:33;0;50	12903;8	6478;0;0;64;
$GPXUP;3635;09:18:34;0;50	12904;8	64804;0;0;62;
$GPXUP;3635;09:18:35;0;50	12904;8	64829;0;0;63;
$GPXUP;3635;09:18:36;0;50	12904;8	64853;0;0;63;
$GPXUP;3635;09:18:37;0;50	12902;8	64878;0;0;63;
$GPXUP;3635;09:18:38;0;50	129;8	64902;0;0;62;
$GPXUP;3635;09:18:39;0;50	12898;8	64925;0;0;60;
$GPXUP;3635;09:18:40;0;50	12896;8	64949;0;0;61;
$GPXUP;3635;09:18:41;0;50	12894;8	64973;0;0;63;
$GPXUP;3635;09:18:42;0;50	12891;8	64997;0;0;64;
$GPXUP;3635;09:18:43;0;50	12887;8	65021;0;0;64;
$GPXUP;3635;09:18:44;0;50	12883;8	65045;0;0;65;
$GPXUP;3635;09:18:45;0;50	12881;8	6507;0;0;65;
$GPXUP;3635;09:18:46;0;50	12882;8	65095;0;0;64;
$GPXUP;3635;09:18:47;0;50	12885;8	6512;0;0;66;
$GPXUP;3635;09:18:48;0;50	12887;8	65146;0;0;66;
$GPXUP;3635;09:18:49;0;50	12887;8	65171;0;0;64;
$GPXUP;3635;09:18:50;0;50	12884;8	65196;0;0;64;
$GPXUP;3635;09:18:51;0;50	1288;8	6522;0;0;64;
$GPXUP;3635;09:18:52;0;50	12878;8	65245;0;0;66;
$GPXUP;3635;09:18:53;0;50	12877;8	65272;0;0;68;
$GPXUP;3635;09:18:54;0;50	12878;8	65298;0;0;68;
$GPXUP;3635;09:18:55;0;50	12878;8	65324;0;0;65;
$GPXUP;3635;09:18:56;0;50	12875;8	65349;0;0;65;
$GPXUP;3635;09:18:57;0;50	1287;8	65373;0;0;66;
$GPXUP;3635;09:18:58;0;50	12862;8	65395;0;0;65;
$GPXUP;3635;09:18:59;0;50	12853;8	65417;0;0;65;
$GPXUP;3635;09:19:00;0;50	12845;8	65439;0;0;65;
$GPXUP;3635;09:19:01;0;50	12839;8	65462;0;0;65;
$GPXUP;3635;09:19:02;0;50	12833;8	65486;0;0;66;
$GPXUP;3635;09:19:03;0;50	12828;8	65511;0;0;66;
$GPXUP;3635;09:19:04;0;50	12821;8	65534;0;0;65;
$GPXUP;3635;09:19:05;0;50	12812;8	65554;0;0;62;
$GPXUP;3635;09:19:06;0;50	12801;8	6557;0;0;60;
$GPXUP;3635;09:19:07;0;50	12789;8	65584;0;0;59;
$GPXUP;3635;09:19:08;0;50	12778;8	656;0;0;59;
$GPXUP;3635;09:19:09;0;50	12769;8	65618;0;0;59;
$GPXUP;3635;09:19:10;0;50	12762;8	65637;0;0;59;
$GPXUP;3635;09:19:11;0;50	12755;8	65658;0;0;58;
$GPXUP;3635;09:19:12;0;50	12747;8	65676;0;0;57;
$GPXUP;3635;09:19:13;0;50	12737;8	65693;0;0;58;
$GPXUP;3635;09:19:14;0;50	12727;8	6571;0;0;59;
$GPXUP;3635;09:19:15;0;50	12717;8	65727;0;0;62;
$GPXUP;3635;09:19:16;0;50	12706;8	65745;0;0;63;
$GPXUP;3635;09:19:17;0;50	12696;8	65763;0;0;64;
$GPXUP;3635;09:19:18;0;50	12686;8	65783;0;0;64;
$GPXUP;3635;09:19:19;0;50	12678;8	65804;0;0;64;
$GPXUP;3635;09:19:20;0;50	12669;8	65825;0;0;63;
$GPXUP;3635;09:19:21;0;50	12659;8	65843;0;0;60;
$GPXUP;3635;09:19:22;0;50	12646;8	65855;0;0;59;
$GPXUP;3635;09:19:23;0;50	12631;8	65858;0;0;61;
$GPXUP;3635;09:19:24;0;50	12616;8	65852;0;0;60;
$GPXUP;3635;09:19:25;0;50	12601;8	65846;0;0;59;
$GPXUP;3635;09:19:26;0;50	12586;8	65842;0;0;57;
$GPXUP;3635;09:19:27;0;50	12574;8	65854;0;0;60;
$GPXUP;3635;09:19:28;0;50	12565;8	65872;0;0;58;
$GPXUP;3635;09:19:29;0;50	12559;8	65892;0;0;57;
$GPXUP;3635;09:19:30;0;50	12552;8	65911;0;0;54;
$GPXUP;3635;09:19:31;0;50	12544;8	65927;0;0;53;
$GPXUP;3635;09:19:32;0;50	12535;8	65933;0;0;41;
$GPXUP;3635;09:19:33;0;50	12524;8	65922;0;0;41;
$GPXUP;3635;09:19:34;0;50	12518;8	65907;0;0;36;
$GPXUP;3635;09:19:35;0;50	1252;8	65882;0;0;39;
$GPXUP;3635;09:19:36;0;50	12528;8	65862;0;0;42;
$GPXUP;3635;09:19:37;0;50	12544;8	65849;0;0;49;
$GPXUP;3635;09:19:38;0;50	12564;8	65848;0;0;53;
$GPXUP;3635;09:19:39;0;50	1258;8	65859;0;0;59;
$GPXUP;3635;09:19:40;0;50	12588;8	65878;0;0;47;
$GPXUP;3635;09:19:41;0;50	12588;8	65899;0;0;46;
$GPXUP;3635;09:19:42;0;50	12582;8	65916;0;0;35;
$GPXUP;3635;09:19:43;0;50	1257;8	6592;0;0;24;
$GPXUP;3635;09:19:44;0;50	12558;8	65911;0;0;33;
$GPXUP;3635;09:19:45;0;50	12553;8	65893;0;0;39;
$GPXUP;3635;09:19:46;0;50	12554;8	65879;0;0;30;
$GPXUP;3635;09:19:47;0;50	1256;8	65868;0;0;21;
$GPXUP;3635;09:19:48;0;50	12572;8	65866;0;0;24;
$GPXUP;3635;09:19:49;0;50	1258;8	65877;0;0;30;
$GPXUP;3635;09:19:50;0;50	1258;8	65894;0;0;32;
$GPXUP;3635;09:19:51;0;50	12572;8	65906;0;0;28;
$GPXUP;3635;09:19:52;0;50	12561;8	65906;0;0;20;
$GPXUP;3635;09:19:53;0;50	12553;8	65897;0;0;28;
$GPXUP;3635;09:19:54;0;50	12551;8	65883;0;0;28;
$GPXUP;3635;09:19:55;0;50	12557;8	65881;0;0;13;
$GPXUP;3635;09:19:56;0;50	12561;8	65887;0;0;6;
$GPXUP;3635;09:19:57;0;50	12561;8	65892;0;0;8;
$GPXUP;3635;09:19:58;0;50	1256;8	65896;0;0;6;
$GPXUP;3635;09:19:59;0;50	12558;8	65898;0;0;3;
$GPXUP;3635;09:20:00;0;50	12558;8	65898;0;0;1;
$GPXUP;3635;09:20:01;0;50	12557;8	65898;0;0;1;
$GPXUP;3635;09:20:02;0;50	12557;8	65898;0;0;0;
