# Supplementary material for: Pigeon Navigation: Different Routes Lead to Frankfurt
Source: PLoS One. 2014 Nov 12;9(11):e112439. doi: 10.1371/journal.pone.0112439 (PMC4229201; doi:10.1371/journal.pone.0112439)
Supplement: File S4 — Files containing the original track data and a ‘Read me’ explaining the data format. (ZIP) [file pone.0112439.s004.zip › S-KST/090804xup06_249.log]

$GPXUP;3635;08:19:05;0;49	96931;8	43534;0;0;0;
$GPXUP;3635;08:19:06;0;49	96931;8	43534;0;0;8;
$GPXUP;3635;08:19:07;0;49	9693;8	43539;0;0;26;
$GPXUP;3635;08:19:08;0;49	96933;8	43552;0;0;45;
$GPXUP;3635;08:19:09;0;49	96938;8	43568;0;0;48;
$GPXUP;3635;08:19:10;0;49	96945;8	43583;0;0;47;
$GPXUP;3635;08:19:11;0;49	96955;8	43595;0;0;50;
$GPXUP;3635;08:19:12;0;49	96966;8	43604;0;0;50;
$GPXUP;3635;08:19:13;0;49	96978;8	4361;0;0;50;
$GPXUP;3635;08:19:14;0;49	96991;8	43616;0;0;50;
$GPXUP;3635;08:19:15;0;49	97002;8	43625;0;0;50;
$GPXUP;3635;08:19:16;0;49	97011;8	43638;0;0;51;
$GPXUP;3635;08:19:17;0;49	97018;8	43655;0;0;52;
$GPXUP;3635;08:19:18;0;49	97021;8	43674;0;0;50;
$GPXUP;3635;08:19:19;0;49	97021;8	43692;0;0;46;
$GPXUP;3635;08:19:20;0;49	97018;8	43708;0;0;42;
$GPXUP;3635;08:19:21;0;49	97011;8	4372;0;0;37;
$GPXUP;3635;08:19:22;0;49	97004;8	43728;0;0;38;
$GPXUP;3635;08:19:23;0;49	96994;8	43731;0;0;41;
$GPXUP;3635;08:19:24;0;49	96982;8	43728;0;0;49;
$GPXUP;3635;08:19:25;0;49	96972;8	43716;0;0;54;
$GPXUP;3635;08:19:26;0;49	96963;8	437;0;0;53;
$GPXUP;3635;08:19:27;0;49	96957;8	43681;0;0;54;
$GPXUP;3635;08:19:28;0;49	96955;8	43661;0;0;53;
$GPXUP;3635;08:19:29;0;49	96958;8	4364;0;0;54;
$GPXUP;3635;08:19:30;0;49	96964;8	43621;0;0;57;
$GPXUP;3635;08:19:31;0;49	96975;8	43606;0;0;60;
$GPXUP;3635;08:19:32;0;49	9699;8	43598;0;0;58;
$GPXUP;3635;08:19:33;0;49	97004;8	43599;0;0;54;
$GPXUP;3635;08:19:34;0;49	97016;8	43606;0;0;53;
$GPXUP;3635;08:19:35;0;49	97026;8	4362;0;0;53;
$GPXUP;3635;08:19:36;0;49	97034;8	43636;0;0;50;
$GPXUP;3635;08:19:37;0;49	97039;8	43653;0;0;47;
$GPXUP;3635;08:19:38;0;49	97042;8	4367;0;0;43;
$GPXUP;3635;08:19:39;0;49	97046;8	43686;0;0;43;
$GPXUP;3635;08:19:40;0;49	9705;8	43702;0;0;44;
$GPXUP;3635;08:19:41;0;49	97054;8	43717;0;0;47;
$GPXUP;3635;08:19:42;0;49	97059;8	43734;0;0;55;
$GPXUP;3635;08:19:43;0;49	97059;8	43754;0;0;58;
$GPXUP;3635;08:19:44;0;49	9705;8	4377;0;0;54;
$GPXUP;3635;08:19:45;0;49	97038;8	43774;0;0;50;
$GPXUP;3635;08:19:46;0;49	97026;8	4377;0;0;46;
$GPXUP;3635;08:19:47;0;49	97015;8	4376;0;0;49;
$GPXUP;3635;08:19:48;0;49	9701;8	43743;0;0;54;
$GPXUP;3635;08:19:49;0;49	97009;8	43721;0;0;64;
$GPXUP;3635;08:19:50;0;49	97017;8	43699;0;0;65;
$GPXUP;3635;08:19:51;0;49	97029;8	4368;0;0;63;
$GPXUP;3635;08:19:52;0;49	97041;8	43666;0;0;60;
$GPXUP;3635;08:19:53;0;49	97054;8	43656;0;0;58;
$GPXUP;3635;08:19:54;0;49	97068;8	4365;0;0;60;
$GPXUP;3635;08:19:55;0;49	97082;8	43652;0;0;56;
$GPXUP;3635;08:19:56;0;49	97094;8	43663;0;0;53;
$GPXUP;3635;08:19:57;0;49	97101;8	4368;0;0;50;
$GPXUP;3635;08:19:58;0;49	97105;8	43698;0;0;51;
$GPXUP;3635;08:19:59;0;49	97105;8	43718;0;0;52;
$GPXUP;3635;08:20:00;0;49	97102;8	43738;0;0;53;
$GPXUP;3635;08:20:01;0;49	97099;8	43758;0;0;53;
$GPXUP;3635;08:20:02;0;49	97094;8	43778;0;0;52;
$GPXUP;3635;08:20:03;0;49	97094;8	43797;0;0;49;
$GPXUP;3635;08:20:04;0;49	971;8	43814;0;0;52;
$GPXUP;3635;08:20:05;0;49	97111;8	43825;0;0;52;
$GPXUP;3635;08:20:06;0;49	97123;8	43829;0;0;53;
$GPXUP;3635;08:20:07;0;49	97136;8	43824;0;0;57;
$GPXUP;3635;08:20:08;0;49	97148;8	43812;0;0;60;
$GPXUP;3635;08:20:09;0;49	97158;8	43793;0;0;62;
$GPXUP;3635;08:20:10;0;49	97166;8	43772;0;0;63;
$GPXUP;3635;08:20:11;0;49	97172;8	43749;0;0;64;
$GPXUP;3635;08:20:12;0;49	97177;8	43725;0;0;64;
$GPXUP;3635;08:20:13;0;49	97179;8	437;0;0;64;
$GPXUP;3635;08:20:14;0;49	97178;8	43676;0;0;61;
$GPXUP;3635;08:20:15;0;49	97171;8	43655;0;0;62;
$GPXUP;3635;08:20:16;0;49	97163;8	43636;0;0;56;
$GPXUP;3635;08:20:17;0;49	97154;8	43622;0;0;49;
$GPXUP;3635;08:20:18;0;49	97143;8	43613;0;0;45;
$GPXUP;3635;08:20:19;0;49	97132;8	43612;0;0;46;
$GPXUP;3635;08:20:20;0;49	9712;8	43618;0;0;47;
$GPXUP;3635;08:20:21;0;49	97112;8	43632;0;0;47;
$GPXUP;3635;08:20:22;0;49	97109;8	43649;0;0;47;
$GPXUP;3635;08:20:23;0;49	97109;8	43668;0;0;50;
$GPXUP;3635;08:20:24;0;49	97112;8	43687;0;0;50;
$GPXUP;3635;08:20:25;0;49	97118;8	43703;0;0;47;
$GPXUP;3635;08:20:26;0;49	97127;8	43714;0;0;52;
$GPXUP;3635;08:20:27;0;49	9714;8	43716;0;0;59;
$GPXUP;3635;08:20:28;0;49	97153;8	43707;0;0;60;
$GPXUP;3635;08:20:29;0;49	97165;8	43692;0;0;61;
$GPXUP;3635;08:20:30;0;49	97176;8	43676;0;0;62;
$GPXUP;3635;08:20:31;0;49	97189;8	43663;0;0;60;
$GPXUP;3635;08:20:32;0;49	97202;8	43654;0;0;60;
$GPXUP;3635;08:20:33;0;49	97217;8	43653;0;0;59;
$GPXUP;3635;08:20:34;0;49	97231;8	43661;0;0;57;
$GPXUP;3635;08:20:35;0;49	97241;8	43676;0;0;55;
$GPXUP;3635;08:20:36;0;49	97247;8	43695;0;0;52;
$GPXUP;3635;08:20:37;0;49	97252;8	43714;0;0;52;
$GPXUP;3635;08:20:38;0;49	97259;8	43731;0;0;53;
$GPXUP;3635;08:20:39;0;49	97271;8	43743;0;0;60;
$GPXUP;3635;08:20:40;0;49	97286;8	43746;0;0;62;
$GPXUP;3635;08:20:41;0;49	97301;8	43744;0;0;64;
$GPXUP;3635;08:20:42;0;49	97316;8	43738;0;0;64;
$GPXUP;3635;08:20:43;0;49	97332;8	43734;0;0;61;
$GPXUP;3635;08:20:44;0;49	97347;8	43734;0;0;60;
$GPXUP;3635;08:20:45;0;49	97362;8	43733;0;0;60;
$GPXUP;3635;08:20:46;0;49	97378;8	43732;0;0;60;
$GPXUP;3635;08:20:47;0;49	97393;8	43732;0;0;60;
$GPXUP;3635;08:20:48;0;49	97408;8	43732;0;0;60;
$GPXUP;3635;08:20:49;0;49	97423;8	43731;0;0;60;
$GPXUP;3635;08:20:50;0;49	97438;8	4373;0;0;58;
$GPXUP;3635;08:20:51;0;49	97452;8	4373;0;0;57;
$GPXUP;3635;08:20:52;0;49	97467;8	43727;0;0;58;
$GPXUP;3635;08:20:53;0;49	97481;8	43722;0;0;58;
$GPXUP;3635;08:20:54;0;49	97496;8	43721;0;0;60;
$GPXUP;3635;08:20:55;0;49	97511;8	43722;0;0;59;
$GPXUP;3635;08:20:56;0;49	97526;8	43722;0;0;63;
$GPXUP;3635;08:20:57;0;49	9754;8	43727;0;0;58;
$GPXUP;3635;08:20:58;0;49	97554;8	43736;0;0;58;
$GPXUP;3635;08:20:59;0;49	97564;8	43749;0;0;59;
$GPXUP;3635;08:21:00;0;49	97572;8	43768;0;0;59;
$GPXUP;3635;08:21:01;0;49	97578;8	4379;0;0;60;
$GPXUP;3635;08:21:02;0;49	97582;8	43812;0;0;60;
$GPXUP;3635;08:21:03;0;49	97581;8	43835;0;0;58;
$GPXUP;3635;08:21:04;0;49	97576;8	43856;0;0;55;
$GPXUP;3635;08:21:05;0;49	97568;8	43873;0;0;54;
$GPXUP;3635;08:21:06;0;49	97557;8	43885;0;0;52;
$GPXUP;3635;08:21:07;0;49	97544;8	4389;0;0;58;
$GPXUP;3635;08:21:08;0;49	97529;8	43886;0;0;58;
$GPXUP;3635;08:21:09;0;49	97517;8	43874;0;0;54;
$GPXUP;3635;08:21:10;0;49	97507;8	4386;0;0;53;
$GPXUP;3635;08:21:11;0;49	97497;8	43846;0;0;51;
$GPXUP;3635;08:21:12;0;49	97484;8	43834;0;0;62;
$GPXUP;3635;08:21:13;0;49	97471;8	43819;0;0;70;
$GPXUP;3635;08:21:14;0;49	9746;8	43798;0;0;69;
$GPXUP;3635;08:21:15;0;49	97451;8	43774;0;0;70;
$GPXUP;3635;08:21:16;0;49	97446;8	43748;0;0;71;
$GPXUP;3635;08:21:17;0;49	97441;8	4372;0;0;67;
$GPXUP;3635;08:21:18;0;49	97444;8	43695;0;0;65;
$GPXUP;3635;08:21:19;0;49	97455;8	43677;0;0;64;
$GPXUP;3635;08:21:20;0;49	97469;8	43664;0;0;65;
$GPXUP;3635;08:21:21;0;49	97484;8	43655;0;0;66;
$GPXUP;3635;08:21:22;0;49	975;8	43652;0;0;65;
$GPXUP;3635;08:21:23;0;49	97517;8	43656;0;0;65;
$GPXUP;3635;08:21:24;0;49	97532;8	43664;0;0;63;
$GPXUP;3635;08:21:25;0;49	97548;8	43672;0;0;62;
$GPXUP;3635;08:21:26;0;49	97563;8	43678;0;0;62;
$GPXUP;3635;08:21:27;0;49	97579;8	4368;0;0;63;
$GPXUP;3635;08:21:28;0;49	97594;8	43682;0;0;61;
$GPXUP;3635;08:21:29;0;49	97609;8	43685;0;0;60;
$GPXUP;3635;08:21:30;0;49	97623;8	4369;0;0;56;
$GPXUP;3635;08:21:31;0;49	97637;8	43698;0;0;55;
$GPXUP;3635;08:21:32;0;49	97648;8	4371;0;0;55;
$GPXUP;3635;08:21:33;0;49	97658;8	43724;0;0;55;
$GPXUP;3635;08:21:34;0;49	97668;8	43739;0;0;57;
$GPXUP;3635;08:21:35;0;49	9768;8	43753;0;0;62;
$GPXUP;3635;08:21:36;0;49	97692;8	43768;0;0;62;
$GPXUP;3635;08:21:37;0;49	97703;8	43784;0;0;61;
$GPXUP;3635;08:21:38;0;49	97713;8	43802;0;0;60;
$GPXUP;3635;08:21:39;0;49	97722;8	43821;0;0;57;
$GPXUP;3635;08:21:40;0;49	9773;8	4384;0;0;60;
$GPXUP;3635;08:21:41;0;49	97738;8	43859;0;0;60;
$GPXUP;3635;08:21:42;0;49	97748;8	43878;0;0;60;
$GPXUP;3635;08:21:43;0;49	97759;8	43894;0;0;62;
$GPXUP;3635;08:21:44;0;49	97773;8	43906;0;0;65;
$GPXUP;3635;08:21:45;0;49	97788;8	43913;0;0;65;
$GPXUP;3635;08:21:46;0;49	97805;8	43917;0;0;65;
$GPXUP;3635;08:21:47;0;49	97821;8	43917;0;0;63;
$GPXUP;3635;08:21:48;0;49	97837;8	43916;0;0;61;
$GPXUP;3635;08:21:49;0;49	97852;8	43916;0;0;58;
$GPXUP;3635;08:21:50;0;49	97866;8	4392;0;0;58;
$GPXUP;3635;08:21:51;0;49	9788;8	43927;0;0;56;
$GPXUP;3635;08:21:52;0;49	97892;8	43937;0;0;56;
$GPXUP;3635;08:21:53;0;49	97904;8	43948;0;0;56;
$GPXUP;3635;08:21:54;0;49	97915;8	43962;0;0;54;
$GPXUP;3635;08:21:55;0;49	97922;8	43979;0;0;55;
$GPXUP;3635;08:21:56;0;49	97926;8	44;0;0;60;
$GPXUP;3635;08:21:57;0;49	9793;8	44022;0;0;60;
$GPXUP;3635;08:21:58;0;49	97937;8	44043;0;0;60;
$GPXUP;3635;08:21:59;0;49	97946;8	44061;0;0;60;
$GPXUP;3635;08:22:00;0;49	97959;8	44074;0;0;58;
$GPXUP;3635;08:22:01;0;49	97972;8	44082;0;0;58;
$GPXUP;3635;08:22:02;0;49	97986;8	4409;0;0;57;
$GPXUP;3635;08:22:03;0;49	98;8	44096;0;0;56;
$GPXUP;3635;08:22:04;0;49	98013;8	44101;0;0;54;
$GPXUP;3635;08:22:05;0;49	98026;8	44104;0;0;57;
$GPXUP;3635;08:22:06;0;49	98041;8	44105;0;0;62;
$GPXUP;3635;08:22:07;0;49	98056;8	44109;0;0;65;
$GPXUP;3635;08:22:08;0;49	98072;8	44118;0;0;65;
$GPXUP;3635;08:22:09;0;49	98083;8	44133;0;0;63;
$GPXUP;3635;08:22:10;0;49	98089;8	44154;0;0;65;
$GPXUP;3635;08:22:11;0;49	98092;8	4418;0;0;70;
$GPXUP;3635;08:22:12;0;49	98096;8	44207;0;0;72;
$GPXUP;3635;08:22:13;0;49	98098;8	44235;0;0;71;
$GPXUP;3635;08:22:14;0;49	98098;8	44262;0;0;69;
$GPXUP;3635;08:22:15;0;49	98094;8	44288;0;0;66;
$GPXUP;3635;08:22:16;0;49	98089;8	44313;0;0;67;
$GPXUP;3635;08:22:17;0;49	98085;8	44337;0;0;61;
$GPXUP;3635;08:22:18;0;49	98088;8	44358;0;0;57;
$GPXUP;3635;08:22:19;0;49	98098;8	44372;0;0;57;
$GPXUP;3635;08:22:20;0;49	98111;8	44378;0;0;58;
$GPXUP;3635;08:22:21;0;49	98126;8	44378;0;0;60;
$GPXUP;3635;08:22:22;0;49	98141;8	44373;0;0;63;
$GPXUP;3635;08:22:23;0;49	98156;8	44366;0;0;63;
$GPXUP;3635;08:22:24;0;49	98172;8	44359;0;0;64;
$GPXUP;3635;08:22:25;0;49	98186;8	44352;0;0;62;
$GPXUP;3635;08:22:26;0;49	98202;8	44348;0;0;60;
$GPXUP;3635;08:22:27;0;49	98216;8	44343;0;0;60;
$GPXUP;3635;08:22:28;0;49	98231;8	44339;0;0;63;
$GPXUP;3635;08:22:29;0;49	98247;8	44332;0;0;65;
$GPXUP;3635;08:22:30;0;49	98262;8	44322;0;0;64;
$GPXUP;3635;08:22:31;0;49	98274;8	44306;0;0;67;
$GPXUP;3635;08:22:32;0;49	98285;8	44286;0;0;67;
$GPXUP;3635;08:22:33;0;49	98295;8	44265;0;0;66;
$GPXUP;3635;08:22:34;0;49	98303;8	44242;0;0;65;
$GPXUP;3635;08:22:35;0;49	98312;8	44223;0;0;64;
$GPXUP;3635;08:22:36;0;49	98326;8	44208;0;0;63;
$GPXUP;3635;08:22:37;0;49	9834;8	442;0;0;62;
$GPXUP;3635;08:22:38;0;49	98355;8	44199;0;0;58;
$GPXUP;3635;08:22:39;0;49	98368;8	44209;0;0;61;
$GPXUP;3635;08:22:40;0;49	98377;8	44228;0;0;61;
$GPXUP;3635;08:22:41;0;49	98381;8	4425;0;0;56;
$GPXUP;3635;08:22:42;0;49	98382;8	44272;0;0;54;
$GPXUP;3635;08:22:43;0;49	98384;8	44293;0;0;50;
$GPXUP;3635;08:22:44;0;49	98386;8	44312;0;0;51;
$GPXUP;3635;08:22:45;0;49	98388;8	44333;0;0;52;
$GPXUP;3635;08:22:46;0;49	98392;8	44352;0;0;54;
$GPXUP;3635;08:22:47;0;49	98397;8	44372;0;0;55;
$GPXUP;3635;08:22:48;0;49	98398;8	44392;0;0;55;
$GPXUP;3635;08:22:49;0;49	98396;8	44414;0;0;53;
$GPXUP;3635;08:22:50;0;49	98391;8	44433;0;0;52;
$GPXUP;3635;08:22:51;0;49	98387;8	44452;0;0;54;
$GPXUP;3635;08:22:52;0;49	98386;8	44474;0;0;59;
$GPXUP;3635;08:22:53;0;49	98386;8	44497;0;0;58;
$GPXUP;3635;08:22:54;0;49	98389;8	44518;0;0;57;
$GPXUP;3635;08:22:55;0;49	98395;8	44539;0;0;57;
$GPXUP;3635;08:22:56;0;49	984;8	4456;0;0;58;
$GPXUP;3635;08:22:57;0;49	98408;8	44578;0;0;54;
$GPXUP;3635;08:22:58;0;49	98416;8	44595;0;0;53;
$GPXUP;3635;08:22:59;0;49	98424;8	4461;0;0;53;
$GPXUP;3635;08:23:00;0;49	98432;8	44626;0;0;54;
$GPXUP;3635;08:23:01;0;49	9844;8	44644;0;0;55;
$GPXUP;3635;08:23:02;0;49	98448;8	44662;0;0;54;
$GPXUP;3635;08:23:03;0;49	98456;8	4468;0;0;56;
$GPXUP;3635;08:23:04;0;49	98464;8	44697;0;0;56;
$GPXUP;3635;08:23:05;0;49	98473;8	44714;0;0;57;
$GPXUP;3635;08:23:06;0;49	98482;8	44731;0;0;53;
$GPXUP;3635;08:23:07;0;49	98493;8	44744;0;0;56;
$GPXUP;3635;08:23:08;0;49	98505;8	44755;0;0;61;
$GPXUP;3635;08:23:09;0;49	98519;8	44764;0;0;60;
$GPXUP;3635;08:23:10;0;49	98534;8	4477;0;0;62;
$GPXUP;3635;08:23:11;0;49	9855;8	44772;0;0;61;
$GPXUP;3635;08:23:12;0;49	98565;8	44766;0;0;62;
$GPXUP;3635;08:23:13;0;49	9858;8	44758;0;0;62;
$GPXUP;3635;08:23:14;0;49	98595;8	4475;0;0;62;
$GPXUP;3635;08:23:15;0;49	98609;8	44741;0;0;56;
$GPXUP;3635;08:23:16;0;49	98622;8	44731;0;0;55;
$GPXUP;3635;08:23:17;0;49	98632;8	44716;0;0;58;
$GPXUP;3635;08:23:18;0;49	98641;8	44697;0;0;60;
$GPXUP;3635;08:23:19;0;49	98649;8	44677;0;0;62;
$GPXUP;3635;08:23:20;0;49	98654;8	44654;0;0;61;
$GPXUP;3635;08:23:21;0;49	98654;8	44631;0;0;60;
$GPXUP;3635;08:23:22;0;49	98651;8	44609;0;0;57;
$GPXUP;3635;08:23:23;0;49	98642;8	44592;0;0;56;
$GPXUP;3635;08:23:24;0;49	9863;8	44582;0;0;58;
$GPXUP;3635;08:23:25;0;49	98615;8	44579;0;0;58;
$GPXUP;3635;08:23:26;0;49	98602;8	44585;0;0;57;
$GPXUP;3635;08:23:27;0;49	9859;8	44597;0;0;56;
$GPXUP;3635;08:23:28;0;49	9858;8	4461;0;0;54;
$GPXUP;3635;08:23:29;0;49	9857;8	44626;0;0;53;
$GPXUP;3635;08:23:30;0;49	98562;8	44641;0;0;52;
$GPXUP;3635;08:23:31;0;49	98553;8	44656;0;0;50;
$GPXUP;3635;08:23:32;0;49	98544;8	4467;0;0;50;
$GPXUP;3635;08:23:33;0;49	98535;8	44682;0;0;50;
$GPXUP;3635;08:23:34;0;49	98525;8	44695;0;0;48;
$GPXUP;3635;08:23:35;0;49	98516;8	44706;0;0;48;
$GPXUP;3635;08:23:36;0;49	98505;8	44714;0;0;50;
$GPXUP;3635;08:23:37;0;49	98493;8	44724;0;0;53;
$GPXUP;3635;08:23:38;0;49	98482;8	4474;0;0;58;
$GPXUP;3635;08:23:39;0;49	98475;8	4476;0;0;62;
$GPXUP;3635;08:23:40;0;49	9847;8	44782;0;0;62;
$GPXUP;3635;08:23:41;0;49	98465;8	44806;0;0;60;
$GPXUP;3635;08:23:42;0;49	98464;8	44828;0;0;57;
$GPXUP;3635;08:23:43;0;49	98464;8	44852;0;0;58;
$GPXUP;3635;08:23:44;0;49	98462;8	44874;0;0;55;
$GPXUP;3635;08:23:45;0;49	98455;8	44892;0;0;56;
$GPXUP;3635;08:23:46;0;49	98445;8	44905;0;0;55;
$GPXUP;3635;08:23:47;0;49	98432;8	44913;0;0;53;
$GPXUP;3635;08:23:48;0;49	98419;8	44916;0;0;54;
$GPXUP;3635;08:23:49;0;49	98405;8	44914;0;0;55;
$GPXUP;3635;08:23:50;0;49	98392;8	44908;0;0;54;
$GPXUP;3635;08:23:51;0;49	98381;8	44894;0;0;57;
$GPXUP;3635;08:23:52;0;49	98373;8	44876;0;0;58;
$GPXUP;3635;08:23:53;0;49	98365;8	44856;0;0;59;
$GPXUP;3635;08:23:54;0;49	98357;8	44837;0;0;61;
$GPXUP;3635;08:23:54;0;49	98348;8	44815;0;0;62;
$GPXUP;3635;08:23:55;0;49	98341;8	44794;0;0;63;
$GPXUP;3635;08:23:56;0;49	98334;8	44771;0;0;63;
$GPXUP;3635;08:23:57;0;49	98325;8	44749;0;0;65;
$GPXUP;3635;08:23:58;0;49	98315;8	44729;0;0;64;
$GPXUP;3635;08:23:59;0;49	98303;8	44714;0;0;59;
$GPXUP;3635;08:24:00;0;49	98292;8	447;0;0;56;
$GPXUP;3635;08:24:01;0;49	98281;8	44687;0;0;53;
$GPXUP;3635;08:24:02;0;49	9827;8	44675;0;0;57;
$GPXUP;3635;08:24:03;0;49	98258;8	44663;0;0;58;
$GPXUP;3635;08:24:04;0;49	98245;8	44653;0;0;56;
$GPXUP;3635;08:24:05;0;49	98233;8	44645;0;0;53;
$GPXUP;3635;08:24:06;0;49	98224;8	44632;0;0;55;
$GPXUP;3635;08:24:07;0;49	98215;8	44612;0;0;63;
$GPXUP;3635;08:24:08;0;49	98207;8	4459;0;0;67;
$GPXUP;3635;08:24:09;0;49	982;8	44565;0;0;70;
$GPXUP;3635;08:24:10;0;49	98195;8	44539;0;0;69;
$GPXUP;3635;08:24:11;0;49	9819;8	44514;0;0;66;
$GPXUP;3635;08:24:12;0;49	98185;8	44492;0;0;61;
$GPXUP;3635;08:24:13;0;49	98179;8	44472;0;0;55;
$GPXUP;3635;08:24:14;0;49	98175;8	44452;0;0;55;
$GPXUP;3635;08:24:15;0;49	98169;8	44432;0;0;54;
$GPXUP;3635;08:24:16;0;49	98163;8	44412;0;0;57;
$GPXUP;3635;08:24:17;0;49	98156;8	44393;0;0;58;
$GPXUP;3635;08:24:18;0;49	98146;8	44376;0;0;63;
$GPXUP;3635;08:24:19;0;49	98134;8	44358;0;0;65;
$GPXUP;3635;08:24:20;0;49	98122;8	44341;0;0;66;
$GPXUP;3635;08:24:21;0;49	98109;8	44325;0;0;66;
$GPXUP;3635;08:24:22;0;49	98097;8	44309;0;0;63;
$GPXUP;3635;08:24:23;0;49	98085;8	44295;0;0;61;
$GPXUP;3635;08:24:24;0;49	98072;8	44284;0;0;59;
$GPXUP;3635;08:24:25;0;49	98058;8	44276;0;0;58;
$GPXUP;3635;08:24:26;0;49	98044;8	4427;0;0;58;
$GPXUP;3635;08:24:27;0;49	98031;8	44259;0;0;60;
$GPXUP;3635;08:24:28;0;49	9802;8	44242;0;0;60;
$GPXUP;3635;08:24:29;0;49	98011;8	44224;0;0;59;
$GPXUP;3635;08:24:30;0;49	98003;8	44204;0;0;59;
$GPXUP;3635;08:24:31;0;49	97994;8	44186;0;0;60;
$GPXUP;3635;08:24:32;0;49	97982;8	44168;0;0;62;
$GPXUP;3635;08:24:33;0;49	97972;8	4415;0;0;66;
$GPXUP;3635;08:24:34;0;49	97962;8	44129;0;0;67;
$GPXUP;3635;08:24:35;0;49	97954;8	44104;0;0;67;
$GPXUP;3635;08:24:36;0;49	97947;8	44081;0;0;66;
$GPXUP;3635;08:24:37;0;49	97938;8	4406;0;0;63;
$GPXUP;3635;08:24:38;0;49	97928;8	44043;0;0;63;
$GPXUP;3635;08:24:39;0;49	97916;8	44027;0;0;63;
$GPXUP;3635;08:24:40;0;49	97904;8	44009;0;0;65;
$GPXUP;3635;08:24:41;0;49	97892;8	4399;0;0;68;
$GPXUP;3635;08:24:42;0;49	97884;8	43968;0;0;68;
$GPXUP;3635;08:24:43;0;49	97877;8	43944;0;0;63;
$GPXUP;3635;08:24:44;0;49	97873;8	43919;0;0;65;
$GPXUP;3635;08:24:45;0;49	97868;8	43895;0;0;66;
$GPXUP;3635;08:24:46;0;49	97862;8	43872;0;0;63;
$GPXUP;3635;08:24:47;0;49	97856;8	43851;0;0;58;
$GPXUP;3635;08:24:48;0;49	9785;8	43832;0;0;53;
$GPXUP;3635;08:24:49;0;49	97843;8	43814;0;0;54;
$GPXUP;3635;08:24:50;0;49	97836;8	43797;0;0;53;
$GPXUP;3635;08:24:51;0;49	97828;8	43781;0;0;52;
$GPXUP;3635;08:24:52;0;49	97817;8	43769;0;0;51;
$GPXUP;3635;08:24:53;0;49	97806;8	43761;0;0;53;
$GPXUP;3635;08:24:54;0;49	97793;8	43756;0;0;53;
$GPXUP;3635;08:24:55;0;49	9778;8	43752;0;0;53;
$GPXUP;3635;08:24:56;0;49	97767;8	43745;0;0;54;
$GPXUP;3635;08:24:57;0;49	97754;8	4374;0;0;53;
$GPXUP;3635;08:24:58;0;49	97742;8	43738;0;0;53;
$GPXUP;3635;08:24:59;0;49	97729;8	43737;0;0;48;
$GPXUP;3635;08:25:00;0;49	97717;8	43732;0;0;49;
$GPXUP;3635;08:25:01;0;49	97706;8	43725;0;0;50;
$GPXUP;3635;08:25:02;0;49	97695;8	43719;0;0;48;
$GPXUP;3635;08:25:03;0;49	97683;8	43714;0;0;48;
$GPXUP;3635;08:25:04;0;49	97671;8	43708;0;0;48;
$GPXUP;3635;08:25:05;0;49	9766;8	43702;0;0;51;
$GPXUP;3635;08:25:06;0;49	97648;8	43695;0;0;48;
$GPXUP;3635;08:25:07;0;49	97637;8	43693;0;0;48;
$GPXUP;3635;08:25:08;0;49	97625;8	43699;0;0;51;
$GPXUP;3635;08:25:09;0;49	97613;8	43711;0;0;56;
$GPXUP;3635;08:25:10;0;49	97602;8	43725;0;0;59;
$GPXUP;3635;08:25:11;0;49	9759;8	43741;0;0;57;
$GPXUP;3635;08:25:12;0;49	9758;8	43757;0;0;53;
$GPXUP;3635;08:25:13;0;49	9757;8	43773;0;0;57;
$GPXUP;3635;08:25:14;0;49	97561;8	43791;0;0;59;
$GPXUP;3635;08:25:15;0;49	9755;8	43805;0;0;61;
$GPXUP;3635;08:25:16;0;49	97537;8	43815;0;0;57;
$GPXUP;3635;08:25:17;0;49	97523;8	43816;0;0;60;
$GPXUP;3635;08:25:18;0;49	97509;8	43807;0;0;58;
$GPXUP;3635;08:25:19;0;49	97498;8	43792;0;0;60;
$GPXUP;3635;08:25:20;0;49	97488;8	43774;0;0;60;
$GPXUP;3635;08:25:21;0;49	9748;8	43753;0;0;64;
$GPXUP;3635;08:25:22;0;49	97474;8	43728;0;0;68;
$GPXUP;3635;08:25:23;0;49	97473;8	43701;0;0;67;
$GPXUP;3635;08:25:24;0;49	97476;8	43675;0;0;65;
$GPXUP;3635;08:25:25;0;49	97486;8	43655;0;0;64;
$GPXUP;3635;08:25:26;0;49	97499;8	43638;0;0;63;
$GPXUP;3635;08:25:27;0;49	9751;8	4362;0;0;62;
$GPXUP;3635;08:25:28;0;49	97516;8	43598;0;0;63;
$GPXUP;3635;08:25:29;0;49	97521;8	43575;0;0;63;
$GPXUP;3635;08:25:30;0;49	97522;8	4355;0;0;65;
$GPXUP;3635;08:25:31;0;49	97517;8	43527;0;0;66;
$GPXUP;3635;08:25:32;0;49	97507;8	43508;0;0;66;
$GPXUP;3635;08:25:33;0;49	97492;8	43494;0;0;63;
$GPXUP;3635;08:25:34;0;49	97477;8	43489;0;0;58;
$GPXUP;3635;08:25:35;0;49	97463;8	43494;0;0;57;
$GPXUP;3635;08:25:36;0;49	97454;8	4351;0;0;59;
$GPXUP;3635;08:25:37;0;49	97452;8	43532;0;0;54;
$GPXUP;3635;08:25:38;0;49	97456;8	43551;0;0;55;
$GPXUP;3635;08:25:39;0;49	97462;8	43571;0;0;56;
$GPXUP;3635;08:25:40;0;49	97469;8	4359;0;0;53;
$GPXUP;3635;08:25:41;0;49	97478;8	43605;0;0;53;
$GPXUP;3635;08:25:42;0;49	97489;8	43618;0;0;51;
$GPXUP;3635;08:25:43;0;49	97498;8	43632;0;0;53;
$GPXUP;3635;08:25:44;0;49	97505;8	4365;0;0;54;
$GPXUP;3635;08:25:45;0;49	97508;8	4367;0;0;55;
$GPXUP;3635;08:25:46;0;49	97509;8	43691;0;0;55;
$GPXUP;3635;08:25:47;0;49	97506;8	43713;0;0;53;
$GPXUP;3635;08:25:48;0;49	97502;8	43733;0;0;55;
$GPXUP;3635;08:25:49;0;49	97498;8	43753;0;0;54;
$GPXUP;3635;08:25:50;0;49	97494;8	43773;0;0;50;
$GPXUP;3635;08:25:51;0;49	97489;8	43792;0;0;49;
$GPXUP;3635;08:25:52;0;49	97482;8	43807;0;0;49;
$GPXUP;3635;08:25:53;0;49	97474;8	4382;0;0;51;
$GPXUP;3635;08:25:54;0;49	97463;8	4383;0;0;51;
$GPXUP;3635;08:25:55;0;49	97452;8	43839;0;0;50;
$GPXUP;3635;08:25:56;0;49	97439;8	43846;0;0;52;
$GPXUP;3635;08:25:57;0;49	97426;8	43849;0;0;55;
$GPXUP;3635;08:25:58;0;49	97412;8	43848;0;0;55;
$GPXUP;3635;08:25:59;0;49	97398;8	43846;0;0;54;
$GPXUP;3635;08:26:00;0;49	97384;8	43843;0;0;56;
$GPXUP;3635;08:26:01;0;49	97369;8	4384;0;0;57;
$GPXUP;3635;08:26:02;0;49	97355;8	43837;0;0;57;
$GPXUP;3635;08:26:03;0;49	9734;8	43836;0;0;60;
$GPXUP;3635;08:26:04;0;49	97324;8	43838;0;0;64;
$GPXUP;3635;08:26:05;0;49	97308;8	4384;0;0;64;
$GPXUP;3635;08:26:06;0;49	97292;8	43844;0;0;62;
$GPXUP;3635;08:26:07;0;49	97278;8	43849;0;0;60;
$GPXUP;3635;08:26:08;0;49	97264;8	4386;0;0;59;
$GPXUP;3635;08:26:09;0;49	97254;8	43875;0;0;60;
$GPXUP;3635;08:26:10;0;49	97243;8	43894;0;0;61;
$GPXUP;3635;08:26:11;0;49	97235;8	43914;0;0;61;
$GPXUP;3635;08:26:12;0;49	97227;8	43935;0;0;60;
$GPXUP;3635;08:26:13;0;49	97219;8	43953;0;0;56;
$GPXUP;3635;08:26:14;0;49	9721;8	43968;0;0;54;
$GPXUP;3635;08:26:15;0;49	97199;8	4398;0;0;51;
$GPXUP;3635;08:26:16;0;49	97188;8	43989;0;0;51;
$GPXUP;3635;08:26:17;0;49	97175;8	43993;0;0;49;
$GPXUP;3635;08:26:18;0;49	97163;8	4399;0;0;49;
$GPXUP;3635;08:26:19;0;49	97151;8	43981;0;0;52;
$GPXUP;3635;08:26:20;0;49	97142;8	43964;0;0;54;
$GPXUP;3635;08:26:21;0;49	97134;8	43948;0;0;55;
$GPXUP;3635;08:26:22;0;49	97126;8	4393;0;0;57;
$GPXUP;3635;08:26:23;0;49	9712;8	43909;0;0;58;
$GPXUP;3635;08:26:24;0;49	97115;8	43888;0;0;57;
$GPXUP;3635;08:26:25;0;49	97111;8	43866;0;0;57;
$GPXUP;3635;08:26:26;0;49	97107;8	43844;0;0;56;
$GPXUP;3635;08:26:27;0;49	97101;8	43823;0;0;59;
$GPXUP;3635;08:26:28;0;49	97093;8	43804;0;0;57;
$GPXUP;3635;08:26:29;0;49	97084;8	43788;0;0;57;
$GPXUP;3635;08:26:30;0;49	97074;8	43773;0;0;56;
$GPXUP;3635;08:26:31;0;49	97064;8	43757;0;0;54;
$GPXUP;3635;08:26:32;0;49	97056;8	43741;0;0;52;
$GPXUP;3635;08:26:33;0;49	97051;8	43721;0;0;56;
$GPXUP;3635;08:26:34;0;49	97048;8	43698;0;0;64;
$GPXUP;3635;08:26:35;0;49	97048;8	43673;0;0;63;
$GPXUP;3635;08:26:36;0;49	97046;8	43649;0;0;60;
$GPXUP;3635;08:26:37;0;49	9704;8	43629;0;0;58;
$GPXUP;3635;08:26:38;0;49	9703;8	43612;0;0;62;
$GPXUP;3635;08:26:39;0;49	97015;8	43602;0;0;64;
$GPXUP;3635;08:26:40;0;49	97;8	43598;0;0;68;
$GPXUP;3635;08:26:41;0;49	96982;8	43596;0;0;69;
$GPXUP;3635;08:26:42;0;49	96966;8	43596;0;0;63;
$GPXUP;3635;08:26:43;0;49	96952;8	43601;0;0;56;
$GPXUP;3635;08:26:44;0;49	96941;8	43612;0;0;48;
$GPXUP;3635;08:26:45;0;49	96936;8	4363;0;0;49;
$GPXUP;3635;08:26:46;0;49	96937;8	43651;0;0;59;
$GPXUP;3635;08:26:47;0;49	96947;8	4367;0;0;62;
$GPXUP;3635;08:26:48;0;49	9696;8	43684;0;0;60;
$GPXUP;3635;08:26:49;0;49	96974;8	4369;0;0;54;
$GPXUP;3635;08:26:50;0;49	96988;8	43688;0;0;56;
$GPXUP;3635;08:26:51;0;49	97;8	43677;0;0;57;
$GPXUP;3635;08:26:52;0;49	97008;8	43658;0;0;62;
$GPXUP;3635;08:26:53;0;49	97013;8	43634;0;0;65;
$GPXUP;3635;08:26:54;0;49	97013;8	43609;0;0;64;
$GPXUP;3635;08:26:55;0;49	97011;8	43585;0;0;60;
$GPXUP;3635;08:26:56;0;49	97006;8	43564;0;0;57;
$GPXUP;3635;08:26:57;0;49	97;8	43544;0;0;53;
$GPXUP;3635;08:26:58;0;49	96994;8	43526;0;0;53;
$GPXUP;3635;08:26:59;0;49	96992;8	43505;0;0;58;
$GPXUP;3635;08:27:00;0;49	96996;8	43482;0;0;64;
$GPXUP;3635;08:27:01;0;49	97005;8	43462;0;0;65;
$GPXUP;3635;08:27:02;0;49	97017;8	43444;0;0;64;
$GPXUP;3635;08:27:03;0;49	97029;8	43428;0;0;63;
$GPXUP;3635;08:27:04;0;49	97043;8	4342;0;0;59;
$GPXUP;3635;08:27:05;0;49	97057;8	43417;0;0;56;
$GPXUP;3635;08:27:06;0;49	97071;8	43421;0;0;58;
$GPXUP;3635;08:27:07;0;49	97084;8	43431;0;0;62;
$GPXUP;3635;08:27:08;0;49	97097;8	43444;0;0;63;
$GPXUP;3635;08:27:09;0;49	97109;8	43461;0;0;62;
$GPXUP;3635;08:27:10;0;49	9712;8	4348;0;0;63;
$GPXUP;3635;08:27:11;0;49	9713;8	43499;0;0;63;
$GPXUP;3635;08:27:12;0;49	9714;8	43518;0;0;63;
$GPXUP;3635;08:27:13;0;49	97146;8	4354;0;0;60;
$GPXUP;3635;08:27:14;0;49	97147;8	43562;0;0;59;
$GPXUP;3635;08:27:15;0;49	97142;8	43585;0;0;59;
$GPXUP;3635;08:27:16;0;49	97135;8	43604;0;0;58;
$GPXUP;3635;08:27:17;0;49	97125;8	43622;0;0;59;
$GPXUP;3635;08:27:18;0;49	97116;8	4364;0;0;59;
$GPXUP;3635;08:27:19;0;49	97108;8	43659;0;0;58;
$GPXUP;3635;08:27:20;0;49	97102;8	4368;0;0;56;
$GPXUP;3635;08:27:21;0;49	97099;8	43701;0;0;60;
$GPXUP;3635;08:27:22;0;49	971;8	43725;0;0;58;
$GPXUP;3635;08:27:23;0;49	97103;8	43747;0;0;56;
$GPXUP;3635;08:27:24;0;49	97106;8	43768;0;0;55;
$GPXUP;3635;08:27:25;0;49	9711;8	43789;0;0;54;
$GPXUP;3635;08:27:26;0;49	97113;8	4381;0;0;53;
$GPXUP;3635;08:27:27;0;49	97116;8	43829;0;0;50;
$GPXUP;3635;08:27:28;0;49	97122;8	43847;0;0;53;
$GPXUP;3635;08:27:29;0;49	97129;8	43865;0;0;54;
$GPXUP;3635;08:27:30;0;49	97136;8	43882;0;0;52;
$GPXUP;3635;08:27:31;0;49	97142;8	43899;0;0;49;
$GPXUP;3635;08:27:32;0;49	97147;8	43916;0;0;47;
$GPXUP;3635;08:27:33;0;49	97144;8	43933;0;0;47;
$GPXUP;3635;08:27:34;0;49	9714;8	43951;0;0;47;
$GPXUP;3635;08:27:35;0;49	97133;8	43966;0;0;48;
$GPXUP;3635;08:27:36;0;49	97125;8	43981;0;0;49;
$GPXUP;3635;08:27:37;0;49	97115;8	43995;0;0;51;
$GPXUP;3635;08:27:38;0;49	97105;8	44009;0;0;53;
$GPXUP;3635;08:27:39;0;49	97095;8	44025;0;0;56;
$GPXUP;3635;08:27:40;0;49	97088;8	44044;0;0;56;
$GPXUP;3635;08:27:41;0;49	97085;8	44064;0;0;55;
$GPXUP;3635;08:27:42;0;49	9708;8	44085;0;0;57;
$GPXUP;3635;08:27:43;0;49	97074;8	44106;0;0;59;
$GPXUP;3635;08:27:44;0;49	97066;8	44124;0;0;60;
$GPXUP;3635;08:27:45;0;49	97054;8	44137;0;0;56;
$GPXUP;3635;08:27:46;0;49	97041;8	44144;0;0;53;
$GPXUP;3635;08:27:47;0;49	97028;8	4414;0;0;52;
$GPXUP;3635;08:27:48;0;49	97017;8	44129;0;0;52;
$GPXUP;3635;08:27:49;0;49	97011;8	4411;0;0;53;
$GPXUP;3635;08:27:50;0;49	97011;8	44089;0;0;53;
$GPXUP;3635;08:27:51;0;49	97017;8	4407;0;0;57;
$GPXUP;3635;08:27:52;0;49	97027;8	44053;0;0;63;
$GPXUP;3635;08:27:53;0;49	97042;8	44041;0;0;67;
$GPXUP;3635;08:27:54;0;49	97058;8	44034;0;0;67;
$GPXUP;3635;08:27:55;0;49	97076;8	44032;0;0;67;
$GPXUP;3635;08:27:56;0;49	97092;8	44032;0;0;63;
$GPXUP;3635;08:27:57;0;49	97108;8	44034;0;0;63;
$GPXUP;3635;08:27:58;0;49	97124;8	44036;0;0;62;
$GPXUP;3635;08:27:59;0;49	97139;8	44037;0;0;63;
$GPXUP;3635;08:28:00;0;49	97154;8	44038;0;0;62;
$GPXUP;3635;08:28:01;0;49	9717;8	44037;0;0;66;
$GPXUP;3635;08:28:02;0;49	97186;8	44036;0;0;66;
$GPXUP;3635;08:28:03;0;49	97203;8	44035;0;0;67;
$GPXUP;3635;08:28:04;0;49	9722;8	44034;0;0;66;
$GPXUP;3635;08:28:05;0;49	97236;8	44033;0;0;64;
$GPXUP;3635;08:28:06;0;49	97252;8	44029;0;0;64;
$GPXUP;3635;08:28:07;0;49	97268;8	44024;0;0;63;
$GPXUP;3635;08:28:08;0;49	97284;8	44019;0;0;64;
$GPXUP;3635;08:28:09;0;49	973;8	44016;0;0;65;
$GPXUP;3635;08:28:10;0;49	97316;8	44016;0;0;61;
$GPXUP;3635;08:28:11;0;49	97332;8	44014;0;0;58;
$GPXUP;3635;08:28:12;0;49	97345;8	44009;0;0;55;
$GPXUP;3635;08:28:13;0;49	97358;8	44003;0;0;55;
$GPXUP;3635;08:28:14;0;49	97372;8	43998;0;0;55;
$GPXUP;3635;08:28:15;0;49	97384;8	43989;0;0;53;
$GPXUP;3635;08:28:16;0;49	97394;8	43978;0;0;51;
$GPXUP;3635;08:28:17;0;49	97403;8	43962;0;0;52;
$GPXUP;3635;08:28:18;0;49	97408;8	43944;0;0;51;
$GPXUP;3635;08:28:19;0;49	97412;8	43925;0;0;54;
$GPXUP;3635;08:28:20;0;49	97416;8	43903;0;0;61;
$GPXUP;3635;08:28:21;0;49	97421;8	43877;0;0;65;
$GPXUP;3635;08:28:22;0;49	97429;8	43856;0;0;62;
$GPXUP;3635;08:28:23;0;49	9744;8	43838;0;0;59;
$GPXUP;3635;08:28:24;0;49	97452;8	43827;0;0;58;
$GPXUP;3635;08:28:25;0;49	97466;8	4382;0;0;61;
$GPXUP;3635;08:28:26;0;49	97482;8	43819;0;0;62;
$GPXUP;3635;08:28:27;0;49	97497;8	43823;0;0;63;
$GPXUP;3635;08:28:28;0;49	97512;8	43828;0;0;61;
$GPXUP;3635;08:28:29;0;49	97526;8	43835;0;0;61;
$GPXUP;3635;08:28:30;0;49	97541;8	43844;0;0;61;
$GPXUP;3635;08:28:31;0;49	97556;8	43851;0;0;59;
$GPXUP;3635;08:28:32;0;49	9757;8	43856;0;0;60;
$GPXUP;3635;08:28:33;0;49	97585;8	43859;0;0;61;
$GPXUP;3635;08:28:34;0;49	976;8	43861;0;0;62;
$GPXUP;3635;08:28:35;0;49	97616;8	43862;0;0;65;
$GPXUP;3635;08:28:36;0;49	97631;8	43866;0;0;60;
$GPXUP;3635;08:28:37;0;49	97646;8	43868;0;0;59;
$GPXUP;3635;08:28:38;0;49	97661;8	43867;0;0;59;
$GPXUP;3635;08:28:39;0;49	97675;8	43863;0;0;57;
$GPXUP;3635;08:28:40;0;49	97689;8	43858;0;0;57;
$GPXUP;3635;08:28:41;0;49	97704;8	43859;0;0;58;
$GPXUP;3635;08:28:42;0;49	97718;8	43864;0;0;60;
$GPXUP;3635;08:28:43;0;49	97732;8	43872;0;0;59;
$GPXUP;3635;08:28:44;0;49	97746;8	43879;0;0;61;
$GPXUP;3635;08:28:45;0;49	97761;8	43885;0;0;61;
$GPXUP;3635;08:28:46;0;49	97776;8	43892;0;0;61;
$GPXUP;3635;08:28:47;0;49	9779;8	43898;0;0;61;
$GPXUP;3635;08:28:48;0;49	97804;8	43907;0;0;59;
$GPXUP;3635;08:28:49;0;49	97817;8	43918;0;0;54;
$GPXUP;3635;08:28:50;0;49	97828;8	43929;0;0;52;
$GPXUP;3635;08:28:51;0;49	97838;8	4394;0;0;51;
$GPXUP;3635;08:28:52;0;49	97848;8	43953;0;0;51;
$GPXUP;3635;08:28:53;0;49	97857;8	43966;0;0;51;
$GPXUP;3635;08:28:54;0;49	97867;8	4398;0;0;53;
$GPXUP;3635;08:28:55;0;49	97876;8	43995;0;0;51;
$GPXUP;3635;08:28:56;0;49	97882;8	44012;0;0;54;
$GPXUP;3635;08:28:57;0;49	97887;8	44032;0;0;54;
$GPXUP;3635;08:28:58;0;49	97891;8	44051;0;0;52;
$GPXUP;3635;08:28:59;0;49	97896;8	4407;0;0;52;
$GPXUP;3635;08:29:00;0;49	97902;8	44087;0;0;56;
$GPXUP;3635;08:29:01;0;49	97911;8	44105;0;0;59;
$GPXUP;3635;08:29:02;0;49	9792;8	44123;0;0;60;
$GPXUP;3635;08:29:03;0;49	97929;8	44142;0;0;59;
$GPXUP;3635;08:29:04;0;49	97937;8	44161;0;0;57;
$GPXUP;3635;08:29:05;0;49	97946;8	44176;0;0;57;
$GPXUP;3635;08:29:06;0;49	97956;8	44191;0;0;57;
$GPXUP;3635;08:29:07;0;49	97967;8	44207;0;0;57;
$GPXUP;3635;08:29:08;0;49	97976;8	44222;0;0;56;
$GPXUP;3635;08:29:09;0;49	97988;8	44236;0;0;59;
$GPXUP;3635;08:29:10;0;49	97999;8	4425;0;0;56;
$GPXUP;3635;08:29:11;0;49	9801;8	44261;0;0;54;
$GPXUP;3635;08:29:12;0;49	98024;8	44269;0;0;54;
$GPXUP;3635;08:29:13;0;49	98036;8	44276;0;0;52;
$GPXUP;3635;08:29:14;0;49	98048;8	4428;0;0;51;
$GPXUP;3635;08:29:15;0;49	98061;8	44286;0;0;51;
$GPXUP;3635;08:29:16;0;49	98073;8	44292;0;0;50;
$GPXUP;3635;08:29:17;0;49	98086;8	44298;0;0;51;
$GPXUP;3635;08:29:18;0;49	98098;8	44303;0;0;52;
$GPXUP;3635;08:29:19;0;49	98111;8	44311;0;0;54;
$GPXUP;3635;08:29:20;0;49	98123;8	4432;0;0;56;
$GPXUP;3635;08:29:21;0;49	98135;8	44332;0;0;55;
$GPXUP;3635;08:29:22;0;49	98146;8	44346;0;0;56;
$GPXUP;3635;08:29:23;0;49	98156;8	4436;0;0;54;
$GPXUP;3635;08:29:24;0;49	98167;8	44374;0;0;58;
$GPXUP;3635;08:29:25;0;49	98179;8	44386;0;0;59;
$GPXUP;3635;08:29:26;0;49	98191;8	444;0;0;58;
$GPXUP;3635;08:29:27;0;49	98203;8	44416;0;0;57;
$GPXUP;3635;08:29:28;0;49	98214;8	4443;0;0;55;
$GPXUP;3635;08:29:29;0;49	98224;8	44444;0;0;54;
$GPXUP;3635;08:29:30;0;49	98234;8	44459;0;0;55;
$GPXUP;3635;08:29:31;0;49	98244;8	44473;0;0;56;
$GPXUP;3635;08:29:32;0;49	98254;8	44489;0;0;57;
$GPXUP;3635;08:29:33;0;49	98266;8	44503;0;0;56;
$GPXUP;3635;08:29:34;0;49	98277;8	44516;0;0;53;
$GPXUP;3635;08:29:35;0;49	98288;8	44528;0;0;56;
$GPXUP;3635;08:29:36;0;49	983;8	4454;0;0;57;
$GPXUP;3635;08:29:37;0;49	98313;8	44551;0;0;60;
$GPXUP;3635;08:29:38;0;49	98324;8	44566;0;0;60;
$GPXUP;3635;08:29:39;0;49	98334;8	44582;0;0;60;
$GPXUP;3635;08:29:40;0;49	98346;8	44599;0;0;62;
$GPXUP;3635;08:29:41;0;49	98358;8	44616;0;0;63;
$GPXUP;3635;08:29:42;0;49	98368;8	44632;0;0;60;
$GPXUP;3635;08:29:43;0;49	9838;8	44648;0;0;58;
$GPXUP;3635;08:29:44;0;49	98392;8	44661;0;0;58;
$GPXUP;3635;08:29:45;0;49	98404;8	4467;0;0;59;
$GPXUP;3635;08:29:46;0;49	98419;8	44677;0;0;57;
$GPXUP;3635;08:29:47;0;49	98433;8	44683;0;0;57;
$GPXUP;3635;08:29:48;0;49	98447;8	44688;0;0;56;
$GPXUP;3635;08:29:49;0;49	9846;8	44695;0;0;53;
$GPXUP;3635;08:29:50;0;49	9847;8	44708;0;0;54;
$GPXUP;3635;08:29:51;0;49	98478;8	44725;0;0;57;
$GPXUP;3635;08:29:52;0;49	98486;8	44744;0;0;58;
$GPXUP;3635;08:29:53;0;49	98492;8	44765;0;0;58;
$GPXUP;3635;08:29:54;0;49	98496;8	44787;0;0;59;
$GPXUP;3635;08:29:55;0;49	98499;8	44809;0;0;57;
$GPXUP;3635;08:29:56;0;49	98503;8	4483;0;0;55;
$GPXUP;3635;08:29:57;0;49	98508;8	44851;0;0;57;
$GPXUP;3635;08:29:58;0;49	98516;8	44869;0;0;56;
$GPXUP;3635;08:29:59;0;49	98525;8	44886;0;0;56;
$GPXUP;3635;08:30:00;0;49	98534;8	44902;0;0;54;
$GPXUP;3635;08:30:01;0;49	98543;8	44916;0;0;53;
$GPXUP;3635;08:30:02;0;49	98553;8	44929;0;0;53;
$GPXUP;3635;08:30:03;0;49	98565;8	4494;0;0;59;
$GPXUP;3635;08:30:04;0;49	98578;8	4495;0;0;59;
$GPXUP;3635;08:30:05;0;49	98592;8	44956;0;0;58;
$GPXUP;3635;08:30:06;0;49	98607;8	44959;0;0;59;
$GPXUP;3635;08:30:07;0;49	98622;8	44956;0;0;54;
$GPXUP;3635;08:30:08;0;49	98634;8	44948;0;0;50;
$GPXUP;3635;08:30:09;0;49	98646;8	44939;0;0;52;
$GPXUP;3635;08:30:10;0;49	98658;8	44932;0;0;51;
$GPXUP;3635;08:30:11;0;49	98672;8	44926;0;0;53;
$GPXUP;3635;08:30:12;0;49	98684;8	44923;0;0;52;
$GPXUP;3635;08:30:13;0;49	98697;8	44926;0;0;56;
$GPXUP;3635;08:30:14;0;49	9871;8	4493;0;0;57;
$GPXUP;3635;08:30:15;0;49	98725;8	44935;0;0;58;
$GPXUP;3635;08:30:16;0;49	9874;8	4494;0;0;61;
$GPXUP;3635;08:30:17;0;49	98756;8	44943;0;0;61;
$GPXUP;3635;08:30:18;0;49	9877;8	44948;0;0;60;
$GPXUP;3635;08:30:19;0;49	98784;8	44956;0;0;61;
$GPXUP;3635;08:30:20;0;49	98798;8	44968;0;0;61;
$GPXUP;3635;08:30:21;0;49	9881;8	4498;0;0;50;
$GPXUP;3635;08:30:22;0;49	98822;8	44991;0;0;51;
$GPXUP;3635;08:30:23;0;49	98832;8	44999;0;0;51;
$GPXUP;3635;08:30:24;0;49	98845;8	45008;0;0;50;
$GPXUP;3635;08:30:25;0;49	98857;8	45014;0;0;59;
$GPXUP;3635;08:30:26;0;49	98872;8	45018;0;0;62;
$GPXUP;3635;08:30:27;0;49	98888;8	45022;0;0;58;
$GPXUP;3635;08:30:28;0;49	98903;8	45026;0;0;57;
$GPXUP;3635;08:30:29;0;49	98917;8	45028;0;0;58;
$GPXUP;3635;08:30:30;0;49	98932;8	4503;0;0;60;
$GPXUP;3635;08:30:31;0;49	98947;8	45027;0;0;62;
$GPXUP;3635;08:30:32;0;49	98962;8	45024;0;0;59;
$GPXUP;3635;08:30:33;0;49	98976;8	45019;0;0;54;
$GPXUP;3635;08:30:34;0;49	98989;8	45013;0;0;53;
$GPXUP;3635;08:30:35;0;49	99002;8	45009;0;0;50;
$GPXUP;3635;08:30:36;0;49	99014;8	45009;0;0;51;
$GPXUP;3635;08:30:37;0;49	99026;8	45014;0;0;51;
$GPXUP;3635;08:30:38;0;49	99037;8	45022;0;0;51;
$GPXUP;3635;08:30:39;0;49	99048;8	45034;0;0;54;
$GPXUP;3635;08:30:40;0;49	99057;8	45049;0;0;56;
$GPXUP;3635;08:30:41;0;49	99066;8	45067;0;0;52;
$GPXUP;3635;08:30:42;0;49	99073;8	45084;0;0;49;
$GPXUP;3635;08:30:43;0;49	99078;8	45099;0;0;47;
$GPXUP;3635;08:30:44;0;49	99083;8	45117;0;0;49;
$GPXUP;3635;08:30:45;0;49	99088;8	45134;0;0;51;
$GPXUP;3635;08:30:46;0;49	99095;8	45152;0;0;53;
$GPXUP;3635;08:30:47;0;49	99104;8	45168;0;0;58;
$GPXUP;3635;08:30:48;0;49	99117;8	45179;0;0;60;
$GPXUP;3635;08:30:49;0;49	99131;8	45183;0;0;60;
$GPXUP;3635;08:30:50;0;49	99146;8	45179;0;0;59;
$GPXUP;3635;08:30:51;0;49	9916;8	4517;0;0;60;
$GPXUP;3635;08:30:52;0;49	99174;8	4516;0;0;59;
$GPXUP;3635;08:30:53;0;49	99187;8	45149;0;0;59;
$GPXUP;3635;08:30:54;0;49	992;8	45139;0;0;56;
$GPXUP;3635;08:30:55;0;49	99213;8	45132;0;0;54;
$GPXUP;3635;08:30:56;0;49	99226;8	45129;0;0;54;
$GPXUP;3635;08:30:57;0;49	9924;8	45127;0;0;54;
$GPXUP;3635;08:30:58;0;49	99253;8	45124;0;0;57;
$GPXUP;3635;08:30:59;0;49	99268;8	4512;0;0;60;
$GPXUP;3635;08:31:00;0;49	99283;8	45117;0;0;57;
$GPXUP;3635;08:31:01;0;49	99297;8	45113;0;0;56;
$GPXUP;3635;08:31:02;0;49	9931;8	45107;0;0;58;
$GPXUP;3635;08:31:03;0;49	99324;8	451;0;0;59;
$GPXUP;3635;08:31:04;0;49	99338;8	45092;0;0;63;
$GPXUP;3635;08:31:05;0;49	99352;8	45085;0;0;64;
$GPXUP;3635;08:31:06;0;49	99368;8	4508;0;0;66;
$GPXUP;3635;08:31:07;0;49	99383;8	45075;0;0;63;
$GPXUP;3635;08:31:08;0;49	99398;8	4506;0;0;74;
$GPXUP;3635;08:31:09;0;49	99411;8	4504;0;0;71;
$GPXUP;3635;08:31:10;0;49	99424;8	4502;0;0;66;
$GPXUP;3635;08:31:11;0;49	99434;8	45002;0;0;62;
$GPXUP;3635;08:31:12;0;49	99444;8	44983;0;0;59;
$GPXUP;3635;08:31:13;0;49	99456;8	4497;0;0;59;
$GPXUP;3635;08:31:14;0;49	9947;8	44962;0;0;60;
$GPXUP;3635;08:31:15;0;49	99485;8	44956;0;0;61;
$GPXUP;3635;08:31:16;0;49	995;8	44953;0;0;62;
$GPXUP;3635;08:31:17;0;49	99516;8	44951;0;0;63;
$GPXUP;3635;08:31:18;0;49	99531;8	44952;0;0;61;
$GPXUP;3635;08:31:19;0;49	99547;8	44955;0;0;62;
$GPXUP;3635;08:31:20;0;49	99562;8	44958;0;0;59;
$GPXUP;3635;08:31:21;0;49	99577;8	44961;0;0;63;
$GPXUP;3635;08:31:22;0;49	99593;8	44963;0;0;64;
$GPXUP;3635;08:31:23;0;49	99609;8	44962;0;0;66;
$GPXUP;3635;08:31:24;0;49	99626;8	44958;0;0;63;
$GPXUP;3635;08:31:25;0;49	9964;8	44952;0;0;62;
$GPXUP;3635;08:31:26;0;49	99654;8	44942;0;0;61;
$GPXUP;3635;08:31:27;0;49	99668;8	44931;0;0;61;
$GPXUP;3635;08:31:28;0;49	99682;8	44921;0;0;63;
$GPXUP;3635;08:31:29;0;49	99697;8	44913;0;0;63;
$GPXUP;3635;08:31:30;0;49	99713;8	44908;0;0;65;
$GPXUP;3635;08:31:31;0;49	9973;8	44904;0;0;64;
$GPXUP;3635;08:31:32;0;49	99746;8	44903;0;0;64;
$GPXUP;3635;08:31:33;0;49	99762;8	44903;0;0;65;
$GPXUP;3635;08:31:34;0;49	99778;8	44905;0;0;57;
$GPXUP;3635;08:31:35;0;49	99791;8	44909;0;0;56;
$GPXUP;3635;08:31:36;0;49	99805;8	44914;0;0;59;
$GPXUP;3635;08:31:37;0;49	9982;8	44919;0;0;61;
$GPXUP;3635;08:31:38;0;49	99835;8	44925;0;0;63;
$GPXUP;3635;08:31:39;0;49	9985;8	44933;0;0;62;
$GPXUP;3635;08:31:40;0;49	99864;8	44941;0;0;56;
$GPXUP;3635;08:31:41;0;49	99877;8	44952;0;0;57;
$GPXUP;3635;08:31:42;0;49	99889;8	44963;0;0;57;
$GPXUP;3635;08:31:43;0;49	999;8	44976;0;0;58;
$GPXUP;3635;08:31:44;0;49	99912;8	4499;0;0;56;
$GPXUP;3635;08:31:45;0;49	99921;8	45006;0;0;56;
$GPXUP;3635;08:31:46;0;49	99929;8	45023;0;0;54;
$GPXUP;3635;08:31:47;0;49	99936;8	4504;0;0;54;
$GPXUP;3635;08:31:48;0;49	99944;8	45057;0;0;56;
$GPXUP;3635;08:31:49;0;49	99955;8	45074;0;0;59;
$GPXUP;3635;08:31:50;0;49	99967;8	45088;0;0;62;
$GPXUP;3635;08:31:51;0;49	99982;8	45098;0;0;62;
$GPXUP;3635;08:31:52;0;49	99997;8	45104;0;0;60;
$GPXUP;3635;08:31:53;0;50	00012;8	45107;0;0;61;
$GPXUP;3635;08:31:54;0;50	00028;8	45107;0;0;61;
$GPXUP;3635;08:31:55;0;50	00044;8	45106;0;0;59;
$GPXUP;3635;08:31:56;0;50	00058;8	45106;0;0;58;
$GPXUP;3635;08:31:57;0;50	00071;8	45107;0;0;52;
$GPXUP;3635;08:31:58;0;50	00082;8	45113;0;0;49;
$GPXUP;3635;08:31:59;0;50	00093;8	45124;0;0;50;
$GPXUP;3635;08:32:00;0;50	00102;8	45136;0;0;50;
$GPXUP;3635;08:32:01;0;50	00113;8	45147;0;0;52;
$GPXUP;3635;08:32:02;0;50	00124;8	45157;0;0;50;
$GPXUP;3635;08:32:03;0;50	00133;8	4517;0;0;49;
$GPXUP;3635;08:32:04;0;50	0014;8	45184;0;0;46;
$GPXUP;3635;08:32:05;0;50	00145;8	452;0;0;47;
$GPXUP;3635;08:32:06;0;50	0015;8	45217;0;0;48;
$GPXUP;3635;08:32:07;0;50	00154;8	45234;0;0;48;
$GPXUP;3635;08:32:08;0;50	00158;8	45252;0;0;49;
$GPXUP;3635;08:32:09;0;50	00164;8	45268;0;0;51;
$GPXUP;3635;08:32:10;0;50	00174;8	4528;0;0;53;
$GPXUP;3635;08:32:11;0;50	00185;8	4529;0;0;52;
$GPXUP;3635;08:32:12;0;50	00197;8	453;0;0;51;
$GPXUP;3635;08:32:13;0;50	00209;8	45307;0;0;55;
$GPXUP;3635;08:32:14;0;50	00222;8	45313;0;0;51;
$GPXUP;3635;08:32:15;0;50	00233;8	45321;0;0;49;
$GPXUP;3635;08:32:16;0;50	00244;8	45329;0;0;49;
$GPXUP;3635;08:32:17;0;50	00255;8	45337;0;0;48;
$GPXUP;3635;08:32:18;0;50	00267;8	45346;0;0;50;
$GPXUP;3635;08:32:19;0;50	00276;8	45358;0;0;48;
$GPXUP;3635;08:32:20;0;50	00285;8	45372;0;0;50;
$GPXUP;3635;08:32:21;0;50	00293;8	45387;0;0;50;
$GPXUP;3635;08:32:22;0;50	00301;8	45403;0;0;51;
$GPXUP;3635;08:32:23;0;50	00309;8	45418;0;0;50;
$GPXUP;3635;08:32:24;0;50	00317;8	45432;0;0;50;
$GPXUP;3635;08:32:25;0;50	00326;8	45445;0;0;50;
$GPXUP;3635;08:32:26;0;50	00336;8	45458;0;0;51;
$GPXUP;3635;08:32:27;0;50	00345;8	4547;0;0;51;
$GPXUP;3635;08:32:28;0;50	00355;8	45481;0;0;49;
$GPXUP;3635;08:32:29;0;50	00367;8	45491;0;0;53;
$GPXUP;3635;08:32:30;0;50	00379;8	45499;0;0;55;
$GPXUP;3635;08:32:31;0;50	00393;8	45504;0;0;56;
$GPXUP;3635;08:32:32;0;50	00406;8	4551;0;0;58;
$GPXUP;3635;08:32:33;0;50	0042;8	45519;0;0;59;
$GPXUP;3635;08:32:34;0;50	00434;8	45529;0;0;60;
$GPXUP;3635;08:32:35;0;50	00447;8	45541;0;0;56;
$GPXUP;3635;08:32:36;0;50	00457;8	45555;0;0;56;
$GPXUP;3635;08:32:37;0;50	00467;8	4557;0;0;55;
$GPXUP;3635;08:32:38;0;50	00477;8	45585;0;0;57;
$GPXUP;3635;08:32:39;0;50	00488;8	45601;0;0;58;
$GPXUP;3635;08:32:40;0;50	00498;8	45615;0;0;58;
$GPXUP;3635;08:32:41;0;50	0051;8	45628;0;0;58;
$GPXUP;3635;08:32:42;0;50	00523;8	4564;0;0;59;
$GPXUP;3635;08:32:43;0;50	00537;8	4565;0;0;60;
$GPXUP;3635;08:32:44;0;50	00551;8	45658;0;0;58;
$GPXUP;3635;08:32:45;0;50	00565;8	45665;0;0;57;
$GPXUP;3635;08:32:46;0;50	00578;8	45672;0;0;56;
$GPXUP;3635;08:32:47;0;50	00591;8	45678;0;0;55;
$GPXUP;3635;08:32:48;0;50	00604;8	45685;0;0;55;
$GPXUP;3635;08:32:49;0;50	00617;8	45693;0;0;57;
$GPXUP;3635;08:32:50;0;50	0063;8	457;0;0;56;
$GPXUP;3635;08:32:51;0;50	00644;8	45708;0;0;55;
$GPXUP;3635;08:32:52;0;50	00658;8	45713;0;0;56;
$GPXUP;3635;08:32:53;0;50	00671;8	45715;0;0;55;
$GPXUP;3635;08:32:54;0;50	00685;8	45718;0;0;56;
$GPXUP;3635;08:32:55;0;50	00698;8	45726;0;0;55;
$GPXUP;3635;08:32:56;0;50	0071;8	45737;0;0;53;
$GPXUP;3635;08:32:57;0;50	00721;8	45748;0;0;54;
$GPXUP;3635;08:32:58;0;50	00732;8	45762;0;0;56;
$GPXUP;3635;08:32:59;0;50	00744;8	45773;0;0;57;
$GPXUP;3635;08:33:00;0;50	00756;8	45784;0;0;55;
$GPXUP;3635;08:33:01;0;50	00767;8	45794;0;0;50;
$GPXUP;3635;08:33:02;0;50	00778;8	45803;0;0;52;
$GPXUP;3635;08:33:03;0;50	0079;8	45812;0;0;52;
$GPXUP;3635;08:33:04;0;50	00802;8	45822;0;0;53;
$GPXUP;3635;08:33:05;0;50	00815;8	4583;0;0;55;
$GPXUP;3635;08:33:06;0;50	00827;8	45836;0;0;52;
$GPXUP;3635;08:33:07;0;50	00839;8	45842;0;0;53;
$GPXUP;3635;08:33:08;0;50	00852;8	45848;0;0;55;
$GPXUP;3635;08:33:09;0;50	00864;8	45857;0;0;57;
$GPXUP;3635;08:33:10;0;50	00877;8	45867;0;0;58;
$GPXUP;3635;08:33:11;0;50	00889;8	45879;0;0;58;
$GPXUP;3635;08:33:12;0;50	00902;8	4589;0;0;58;
$GPXUP;3635;08:33:13;0;50	00916;8	459;0;0;57;
$GPXUP;3635;08:33:14;0;50	00929;8	45907;0;0;55;
$GPXUP;3635;08:33:15;0;50	00942;8	45911;0;0;56;
$GPXUP;3635;08:33:16;0;50	00956;8	45912;0;0;59;
$GPXUP;3635;08:33:17;0;50	00971;8	45908;0;0;60;
$GPXUP;3635;08:33:18;0;50	00986;8	45904;0;0;61;
$GPXUP;3635;08:33:19;0;50	01002;8	45901;0;0;61;
$GPXUP;3635;08:33:20;0;50	01017;8	45896;0;0;58;
$GPXUP;3635;08:33:21;0;50	01032;8	45892;0;0;63;
$GPXUP;3635;08:33:22;0;50	01048;8	45893;0;0;68;
$GPXUP;3635;08:33:23;0;50	01066;8	45897;0;0;68;
$GPXUP;3635;08:33:24;0;50	01082;8	45902;0;0;63;
$GPXUP;3635;08:33:25;0;50	01097;8	45907;0;0;60;
$GPXUP;3635;08:33:26;0;50	01111;8	45911;0;0;62;
$GPXUP;3635;08:33:27;0;50	01127;8	45915;0;0;62;
$GPXUP;3635;08:33:28;0;50	01142;8	4592;0;0;64;
$GPXUP;3635;08:33:29;0;50	01157;8	45927;0;0;62;
$GPXUP;3635;08:33:30;0;50	01172;8	45935;0;0;62;
$GPXUP;3635;08:33:31;0;50	01187;8	45942;0;0;61;
$GPXUP;3635;08:33:32;0;50	01202;8	45948;0;0;60;
$GPXUP;3635;08:33:33;0;50	01216;8	45954;0;0;58;
$GPXUP;3635;08:33:34;0;50	01229;8	4596;0;0;57;
$GPXUP;3635;08:33:35;0;50	01242;8	45968;0;0;57;
$GPXUP;3635;08:33:36;0;50	01256;8	45973;0;0;58;
$GPXUP;3635;08:33:37;0;50	0127;8	45976;0;0;58;
$GPXUP;3635;08:33:38;0;50	01286;8	45972;0;0;62;
$GPXUP;3635;08:33:39;0;50	013;8	45965;0;0;61;
$GPXUP;3635;08:33:40;0;50	01315;8	4596;0;0;61;
$GPXUP;3635;08:33:41;0;50	01331;8	45958;0;0;61;
$GPXUP;3635;08:33:42;0;50	01346;8	4596;0;0;59;
$GPXUP;3635;08:33:43;0;50	0136;8	45968;0;0;62;
$GPXUP;3635;08:33:44;0;50	01373;8	45978;0;0;63;
$GPXUP;3635;08:33:45;0;50	01387;8	4599;0;0;62;
$GPXUP;3635;08:33:46;0;50	014;8	46003;0;0;61;
$GPXUP;3635;08:33:47;0;50	01413;8	46017;0;0;60;
$GPXUP;3635;08:33:48;0;50	01424;8	4603;0;0;59;
$GPXUP;3635;08:33:49;0;50	01438;8	46042;0;0;64;
$GPXUP;3635;08:33:50;0;50	01453;8	4605;0;0;64;
$GPXUP;3635;08:33:51;0;50	01469;8	46056;0;0;59;
$GPXUP;3635;08:33:52;0;50	01483;8	46058;0;0;59;
$GPXUP;3635;08:33:53;0;50	01498;8	46058;0;0;59;
$GPXUP;3635;08:33:54;0;50	01514;8	46061;0;0;60;
$GPXUP;3635;08:33:55;0;50	01528;8	46066;0;0;60;
$GPXUP;3635;08:33:56;0;50	01542;8	46076;0;0;60;
$GPXUP;3635;08:33:57;0;50	01554;8	46092;0;0;60;
$GPXUP;3635;08:33:58;0;50	01564;8	46108;0;0;59;
$GPXUP;3635;08:33:59;0;50	01575;8	46123;0;0;61;
$GPXUP;3635;08:34:00;0;50	01588;8	46136;0;0;62;
$GPXUP;3635;08:34:01;0;50	01602;8	46148;0;0;62;
$GPXUP;3635;08:34:02;0;50	01616;8	46156;0;0;55;
$GPXUP;3635;08:34:03;0;50	0163;8	46161;0;0;51;
$GPXUP;3635;08:34:04;0;50	01641;8	46166;0;0;49;
$GPXUP;3635;08:34:05;0;50	01653;8	46172;0;0;49;
$GPXUP;3635;08:34:06;0;50	01665;8	46178;0;0;51;
$GPXUP;3635;08:34:07;0;50	01676;8	46187;0;0;53;
$GPXUP;3635;08:34:08;0;50	01687;8	46198;0;0;55;
$GPXUP;3635;08:34:09;0;50	017;8	46208;0;0;58;
$GPXUP;3635;08:34:10;0;50	01713;8	46217;0;0;57;
$GPXUP;3635;08:34:11;0;50	01726;8	46226;0;0;55;
$GPXUP;3635;08:34:12;0;50	01739;8	46232;0;0;54;
$GPXUP;3635;08:34:13;0;50	01752;8	46234;0;0;52;
$GPXUP;3635;08:34:14;0;50	01765;8	46232;0;0;54;
$GPXUP;3635;08:34:15;0;50	01779;8	46229;0;0;54;
$GPXUP;3635;08:34:16;0;50	01792;8	46227;0;0;53;
$GPXUP;3635;08:34:17;0;50	01806;8	46223;0;0;52;
$GPXUP;3635;08:34:18;0;50	01818;8	46216;0;0;53;
$GPXUP;3635;08:34:19;0;50	0183;8	46208;0;0;52;
$GPXUP;3635;08:34:20;0;50	01841;8	462;0;0;52;
$GPXUP;3635;08:34:21;0;50	01854;8	4619;0;0;57;
$GPXUP;3635;08:34:22;0;50	01867;8	46183;0;0;58;
$GPXUP;3635;08:34:23;0;50	0188;8	46182;0;0;54;
$GPXUP;3635;08:34:24;0;50	01893;8	46187;0;0;53;
$GPXUP;3635;08:34:25;0;50	01905;8	46195;0;0;52;
$GPXUP;3635;08:34:26;0;50	01916;8	46205;0;0;52;
$GPXUP;3635;08:34:27;0;50	01926;8	46218;0;0;51;
$GPXUP;3635;08:34:28;0;50	01933;8	46235;0;0;53;
$GPXUP;3635;08:34:29;0;50	0194;8	46252;0;0;52;
$GPXUP;3635;08:34:30;0;50	01949;8	46266;0;0;52;
$GPXUP;3635;08:34:31;0;50	01961;8	46276;0;0;53;
$GPXUP;3635;08:34:32;0;50	01974;8	46281;0;0;52;
$GPXUP;3635;08:34:33;0;50	01987;8	46283;0;0;52;
$GPXUP;3635;08:34:34;0;50	02001;8	46284;0;0;55;
$GPXUP;3635;08:34:35;0;50	02015;8	46286;0;0;56;
$GPXUP;3635;08:34:36;0;50	02029;8	46287;0;0;56;
$GPXUP;3635;08:34:37;0;50	02043;8	46285;0;0;55;
$GPXUP;3635;08:34:38;0;50	02057;8	46285;0;0;55;
$GPXUP;3635;08:34:39;0;50	0207;8	46288;0;0;55;
$GPXUP;3635;08:34:40;0;50	02084;8	46294;0;0;56;
$GPXUP;3635;08:34:41;0;50	02098;8	46302;0;0;58;
$GPXUP;3635;08:34:42;0;50	02112;8	46309;0;0;58;
$GPXUP;3635;08:34:43;0;50	02126;8	46317;0;0;57;
$GPXUP;3635;08:34:44;0;50	02141;8	46321;0;0;57;
$GPXUP;3635;08:34:45;0;50	02155;8	46322;0;0;55;
$GPXUP;3635;08:34:46;0;50	02168;8	46321;0;0;51;
$GPXUP;3635;08:34:47;0;50	02181;8	46319;0;0;51;
$GPXUP;3635;08:34:48;0;50	02194;8	46317;0;0;55;
$GPXUP;3635;08:34:49;0;50	02208;8	46315;0;0;58;
$GPXUP;3635;08:34:50;0;50	02222;8	46314;0;0;60;
$GPXUP;3635;08:34:51;0;50	02237;8	46314;0;0;53;
$GPXUP;3635;08:34:52;0;50	02251;8	46314;0;0;53;
$GPXUP;3635;08:34:53;0;50	02264;8	46318;0;0;50;
$GPXUP;3635;08:34:54;0;50	02275;8	46325;0;0;51;
$GPXUP;3635;08:34:55;0;50	02286;8	46335;0;0;53;
$GPXUP;3635;08:34:56;0;50	02299;8	46344;0;0;55;
$GPXUP;3635;08:34:57;0;50	02312;8	46351;0;0;57;
$GPXUP;3635;08:34:58;0;50	02326;8	46355;0;0;59;
$GPXUP;3635;08:34:59;0;50	02342;8	46357;0;0;58;
$GPXUP;3635;08:35:00;0;50	02356;8	46358;0;0;57;
$GPXUP;3635;08:35:01;0;50	02371;8	46358;0;0;55;
$GPXUP;3635;08:35:02;0;50	02385;8	46358;0;0;55;
$GPXUP;3635;08:35:03;0;50	02398;8	46359;0;0;53;
$GPXUP;3635;08:35:04;0;50	02412;8	46361;0;0;54;
$GPXUP;3635;08:35:05;0;50	02425;8	46365;0;0;53;
$GPXUP;3635;08:35:06;0;50	02438;8	46372;0;0;51;
$GPXUP;3635;08:35:07;0;50	02449;8	46379;0;0;52;
$GPXUP;3635;08:35:08;0;50	02461;8	46389;0;0;55;
$GPXUP;3635;08:35:09;0;50	02471;8	46403;0;0;57;
$GPXUP;3635;08:35:10;0;50	0248;8	46422;0;0;56;
$GPXUP;3635;08:35:11;0;50	02488;8	46443;0;0;57;
$GPXUP;3635;08:35:12;0;50	02494;8	46461;0;0;58;
$GPXUP;3635;08:35:13;0;50	02504;8	46479;0;0;59;
$GPXUP;3635;08:35:14;0;50	02514;8	46494;0;0;56;
$GPXUP;3635;08:35:15;0;50	02524;8	46508;0;0;55;
$GPXUP;3635;08:35:16;0;50	02536;8	46519;0;0;57;
$GPXUP;3635;08:35:17;0;50	02549;8	46528;0;0;59;
$GPXUP;3635;08:35:18;0;50	02562;8	46535;0;0;59;
$GPXUP;3635;08:35:19;0;50	02576;8	46543;0;0;59;
$GPXUP;3635;08:35:20;0;50	0259;8	46552;0;0;59;
$GPXUP;3635;08:35:21;0;50	02603;8	46562;0;0;55;
$GPXUP;3635;08:35:22;0;50	02614;8	46573;0;0;55;
$GPXUP;3635;08:35:23;0;50	02626;8	46584;0;0;56;
$GPXUP;3635;08:35:24;0;50	02638;8	46594;0;0;56;
$GPXUP;3635;08:35:25;0;50	02651;8	46604;0;0;54;
$GPXUP;3635;08:35:26;0;50	02662;8	46614;0;0;49;
$GPXUP;3635;08:35:27;0;50	02673;8	4662;0;0;49;
$GPXUP;3635;08:35:28;0;50	02685;8	46625;0;0;53;
$GPXUP;3635;08:35:29;0;50	02698;8	46634;0;0;59;
$GPXUP;3635;08:35:30;0;50	0271;8	46647;0;0;60;
$GPXUP;3635;08:35:31;0;50	02721;8	46664;0;0;61;
$GPXUP;3635;08:35:32;0;50	02733;8	46682;0;0;61;
$GPXUP;3635;08:35:33;0;50	02745;8	46698;0;0;60;
$GPXUP;3635;08:35:34;0;50	02758;8	4671;0;0;61;
$GPXUP;3635;08:35:35;0;50	0277;8	46721;0;0;59;
$GPXUP;3635;08:35:36;0;50	02783;8	46731;0;0;58;
$GPXUP;3635;08:35:37;0;50	02798;8	46737;0;0;58;
$GPXUP;3635;08:35:38;0;50	02812;8	46741;0;0;54;
$GPXUP;3635;08:35:39;0;50	02825;8	46742;0;0;55;
$GPXUP;3635;08:35:40;0;50	02839;8	46741;0;0;54;
$GPXUP;3635;08:35:41;0;50	02853;8	4674;0;0;57;
$GPXUP;3635;08:35:42;0;50	02867;8	4674;0;0;58;
$GPXUP;3635;08:35:43;0;50	02882;8	46738;0;0;59;
$GPXUP;3635;08:35:44;0;50	02896;8	46732;0;0;62;
$GPXUP;3635;08:35:45;0;50	02912;8	46724;0;0;64;
$GPXUP;3635;08:35:46;0;50	02928;8	46721;0;0;67;
$GPXUP;3635;08:35:47;0;50	02944;8	46717;0;0;67;
$GPXUP;3635;08:35:48;0;50	02961;8	46718;0;0;70;
$GPXUP;3635;08:35:49;0;50	02978;8	46726;0;0;65;
$GPXUP;3635;08:35:50;0;50	02993;8	46735;0;0;60;
$GPXUP;3635;08:35:51;0;50	03008;8	4674;0;0;57;
$GPXUP;3635;08:35:52;0;50	03022;8	46742;0;0;57;
$GPXUP;3635;08:35:53;0;50	03036;8	46745;0;0;58;
$GPXUP;3635;08:35:54;0;50	03051;8	46749;0;0;58;
$GPXUP;3635;08:35:55;0;50	03066;8	46751;0;0;56;
$GPXUP;3635;08:35:56;0;50	0308;8	46752;0;0;55;
$GPXUP;3635;08:35:57;0;50	03094;8	46752;0;0;55;
$GPXUP;3635;08:35:58;0;50	03107;8	4675;0;0;51;
$GPXUP;3635;08:35:59;0;50	0312;8	46747;0;0;51;
$GPXUP;3635;08:36:00;0;50	03132;8	46746;0;0;52;
$GPXUP;3635;08:36:01;0;50	03145;8	4675;0;0;56;
$GPXUP;3635;08:36:02;0;50	03158;8	46757;0;0;55;
$GPXUP;3635;08:36:03;0;50	03169;8	46769;0;0;55;
$GPXUP;3635;08:36:04;0;50	03182;8	46781;0;0;57;
$GPXUP;3635;08:36:05;0;50	03194;8	46794;0;0;57;
$GPXUP;3635;08:36:06;0;50	03206;8	46806;0;0;55;
$GPXUP;3635;08:36:07;0;50	03215;8	4682;0;0;49;
$GPXUP;3635;08:36:08;0;50	03223;8	46832;0;0;49;
$GPXUP;3635;08:36:09;0;50	03233;8	46843;0;0;51;
$GPXUP;3635;08:36:10;0;50	03244;8	46856;0;0;58;
$GPXUP;3635;08:36:11;0;50	03254;8	46874;0;0;61;
$GPXUP;3635;08:36:12;0;50	03263;8	46892;0;0;60;
$GPXUP;3635;08:36:13;0;50	03273;8	4691;0;0;59;
$GPXUP;3635;08:36:14;0;50	03284;8	46926;0;0;57;
$GPXUP;3635;08:36:15;0;50	03295;8	4694;0;0;55;
$GPXUP;3635;08:36:16;0;50	03305;8	46952;0;0;53;
$GPXUP;3635;08:36:17;0;50	03318;8	46961;0;0;55;
$GPXUP;3635;08:36:18;0;50	03331;8	46969;0;0;55;
$GPXUP;3635;08:36:19;0;50	03344;8	46976;0;0;55;
$GPXUP;3635;08:36:20;0;50	03357;8	46983;0;0;55;
$GPXUP;3635;08:36:21;0;50	03371;8	46988;0;0;56;
$GPXUP;3635;08:36:22;0;50	03385;8	46992;0;0;57;
$GPXUP;3635;08:36:23;0;50	03399;8	46995;0;0;56;
$GPXUP;3635;08:36:24;0;50	03414;8	46998;0;0;58;
$GPXUP;3635;08:36:25;0;50	03428;8	47;0;0;59;
$GPXUP;3635;08:36:26;0;50	03444;8	47002;0;0;59;
$GPXUP;3635;08:36:27;0;50	03458;8	47005;0;0;56;
$GPXUP;3635;08:36:28;0;50	03472;8	47011;0;0;54;
$GPXUP;3635;08:36:29;0;50	03484;8	47017;0;0;52;
$GPXUP;3635;08:36:30;0;50	03497;8	47022;0;0;55;
$GPXUP;3635;08:36:31;0;50	03511;8	47027;0;0;58;
$GPXUP;3635;08:36:32;0;50	03525;8	4703;0;0;62;
$GPXUP;3635;08:36:33;0;50	03539;8	47037;0;0;62;
$GPXUP;3635;08:36:34;0;50	03553;8	47045;0;0;60;
$GPXUP;3635;08:36:35;0;50	03568;8	47052;0;0;58;
$GPXUP;3635;08:36:36;0;50	03582;8	47058;0;0;56;
$GPXUP;3635;08:36:37;0;50	03596;8	47063;0;0;54;
$GPXUP;3635;08:36:38;0;50	03609;8	47067;0;0;55;
$GPXUP;3635;08:36:39;0;50	03622;8	47073;0;0;53;
$GPXUP;3635;08:36:40;0;50	03634;8	47081;0;0;54;
$GPXUP;3635;08:36:41;0;50	03645;8	4709;0;0;54;
$GPXUP;3635;08:36:42;0;50	03657;8	47099;0;0;55;
$GPXUP;3635;08:36:43;0;50	0367;8	47107;0;0;57;
$GPXUP;3635;08:36:44;0;50	03684;8	47114;0;0;55;
$GPXUP;3635;08:36:45;0;50	03696;8	4712;0;0;53;
$GPXUP;3635;08:36:46;0;50	03709;8	47127;0;0;54;
$GPXUP;3635;08:36:47;0;50	03722;8	47134;0;0;55;
$GPXUP;3635;08:36:48;0;50	03734;8	47145;0;0;55;
$GPXUP;3635;08:36:49;0;50	03745;8	47156;0;0;55;
$GPXUP;3635;08:36:50;0;50	03757;8	47168;0;0;55;
$GPXUP;3635;08:36:51;0;50	03769;8	47179;0;0;56;
$GPXUP;3635;08:36:52;0;50	03782;8	47188;0;0;56;
$GPXUP;3635;08:36:53;0;50	03794;8	47199;0;0;56;
$GPXUP;3635;08:36:54;0;50	03807;8	4721;0;0;54;
$GPXUP;3635;08:36:55;0;50	03818;8	47223;0;0;55;
$GPXUP;3635;08:36:56;0;50	03829;8	47235;0;0;54;
$GPXUP;3635;08:36:57;0;50	0384;8	47246;0;0;57;
$GPXUP;3635;08:36:58;0;50	03854;8	47254;0;0;57;
$GPXUP;3635;08:36:59;0;50	03868;8	47258;0;0;58;
$GPXUP;3635;08:37:00;0;50	03884;8	47259;0;0;59;
$GPXUP;3635;08:37:01;0;50	03898;8	4726;0;0;57;
$GPXUP;3635;08:37:02;0;50	03912;8	47261;0;0;55;
$GPXUP;3635;08:37:03;0;50	03926;8	47262;0;0;55;
$GPXUP;3635;08:37:04;0;50	03939;8	47265;0;0;53;
$GPXUP;3635;08:37:05;0;50	03952;8	47269;0;0;52;
$GPXUP;3635;08:37:06;0;50	03964;8	47274;0;0;54;
$GPXUP;3635;08:37:07;0;50	03977;8	47282;0;0;56;
$GPXUP;3635;08:37:08;0;50	0399;8	4729;0;0;56;
$GPXUP;3635;08:37:09;0;50	04003;8	47299;0;0;58;
$GPXUP;3635;08:37:10;0;50	04016;8	47307;0;0;58;
$GPXUP;3635;08:37:11;0;50	0403;8	47316;0;0;58;
$GPXUP;3635;08:37:12;0;50	04044;8	47324;0;0;61;
$GPXUP;3635;08:37:13;0;50	04059;8	4733;0;0;62;
$GPXUP;3635;08:37:14;0;50	04074;8	47333;0;0;61;
$GPXUP;3635;08:37:15;0;50	04088;8	47339;0;0;57;
$GPXUP;3635;08:37:16;0;50	04102;8	47349;0;0;59;
$GPXUP;3635;08:37:17;0;50	04115;8	4736;0;0;59;
$GPXUP;3635;08:37:18;0;50	04127;8	47372;0;0;56;
$GPXUP;3635;08:37:19;0;50	04138;8	47386;0;0;54;
$GPXUP;3635;08:37:20;0;50	04148;8	47398;0;0;51;
$GPXUP;3635;08:37:21;0;50	0416;8	47408;0;0;56;
$GPXUP;3635;08:37:22;0;50	0417;8	47422;0;0;58;
$GPXUP;3635;08:37:23;0;50	04181;8	47438;0;0;59;
$GPXUP;3635;08:37:24;0;50	04192;8	47453;0;0;60;
$GPXUP;3635;08:37:25;0;50	04205;8	47462;0;0;55;
$GPXUP;3635;08:37:26;0;50	04218;8	47469;0;0;52;
$GPXUP;3635;08:37:27;0;50	04231;8	47474;0;0;53;
$GPXUP;3635;08:37:28;0;50	04245;8	47478;0;0;54;
$GPXUP;3635;08:37:29;0;50	04259;8	4748;0;0;56;
$GPXUP;3635;08:37:30;0;50	04272;8	47484;0;0;57;
$GPXUP;3635;08:37:31;0;50	04287;8	47491;0;0;59;
$GPXUP;3635;08:37:32;0;50	043;8	47497;0;0;59;
$GPXUP;3635;08:37:33;0;50	04314;8	47506;0;0;59;
$GPXUP;3635;08:37:34;0;50	04328;8	47517;0;0;61;
$GPXUP;3635;08:37:35;0;50	04342;8	4753;0;0;62;
$GPXUP;3635;08:37:36;0;50	04354;8	47543;0;0;60;
$GPXUP;3635;08:37:37;0;50	04367;8	47552;0;0;57;
$GPXUP;3635;08:37:38;0;50	04381;8	47558;0;0;60;
$GPXUP;3635;08:37:39;0;50	04396;8	47565;0;0;61;
$GPXUP;3635;08:37:40;0;50	0441;8	47573;0;0;61;
$GPXUP;3635;08:37:41;0;50	04424;8	47584;0;0;59;
$GPXUP;3635;08:37:42;0;50	04437;8	47594;0;0;57;
$GPXUP;3635;08:37:43;0;50	04448;8	47607;0;0;59;
$GPXUP;3635;08:37:44;0;50	04459;8	47623;0;0;58;
$GPXUP;3635;08:37:45;0;50	04468;8	4764;0;0;59;
$GPXUP;3635;08:37:46;0;50	04478;8	47659;0;0;59;
$GPXUP;3635;08:37:47;0;50	04487;8	47677;0;0;58;
$GPXUP;3635;08:37:48;0;50	04496;8	47695;0;0;56;
$GPXUP;3635;08:37:49;0;50	04504;8	47712;0;0;55;
$GPXUP;3635;08:37:50;0;50	04512;8	47729;0;0;55;
$GPXUP;3635;08:37:51;0;50	04519;8	47748;0;0;60;
$GPXUP;3635;08:37:52;0;50	04528;8	47767;0;0;63;
$GPXUP;3635;08:37:53;0;50	04539;8	47785;0;0;64;
$GPXUP;3635;08:37:54;0;50	04552;8	47802;0;0;64;
$GPXUP;3635;08:37:55;0;50	04566;8	47817;0;0;63;
$GPXUP;3635;08:37:56;0;50	04579;8	47832;0;0;60;
$GPXUP;3635;08:37:57;0;50	04588;8	47848;0;0;59;
$GPXUP;3635;08:37:58;0;50	04596;8	47868;0;0;61;
$GPXUP;3635;08:37:59;0;50	04604;8	47888;0;0;62;
$GPXUP;3635;08:38:00;0;50	04613;8	47908;0;0;59;
$GPXUP;3635;08:38:01;0;50	04622;8	47925;0;0;54;
$GPXUP;3635;08:38:02;0;50	04632;8	47941;0;0;54;
$GPXUP;3635;08:38:03;0;50	04643;8	47953;0;0;53;
$GPXUP;3635;08:38:04;0;50	04654;8	47963;0;0;54;
$GPXUP;3635;08:38:05;0;50	04666;8	47971;0;0;54;
$GPXUP;3635;08:38:06;0;50	04678;8	47978;0;0;55;
$GPXUP;3635;08:38:07;0;50	04691;8	47987;0;0;56;
$GPXUP;3635;08:38:08;0;50	04703;8	47997;0;0;57;
$GPXUP;3635;08:38:09;0;50	04714;8	4801;0;0;56;
$GPXUP;3635;08:38:10;0;50	04724;8	48026;0;0;56;
$GPXUP;3635;08:38:11;0;50	04732;8	48044;0;0;56;
$GPXUP;3635;08:38:12;0;50	04738;8	48062;0;0;57;
$GPXUP;3635;08:38:13;0;50	04745;8	48082;0;0;57;
$GPXUP;3635;08:38:14;0;50	04752;8	48102;0;0;58;
$GPXUP;3635;08:38:15;0;50	04757;8	48124;0;0;61;
$GPXUP;3635;08:38:16;0;50	04762;8	48146;0;0;62;
$GPXUP;3635;08:38:17;0;50	04768;8	48168;0;0;61;
$GPXUP;3635;08:38:18;0;50	04778;8	48186;0;0;62;
$GPXUP;3635;08:38:19;0;50	04789;8	48203;0;0;63;
$GPXUP;3635;08:38:20;0;50	04802;8	48216;0;0;65;
$GPXUP;3635;08:38:21;0;50	04816;8	48228;0;0;66;
$GPXUP;3635;08:38:22;0;50	04832;8	48236;0;0;66;
$GPXUP;3635;08:38:23;0;50	04849;8	4824;0;0;63;
$GPXUP;3635;08:38:24;0;50	04864;8	48241;0;0;58;
$GPXUP;3635;08:38:25;0;50	04878;8	48243;0;0;53;
$GPXUP;3635;08:38:26;0;50	0489;8	48247;0;0;48;
$GPXUP;3635;08:38:27;0;50	04903;8	48249;0;0;52;
$GPXUP;3635;08:38:28;0;50	04916;8	48249;0;0;58;
$GPXUP;3635;08:38:29;0;50	04931;8	4825;0;0;59;
$GPXUP;3635;08:38:30;0;50	04946;8	48255;0;0;63;
$GPXUP;3635;08:38:31;0;50	04961;8	48262;0;0;60;
$GPXUP;3635;08:38:32;0;50	04975;8	48273;0;0;54;
$GPXUP;3635;08:38:33;0;50	04987;8	48285;0;0;52;
$GPXUP;3635;08:38:34;0;50	04996;8	483;0;0;56;
$GPXUP;3635;08:38:35;0;50	05006;8	48316;0;0;56;
$GPXUP;3635;08:38:36;0;50	05017;8	48328;0;0;58;
$GPXUP;3635;08:38:37;0;50	0503;8	48335;0;0;58;
$GPXUP;3635;08:38:38;0;50	05045;8	48336;0;0;58;
$GPXUP;3635;08:38:39;0;50	05059;8	48337;0;0;55;
$GPXUP;3635;08:38:40;0;50	05073;8	48336;0;0;55;
$GPXUP;3635;08:38:41;0;50	05087;8	48332;0;0;57;
$GPXUP;3635;08:38:42;0;50	05102;8	48331;0;0;68;
$GPXUP;3635;08:38:43;0;50	05119;8	48336;0;0;69;
$GPXUP;3635;08:38:44;0;50	05136;8	48344;0;0;64;
$GPXUP;3635;08:38:45;0;50	05151;8	48352;0;0;63;
$GPXUP;3635;08:38:46;0;50	05167;8	48357;0;0;61;
$GPXUP;3635;08:38:47;0;50	05182;8	48362;0;0;60;
$GPXUP;3635;08:38:48;0;50	05197;8	48367;0;0;60;
$GPXUP;3635;08:38:49;0;50	0521;8	48375;0;0;57;
$GPXUP;3635;08:38:50;0;50	05222;8	48387;0;0;58;
$GPXUP;3635;08:38:51;0;50	05232;8	48402;0;0;58;
$GPXUP;3635;08:38:52;0;50	05241;8	48421;0;0;59;
$GPXUP;3635;08:38:53;0;50	05248;8	48441;0;0;57;
$GPXUP;3635;08:38:54;0;50	05254;8	48461;0;0;59;
$GPXUP;3635;08:38:55;0;50	05262;8	48482;0;0;61;
$GPXUP;3635;08:38:56;0;50	05271;8	48502;0;0;54;
$GPXUP;3635;08:38:57;0;50	05278;8	48519;0;0;52;
$GPXUP;3635;08:38:58;0;50	05285;8	48534;0;0;54;
$GPXUP;3635;08:38:59;0;50	05294;8	4855;0;0;56;
$GPXUP;3635;08:39:00;0;50	05304;8	48566;0;0;57;
$GPXUP;3635;08:39:01;0;50	05314;8	48583;0;0;57;
$GPXUP;3635;08:39:02;0;50	05322;8	486;0;0;57;
$GPXUP;3635;08:39:03;0;50	05332;8	48617;0;0;58;
$GPXUP;3635;08:39:04;0;50	05343;8	48633;0;0;61;
$GPXUP;3635;08:39:05;0;50	05355;8	48648;0;0;61;
$GPXUP;3635;08:39:06;0;50	05367;8	48663;0;0;59;
$GPXUP;3635;08:39:07;0;50	05378;8	48677;0;0;56;
$GPXUP;3635;08:39:08;0;50	05387;8	48692;0;0;50;
$GPXUP;3635;08:39:09;0;50	05395;8	48706;0;0;46;
$GPXUP;3635;08:39:10;0;50	05403;8	48718;0;0;50;
$GPXUP;3635;08:39:11;0;50	05413;8	48728;0;0;53;
$GPXUP;3635;08:39:12;0;50	05425;8	48739;0;0;52;
$GPXUP;3635;08:39:13;0;50	05436;8	48748;0;0;56;
$GPXUP;3635;08:39:14;0;50	05449;8	48759;0;0;54;
$GPXUP;3635;08:39:15;0;50	0546;8	48769;0;0;51;
$GPXUP;3635;08:39:16;0;50	0547;8	48778;0;0;49;
$GPXUP;3635;08:39:17;0;50	0548;8	48788;0;0;46;
$GPXUP;3635;08:39:18;0;50	0549;8	48799;0;0;51;
$GPXUP;3635;08:39:19;0;50	055;8	4881;0;0;54;
$GPXUP;3635;08:39:20;0;50	05511;8	48824;0;0;56;
$GPXUP;3635;08:39:21;0;50	05522;8	48839;0;0;56;
$GPXUP;3635;08:39:22;0;50	05532;8	48854;0;0;55;
$GPXUP;3635;08:39:23;0;50	05541;8	4887;0;0;56;
$GPXUP;3635;08:39:24;0;50	05549;8	48887;0;0;56;
$GPXUP;3635;08:39:25;0;50	05558;8	48904;0;0;55;
$GPXUP;3635;08:39:26;0;50	05569;8	48917;0;0;55;
$GPXUP;3635;08:39:27;0;50	0558;8	48928;0;0;52;
$GPXUP;3635;08:39:28;0;50	0559;8	48939;0;0;51;
$GPXUP;3635;08:39:29;0;50	05602;8	48949;0;0;56;
$GPXUP;3635;08:39:30;0;50	05615;8	48958;0;0;57;
$GPXUP;3635;08:39:31;0;50	05628;8	48964;0;0;58;
$GPXUP;3635;08:39:32;0;50	05642;8	48971;0;0;59;
$GPXUP;3635;08:39:33;0;50	05657;8	48977;0;0;58;
$GPXUP;3635;08:39:34;0;50	05671;8	48983;0;0;56;
$GPXUP;3635;08:39:35;0;50	05684;8	48991;0;0;56;
$GPXUP;3635;08:39:36;0;50	05696;8	49;0;0;56;
$GPXUP;3635;08:39:37;0;50	0571;8	49009;0;0;57;
$GPXUP;3635;08:39:38;0;50	05722;8	49017;0;0;58;
$GPXUP;3635;08:39:39;0;50	05736;8	49025;0;0;57;
$GPXUP;3635;08:39:40;0;50	0575;8	49032;0;0;59;
$GPXUP;3635;08:39:41;0;50	05765;8	49036;0;0;59;
$GPXUP;3635;08:39:42;0;50	0578;8	4904;0;0;59;
$GPXUP;3635;08:39:43;0;50	05794;8	49044;0;0;59;
$GPXUP;3635;08:39:44;0;50	05808;8	49047;0;0;59;
$GPXUP;3635;08:39:45;0;50	05824;8	4905;0;0;61;
$GPXUP;3635;08:39:46;0;50	05839;8	49053;0;0;60;
$GPXUP;3635;08:39:47;0;50	05854;8	49057;0;0;60;
$GPXUP;3635;08:39:48;0;50	05868;8	49063;0;0;57;
$GPXUP;3635;08:39:49;0;50	05881;8	49072;0;0;57;
$GPXUP;3635;08:39:50;0;50	05894;8	49083;0;0;60;
$GPXUP;3635;08:39:51;0;50	05907;8	49095;0;0;61;
$GPXUP;3635;08:39:52;0;50	05921;8	49108;0;0;61;
$GPXUP;3635;08:39:53;0;50	05934;8	49118;0;0;57;
$GPXUP;3635;08:39:54;0;50	05947;8	49128;0;0;54;
$GPXUP;3635;08:39:55;0;50	0596;8	49133;0;0;54;
$GPXUP;3635;08:39:56;0;50	05973;8	49136;0;0;56;
$GPXUP;3635;08:39:57;0;50	05988;8	49138;0;0;51;
$GPXUP;3635;08:39:58;0;50	06;8	49146;0;0;51;
$GPXUP;3635;08:39:59;0;50	06012;8	49152;0;0;52;
$GPXUP;3635;08:40:00;0;50	06024;8	49158;0;0;52;
$GPXUP;3635;08:40:01;0;50	06036;8	49162;0;0;55;
$GPXUP;3635;08:40:02;0;50	0605;8	49164;0;0;57;
$GPXUP;3635;08:40:03;0;50	06064;8	49166;0;0;58;
$GPXUP;3635;08:40:04;0;50	06079;8	49171;0;0;63;
$GPXUP;3635;08:40:05;0;50	06093;8	49179;0;0;57;
$GPXUP;3635;08:40:06;0;50	06106;8	49191;0;0;58;
$GPXUP;3635;08:40:07;0;50	06118;8	49204;0;0;57;
$GPXUP;3635;08:40:08;0;50	06127;8	4922;0;0;55;
$GPXUP;3635;08:40:09;0;50	06135;8	49239;0;0;53;
$GPXUP;3635;08:40:10;0;50	06142;8	49256;0;0;51;
$GPXUP;3635;08:40:11;0;50	06149;8	49273;0;0;53;
$GPXUP;3635;08:40:12;0;50	06156;8	4929;0;0;55;
$GPXUP;3635;08:40:13;0;50	06162;8	49309;0;0;52;
$GPXUP;3635;08:40:14;0;50	06166;8	49329;0;0;54;
$GPXUP;3635;08:40:15;0;50	0617;8	49348;0;0;52;
$GPXUP;3635;08:40:16;0;50	06176;8	49366;0;0;50;
$GPXUP;3635;08:40:17;0;50	06183;8	49382;0;0;47;
$GPXUP;3635;08:40:18;0;50	06186;8	49399;0;0;51;
$GPXUP;3635;08:40:19;0;50	06187;8	4942;0;0;56;
$GPXUP;3635;08:40:20;0;50	06188;8	49442;0;0;54;
$GPXUP;3635;08:40:21;0;50	0619;8	49462;0;0;49;
$GPXUP;3635;08:40:22;0;50	06191;8	4948;0;0;43;
$GPXUP;3635;08:40:23;0;50	06192;8	49497;0;0;41;
$GPXUP;3635;08:40:24;0;50	06196;8	49512;0;0;44;
$GPXUP;3635;08:40:25;0;50	06202;8	49526;0;0;48;
$GPXUP;3635;08:40:26;0;50	0621;8	4954;0;0;47;
$GPXUP;3635;08:40:27;0;50	06218;8	49553;0;0;49;
$GPXUP;3635;08:40:28;0;50	06224;8	49567;0;0;51;
$GPXUP;3635;08:40:29;0;50	06232;8	49583;0;0;55;
$GPXUP;3635;08:40:30;0;50	06242;8	49598;0;0;59;
$GPXUP;3635;08:40:31;0;50	06256;8	4961;0;0;58;
$GPXUP;3635;08:40:32;0;50	06271;8	49617;0;0;55;
$GPXUP;3635;08:40:33;0;50	06285;8	49619;0;0;51;
$GPXUP;3635;08:40:34;0;50	06297;8	49619;0;0;48;
$GPXUP;3635;08:40:35;0;50	06308;8	49617;0;0;44;
$GPXUP;3635;08:40:36;0;50	0632;8	49613;0;0;49;
$GPXUP;3635;08:40:37;0;50	06333;8	4961;0;0;52;
$GPXUP;3635;08:40:38;0;50	06346;8	49611;0;0;52;
$GPXUP;3635;08:40:39;0;50	06359;8	49613;0;0;51;
$GPXUP;3635;08:40:40;0;50	06372;8	49612;0;0;52;
$GPXUP;3635;08:40:41;0;50	06385;8	49609;0;0;55;
$GPXUP;3635;08:40:42;0;50	06399;8	49608;0;0;57;
$GPXUP;3635;08:40:43;0;50	06414;8	4961;0;0;59;
$GPXUP;3635;08:40:44;0;50	06429;8	49614;0;0;56;
$GPXUP;3635;08:40:45;0;50	06444;8	4962;0;0;57;
$GPXUP;3635;08:40:46;0;50	06457;8	49628;0;0;56;
$GPXUP;3635;08:40:47;0;50	06469;8	49638;0;0;57;
$GPXUP;3635;08:40:48;0;50	06482;8	49648;0;0;59;
$GPXUP;3635;08:40:49;0;50	06495;8	49659;0;0;59;
$GPXUP;3635;08:40:50;0;50	06509;8	4967;0;0;60;
$GPXUP;3635;08:40:51;0;50	06523;8	49678;0;0;60;
$GPXUP;3635;08:40:52;0;50	06538;8	49686;0;0;61;
$GPXUP;3635;08:40:53;0;50	06553;8	49693;0;0;60;
$GPXUP;3635;08:40:54;0;50	06567;8	49699;0;0;61;
$GPXUP;3635;08:40:55;0;50	06581;8	49704;0;0;60;
$GPXUP;3635;08:40:56;0;50	06595;8	49709;0;0;59;
$GPXUP;3635;08:40:57;0;50	06609;8	49718;0;0;57;
$GPXUP;3635;08:40:58;0;50	06621;8	49729;0;0;58;
$GPXUP;3635;08:40:59;0;50	06633;8	49742;0;0;58;
$GPXUP;3635;08:41:00;0;50	06645;8	49756;0;0;57;
$GPXUP;3635;08:41:01;0;50	06657;8	49769;0;0;58;
$GPXUP;3635;08:41:02;0;50	06669;8	49781;0;0;56;
$GPXUP;3635;08:41:03;0;50	06681;8	49794;0;0;55;
$GPXUP;3635;08:41:04;0;50	06693;8	49804;0;0;55;
$GPXUP;3635;08:41:05;0;50	06706;8	4981;0;0;56;
$GPXUP;3635;08:41:06;0;50	0672;8	49816;0;0;56;
$GPXUP;3635;08:41:07;0;50	06733;8	49823;0;0;54;
$GPXUP;3635;08:41:08;0;50	06746;8	49829;0;0;54;
$GPXUP;3635;08:41:09;0;50	06758;8	49836;0;0;53;
$GPXUP;3635;08:41:10;0;50	0677;8	49844;0;0;51;
$GPXUP;3635;08:41:11;0;50	06782;8	49851;0;0;54;
$GPXUP;3635;08:41:12;0;50	06794;8	49859;0;0;54;
$GPXUP;3635;08:41:13;0;50	06807;8	49869;0;0;57;
$GPXUP;3635;08:41:14;0;50	0682;8	49878;0;0;60;
$GPXUP;3635;08:41:15;0;50	06834;8	49887;0;0;61;
$GPXUP;3635;08:41:16;0;50	06849;8	49894;0;0;61;
$GPXUP;3635;08:41:17;0;50	06864;8	499;0;0;61;
$GPXUP;3635;08:41:18;0;50	06878;8	49907;0;0;60;
$GPXUP;3635;08:41:19;0;50	06892;8	49913;0;0;60;
$GPXUP;3635;08:41:20;0;50	06907;8	49917;0;0;61;
$GPXUP;3635;08:41:21;0;50	06922;8	4992;0;0;61;
$GPXUP;3635;08:41:22;0;50	06937;8	49922;0;0;60;
$GPXUP;3635;08:41:23;0;50	06952;8	49923;0;0;61;
$GPXUP;3635;08:41:24;0;50	06968;8	49923;0;0;57;
$GPXUP;3635;08:41:25;0;50	06982;8	49926;0;0;58;
$GPXUP;3635;08:41:26;0;50	06997;8	49933;0;0;59;
$GPXUP;3635;08:41:27;0;50	07011;8	49941;0;0;59;
$GPXUP;3635;08:41:28;0;50	07025;8	49949;0;0;61;
$GPXUP;3635;08:41:29;0;50	0704;8	49956;0;0;63;
$GPXUP;3635;08:41:30;0;50	07055;8	49965;0;0;68;
$GPXUP;3635;08:41:31;0;50	0707;8	49976;0;0;63;
$GPXUP;3635;08:41:32;0;50	07084;8	49988;0;0;63;
$GPXUP;3635;08:41:33;0;50	07097;8	5;0;0;62;
$GPXUP;3635;08:41:34;0;50	07111;8	50012;0;0;63;
$GPXUP;3635;08:41:35;0;50	07124;8	50024;0;0;60;
$GPXUP;3635;08:41:36;0;50	07137;8	50036;0;0;61;
$GPXUP;3635;08:41:37;0;50	07151;8	50046;0;0;62;
$GPXUP;3635;08:41:38;0;50	07165;8	50056;0;0;61;
$GPXUP;3635;08:41:39;0;50	07178;8	50067;0;0;60;
$GPXUP;3635;08:41:40;0;50	07191;8	50078;0;0;60;
$GPXUP;3635;08:41:41;0;50	07204;8	50091;0;0;61;
$GPXUP;3635;08:41:42;0;50	07216;8	50106;0;0;59;
$GPXUP;3635;08:41:43;0;50	07225;8	50124;0;0;58;
$GPXUP;3635;08:41:44;0;50	07233;8	50142;0;0;55;
$GPXUP;3635;08:41:45;0;50	07239;8	50162;0;0;52;
$GPXUP;3635;08:41:46;0;50	07242;8	5018;0;0;47;
$GPXUP;3635;08:41:47;0;50	07243;8	50198;0;0;48;
$GPXUP;3635;08:41:48;0;50	07246;8	50218;0;0;53;
$GPXUP;3635;08:41:49;0;50	07252;8	50238;0;0;62;
$GPXUP;3635;08:41:50;0;50	0726;8	50262;0;0;67;
$GPXUP;3635;08:41:51;0;50	07265;8	50286;0;0;61;
$GPXUP;3635;08:41:52;0;50	07268;8	50308;0;0;57;
$GPXUP;3635;08:41:53;0;50	07276;8	50326;0;0;55;
$GPXUP;3635;08:41:54;0;50	07287;8	50336;0;0;56;
$GPXUP;3635;08:41:55;0;50	07302;8	50336;0;0;59;
$GPXUP;3635;08:41:56;0;50	07314;8	50328;0;0;61;
$GPXUP;3635;08:41:57;0;50	0733;8	50319;0;0;60;
$GPXUP;3635;08:41:58;0;50	07344;8	50316;0;0;58;
$GPXUP;3635;08:41:59;0;50	07358;8	50319;0;0;55;
$GPXUP;3635;08:42:00;0;50	07372;8	50328;0;0;58;
$GPXUP;3635;08:42:01;0;50	07384;8	5034;0;0;56;
$GPXUP;3635;08:42:02;0;50	07394;8	50355;0;0;56;
$GPXUP;3635;08:42:03;0;50	07403;8	50372;0;0;54;
$GPXUP;3635;08:42:04;0;50	07411;8	50389;0;0;51;
$GPXUP;3635;08:42:05;0;50	07417;8	50406;0;0;49;
$GPXUP;3635;08:42:06;0;50	07422;8	50423;0;0;50;
$GPXUP;3635;08:42:07;0;50	07429;8	5044;0;0;51;
$GPXUP;3635;08:42:08;0;50	07436;8	50457;0;0;50;
$GPXUP;3635;08:42:09;0;50	07443;8	50474;0;0;47;
$GPXUP;3635;08:42:10;0;50	07448;8	50489;0;0;45;
$GPXUP;3635;08:42:11;0;50	07453;8	50505;0;0;47;
$GPXUP;3635;08:42:12;0;50	07459;8	5052;0;0;49;
$GPXUP;3635;08:42:13;0;50	07465;8	50538;0;0;53;
$GPXUP;3635;08:42:14;0;50	07473;8	50555;0;0;55;
$GPXUP;3635;08:42:15;0;50	07482;8	50574;0;0;56;
$GPXUP;3635;08:42:16;0;50	07489;8	50592;0;0;55;
$GPXUP;3635;08:42:17;0;50	07496;8	5061;0;0;55;
$GPXUP;3635;08:42:18;0;50	07504;8	50628;0;0;54;
$GPXUP;3635;08:42:19;0;50	07511;8	50646;0;0;54;
$GPXUP;3635;08:42:20;0;50	07519;8	50664;0;0;52;
$GPXUP;3635;08:42:21;0;50	07526;8	50681;0;0;49;
$GPXUP;3635;08:42:22;0;50	07534;8	50696;0;0;46;
$GPXUP;3635;08:42:23;0;50	07541;8	50709;0;0;43;
$GPXUP;3635;08:42:24;0;50	07549;8	50719;0;0;48;
$GPXUP;3635;08:42:25;0;50	07559;8	50728;0;0;49;
$GPXUP;3635;08:42:26;0;50	0757;8	50739;0;0;47;
$GPXUP;3635;08:42:27;0;50	0758;8	50746;0;0;49;
$GPXUP;3635;08:42:28;0;50	07591;8	50752;0;0;50;
$GPXUP;3635;08:42:29;0;50	07602;8	50763;0;0;50;
$GPXUP;3635;08:42:30;0;50	0761;8	50778;0;0;54;
$GPXUP;3635;08:42:31;0;50	07617;8	50796;0;0;55;
$GPXUP;3635;08:42:32;0;50	07625;8	50813;0;0;55;
$GPXUP;3635;08:42:33;0;50	07633;8	5083;0;0;55;
$GPXUP;3635;08:42:34;0;50	07643;8	50846;0;0;56;
$GPXUP;3635;08:42:35;0;50	07652;8	50862;0;0;56;
$GPXUP;3635;08:42:36;0;50	07661;8	50879;0;0;54;
$GPXUP;3635;08:42:37;0;50	07667;8	50897;0;0;54;
$GPXUP;3635;08:42:38;0;50	07674;8	50915;0;0;54;
$GPXUP;3635;08:42:39;0;50	07681;8	50933;0;0;53;
$GPXUP;3635;08:42:40;0;50	07688;8	50951;0;0;53;
$GPXUP;3635;08:42:41;0;50	07696;8	50967;0;0;54;
$GPXUP;3635;08:42:42;0;50	07706;8	50982;0;0;55;
$GPXUP;3635;08:42:43;0;50	07716;8	50996;0;0;55;
$GPXUP;3635;08:42:44;0;50	07727;8	5101;0;0;54;
$GPXUP;3635;08:42:45;0;50	07736;8	51025;0;0;54;
$GPXUP;3635;08:42:46;0;50	07746;8	5104;0;0;53;
$GPXUP;3635;08:42:47;0;50	07755;8	51053;0;0;53;
$GPXUP;3635;08:42:48;0;50	07766;8	51067;0;0;53;
$GPXUP;3635;08:42:49;0;50	07776;8	51081;0;0;52;
$GPXUP;3635;08:42:50;0;50	07787;8	51092;0;0;53;
$GPXUP;3635;08:42:51;0;50	07798;8	51103;0;0;53;
$GPXUP;3635;08:42:52;0;50	07809;8	51115;0;0;53;
$GPXUP;3635;08:42:53;0;50	07818;8	51129;0;0;54;
$GPXUP;3635;08:42:54;0;50	07827;8	51146;0;0;56;
$GPXUP;3635;08:42:55;0;50	07836;8	51162;0;0;55;
$GPXUP;3635;08:42:56;0;50	07846;8	51179;0;0;55;
$GPXUP;3635;08:42:57;0;50	07855;8	51195;0;0;54;
$GPXUP;3635;08:42:58;0;50	07865;8	51209;0;0;56;
$GPXUP;3635;08:42:59;0;50	07876;8	51222;0;0;56;
$GPXUP;3635;08:43:00;0;50	07888;8	51235;0;0;55;
$GPXUP;3635;08:43:01;0;50	07899;8	51247;0;0;56;
$GPXUP;3635;08:43:02;0;50	07911;8	51259;0;0;55;
$GPXUP;3635;08:43:03;0;50	07923;8	5127;0;0;55;
$GPXUP;3635;08:43:04;0;50	07935;8	51281;0;0;55;
$GPXUP;3635;08:43:05;0;50	07947;8	51291;0;0;57;
$GPXUP;3635;08:43:06;0;50	07959;8	513;0;0;58;
$GPXUP;3635;08:43:07;0;50	07972;8	51308;0;0;58;
$GPXUP;3635;08:43:08;0;50	07987;8	51314;0;0;58;
$GPXUP;3635;08:43:09;0;50	08001;8	5132;0;0;56;
$GPXUP;3635;08:43:10;0;50	08015;8	51325;0;0;53;
$GPXUP;3635;08:43:11;0;50	08027;8	51331;0;0;52;
$GPXUP;3635;08:43:12;0;50	08039;8	51338;0;0;50;
$GPXUP;3635;08:43:13;0;50	0805;8	51348;0;0;50;
$GPXUP;3635;08:43:14;0;50	08062;8	51357;0;0;55;
$GPXUP;3635;08:43:15;0;50	08072;8	51369;0;0;52;
$GPXUP;3635;08:43:16;0;50	08078;8	51386;0;0;54;
$GPXUP;3635;08:43:17;0;50	08084;8	51406;0;0;58;
$GPXUP;3635;08:43:18;0;50	08089;8	51428;0;0;58;
$GPXUP;3635;08:43:19;0;50	08093;8	51449;0;0;54;
$GPXUP;3635;08:43:20;0;50	08097;8	51468;0;0;52;
$GPXUP;3635;08:43:21;0;50	08101;8	51488;0;0;48;
$GPXUP;3635;08:43:22;0;50	08106;8	51504;0;0;45;
$GPXUP;3635;08:43:23;0;50	08113;8	51518;0;0;47;
$GPXUP;3635;08:43:24;0;50	08121;8	5153;0;0;50;
$GPXUP;3635;08:43:25;0;50	08131;8	51543;0;0;51;
$GPXUP;3635;08:43:26;0;50	08141;8	51556;0;0;50;
$GPXUP;3635;08:43:27;0;50	08151;8	51566;0;0;48;
$GPXUP;3635;08:43:28;0;50	0816;8	51576;0;0;47;
$GPXUP;3635;08:43:29;0;50	0817;8	51588;0;0;51;
$GPXUP;3635;08:43:30;0;50	0818;8	516;0;0;55;
$GPXUP;3635;08:43:31;0;50	08193;8	51611;0;0;58;
$GPXUP;3635;08:43:32;0;50	08206;8	51619;0;0;60;
$GPXUP;3635;08:43:33;0;50	0822;8	51627;0;0;61;
$GPXUP;3635;08:43:34;0;50	08235;8	51636;0;0;59;
$GPXUP;3635;08:43:35;0;50	08248;8	51646;0;0;60;
$GPXUP;3635;08:43:36;0;50	08261;8	51657;0;0;60;
$GPXUP;3635;08:43:37;0;50	08273;8	5167;0;0;58;
$GPXUP;3635;08:43:38;0;50	08285;8	51684;0;0;58;
$GPXUP;3635;08:43:39;0;50	08298;8	51698;0;0;58;
$GPXUP;3635;08:43:40;0;50	08308;8	51712;0;0;51;
$GPXUP;3635;08:43:41;0;50	08316;8	51727;0;0;50;
$GPXUP;3635;08:43:42;0;50	08325;8	5174;0;0;49;
$GPXUP;3635;08:43:43;0;50	08335;8	51752;0;0;49;
$GPXUP;3635;08:43:44;0;50	08344;8	51764;0;0;47;
$GPXUP;3635;08:43:45;0;50	08351;8	51778;0;0;47;
$GPXUP;3635;08:43:46;0;50	08357;8	51794;0;0;45;
$GPXUP;3635;08:43:47;0;50	08363;8	51809;0;0;44;
$GPXUP;3635;08:43:48;0;50	0837;8	51823;0;0;46;
$GPXUP;3635;08:43:49;0;50	08376;8	51837;0;0;45;
$GPXUP;3635;08:43:50;0;50	08385;8	51848;0;0;47;
$GPXUP;3635;08:43:51;0;50	08396;8	51854;0;0;49;
$GPXUP;3635;08:43:52;0;50	08409;8	5186;0;0;54;
$GPXUP;3635;08:43:53;0;50	08422;8	51866;0;0;56;
$GPXUP;3635;08:43:54;0;50	08436;8	51871;0;0;55;
$GPXUP;3635;08:43:55;0;50	0845;8	51875;0;0;53;
$GPXUP;3635;08:43:56;0;50	08462;8	51879;0;0;51;
$GPXUP;3635;08:43:57;0;50	08474;8	51884;0;0;50;
$GPXUP;3635;08:43:58;0;50	08485;8	51892;0;0;49;
$GPXUP;3635;08:43:59;0;50	08497;8	51898;0;0;52;
$GPXUP;3635;08:44:00;0;50	0851;8	51903;0;0;52;
$GPXUP;3635;08:44:01;0;50	08522;8	51911;0;0;51;
$GPXUP;3635;08:44:02;0;50	08533;8	51919;0;0;54;
$GPXUP;3635;08:44:03;0;50	08547;8	51925;0;0;59;
$GPXUP;3635;08:44:04;0;50	08562;8	51928;0;0;58;
$GPXUP;3635;08:44:05;0;50	08576;8	51932;0;0;59;
$GPXUP;3635;08:44:06;0;50	0859;8	51939;0;0;62;
$GPXUP;3635;08:44:07;0;50	08604;8	51951;0;0;65;
$GPXUP;3635;08:44:08;0;50	08618;8	51964;0;0;65;
$GPXUP;3635;08:44:09;0;50	08632;8	51976;0;0;64;
$GPXUP;3635;08:44:10;0;50	08647;8	51987;0;0;62;
$GPXUP;3635;08:44:11;0;50	08661;8	51997;0;0;58;
$GPXUP;3635;08:44:12;0;50	08674;8	52004;0;0;59;
$GPXUP;3635;08:44:13;0;50	08689;8	5201;0;0;59;
$GPXUP;3635;08:44:14;0;50	08703;8	52016;0;0;57;
$GPXUP;3635;08:44:15;0;50	08717;8	52021;0;0;57;
$GPXUP;3635;08:44:16;0;50	08731;8	52026;0;0;56;
$GPXUP;3635;08:44:17;0;50	08744;8	52034;0;0;53;
$GPXUP;3635;08:44:18;0;50	08752;8	52048;0;0;48;
$GPXUP;3635;08:44:19;0;50	08755;8	52065;0;0;45;
$GPXUP;3635;08:44:20;0;50	08757;8	52082;0;0;45;
$GPXUP;3635;08:44:21;0;50	08756;8	521;0;0;44;
$GPXUP;3635;08:44:22;0;50	08756;8	52116;0;0;42;
$GPXUP;3635;08:44:23;0;50	08756;8	52133;0;0;41;
$GPXUP;3635;08:44:24;0;50	08756;8	52148;0;0;40;
$GPXUP;3635;08:44:25;0;50	08759;8	52163;0;0;42;
$GPXUP;3635;08:44:26;0;50	08763;8	52178;0;0;43;
$GPXUP;3635;08:44:27;0;50	0877;8	52191;0;0;47;
$GPXUP;3635;08:44:28;0;50	08781;8	52199;0;0;54;
$GPXUP;3635;08:44:29;0;50	08794;8	52202;0;0;56;
$GPXUP;3635;08:44:30;0;50	08808;8	52206;0;0;57;
$GPXUP;3635;08:44:31;0;50	08822;8	52209;0;0;57;
$GPXUP;3635;08:44:32;0;50	08836;8	52215;0;0;55;
$GPXUP;3635;08:44:33;0;50	08848;8	52226;0;0;56;
$GPXUP;3635;08:44:34;0;50	0886;8	52237;0;0;55;
$GPXUP;3635;08:44:35;0;50	08872;8	52251;0;0;55;
$GPXUP;3635;08:44:36;0;50	08883;8	52264;0;0;55;
$GPXUP;3635;08:44:37;0;50	08894;8	52277;0;0;53;
$GPXUP;3635;08:44:38;0;50	08904;8	5229;0;0;53;
$GPXUP;3635;08:44:39;0;50	08915;8	52302;0;0;53;
$GPXUP;3635;08:44:40;0;50	08927;8	52314;0;0;52;
$GPXUP;3635;08:44:41;0;50	08938;8	52325;0;0;50;
$GPXUP;3635;08:44:42;0;50	08948;8	52334;0;0;51;
$GPXUP;3635;08:44:43;0;50	0896;8	52341;0;0;54;
$GPXUP;3635;08:44:44;0;50	08972;8	5235;0;0;56;
$GPXUP;3635;08:44:45;0;50	08984;8	52362;0;0;55;
$GPXUP;3635;08:44:46;0;50	08995;8	52378;0;0;58;
$GPXUP;3635;08:44:47;0;50	09005;8	52395;0;0;56;
$GPXUP;3635;08:44:48;0;50	09012;8	52414;0;0;55;
$GPXUP;3635;08:44:49;0;50	09016;8	52434;0;0;56;
$GPXUP;3635;08:44:50;0;50	09019;8	52455;0;0;55;
$GPXUP;3635;08:44:51;0;50	09022;8	52476;0;0;54;
$GPXUP;3635;08:44:52;0;50	09027;8	52496;0;0;52;
$GPXUP;3635;08:44:53;0;50	0903;8	52516;0;0;50;
$GPXUP;3635;08:44:54;0;50	09032;8	52535;0;0;47;
$GPXUP;3635;08:44:55;0;50	09031;8	52552;0;0;45;
$GPXUP;3635;08:44:56;0;50	0903;8	5257;0;0;45;
$GPXUP;3635;08:44:57;0;50	09029;8	52588;0;0;45;
$GPXUP;3635;08:44:58;0;50	09024;8	52605;0;0;48;
$GPXUP;3635;08:44:59;0;50	09015;8	52618;0;0;54;
$GPXUP;3635;08:45:00;0;50	09003;8	52627;0;0;51;
$GPXUP;3635;08:45:01;0;50	08991;8	52633;0;0;45;
$GPXUP;3635;08:45:02;0;50	08981;8	52631;0;0;44;
$GPXUP;3635;08:45:03;0;50	08973;8	52617;0;0;53;
$GPXUP;3635;08:45:04;0;50	08973;8	52596;0;0;57;
$GPXUP;3635;08:45:05;0;50	08982;8	52577;0;0;60;
$GPXUP;3635;08:45:06;0;50	08995;8	52565;0;0;58;
$GPXUP;3635;08:45:07;0;50	09008;8	52562;0;0;53;
$GPXUP;3635;08:45:08;0;50	09021;8	52564;0;0;53;
$GPXUP;3635;08:45:09;0;50	09035;8	52571;0;0;57;
$GPXUP;3635;08:45:10;0;50	09046;8	52584;0;0;54;
$GPXUP;3635;08:45:11;0;50	09056;8	52599;0;0;50;
$GPXUP;3635;08:45:12;0;50	09064;8	52614;0;0;49;
$GPXUP;3635;08:45:13;0;50	09072;8	52628;0;0;51;
$GPXUP;3635;08:45:14;0;50	09083;8	5264;0;0;54;
$GPXUP;3635;08:45:15;0;50	09096;8	52646;0;0;59;
$GPXUP;3635;08:45:16;0;50	09111;8	5265;0;0;60;
$GPXUP;3635;08:45:17;0;50	09126;8	52651;0;0;66;
$GPXUP;3635;08:45:18;0;50	09143;8	52648;0;0;67;
$GPXUP;3635;08:45:19;0;50	0916;8	52645;0;0;71;
$GPXUP;3635;08:45:20;0;50	09178;8	52649;0;0;69;
$GPXUP;3635;08:45:21;0;50	09195;8	52656;0;0;64;
$GPXUP;3635;08:45:22;0;50	09211;8	52662;0;0;59;
$GPXUP;3635;08:45:23;0;50	09226;8	52664;0;0;53;
$GPXUP;3635;08:45:24;0;50	09238;8	52668;0;0;46;
$GPXUP;3635;08:45:25;0;50	09248;8	52677;0;0;47;
$GPXUP;3635;08:45:26;0;50	09256;8	5269;0;0;47;
$GPXUP;3635;08:45:27;0;50	09261;8	52706;0;0;45;
$GPXUP;3635;08:45:28;0;50	09264;8	52723;0;0;44;
$GPXUP;3635;08:45:29;0;50	09266;8	5274;0;0;49;
$GPXUP;3635;08:45:30;0;50	09267;8	52759;0;0;50;
$GPXUP;3635;08:45:31;0;50	09267;8	5278;0;0;52;
$GPXUP;3635;08:45:32;0;50	09266;8	528;0;0;54;
$GPXUP;3635;08:45:33;0;50	09264;8	52822;0;0;55;
$GPXUP;3635;08:45:34;0;50	09264;8	52846;0;0;58;
$GPXUP;3635;08:45:35;0;50	09263;8	52868;0;0;57;
$GPXUP;3635;08:45:36;0;50	09262;8	5289;0;0;55;
$GPXUP;3635;08:45:37;0;50	09262;8	52911;0;0;53;
$GPXUP;3635;08:45:38;0;50	09263;8	52933;0;0;58;
$GPXUP;3635;08:45:39;0;50	09264;8	52956;0;0;62;
$GPXUP;3635;08:45:40;0;50	09263;8	52981;0;0;63;
$GPXUP;3635;08:45:41;0;50	09262;8	53006;0;0;63;
$GPXUP;3635;08:45:42;0;50	09262;8	5303;0;0;62;
$GPXUP;3635;08:45:43;0;50	09263;8	53053;0;0;61;
$GPXUP;3635;08:45:44;0;50	09266;8	53075;0;0;54;
$GPXUP;3635;08:45:45;0;50	09269;8	53095;0;0;52;
$GPXUP;3635;08:45:46;0;50	09272;8	53115;0;0;48;
$GPXUP;3635;08:45:47;0;50	09273;8	53135;0;0;53;
$GPXUP;3635;08:45:48;0;50	09276;8	53155;0;0;55;
$GPXUP;3635;08:45:49;0;50	09278;8	53177;0;0;59;
$GPXUP;3635;08:45:50;0;50	09279;8	532;0;0;61;
$GPXUP;3635;08:45:51;0;50	09283;8	53222;0;0;59;
$GPXUP;3635;08:45:52;0;50	09286;8	53246;0;0;57;
$GPXUP;3635;08:45:53;0;50	09288;8	53271;0;0;60;
$GPXUP;3635;08:45:54;0;50	09289;8	53293;0;0;59;
$GPXUP;3635;08:45:55;0;50	0929;8	53317;0;0;61;
$GPXUP;3635;08:45:56;0;50	09293;8	53341;0;0;63;
$GPXUP;3635;08:45:57;0;50	09296;8	53365;0;0;64;
$GPXUP;3635;08:45:58;0;50	09301;8	53389;0;0;63;
$GPXUP;3635;08:45:59;0;50	09306;8	53412;0;0;62;
$GPXUP;3635;08:46:00;0;50	09311;8	53434;0;0;61;
$GPXUP;3635;08:46:01;0;50	09318;8	53455;0;0;59;
$GPXUP;3635;08:46:02;0;50	09326;8	53475;0;0;60;
$GPXUP;3635;08:46:03;0;50	09335;8	53495;0;0;58;
$GPXUP;3635;08:46:04;0;50	09343;8	53513;0;0;55;
$GPXUP;3635;08:46:05;0;50	09348;8	53532;0;0;55;
$GPXUP;3635;08:46:06;0;50	09352;8	53553;0;0;54;
$GPXUP;3635;08:46:07;0;50	09354;8	53573;0;0;53;
$GPXUP;3635;08:46:08;0;50	09358;8	53593;0;0;54;
$GPXUP;3635;08:46:09;0;50	09361;8	53613;0;0;53;
$GPXUP;3635;08:46:10;0;50	09366;8	53631;0;0;50;
$GPXUP;3635;08:46:11;0;50	09373;8	53645;0;0;51;
$GPXUP;3635;08:46:12;0;50	09384;8	53655;0;0;54;
$GPXUP;3635;08:46:13;0;50	09395;8	53666;0;0;54;
$GPXUP;3635;08:46:14;0;50	09407;8	53678;0;0;56;
$GPXUP;3635;08:46:15;0;50	09419;8	5369;0;0;57;
$GPXUP;3635;08:46:16;0;50	09431;8	53702;0;0;55;
$GPXUP;3635;08:46:17;0;50	09442;8	53713;0;0;53;
$GPXUP;3635;08:46:18;0;50	09454;8	53725;0;0;56;
$GPXUP;3635;08:46:19;0;50	09465;8	53738;0;0;58;
$GPXUP;3635;08:46:20;0;50	09476;8	53754;0;0;59;
$GPXUP;3635;08:46:21;0;50	09486;8	53771;0;0;57;
$GPXUP;3635;08:46:22;0;50	09494;8	53788;0;0;56;
$GPXUP;3635;08:46:23;0;50	09504;8	53805;0;0;57;
$GPXUP;3635;08:46:24;0;50	09514;8	53823;0;0;56;
$GPXUP;3635;08:46:25;0;50	09525;8	53837;0;0;56;
$GPXUP;3635;08:46:26;0;50	09535;8	53852;0;0;59;
$GPXUP;3635;08:46:27;0;50	09546;8	53866;0;0;60;
$GPXUP;3635;08:46:28;0;50	09556;8	53882;0;0;62;
$GPXUP;3635;08:46:29;0;50	09568;8	53901;0;0;63;
$GPXUP;3635;08:46:30;0;50	09579;8	53919;0;0;65;
$GPXUP;3635;08:46:31;0;50	09591;8	53937;0;0;64;
$GPXUP;3635;08:46:32;0;50	09603;8	53954;0;0;64;
$GPXUP;3635;08:46:33;0;50	09615;8	53971;0;0;63;
$GPXUP;3635;08:46:34;0;50	09626;8	53988;0;0;63;
$GPXUP;3635;08:46:35;0;50	09638;8	54005;0;0;60;
$GPXUP;3635;08:46:36;0;50	09648;8	54022;0;0;59;
$GPXUP;3635;08:46:37;0;50	09656;8	5404;0;0;57;
$GPXUP;3635;08:46:38;0;50	09667;8	54056;0;0;57;
$GPXUP;3635;08:46:39;0;50	09678;8	54071;0;0;58;
$GPXUP;3635;08:46:40;0;50	09689;8	54086;0;0;59;
$GPXUP;3635;08:46:41;0;50	097;8	54101;0;0;61;
$GPXUP;3635;08:46:42;0;50	0971;8	54119;0;0;63;
$GPXUP;3635;08:46:43;0;50	09721;8	54138;0;0;64;
$GPXUP;3635;08:46:44;0;50	09732;8	54156;0;0;65;
$GPXUP;3635;08:46:45;0;50	09744;8	54172;0;0;66;
$GPXUP;3635;08:46:46;0;50	09758;8	54186;0;0;66;
$GPXUP;3635;08:46:47;0;50	09772;8	542;0;0;66;
$GPXUP;3635;08:46:48;0;50	09786;8	54216;0;0;67;
$GPXUP;3635;08:46:49;0;50	09799;8	54232;0;0;67;
$GPXUP;3635;08:46:50;0;50	09811;8	5425;0;0;66;
$GPXUP;3635;08:46:51;0;50	09824;8	54268;0;0;67;
$GPXUP;3635;08:46:52;0;50	09838;8	54283;0;0;66;
$GPXUP;3635;08:46:53;0;50	09852;8	54296;0;0;66;
$GPXUP;3635;08:46:54;0;50	09865;8	54311;0;0;67;
$GPXUP;3635;08:46:55;0;50	09879;8	54325;0;0;65;
$GPXUP;3635;08:46:56;0;50	09894;8	54336;0;0;65;
$GPXUP;3635;08:46:57;0;50	09909;8	54343;0;0;65;
$GPXUP;3635;08:46:58;0;50	09925;8	5435;0;0;66;
$GPXUP;3635;08:46:59;0;50	0994;8	54362;0;0;65;
$GPXUP;3635;08:47:00;0;50	09952;8	54378;0;0;64;
$GPXUP;3635;08:47:01;0;50	09964;8	54395;0;0;63;
$GPXUP;3635;08:47:02;0;50	09976;8	54411;0;0;62;
$GPXUP;3635;08:47:03;0;50	09989;8	54424;0;0;64;
$GPXUP;3635;08:47:04;0;50	10004;8	54434;0;0;64;
$GPXUP;3635;08:47:05;0;50	10018;8	54445;0;0;64;
$GPXUP;3635;08:47:06;0;50	10032;8	54455;0;0;65;
$GPXUP;3635;08:47:07;0;50	10047;8	54466;0;0;66;
$GPXUP;3635;08:47:08;0;50	10063;8	54476;0;0;64;
$GPXUP;3635;08:47:09;0;50	10076;8	54488;0;0;63;
$GPXUP;3635;08:47:10;0;50	10088;8	54505;0;0;64;
$GPXUP;3635;08:47:11;0;50	10101;8	54519;0;0;66;
$GPXUP;3635;08:47:12;0;50	10117;8	54527;0;0;68;
$GPXUP;3635;08:47:13;0;50	10134;8	5453;0;0;73;
$GPXUP;3635;08:47:14;0;50	10152;8	54526;0;0;67;
$GPXUP;3635;08:47:15;0;50	10168;8	54522;0;0;65;
$GPXUP;3635;08:47:16;0;50	10184;8	5452;0;0;61;
$GPXUP;3635;08:47:17;0;50	10199;8	54522;0;0;63;
$GPXUP;3635;08:47:18;0;50	10214;8	54526;0;0;61;
$GPXUP;3635;08:47:19;0;50	1023;8	54533;0;0;63;
$GPXUP;3635;08:47:20;0;50	10244;8	54542;0;0;62;
$GPXUP;3635;08:47:21;0;50	10258;8	54553;0;0;62;
$GPXUP;3635;08:47:22;0;50	10272;8	54566;0;0;67;
$GPXUP;3635;08:47:23;0;50	10286;8	54579;0;0;68;
$GPXUP;3635;08:47:24;0;50	10302;8	54591;0;0;72;
$GPXUP;3635;08:47:25;0;50	10319;8	54602;0;0;70;
$GPXUP;3635;08:47:26;0;50	10335;8	54611;0;0;68;
$GPXUP;3635;08:47:27;0;50	10351;8	54619;0;0;70;
$GPXUP;3635;08:47:28;0;50	10367;8	54629;0;0;69;
$GPXUP;3635;08:47:29;0;50	10381;8	54644;0;0;70;
$GPXUP;3635;08:47:30;0;50	10395;8	54661;0;0;71;
$GPXUP;3635;08:47:31;0;50	10409;8	54679;0;0;72;
$GPXUP;3635;08:47:32;0;50	10422;8	54699;0;0;72;
$GPXUP;3635;08:47:33;0;50	10434;8	54719;0;0;71;
$GPXUP;3635;08:47:34;0;50	10446;8	5474;0;0;69;
$GPXUP;3635;08:47:35;0;50	10458;8	54759;0;0;71;
$GPXUP;3635;08:47:36;0;50	1047;8	5478;0;0;72;
$GPXUP;3635;08:47:37;0;50	10482;8	548;0;0;71;
$GPXUP;3635;08:47:38;0;50	10495;8	5482;0;0;72;
$GPXUP;3635;08:47:39;0;50	10509;8	54839;0;0;71;
$GPXUP;3635;08:47:40;0;50	10521;8	54858;0;0;66;
$GPXUP;3635;08:47:41;0;50	10533;8	54878;0;0;63;
$GPXUP;3635;08:47:42;0;50	10544;8	54897;0;0;60;
$GPXUP;3635;08:47:43;0;50	10553;8	54914;0;0;58;
$GPXUP;3635;08:47:44;0;50	10562;8	54932;0;0;58;
$GPXUP;3635;08:47:45;0;50	10569;8	5495;0;0;56;
$GPXUP;3635;08:47:46;0;50	10576;8	54969;0;0;57;
$GPXUP;3635;08:47:47;0;50	10586;8	54986;0;0;61;
$GPXUP;3635;08:47:48;0;50	10596;8	55004;0;0;62;
$GPXUP;3635;08:47:49;0;50	10606;8	55023;0;0;63;
$GPXUP;3635;08:47:50;0;50	10615;8	55044;0;0;65;
$GPXUP;3635;08:47:51;0;50	10624;8	55065;0;0;66;
$GPXUP;3635;08:47:52;0;50	10634;8	55087;0;0;68;
$GPXUP;3635;08:47:53;0;50	10644;8	55108;0;0;65;
$GPXUP;3635;08:47:54;0;50	10656;8	55126;0;0;62;
$GPXUP;3635;08:47:55;0;50	10667;8	55142;0;0;61;
$GPXUP;3635;08:47:56;0;50	10678;8	55157;0;0;59;
$GPXUP;3635;08:47:57;0;50	1069;8	55171;0;0;59;
$GPXUP;3635;08:47:58;0;50	10699;8	55189;0;0;61;
$GPXUP;3635;08:47:59;0;50	10707;8	5521;0;0;64;
$GPXUP;3635;08:48:00;0;50	10714;8	55232;0;0;64;
$GPXUP;3635;08:48:01;0;50	10721;8	55254;0;0;62;
$GPXUP;3635;08:48:02;0;50	10727;8	55275;0;0;59;
$GPXUP;3635;08:48:03;0;50	10733;8	55296;0;0;60;
$GPXUP;3635;08:48:04;0;50	10739;8	55318;0;0;59;
$GPXUP;3635;08:48:05;0;50	10744;8	5534;0;0;62;
$GPXUP;3635;08:48:06;0;50	10747;8	55363;0;0;60;
$GPXUP;3635;08:48:07;0;50	10749;8	55386;0;0;61;
$GPXUP;3635;08:48:08;0;50	1075;8	5541;0;0;61;
$GPXUP;3635;08:48:09;0;50	1075;8	55434;0;0;64;
$GPXUP;3635;08:48:10;0;50	10752;8	5546;0;0;66;
$GPXUP;3635;08:48:11;0;50	10754;8	55486;0;0;67;
$GPXUP;3635;08:48:12;0;50	10757;8	5551;0;0;66;
$GPXUP;3635;08:48:13;0;50	10761;8	55535;0;0;65;
$GPXUP;3635;08:48:14;0;50	10768;8	55558;0;0;63;
$GPXUP;3635;08:48:15;0;50	10776;8	55579;0;0;62;
$GPXUP;3635;08:48:16;0;50	10784;8	55599;0;0;62;
$GPXUP;3635;08:48:17;0;50	10795;8	55618;0;0;62;
$GPXUP;3635;08:48:18;0;50	10805;8	55637;0;0;64;
$GPXUP;3635;08:48:19;0;50	10814;8	55656;0;0;60;
$GPXUP;3635;08:48:20;0;50	10824;8	55674;0;0;59;
$GPXUP;3635;08:48:21;0;50	10835;8	55689;0;0;57;
$GPXUP;3635;08:48:22;0;50	10845;8	55705;0;0;58;
$GPXUP;3635;08:48:23;0;50	10854;8	55722;0;0;60;
$GPXUP;3635;08:48:24;0;50	10862;8	55743;0;0;61;
$GPXUP;3635;08:48:25;0;50	1087;8	55764;0;0;61;
$GPXUP;3635;08:48:26;0;50	10876;8	55785;0;0;60;
$GPXUP;3635;08:48:27;0;50	10882;8	55807;0;0;60;
$GPXUP;3635;08:48:28;0;50	10887;8	55829;0;0;59;
$GPXUP;3635;08:48:29;0;50	10892;8	5585;0;0;58;
$GPXUP;3635;08:48:30;0;50	10896;8	55872;0;0;58;
$GPXUP;3635;08:48:31;0;50	10901;8	55893;0;0;58;
$GPXUP;3635;08:48:32;0;50	10904;8	55914;0;0;56;
$GPXUP;3635;08:48:33;0;50	10906;8	55935;0;0;53;
$GPXUP;3635;08:48:34;0;50	10907;8	55955;0;0;51;
$GPXUP;3635;08:48:35;0;50	10908;8	55975;0;0;51;
$GPXUP;3635;08:48:36;0;50	1091;8	55995;0;0;51;
$GPXUP;3635;08:48:37;0;50	10914;8	56014;0;0;52;
$GPXUP;3635;08:48:38;0;50	10918;8	56034;0;0;53;
$GPXUP;3635;08:48:39;0;50	10922;8	56054;0;0;56;
$GPXUP;3635;08:48:40;0;50	10925;8	56076;0;0;59;
$GPXUP;3635;08:48:41;0;50	10929;8	56098;0;0;60;
$GPXUP;3635;08:48:42;0;50	10937;8	5612;0;0;61;
$GPXUP;3635;08:48:43;0;50	10944;8	56141;0;0;58;
$GPXUP;3635;08:48:44;0;50	1095;8	56159;0;0;54;
$GPXUP;3635;08:48:45;0;50	10959;8	56176;0;0;53;
$GPXUP;3635;08:48:46;0;50	10967;8	56192;0;0;53;
$GPXUP;3635;08:48:47;0;50	10976;8	56209;0;0;54;
$GPXUP;3635;08:48:48;0;50	10983;8	56227;0;0;53;
$GPXUP;3635;08:48:49;0;50	10984;8	56246;0;0;50;
$GPXUP;3635;08:48:50;0;50	10983;8	56266;0;0;55;
$GPXUP;3635;08:48:51;0;50	1098;8	56287;0;0;57;
$GPXUP;3635;08:48:52;0;50	10978;8	5631;0;0;62;
$GPXUP;3635;08:48:53;0;50	10975;8	56334;0;0;63;
$GPXUP;3635;08:48:54;0;50	10972;8	56359;0;0;63;
$GPXUP;3635;08:48:55;0;50	1097;8	56383;0;0;63;
$GPXUP;3635;08:48:56;0;50	10968;8	56408;0;0;64;
$GPXUP;3635;08:48:57;0;50	10968;8	56434;0;0;64;
$GPXUP;3635;08:48:58;0;50	10969;8	5646;0;0;65;
$GPXUP;3635;08:48:59;0;50	10972;8	56485;0;0;65;
$GPXUP;3635;08:49:00;0;50	10977;8	56509;0;0;64;
$GPXUP;3635;08:49:01;0;50	10982;8	56532;0;0;64;
$GPXUP;3635;08:49:02;0;50	10988;8	56556;0;0;65;
$GPXUP;3635;08:49:03;0;50	10995;8	56578;0;0;64;
$GPXUP;3635;08:49:04;0;50	11002;8	56601;0;0;63;
$GPXUP;3635;08:49:05;0;50	11008;8	56623;0;0;60;
$GPXUP;3635;08:49:06;0;50	11012;8	56645;0;0;60;
$GPXUP;3635;08:49:07;0;50	11016;8	56668;0;0;58;
$GPXUP;3635;08:49:08;0;50	11017;8	5669;0;0;54;
$GPXUP;3635;08:49:09;0;50	11018;8	5671;0;0;55;
$GPXUP;3635;08:49:10;0;50	11019;8	56731;0;0;56;
$GPXUP;3635;08:49:11;0;50	11024;8	56751;0;0;60;
$GPXUP;3635;08:49:12;0;50	11032;8	56772;0;0;63;
$GPXUP;3635;08:49:13;0;50	11039;8	56794;0;0;61;
$GPXUP;3635;08:49:14;0;50	11044;8	56817;0;0;62;
$GPXUP;3635;08:49:15;0;50	11049;8	5684;0;0;61;
$GPXUP;3635;08:49:16;0;50	11053;8	56862;0;0;57;
$GPXUP;3635;08:49:17;0;50	11053;8	56884;0;0;55;
$GPXUP;3635;08:49:18;0;50	11052;8	56906;0;0;59;
$GPXUP;3635;08:49:19;0;50	11051;8	5693;0;0;63;
$GPXUP;3635;08:49:20;0;50	11053;8	56956;0;0;69;
$GPXUP;3635;08:49:21;0;50	11058;8	56982;0;0;72;
$GPXUP;3635;08:49:22;0;50	11066;8	57009;0;0;75;
$GPXUP;3635;08:49:23;0;50	11074;8	57035;0;0;73;
$GPXUP;3635;08:49:24;0;50	1108;8	57062;0;0;73;
$GPXUP;3635;08:49:25;0;50	11085;8	57088;0;0;71;
$GPXUP;3635;08:49:26;0;50	11089;8	57116;0;0;72;
$GPXUP;3635;08:49:27;0;50	11092;8	57142;0;0;68;
$GPXUP;3635;08:49:28;0;50	11096;8	57168;0;0;66;
$GPXUP;3635;08:49:29;0;50	11098;8	57194;0;0;63;
$GPXUP;3635;08:49:30;0;50	11098;8	57218;0;0;62;
$GPXUP;3635;08:49:31;0;50	11098;8	57242;0;0;62;
$GPXUP;3635;08:49:32;0;50	11102;8	57265;0;0;60;
$GPXUP;3635;08:49:33;0;50	11108;8	57286;0;0;61;
$GPXUP;3635;08:49:34;0;50	11116;8	57307;0;0;62;
$GPXUP;3635;08:49:35;0;50	11124;8	57328;0;0;64;
$GPXUP;3635;08:49:36;0;50	11131;8	5735;0;0;65;
$GPXUP;3635;08:49:37;0;50	11137;8	57373;0;0;64;
$GPXUP;3635;08:49:38;0;50	11143;8	57396;0;0;65;
$GPXUP;3635;08:49:39;0;50	11148;8	5742;0;0;62;
$GPXUP;3635;08:49:40;0;50	1115;8	57444;0;0;62;
$GPXUP;3635;08:49:41;0;50	11152;8	57468;0;0;63;
$GPXUP;3635;08:49:42;0;50	11153;8	57492;0;0;63;
$GPXUP;3635;08:49:43;0;50	11155;8	57516;0;0;61;
$GPXUP;3635;08:49:44;0;50	11156;8	5754;0;0;60;
$GPXUP;3635;08:49:45;0;50	1116;8	57562;0;0;61;
$GPXUP;3635;08:49:46;0;50	11164;8	57585;0;0;61;
$GPXUP;3635;08:49:47;0;50	11168;8	57608;0;0;62;
$GPXUP;3635;08:49:48;0;50	11171;8	57632;0;0;63;
$GPXUP;3635;08:49:49;0;50	11174;8	57656;0;0;64;
$GPXUP;3635;08:49:50;0;50	11177;8	57681;0;0;65;
$GPXUP;3635;08:49:51;0;50	11181;8	57704;0;0;61;
$GPXUP;3635;08:49:52;0;50	11188;8	57725;0;0;62;
$GPXUP;3635;08:49:53;0;50	11198;8	57745;0;0;62;
$GPXUP;3635;08:49:54;0;50	11208;8	57764;0;0;61;
$GPXUP;3635;08:49:55;0;50	11217;8	57783;0;0;60;
$GPXUP;3635;08:49:56;0;50	11224;8	57803;0;0;59;
$GPXUP;3635;08:49:57;0;50	11228;8	57825;0;0;59;
$GPXUP;3635;08:49:58;0;50	11232;8	57847;0;0;60;
$GPXUP;3635;08:49:59;0;50	11235;8	5787;0;0;61;
$GPXUP;3635;08:50:00;0;50	11238;8	57893;0;0;62;
$GPXUP;3635;08:50:01;0;50	1124;8	57917;0;0;63;
$GPXUP;3635;08:50:02;0;50	11241;8	57942;0;0;63;
$GPXUP;3635;08:50:03;0;50	11241;8	57967;0;0;65;
$GPXUP;3635;08:50:04;0;50	11238;8	57992;0;0;65;
$GPXUP;3635;08:50:05;0;50	11238;8	58017;0;0;65;
$GPXUP;3635;08:50:06;0;50	11239;8	58043;0;0;67;
$GPXUP;3635;08:50:07;0;50	11242;8	58068;0;0;65;
$GPXUP;3635;08:50:08;0;50	11248;8	58092;0;0;65;
$GPXUP;3635;08:50:09;0;50	11255;8	58115;0;0;66;
$GPXUP;3635;08:50:10;0;50	11263;8	58139;0;0;65;
$GPXUP;3635;08:50:11;0;50	1127;8	58162;0;0;65;
$GPXUP;3635;08:50:12;0;50	11277;8	58185;0;0;66;
$GPXUP;3635;08:50:13;0;50	11284;8	58208;0;0;65;
$GPXUP;3635;08:50:14;0;50	1129;8	58232;0;0;65;
$GPXUP;3635;08:50:15;0;50	11296;8	58254;0;0;63;
$GPXUP;3635;08:50:16;0;50	11302;8	58276;0;0;62;
$GPXUP;3635;08:50:17;0;50	11309;8	58299;0;0;65;
$GPXUP;3635;08:50:18;0;50	11316;8	58321;0;0;64;
$GPXUP;3635;08:50:19;0;50	11323;8	58344;0;0;65;
$GPXUP;3635;08:50:20;0;50	1133;8	58366;0;0;64;
$GPXUP;3635;08:50:21;0;50	11339;8	58387;0;0;62;
$GPXUP;3635;08:50:22;0;50	11349;8	58406;0;0;60;
$GPXUP;3635;08:50:23;0;50	11358;8	58424;0;0;59;
$GPXUP;3635;08:50:24;0;50	11365;8	58445;0;0;62;
$GPXUP;3635;08:50:25;0;50	11369;8	58469;0;0;62;
$GPXUP;3635;08:50:26;0;50	11374;8	58491;0;0;62;
$GPXUP;3635;08:50:27;0;50	1138;8	58513;0;0;63;
$GPXUP;3635;08:50:28;0;50	11389;8	58534;0;0;65;
$GPXUP;3635;08:50:29;0;50	11399;8	58554;0;0;65;
$GPXUP;3635;08:50:30;0;50	11409;8	58574;0;0;65;
$GPXUP;3635;08:50:31;0;50	11417;8	58596;0;0;63;
$GPXUP;3635;08:50:32;0;50	11423;8	58617;0;0;62;
$GPXUP;3635;08:50:33;0;50	11428;8	58639;0;0;61;
$GPXUP;3635;08:50:34;0;50	11432;8	58662;0;0;60;
$GPXUP;3635;08:50:35;0;50	11435;8	58686;0;0;60;
$GPXUP;3635;08:50:36;0;50	11439;8	58708;0;0;62;
$GPXUP;3635;08:50:37;0;50	11444;8	58731;0;0;63;
$GPXUP;3635;08:50:38;0;50	11449;8	58754;0;0;61;
$GPXUP;3635;08:50:39;0;50	11454;8	58778;0;0;60;
$GPXUP;3635;08:50:40;0;50	1146;8	58798;0;0;55;
$GPXUP;3635;08:50:41;0;50	11469;8	58814;0;0;57;
$GPXUP;3635;08:50:42;0;50	1148;8	5883;0;0;57;
$GPXUP;3635;08:50:43;0;50	11491;8	58845;0;0;56;
$GPXUP;3635;08:50:44;0;50	115;8	58861;0;0;55;
$GPXUP;3635;08:50:45;0;50	11509;8	58878;0;0;55;
$GPXUP;3635;08:50:46;0;50	11516;8	58896;0;0;55;
$GPXUP;3635;08:50:47;0;50	1152;8	58915;0;0;56;
$GPXUP;3635;08:50:48;0;50	11526;8	58935;0;0;57;
$GPXUP;3635;08:50:49;0;50	11532;8	58955;0;0;58;
$GPXUP;3635;08:50:50;0;50	11537;8	58977;0;0;60;
$GPXUP;3635;08:50:51;0;50	11541;8	59;0;0;61;
$GPXUP;3635;08:50:52;0;50	11545;8	59024;0;0;64;
$GPXUP;3635;08:50:53;0;50	1155;8	59049;0;0;66;
$GPXUP;3635;08:50:54;0;50	11555;8	59074;0;0;67;
$GPXUP;3635;08:50:55;0;50	11561;8	59098;0;0;67;
$GPXUP;3635;08:50:56;0;50	11562;8	59124;0;0;67;
$GPXUP;3635;08:50:57;0;50	11559;8	5915;0;0;66;
$GPXUP;3635;08:50:58;0;50	11554;8	59174;0;0;67;
$GPXUP;3635;08:50:59;0;50	11549;8	59199;0;0;67;
$GPXUP;3635;08:51:00;0;50	11544;8	59224;0;0;66;
$GPXUP;3635;08:51:01;0;50	11542;8	59249;0;0;63;
$GPXUP;3635;08:51:02;0;50	11542;8	59274;0;0;64;
$GPXUP;3635;08:51:03;0;50	11545;8	59298;0;0;64;
$GPXUP;3635;08:51:04;0;50	1155;8	59323;0;0;65;
$GPXUP;3635;08:51:05;0;50	11557;8	59346;0;0;64;
$GPXUP;3635;08:51:06;0;50	11563;8	5937;0;0;64;
$GPXUP;3635;08:51:07;0;50	11567;8	59394;0;0;68;
$GPXUP;3635;08:51:08;0;50	11571;8	5942;0;0;67;
$GPXUP;3635;08:51:09;0;50	11574;8	59446;0;0;66;
$GPXUP;3635;08:51:10;0;50	11576;8	59471;0;0;63;
$GPXUP;3635;08:51:11;0;50	11574;8	59496;0;0;65;
$GPXUP;3635;08:51:12;0;50	11571;8	5952;0;0;64;
$GPXUP;3635;08:51:13;0;50	11567;8	59544;0;0;64;
$GPXUP;3635;08:51:14;0;50	11566;8	5957;0;0;63;
$GPXUP;3635;08:51:15;0;50	11565;8	59594;0;0;63;
$GPXUP;3635;08:51:16;0;50	11564;8	59618;0;0;63;
$GPXUP;3635;08:51:17;0;50	11561;8	59642;0;0;63;
$GPXUP;3635;08:51:18;0;50	11555;8	59665;0;0;65;
$GPXUP;3635;08:51:19;0;50	1155;8	59689;0;0;66;
$GPXUP;3635;08:51:20;0;50	11544;8	59714;0;0;67;
$GPXUP;3635;08:51:21;0;50	11539;8	59738;0;0;67;
$GPXUP;3635;08:51:22;0;50	11532;8	59761;0;0;71;
$GPXUP;3635;08:51:23;0;50	11523;8	59784;0;0;69;
$GPXUP;3635;08:51:24;0;50	11516;8	59808;0;0;65;
$GPXUP;3635;08:51:25;0;50	11511;8	59831;0;0;63;
$GPXUP;3635;08:51:26;0;50	11506;8	59854;0;0;63;
$GPXUP;3635;08:51:27;0;50	11501;8	59876;0;0;58;
$GPXUP;3635;08:51:28;0;50	115;8	59897;0;0;54;
$GPXUP;3635;08:51:29;0;50	115;8	59917;0;0;50;
$GPXUP;3635;08:51:30;0;50	11503;8	59934;0;0;45;
$GPXUP;3635;08:51:31;0;50	11508;8	59949;0;0;45;
$GPXUP;3635;08:51:32;0;50	11514;8	59964;0;0;45;
$GPXUP;3635;08:51:33;0;50	11519;8	5998;0;0;48;
$GPXUP;3635;08:51:34;0;50	11521;8	59999;0;0;51;
$GPXUP;3635;08:51:35;0;50	11524;8	60019;0;0;53;
$GPXUP;3635;08:51:36;0;50	11526;8	60039;0;0;54;
$GPXUP;3635;08:51:37;0;50	11527;8	60061;0;0;54;
$GPXUP;3635;08:51:38;0;50	11528;8	60083;0;0;56;
$GPXUP;3635;08:51:39;0;50	11529;8	60105;0;0;56;
$GPXUP;3635;08:51:40;0;50	11529;8	60128;0;0;59;
$GPXUP;3635;08:51:41;0;50	11529;8	60152;0;0;60;
$GPXUP;3635;08:51:42;0;50	11528;8	60176;0;0;61;
$GPXUP;3635;08:51:43;0;50	11528;8	60199;0;0;60;
$GPXUP;3635;08:51:44;0;50	11527;8	60223;0;0;61;
$GPXUP;3635;08:51:45;0;50	11525;8	60247;0;0;60;
$GPXUP;3635;08:51:46;0;50	11522;8	6027;0;0;61;
$GPXUP;3635;08:51:47;0;50	11518;8	60293;0;0;61;
$GPXUP;3635;08:51:48;0;50	11518;8	60316;0;0;61;
$GPXUP;3635;08:51:49;0;50	11517;8	6034;0;0;63;
$GPXUP;3635;08:51:50;0;50	11518;8	60365;0;0;64;
$GPXUP;3635;08:51:51;0;50	1152;8	6039;0;0;64;
$GPXUP;3635;08:51:52;0;50	11523;8	60415;0;0;64;
$GPXUP;3635;08:51:53;0;50	11526;8	60439;0;0;64;
$GPXUP;3635;08:51:54;0;50	1153;8	60464;0;0;64;
$GPXUP;3635;08:51:55;0;50	11533;8	60488;0;0;66;
$GPXUP;3635;08:51:56;0;50	11536;8	60514;0;0;66;
$GPXUP;3635;08:51:57;0;50	11539;8	60539;0;0;66;
$GPXUP;3635;08:51:58;0;50	11542;8	60564;0;0;65;
$GPXUP;3635;08:51:59;0;50	11543;8	60589;0;0;65;
$GPXUP;3635;08:52:00;0;50	11544;8	60614;0;0;64;
$GPXUP;3635;08:52:01;0;50	11546;8	60639;0;0;64;
$GPXUP;3635;08:52:02;0;50	11547;8	60664;0;0;63;
$GPXUP;3635;08:52:03;0;50	11548;8	60688;0;0;61;
$GPXUP;3635;08:52:04;0;50	11548;8	60712;0;0;61;
$GPXUP;3635;08:52:05;0;50	11548;8	60736;0;0;61;
$GPXUP;3635;08:52:06;0;50	11547;8	60759;0;0;61;
$GPXUP;3635;08:52:07;0;50	11546;8	60783;0;0;61;
$GPXUP;3635;08:52:08;0;50	11546;8	60806;0;0;61;
$GPXUP;3635;08:52:09;0;50	11546;8	6083;0;0;60;
$GPXUP;3635;08:52:10;0;50	11544;8	60854;0;0;60;
$GPXUP;3635;08:52:11;0;50	11543;8	60876;0;0;60;
$GPXUP;3635;08:52:12;0;50	11541;8	609;0;0;60;
$GPXUP;3635;08:52:13;0;50	11539;8	60923;0;0;60;
$GPXUP;3635;08:52:14;0;50	11538;8	60946;0;0;59;
$GPXUP;3635;08:52:15;0;50	1154;8	6097;0;0;61;
$GPXUP;3635;08:52:16;0;50	11545;8	60992;0;0;60;
$GPXUP;3635;08:52:17;0;50	11552;8	61013;0;0;59;
$GPXUP;3635;08:52:18;0;50	1156;8	61033;0;0;61;
$GPXUP;3635;08:52:19;0;50	11564;8	61055;0;0;61;
$GPXUP;3635;08:52:20;0;50	11565;8	61078;0;0;56;
$GPXUP;3635;08:52:21;0;50	11565;8	611;0;0;55;
$GPXUP;3635;08:52:22;0;50	11564;8	6112;0;0;53;
$GPXUP;3635;08:52:23;0;50	11564;8	61141;0;0;54;
[truncated: 262 more rows]
