# Supplementary material for: Pigeon Navigation: Different Routes Lead to Frankfurt
Source: PLoS One. 2014 Nov 12;9(11):e112439. doi: 10.1371/journal.pone.0112439 (PMC4229201; doi:10.1371/journal.pone.0112439)
Supplement: File S4 — Files containing the original track data and a ‘Read me’ explaining the data format. (ZIP) [file pone.0112439.s004.zip › S-KST/090804xup06_250.log]

$GPXUP;3635;09:11:33;0;49	96933;8	43535;0;0;0;
$GPXUP;3635;09:11:34;0;49	96932;8	43535;0;0;2;
$GPXUP;3635;09:11:35;0;49	96931;8	43534;0;0;40;
$GPXUP;3635;09:11:36;0;49	96925;8	43518;0;0;48;
$GPXUP;3635;09:11:37;0;49	96924;8	43499;0;0;49;
$GPXUP;3635;09:11:38;0;49	96929;8	43481;0;0;48;
$GPXUP;3635;09:11:39;0;49	96938;8	4347;0;0;46;
$GPXUP;3635;09:11:40;0;49	96948;8	43461;0;0;48;
$GPXUP;3635;09:11:41;0;49	96959;8	43453;0;0;49;
$GPXUP;3635;09:11:42;0;49	96969;8	43445;0;0;47;
$GPXUP;3635;09:11:43;0;49	9698;8	43446;0;0;47;
$GPXUP;3635;09:11:44;0;49	96989;8	43459;0;0;49;
$GPXUP;3635;09:11:45;0;49	96993;8	43476;0;0;49;
$GPXUP;3635;09:11:46;0;49	96998;8	43493;0;0;49;
$GPXUP;3635;09:11:47;0;49	97006;8	43506;0;0;50;
$GPXUP;3635;09:11:48;0;49	97016;8	43518;0;0;48;
$GPXUP;3635;09:11:49;0;49	97024;8	4353;0;0;47;
$GPXUP;3635;09:11:50;0;49	97032;8	43544;0;0;47;
$GPXUP;3635;09:11:51;0;49	97042;8	43554;0;0;56;
$GPXUP;3635;09:11:52;0;49	97056;8	43556;0;0;57;
$GPXUP;3635;09:11:53;0;49	9707;8	43552;0;0;56;
$GPXUP;3635;09:11:54;0;49	97083;8	43545;0;0;52;
$GPXUP;3635;09:11:55;0;49	97096;8	43542;0;0;51;
$GPXUP;3635;09:11:56;0;49	97108;8	43543;0;0;48;
$GPXUP;3635;09:11:57;0;49	9712;8	43548;0;0;49;
$GPXUP;3635;09:11:58;0;49	9713;8	43557;0;0;50;
$GPXUP;3635;09:11:59;0;49	97138;8	43572;0;0;51;
$GPXUP;3635;09:12:00;0;49	97142;8	4359;0;0;51;
$GPXUP;3635;09:12:01;0;49	97139;8	4361;0;0;52;
$GPXUP;3635;09:12:02;0;49	9713;8	43624;0;0;51;
$GPXUP;3635;09:12:03;0;49	97118;8	43631;0;0;52;
$GPXUP;3635;09:12:04;0;49	97105;8	43629;0;0;49;
$GPXUP;3635;09:12:05;0;49	97094;8	43621;0;0;49;
$GPXUP;3635;09:12:06;0;49	97085;8	43608;0;0;47;
$GPXUP;3635;09:12:07;0;49	97079;8	43593;0;0;45;
$GPXUP;3635;09:12:08;0;49	97076;8	43575;0;0;48;
$GPXUP;3635;09:12:09;0;49	97077;8	43555;0;0;55;
$GPXUP;3635;09:12:10;0;49	97083;8	43535;0;0;55;
$GPXUP;3635;09:12:11;0;49	97093;8	4352;0;0;54;
$GPXUP;3635;09:12:12;0;49	97105;8	43513;0;0;50;
$GPXUP;3635;09:12:13;0;49	97118;8	43515;0;0;52;
$GPXUP;3635;09:12:14;0;49	97128;8	43526;0;0;53;
$GPXUP;3635;09:12:15;0;49	97136;8	43544;0;0;55;
$GPXUP;3635;09:12:16;0;49	97138;8	43565;0;0;55;
$GPXUP;3635;09:12:17;0;49	97135;8	43586;0;0;54;
$GPXUP;3635;09:12:18;0;49	97128;8	43603;0;0;53;
$GPXUP;3635;09:12:19;0;49	97117;8	43615;0;0;53;
$GPXUP;3635;09:12:20;0;49	97105;8	43622;0;0;51;
$GPXUP;3635;09:12:21;0;49	97092;8	43621;0;0;52;
$GPXUP;3635;09:12:22;0;49	9708;8	43615;0;0;54;
$GPXUP;3635;09:12:23;0;49	97066;8	43613;0;0;56;
$GPXUP;3635;09:12:24;0;49	97052;8	43614;0;0;54;
$GPXUP;3635;09:12:25;0;49	97039;8	43615;0;0;52;
$GPXUP;3635;09:12:26;0;49	97027;8	43616;0;0;48;
$GPXUP;3635;09:12:27;0;49	97015;8	43616;0;0;47;
$GPXUP;3635;09:12:28;0;49	97002;8	43615;0;0;48;
$GPXUP;3635;09:12:29;0;49	9699;8	43613;0;0;50;
$GPXUP;3635;09:12:30;0;49	96977;8	43613;0;0;53;
$GPXUP;3635;09:12:31;0;49	96964;8	43614;0;0;51;
$GPXUP;3635;09:12:32;0;49	96952;8	43621;0;0;48;
$GPXUP;3635;09:12:33;0;49	96943;8	43634;0;0;53;
$GPXUP;3635;09:12:34;0;49	96938;8	43652;0;0;52;
$GPXUP;3635;09:12:35;0;49	96938;8	43672;0;0;55;
$GPXUP;3635;09:12:36;0;49	96942;8	43693;0;0;54;
$GPXUP;3635;09:12:37;0;49	96944;8	43714;0;0;55;
$GPXUP;3635;09:12:38;0;49	96944;8	43736;0;0;57;
$GPXUP;3635;09:12:39;0;49	96945;8	43759;0;0;58;
$GPXUP;3635;09:12:40;0;49	96946;8	43781;0;0;57;
$GPXUP;3635;09:12:41;0;49	96945;8	43803;0;0;54;
$GPXUP;3635;09:12:42;0;49	96941;8	43822;0;0;52;
$GPXUP;3635;09:12:43;0;49	96933;8	43839;0;0;54;
$GPXUP;3635;09:12:44;0;49	96924;8	43854;0;0;54;
$GPXUP;3635;09:12:45;0;49	96915;8	43869;0;0;53;
$GPXUP;3635;09:12:46;0;49	96907;8	43885;0;0;53;
$GPXUP;3635;09:12:47;0;49	969;8	43903;0;0;53;
$GPXUP;3635;09:12:48;0;49	96893;8	43922;0;0;55;
$GPXUP;3635;09:12:49;0;49	96887;8	43942;0;0;57;
$GPXUP;3635;09:12:50;0;49	96881;8	43963;0;0;58;
$GPXUP;3635;09:12:51;0;49	96874;8	43983;0;0;60;
$GPXUP;3635;09:12:52;0;49	96867;8	44003;0;0;59;
$GPXUP;3635;09:12:53;0;49	96861;8	44023;0;0;55;
$GPXUP;3635;09:12:54;0;49	96858;8	44044;0;0;57;
$GPXUP;3635;09:12:55;0;49	96858;8	44066;0;0;58;
$GPXUP;3635;09:12:56;0;49	96863;8	44088;0;0;60;
$GPXUP;3635;09:12:57;0;49	9687;8	4411;0;0;62;
$GPXUP;3635;09:12:58;0;49	96876;8	44132;0;0;60;
$GPXUP;3635;09:12:59;0;49	96879;8	44154;0;0;56;
$GPXUP;3635;09:13:00;0;49	96878;8	44176;0;0;57;
$GPXUP;3635;09:13:01;0;49	96872;8	44196;0;0;56;
$GPXUP;3635;09:13:02;0;49	96862;8	44212;0;0;57;
$GPXUP;3635;09:13:03;0;49	9685;8	44224;0;0;56;
$GPXUP;3635;09:13:04;0;49	96838;8	44235;0;0;55;
$GPXUP;3635;09:13:05;0;49	96828;8	44249;0;0;55;
$GPXUP;3635;09:13:06;0;49	96822;8	44268;0;0;56;
$GPXUP;3635;09:13:07;0;49	96819;8	4429;0;0;56;
$GPXUP;3635;09:13:08;0;49	96817;8	44311;0;0;56;
$GPXUP;3635;09:13:09;0;49	96819;8	44333;0;0;58;
$GPXUP;3635;09:13:10;0;49	96824;8	44354;0;0;60;
$GPXUP;3635;09:13:11;0;49	96832;8	44374;0;0;60;
$GPXUP;3635;09:13:12;0;49	96842;8	44391;0;0;58;
$GPXUP;3635;09:13:13;0;49	96854;8	44402;0;0;53;
$GPXUP;3635;09:13:14;0;49	96866;8	44409;0;0;55;
$GPXUP;3635;09:13:15;0;49	9688;8	44412;0;0;55;
$GPXUP;3635;09:13:16;0;49	96894;8	44414;0;0;55;
$GPXUP;3635;09:13:17;0;49	96909;8	44417;0;0;57;
$GPXUP;3635;09:13:18;0;49	96923;8	44419;0;0;53;
$GPXUP;3635;09:13:19;0;49	96936;8	44415;0;0;52;
$GPXUP;3635;09:13:20;0;49	96948;8	44405;0;0;54;
$GPXUP;3635;09:13:21;0;49	96959;8	44394;0;0;53;
$GPXUP;3635;09:13:22;0;49	9697;8	44382;0;0;53;
$GPXUP;3635;09:13:23;0;49	96983;8	44372;0;0;57;
$GPXUP;3635;09:13:24;0;49	96996;8	44365;0;0;58;
$GPXUP;3635;09:13:25;0;49	97011;8	44363;0;0;56;
$GPXUP;3635;09:13:26;0;49	97025;8	44362;0;0;55;
$GPXUP;3635;09:13:27;0;49	97038;8	44356;0;0;57;
$GPXUP;3635;09:13:28;0;49	97051;8	44345;0;0;57;
$GPXUP;3635;09:13:29;0;49	97064;8	44337;0;0;56;
$GPXUP;3635;09:13:30;0;49	97078;8	44332;0;0;49;
$GPXUP;3635;09:13:31;0;49	9709;8	44334;0;0;49;
$GPXUP;3635;09:13:32;0;49	97101;8	44342;0;0;49;
$GPXUP;3635;09:13:33;0;49	9711;8	44356;0;0;51;
$GPXUP;3635;09:13:34;0;49	97117;8	44373;0;0;51;
$GPXUP;3635;09:13:35;0;49	97122;8	44392;0;0;51;
$GPXUP;3635;09:13:36;0;49	97125;8	44412;0;0;51;
$GPXUP;3635;09:13:37;0;49	97127;8	44432;0;0;51;
$GPXUP;3635;09:13:38;0;49	97124;8	44451;0;0;50;
$GPXUP;3635;09:13:39;0;49	97117;8	44467;0;0;51;
$GPXUP;3635;09:13:40;0;49	97106;8	44478;0;0;52;
$GPXUP;3635;09:13:41;0;49	97093;8	44485;0;0;52;
$GPXUP;3635;09:13:42;0;49	97081;8	44492;0;0;52;
$GPXUP;3635;09:13:43;0;49	9707;8	44501;0;0;49;
$GPXUP;3635;09:13:44;0;49	9706;8	44513;0;0;49;
$GPXUP;3635;09:13:45;0;49	97049;8	44525;0;0;52;
$GPXUP;3635;09:13:46;0;49	97037;8	44537;0;0;57;
$GPXUP;3635;09:13:47;0;49	97026;8	44552;0;0;59;
$GPXUP;3635;09:13:48;0;49	97015;8	44569;0;0;60;
$GPXUP;3635;09:13:49;0;49	97004;8	44587;0;0;64;
$GPXUP;3635;09:13:50;0;49	96991;8	44603;0;0;66;
$GPXUP;3635;09:13:51;0;49	96976;8	44614;0;0;65;
$GPXUP;3635;09:13:52;0;49	96961;8	44624;0;0;66;
$GPXUP;3635;09:13:53;0;49	96945;8	44632;0;0;67;
$GPXUP;3635;09:13:54;0;49	96929;8	44634;0;0;63;
$GPXUP;3635;09:13:54;0;49	96913;8	44633;0;0;63;
$GPXUP;3635;09:13:55;0;49	96897;8	4463;0;0;65;
$GPXUP;3635;09:13:56;0;49	9688;8	44625;0;0;65;
$GPXUP;3635;09:13:57;0;49	96864;8	44616;0;0;65;
$GPXUP;3635;09:13:58;0;49	96849;8	44607;0;0;62;
$GPXUP;3635;09:13:59;0;49	96834;8	446;0;0;56;
$GPXUP;3635;09:14:00;0;49	96821;8	44594;0;0;55;
$GPXUP;3635;09:14:01;0;49	96807;8	44588;0;0;59;
$GPXUP;3635;09:14:02;0;49	96792;8	44586;0;0;63;
$GPXUP;3635;09:14:03;0;49	96776;8	44586;0;0;64;
$GPXUP;3635;09:14:04;0;49	96761;8	44584;0;0;61;
$GPXUP;3635;09:14:05;0;49	96746;8	4458;0;0;59;
$GPXUP;3635;09:14:06;0;49	96733;8	44571;0;0;56;
$GPXUP;3635;09:14:07;0;49	9672;8	4456;0;0;56;
$GPXUP;3635;09:14:08;0;49	96712;8	44544;0;0;56;
$GPXUP;3635;09:14:09;0;49	96706;8	44522;0;0;56;
$GPXUP;3635;09:14:10;0;49	96701;8	44502;0;0;57;
$GPXUP;3635;09:14:11;0;49	96693;8	44486;0;0;52;
$GPXUP;3635;09:14:12;0;49	96683;8	44475;0;0;52;
$GPXUP;3635;09:14:13;0;49	96678;8	44456;0;0;52;
$GPXUP;3635;09:14:14;0;49	96681;8	44437;0;0;52;
$GPXUP;3635;09:14:15;0;49	96692;8	44426;0;0;53;
$GPXUP;3635;09:14:16;0;49	96704;8	44424;0;0;49;
$GPXUP;3635;09:14:17;0;49	96715;8	44434;0;0;51;
$GPXUP;3635;09:14:18;0;49	96722;8	4445;0;0;51;
$GPXUP;3635;09:14:19;0;49	96723;8	4447;0;0;53;
$GPXUP;3635;09:14:20;0;49	9672;8	44492;0;0;55;
$GPXUP;3635;09:14:21;0;49	96716;8	44512;0;0;55;
$GPXUP;3635;09:14:22;0;49	9671;8	4453;0;0;52;
$GPXUP;3635;09:14:23;0;49	96702;8	44546;0;0;49;
$GPXUP;3635;09:14:24;0;49	96692;8	44557;0;0;51;
$GPXUP;3635;09:14:25;0;49	96679;8	44564;0;0;55;
$GPXUP;3635;09:14:26;0;49	96665;8	44565;0;0;57;
$GPXUP;3635;09:14:27;0;49	96651;8	44563;0;0;54;
$GPXUP;3635;09:14:28;0;49	96638;8	44556;0;0;55;
$GPXUP;3635;09:14:29;0;49	96628;8	44541;0;0;53;
$GPXUP;3635;09:14:30;0;49	96627;8	44521;0;0;56;
$GPXUP;3635;09:14:31;0;49	96633;8	44501;0;0;57;
$GPXUP;3635;09:14:32;0;49	96644;8	44487;0;0;58;
$GPXUP;3635;09:14:33;0;49	96658;8	44477;0;0;58;
$GPXUP;3635;09:14:34;0;49	96672;8	44474;0;0;57;
$GPXUP;3635;09:14:35;0;49	96685;8	44477;0;0;52;
$GPXUP;3635;09:14:36;0;49	96698;8	44485;0;0;51;
$GPXUP;3635;09:14:37;0;49	96709;8	44495;0;0;51;
$GPXUP;3635;09:14:38;0;49	96722;8	44499;0;0;56;
$GPXUP;3635;09:14:39;0;49	96736;8	44501;0;0;56;
$GPXUP;3635;09:14:40;0;49	9675;8	44502;0;0;57;
$GPXUP;3635;09:14:41;0;49	96765;8	44501;0;0;58;
$GPXUP;3635;09:14:42;0;49	96779;8	44497;0;0;59;
$GPXUP;3635;09:14:43;0;49	96794;8	44491;0;0;59;
$GPXUP;3635;09:14:44;0;49	96807;8	44484;0;0;56;
$GPXUP;3635;09:14:45;0;49	9682;8	44477;0;0;58;
$GPXUP;3635;09:14:46;0;49	96834;8	44468;0;0;57;
$GPXUP;3635;09:14:47;0;49	96849;8	44462;0;0;58;
$GPXUP;3635;09:14:48;0;49	96863;8	44458;0;0;58;
$GPXUP;3635;09:14:49;0;49	96876;8	44452;0;0;56;
$GPXUP;3635;09:14:50;0;49	96889;8	44446;0;0;55;
$GPXUP;3635;09:14:51;0;49	96902;8	44442;0;0;56;
$GPXUP;3635;09:14:52;0;49	96916;8	44444;0;0;55;
$GPXUP;3635;09:14:53;0;49	9693;8	44448;0;0;54;
$GPXUP;3635;09:14:54;0;49	96942;8	44455;0;0;55;
$GPXUP;3635;09:14:55;0;49	96952;8	4447;0;0;53;
$GPXUP;3635;09:14:56;0;49	96957;8	44489;0;0;51;
$GPXUP;3635;09:14:57;0;49	96957;8	4451;0;0;51;
$GPXUP;3635;09:14:58;0;49	96953;8	44528;0;0;50;
$GPXUP;3635;09:14:59;0;49	96942;8	44542;0;0;54;
$GPXUP;3635;09:15:00;0;49	96928;8	44548;0;0;58;
$GPXUP;3635;09:15:01;0;49	96913;8	44547;0;0;59;
$GPXUP;3635;09:15:02;0;49	96898;8	44541;0;0;61;
$GPXUP;3635;09:15:03;0;49	96884;8	44532;0;0;61;
$GPXUP;3635;09:15:04;0;49	9687;8	44524;0;0;60;
$GPXUP;3635;09:15:05;0;49	96855;8	44521;0;0;57;
$GPXUP;3635;09:15:06;0;49	96841;8	44521;0;0;56;
$GPXUP;3635;09:15:07;0;49	96826;8	44521;0;0;56;
$GPXUP;3635;09:15:08;0;49	96812;8	44523;0;0;53;
$GPXUP;3635;09:15:09;0;49	96799;8	44524;0;0;53;
$GPXUP;3635;09:15:10;0;49	96785;8	44525;0;0;54;
$GPXUP;3635;09:15:11;0;49	96771;8	44528;0;0;57;
$GPXUP;3635;09:15:12;0;49	96757;8	4453;0;0;55;
$GPXUP;3635;09:15:13;0;49	96744;8	44531;0;0;51;
$GPXUP;3635;09:15:14;0;49	96732;8	44535;0;0;54;
$GPXUP;3635;09:15:15;0;49	96718;8	44542;0;0;54;
$GPXUP;3635;09:15:16;0;49	96705;8	44548;0;0;54;
$GPXUP;3635;09:15:17;0;49	96691;8	44552;0;0;54;
$GPXUP;3635;09:15:18;0;49	96678;8	44551;0;0;50;
$GPXUP;3635;09:15:19;0;49	96668;8	44542;0;0;52;
$GPXUP;3635;09:15:20;0;49	96662;8	44524;0;0;54;
$GPXUP;3635;09:15:21;0;49	96664;8	44503;0;0;56;
$GPXUP;3635;09:15:22;0;49	96673;8	44488;0;0;50;
$GPXUP;3635;09:15:23;0;49	96686;8	44484;0;0;51;
$GPXUP;3635;09:15:24;0;49	96697;8	4449;0;0;51;
$GPXUP;3635;09:15:25;0;49	96705;8	44506;0;0;51;
$GPXUP;3635;09:15:26;0;49	96708;8	44525;0;0;50;
$GPXUP;3635;09:15:27;0;49	96704;8	44542;0;0;47;
$GPXUP;3635;09:15:28;0;49	96694;8	44552;0;0;48;
$GPXUP;3635;09:15:29;0;49	96682;8	44554;0;0;50;
$GPXUP;3635;09:15:30;0;49	96671;8	44544;0;0;53;
$GPXUP;3635;09:15:31;0;49	96664;8	44526;0;0;52;
$GPXUP;3635;09:15:32;0;49	96666;8	44506;0;0;52;
$GPXUP;3635;09:15:33;0;49	96675;8	44492;0;0;50;
$GPXUP;3635;09:15:34;0;49	96686;8	44492;0;0;45;
$GPXUP;3635;09:15:35;0;49	96696;8	44501;0;0;42;
$GPXUP;3635;09:15:36;0;49	96701;8	44516;0;0;43;
$GPXUP;3635;09:15:37;0;49	96703;8	44532;0;0;45;
$GPXUP;3635;09:15:38;0;49	96698;8	44547;0;0;49;
$GPXUP;3635;09:15:39;0;49	96688;8	4456;0;0;52;
$GPXUP;3635;09:15:40;0;49	96677;8	44571;0;0;51;
$GPXUP;3635;09:15:41;0;49	96666;8	44585;0;0;53;
$GPXUP;3635;09:15:42;0;49	96655;8	446;0;0;56;
$GPXUP;3635;09:15:43;0;49	96645;8	44616;0;0;58;
$GPXUP;3635;09:15:44;0;49	96634;8	44631;0;0;60;
$GPXUP;3635;09:15:45;0;49	96622;8	44646;0;0;60;
$GPXUP;3635;09:15:46;0;49	9661;8	44664;0;0;61;
$GPXUP;3635;09:15:47;0;49	966;8	44681;0;0;60;
$GPXUP;3635;09:15:48;0;49	9659;8	44698;0;0;60;
$GPXUP;3635;09:15:49;0;49	96579;8	44714;0;0;60;
$GPXUP;3635;09:15:50;0;49	96567;8	44729;0;0;62;
$GPXUP;3635;09:15:51;0;49	96553;8	4474;0;0;62;
$GPXUP;3635;09:15:52;0;49	96539;8	4475;0;0;61;
$GPXUP;3635;09:15:53;0;49	96524;8	44757;0;0;64;
$GPXUP;3635;09:15:54;0;49	96509;8	44763;0;0;60;
$GPXUP;3635;09:15:55;0;49	96494;8	44772;0;0;64;
$GPXUP;3635;09:15:56;0;49	96479;8	44779;0;0;64;
$GPXUP;3635;09:15:57;0;49	96464;8	44782;0;0;59;
$GPXUP;3635;09:15:58;0;49	96449;8	44781;0;0;60;
$GPXUP;3635;09:15:59;0;49	96435;8	44773;0;0;59;
$GPXUP;3635;09:16:00;0;49	96424;8	44757;0;0;60;
$GPXUP;3635;09:16:01;0;49	96415;8	44736;0;0;60;
$GPXUP;3635;09:16:02;0;49	96412;8	44714;0;0;57;
$GPXUP;3635;09:16:03;0;49	96413;8	44692;0;0;54;
$GPXUP;3635;09:16:04;0;49	96418;8	44673;0;0;53;
$GPXUP;3635;09:16:05;0;49	96428;8	44659;0;0;51;
$GPXUP;3635;09:16:06;0;49	9644;8	44652;0;0;51;
$GPXUP;3635;09:16:07;0;49	96453;8	4465;0;0;50;
$GPXUP;3635;09:16:08;0;49	96466;8	44645;0;0;49;
$GPXUP;3635;09:16:09;0;49	96477;8	44636;0;0;49;
$GPXUP;3635;09:16:10;0;49	96486;8	44622;0;0;51;
$GPXUP;3635;09:16:11;0;49	96495;8	44606;0;0;50;
$GPXUP;3635;09:16:12;0;49	96505;8	44593;0;0;51;
$GPXUP;3635;09:16:13;0;49	96517;8	44586;0;0;50;
$GPXUP;3635;09:16:14;0;49	96529;8	44583;0;0;49;
$GPXUP;3635;09:16:15;0;49	96542;8	44582;0;0;48;
$GPXUP;3635;09:16:16;0;49	96554;8	44577;0;0;49;
$GPXUP;3635;09:16:17;0;49	96564;8	4457;0;0;51;
$GPXUP;3635;09:16:18;0;49	96576;8	44558;0;0;55;
$GPXUP;3635;09:16:19;0;49	96586;8	44544;0;0;54;
$GPXUP;3635;09:16:20;0;49	96598;8	44534;0;0;53;
$GPXUP;3635;09:16:21;0;49	9661;8	44527;0;0;54;
$GPXUP;3635;09:16:22;0;49	96624;8	44522;0;0;56;
$GPXUP;3635;09:16:23;0;49	96638;8	44513;0;0;61;
$GPXUP;3635;09:16:24;0;49	96651;8	44503;0;0;59;
$GPXUP;3635;09:16:25;0;49	96665;8	44496;0;0;59;
$GPXUP;3635;09:16:26;0;49	9668;8	44493;0;0;61;
$GPXUP;3635;09:16:27;0;49	96696;8	44491;0;0;54;
$GPXUP;3635;09:16:28;0;49	9671;8	44497;0;0;56;
$GPXUP;3635;09:16:29;0;49	96723;8	44504;0;0;55;
$GPXUP;3635;09:16:30;0;49	96737;8	44509;0;0;58;
$GPXUP;3635;09:16:31;0;49	96752;8	44508;0;0;60;
$GPXUP;3635;09:16:32;0;49	96766;8	445;0;0;62;
$GPXUP;3635;09:16:33;0;49	9678;8	44492;0;0;60;
$GPXUP;3635;09:16:34;0;49	96795;8	44487;0;0;61;
$GPXUP;3635;09:16:35;0;49	9681;8	44484;0;0;60;
$GPXUP;3635;09:16:36;0;49	96825;8	44484;0;0;59;
$GPXUP;3635;09:16:37;0;49	9684;8	44483;0;0;57;
$GPXUP;3635;09:16:38;0;49	96853;8	44475;0;0;58;
$GPXUP;3635;09:16:39;0;49	96866;8	44463;0;0;58;
$GPXUP;3635;09:16:40;0;49	96878;8	4445;0;0;58;
$GPXUP;3635;09:16:41;0;49	9689;8	44437;0;0;59;
$GPXUP;3635;09:16:42;0;49	96902;8	44422;0;0;59;
$GPXUP;3635;09:16:43;0;49	96913;8	44408;0;0;55;
$GPXUP;3635;09:16:44;0;49	96923;8	44394;0;0;53;
$GPXUP;3635;09:16:45;0;49	96933;8	44382;0;0;53;
$GPXUP;3635;09:16:46;0;49	96945;8	44371;0;0;52;
$GPXUP;3635;09:16:47;0;49	96956;8	44361;0;0;53;
$GPXUP;3635;09:16:48;0;49	96966;8	44348;0;0;52;
$GPXUP;3635;09:16:49;0;49	96975;8	44334;0;0;50;
$GPXUP;3635;09:16:50;0;49	96982;8	44317;0;0;51;
$GPXUP;3635;09:16:51;0;49	96984;8	44298;0;0;51;
$GPXUP;3635;09:16:52;0;49	96983;8	44278;0;0;52;
$GPXUP;3635;09:16:53;0;49	9698;8	44258;0;0;52;
$GPXUP;3635;09:16:54;0;49	96981;8	44238;0;0;52;
$GPXUP;3635;09:16:55;0;49	96988;8	44222;0;0;53;
$GPXUP;3635;09:16:56;0;49	97;8	44212;0;0;53;
$GPXUP;3635;09:16:57;0;49	97013;8	4421;0;0;52;
$GPXUP;3635;09:16:58;0;49	97026;8	44212;0;0;51;
$GPXUP;3635;09:16:59;0;49	97039;8	44214;0;0;53;
$GPXUP;3635;09:17:00;0;49	97052;8	44214;0;0;54;
$GPXUP;3635;09:17:01;0;49	97066;8	44213;0;0;56;
$GPXUP;3635;09:17:02;0;49	9708;8	44211;0;0;55;
$GPXUP;3635;09:17:03;0;49	97094;8	44208;0;0;54;
$GPXUP;3635;09:17:04;0;49	97108;8	44207;0;0;55;
$GPXUP;3635;09:17:05;0;49	97121;8	44208;0;0;55;
$GPXUP;3635;09:17:06;0;49	97135;8	44214;0;0;55;
$GPXUP;3635;09:17:07;0;49	97147;8	44226;0;0;56;
$GPXUP;3635;09:17:08;0;49	97157;8	44243;0;0;55;
$GPXUP;3635;09:17:09;0;49	97163;8	44263;0;0;57;
$GPXUP;3635;09:17:10;0;49	97169;8	44284;0;0;57;
$GPXUP;3635;09:17:11;0;49	97172;8	44304;0;0;55;
$GPXUP;3635;09:17:12;0;49	97171;8	44325;0;0;50;
$GPXUP;3635;09:17:13;0;49	97162;8	44339;0;0;51;
$GPXUP;3635;09:17:14;0;49	97151;8	44343;0;0;50;
$GPXUP;3635;09:17:15;0;49	97138;8	44341;0;0;50;
$GPXUP;3635;09:17:16;0;49	97124;8	4434;0;0;53;
$GPXUP;3635;09:17:17;0;49	97112;8	44344;0;0;55;
$GPXUP;3635;09:17:18;0;49	97097;8	44349;0;0;57;
$GPXUP;3635;09:17:19;0;49	97083;8	44354;0;0;57;
$GPXUP;3635;09:17:20;0;49	97068;8	44358;0;0;57;
$GPXUP;3635;09:17:21;0;49	97055;8	44359;0;0;50;
$GPXUP;3635;09:17:22;0;49	97044;8	44361;0;0;45;
$GPXUP;3635;09:17:23;0;49	97032;8	44364;0;0;45;
$GPXUP;3635;09:17:24;0;49	97019;8	44369;0;0;53;
$GPXUP;3635;09:17:25;0;49	97005;8	44372;0;0;58;
$GPXUP;3635;09:17:26;0;49	96989;8	44374;0;0;56;
$GPXUP;3635;09:17:27;0;49	96975;8	44374;0;0;55;
$GPXUP;3635;09:17:28;0;49	96962;8	44374;0;0;53;
$GPXUP;3635;09:17:29;0;49	9695;8	44376;0;0;45;
$GPXUP;3635;09:17:30;0;49	9694;8	44376;0;0;37;
$GPXUP;3635;09:17:31;0;49	96931;8	44378;0;0;35;
$GPXUP;3635;09:17:32;0;49	96922;8	44385;0;0;40;
$GPXUP;3635;09:17:33;0;49	96911;8	44392;0;0;48;
$GPXUP;3635;09:17:34;0;49	96901;8	44403;0;0;56;
$GPXUP;3635;09:17:35;0;49	9689;8	44418;0;0;57;
$GPXUP;3635;09:17:36;0;49	96879;8	44432;0;0;55;
$GPXUP;3635;09:17:37;0;49	96868;8	44446;0;0;55;
$GPXUP;3635;09:17:38;0;49	96858;8	44463;0;0;58;
$GPXUP;3635;09:17:39;0;49	96849;8	44481;0;0;62;
$GPXUP;3635;09:17:40;0;49	96839;8	44501;0;0;62;
$GPXUP;3635;09:17:41;0;49	96828;8	44516;0;0;64;
$GPXUP;3635;09:17:42;0;49	96814;8	44526;0;0;60;
$GPXUP;3635;09:17:43;0;49	96798;8	4453;0;0;59;
$GPXUP;3635;09:17:44;0;49	96784;8	44537;0;0;58;
$GPXUP;3635;09:17:45;0;49	9677;8	44541;0;0;57;
$GPXUP;3635;09:17:46;0;49	96756;8	44542;0;0;57;
$GPXUP;3635;09:17:47;0;49	96743;8	44539;0;0;54;
$GPXUP;3635;09:17:48;0;49	96731;8	44531;0;0;52;
$GPXUP;3635;09:17:49;0;49	9672;8	4452;0;0;49;
$GPXUP;3635;09:17:50;0;49	96709;8	44511;0;0;47;
$GPXUP;3635;09:17:51;0;49	967;8	44502;0;0;38;
$GPXUP;3635;09:17:52;0;49	96691;8	44496;0;0;36;
$GPXUP;3635;09:17:53;0;49	96682;8	44497;0;0;42;
$GPXUP;3635;09:17:54;0;49	96672;8	44503;0;0;43;
$GPXUP;3635;09:17:55;0;49	96662;8	4451;0;0;46;
$GPXUP;3635;09:17:56;0;49	96656;8	44527;0;0;59;
$GPXUP;3635;09:17:57;0;49	96655;8	4455;0;0;66;
$GPXUP;3635;09:17:58;0;49	96656;8	44575;0;0;63;
$GPXUP;3635;09:17:59;0;49	96654;8	44596;0;0;53;
$GPXUP;3635;09:18:00;0;49	96648;8	44612;0;0;50;
$GPXUP;3635;09:18:01;0;49	96638;8	44625;0;0;50;
$GPXUP;3635;09:18:02;0;49	96625;8	44632;0;0;54;
$GPXUP;3635;09:18:03;0;49	96612;8	44638;0;0;55;
$GPXUP;3635;09:18:04;0;49	96599;8	44646;0;0;55;
$GPXUP;3635;09:18:05;0;49	96587;8	44657;0;0;55;
$GPXUP;3635;09:18:06;0;49	96575;8	4467;0;0;55;
$GPXUP;3635;09:18:07;0;49	96563;8	4468;0;0;56;
$GPXUP;3635;09:18:08;0;49	9655;8	4469;0;0;57;
$GPXUP;3635;09:18:09;0;49	96538;8	447;0;0;57;
$GPXUP;3635;09:18:10;0;49	96525;8	4471;0;0;58;
$GPXUP;3635;09:18:11;0;49	96513;8	4472;0;0;56;
$GPXUP;3635;09:18:12;0;49	965;8	4473;0;0;54;
$GPXUP;3635;09:18:13;0;49	96489;8	44741;0;0;55;
$GPXUP;3635;09:18:14;0;49	96478;8	44754;0;0;54;
$GPXUP;3635;09:18:15;0;49	96468;8	4477;0;0;54;
$GPXUP;3635;09:18:16;0;49	9646;8	44787;0;0;55;
$GPXUP;3635;09:18:17;0;49	96452;8	44804;0;0;55;
$GPXUP;3635;09:18:18;0;49	96443;8	4482;0;0;55;
$GPXUP;3635;09:18:19;0;49	96434;8	44838;0;0;56;
$GPXUP;3635;09:18:20;0;49	96427;8	44856;0;0;55;
$GPXUP;3635;09:18:21;0;49	96421;8	44875;0;0;55;
$GPXUP;3635;09:18:22;0;49	96416;8	44895;0;0;56;
$GPXUP;3635;09:18:23;0;49	96413;8	44917;0;0;57;
$GPXUP;3635;09:18:24;0;49	9641;8	44939;0;0;58;
$GPXUP;3635;09:18:25;0;49	96404;8	44959;0;0;56;
$GPXUP;3635;09:18:26;0;49	96394;8	44974;0;0;57;
$GPXUP;3635;09:18:27;0;49	96382;8	44986;0;0;58;
$GPXUP;3635;09:18:28;0;49	96369;8	44998;0;0;58;
$GPXUP;3635;09:18:29;0;49	96355;8	45005;0;0;58;
$GPXUP;3635;09:18:30;0;49	9634;8	45003;0;0;60;
$GPXUP;3635;09:18:31;0;49	96325;8	44996;0;0;60;
$GPXUP;3635;09:18:32;0;49	96311;8	44988;0;0;59;
$GPXUP;3635;09:18:33;0;49	96297;8	44984;0;0;58;
$GPXUP;3635;09:18:34;0;49	96282;8	44983;0;0;55;
$GPXUP;3635;09:18:35;0;49	96269;8	44981;0;0;52;
$GPXUP;3635;09:18:36;0;49	96256;8	44979;0;0;50;
$GPXUP;3635;09:18:37;0;49	96244;8	44979;0;0;45;
$GPXUP;3635;09:18:38;0;49	96233;8	44984;0;0;47;
$GPXUP;3635;09:18:39;0;49	96222;8	44991;0;0;49;
$GPXUP;3635;09:18:40;0;49	96211;8	45;0;0;49;
$GPXUP;3635;09:18:41;0;49	96201;8	45012;0;0;51;
$GPXUP;3635;09:18:42;0;49	96193;8	45028;0;0;57;
$GPXUP;3635;09:18:43;0;49	96186;8	45048;0;0;57;
$GPXUP;3635;09:18:44;0;49	96178;8	45066;0;0;57;
$GPXUP;3635;09:18:45;0;49	96172;8	45085;0;0;55;
$GPXUP;3635;09:18:46;0;49	96167;8	45104;0;0;52;
$GPXUP;3635;09:18:47;0;49	96164;8	45124;0;0;52;
$GPXUP;3635;09:18:48;0;49	96164;8	45144;0;0;52;
$GPXUP;3635;09:18:49;0;49	96165;8	45165;0;0;54;
$GPXUP;3635;09:18:50;0;49	96166;8	45186;0;0;53;
$GPXUP;3635;09:18:51;0;49	96167;8	45207;0;0;52;
$GPXUP;3635;09:18:52;0;49	96169;8	45226;0;0;51;
$GPXUP;3635;09:18:53;0;49	9617;8	45246;0;0;51;
$GPXUP;3635;09:18:54;0;49	9617;8	45266;0;0;52;
$GPXUP;3635;09:18:55;0;49	9617;8	45288;0;0;54;
$GPXUP;3635;09:18:56;0;49	9617;8	45309;0;0;56;
$GPXUP;3635;09:18:57;0;49	96168;8	45331;0;0;57;
$GPXUP;3635;09:18:58;0;49	96165;8	45353;0;0;61;
$GPXUP;3635;09:18:59;0;49	96159;8	45374;0;0;60;
$GPXUP;3635;09:19:00;0;49	96152;8	45395;0;0;59;
$GPXUP;3635;09:19:01;0;49	96145;8	45414;0;0;56;
$GPXUP;3635;09:19:02;0;49	96138;8	45431;0;0;54;
$GPXUP;3635;09:19:03;0;49	9613;8	45448;0;0;52;
$GPXUP;3635;09:19:04;0;49	96122;8	45464;0;0;53;
$GPXUP;3635;09:19:05;0;49	96115;8	45481;0;0;52;
$GPXUP;3635;09:19:06;0;49	96106;8	45498;0;0;53;
$GPXUP;3635;09:19:07;0;49	96097;8	45512;0;0;52;
$GPXUP;3635;09:19:08;0;49	96087;8	45526;0;0;54;
$GPXUP;3635;09:19:09;0;49	96077;8	4554;0;0;53;
$GPXUP;3635;09:19:10;0;49	96067;8	45552;0;0;51;
$GPXUP;3635;09:19:11;0;49	96054;8	45562;0;0;55;
$GPXUP;3635;09:19:12;0;49	96041;8	45568;0;0;57;
$GPXUP;3635;09:19:13;0;49	96027;8	45572;0;0;55;
$GPXUP;3635;09:19:14;0;49	96014;8	4557;0;0;51;
$GPXUP;3635;09:19:15;0;49	96002;8	45562;0;0;51;
$GPXUP;3635;09:19:16;0;49	95992;8	4555;0;0;50;
$GPXUP;3635;09:19:17;0;49	95984;8	45535;0;0;49;
$GPXUP;3635;09:19:18;0;49	95979;8	45517;0;0;49;
$GPXUP;3635;09:19:19;0;49	95978;8	45498;0;0;46;
$GPXUP;3635;09:19:20;0;49	95981;8	45481;0;0;47;
$GPXUP;3635;09:19:21;0;49	95988;8	45466;0;0;50;
$GPXUP;3635;09:19:22;0;49	95997;8	4545;0;0;53;
$GPXUP;3635;09:19:23;0;49	96007;8	45436;0;0;51;
$GPXUP;3635;09:19:24;0;49	9602;8	45427;0;0;52;
$GPXUP;3635;09:19:25;0;49	96032;8	45419;0;0;52;
$GPXUP;3635;09:19:26;0;49	96043;8	45409;0;0;51;
$GPXUP;3635;09:19:27;0;49	96056;8	454;0;0;53;
$GPXUP;3635;09:19:28;0;49	96068;8	4539;0;0;53;
$GPXUP;3635;09:19:29;0;49	96078;8	45378;0;0;57;
$GPXUP;3635;09:19:30;0;49	96089;8	45362;0;0;55;
$GPXUP;3635;09:19:31;0;49	96101;8	45351;0;0;53;
$GPXUP;3635;09:19:32;0;49	96113;8	45343;0;0;52;
$GPXUP;3635;09:19:33;0;49	96126;8	45337;0;0;56;
$GPXUP;3635;09:19:34;0;49	9614;8	4533;0;0;56;
$GPXUP;3635;09:19:35;0;49	96152;8	45322;0;0;55;
$GPXUP;3635;09:19:36;0;49	96166;8	45314;0;0;56;
$GPXUP;3635;09:19:37;0;49	96177;8	45305;0;0;56;
$GPXUP;3635;09:19:38;0;49	96189;8	45294;0;0;56;
$GPXUP;3635;09:19:39;0;49	962;8	4528;0;0;58;
$GPXUP;3635;09:19:40;0;49	96212;8	45267;0;0;60;
$GPXUP;3635;09:19:41;0;49	96225;8	45254;0;0;58;
$GPXUP;3635;09:19:42;0;49	96237;8	45242;0;0;59;
$GPXUP;3635;09:19:43;0;49	96247;8	45225;0;0;57;
$GPXUP;3635;09:19:44;0;49	96255;8	45206;0;0;58;
$GPXUP;3635;09:19:45;0;49	96261;8	45185;0;0;58;
$GPXUP;3635;09:19:46;0;49	96267;8	45164;0;0;58;
$GPXUP;3635;09:19:47;0;49	96274;8	45144;0;0;59;
$GPXUP;3635;09:19:48;0;49	96284;8	45127;0;0;60;
$GPXUP;3635;09:19:49;0;49	96295;8	45113;0;0;58;
$GPXUP;3635;09:19:50;0;49	96306;8	45098;0;0;59;
$GPXUP;3635;09:19:51;0;49	96318;8	45083;0;0;61;
$GPXUP;3635;09:19:52;0;49	96329;8	45068;0;0;59;
$GPXUP;3635;09:19:53;0;49	96338;8	45052;0;0;57;
$GPXUP;3635;09:19:54;0;49	96347;8	45035;0;0;59;
$GPXUP;3635;09:19:55;0;49	96356;8	45018;0;0;57;
$GPXUP;3635;09:19:56;0;49	96366;8	45002;0;0;58;
$GPXUP;3635;09:19:57;0;49	96374;8	44982;0;0;60;
$GPXUP;3635;09:19:58;0;49	96382;8	44962;0;0;59;
$GPXUP;3635;09:19:59;0;49	9639;8	44944;0;0;59;
$GPXUP;3635;09:20:00;0;49	96399;8	44926;0;0;58;
$GPXUP;3635;09:20:01;0;49	96408;8	44908;0;0;58;
$GPXUP;3635;09:20:02;0;49	96416;8	4489;0;0;57;
$GPXUP;3635;09:20:03;0;49	96426;8	44874;0;0;56;
$GPXUP;3635;09:20:04;0;49	96438;8	44865;0;0;53;
$GPXUP;3635;09:20:05;0;49	9645;8	44858;0;0;54;
$GPXUP;3635;09:20:06;0;49	96462;8	44848;0;0;54;
$GPXUP;3635;09:20:07;0;49	96472;8	44833;0;0;55;
$GPXUP;3635;09:20:08;0;49	96479;8	44815;0;0;54;
$GPXUP;3635;09:20:09;0;49	96485;8	44797;0;0;54;
$GPXUP;3635;09:20:10;0;49	96493;8	44779;0;0;54;
$GPXUP;3635;09:20:11;0;49	96502;8	44765;0;0;53;
$GPXUP;3635;09:20:12;0;49	96513;8	44753;0;0;55;
$GPXUP;3635;09:20:13;0;49	96525;8	4474;0;0;56;
$GPXUP;3635;09:20:14;0;49	96536;8	44727;0;0;55;
$GPXUP;3635;09:20:15;0;49	96547;8	44714;0;0;56;
$GPXUP;3635;09:20:16;0;49	96558;8	44701;0;0;54;
$GPXUP;3635;09:20:17;0;49	96569;8	44687;0;0;53;
$GPXUP;3635;09:20:18;0;49	96577;8	4467;0;0;53;
$GPXUP;3635;09:20:19;0;49	96584;8	44653;0;0;52;
$GPXUP;3635;09:20:20;0;49	96592;8	44638;0;0;49;
$GPXUP;3635;09:20:21;0;49	96599;8	44622;0;0;50;
$GPXUP;3635;09:20:22;0;49	96606;8	44606;0;0;49;
$GPXUP;3635;09:20:23;0;49	96612;8	44589;0;0;49;
$GPXUP;3635;09:20:24;0;49	96619;8	44574;0;0;49;
$GPXUP;3635;09:20:25;0;49	96629;8	44563;0;0;50;
$GPXUP;3635;09:20:26;0;49	9664;8	44554;0;0;49;
$GPXUP;3635;09:20:27;0;49	96651;8	44549;0;0;49;
$GPXUP;3635;09:20:28;0;49	96664;8	44548;0;0;50;
$GPXUP;3635;09:20:29;0;49	96676;8	44548;0;0;49;
$GPXUP;3635;09:20:30;0;49	96688;8	44547;0;0;45;
$GPXUP;3635;09:20:31;0;49	967;8	44544;0;0;50;
$GPXUP;3635;09:20:32;0;49	9671;8	44536;0;0;47;
$GPXUP;3635;09:20:33;0;49	96717;8	44524;0;0;46;
$GPXUP;3635;09:20:34;0;49	9672;8	44507;0;0;46;
$GPXUP;3635;09:20:35;0;49	96718;8	44489;0;0;46;
$GPXUP;3635;09:20:36;0;49	96712;8	44472;0;0;51;
$GPXUP;3635;09:20:37;0;49	96702;8	44457;0;0;54;
$GPXUP;3635;09:20:38;0;49	9669;8	44446;0;0;53;
$GPXUP;3635;09:20:39;0;49	96678;8	44438;0;0;52;
$GPXUP;3635;09:20:40;0;49	96664;8	44433;0;0;57;
$GPXUP;3635;09:20:41;0;49	96651;8	44424;0;0;55;
$GPXUP;3635;09:20:42;0;49	96639;8	44412;0;0;54;
$GPXUP;3635;09:20:43;0;49	96628;8	44396;0;0;52;
$GPXUP;3635;09:20:44;0;49	96618;8	44383;0;0;57;
$GPXUP;3635;09:20:45;0;49	96607;8	44376;0;0;56;
$GPXUP;3635;09:20:46;0;49	96597;8	44359;0;0;56;
$GPXUP;3635;09:20:47;0;49	96594;8	44338;0;0;57;
$GPXUP;3635;09:20:48;0;49	96597;8	44317;0;0;55;
$GPXUP;3635;09:20:49;0;49	96605;8	44302;0;0;48;
$GPXUP;3635;09:20:50;0;49	96615;8	44294;0;0;48;
$GPXUP;3635;09:20:51;0;49	96627;8	44294;0;0;47;
$GPXUP;3635;09:20:52;0;49	96638;8	44303;0;0;48;
$GPXUP;3635;09:20:53;0;49	96648;8	44317;0;0;50;
$GPXUP;3635;09:20:54;0;49	96652;8	44337;0;0;52;
$GPXUP;3635;09:20:55;0;49	96655;8	44359;0;0;55;
$GPXUP;3635;09:20:56;0;49	96658;8	4438;0;0;55;
$GPXUP;3635;09:20:57;0;49	96662;8	444;0;0;53;
$GPXUP;3635;09:20:58;0;49	96668;8	44418;0;0;54;
$GPXUP;3635;09:20:59;0;49	96676;8	44435;0;0;51;
$GPXUP;3635;09:21:00;0;49	96686;8	4445;0;0;52;
$GPXUP;3635;09:21:01;0;49	96693;8	44465;0;0;51;
$GPXUP;3635;09:21:02;0;49	96698;8	44482;0;0;51;
$GPXUP;3635;09:21:03;0;49	96699;8	44496;0;0;36;
$GPXUP;3635;09:21:04;0;49	96694;8	44504;0;0;21;
$GPXUP;3635;09:21:05;0;49	96693;8	44506;0;0;0;
$GPXUP;3635;09:21:06;0;49	96693;8	44506;0;0;0;
$GPXUP;3635;09:21:07;0;49	96692;8	44507;0;0;0;
$GPXUP;3635;09:21:08;0;49	96692;8	44507;0;0;0;
$GPXUP;3635;09:21:09;0;49	96692;8	44506;0;0;0;
$GPXUP;3635;09:21:10;0;49	96693;8	44506;0;0;0;
$GPXUP;3635;09:21:11;0;49	96693;8	44506;0;0;0;
$GPXUP;3635;09:21:12;0;49	96693;8	44506;0;0;0;
$GPXUP;3635;09:21:13;0;49	96693;8	44506;0;0;0;
$GPXUP;3635;09:21:14;0;49	96693;8	44506;0;0;0;
$GPXUP;3635;09:21:15;0;49	96693;8	44506;0;0;0;
$GPXUP;3635;09:21:16;0;49	96693;8	44506;0;0;0;
$GPXUP;3635;09:21:17;0;49	96693;8	44506;0;0;0;
$GPXUP;3635;09:21:18;0;49	96693;8	44506;0;0;0;
$GPXUP;3635;09:21:19;0;49	96693;8	44506;0;0;0;
$GPXUP;3635;09:21:20;0;49	96693;8	44506;0;0;0;
$GPXUP;3635;09:21:21;0;49	96693;8	44506;0;0;0;
$GPXUP;3635;09:21:22;0;49	96693;8	44506;0;0;0;
$GPXUP;3635;09:21:23;0;49	96693;8	44506;0;0;0;
$GPXUP;3635;09:21:24;0;49	96693;8	44506;0;0;0;
$GPXUP;3635;09:21:25;0;49	96693;8	44506;0;0;0;
$GPXUP;3635;09:21:26;0;49	96693;8	44506;0;0;0;
$GPXUP;3635;09:21:27;0;49	96693;8	44506;0;0;0;
$GPXUP;3635;09:21:28;0;49	96693;8	44506;0;0;0;
$GPXUP;3635;09:21:29;0;49	96693;8	44506;0;0;0;
$GPXUP;3635;09:21:30;0;49	96693;8	44506;0;0;0;
$GPXUP;3635;09:21:31;0;49	96693;8	44506;0;0;0;
$GPXUP;3635;09:21:32;0;49	96693;8	44506;0;0;0;
$GPXUP;3635;09:21:33;0;49	96693;8	44506;0;0;0;
$GPXUP;3635;09:21:34;0;49	96693;8	44506;0;0;0;
$GPXUP;3635;09:21:35;0;49	96693;8	44506;0;0;0;
$GPXUP;3635;09:21:36;0;49	96693;8	44506;0;0;0;
$GPXUP;3635;09:21:37;0;49	96693;8	44506;0;0;0;
$GPXUP;3635;09:21:38;0;49	96693;8	44506;0;0;0;
$GPXUP;3635;09:21:39;0;49	96693;8	44506;0;0;0;
$GPXUP;3635;09:21:40;0;49	96693;8	44506;0;0;0;
$GPXUP;3635;09:21:41;0;49	96693;8	44506;0;0;0;
$GPXUP;3635;09:21:42;0;49	96693;8	44506;0;0;0;
$GPXUP;3635;09:21:43;0;49	96693;8	44506;0;0;0;
$GPXUP;3635;09:21:44;0;49	96693;8	44506;0;0;0;
$GPXUP;3635;09:21:45;0;49	96693;8	44506;0;0;0;
$GPXUP;3635;09:21:46;0;49	96693;8	44506;0;0;0;
$GPXUP;3635;09:21:47;0;49	96693;8	44506;0;0;0;
$GPXUP;3635;09:21:48;0;49	96693;8	44506;0;0;0;
$GPXUP;3635;09:21:49;0;49	96693;8	44506;0;0;0;
$GPXUP;3635;09:21:50;0;49	96693;8	44506;0;0;0;
$GPXUP;3635;09:21:51;0;49	96693;8	44506;0;0;0;
$GPXUP;3635;09:21:52;0;49	96693;8	44506;0;0;0;
$GPXUP;3635;09:21:53;0;49	96693;8	44506;0;0;0;
$GPXUP;3635;09:21:54;0;49	96693;8	44506;0;0;0;
$GPXUP;3635;09:21:55;0;49	96693;8	44506;0;0;0;
$GPXUP;3635;09:21:56;0;49	96693;8	44506;0;0;0;
$GPXUP;3635;09:21:57;0;49	96693;8	44506;0;0;0;
$GPXUP;3635;09:21:58;0;49	96693;8	44506;0;0;0;
$GPXUP;3635;09:21:59;0;49	96693;8	44506;0;0;0;
$GPXUP;3635;09:22:00;0;49	96693;8	44506;0;0;0;
$GPXUP;3635;09:22:01;0;49	96693;8	44506;0;0;0;
$GPXUP;3635;09:22:02;0;49	96693;8	44505;0;0;0;
$GPXUP;3635;09:22:03;0;49	96693;8	44505;0;0;0;
$GPXUP;3635;09:22:04;0;49	96693;8	44505;0;0;0;
$GPXUP;3635;09:22:05;0;49	96693;8	44505;0;0;0;
$GPXUP;3635;09:22:06;0;49	96693;8	44505;0;0;0;
$GPXUP;3635;09:22:07;0;49	96693;8	44505;0;0;0;
$GPXUP;3635;09:22:08;0;49	96692;8	44505;0;0;0;
$GPXUP;3635;09:22:09;0;49	96692;8	44505;0;0;0;
$GPXUP;3635;09:22:10;0;49	96693;8	44505;0;0;0;
$GPXUP;3635;09:22:11;0;49	96693;8	44505;0;0;0;
$GPXUP;3635;09:22:12;0;49	96693;8	44505;0;0;0;
$GPXUP;3635;09:22:13;0;49	96693;8	44505;0;0;0;
$GPXUP;3635;09:22:14;0;49	96693;8	44505;0;0;0;
$GPXUP;3635;09:22:15;0;49	96692;8	44505;0;0;0;
$GPXUP;3635;09:22:16;0;49	96692;8	44505;0;0;0;
$GPXUP;3635;09:22:17;0;49	96693;8	44505;0;0;0;
$GPXUP;3635;09:22:18;0;49	96693;8	44505;0;0;0;
$GPXUP;3635;09:22:19;0;49	96693;8	44505;0;0;0;
$GPXUP;3635;09:22:20;0;49	96693;8	44505;0;0;0;
$GPXUP;3635;09:22:21;0;49	96693;8	44505;0;0;0;
$GPXUP;3635;09:22:22;0;49	96692;8	44505;0;0;0;
$GPXUP;3635;09:22:23;0;49	96692;8	44505;0;0;0;
$GPXUP;3635;09:22:24;0;49	96692;8	44504;0;0;0;
$GPXUP;3635;09:22:25;0;49	96692;8	44504;0;0;0;
$GPXUP;3635;09:22:26;0;49	96692;8	44504;0;0;0;
$GPXUP;3635;09:22:27;0;49	96692;8	44504;0;0;0;
$GPXUP;3635;09:22:28;0;49	96692;8	44504;0;0;0;
$GPXUP;3635;09:22:29;0;49	96692;8	44504;0;0;0;
$GPXUP;3635;09:22:30;0;49	96692;8	44504;0;0;0;
$GPXUP;3635;09:22:31;0;49	96692;8	44504;0;0;0;
$GPXUP;3635;09:22:32;0;49	96692;8	44504;0;0;0;
$GPXUP;3635;09:22:33;0;49	96692;8	44504;0;0;0;
$GPXUP;3635;09:22:34;0;49	96692;8	44504;0;0;0;
$GPXUP;3635;09:22:35;0;49	96692;8	44504;0;0;0;
$GPXUP;3635;09:22:36;0;49	96692;8	44504;0;0;0;
$GPXUP;3635;09:22:37;0;49	96692;8	44504;0;0;0;
$GPXUP;3635;09:22:38;0;49	96692;8	44504;0;0;0;
$GPXUP;3635;09:22:39;0;49	96692;8	44504;0;0;0;
$GPXUP;3635;09:22:40;0;49	96692;8	44504;0;0;0;
$GPXUP;3635;09:22:41;0;49	96692;8	44504;0;0;0;
$GPXUP;3635;09:22:42;0;49	96692;8	44504;0;0;0;
$GPXUP;3635;09:22:43;0;49	96692;8	44504;0;0;0;
$GPXUP;3635;09:22:44;0;49	96692;8	44504;0;0;0;
$GPXUP;3635;09:22:45;0;49	96692;8	44504;0;0;0;
$GPXUP;3635;09:22:46;0;49	96692;8	44504;0;0;0;
$GPXUP;3635;09:22:47;0;49	96692;8	44504;0;0;0;
$GPXUP;3635;09:22:48;0;49	96692;8	44504;0;0;0;
$GPXUP;3635;09:22:49;0;49	96692;8	44504;0;0;0;
$GPXUP;3635;09:22:50;0;49	96692;8	44504;0;0;0;
$GPXUP;3635;09:22:51;0;49	96692;8	44504;0;0;0;
$GPXUP;3635;09:22:52;0;49	96692;8	44504;0;0;0;
$GPXUP;3635;09:22:53;0;49	96692;8	44504;0;0;0;
$GPXUP;3635;09:22:54;0;49	96692;8	44504;0;0;0;
$GPXUP;3635;09:22:55;0;49	96692;8	44504;0;0;0;
$GPXUP;3635;09:22:56;0;49	96692;8	44504;0;0;0;
$GPXUP;3635;09:22:57;0;49	96692;8	44504;0;0;0;
$GPXUP;3635;09:22:58;0;49	96692;8	44504;0;0;0;
$GPXUP;3635;09:22:59;0;49	96692;8	44504;0;0;0;
$GPXUP;3635;09:23:00;0;49	96692;8	44504;0;0;0;
$GPXUP;3635;09:23:01;0;49	96692;8	44504;0;0;0;
$GPXUP;3635;09:23:02;0;49	96692;8	44504;0;0;0;
$GPXUP;3635;09:23:03;0;49	96692;8	44504;0;0;0;
$GPXUP;3635;09:23:04;0;49	96692;8	44504;0;0;0;
$GPXUP;3635;09:23:05;0;49	96692;8	44504;0;0;0;
$GPXUP;3635;09:23:06;0;49	96692;8	44504;0;0;0;
$GPXUP;3635;09:23:07;0;49	96692;8	44504;0;0;0;
$GPXUP;3635;09:23:08;0;49	96692;8	44504;0;0;0;
$GPXUP;3635;09:23:09;0;49	96692;8	44504;0;0;0;
$GPXUP;3635;09:23:10;0;49	96692;8	44504;0;0;0;
$GPXUP;3635;09:23:11;0;49	96692;8	44504;0;0;0;
$GPXUP;3635;09:23:12;0;49	96692;8	44504;0;0;0;
$GPXUP;3635;09:23:13;0;49	96692;8	44504;0;0;0;
$GPXUP;3635;09:23:14;0;49	96692;8	44504;0;0;0;
$GPXUP;3635;09:23:15;0;49	96692;8	44504;0;0;0;
$GPXUP;3635;09:23:16;0;49	96692;8	44504;0;0;0;
$GPXUP;3635;09:23:17;0;49	96692;8	44504;0;0;0;
$GPXUP;3635;09:23:18;0;49	96692;8	44504;0;0;0;
$GPXUP;3635;09:23:19;0;49	96692;8	44504;0;0;0;
$GPXUP;3635;09:23:20;0;49	96692;8	44504;0;0;0;
$GPXUP;3635;09:23:21;0;49	96692;8	44504;0;0;0;
$GPXUP;3635;09:23:22;0;49	96692;8	44504;0;0;0;
$GPXUP;3635;09:23:23;0;49	96692;8	44504;0;0;0;
$GPXUP;3635;09:23:24;0;49	96692;8	44503;0;0;0;
$GPXUP;3635;09:23:25;0;49	96692;8	44503;0;0;0;
$GPXUP;3635;09:23:26;0;49	96692;8	44503;0;0;0;
$GPXUP;3635;09:23:27;0;49	96692;8	44503;0;0;0;
$GPXUP;3635;09:23:28;0;49	96692;8	44503;0;0;0;
$GPXUP;3635;09:23:29;0;49	96692;8	44503;0;0;0;
$GPXUP;3635;09:23:30;0;49	96692;8	44503;0;0;0;
$GPXUP;3635;09:23:31;0;49	96692;8	44503;0;0;0;
$GPXUP;3635;09:23:32;0;49	96692;8	44503;0;0;0;
$GPXUP;3635;09:23:33;0;49	96692;8	44503;0;0;0;
$GPXUP;3635;09:23:34;0;49	96692;8	44503;0;0;0;
$GPXUP;3635;09:23:35;0;49	96692;8	44503;0;0;0;
$GPXUP;3635;09:23:36;0;49	96692;8	44503;0;0;0;
$GPXUP;3635;09:23:37;0;49	96692;8	44503;0;0;0;
$GPXUP;3635;09:23:38;0;49	96692;8	44503;0;0;0;
$GPXUP;3635;09:23:39;0;49	96692;8	44503;0;0;0;
$GPXUP;3635;09:23:40;0;49	96692;8	44503;0;0;0;
$GPXUP;3635;09:23:41;0;49	96692;8	44503;0;0;0;
$GPXUP;3635;09:23:42;0;49	96692;8	44503;0;0;0;
$GPXUP;3635;09:23:43;0;49	96692;8	44503;0;0;0;
$GPXUP;3635;09:23:44;0;49	96692;8	44503;0;0;0;
$GPXUP;3635;09:23:45;0;49	96692;8	44503;0;0;0;
$GPXUP;3635;09:23:46;0;49	96692;8	44503;0;0;0;
$GPXUP;3635;09:23:47;0;49	96692;8	44503;0;0;0;
$GPXUP;3635;09:23:48;0;49	96692;8	44503;0;0;0;
$GPXUP;3635;09:23:49;0;49	96692;8	44503;0;0;0;
$GPXUP;3635;09:23:50;0;49	96692;8	44503;0;0;0;
$GPXUP;3635;09:23:51;0;49	96692;8	44503;0;0;0;
$GPXUP;3635;09:23:52;0;49	96692;8	44503;0;0;0;
$GPXUP;3635;09:23:53;0;49	96692;8	44503;0;0;0;
$GPXUP;3635;09:23:54;0;49	96692;8	44503;0;0;0;
$GPXUP;3635;09:23:55;0;49	96692;8	44503;0;0;0;
$GPXUP;3635;09:23:56;0;49	96692;8	44503;0;0;0;
$GPXUP;3635;09:23:57;0;49	96692;8	44503;0;0;0;
$GPXUP;3635;09:23:58;0;49	96692;8	44503;0;0;0;
$GPXUP;3635;09:23:59;0;49	96692;8	44503;0;0;0;
$GPXUP;3635;09:24:00;0;49	96692;8	44503;0;0;0;
$GPXUP;3635;09:24:01;0;49	96692;8	44503;0;0;0;
$GPXUP;3635;09:24:02;0;49	96692;8	44503;0;0;0;
$GPXUP;3635;09:24:03;0;49	96692;8	44503;0;0;0;
$GPXUP;3635;09:24:04;0;49	96692;8	44503;0;0;0;
$GPXUP;3635;09:24:05;0;49	96692;8	44503;0;0;0;
$GPXUP;3635;09:24:06;0;49	96692;8	44503;0;0;0;
$GPXUP;3635;09:24:07;0;49	96692;8	44503;0;0;0;
$GPXUP;3635;09:24:08;0;49	96692;8	44503;0;0;0;
$GPXUP;3635;09:24:09;0;49	96692;8	44503;0;0;0;
$GPXUP;3635;09:24:10;0;49	96692;8	44503;0;0;0;
$GPXUP;3635;09:24:11;0;49	96692;8	44503;0;0;0;
$GPXUP;3635;09:24:12;0;49	96692;8	44503;0;0;0;
$GPXUP;3635;09:24:13;0;49	96692;8	44503;0;0;0;
$GPXUP;3635;09:24:14;0;49	96692;8	44503;0;0;0;
$GPXUP;3635;09:24:15;0;49	96692;8	44503;0;0;0;
$GPXUP;3635;09:24:16;0;49	96692;8	44503;0;0;0;
$GPXUP;3635;09:24:17;0;49	96692;8	44503;0;0;0;
$GPXUP;3635;09:24:18;0;49	96692;8	44503;0;0;0;
$GPXUP;3635;09:24:19;0;49	96692;8	44503;0;0;0;
$GPXUP;3635;09:24:20;0;49	96692;8	44503;0;0;0;
$GPXUP;3635;09:24:21;0;49	96692;8	44503;0;0;0;
$GPXUP;3635;09:24:22;0;49	96692;8	44503;0;0;0;
$GPXUP;3635;09:24:23;0;49	96692;8	44503;0;0;0;
$GPXUP;3635;09:24:24;0;49	96692;8	44503;0;0;0;
$GPXUP;3635;09:24:25;0;49	96692;8	44503;0;0;0;
$GPXUP;3635;09:24:26;0;49	96692;8	44503;0;0;0;
$GPXUP;3635;09:24:27;0;49	96692;8	44503;0;0;0;
$GPXUP;3635;09:24:28;0;49	96692;8	44503;0;0;0;
$GPXUP;3635;09:24:29;0;49	96692;8	44503;0;0;0;
$GPXUP;3635;09:24:30;0;49	96692;8	44503;0;0;0;
$GPXUP;3635;09:24:31;0;49	96692;8	44503;0;0;0;
$GPXUP;3635;09:24:32;0;49	96692;8	44503;0;0;0;
$GPXUP;3635;09:24:33;0;49	96692;8	44503;0;0;0;
$GPXUP;3635;09:24:34;0;49	96692;8	44503;0;0;0;
$GPXUP;3635;09:24:35;0;49	96692;8	44503;0;0;0;
$GPXUP;3635;09:24:36;0;49	96692;8	44503;0;0;0;
$GPXUP;3635;09:24:37;0;49	96692;8	44503;0;0;0;
$GPXUP;3635;09:24:38;0;49	96692;8	44503;0;0;0;
$GPXUP;3635;09:24:39;0;49	96692;8	44503;0;0;0;
$GPXUP;3635;09:24:40;0;49	96692;8	44503;0;0;0;
$GPXUP;3635;09:24:41;0;49	96692;8	44503;0;0;0;
$GPXUP;3635;09:24:42;0;49	96692;8	44503;0;0;0;
$GPXUP;3635;09:24:43;0;49	96692;8	44503;0;0;0;
$GPXUP;3635;09:24:44;0;49	96692;8	44503;0;0;0;
$GPXUP;3635;09:24:45;0;49	96692;8	44503;0;0;0;
$GPXUP;3635;09:24:46;0;49	96692;8	44503;0;0;0;
$GPXUP;3635;09:24:47;0;49	96692;8	44503;0;0;0;
$GPXUP;3635;09:24:48;0;49	96692;8	44503;0;0;0;
$GPXUP;3635;09:24:49;0;49	96692;8	44503;0;0;0;
$GPXUP;3635;09:24:50;0;49	96692;8	44502;0;0;0;
$GPXUP;3635;09:24:51;0;49	96692;8	44502;0;0;0;
$GPXUP;3635;09:24:52;0;49	96692;8	44502;0;0;0;
$GPXUP;3635;09:24:53;0;49	96692;8	44502;0;0;0;
$GPXUP;3635;09:24:54;0;49	96692;8	44502;0;0;0;
$GPXUP;3635;09:24:55;0;49	96692;8	44502;0;0;0;
$GPXUP;3635;09:24:56;0;49	96692;8	44502;0;0;0;
$GPXUP;3635;09:24:57;0;49	96692;8	44502;0;0;0;
$GPXUP;3635;09:24:58;0;49	96692;8	44502;0;0;0;
$GPXUP;3635;09:24:59;0;49	96692;8	44502;0;0;0;
$GPXUP;3635;09:25:00;0;49	96692;8	44502;0;0;0;
$GPXUP;3635;09:25:01;0;49	96692;8	44502;0;0;0;
$GPXUP;3635;09:25:02;0;49	96692;8	44502;0;0;0;
$GPXUP;3635;09:25:03;0;49	96692;8	44502;0;0;0;
$GPXUP;3635;09:25:04;0;49	96692;8	44502;0;0;0;
$GPXUP;3635;09:25:05;0;49	96692;8	44502;0;0;0;
$GPXUP;3635;09:25:06;0;49	96692;8	44502;0;0;0;
$GPXUP;3635;09:25:07;0;49	96692;8	44502;0;0;0;
$GPXUP;3635;09:25:08;0;49	96692;8	44502;0;0;0;
$GPXUP;3635;09:25:09;0;49	96692;8	44502;0;0;0;
$GPXUP;3635;09:25:10;0;49	96692;8	44502;0;0;0;
$GPXUP;3635;09:25:11;0;49	96692;8	44502;0;0;0;
$GPXUP;3635;09:25:12;0;49	96692;8	44502;0;0;0;
$GPXUP;3635;09:25:13;0;49	96692;8	44502;0;0;0;
$GPXUP;3635;09:25:14;0;49	96692;8	44502;0;0;0;
$GPXUP;3635;09:25:15;0;49	96692;8	44502;0;0;0;
$GPXUP;3635;09:25:16;0;49	96692;8	44502;0;0;0;
$GPXUP;3635;09:25:17;0;49	96692;8	44502;0;0;0;
$GPXUP;3635;09:25:18;0;49	96692;8	44502;0;0;0;
$GPXUP;3635;09:25:19;0;49	96692;8	44502;0;0;0;
$GPXUP;3635;09:25:20;0;49	96692;8	44502;0;0;0;
$GPXUP;3635;09:25:21;0;49	96692;8	44502;0;0;0;
$GPXUP;3635;09:25:22;0;49	96692;8	44502;0;0;0;
$GPXUP;3635;09:25:23;0;49	96692;8	44502;0;0;0;
$GPXUP;3635;09:25:24;0;49	96692;8	44502;0;0;0;
$GPXUP;3635;09:25:25;0;49	96692;8	44502;0;0;0;
$GPXUP;3635;09:25:26;0;49	96692;8	44502;0;0;0;
$GPXUP;3635;09:25:27;0;49	96692;8	44502;0;0;0;
$GPXUP;3635;09:25:28;0;49	96692;8	44502;0;0;0;
$GPXUP;3635;09:25:29;0;49	96692;8	44502;0;0;0;
$GPXUP;3635;09:25:30;0;49	96692;8	44502;0;0;0;
$GPXUP;3635;09:25:31;0;49	96692;8	44502;0;0;0;
$GPXUP;3635;09:25:32;0;49	96692;8	44502;0;0;0;
$GPXUP;3635;09:25:33;0;49	96692;8	44502;0;0;0;
$GPXUP;3635;09:25:34;0;49	96692;8	44502;0;0;0;
$GPXUP;3635;09:25:35;0;49	96692;8	44502;0;0;0;
$GPXUP;3635;09:25:36;0;49	96692;8	44502;0;0;0;
$GPXUP;3635;09:25:37;0;49	96692;8	44502;0;0;0;
$GPXUP;3635;09:25:38;0;49	96692;8	44502;0;0;0;
$GPXUP;3635;09:25:39;0;49	96692;8	44502;0;0;0;
$GPXUP;3635;09:25:40;0;49	96692;8	44502;0;0;0;
$GPXUP;3635;09:25:41;0;49	96692;8	44502;0;0;0;
$GPXUP;3635;09:25:42;0;49	96692;8	44502;0;0;0;
$GPXUP;3635;09:25:43;0;49	96692;8	44502;0;0;0;
$GPXUP;3635;09:25:44;0;49	96692;8	44502;0;0;0;
$GPXUP;3635;09:25:45;0;49	96692;8	44502;0;0;0;
$GPXUP;3635;09:25:46;0;49	96692;8	44502;0;0;0;
$GPXUP;3635;09:25:47;0;49	96692;8	44502;0;0;0;
$GPXUP;3635;09:25:48;0;49	96692;8	44502;0;0;0;
$GPXUP;3635;09:25:49;0;49	96692;8	44502;0;0;0;
$GPXUP;3635;09:25:50;0;49	96692;8	44502;0;0;0;
$GPXUP;3635;09:25:51;0;49	96692;8	44502;0;0;0;
$GPXUP;3635;09:25:52;0;49	96692;8	44502;0;0;0;
$GPXUP;3635;09:25:53;0;49	96692;8	44502;0;0;0;
$GPXUP;3635;09:25:54;0;49	96692;8	44502;0;0;0;
$GPXUP;3635;09:25:55;0;49	96692;8	44502;0;0;0;
$GPXUP;3635;09:25:56;0;49	96692;8	44502;0;0;0;
$GPXUP;3635;09:25:57;0;49	96692;8	44502;0;0;0;
$GPXUP;3635;09:25:58;0;49	96692;8	44502;0;0;0;
$GPXUP;3635;09:25:59;0;49	96692;8	44502;0;0;0;
$GPXUP;3635;09:26:00;0;49	96692;8	44502;0;0;0;
$GPXUP;3635;09:26:01;0;49	96692;8	44502;0;0;0;
$GPXUP;3635;09:26:02;0;49	96692;8	44502;0;0;0;
$GPXUP;3635;09:26:03;0;49	96692;8	44502;0;0;0;
$GPXUP;3635;09:26:04;0;49	96692;8	44502;0;0;0;
$GPXUP;3635;09:26:05;0;49	96692;8	44502;0;0;0;
$GPXUP;3635;09:26:06;0;49	96692;8	44502;0;0;0;
$GPXUP;3635;09:26:07;0;49	96692;8	44502;0;0;0;
$GPXUP;3635;09:26:08;0;49	96692;8	44502;0;0;0;
$GPXUP;3635;09:26:09;0;49	96692;8	44502;0;0;0;
$GPXUP;3635;09:26:10;0;49	96692;8	44502;0;0;0;
$GPXUP;3635;09:26:11;0;49	96692;8	44502;0;0;0;
$GPXUP;3635;09:26:12;0;49	96692;8	44502;0;0;0;
$GPXUP;3635;09:26:13;0;49	96692;8	44502;0;0;0;
$GPXUP;3635;09:26:14;0;49	96692;8	44502;0;0;0;
$GPXUP;3635;09:26:15;0;49	96692;8	44502;0;0;0;
$GPXUP;3635;09:26:16;0;49	96692;8	44502;0;0;0;
$GPXUP;3635;09:26:17;0;49	96692;8	44502;0;0;0;
$GPXUP;3635;09:26:18;0;49	96692;8	44502;0;0;0;
$GPXUP;3635;09:26:19;0;49	96692;8	44502;0;0;0;
$GPXUP;3635;09:26:20;0;49	96692;8	44502;0;0;0;
$GPXUP;3635;09:26:21;0;49	96692;8	44502;0;0;0;
$GPXUP;3635;09:26:22;0;49	96692;8	44502;0;0;0;
$GPXUP;3635;09:26:23;0;49	96692;8	44502;0;0;0;
$GPXUP;3635;09:26:24;0;49	96692;8	44502;0;0;0;
$GPXUP;3635;09:26:25;0;49	96692;8	44502;0;0;0;
$GPXUP;3635;09:26:26;0;49	96692;8	44502;0;0;0;
$GPXUP;3635;09:26:27;0;49	96692;8	44502;0;0;0;
$GPXUP;3635;09:26:28;0;49	96692;8	44502;0;0;0;
$GPXUP;3635;09:26:29;0;49	96692;8	44502;0;0;0;
$GPXUP;3635;09:26:30;0;49	96692;8	44502;0;0;0;
$GPXUP;3635;09:26:31;0;49	96692;8	44502;0;0;0;
$GPXUP;3635;09:26:32;0;49	96692;8	44502;0;0;0;
$GPXUP;3635;09:26:33;0;49	96692;8	44502;0;0;0;
$GPXUP;3635;09:26:34;0;49	96692;8	44502;0;0;0;
$GPXUP;3635;09:26:35;0;49	96692;8	44502;0;0;0;
$GPXUP;3635;09:26:36;0;49	96692;8	44502;0;0;0;
$GPXUP;3635;09:26:37;0;49	96692;8	44502;0;0;0;
$GPXUP;3635;09:26:38;0;49	96692;8	44502;0;0;0;
$GPXUP;3635;09:26:39;0;49	96692;8	44502;0;0;0;
$GPXUP;3635;09:26:40;0;49	96692;8	44502;0;0;0;
$GPXUP;3635;09:26:41;0;49	96692;8	44502;0;0;0;
$GPXUP;3635;09:26:42;0;49	96692;8	44502;0;0;0;
$GPXUP;3635;09:26:43;0;49	96692;8	44502;0;0;0;
$GPXUP;3635;09:26:44;0;49	96692;8	44502;0;0;0;
$GPXUP;3635;09:26:45;0;49	96692;8	44502;0;0;0;
$GPXUP;3635;09:26:46;0;49	96692;8	44502;0;0;0;
$GPXUP;3635;09:26:47;0;49	96692;8	44502;0;0;0;
$GPXUP;3635;09:26:48;0;49	96692;8	44502;0;0;0;
$GPXUP;3635;09:26:49;0;49	96692;8	44502;0;0;0;
$GPXUP;3635;09:26:50;0;49	96692;8	44502;0;0;0;
$GPXUP;3635;09:26:51;0;49	96692;8	44502;0;0;0;
$GPXUP;3635;09:26:52;0;49	96692;8	44502;0;0;0;
$GPXUP;3635;09:26:53;0;49	96692;8	44502;0;0;0;
$GPXUP;3635;09:26:54;0;49	96692;8	44502;0;0;0;
$GPXUP;3635;09:26:55;0;49	96692;8	44502;0;0;0;
$GPXUP;3635;09:26:56;0;49	96692;8	44502;0;0;0;
$GPXUP;3635;09:26:57;0;49	96692;8	44502;0;0;0;
$GPXUP;3635;09:26:58;0;49	96692;8	44502;0;0;0;
$GPXUP;3635;09:26:59;0;49	96692;8	44502;0;0;0;
$GPXUP;3635;09:27:00;0;49	96692;8	44502;0;0;0;
$GPXUP;3635;09:27:01;0;49	96692;8	44502;0;0;0;
$GPXUP;3635;09:27:02;0;49	96692;8	44502;0;0;0;
$GPXUP;3635;09:27:03;0;49	96692;8	44502;0;0;0;
$GPXUP;3635;09:27:04;0;49	96692;8	44502;0;0;0;
$GPXUP;3635;09:27:05;0;49	96692;8	44502;0;0;0;
$GPXUP;3635;09:27:06;0;49	96692;8	44502;0;0;0;
$GPXUP;3635;09:27:07;0;49	96692;8	44502;0;0;0;
$GPXUP;3635;09:27:08;0;49	96692;8	44502;0;0;0;
$GPXUP;3635;09:27:09;0;49	96692;8	44502;0;0;0;
$GPXUP;3635;09:27:10;0;49	96692;8	44502;0;0;0;
$GPXUP;3635;09:27:11;0;49	96692;8	44502;0;0;0;
$GPXUP;3635;09:27:12;0;49	96692;8	44502;0;0;0;
$GPXUP;3635;09:27:13;0;49	96692;8	44502;0;0;0;
$GPXUP;3635;09:27:14;0;49	96692;8	44502;0;0;0;
$GPXUP;3635;09:27:15;0;49	96692;8	44502;0;0;0;
$GPXUP;3635;09:27:16;0;49	96692;8	44502;0;0;0;
$GPXUP;3635;09:27:17;0;49	96692;8	44502;0;0;0;
$GPXUP;3635;09:27:18;0;49	96692;8	44502;0;0;0;
$GPXUP;3635;09:27:19;0;49	96692;8	44502;0;0;0;
$GPXUP;3635;09:27:20;0;49	96692;8	44502;0;0;0;
$GPXUP;3635;09:27:21;0;49	96692;8	44502;0;0;0;
$GPXUP;3635;09:27:22;0;49	96692;8	44502;0;0;0;
$GPXUP;3635;09:27:23;0;49	96692;8	44502;0;0;0;
$GPXUP;3635;09:27:24;0;49	96692;8	44502;0;0;0;
$GPXUP;3635;09:27:25;0;49	96692;8	44502;0;0;0;
$GPXUP;3635;09:27:26;0;49	96692;8	44502;0;0;0;
$GPXUP;3635;09:27:27;0;49	96692;8	44502;0;0;0;
$GPXUP;3635;09:27:28;0;49	96692;8	44502;0;0;0;
$GPXUP;3635;09:27:29;0;49	96692;8	44502;0;0;0;
$GPXUP;3635;09:27:30;0;49	96692;8	44502;0;0;0;
$GPXUP;3635;09:27:31;0;49	96692;8	44502;0;0;0;
$GPXUP;3635;09:27:32;0;49	96692;8	44502;0;0;0;
$GPXUP;3635;09:27:33;0;49	96692;8	44502;0;0;0;
$GPXUP;3635;09:27:34;0;49	96692;8	44502;0;0;0;
$GPXUP;3635;09:27:35;0;49	96692;8	44502;0;0;0;
$GPXUP;3635;09:27:36;0;49	96692;8	44502;0;0;0;
$GPXUP;3635;09:27:37;0;49	96692;8	44502;0;0;0;
$GPXUP;3635;09:27:38;0;49	96692;8	44502;0;0;0;
$GPXUP;3635;09:27:39;0;49	96692;8	44502;0;0;0;
$GPXUP;3635;09:27:40;0;49	96692;8	44502;0;0;0;
$GPXUP;3635;09:27:41;0;49	96692;8	44502;0;0;0;
$GPXUP;3635;09:27:42;0;49	96692;8	44502;0;0;0;
$GPXUP;3635;09:27:43;0;49	96692;8	44502;0;0;0;
$GPXUP;3635;09:27:44;0;49	96692;8	44502;0;0;0;
$GPXUP;3635;09:27:45;0;49	96692;8	44502;0;0;0;
$GPXUP;3635;09:27:46;0;49	96692;8	44502;0;0;0;
$GPXUP;3635;09:27:47;0;49	96692;8	44502;0;0;0;
$GPXUP;3635;09:27:48;0;49	96692;8	44502;0;0;0;
$GPXUP;3635;09:27:49;0;49	96692;8	44502;0;0;0;
$GPXUP;3635;09:27:50;0;49	96692;8	44502;0;0;0;
$GPXUP;3635;09:27:51;0;49	96692;8	44502;0;0;0;
$GPXUP;3635;09:27:52;0;49	96692;8	44502;0;0;0;
$GPXUP;3635;09:27:53;0;49	96692;8	44502;0;0;0;
$GPXUP;3635;09:27:54;0;49	96692;8	44502;0;0;0;
$GPXUP;3635;09:27:55;0;49	96692;8	44502;0;0;0;
$GPXUP;3635;09:27:56;0;49	96692;8	44502;0;0;0;
$GPXUP;3635;09:27:57;0;49	96692;8	44502;0;0;0;
$GPXUP;3635;09:27:58;0;49	96692;8	44502;0;0;0;
$GPXUP;3635;09:27:59;0;49	96692;8	44502;0;0;0;
$GPXUP;3635;09:28:00;0;49	96692;8	44502;0;0;0;
$GPXUP;3635;09:28:01;0;49	96692;8	44502;0;0;0;
$GPXUP;3635;09:28:02;0;49	96692;8	44502;0;0;0;
$GPXUP;3635;09:28:03;0;49	96692;8	44502;0;0;0;
$GPXUP;3635;09:28:04;0;49	96692;8	44502;0;0;0;
$GPXUP;3635;09:28:05;0;49	96692;8	44502;0;0;0;
$GPXUP;3635;09:28:06;0;49	96692;8	44502;0;0;0;
$GPXUP;3635;09:28:07;0;49	96692;8	44502;0;0;0;
$GPXUP;3635;09:28:08;0;49	96692;8	44502;0;0;0;
$GPXUP;3635;09:28:09;0;49	96692;8	44502;0;0;0;
$GPXUP;3635;09:28:10;0;49	96692;8	44502;0;0;0;
$GPXUP;3635;09:28:11;0;49	96692;8	44502;0;0;0;
$GPXUP;3635;09:28:12;0;49	96692;8	44502;0;0;0;
$GPXUP;3635;09:28:13;0;49	96692;8	44502;0;0;0;
$GPXUP;3635;09:28:14;0;49	96692;8	44502;0;0;0;
$GPXUP;3635;09:28:15;0;49	96692;8	44502;0;0;0;
$GPXUP;3635;09:28:16;0;49	96692;8	44502;0;0;0;
$GPXUP;3635;09:28:17;0;49	96692;8	44502;0;0;0;
$GPXUP;3635;09:28:18;0;49	96692;8	44502;0;0;0;
$GPXUP;3635;09:28:19;0;49	96692;8	44502;0;0;0;
$GPXUP;3635;09:28:20;0;49	96692;8	44502;0;0;0;
$GPXUP;3635;09:28:21;0;49	96692;8	44502;0;0;0;
$GPXUP;3635;09:28:22;0;49	96692;8	44502;0;0;0;
$GPXUP;3635;09:28:23;0;49	96692;8	44502;0;0;0;
$GPXUP;3635;09:28:24;0;49	96692;8	44502;0;0;0;
$GPXUP;3635;09:28:25;0;49	96692;8	44502;0;0;0;
$GPXUP;3635;09:28:26;0;49	96692;8	44502;0;0;0;
$GPXUP;3635;09:28:27;0;49	96692;8	44502;0;0;0;
$GPXUP;3635;09:28:28;0;49	96692;8	44502;0;0;0;
$GPXUP;3635;09:28:29;0;49	96692;8	44502;0;0;0;
$GPXUP;3635;09:28:30;0;49	96692;8	44502;0;0;0;
$GPXUP;3635;09:28:31;0;49	96692;8	44502;0;0;0;
$GPXUP;3635;09:28:32;0;49	96692;8	44502;0;0;0;
$GPXUP;3635;09:28:33;0;49	96692;8	44502;0;0;0;
$GPXUP;3635;09:28:34;0;49	96692;8	44502;0;0;0;
$GPXUP;3635;09:28:35;0;49	96692;8	44502;0;0;0;
$GPXUP;3635;09:28:36;0;49	96692;8	44502;0;0;0;
$GPXUP;3635;09:28:37;0;49	96692;8	44502;0;0;0;
$GPXUP;3635;09:28:38;0;49	96692;8	44502;0;0;0;
$GPXUP;3635;09:28:39;0;49	96692;8	44502;0;0;0;
$GPXUP;3635;09:28:40;0;49	96692;8	44502;0;0;0;
$GPXUP;3635;09:28:41;0;49	96692;8	44502;0;0;0;
$GPXUP;3635;09:28:42;0;49	96692;8	44502;0;0;0;
$GPXUP;3635;09:28:43;0;49	96692;8	44502;0;0;0;
$GPXUP;3635;09:28:44;0;49	96692;8	44502;0;0;0;
$GPXUP;3635;09:28:45;0;49	96692;8	44502;0;0;0;
$GPXUP;3635;09:28:46;0;49	96692;8	44502;0;0;0;
$GPXUP;3635;09:28:47;0;49	96692;8	44502;0;0;0;
$GPXUP;3635;09:28:48;0;49	96692;8	44502;0;0;0;
$GPXUP;3635;09:28:49;0;49	96692;8	44502;0;0;0;
$GPXUP;3635;09:28:50;0;49	96692;8	44502;0;0;0;
$GPXUP;3635;09:28:51;0;49	96692;8	44502;0;0;0;
$GPXUP;3635;09:28:52;0;49	96692;8	44502;0;0;0;
$GPXUP;3635;09:28:53;0;49	96692;8	44502;0;0;0;
$GPXUP;3635;09:28:54;0;49	96692;8	44502;0;0;0;
$GPXUP;3635;09:28:55;0;49	96692;8	44502;0;0;0;
$GPXUP;3635;09:28:56;0;49	96692;8	44502;0;0;0;
$GPXUP;3635;09:28:57;0;49	96692;8	44502;0;0;0;
$GPXUP;3635;09:28:58;0;49	96692;8	44502;0;0;0;
$GPXUP;3635;09:28:59;0;49	96692;8	44502;0;0;0;
$GPXUP;3635;09:29:00;0;49	96692;8	44502;0;0;0;
$GPXUP;3635;09:29:01;0;49	96692;8	44502;0;0;0;
$GPXUP;3635;09:29:02;0;49	96692;8	44502;0;0;0;
$GPXUP;3635;09:29:03;0;49	96692;8	44502;0;0;0;
$GPXUP;3635;09:29:04;0;49	96692;8	44502;0;0;0;
$GPXUP;3635;09:29:05;0;49	96692;8	44502;0;0;0;
$GPXUP;3635;09:29:06;0;49	96692;8	44502;0;0;0;
$GPXUP;3635;09:29:07;0;49	96692;8	44502;0;0;0;
$GPXUP;3635;09:29:08;0;49	96692;8	44502;0;0;0;
$GPXUP;3635;09:29:09;0;49	96692;8	44502;0;0;0;
$GPXUP;3635;09:29:10;0;49	96692;8	44502;0;0;0;
$GPXUP;3635;09:29:11;0;49	96692;8	44502;0;0;0;
$GPXUP;3635;09:29:12;0;49	96692;8	44502;0;0;0;
$GPXUP;3635;09:29:13;0;49	96692;8	44502;0;0;0;
$GPXUP;3635;09:29:14;0;49	96692;8	44502;0;0;0;
$GPXUP;3635;09:29:15;0;49	96692;8	44502;0;0;0;
$GPXUP;3635;09:29:16;0;49	96692;8	44502;0;0;0;
$GPXUP;3635;09:29:17;0;49	96692;8	44502;0;0;0;
$GPXUP;3635;09:29:18;0;49	96692;8	44502;0;0;0;
$GPXUP;3635;09:29:19;0;49	96692;8	44502;0;0;0;
$GPXUP;3635;09:29:20;0;49	96692;8	44502;0;0;0;
$GPXUP;3635;09:29:21;0;49	96692;8	44502;0;0;0;
$GPXUP;3635;09:29:22;0;49	96692;8	44502;0;0;0;
$GPXUP;3635;09:29:23;0;49	96692;8	44502;0;0;0;
$GPXUP;3635;09:29:24;0;49	96692;8	44502;0;0;0;
$GPXUP;3635;09:29:25;0;49	96692;8	44502;0;0;0;
$GPXUP;3635;09:29:26;0;49	96692;8	44502;0;0;0;
$GPXUP;3635;09:29:27;0;49	96692;8	44502;0;0;0;
$GPXUP;3635;09:29:28;0;49	96692;8	44502;0;0;0;
$GPXUP;3635;09:29:29;0;49	96692;8	44502;0;0;0;
$GPXUP;3635;09:29:30;0;49	96692;8	44502;0;0;0;
$GPXUP;3635;09:29:31;0;49	96692;8	44502;0;0;0;
$GPXUP;3635;09:29:32;0;49	96692;8	44502;0;0;0;
$GPXUP;3635;09:29:33;0;49	96692;8	44502;0;0;0;
$GPXUP;3635;09:29:34;0;49	96692;8	44502;0;0;0;
$GPXUP;3635;09:29:35;0;49	96692;8	44502;0;0;0;
$GPXUP;3635;09:29:36;0;49	96692;8	44502;0;0;0;
$GPXUP;3635;09:29:37;0;49	96692;8	44502;0;0;0;
$GPXUP;3635;09:29:38;0;49	96692;8	44502;0;0;0;
$GPXUP;3635;09:29:39;0;49	96692;8	44502;0;0;0;
$GPXUP;3635;09:29:40;0;49	96692;8	44502;0;0;0;
$GPXUP;3635;09:29:41;0;49	96692;8	44502;0;0;0;
$GPXUP;3635;09:29:42;0;49	96692;8	44502;0;0;0;
$GPXUP;3635;09:29:43;0;49	96692;8	44502;0;0;0;
$GPXUP;3635;09:29:44;0;49	96692;8	44502;0;0;0;
$GPXUP;3635;09:29:45;0;49	96692;8	44502;0;0;0;
$GPXUP;3635;09:29:46;0;49	96692;8	44502;0;0;0;
$GPXUP;3635;09:29:47;0;49	96692;8	44502;0;0;0;
$GPXUP;3635;09:29:48;0;49	96692;8	44502;0;0;0;
$GPXUP;3635;09:29:49;0;49	96692;8	44502;0;0;0;
$GPXUP;3635;09:29:50;0;49	96692;8	44502;0;0;0;
$GPXUP;3635;09:29:51;0;49	96692;8	44502;0;0;0;
$GPXUP;3635;09:29:52;0;49	96692;8	44502;0;0;0;
$GPXUP;3635;09:29:53;0;49	96692;8	44502;0;0;0;
$GPXUP;3635;09:29:54;0;49	96692;8	44502;0;0;0;
$GPXUP;3635;09:29:55;0;49	96692;8	44502;0;0;0;
$GPXUP;3635;09:29:56;0;49	96692;8	44502;0;0;0;
$GPXUP;3635;09:29:57;0;49	96692;8	44502;0;0;0;
$GPXUP;3635;09:29:58;0;49	96692;8	44502;0;0;0;
$GPXUP;3635;09:29:59;0;49	96692;8	44502;0;0;0;
$GPXUP;3635;09:30:00;0;49	96692;8	44502;0;0;0;
$GPXUP;3635;09:30:01;0;49	96692;8	44502;0;0;0;
$GPXUP;3635;09:30:02;0;49	96692;8	44502;0;0;0;
$GPXUP;3635;09:30:03;0;49	96692;8	44502;0;0;0;
$GPXUP;3635;09:30:04;0;49	96692;8	44502;0;0;0;
$GPXUP;3635;09:30:05;0;49	96692;8	44502;0;0;0;
$GPXUP;3635;09:30:06;0;49	96692;8	44502;0;0;0;
$GPXUP;3635;09:30:07;0;49	96692;8	44502;0;0;0;
$GPXUP;3635;09:30:08;0;49	96692;8	44502;0;0;0;
$GPXUP;3635;09:30:09;0;49	96692;8	44502;0;0;0;
$GPXUP;3635;09:30:10;0;49	96692;8	44502;0;0;0;
$GPXUP;3635;09:30:11;0;49	96692;8	44502;0;0;0;
$GPXUP;3635;09:30:12;0;49	96692;8	44502;0;0;0;
$GPXUP;3635;09:30:13;0;49	96692;8	44502;0;0;0;
$GPXUP;3635;09:30:14;0;49	96692;8	44502;0;0;0;
$GPXUP;3635;09:30:15;0;49	96692;8	44502;0;0;0;
$GPXUP;3635;09:30:16;0;49	96692;8	44502;0;0;0;
$GPXUP;3635;09:30:17;0;49	96692;8	44502;0;0;0;
$GPXUP;3635;09:30:18;0;49	96692;8	44502;0;0;0;
$GPXUP;3635;09:30:19;0;49	96692;8	44502;0;0;0;
$GPXUP;3635;09:30:20;0;49	96692;8	44502;0;0;0;
$GPXUP;3635;09:30:21;0;49	96692;8	44502;0;0;0;
$GPXUP;3635;09:30:22;0;49	96692;8	44502;0;0;0;
$GPXUP;3635;09:30:23;0;49	96692;8	44502;0;0;0;
$GPXUP;3635;09:30:24;0;49	96692;8	44502;0;0;0;
$GPXUP;3635;09:30:25;0;49	96692;8	44502;0;0;0;
$GPXUP;3635;09:30:26;0;49	96692;8	44502;0;0;0;
$GPXUP;3635;09:30:27;0;49	96692;8	44502;0;0;0;
$GPXUP;3635;09:30:28;0;49	96692;8	44502;0;0;0;
$GPXUP;3635;09:30:29;0;49	96692;8	44502;0;0;0;
$GPXUP;3635;09:30:30;0;49	96692;8	44502;0;0;0;
$GPXUP;3635;09:30:31;0;49	96692;8	44502;0;0;0;
$GPXUP;3635;09:30:32;0;49	96692;8	44502;0;0;0;
$GPXUP;3635;09:30:33;0;49	96692;8	44502;0;0;0;
$GPXUP;3635;09:30:34;0;49	96692;8	44502;0;0;0;
$GPXUP;3635;09:30:35;0;49	96692;8	44502;0;0;0;
$GPXUP;3635;09:30:36;0;49	96692;8	44502;0;0;0;
$GPXUP;3635;09:30:37;0;49	96692;8	44502;0;0;0;
$GPXUP;3635;09:30:38;0;49	96692;8	44502;0;0;0;
$GPXUP;3635;09:30:39;0;49	96692;8	44502;0;0;0;
$GPXUP;3635;09:30:40;0;49	96692;8	44502;0;0;0;
$GPXUP;3635;09:30:41;0;49	96692;8	44502;0;0;0;
$GPXUP;3635;09:30:42;0;49	96692;8	44502;0;0;0;
$GPXUP;3635;09:30:43;0;49	96692;8	44502;0;0;0;
$GPXUP;3635;09:30:44;0;49	96692;8	44502;0;0;0;
$GPXUP;3635;09:30:45;0;49	96692;8	44502;0;0;0;
$GPXUP;3635;09:30:46;0;49	96692;8	44502;0;0;0;
$GPXUP;3635;09:30:47;0;49	96692;8	44502;0;0;0;
$GPXUP;3635;09:30:48;0;49	96692;8	44502;0;0;0;
$GPXUP;3635;09:30:49;0;49	96692;8	44502;0;0;0;
$GPXUP;3635;09:30:50;0;49	96692;8	44502;0;0;0;
$GPXUP;3635;09:30:51;0;49	96692;8	44502;0;0;0;
$GPXUP;3635;09:30:52;0;49	96692;8	44502;0;0;0;
$GPXUP;3635;09:30:53;0;49	96692;8	44502;0;0;0;
$GPXUP;3635;09:30:54;0;49	96692;8	44502;0;0;0;
$GPXUP;3635;09:30:55;0;49	96692;8	44502;0;0;0;
$GPXUP;3635;09:30:56;0;49	96692;8	44502;0;0;0;
$GPXUP;3635;09:30:57;0;49	96692;8	44502;0;0;0;
$GPXUP;3635;09:30:58;0;49	96692;8	44502;0;0;0;
$GPXUP;3635;09:30:59;0;49	96692;8	44502;0;0;0;
$GPXUP;3635;09:31:00;0;49	96692;8	44502;0;0;0;
$GPXUP;3635;09:31:01;0;49	96692;8	44502;0;0;0;
$GPXUP;3635;09:31:02;0;49	96692;8	44502;0;0;0;
$GPXUP;3635;09:31:03;0;49	96692;8	44502;0;0;0;
$GPXUP;3635;09:31:04;0;49	96692;8	44502;0;0;0;
$GPXUP;3635;09:31:05;0;49	96692;8	44502;0;0;0;
$GPXUP;3635;09:31:06;0;49	96692;8	44502;0;0;0;
$GPXUP;3635;09:31:07;0;49	96692;8	44502;0;0;0;
$GPXUP;3635;09:31:08;0;49	96692;8	44502;0;0;0;
$GPXUP;3635;09:31:09;0;49	96692;8	44502;0;0;0;
$GPXUP;3635;09:31:10;0;49	96692;8	44502;0;0;0;
$GPXUP;3635;09:31:11;0;49	96692;8	44502;0;0;0;
$GPXUP;3635;09:31:12;0;49	96692;8	44502;0;0;0;
$GPXUP;3635;09:31:13;0;49	96692;8	44502;0;0;0;
$GPXUP;3635;09:31:14;0;49	96692;8	44502;0;0;0;
$GPXUP;3635;09:31:15;0;49	96692;8	44502;0;0;0;
$GPXUP;3635;09:31:16;0;49	96692;8	44502;0;0;0;
$GPXUP;3635;09:31:17;0;49	96692;8	44502;0;0;0;
$GPXUP;3635;09:31:18;0;49	96692;8	44502;0;0;0;
$GPXUP;3635;09:31:19;0;49	96692;8	44502;0;0;0;
$GPXUP;3635;09:31:20;0;49	96692;8	44502;0;0;0;
$GPXUP;3635;09:31:21;0;49	96692;8	44502;0;0;0;
$GPXUP;3635;09:31:22;0;49	96692;8	44502;0;0;0;
$GPXUP;3635;09:31:23;0;49	96692;8	44502;0;0;0;
$GPXUP;3635;09:31:24;0;49	96692;8	44502;0;0;0;
$GPXUP;3635;09:31:25;0;49	96692;8	44502;0;0;0;
$GPXUP;3635;09:31:26;0;49	96692;8	44502;0;0;0;
$GPXUP;3635;09:31:27;0;49	96692;8	44502;0;0;0;
$GPXUP;3635;09:31:28;0;49	96692;8	44502;0;0;0;
$GPXUP;3635;09:31:29;0;49	96692;8	44502;0;0;0;
$GPXUP;3635;09:31:30;0;49	96692;8	44502;0;0;0;
$GPXUP;3635;09:31:31;0;49	96692;8	44502;0;0;0;
$GPXUP;3635;09:31:32;0;49	96692;8	44502;0;0;0;
$GPXUP;3635;09:31:33;0;49	96692;8	44502;0;0;0;
$GPXUP;3635;09:31:34;0;49	96692;8	44502;0;0;0;
$GPXUP;3635;09:31:35;0;49	96692;8	44502;0;0;0;
$GPXUP;3635;09:31:36;0;49	96692;8	44502;0;0;0;
$GPXUP;3635;09:31:37;0;49	96692;8	44502;0;0;0;
$GPXUP;3635;09:31:38;0;49	96692;8	44502;0;0;0;
$GPXUP;3635;09:31:39;0;49	96692;8	44502;0;0;0;
$GPXUP;3635;09:31:40;0;49	96692;8	44502;0;0;0;
$GPXUP;3635;09:31:41;0;49	96692;8	44502;0;0;0;
$GPXUP;3635;09:31:42;0;49	96692;8	44502;0;0;0;
$GPXUP;3635;09:31:43;0;49	96692;8	44502;0;0;0;
$GPXUP;3635;09:31:44;0;49	96692;8	44502;0;0;0;
$GPXUP;3635;09:31:45;0;49	96692;8	44502;0;0;0;
$GPXUP;3635;09:31:46;0;49	96692;8	44502;0;0;0;
$GPXUP;3635;09:31:47;0;49	96692;8	44502;0;0;0;
$GPXUP;3635;09:31:48;0;49	96692;8	44502;0;0;0;
$GPXUP;3635;09:31:49;0;49	96692;8	44502;0;0;0;
$GPXUP;3635;09:31:50;0;49	96692;8	44502;0;0;0;
$GPXUP;3635;09:31:51;0;49	96692;8	44502;0;0;0;
$GPXUP;3635;09:31:52;0;49	96692;8	44502;0;0;0;
$GPXUP;3635;09:31:53;0;49	96692;8	44502;0;0;0;
$GPXUP;3635;09:31:54;0;49	96692;8	44502;0;0;0;
$GPXUP;3635;09:31:55;0;49	96692;8	44502;0;0;0;
$GPXUP;3635;09:31:56;0;49	96692;8	44502;0;0;0;
$GPXUP;3635;09:31:57;0;49	96692;8	44502;0;0;0;
$GPXUP;3635;09:31:58;0;49	96692;8	44502;0;0;0;
$GPXUP;3635;09:31:59;0;49	96692;8	44502;0;0;0;
$GPXUP;3635;09:32:00;0;49	96692;8	44502;0;0;0;
$GPXUP;3635;09:32:01;0;49	96692;8	44502;0;0;0;
$GPXUP;3635;09:32:02;0;49	96692;8	44502;0;0;0;
$GPXUP;3635;09:32:03;0;49	96692;8	44502;0;0;0;
$GPXUP;3635;09:32:04;0;49	96692;8	44502;0;0;0;
$GPXUP;3635;09:32:05;0;49	96692;8	44502;0;0;0;
$GPXUP;3635;09:32:06;0;49	96692;8	44502;0;0;0;
$GPXUP;3635;09:32:07;0;49	96692;8	44502;0;0;0;
$GPXUP;3635;09:32:08;0;49	96692;8	44502;0;0;0;
$GPXUP;3635;09:32:09;0;49	96692;8	44502;0;0;0;
$GPXUP;3635;09:32:10;0;49	96692;8	44502;0;0;0;
$GPXUP;3635;09:32:11;0;49	96692;8	44502;0;0;0;
$GPXUP;3635;09:32:12;0;49	96692;8	44502;0;0;0;
$GPXUP;3635;09:32:13;0;49	96692;8	44502;0;0;0;
$GPXUP;3635;09:32:14;0;49	96692;8	44502;0;0;0;
$GPXUP;3635;09:32:15;0;49	96692;8	44502;0;0;0;
$GPXUP;3635;09:32:16;0;49	96692;8	44502;0;0;0;
$GPXUP;3635;09:32:17;0;49	96692;8	44502;0;0;0;
$GPXUP;3635;09:32:18;0;49	96692;8	44502;0;0;0;
$GPXUP;3635;09:32:19;0;49	96692;8	44502;0;0;0;
$GPXUP;3635;09:32:20;0;49	96692;8	44502;0;0;0;
$GPXUP;3635;09:32:21;0;49	96692;8	44502;0;0;0;
$GPXUP;3635;09:32:22;0;49	96692;8	44502;0;0;0;
$GPXUP;3635;09:32:23;0;49	96692;8	44502;0;0;0;
$GPXUP;3635;09:32:24;0;49	96692;8	44502;0;0;0;
$GPXUP;3635;09:32:25;0;49	96692;8	44502;0;0;0;
$GPXUP;3635;09:32:26;0;49	96692;8	44502;0;0;0;
$GPXUP;3635;09:32:27;0;49	96692;8	44502;0;0;0;
$GPXUP;3635;09:32:28;0;49	96692;8	44502;0;0;0;
$GPXUP;3635;09:32:29;0;49	96692;8	44502;0;0;0;
$GPXUP;3635;09:32:30;0;49	96692;8	44502;0;0;0;
$GPXUP;3635;09:32:31;0;49	96692;8	44502;0;0;0;
$GPXUP;3635;09:32:32;0;49	96692;8	44502;0;0;0;
$GPXUP;3635;09:32:33;0;49	96692;8	44502;0;0;0;
$GPXUP;3635;09:32:34;0;49	96692;8	44502;0;0;0;
$GPXUP;3635;09:32:35;0;49	96692;8	44502;0;0;0;
$GPXUP;3635;09:32:36;0;49	96692;8	44502;0;0;0;
$GPXUP;3635;09:32:37;0;49	96692;8	44502;0;0;0;
$GPXUP;3635;09:32:38;0;49	96692;8	44502;0;0;0;
$GPXUP;3635;09:32:39;0;49	96692;8	44502;0;0;0;
$GPXUP;3635;09:32:40;0;49	96692;8	44502;0;0;0;
$GPXUP;3635;09:32:41;0;49	96692;8	44502;0;0;0;
$GPXUP;3635;09:32:42;0;49	96692;8	44502;0;0;0;
$GPXUP;3635;09:32:43;0;49	96692;8	44502;0;0;0;
$GPXUP;3635;09:32:44;0;49	96692;8	44502;0;0;0;
$GPXUP;3635;09:32:45;0;49	96692;8	44502;0;0;0;
$GPXUP;3635;09:32:46;0;49	96692;8	44502;0;0;0;
$GPXUP;3635;09:32:47;0;49	96692;8	44502;0;0;0;
$GPXUP;3635;09:32:48;0;49	96692;8	44502;0;0;0;
$GPXUP;3635;09:32:49;0;49	96692;8	44502;0;0;0;
$GPXUP;3635;09:32:50;0;49	96692;8	44502;0;0;0;
$GPXUP;3635;09:32:51;0;49	96692;8	44502;0;0;0;
$GPXUP;3635;09:32:52;0;49	96692;8	44502;0;0;0;
$GPXUP;3635;09:32:53;0;49	96692;8	44502;0;0;0;
$GPXUP;3635;09:32:54;0;49	96692;8	44502;0;0;0;
$GPXUP;3635;09:32:55;0;49	96692;8	44502;0;0;0;
$GPXUP;3635;09:32:56;0;49	96692;8	44502;0;0;0;
$GPXUP;3635;09:32:57;0;49	96692;8	44502;0;0;0;
$GPXUP;3635;09:32:58;0;49	96692;8	44502;0;0;0;
$GPXUP;3635;09:32:59;0;49	96692;8	44502;0;0;0;
$GPXUP;3635;09:33:00;0;49	96692;8	44502;0;0;0;
$GPXUP;3635;09:33:01;0;49	96692;8	44502;0;0;0;
$GPXUP;3635;09:33:02;0;49	96692;8	44502;0;0;0;
$GPXUP;3635;09:33:03;0;49	96692;8	44502;0;0;0;
$GPXUP;3635;09:33:04;0;49	96692;8	44502;0;0;0;
$GPXUP;3635;09:33:05;0;49	96692;8	44502;0;0;0;
$GPXUP;3635;09:33:06;0;49	96692;8	44502;0;0;0;
$GPXUP;3635;09:33:07;0;49	96692;8	44502;0;0;0;
$GPXUP;3635;09:33:08;0;49	96692;8	44502;0;0;0;
$GPXUP;3635;09:33:09;0;49	96692;8	44502;0;0;0;
$GPXUP;3635;09:33:10;0;49	96692;8	44502;0;0;0;
$GPXUP;3635;09:33:11;0;49	96692;8	44502;0;0;0;
$GPXUP;3635;09:33:12;0;49	96692;8	44502;0;0;0;
$GPXUP;3635;09:33:13;0;49	96692;8	44502;0;0;0;
$GPXUP;3635;09:33:14;0;49	96692;8	44502;0;0;0;
$GPXUP;3635;09:33:15;0;49	96692;8	44502;0;0;0;
$GPXUP;3635;09:33:16;0;49	96692;8	44502;0;0;0;
$GPXUP;3635;09:33:17;0;49	96692;8	44502;0;0;0;
$GPXUP;3635;09:33:18;0;49	96692;8	44502;0;0;0;
$GPXUP;3635;09:33:19;0;49	96692;8	44502;0;0;0;
$GPXUP;3635;09:33:20;0;49	96692;8	44502;0;0;0;
$GPXUP;3635;09:33:21;0;49	96692;8	44502;0;0;0;
$GPXUP;3635;09:33:22;0;49	96692;8	44502;0;0;0;
$GPXUP;3635;09:33:23;0;49	96692;8	44502;0;0;0;
$GPXUP;3635;09:33:24;0;49	96692;8	44502;0;0;0;
$GPXUP;3635;09:33:25;0;49	96692;8	44502;0;0;0;
$GPXUP;3635;09:33:26;0;49	96692;8	44502;0;0;0;
$GPXUP;3635;09:33:27;0;49	96692;8	44502;0;0;0;
$GPXUP;3635;09:33:28;0;49	96692;8	44502;0;0;0;
$GPXUP;3635;09:33:29;0;49	96692;8	44502;0;0;0;
$GPXUP;3635;09:33:30;0;49	96692;8	44502;0;0;0;
$GPXUP;3635;09:33:31;0;49	96692;8	44502;0;0;0;
$GPXUP;3635;09:33:32;0;49	96692;8	44502;0;0;0;
$GPXUP;3635;09:33:33;0;49	96692;8	44502;0;0;0;
$GPXUP;3635;09:33:34;0;49	96692;8	44502;0;0;0;
$GPXUP;3635;09:33:35;0;49	96692;8	44502;0;0;0;
$GPXUP;3635;09:33:36;0;49	96692;8	44502;0;0;0;
$GPXUP;3635;09:33:37;0;49	96692;8	44502;0;0;0;
$GPXUP;3635;09:33:38;0;49	96692;8	44502;0;0;0;
$GPXUP;3635;09:33:39;0;49	96692;8	44502;0;0;0;
$GPXUP;3635;09:33:40;0;49	96692;8	44502;0;0;0;
$GPXUP;3635;09:33:41;0;49	96692;8	44502;0;0;0;
$GPXUP;3635;09:33:42;0;49	96692;8	44502;0;0;0;
$GPXUP;3635;09:33:43;0;49	96692;8	44502;0;0;0;
$GPXUP;3635;09:33:44;0;49	96692;8	44502;0;0;0;
$GPXUP;3635;09:33:45;0;49	96692;8	44502;0;0;0;
$GPXUP;3635;09:33:46;0;49	96692;8	44502;0;0;0;
$GPXUP;3635;09:33:47;0;49	96692;8	44502;0;0;0;
$GPXUP;3635;09:33:48;0;49	96692;8	44502;0;0;0;
$GPXUP;3635;09:33:49;0;49	96692;8	44502;0;0;0;
$GPXUP;3635;09:33:50;0;49	96692;8	44502;0;0;0;
$GPXUP;3635;09:33:51;0;49	96692;8	44502;0;0;0;
$GPXUP;3635;09:33:52;0;49	96692;8	44502;0;0;0;
$GPXUP;3635;09:33:53;0;49	96692;8	44502;0;0;0;
$GPXUP;3635;09:33:54;0;49	96692;8	44502;0;0;0;
$GPXUP;3635;09:33:55;0;49	96692;8	44502;0;0;0;
$GPXUP;3635;09:33:56;0;49	96692;8	44502;0;0;0;
$GPXUP;3635;09:33:57;0;49	96692;8	44502;0;0;0;
$GPXUP;3635;09:33:58;0;49	96692;8	44502;0;0;0;
$GPXUP;3635;09:33:59;0;49	96692;8	44502;0;0;0;
$GPXUP;3635;09:34:00;0;49	96692;8	44502;0;0;0;
$GPXUP;3635;09:34:01;0;49	96692;8	44502;0;0;0;
$GPXUP;3635;09:34:02;0;49	96692;8	44502;0;0;0;
$GPXUP;3635;09:34:03;0;49	96692;8	44502;0;0;0;
$GPXUP;3635;09:34:04;0;49	96692;8	44502;0;0;0;
$GPXUP;3635;09:34:05;0;49	96692;8	44502;0;0;0;
$GPXUP;3635;09:34:06;0;49	96692;8	44502;0;0;0;
$GPXUP;3635;09:34:07;0;49	96692;8	44502;0;0;0;
$GPXUP;3635;09:34:08;0;49	96692;8	44502;0;0;0;
$GPXUP;3635;09:34:09;0;49	96692;8	44502;0;0;0;
$GPXUP;3635;09:34:10;0;49	96692;8	44502;0;0;0;
$GPXUP;3635;09:34:11;0;49	96692;8	44502;0;0;0;
$GPXUP;3635;09:34:12;0;49	96692;8	44502;0;0;0;
$GPXUP;3635;09:34:13;0;49	96692;8	44502;0;0;0;
$GPXUP;3635;09:34:14;0;49	96692;8	44502;0;0;0;
$GPXUP;3635;09:34:15;0;49	96692;8	44502;0;0;0;
$GPXUP;3635;09:34:16;0;49	96692;8	44502;0;0;0;
$GPXUP;3635;09:34:17;0;49	96692;8	44502;0;0;0;
$GPXUP;3635;09:34:18;0;49	96692;8	44502;0;0;0;
$GPXUP;3635;09:34:19;0;49	96692;8	44502;0;0;0;
$GPXUP;3635;09:34:20;0;49	96692;8	44502;0;0;0;
$GPXUP;3635;09:34:21;0;49	96692;8	44502;0;0;0;
$GPXUP;3635;09:34:22;0;49	96692;8	44502;0;0;0;
$GPXUP;3635;09:34:23;0;49	96692;8	44502;0;0;0;
$GPXUP;3635;09:34:24;0;49	96692;8	44502;0;0;0;
$GPXUP;3635;09:34:25;0;49	96692;8	44502;0;0;0;
$GPXUP;3635;09:34:26;0;49	96692;8	44502;0;0;0;
$GPXUP;3635;09:34:27;0;49	96692;8	44502;0;0;0;
$GPXUP;3635;09:34:28;0;49	96692;8	44502;0;0;0;
$GPXUP;3635;09:34:29;0;49	96692;8	44502;0;0;0;
$GPXUP;3635;09:34:30;0;49	96692;8	44502;0;0;0;
$GPXUP;3635;09:34:31;0;49	96692;8	44502;0;0;0;
$GPXUP;3635;09:34:32;0;49	96692;8	44502;0;0;0;
$GPXUP;3635;09:34:33;0;49	96692;8	44502;0;0;0;
$GPXUP;3635;09:34:34;0;49	96692;8	44502;0;0;0;
$GPXUP;3635;09:34:35;0;49	96692;8	44502;0;0;0;
$GPXUP;3635;09:34:36;0;49	96692;8	44502;0;0;0;
$GPXUP;3635;09:34:37;0;49	96692;8	44502;0;0;0;
$GPXUP;3635;09:34:38;0;49	96692;8	44502;0;0;0;
$GPXUP;3635;09:34:39;0;49	96692;8	44502;0;0;0;
$GPXUP;3635;09:34:40;0;49	96692;8	44502;0;0;0;
$GPXUP;3635;09:34:41;0;49	96692;8	44502;0;0;0;
$GPXUP;3635;09:34:42;0;49	96692;8	44502;0;0;0;
$GPXUP;3635;09:34:43;0;49	96692;8	44502;0;0;0;
$GPXUP;3635;09:34:44;0;49	96692;8	44502;0;0;0;
$GPXUP;3635;09:34:45;0;49	96692;8	44502;0;0;0;
$GPXUP;3635;09:34:46;0;49	96692;8	44502;0;0;0;
$GPXUP;3635;09:34:47;0;49	96692;8	44502;0;0;0;
$GPXUP;3635;09:34:48;0;49	96692;8	44502;0;0;0;
$GPXUP;3635;09:34:49;0;49	96692;8	44502;0;0;0;
$GPXUP;3635;09:34:50;0;49	96692;8	44502;0;0;0;
$GPXUP;3635;09:34:51;0;49	96692;8	44502;0;0;0;
$GPXUP;3635;09:34:52;0;49	96692;8	44502;0;0;0;
$GPXUP;3635;09:34:53;0;49	96692;8	44502;0;0;0;
$GPXUP;3635;09:34:54;0;49	96692;8	44502;0;0;0;
$GPXUP;3635;09:34:55;0;49	96692;8	44502;0;0;0;
$GPXUP;3635;09:34:56;0;49	96692;8	44502;0;0;0;
$GPXUP;3635;09:34:57;0;49	96692;8	44502;0;0;0;
$GPXUP;3635;09:34:58;0;49	96692;8	44502;0;0;0;
$GPXUP;3635;09:34:59;0;49	96692;8	44502;0;0;0;
$GPXUP;3635;09:35:00;0;49	96692;8	44502;0;0;0;
$GPXUP;3635;09:35:01;0;49	96692;8	44502;0;0;0;
$GPXUP;3635;09:35:02;0;49	96692;8	44502;0;0;0;
$GPXUP;3635;09:35:03;0;49	96692;8	44502;0;0;0;
$GPXUP;3635;09:35:04;0;49	96692;8	44502;0;0;0;
$GPXUP;3635;09:35:05;0;49	96692;8	44502;0;0;0;
$GPXUP;3635;09:35:06;0;49	96692;8	44502;0;0;0;
$GPXUP;3635;09:35:07;0;49	96692;8	44502;0;0;0;
$GPXUP;3635;09:35:08;0;49	96692;8	44502;0;0;0;
$GPXUP;3635;09:35:09;0;49	96692;8	44502;0;0;0;
$GPXUP;3635;09:35:10;0;49	96692;8	44502;0;0;0;
$GPXUP;3635;09:35:11;0;49	96692;8	44502;0;0;0;
$GPXUP;3635;09:35:12;0;49	96692;8	44502;0;0;0;
$GPXUP;3635;09:35:13;0;49	96692;8	44502;0;0;0;
$GPXUP;3635;09:35:14;0;49	96692;8	44502;0;0;0;
$GPXUP;3635;09:35:15;0;49	96692;8	44502;0;0;0;
$GPXUP;3635;09:35:16;0;49	96692;8	44502;0;0;0;
$GPXUP;3635;09:35:17;0;49	96692;8	44502;0;0;0;
$GPXUP;3635;09:35:18;0;49	96692;8	44502;0;0;0;
$GPXUP;3635;09:35:19;0;49	96692;8	44502;0;0;0;
$GPXUP;3635;09:35:20;0;49	96692;8	44502;0;0;0;
$GPXUP;3635;09:35:21;0;49	96692;8	44502;0;0;0;
$GPXUP;3635;09:35:22;0;49	96692;8	44502;0;0;0;
$GPXUP;3635;09:35:23;0;49	96692;8	44502;0;0;0;
$GPXUP;3635;09:35:24;0;49	96692;8	44502;0;0;0;
$GPXUP;3635;09:35:25;0;49	96692;8	44502;0;0;0;
$GPXUP;3635;09:35:26;0;49	96692;8	44502;0;0;0;
$GPXUP;3635;09:35:27;0;49	96692;8	44502;0;0;0;
$GPXUP;3635;09:35:28;0;49	96692;8	44502;0;0;0;
$GPXUP;3635;09:35:29;0;49	96692;8	44502;0;0;0;
$GPXUP;3635;09:35:30;0;49	96692;8	44502;0;0;0;
$GPXUP;3635;09:35:31;0;49	96692;8	44502;0;0;0;
$GPXUP;3635;09:35:32;0;49	96692;8	44502;0;0;0;
$GPXUP;3635;09:35:33;0;49	96692;8	44502;0;0;0;
$GPXUP;3635;09:35:34;0;49	96692;8	44502;0;0;0;
$GPXUP;3635;09:35:35;0;49	96692;8	44502;0;0;0;
$GPXUP;3635;09:35:36;0;49	96692;8	44502;0;0;0;
$GPXUP;3635;09:35:37;0;49	96692;8	44502;0;0;0;
$GPXUP;3635;09:35:38;0;49	96692;8	44502;0;0;0;
$GPXUP;3635;09:35:39;0;49	96692;8	44502;0;0;0;
$GPXUP;3635;09:35:40;0;49	96692;8	44502;0;0;0;
$GPXUP;3635;09:35:41;0;49	96692;8	44502;0;0;0;
$GPXUP;3635;09:35:42;0;49	96692;8	44502;0;0;0;
$GPXUP;3635;09:35:43;0;49	96692;8	44502;0;0;0;
$GPXUP;3635;09:35:44;0;49	96692;8	44502;0;0;0;
$GPXUP;3635;09:35:45;0;49	96692;8	44502;0;0;0;
$GPXUP;3635;09:35:46;0;49	96692;8	44502;0;0;0;
$GPXUP;3635;09:35:47;0;49	96692;8	44502;0;0;0;
$GPXUP;3635;09:35:48;0;49	96692;8	44502;0;0;0;
$GPXUP;3635;09:35:49;0;49	96692;8	44502;0;0;0;
$GPXUP;3635;09:35:50;0;49	96692;8	44502;0;0;0;
$GPXUP;3635;09:35:51;0;49	96692;8	44502;0;0;0;
$GPXUP;3635;09:35:52;0;49	96692;8	44502;0;0;0;
$GPXUP;3635;09:35:53;0;49	96692;8	44502;0;0;0;
$GPXUP;3635;09:35:54;0;49	96692;8	44502;0;0;0;
$GPXUP;3635;09:35:55;0;49	96692;8	44502;0;0;0;
$GPXUP;3635;09:35:56;0;49	96692;8	44502;0;0;0;
$GPXUP;3635;09:35:57;0;49	96692;8	44502;0;0;0;
$GPXUP;3635;09:35:58;0;49	96692;8	44502;0;0;0;
$GPXUP;3635;09:35:59;0;49	96692;8	44502;0;0;0;
$GPXUP;3635;09:36:00;0;49	96692;8	44502;0;0;0;
$GPXUP;3635;09:36:01;0;49	96692;8	44502;0;0;0;
$GPXUP;3635;09:36:02;0;49	96692;8	44502;0;0;0;
$GPXUP;3635;09:36:03;0;49	96692;8	44502;0;0;0;
$GPXUP;3635;09:36:04;0;49	96692;8	44502;0;0;0;
$GPXUP;3635;09:36:05;0;49	96692;8	44502;0;0;0;
$GPXUP;3635;09:36:06;0;49	96692;8	44502;0;0;0;
$GPXUP;3635;09:36:07;0;49	96692;8	44502;0;0;0;
$GPXUP;3635;09:36:08;0;49	96692;8	44502;0;0;0;
$GPXUP;3635;09:36:09;0;49	96692;8	44502;0;0;0;
$GPXUP;3635;09:36:10;0;49	96692;8	44502;0;0;0;
$GPXUP;3635;09:36:11;0;49	96692;8	44502;0;0;0;
$GPXUP;3635;09:36:12;0;49	96692;8	44502;0;0;0;
$GPXUP;3635;09:36:13;0;49	96692;8	44502;0;0;0;
$GPXUP;3635;09:36:14;0;49	96692;8	44502;0;0;0;
$GPXUP;3635;09:36:15;0;49	96692;8	44502;0;0;0;
$GPXUP;3635;09:36:16;0;49	96692;8	44502;0;0;0;
$GPXUP;3635;09:36:17;0;49	96692;8	44502;0;0;0;
$GPXUP;3635;09:36:18;0;49	96692;8	44502;0;0;0;
$GPXUP;3635;09:36:19;0;49	96692;8	44502;0;0;0;
$GPXUP;3635;09:36:20;0;49	96692;8	44502;0;0;0;
$GPXUP;3635;09:36:21;0;49	96692;8	44502;0;0;0;
$GPXUP;3635;09:36:22;0;49	96692;8	44502;0;0;0;
$GPXUP;3635;09:36:23;0;49	96692;8	44502;0;0;0;
$GPXUP;3635;09:36:24;0;49	96692;8	44501;0;0;0;
$GPXUP;3635;09:36:25;0;49	96692;8	44501;0;0;0;
$GPXUP;3635;09:36:26;0;49	96692;8	44501;0;0;0;
$GPXUP;3635;09:36:27;0;49	96692;8	44501;0;0;0;
$GPXUP;3635;09:36:28;0;49	96692;8	44501;0;0;0;
$GPXUP;3635;09:36:29;0;49	96692;8	44501;0;0;0;
$GPXUP;3635;09:36:30;0;49	96692;8	44501;0;0;0;
$GPXUP;3635;09:36:31;0;49	96692;8	44501;0;0;0;
$GPXUP;3635;09:36:32;0;49	96692;8	44501;0;0;0;
$GPXUP;3635;09:36:33;0;49	96692;8	44501;0;0;0;
$GPXUP;3635;09:36:34;0;49	96692;8	44501;0;0;0;
$GPXUP;3635;09:36:35;0;49	96692;8	44501;0;0;0;
$GPXUP;3635;09:36:36;0;49	96692;8	44501;0;0;0;
$GPXUP;3635;09:36:37;0;49	96692;8	44501;0;0;0;
$GPXUP;3635;09:36:38;0;49	96692;8	44501;0;0;0;
$GPXUP;3635;09:36:39;0;49	96692;8	44501;0;0;0;
$GPXUP;3635;09:36:40;0;49	96692;8	44501;0;0;0;
$GPXUP;3635;09:36:41;0;49	96692;8	44501;0;0;0;
$GPXUP;3635;09:36:42;0;49	96692;8	44502;0;0;0;
$GPXUP;3635;09:36:43;0;49	96692;8	44502;0;0;0;
$GPXUP;3635;09:36:44;0;49	96692;8	44502;0;0;0;
$GPXUP;3635;09:36:45;0;49	96692;8	44502;0;0;0;
$GPXUP;3635;09:36:46;0;49	96692;8	44502;0;0;0;
$GPXUP;3635;09:36:47;0;49	96692;8	44502;0;0;0;
$GPXUP;3635;09:36:48;0;49	96692;8	44502;0;0;0;
$GPXUP;3635;09:36:49;0;49	96692;8	44502;0;0;0;
$GPXUP;3635;09:36:50;0;49	96692;8	44502;0;0;0;
$GPXUP;3635;09:36:51;0;49	96692;8	44502;0;0;0;
$GPXUP;3635;09:36:52;0;49	96692;8	44502;0;0;0;
$GPXUP;3635;09:36:53;0;49	96692;8	44502;0;0;0;
$GPXUP;3635;09:36:54;0;49	96692;8	44502;0;0;0;
$GPXUP;3635;09:36:55;0;49	96692;8	44502;0;0;0;
$GPXUP;3635;09:36:56;0;49	96692;8	44502;0;0;0;
$GPXUP;3635;09:36:57;0;49	96692;8	44502;0;0;0;
$GPXUP;3635;09:36:58;0;49	96692;8	44502;0;0;0;
$GPXUP;3635;09:36:59;0;49	96692;8	44502;0;0;0;
$GPXUP;3635;09:37:00;0;49	96692;8	44502;0;0;0;
$GPXUP;3635;09:37:01;0;49	96692;8	44502;0;0;0;
$GPXUP;3635;09:37:02;0;49	96692;8	44502;0;0;0;
$GPXUP;3635;09:37:03;0;49	96692;8	44502;0;0;0;
$GPXUP;3635;09:37:04;0;49	96692;8	44502;0;0;0;
$GPXUP;3635;09:37:05;0;49	96692;8	44502;0;0;0;
$GPXUP;3635;09:37:06;0;49	96692;8	44502;0;0;0;
$GPXUP;3635;09:37:07;0;49	96692;8	44502;0;0;0;
$GPXUP;3635;09:37:08;0;49	96692;8	44502;0;0;0;
$GPXUP;3635;09:37:09;0;49	96692;8	44502;0;0;0;
$GPXUP;3635;09:37:10;0;49	96692;8	44502;0;0;0;
$GPXUP;3635;09:37:11;0;49	96692;8	44502;0;0;0;
$GPXUP;3635;09:37:12;0;49	96692;8	44502;0;0;0;
$GPXUP;3635;09:37:13;0;49	96692;8	44502;0;0;0;
$GPXUP;3635;09:37:14;0;49	96692;8	44502;0;0;0;
$GPXUP;3635;09:37:15;0;49	96692;8	44502;0;0;0;
$GPXUP;3635;09:37:16;0;49	96692;8	44502;0;0;0;
$GPXUP;3635;09:37:17;0;49	96692;8	44502;0;0;0;
$GPXUP;3635;09:37:18;0;49	96692;8	44502;0;0;0;
$GPXUP;3635;09:37:19;0;49	96692;8	44502;0;0;0;
$GPXUP;3635;09:37:20;0;49	96692;8	44502;0;0;0;
$GPXUP;3635;09:37:21;0;49	96692;8	44502;0;0;0;
$GPXUP;3635;09:37:22;0;49	96692;8	44502;0;0;0;
$GPXUP;3635;09:37:23;0;49	96692;8	44502;0;0;0;
$GPXUP;3635;09:37:24;0;49	96692;8	44502;0;0;0;
$GPXUP;3635;09:37:25;0;49	96692;8	44502;0;0;0;
$GPXUP;3635;09:37:26;0;49	96692;8	44502;0;0;0;
$GPXUP;3635;09:37:27;0;49	96692;8	44502;0;0;0;
$GPXUP;3635;09:37:28;0;49	96692;8	44502;0;0;0;
$GPXUP;3635;09:37:29;0;49	96692;8	44502;0;0;0;
$GPXUP;3635;09:37:30;0;49	96692;8	44502;0;0;0;
$GPXUP;3635;09:37:31;0;49	96692;8	44502;0;0;0;
$GPXUP;3635;09:37:32;0;49	96692;8	44502;0;0;0;
$GPXUP;3635;09:37:33;0;49	96692;8	44502;0;0;0;
$GPXUP;3635;09:37:34;0;49	96692;8	44502;0;0;0;
$GPXUP;3635;09:37:35;0;49	96692;8	44502;0;0;0;
$GPXUP;3635;09:37:36;0;49	96692;8	44502;0;0;0;
$GPXUP;3635;09:37:37;0;49	96692;8	44502;0;0;0;
$GPXUP;3635;09:37:38;0;49	96692;8	44502;0;0;0;
$GPXUP;3635;09:37:39;0;49	96692;8	44502;0;0;0;
$GPXUP;3635;09:37:40;0;49	96692;8	44502;0;0;0;
$GPXUP;3635;09:37:41;0;49	96692;8	44502;0;0;0;
$GPXUP;3635;09:37:42;0;49	96692;8	44502;0;0;0;
$GPXUP;3635;09:37:43;0;49	96692;8	44502;0;0;0;
$GPXUP;3635;09:37:44;0;49	96692;8	44502;0;0;0;
$GPXUP;3635;09:37:45;0;49	96692;8	44502;0;0;0;
$GPXUP;3635;09:37:46;0;49	96692;8	44502;0;0;0;
$GPXUP;3635;09:37:47;0;49	96692;8	44502;0;0;0;
$GPXUP;3635;09:37:48;0;49	96692;8	44502;0;0;0;
$GPXUP;3635;09:37:49;0;49	96692;8	44502;0;0;0;
$GPXUP;3635;09:37:50;0;49	96692;8	44502;0;0;0;
$GPXUP;3635;09:37:51;0;49	96692;8	44502;0;0;0;
$GPXUP;3635;09:37:52;0;49	96692;8	44502;0;0;0;
$GPXUP;3635;09:37:53;0;49	96692;8	44502;0;0;0;
$GPXUP;3635;09:37:54;0;49	96692;8	44502;0;0;0;
$GPXUP;3635;09:37:55;0;49	96692;8	44502;0;0;0;
$GPXUP;3635;09:37:56;0;49	96692;8	44502;0;0;0;
$GPXUP;3635;09:37:57;0;49	96692;8	44502;0;0;0;
$GPXUP;3635;09:37:58;0;49	96692;8	44502;0;0;0;
$GPXUP;3635;09:37:59;0;49	96692;8	44502;0;0;0;
$GPXUP;3635;09:38:00;0;49	96692;8	44502;0;0;0;
$GPXUP;3635;09:38:01;0;49	96692;8	44502;0;0;0;
$GPXUP;3635;09:38:02;0;49	96692;8	44502;0;0;0;
$GPXUP;3635;09:38:03;0;49	96692;8	44502;0;0;0;
$GPXUP;3635;09:38:04;0;49	96692;8	44502;0;0;0;
$GPXUP;3635;09:38:05;0;49	96692;8	44502;0;0;0;
$GPXUP;3635;09:38:06;0;49	96692;8	44502;0;0;0;
$GPXUP;3635;09:38:07;0;49	96692;8	44502;0;0;0;
$GPXUP;3635;09:38:08;0;49	96692;8	44502;0;0;0;
$GPXUP;3635;09:38:09;0;49	96692;8	44502;0;0;0;
$GPXUP;3635;09:38:10;0;49	96692;8	44502;0;0;0;
$GPXUP;3635;09:38:11;0;49	96692;8	44502;0;0;0;
$GPXUP;3635;09:38:12;0;49	96692;8	44502;0;0;0;
$GPXUP;3635;09:38:13;0;49	96692;8	44502;0;0;0;
$GPXUP;3635;09:38:14;0;49	96692;8	44502;0;0;0;
$GPXUP;3635;09:38:15;0;49	96692;8	44502;0;0;0;
$GPXUP;3635;09:38:16;0;49	96692;8	44502;0;0;0;
$GPXUP;3635;09:38:17;0;49	96692;8	44502;0;0;0;
$GPXUP;3635;09:38:18;0;49	96692;8	44502;0;0;0;
$GPXUP;3635;09:38:19;0;49	96692;8	44502;0;0;0;
$GPXUP;3635;09:38:20;0;49	96692;8	44502;0;0;0;
$GPXUP;3635;09:38:21;0;49	96692;8	44502;0;0;0;
$GPXUP;3635;09:38:22;0;49	96692;8	44502;0;0;0;
$GPXUP;3635;09:38:23;0;49	96692;8	44502;0;0;0;
$GPXUP;3635;09:38:24;0;49	96692;8	44502;0;0;0;
$GPXUP;3635;09:38:25;0;49	96692;8	44502;0;0;0;
$GPXUP;3635;09:38:26;0;49	96692;8	44502;0;0;0;
$GPXUP;3635;09:38:27;0;49	96692;8	44502;0;0;0;
$GPXUP;3635;09:38:28;0;49	96692;8	44502;0;0;0;
$GPXUP;3635;09:38:29;0;49	96692;8	44502;0;0;0;
$GPXUP;3635;09:38:30;0;49	96692;8	44502;0;0;0;
$GPXUP;3635;09:38:31;0;49	96692;8	44502;0;0;0;
$GPXUP;3635;09:38:32;0;49	96692;8	44502;0;0;0;
$GPXUP;3635;09:38:33;0;49	96692;8	44502;0;0;0;
$GPXUP;3635;09:38:34;0;49	96692;8	44502;0;0;0;
$GPXUP;3635;09:38:35;0;49	96692;8	44502;0;0;0;
$GPXUP;3635;09:38:36;0;49	96692;8	44502;0;0;0;
$GPXUP;3635;09:38:37;0;49	96692;8	44502;0;0;0;
$GPXUP;3635;09:38:38;0;49	96692;8	44502;0;0;0;
$GPXUP;3635;09:38:39;0;49	96692;8	44502;0;0;0;
$GPXUP;3635;09:38:40;0;49	96692;8	44502;0;0;0;
$GPXUP;3635;09:38:41;0;49	96692;8	44502;0;0;0;
$GPXUP;3635;09:38:42;0;49	96692;8	44502;0;0;0;
$GPXUP;3635;09:38:43;0;49	96692;8	44502;0;0;0;
$GPXUP;3635;09:38:44;0;49	96692;8	44502;0;0;0;
$GPXUP;3635;09:38:45;0;49	96692;8	44502;0;0;0;
$GPXUP;3635;09:38:46;0;49	96692;8	44502;0;0;0;
$GPXUP;3635;09:38:47;0;49	96692;8	44502;0;0;0;
$GPXUP;3635;09:38:48;0;49	96692;8	44502;0;0;0;
$GPXUP;3635;09:38:49;0;49	96692;8	44502;0;0;0;
$GPXUP;3635;09:38:50;0;49	96692;8	44502;0;0;0;
$GPXUP;3635;09:38:51;0;49	96692;8	44502;0;0;0;
$GPXUP;3635;09:38:52;0;49	96692;8	44502;0;0;0;
$GPXUP;3635;09:38:53;0;49	96692;8	44502;0;0;0;
$GPXUP;3635;09:38:54;0;49	96692;8	44502;0;0;0;
$GPXUP;3635;09:38:55;0;49	96692;8	44502;0;0;0;
$GPXUP;3635;09:38:56;0;49	96692;8	44502;0;0;0;
$GPXUP;3635;09:38:57;0;49	96692;8	44502;0;0;0;
$GPXUP;3635;09:38:58;0;49	96692;8	44502;0;0;0;
$GPXUP;3635;09:38:59;0;49	96692;8	44502;0;0;0;
$GPXUP;3635;09:39:00;0;49	96692;8	44502;0;0;0;
$GPXUP;3635;09:39:01;0;49	96692;8	44502;0;0;0;
$GPXUP;3635;09:39:02;0;49	96692;8	44502;0;0;0;
$GPXUP;3635;09:39:03;0;49	96692;8	44502;0;0;0;
$GPXUP;3635;09:39:04;0;49	96692;8	44502;0;0;0;
$GPXUP;3635;09:39:05;0;49	96692;8	44502;0;0;0;
$GPXUP;3635;09:39:06;0;49	96692;8	44502;0;0;0;
$GPXUP;3635;09:39:07;0;49	96692;8	44502;0;0;0;
$GPXUP;3635;09:39:08;0;49	96692;8	44502;0;0;0;
$GPXUP;3635;09:39:09;0;49	96692;8	44502;0;0;0;
$GPXUP;3635;09:39:10;0;49	96692;8	44502;0;0;0;
$GPXUP;3635;09:39:11;0;49	96692;8	44502;0;0;0;
$GPXUP;3635;09:39:12;0;49	96692;8	44502;0;0;0;
$GPXUP;3635;09:39:13;0;49	96692;8	44502;0;0;0;
$GPXUP;3635;09:39:14;0;49	96692;8	44502;0;0;0;
$GPXUP;3635;09:39:15;0;49	96692;8	44502;0;0;0;
$GPXUP;3635;09:39:16;0;49	96692;8	44502;0;0;0;
$GPXUP;3635;09:39:17;0;49	96692;8	44502;0;0;0;
$GPXUP;3635;09:39:18;0;49	96692;8	44502;0;0;0;
$GPXUP;3635;09:39:19;0;49	96692;8	44502;0;0;0;
$GPXUP;3635;09:39:20;0;49	96692;8	44502;0;0;0;
$GPXUP;3635;09:39:21;0;49	96692;8	44502;0;0;0;
$GPXUP;3635;09:39:22;0;49	96692;8	44502;0;0;0;
$GPXUP;3635;09:39:23;0;49	96692;8	44502;0;0;0;
$GPXUP;3635;09:39:24;0;49	96692;8	44502;0;0;0;
$GPXUP;3635;09:39:25;0;49	96692;8	44502;0;0;0;
$GPXUP;3635;09:39:26;0;49	96692;8	44502;0;0;0;
$GPXUP;3635;09:39:27;0;49	96692;8	44502;0;0;0;
$GPXUP;3635;09:39:28;0;49	96692;8	44502;0;0;0;
$GPXUP;3635;09:39:29;0;49	96692;8	44502;0;0;0;
$GPXUP;3635;09:39:30;0;49	96692;8	44502;0;0;0;
$GPXUP;3635;09:39:31;0;49	96692;8	44502;0;0;0;
$GPXUP;3635;09:39:32;0;49	96692;8	44502;0;0;0;
$GPXUP;3635;09:39:33;0;49	96692;8	44502;0;0;0;
$GPXUP;3635;09:39:34;0;49	96692;8	44502;0;0;0;
$GPXUP;3635;09:39:35;0;49	96692;8	44502;0;0;0;
$GPXUP;3635;09:39:36;0;49	96692;8	44502;0;0;0;
$GPXUP;3635;09:39:37;0;49	96692;8	44502;0;0;0;
$GPXUP;3635;09:39:38;0;49	96692;8	44502;0;0;0;
$GPXUP;3635;09:39:39;0;49	96692;8	44502;0;0;0;
$GPXUP;3635;09:39:40;0;49	96692;8	44502;0;0;0;
$GPXUP;3635;09:39:41;0;49	96692;8	44502;0;0;0;
$GPXUP;3635;09:39:42;0;49	96692;8	44502;0;0;0;
$GPXUP;3635;09:39:43;0;49	96692;8	44502;0;0;0;
$GPXUP;3635;09:39:44;0;49	96692;8	44502;0;0;0;
$GPXUP;3635;09:39:45;0;49	96692;8	44502;0;0;0;
$GPXUP;3635;09:39:46;0;49	96692;8	44502;0;0;0;
$GPXUP;3635;09:39:47;0;49	96692;8	44502;0;0;0;
$GPXUP;3635;09:39:48;0;49	96692;8	44502;0;0;0;
$GPXUP;3635;09:39:49;0;49	96692;8	44502;0;0;0;
$GPXUP;3635;09:39:50;0;49	96692;8	44502;0;0;0;
$GPXUP;3635;09:39:51;0;49	96692;8	44502;0;0;0;
$GPXUP;3635;09:39:52;0;49	96692;8	44502;0;0;0;
$GPXUP;3635;09:39:53;0;49	96692;8	44502;0;0;0;
$GPXUP;3635;09:39:54;0;49	96692;8	44502;0;0;0;
$GPXUP;3635;09:39:55;0;49	96692;8	44502;0;0;0;
$GPXUP;3635;09:39:56;0;49	96692;8	44502;0;0;0;
$GPXUP;3635;09:39:57;0;49	96692;8	44502;0;0;0;
$GPXUP;3635;09:39:58;0;49	96692;8	44502;0;0;0;
$GPXUP;3635;09:39:59;0;49	96692;8	44502;0;0;0;
$GPXUP;3635;09:40:00;0;49	96692;8	44502;0;0;0;
$GPXUP;3635;09:40:01;0;49	96692;8	44502;0;0;0;
$GPXUP;3635;09:40:02;0;49	96692;8	44502;0;0;0;
$GPXUP;3635;09:40:03;0;49	96692;8	44502;0;0;0;
$GPXUP;3635;09:40:04;0;49	96692;8	44502;0;0;0;
$GPXUP;3635;09:40:05;0;49	96692;8	44502;0;0;0;
$GPXUP;3635;09:40:06;0;49	96692;8	44502;0;0;0;
$GPXUP;3635;09:40:07;0;49	96692;8	44502;0;0;0;
$GPXUP;3635;09:40:08;0;49	96692;8	44502;0;0;0;
$GPXUP;3635;09:40:09;0;49	96692;8	44502;0;0;0;
$GPXUP;3635;09:40:10;0;49	96692;8	44502;0;0;0;
$GPXUP;3635;09:40:11;0;49	96692;8	44502;0;0;0;
$GPXUP;3635;09:40:12;0;49	96692;8	44502;0;0;0;
$GPXUP;3635;09:40:13;0;49	96692;8	44502;0;0;0;
$GPXUP;3635;09:40:14;0;49	96692;8	44502;0;0;0;
$GPXUP;3635;09:40:15;0;49	96692;8	44502;0;0;0;
$GPXUP;3635;09:40:16;0;49	96692;8	44502;0;0;0;
$GPXUP;3635;09:40:17;0;49	96692;8	44502;0;0;0;
$GPXUP;3635;09:40:18;0;49	96692;8	44502;0;0;0;
$GPXUP;3635;09:40:19;0;49	96692;8	44502;0;0;0;
$GPXUP;3635;09:40:20;0;49	96692;8	44502;0;0;0;
$GPXUP;3635;09:40:21;0;49	96692;8	44502;0;0;0;
$GPXUP;3635;09:40:22;0;49	96692;8	44502;0;0;0;
$GPXUP;3635;09:40:23;0;49	96692;8	44502;0;0;0;
$GPXUP;3635;09:40:24;0;49	96692;8	44502;0;0;0;
$GPXUP;3635;09:40:25;0;49	96692;8	44502;0;0;0;
$GPXUP;3635;09:40:26;0;49	96692;8	44502;0;0;0;
$GPXUP;3635;09:40:27;0;49	96692;8	44502;0;0;0;
$GPXUP;3635;09:40:28;0;49	96692;8	44502;0;0;0;
$GPXUP;3635;09:40:29;0;49	96692;8	44502;0;0;0;
$GPXUP;3635;09:40:30;0;49	96692;8	44502;0;0;0;
$GPXUP;3635;09:40:31;0;49	96692;8	44502;0;0;0;
$GPXUP;3635;09:40:32;0;49	96692;8	44502;0;0;0;
$GPXUP;3635;09:40:33;0;49	96692;8	44502;0;0;0;
$GPXUP;3635;09:40:34;0;49	96692;8	44502;0;0;0;
$GPXUP;3635;09:40:35;0;49	96692;8	44502;0;0;0;
$GPXUP;3635;09:40:36;0;49	96692;8	44502;0;0;0;
$GPXUP;3635;09:40:37;0;49	96692;8	44502;0;0;0;
$GPXUP;3635;09:40:38;0;49	96692;8	44502;0;0;0;
$GPXUP;3635;09:40:39;0;49	96692;8	44502;0;0;0;
$GPXUP;3635;09:40:40;0;49	96692;8	44502;0;0;0;
$GPXUP;3635;09:40:41;0;49	96692;8	44502;0;0;0;
$GPXUP;3635;09:40:42;0;49	96692;8	44502;0;0;0;
$GPXUP;3635;09:40:43;0;49	96692;8	44502;0;0;0;
$GPXUP;3635;09:40:44;0;49	96692;8	44502;0;0;0;
$GPXUP;3635;09:40:45;0;49	96692;8	44502;0;0;0;
$GPXUP;3635;09:40:46;0;49	96692;8	44502;0;0;0;
$GPXUP;3635;09:40:47;0;49	96692;8	44502;0;0;0;
$GPXUP;3635;09:40:48;0;49	96692;8	44502;0;0;0;
$GPXUP;3635;09:40:49;0;49	96692;8	44502;0;0;0;
$GPXUP;3635;09:40:50;0;49	96692;8	44502;0;0;0;
$GPXUP;3635;09:40:51;0;49	96692;8	44502;0;0;0;
$GPXUP;3635;09:40:52;0;49	96692;8	44502;0;0;0;
$GPXUP;3635;09:40:53;0;49	96692;8	44502;0;0;0;
$GPXUP;3635;09:40:54;0;49	96692;8	44502;0;0;0;
$GPXUP;3635;09:40:55;0;49	96692;8	44502;0;0;0;
$GPXUP;3635;09:40:56;0;49	96692;8	44502;0;0;0;
$GPXUP;3635;09:40:57;0;49	96692;8	44502;0;0;0;
$GPXUP;3635;09:40:58;0;49	96692;8	44502;0;0;0;
$GPXUP;3635;09:40:59;0;49	96692;8	44502;0;0;0;
$GPXUP;3635;09:41:00;0;49	96692;8	44502;0;0;0;
$GPXUP;3635;09:41:01;0;49	96692;8	44502;0;0;0;
$GPXUP;3635;09:41:02;0;49	96692;8	44502;0;0;0;
$GPXUP;3635;09:41:03;0;49	96692;8	44502;0;0;0;
$GPXUP;3635;09:41:04;0;49	96692;8	44502;0;0;0;
$GPXUP;3635;09:41:05;0;49	96692;8	44502;0;0;0;
$GPXUP;3635;09:41:06;0;49	96692;8	44502;0;0;0;
$GPXUP;3635;09:41:07;0;49	96692;8	44502;0;0;0;
$GPXUP;3635;09:41:08;0;49	96692;8	44502;0;0;0;
$GPXUP;3635;09:41:09;0;49	96692;8	44502;0;0;0;
$GPXUP;3635;09:41:10;0;49	96692;8	44502;0;0;0;
$GPXUP;3635;09:41:11;0;49	96692;8	44502;0;0;0;
$GPXUP;3635;09:41:12;0;49	96692;8	44502;0;0;0;
$GPXUP;3635;09:41:13;0;49	96692;8	44502;0;0;0;
$GPXUP;3635;09:41:14;0;49	96692;8	44502;0;0;0;
$GPXUP;3635;09:41:15;0;49	96692;8	44502;0;0;0;
$GPXUP;3635;09:41:16;0;49	96692;8	44502;0;0;0;
$GPXUP;3635;09:41:17;0;49	96692;8	44502;0;0;0;
$GPXUP;3635;09:41:18;0;49	96692;8	44502;0;0;0;
$GPXUP;3635;09:41:19;0;49	96692;8	44502;0;0;0;
$GPXUP;3635;09:41:20;0;49	96692;8	44502;0;0;0;
$GPXUP;3635;09:41:21;0;49	96692;8	44502;0;0;0;
$GPXUP;3635;09:41:22;0;49	96692;8	44502;0;0;0;
$GPXUP;3635;09:41:23;0;49	96692;8	44502;0;0;0;
$GPXUP;3635;09:41:24;0;49	96692;8	44502;0;0;0;
$GPXUP;3635;09:41:25;0;49	96692;8	44502;0;0;0;
$GPXUP;3635;09:41:26;0;49	96692;8	44502;0;0;0;
$GPXUP;3635;09:41:27;0;49	96692;8	44502;0;0;0;
$GPXUP;3635;09:41:28;0;49	96692;8	44502;0;0;0;
$GPXUP;3635;09:41:29;0;49	96692;8	44502;0;0;0;
$GPXUP;3635;09:41:30;0;49	96692;8	44502;0;0;0;
$GPXUP;3635;09:41:31;0;49	96692;8	44502;0;0;0;
$GPXUP;3635;09:41:32;0;49	96692;8	44502;0;0;0;
$GPXUP;3635;09:41:33;0;49	96692;8	44502;0;0;0;
$GPXUP;3635;09:41:34;0;49	96692;8	44502;0;0;0;
$GPXUP;3635;09:41:35;0;49	96692;8	44502;0;0;0;
$GPXUP;3635;09:41:36;0;49	96692;8	44502;0;0;0;
$GPXUP;3635;09:41:37;0;49	96692;8	44502;0;0;0;
$GPXUP;3635;09:41:38;0;49	96692;8	44503;0;0;0;
$GPXUP;3635;09:41:39;0;49	96692;8	44503;0;0;0;
$GPXUP;3635;09:41:40;0;49	96692;8	44503;0;0;0;
$GPXUP;3635;09:41:41;0;49	96692;8	44503;0;0;0;
$GPXUP;3635;09:41:42;0;49	96692;8	44503;0;0;0;
$GPXUP;3635;09:41:43;0;49	96692;8	44503;0;0;0;
$GPXUP;3635;09:41:44;0;49	96692;8	44503;0;0;0;
$GPXUP;3635;09:41:45;0;49	96692;8	44503;0;0;0;
$GPXUP;3635;09:41:46;0;49	96692;8	44503;0;0;0;
$GPXUP;3635;09:41:47;0;49	96692;8	44503;0;0;0;
$GPXUP;3635;09:41:48;0;49	96692;8	44503;0;0;0;
$GPXUP;3635;09:41:49;0;49	96692;8	44503;0;0;0;
$GPXUP;3635;09:41:50;0;49	96692;8	44503;0;0;0;
$GPXUP;3635;09:41:51;0;49	96692;8	44503;0;0;0;
$GPXUP;3635;09:41:52;0;49	96692;8	44503;0;0;0;
$GPXUP;3635;09:41:53;0;49	96692;8	44503;0;0;0;
$GPXUP;3635;09:41:54;0;49	96692;8	44503;0;0;0;
$GPXUP;3635;09:41:55;0;49	96692;8	44503;0;0;0;
$GPXUP;3635;09:41:56;0;49	96692;8	44503;0;0;0;
$GPXUP;3635;09:41:57;0;49	96692;8	44503;0;0;0;
$GPXUP;3635;09:41:58;0;49	96692;8	44503;0;0;0;
$GPXUP;3635;09:41:59;0;49	96692;8	44503;0;0;0;
$GPXUP;3635;09:42:00;0;49	96692;8	44503;0;0;0;
$GPXUP;3635;09:42:01;0;49	96692;8	44503;0;0;0;
$GPXUP;3635;09:42:02;0;49	96692;8	44503;0;0;0;
$GPXUP;3635;09:42:03;0;49	96692;8	44503;0;0;0;
$GPXUP;3635;09:42:04;0;49	96692;8	44503;0;0;0;
$GPXUP;3635;09:42:05;0;49	96692;8	44503;0;0;0;
$GPXUP;3635;09:42:06;0;49	96692;8	44503;0;0;0;
$GPXUP;3635;09:42:07;0;49	96692;8	44503;0;0;0;
$GPXUP;3635;09:42:08;0;49	96692;8	44503;0;0;0;
$GPXUP;3635;09:42:09;0;49	96692;8	44503;0;0;0;
$GPXUP;3635;09:42:10;0;49	96692;8	44503;0;0;0;
$GPXUP;3635;09:42:11;0;49	96692;8	44503;0;0;0;
$GPXUP;3635;09:42:12;0;49	96692;8	44503;0;0;0;
$GPXUP;3635;09:42:13;0;49	96692;8	44503;0;0;0;
$GPXUP;3635;09:42:14;0;49	96692;8	44503;0;0;0;
$GPXUP;3635;09:42:15;0;49	96692;8	44503;0;0;0;
$GPXUP;3635;09:42:16;0;49	96692;8	44503;0;0;0;
$GPXUP;3635;09:42:17;0;49	96692;8	44503;0;0;0;
$GPXUP;3635;09:42:18;0;49	96692;8	44503;0;0;0;
$GPXUP;3635;09:42:19;0;49	96692;8	44503;0;0;0;
$GPXUP;3635;09:42:20;0;49	96692;8	44503;0;0;0;
$GPXUP;3635;09:42:21;0;49	96692;8	44503;0;0;0;
$GPXUP;3635;09:42:22;0;49	96692;8	44503;0;0;0;
$GPXUP;3635;09:42:23;0;49	96692;8	44503;0;0;0;
$GPXUP;3635;09:42:24;0;49	96692;8	44503;0;0;0;
$GPXUP;3635;09:42:25;0;49	96692;8	44503;0;0;0;
$GPXUP;3635;09:42:26;0;49	96692;8	44503;0;0;0;
$GPXUP;3635;09:42:27;0;49	96692;8	44503;0;0;0;
$GPXUP;3635;09:42:28;0;49	96692;8	44503;0;0;0;
$GPXUP;3635;09:42:29;0;49	96692;8	44503;0;0;0;
$GPXUP;3635;09:42:30;0;49	96692;8	44503;0;0;0;
$GPXUP;3635;09:42:31;0;49	96692;8	44503;0;0;0;
$GPXUP;3635;09:42:32;0;49	96692;8	44503;0;0;0;
$GPXUP;3635;09:42:33;0;49	96692;8	44503;0;0;0;
$GPXUP;3635;09:42:34;0;49	96692;8	44503;0;0;0;
$GPXUP;3635;09:42:35;0;49	96692;8	44503;0;0;0;
$GPXUP;3635;09:42:36;0;49	96692;8	44503;0;0;0;
$GPXUP;3635;09:42:37;0;49	96692;8	44503;0;0;0;
$GPXUP;3635;09:42:38;0;49	96692;8	44503;0;0;0;
$GPXUP;3635;09:42:39;0;49	96692;8	44503;0;0;0;
$GPXUP;3635;09:42:40;0;49	96692;8	44503;0;0;0;
$GPXUP;3635;09:42:41;0;49	96692;8	44503;0;0;0;
$GPXUP;3635;09:42:42;0;49	96692;8	44503;0;0;0;
$GPXUP;3635;09:42:43;0;49	96692;8	44503;0;0;0;
$GPXUP;3635;09:42:44;0;49	96692;8	44503;0;0;0;
$GPXUP;3635;09:42:45;0;49	96692;8	44503;0;0;0;
$GPXUP;3635;09:42:46;0;49	96692;8	44503;0;0;0;
$GPXUP;3635;09:42:47;0;49	96692;8	44503;0;0;0;
$GPXUP;3635;09:42:48;0;49	96692;8	44503;0;0;0;
$GPXUP;3635;09:42:49;0;49	96692;8	44503;0;0;0;
$GPXUP;3635;09:42:50;0;49	96692;8	44503;0;0;0;
$GPXUP;3635;09:42:51;0;49	96692;8	44503;0;0;0;
$GPXUP;3635;09:42:52;0;49	96692;8	44503;0;0;0;
$GPXUP;3635;09:42:53;0;49	96692;8	44503;0;0;0;
$GPXUP;3635;09:42:54;0;49	96692;8	44503;0;0;0;
$GPXUP;3635;09:42:55;0;49	96692;8	44503;0;0;0;
$GPXUP;3635;09:42:56;0;49	96692;8	44503;0;0;0;
$GPXUP;3635;09:42:57;0;49	96692;8	44503;0;0;0;
$GPXUP;3635;09:42:58;0;49	96692;8	44503;0;0;0;
$GPXUP;3635;09:42:59;0;49	96692;8	44503;0;0;0;
$GPXUP;3635;09:43:00;0;49	96692;8	44503;0;0;0;
$GPXUP;3635;09:43:01;0;49	96692;8	44503;0;0;0;
$GPXUP;3635;09:43:02;0;49	96692;8	44503;0;0;0;
$GPXUP;3635;09:43:03;0;49	96692;8	44503;0;0;0;
$GPXUP;3635;09:43:04;0;49	96692;8	44503;0;0;0;
$GPXUP;3635;09:43:05;0;49	96692;8	44503;0;0;0;
$GPXUP;3635;09:43:06;0;49	96692;8	44503;0;0;0;
$GPXUP;3635;09:43:07;0;49	96692;8	44503;0;0;0;
$GPXUP;3635;09:43:08;0;49	96692;8	44503;0;0;0;
$GPXUP;3635;09:43:09;0;49	96692;8	44503;0;0;0;
$GPXUP;3635;09:43:10;0;49	96692;8	44503;0;0;0;
$GPXUP;3635;09:43:11;0;49	96692;8	44503;0;0;0;
$GPXUP;3635;09:43:12;0;49	96692;8	44503;0;0;0;
$GPXUP;3635;09:43:13;0;49	96692;8	44503;0;0;0;
$GPXUP;3635;09:43:14;0;49	96692;8	44503;0;0;0;
$GPXUP;3635;09:43:15;0;49	96692;8	44503;0;0;0;
$GPXUP;3635;09:43:16;0;49	96692;8	44503;0;0;0;
$GPXUP;3635;09:43:17;0;49	96692;8	44503;0;0;0;
$GPXUP;3635;09:43:18;0;49	96692;8	44503;0;0;0;
$GPXUP;3635;09:43:19;0;49	96692;8	44503;0;0;0;
$GPXUP;3635;09:43:20;0;49	96692;8	44503;0;0;0;
$GPXUP;3635;09:43:21;0;49	96692;8	44503;0;0;0;
$GPXUP;3635;09:43:22;0;49	96692;8	44503;0;0;0;
$GPXUP;3635;09:43:23;0;49	96692;8	44503;0;0;0;
$GPXUP;3635;09:43:24;0;49	96692;8	44503;0;0;0;
$GPXUP;3635;09:43:25;0;49	96692;8	44503;0;0;0;
$GPXUP;3635;09:43:26;0;49	96692;8	44503;0;0;0;
$GPXUP;3635;09:43:27;0;49	96692;8	44503;0;0;0;
$GPXUP;3635;09:43:28;0;49	96692;8	44503;0;0;0;
$GPXUP;3635;09:43:29;0;49	96692;8	44503;0;0;0;
$GPXUP;3635;09:43:30;0;49	96692;8	44503;0;0;0;
$GPXUP;3635;09:43:31;0;49	96692;8	44503;0;0;0;
$GPXUP;3635;09:43:32;0;49	96692;8	44503;0;0;0;
$GPXUP;3635;09:43:33;0;49	96692;8	44503;0;0;0;
$GPXUP;3635;09:43:34;0;49	96692;8	44503;0;0;0;
$GPXUP;3635;09:43:35;0;49	96692;8	44503;0;0;0;
$GPXUP;3635;09:43:36;0;49	96692;8	44503;0;0;0;
$GPXUP;3635;09:43:37;0;49	96692;8	44503;0;0;0;
$GPXUP;3635;09:43:38;0;49	96692;8	44503;0;0;0;
$GPXUP;3635;09:43:39;0;49	96692;8	44503;0;0;0;
$GPXUP;3635;09:43:40;0;49	96692;8	44503;0;0;0;
$GPXUP;3635;09:43:41;0;49	96692;8	44503;0;0;0;
$GPXUP;3635;09:43:42;0;49	96692;8	44503;0;0;0;
$GPXUP;3635;09:43:43;0;49	96692;8	44503;0;0;0;
$GPXUP;3635;09:43:44;0;49	96692;8	44503;0;0;0;
$GPXUP;3635;09:43:45;0;49	96692;8	44503;0;0;0;
$GPXUP;3635;09:43:46;0;49	96692;8	44503;0;0;0;
$GPXUP;3635;09:43:47;0;49	96692;8	44503;0;0;0;
$GPXUP;3635;09:43:48;0;49	96692;8	44503;0;0;0;
$GPXUP;3635;09:43:49;0;49	96692;8	44503;0;0;0;
$GPXUP;3635;09:43:50;0;49	96692;8	44503;0;0;0;
$GPXUP;3635;09:43:51;0;49	96692;8	44503;0;0;0;
$GPXUP;3635;09:43:52;0;49	96692;8	44503;0;0;0;
$GPXUP;3635;09:43:53;0;49	96692;8	44503;0;0;0;
$GPXUP;3635;09:43:54;0;49	96692;8	44503;0;0;0;
$GPXUP;3635;09:43:55;0;49	96692;8	44503;0;0;0;
$GPXUP;3635;09:43:56;0;49	96692;8	44503;0;0;0;
$GPXUP;3635;09:43:57;0;49	96692;8	44503;0;0;0;
$GPXUP;3635;09:43:58;0;49	96692;8	44503;0;0;0;
$GPXUP;3635;09:43:59;0;49	96692;8	44503;0;0;0;
$GPXUP;3635;09:44:00;0;49	96692;8	44503;0;0;0;
$GPXUP;3635;09:44:01;0;49	96692;8	44503;0;0;0;
$GPXUP;3635;09:44:02;0;49	96692;8	44503;0;0;0;
$GPXUP;3635;09:44:03;0;49	96692;8	44503;0;0;0;
$GPXUP;3635;09:44:04;0;49	96692;8	44503;0;0;0;
$GPXUP;3635;09:44:05;0;49	96692;8	44503;0;0;0;
$GPXUP;3635;09:44:06;0;49	96692;8	44503;0;0;0;
$GPXUP;3635;09:44:07;0;49	96692;8	44503;0;0;0;
$GPXUP;3635;09:44:08;0;49	96692;8	44503;0;0;0;
$GPXUP;3635;09:44:09;0;49	96692;8	44503;0;0;0;
$GPXUP;3635;09:44:10;0;49	96692;8	44503;0;0;0;
$GPXUP;3635;09:44:11;0;49	96692;8	44503;0;0;0;
$GPXUP;3635;09:44:12;0;49	96692;8	44503;0;0;0;
$GPXUP;3635;09:44:13;0;49	96692;8	44503;0;0;0;
$GPXUP;3635;09:44:14;0;49	96692;8	44503;0;0;0;
$GPXUP;3635;09:44:15;0;49	96692;8	44503;0;0;0;
$GPXUP;3635;09:44:16;0;49	96692;8	44502;0;0;0;
$GPXUP;3635;09:44:17;0;49	96692;8	44502;0;0;0;
$GPXUP;3635;09:44:18;0;49	96692;8	44502;0;0;0;
$GPXUP;3635;09:44:19;0;49	96692;8	44502;0;0;0;
$GPXUP;3635;09:44:20;0;49	96692;8	44502;0;0;0;
$GPXUP;3635;09:44:21;0;49	96692;8	44502;0;0;0;
$GPXUP;3635;09:44:22;0;49	96692;8	44502;0;0;0;
$GPXUP;3635;09:44:23;0;49	96692;8	44502;0;0;0;
$GPXUP;3635;09:44:24;0;49	96692;8	44502;0;0;0;
$GPXUP;3635;09:44:25;0;49	96692;8	44502;0;0;0;
$GPXUP;3635;09:44:26;0;49	96692;8	44502;0;0;0;
$GPXUP;3635;09:44:27;0;49	96692;8	44502;0;0;0;
$GPXUP;3635;09:44:28;0;49	96692;8	44502;0;0;0;
$GPXUP;3635;09:44:29;0;49	96692;8	44502;0;0;0;
$GPXUP;3635;09:44:30;0;49	96692;8	44502;0;0;0;
$GPXUP;3635;09:44:31;0;49	96692;8	44502;0;0;0;
$GPXUP;3635;09:44:32;0;49	96692;8	44502;0;0;0;
$GPXUP;3635;09:44:33;0;49	96692;8	44502;0;0;0;
$GPXUP;3635;09:44:34;0;49	96692;8	44502;0;0;0;
$GPXUP;3635;09:44:35;0;49	96692;8	44502;0;0;0;
$GPXUP;3635;09:44:36;0;49	96692;8	44502;0;0;0;
$GPXUP;3635;09:44:37;0;49	96692;8	44502;0;0;0;
$GPXUP;3635;09:44:38;0;49	96692;8	44502;0;0;0;
$GPXUP;3635;09:44:39;0;49	96692;8	44502;0;0;0;
$GPXUP;3635;09:44:40;0;49	96692;8	44502;0;0;0;
$GPXUP;3635;09:44:41;0;49	96692;8	44502;0;0;0;
$GPXUP;3635;09:44:42;0;49	96692;8	44502;0;0;0;
$GPXUP;3635;09:44:43;0;49	96692;8	44502;0;0;0;
$GPXUP;3635;09:44:44;0;49	96692;8	44502;0;0;0;
$GPXUP;3635;09:44:45;0;49	96692;8	44502;0;0;0;
$GPXUP;3635;09:44:46;0;49	96692;8	44502;0;0;0;
$GPXUP;3635;09:44:47;0;49	96692;8	44502;0;0;0;
$GPXUP;3635;09:44:48;0;49	96692;8	44502;0;0;0;
$GPXUP;3635;09:44:49;0;49	96692;8	44502;0;0;0;
$GPXUP;3635;09:44:50;0;49	96692;8	44502;0;0;0;
$GPXUP;3635;09:44:51;0;49	96692;8	44502;0;0;0;
[truncated: 9,894 more rows]
