# Supplementary material for: Pigeon Navigation: Different Routes Lead to Frankfurt
Source: PLoS One. 2014 Nov 12;9(11):e112439. doi: 10.1371/journal.pone.0112439 (PMC4229201; doi:10.1371/journal.pone.0112439)
Supplement: File S4 — Files containing the original track data and a ‘Read me’ explaining the data format. (ZIP) [file pone.0112439.s004.zip › S-KST/090804xup06_254.log]

$GPXUP;3635;08:56:39;0;49	96933;8	43536;0;0;0;
$GPXUP;3635;08:56:40;0;49	96932;8	43535;0;0;8;
$GPXUP;3635;08:56:41;0;49	96928;8	43532;0;0;27;
$GPXUP;3635;08:56:42;0;49	96919;8	43527;0;0;34;
$GPXUP;3635;08:56:43;0;49	9691;8	43517;0;0;42;
$GPXUP;3635;08:56:44;0;49	96901;8	43504;0;0;43;
$GPXUP;3635;08:56:45;0;49	96895;8	43488;0;0;46;
$GPXUP;3635;08:56:46;0;49	96892;8	4347;0;0;46;
$GPXUP;3635;08:56:47;0;49	96893;8	4345;0;0;46;
$GPXUP;3635;08:56:48;0;49	96901;8	43434;0;0;43;
$GPXUP;3635;08:56:49;0;49	96915;8	43424;0;0;46;
$GPXUP;3635;08:56:50;0;49	96929;8	43428;0;0;40;
$GPXUP;3635;08:56:51;0;49	96941;8	43442;0;0;44;
$GPXUP;3635;08:56:52;0;49	96947;8	4346;0;0;43;
$GPXUP;3635;08:56:53;0;49	96948;8	43479;0;0;38;
$GPXUP;3635;08:56:54;0;49	96945;8	43499;0;0;41;
$GPXUP;3635;08:56:55;0;49	96944;8	43517;0;0;42;
$GPXUP;3635;08:56:56;0;49	96946;8	43534;0;0;41;
$GPXUP;3635;08:56:57;0;49	9695;8	43547;0;0;35;
$GPXUP;3635;08:56:58;0;49	96959;8	43554;0;0;30;
$GPXUP;3635;08:56:59;0;49	96971;8	43556;0;0;36;
$GPXUP;3635;08:57:00;0;49	96986;8	43556;0;0;49;
$GPXUP;3635;08:57:01;0;49	96999;8	43559;0;0;49;
$GPXUP;3635;08:57:02;0;49	97011;8	43564;0;0;46;
$GPXUP;3635;08:57:03;0;49	97021;8	43572;0;0;46;
$GPXUP;3635;08:57:04;0;49	9703;8	43584;0;0;47;
$GPXUP;3635;08:57:05;0;49	97036;8	43599;0;0;47;
$GPXUP;3635;08:57:06;0;49	97041;8	43616;0;0;45;
$GPXUP;3635;08:57:07;0;49	97047;8	4363;0;0;43;
$GPXUP;3635;08:57:08;0;49	97055;8	43641;0;0;45;
$GPXUP;3635;08:57:09;0;49	97067;8	43646;0;0;52;
$GPXUP;3635;08:57:10;0;49	9708;8	43645;0;0;53;
$GPXUP;3635;08:57:11;0;49	97093;8	43636;0;0;54;
$GPXUP;3635;08:57:12;0;49	97102;8	43618;0;0;51;
$GPXUP;3635;08:57:13;0;49	97108;8	43593;0;0;55;
$GPXUP;3635;08:57:14;0;49	9711;8	43568;0;0;57;
$GPXUP;3635;08:57:15;0;49	97106;8	43543;0;0;56;
$GPXUP;3635;08:57:16;0;49	97098;8	43522;0;0;57;
$GPXUP;3635;08:57:17;0;49	97088;8	43504;0;0;55;
$GPXUP;3635;08:57:18;0;49	97076;8	4349;0;0;53;
$GPXUP;3635;08:57:19;0;49	97062;8	4348;0;0;54;
$GPXUP;3635;08:57:20;0;49	97048;8	43474;0;0;56;
$GPXUP;3635;08:57:21;0;49	97034;8	4347;0;0;57;
$GPXUP;3635;08:57:22;0;49	97019;8	4347;0;0;56;
$GPXUP;3635;08:57:23;0;49	97005;8	43469;0;0;56;
$GPXUP;3635;08:57:24;0;49	96991;8	43463;0;0;54;
$GPXUP;3635;08:57:25;0;49	9698;8	43451;0;0;53;
$GPXUP;3635;08:57:26;0;49	9697;8	43436;0;0;54;
$GPXUP;3635;08:57:27;0;49	96961;8	43421;0;0;55;
$GPXUP;3635;08:57:28;0;49	9695;8	4341;0;0;51;
$GPXUP;3635;08:57:29;0;49	96936;8	43404;0;0;55;
$GPXUP;3635;08:57:30;0;49	96922;8	434;0;0;59;
$GPXUP;3635;08:57:31;0;49	96907;8	43395;0;0;58;
$GPXUP;3635;08:57:32;0;49	96893;8	43385;0;0;57;
$GPXUP;3635;08:57:33;0;49	96882;8	43372;0;0;58;
$GPXUP;3635;08:57:34;0;49	96873;8	43354;0;0;59;
$GPXUP;3635;08:57:35;0;49	96867;8	43335;0;0;58;
$GPXUP;3635;08:57:36;0;49	96867;8	43314;0;0;54;
$GPXUP;3635;08:57:37;0;49	96866;8	43292;0;0;56;
$GPXUP;3635;08:57:38;0;49	96863;8	43272;0;0;52;
$GPXUP;3635;08:57:39;0;49	96856;8	43256;0;0;45;
$GPXUP;3635;08:57:40;0;49	9684;8	4325;0;0;52;
$GPXUP;3635;08:57:41;0;49	96825;8	43252;0;0;54;
$GPXUP;3635;08:57:42;0;49	9681;8	4326;0;0;56;
$GPXUP;3635;08:57:43;0;49	96798;8	43275;0;0;56;
$GPXUP;3635;08:57:44;0;49	9679;8	43294;0;0;51;
$GPXUP;3635;08:57:45;0;49	96787;8	43316;0;0;51;
$GPXUP;3635;08:57:46;0;49	96785;8	43337;0;0;48;
$GPXUP;3635;08:57:47;0;49	96788;8	43357;0;0;47;
$GPXUP;3635;08:57:48;0;49	96796;8	43374;0;0;44;
$GPXUP;3635;08:57:49;0;49	96807;8	43386;0;0;48;
$GPXUP;3635;08:57:50;0;49	96817;8	43398;0;0;48;
$GPXUP;3635;08:57:51;0;49	96825;8	43414;0;0;50;
$GPXUP;3635;08:57:52;0;49	9683;8	43433;0;0;54;
$GPXUP;3635;08:57:53;0;49	96832;8	43453;0;0;52;
$GPXUP;3635;08:57:54;0;49	96832;8	43474;0;0;52;
$GPXUP;3635;08:57:55;0;49	96829;8	43493;0;0;51;
$GPXUP;3635;08:57:56;0;49	96825;8	43512;0;0;52;
$GPXUP;3635;08:57:57;0;49	96818;8	4353;0;0;50;
$GPXUP;3635;08:57:58;0;49	96812;8	43546;0;0;49;
$GPXUP;3635;08:57:59;0;49	96803;8	43561;0;0;49;
$GPXUP;3635;08:58:00;0;49	96793;8	43572;0;0;46;
$GPXUP;3635;08:58:01;0;49	96781;8	43571;0;0;42;
$GPXUP;3635;08:58:02;0;49	96767;8	43557;0;0;54;
$GPXUP;3635;08:58:03;0;49	96758;8	43535;0;0;58;
$GPXUP;3635;08:58:04;0;49	96753;8	43512;0;0;59;
$GPXUP;3635;08:58:05;0;49	96749;8	43488;0;0;57;
$GPXUP;3635;08:58:06;0;49	96748;8	43465;0;0;56;
$GPXUP;3635;08:58:07;0;49	9675;8	43443;0;0;55;
$GPXUP;3635;08:58:08;0;49	96756;8	43423;0;0;56;
$GPXUP;3635;08:58:09;0;49	96765;8	43406;0;0;55;
$GPXUP;3635;08:58:10;0;49	96776;8	43391;0;0;55;
$GPXUP;3635;08:58:11;0;49	96789;8	43381;0;0;54;
$GPXUP;3635;08:58:12;0;49	96803;8	43379;0;0;51;
$GPXUP;3635;08:58:13;0;49	96816;8	43388;0;0;50;
$GPXUP;3635;08:58:14;0;49	96827;8	43403;0;0;51;
$GPXUP;3635;08:58:15;0;49	96839;8	43413;0;0;51;
$GPXUP;3635;08:58:16;0;49	96852;8	43416;0;0;47;
$GPXUP;3635;08:58:17;0;49	96864;8	4341;0;0;47;
$GPXUP;3635;08:58:18;0;49	96874;8	43398;0;0;47;
$GPXUP;3635;08:58:19;0;49	9688;8	43379;0;0;50;
$GPXUP;3635;08:58:20;0;49	96884;8	43358;0;0;51;
$GPXUP;3635;08:58:21;0;49	96884;8	43336;0;0;47;
$GPXUP;3635;08:58:22;0;49	96877;8	43313;0;0;55;
$GPXUP;3635;08:58:23;0;49	96867;8	4329;0;0;62;
$GPXUP;3635;08:58:24;0;49	96858;8	43267;0;0;64;
$GPXUP;3635;08:58:25;0;49	9685;8	43244;0;0;66;
$GPXUP;3635;08:58:26;0;49	96839;8	43224;0;0;67;
$GPXUP;3635;08:58:27;0;49	96826;8	43207;0;0;66;
$GPXUP;3635;08:58:28;0;49	96811;8	43194;0;0;67;
$GPXUP;3635;08:58:29;0;49	96796;8	43182;0;0;67;
$GPXUP;3635;08:58:30;0;49	96781;8	43171;0;0;63;
$GPXUP;3635;08:58:31;0;49	96767;8	4316;0;0;61;
$GPXUP;3635;08:58:32;0;49	96755;8	43147;0;0;61;
$GPXUP;3635;08:58:33;0;49	96746;8	4313;0;0;63;
$GPXUP;3635;08:58:34;0;49	96743;8	43109;0;0;54;
$GPXUP;3635;08:58:35;0;49	96751;8	4309;0;0;47;
$GPXUP;3635;08:58:36;0;49	96766;8	43082;0;0;42;
$GPXUP;3635;08:58:37;0;49	96784;8	43087;0;0;48;
$GPXUP;3635;08:58:38;0;49	96799;8	431;0;0;46;
$GPXUP;3635;08:58:39;0;49	96808;8	43117;0;0;46;
$GPXUP;3635;08:58:40;0;49	96813;8	43135;0;0;44;
$GPXUP;3635;08:58:41;0;49	96814;8	43155;0;0;44;
$GPXUP;3635;08:58:42;0;49	9681;8	43173;0;0;42;
$GPXUP;3635;08:58:43;0;49	968;8	43189;0;0;47;
$GPXUP;3635;08:58:44;0;49	96786;8	43198;0;0;51;
$GPXUP;3635;08:58:45;0;49	9677;8	43202;0;0;55;
$GPXUP;3635;08:58:46;0;49	96755;8	43197;0;0;50;
$GPXUP;3635;08:58:47;0;49	96743;8	43178;0;0;56;
$GPXUP;3635;08:58:48;0;49	96735;8	43153;0;0;57;
$GPXUP;3635;08:58:49;0;49	96731;8	4313;0;0;57;
$GPXUP;3635;08:58:50;0;49	96732;8	43107;0;0;55;
$GPXUP;3635;08:58:51;0;49	9674;8	4309;0;0;46;
$GPXUP;3635;08:58:52;0;49	96755;8	43082;0;0;43;
$GPXUP;3635;08:58:53;0;49	96774;8	43084;0;0;53;
$GPXUP;3635;08:58:54;0;49	96791;8	43089;0;0;57;
$GPXUP;3635;08:58:55;0;49	96806;8	4309;0;0;54;
$GPXUP;3635;08:58:56;0;49	9682;8	43086;0;0;55;
$GPXUP;3635;08:58:57;0;49	96834;8	4308;0;0;57;
$GPXUP;3635;08:58:58;0;49	96848;8	43075;0;0;56;
$GPXUP;3635;08:58:59;0;49	96862;8	43078;0;0;54;
$GPXUP;3635;08:59:00;0;49	96874;8	43088;0;0;54;
$GPXUP;3635;08:59:01;0;49	96886;8	43099;0;0;53;
$GPXUP;3635;08:59:02;0;49	96897;8	43111;0;0;52;
$GPXUP;3635;08:59:03;0;49	96908;8	43121;0;0;52;
$GPXUP;3635;08:59:04;0;49	96921;8	43129;0;0;55;
$GPXUP;3635;08:59:05;0;49	96935;8	43134;0;0;56;
$GPXUP;3635;08:59:06;0;49	96949;8	43137;0;0;57;
$GPXUP;3635;08:59:07;0;49	96963;8	43138;0;0;57;
$GPXUP;3635;08:59:08;0;49	96977;8	43138;0;0;58;
$GPXUP;3635;08:59:09;0;49	96991;8	43138;0;0;55;
$GPXUP;3635;08:59:10;0;49	97005;8	4314;0;0;53;
$GPXUP;3635;08:59:11;0;49	97018;8	43143;0;0;53;
$GPXUP;3635;08:59:12;0;49	97031;8	43145;0;0;54;
$GPXUP;3635;08:59:13;0;49	97044;8	4314;0;0;56;
$GPXUP;3635;08:59:14;0;49	97057;8	43132;0;0;58;
$GPXUP;3635;08:59:15;0;49	9707;8	43121;0;0;58;
$GPXUP;3635;08:59:16;0;49	97084;8	43114;0;0;59;
$GPXUP;3635;08:59:17;0;49	97099;8	43112;0;0;58;
$GPXUP;3635;08:59:18;0;49	97113;8	43112;0;0;58;
$GPXUP;3635;08:59:19;0;49	97128;8	43114;0;0;58;
$GPXUP;3635;08:59:20;0;49	97142;8	43116;0;0;59;
$GPXUP;3635;08:59:21;0;49	97157;8	43118;0;0;59;
$GPXUP;3635;08:59:22;0;49	97172;8	4312;0;0;59;
$GPXUP;3635;08:59:23;0;49	97187;8	4312;0;0;57;
$GPXUP;3635;08:59:24;0;49	97201;8	4312;0;0;57;
$GPXUP;3635;08:59:25;0;49	97215;8	43118;0;0;58;
$GPXUP;3635;08:59:26;0;49	9723;8	43116;0;0;59;
$GPXUP;3635;08:59:27;0;49	97245;8	43118;0;0;60;
$GPXUP;3635;08:59:28;0;49	97259;8	43124;0;0;63;
$GPXUP;3635;08:59:29;0;49	97274;8	43134;0;0;63;
$GPXUP;3635;08:59:30;0;49	97289;8	43142;0;0;64;
$GPXUP;3635;08:59:31;0;49	97304;8	43147;0;0;65;
$GPXUP;3635;08:59:32;0;49	9732;8	43152;0;0;64;
$GPXUP;3635;08:59:33;0;49	97336;8	43156;0;0;63;
$GPXUP;3635;08:59:34;0;49	97352;8	4316;0;0;62;
$GPXUP;3635;08:59:35;0;49	97366;8	43164;0;0;59;
$GPXUP;3635;08:59:36;0;49	97381;8	43166;0;0;60;
$GPXUP;3635;08:59:37;0;49	97397;8	43166;0;0;63;
$GPXUP;3635;08:59:38;0;49	97413;8	43167;0;0;65;
$GPXUP;3635;08:59:39;0;49	97429;8	43168;0;0;66;
$GPXUP;3635;08:59:40;0;49	97446;8	43167;0;0;66;
$GPXUP;3635;08:59:41;0;49	97462;8	43169;0;0;65;
$GPXUP;3635;08:59:42;0;49	97477;8	43176;0;0;62;
$GPXUP;3635;08:59:43;0;49	97492;8	43183;0;0;60;
$GPXUP;3635;08:59:44;0;49	97506;8	4319;0;0;60;
$GPXUP;3635;08:59:45;0;49	9752;8	43197;0;0;59;
$GPXUP;3635;08:59:46;0;49	97534;8	43207;0;0;58;
$GPXUP;3635;08:59:47;0;49	97546;8	43217;0;0;56;
$GPXUP;3635;08:59:48;0;49	97559;8	43226;0;0;56;
$GPXUP;3635;08:59:49;0;49	97572;8	43233;0;0;57;
$GPXUP;3635;08:59:50;0;49	97586;8	4324;0;0;57;
$GPXUP;3635;08:59:51;0;49	976;8	43244;0;0;60;
$GPXUP;3635;08:59:52;0;49	97615;8	43247;0;0;61;
$GPXUP;3635;08:59:53;0;49	9763;8	4325;0;0;61;
$GPXUP;3635;08:59:54;0;49	97645;8	43256;0;0;59;
$GPXUP;3635;08:59:55;0;49	97658;8	43265;0;0;57;
$GPXUP;3635;08:59:56;0;49	97671;8	43274;0;0;56;
$GPXUP;3635;08:59:57;0;49	97684;8	43284;0;0;57;
$GPXUP;3635;08:59:58;0;49	97697;8	43293;0;0;57;
$GPXUP;3635;08:59:59;0;49	97711;8	43299;0;0;58;
$GPXUP;3635;09:00:00;0;49	97725;8	43304;0;0;60;
$GPXUP;3635;09:00:01;0;49	97739;8	43313;0;0;65;
$GPXUP;3635;09:00:02;0;49	97753;8	43326;0;0;64;
$GPXUP;3635;09:00:03;0;49	97767;8	43338;0;0;65;
$GPXUP;3635;09:00:04;0;49	9778;8	4335;0;0;61;
$GPXUP;3635;09:00:05;0;49	97792;8	43364;0;0;59;
$GPXUP;3635;09:00:06;0;49	97803;8	4338;0;0;58;
$GPXUP;3635;09:00:07;0;49	97815;8	43394;0;0;60;
$GPXUP;3635;09:00:08;0;49	97828;8	43406;0;0;61;
$GPXUP;3635;09:00:09;0;49	97841;8	43417;0;0;62;
$GPXUP;3635;09:00:10;0;49	97855;8	43427;0;0;63;
$GPXUP;3635;09:00:11;0;49	9787;8	43437;0;0;63;
$GPXUP;3635;09:00:12;0;49	97884;8	43447;0;0;62;
$GPXUP;3635;09:00:13;0;49	97898;8	43457;0;0;63;
$GPXUP;3635;09:00:14;0;49	97913;8	43467;0;0;63;
$GPXUP;3635;09:00:15;0;49	97927;8	43478;0;0;62;
$GPXUP;3635;09:00:16;0;49	9794;8	43489;0;0;60;
$GPXUP;3635;09:00:17;0;49	97953;8	43501;0;0;59;
$GPXUP;3635;09:00:18;0;49	97966;8	43511;0;0;58;
$GPXUP;3635;09:00:19;0;49	97979;8	4352;0;0;59;
$GPXUP;3635;09:00:20;0;49	97994;8	43527;0;0;60;
$GPXUP;3635;09:00:21;0;49	98008;8	43534;0;0;61;
$GPXUP;3635;09:00:22;0;49	98022;8	43544;0;0;62;
$GPXUP;3635;09:00:23;0;49	98033;8	43559;0;0;61;
$GPXUP;3635;09:00:24;0;49	98043;8	43576;0;0;59;
$GPXUP;3635;09:00:25;0;49	98051;8	43595;0;0;59;
$GPXUP;3635;09:00:26;0;49	98058;8	43615;0;0;59;
$GPXUP;3635;09:00:27;0;49	98067;8	43633;0;0;57;
$GPXUP;3635;09:00:28;0;49	98078;8	43647;0;0;60;
$GPXUP;3635;09:00:29;0;49	9809;8	43661;0;0;61;
$GPXUP;3635;09:00:30;0;49	98102;8	43675;0;0;61;
$GPXUP;3635;09:00:31;0;49	98114;8	4369;0;0;60;
$GPXUP;3635;09:00:32;0;49	98126;8	43704;0;0;60;
$GPXUP;3635;09:00:33;0;49	98137;8	43719;0;0;60;
$GPXUP;3635;09:00:34;0;49	98149;8	43734;0;0;60;
$GPXUP;3635;09:00:35;0;49	98162;8	43746;0;0;59;
$GPXUP;3635;09:00:36;0;49	98175;8	43756;0;0;59;
$GPXUP;3635;09:00:37;0;49	98189;8	43764;0;0;58;
$GPXUP;3635;09:00:38;0;49	98202;8	43772;0;0;56;
$GPXUP;3635;09:00:39;0;49	98214;8	43783;0;0;55;
$GPXUP;3635;09:00:40;0;49	98224;8	43798;0;0;56;
$GPXUP;3635;09:00:41;0;49	98233;8	43815;0;0;57;
$GPXUP;3635;09:00:42;0;49	98243;8	43832;0;0;60;
$GPXUP;3635;09:00:43;0;49	98252;8	4385;0;0;62;
$GPXUP;3635;09:00:44;0;49	98262;8	43869;0;0;62;
$GPXUP;3635;09:00:45;0;49	9827;8	4389;0;0;61;
$GPXUP;3635;09:00:46;0;49	98276;8	43911;0;0;61;
$GPXUP;3635;09:00:47;0;49	9828;8	43933;0;0;59;
$GPXUP;3635;09:00:48;0;49	98282;8	43956;0;0;62;
$GPXUP;3635;09:00:49;0;49	98281;8	43981;0;0;65;
$GPXUP;3635;09:00:50;0;49	98279;8	44006;0;0;65;
$GPXUP;3635;09:00:51;0;49	98276;8	44032;0;0;66;
$GPXUP;3635;09:00:52;0;49	98274;8	44058;0;0;67;
$GPXUP;3635;09:00:53;0;49	98269;8	44083;0;0;68;
$GPXUP;3635;09:00:54;0;49	98262;8	44107;0;0;67;
$GPXUP;3635;09:00:55;0;49	98254;8	44131;0;0;68;
$GPXUP;3635;09:00:56;0;49	98247;8	44154;0;0;67;
$GPXUP;3635;09:00:57;0;49	98238;8	44176;0;0;67;
$GPXUP;3635;09:00:58;0;49	98225;8	44194;0;0;67;
$GPXUP;3635;09:00:59;0;49	98213;8	44212;0;0;65;
$GPXUP;3635;09:01:00;0;49	98203;8	44231;0;0;60;
$GPXUP;3635;09:01:01;0;49	98198;8	44251;0;0;48;
$GPXUP;3635;09:01:02;0;49	982;8	44271;0;0;44;
$GPXUP;3635;09:01:03;0;49	98206;8	44289;0;0;45;
$GPXUP;3635;09:01:04;0;49	98217;8	44304;0;0;45;
$GPXUP;3635;09:01:05;0;49	98229;8	44313;0;0;48;
$GPXUP;3635;09:01:06;0;49	98244;8	44316;0;0;52;
$GPXUP;3635;09:01:07;0;49	98259;8	44309;0;0;60;
$GPXUP;3635;09:01:08;0;49	98273;8	44295;0;0;63;
$GPXUP;3635;09:01:09;0;49	98287;8	44281;0;0;60;
$GPXUP;3635;09:01:10;0;49	98302;8	44272;0;0;64;
$GPXUP;3635;09:01:11;0;49	98318;8	44269;0;0;58;
$GPXUP;3635;09:01:12;0;49	98331;8	44277;0;0;55;
$GPXUP;3635;09:01:13;0;49	98342;8	44294;0;0;53;
$GPXUP;3635;09:01:14;0;49	9835;8	44315;0;0;55;
$GPXUP;3635;09:01:15;0;49	98359;8	44333;0;0;57;
$GPXUP;3635;09:01:16;0;49	9837;8	44348;0;0;57;
$GPXUP;3635;09:01:17;0;49	98382;8	4436;0;0;57;
$GPXUP;3635;09:01:18;0;49	98395;8	4437;0;0;57;
$GPXUP;3635;09:01:19;0;49	98408;8	4438;0;0;57;
$GPXUP;3635;09:01:20;0;49	9842;8	44392;0;0;58;
$GPXUP;3635;09:01:21;0;49	98432;8	44406;0;0;58;
$GPXUP;3635;09:01:22;0;49	98443;8	4442;0;0;59;
$GPXUP;3635;09:01:23;0;49	98455;8	44436;0;0;61;
$GPXUP;3635;09:01:23;0;49	98468;8	44449;0;0;62;
$GPXUP;3635;09:01:24;0;49	98481;8	44461;0;0;62;
$GPXUP;3635;09:01:25;0;49	98494;8	44474;0;0;61;
$GPXUP;3635;09:01:26;0;49	98507;8	44486;0;0;59;
$GPXUP;3635;09:01:27;0;49	9852;8	44497;0;0;58;
$GPXUP;3635;09:01:28;0;49	98533;8	44507;0;0;58;
$GPXUP;3635;09:01:29;0;49	98546;8	44516;0;0;58;
$GPXUP;3635;09:01:30;0;49	98559;8	44528;0;0;56;
$GPXUP;3635;09:01:31;0;49	98568;8	44543;0;0;53;
$GPXUP;3635;09:01:32;0;49	98575;8	44563;0;0;56;
$GPXUP;3635;09:01:33;0;49	98581;8	44583;0;0;58;
$GPXUP;3635;09:01:34;0;49	98587;8	44604;0;0;58;
$GPXUP;3635;09:01:35;0;49	98596;8	44622;0;0;58;
$GPXUP;3635;09:01:36;0;49	98606;8	44639;0;0;58;
$GPXUP;3635;09:01:37;0;49	98617;8	44653;0;0;60;
$GPXUP;3635;09:01:38;0;49	9863;8	44665;0;0;61;
$GPXUP;3635;09:01:39;0;49	98644;8	44676;0;0;61;
$GPXUP;3635;09:01:40;0;49	98658;8	44686;0;0;62;
$GPXUP;3635;09:01:41;0;49	98672;8	44695;0;0;59;
$GPXUP;3635;09:01:42;0;49	98685;8	44704;0;0;58;
$GPXUP;3635;09:01:43;0;49	98695;8	44721;0;0;60;
$GPXUP;3635;09:01:44;0;49	98704;8	44739;0;0;60;
$GPXUP;3635;09:01:45;0;49	98714;8	44757;0;0;60;
$GPXUP;3635;09:01:46;0;49	98725;8	44772;0;0;58;
$GPXUP;3635;09:01:47;0;49	98738;8	44783;0;0;58;
$GPXUP;3635;09:01:48;0;49	98752;8	44787;0;0;59;
$GPXUP;3635;09:01:49;0;49	98767;8	44787;0;0;57;
$GPXUP;3635;09:01:50;0;49	9878;8	44786;0;0;54;
$GPXUP;3635;09:01:51;0;49	98794;8	44784;0;0;52;
$GPXUP;3635;09:01:52;0;49	98807;8	44786;0;0;53;
$GPXUP;3635;09:01:53;0;49	9882;8	44791;0;0;54;
$GPXUP;3635;09:01:54;0;49	98832;8	44801;0;0;55;
$GPXUP;3635;09:01:55;0;49	98843;8	44813;0;0;54;
$GPXUP;3635;09:01:56;0;49	98853;8	44827;0;0;51;
$GPXUP;3635;09:01:57;0;49	9886;8	44842;0;0;49;
$GPXUP;3635;09:01:58;0;49	98869;8	44856;0;0;51;
$GPXUP;3635;09:01:59;0;49	9888;8	44868;0;0;56;
$GPXUP;3635;09:02:00;0;49	98892;8	44877;0;0;57;
$GPXUP;3635;09:02:01;0;49	98906;8	44882;0;0;55;
$GPXUP;3635;09:02:02;0;49	9892;8	44886;0;0;55;
$GPXUP;3635;09:02:03;0;49	98933;8	44892;0;0;56;
$GPXUP;3635;09:02:04;0;49	98946;8	449;0;0;57;
$GPXUP;3635;09:02:05;0;49	9896;8	44907;0;0;56;
$GPXUP;3635;09:02:06;0;49	98972;8	44916;0;0;52;
$GPXUP;3635;09:02:07;0;49	98982;8	44928;0;0;52;
$GPXUP;3635;09:02:08;0;49	9899;8	44944;0;0;54;
$GPXUP;3635;09:02:09;0;49	98998;8	44962;0;0;54;
$GPXUP;3635;09:02:10;0;49	99004;8	4498;0;0;56;
$GPXUP;3635;09:02:11;0;49	99012;8	44999;0;0;57;
$GPXUP;3635;09:02:12;0;49	99022;8	45015;0;0;56;
$GPXUP;3635;09:02:13;0;49	99033;8	45026;0;0;56;
$GPXUP;3635;09:02:14;0;49	99046;8	45036;0;0;55;
$GPXUP;3635;09:02:15;0;49	99058;8	45046;0;0;56;
$GPXUP;3635;09:02:16;0;49	99072;8	45052;0;0;58;
$GPXUP;3635;09:02:17;0;49	99086;8	45057;0;0;59;
$GPXUP;3635;09:02:18;0;49	99101;8	4506;0;0;61;
$GPXUP;3635;09:02:19;0;49	99116;8	45064;0;0;61;
$GPXUP;3635;09:02:20;0;49	9913;8	45072;0;0;59;
$GPXUP;3635;09:02:21;0;49	99141;8	45085;0;0;58;
$GPXUP;3635;09:02:22;0;49	99151;8	45101;0;0;58;
$GPXUP;3635;09:02:23;0;49	9916;8	45119;0;0;58;
$GPXUP;3635;09:02:24;0;49	99169;8	45138;0;0;59;
$GPXUP;3635;09:02:25;0;49	99177;8	45156;0;0;59;
$GPXUP;3635;09:02:26;0;49	99185;8	45176;0;0;57;
$GPXUP;3635;09:02:27;0;49	9919;8	45196;0;0;56;
$GPXUP;3635;09:02:28;0;49	99192;8	45218;0;0;56;
$GPXUP;3635;09:02:29;0;49	99194;8	4524;0;0;56;
$GPXUP;3635;09:02:30;0;49	99194;8	45262;0;0;58;
$GPXUP;3635;09:02:31;0;49	99192;8	45284;0;0;59;
$GPXUP;3635;09:02:32;0;49	99187;8	45306;0;0;58;
$GPXUP;3635;09:02:33;0;49	99181;8	45326;0;0;56;
$GPXUP;3635;09:02:34;0;49	99173;8	45344;0;0;53;
$GPXUP;3635;09:02:35;0;49	99164;8	4536;0;0;55;
$GPXUP;3635;09:02:36;0;49	99154;8	45374;0;0;56;
$GPXUP;3635;09:02:37;0;49	99141;8	45387;0;0;61;
$GPXUP;3635;09:02:38;0;49	99129;8	454;0;0;61;
$GPXUP;3635;09:02:39;0;49	99118;8	45417;0;0;60;
$GPXUP;3635;09:02:40;0;49	99109;8	45436;0;0;60;
$GPXUP;3635;09:02:41;0;49	99102;8	45456;0;0;59;
$GPXUP;3635;09:02:42;0;49	99095;8	45477;0;0;59;
$GPXUP;3635;09:02:43;0;49	99091;8	45498;0;0;57;
$GPXUP;3635;09:02:44;0;49	99089;8	45519;0;0;54;
$GPXUP;3635;09:02:45;0;49	9909;8	4554;0;0;52;
$GPXUP;3635;09:02:46;0;49	99095;8	45558;0;0;53;
$GPXUP;3635;09:02:47;0;49	99103;8	45575;0;0;54;
$GPXUP;3635;09:02:48;0;49	99111;8	45592;0;0;54;
$GPXUP;3635;09:02:49;0;49	99115;8	45611;0;0;51;
$GPXUP;3635;09:02:50;0;49	99113;8	4563;0;0;55;
$GPXUP;3635;09:02:51;0;49	99104;8	45648;0;0;57;
$GPXUP;3635;09:02:52;0;49	99093;8	45661;0;0;55;
$GPXUP;3635;09:02:53;0;49	99081;8	4567;0;0;53;
$GPXUP;3635;09:02:54;0;49	99067;8	45674;0;0;54;
$GPXUP;3635;09:02:55;0;49	99052;8	45667;0;0;56;
$GPXUP;3635;09:02:56;0;49	99038;8	45658;0;0;57;
$GPXUP;3635;09:02:57;0;49	99024;8	45651;0;0;57;
$GPXUP;3635;09:02:58;0;49	9901;8	45647;0;0;53;
$GPXUP;3635;09:02:59;0;49	98996;8	45647;0;0;53;
$GPXUP;3635;09:03:00;0;49	98983;8	4565;0;0;52;
$GPXUP;3635;09:03:01;0;49	9897;8	45655;0;0;51;
$GPXUP;3635;09:03:02;0;49	98958;8	45661;0;0;53;
$GPXUP;3635;09:03:03;0;49	98945;8	45668;0;0;54;
$GPXUP;3635;09:03:04;0;49	98932;8	45673;0;0;53;
$GPXUP;3635;09:03:05;0;49	98919;8	45674;0;0;51;
$GPXUP;3635;09:03:06;0;49	98906;8	45671;0;0;52;
$GPXUP;3635;09:03:07;0;49	98893;8	45669;0;0;53;
$GPXUP;3635;09:03:08;0;49	98879;8	45672;0;0;54;
$GPXUP;3635;09:03:09;0;49	98866;8	45677;0;0;55;
$GPXUP;3635;09:03:10;0;49	98853;8	45682;0;0;54;
$GPXUP;3635;09:03:11;0;49	98839;8	45685;0;0;54;
$GPXUP;3635;09:03:12;0;49	98826;8	45686;0;0;54;
$GPXUP;3635;09:03:13;0;49	98812;8	4568;0;0;55;
$GPXUP;3635;09:03:14;0;49	988;8	45672;0;0;56;
$GPXUP;3635;09:03:15;0;49	98787;8	45661;0;0;56;
$GPXUP;3635;09:03:16;0;49	98775;8	4565;0;0;56;
$GPXUP;3635;09:03:17;0;49	98762;8	45643;0;0;56;
$GPXUP;3635;09:03:18;0;49	98748;8	45638;0;0;57;
$GPXUP;3635;09:03:19;0;49	98734;8	45637;0;0;57;
$GPXUP;3635;09:03:20;0;49	9872;8	45639;0;0;58;
$GPXUP;3635;09:03:21;0;49	98705;8	45641;0;0;57;
$GPXUP;3635;09:03:22;0;49	98692;8	45644;0;0;55;
$GPXUP;3635;09:03:23;0;49	98678;8	45648;0;0;53;
$GPXUP;3635;09:03:24;0;49	98666;8	45655;0;0;51;
$GPXUP;3635;09:03:25;0;49	98654;8	45662;0;0;50;
$GPXUP;3635;09:03:26;0;49	98642;8	45667;0;0;49;
$GPXUP;3635;09:03:27;0;49	9863;8	45669;0;0;49;
$GPXUP;3635;09:03:28;0;49	98618;8	45668;0;0;50;
$GPXUP;3635;09:03:29;0;49	98605;8	45665;0;0;52;
$GPXUP;3635;09:03:30;0;49	98593;8	4566;0;0;51;
$GPXUP;3635;09:03:31;0;49	98582;8	45652;0;0;49;
$GPXUP;3635;09:03:32;0;49	98572;8	45638;0;0;51;
$GPXUP;3635;09:03:33;0;49	98565;8	45623;0;0;52;
$GPXUP;3635;09:03:34;0;49	98558;8	45606;0;0;51;
$GPXUP;3635;09:03:35;0;49	9855;8	45591;0;0;48;
$GPXUP;3635;09:03:36;0;49	98541;8	4558;0;0;44;
$GPXUP;3635;09:03:37;0;49	9853;8	45572;0;0;48;
$GPXUP;3635;09:03:38;0;49	98518;8	45567;0;0;53;
$GPXUP;3635;09:03:39;0;49	98505;8	45562;0;0;52;
$GPXUP;3635;09:03:40;0;49	98493;8	45556;0;0;50;
$GPXUP;3635;09:03:41;0;49	98482;8	45547;0;0;49;
$GPXUP;3635;09:03:42;0;49	98472;8	45534;0;0;51;
$GPXUP;3635;09:03:43;0;49	98464;8	45518;0;0;55;
$GPXUP;3635;09:03:44;0;49	98456;8	45502;0;0;55;
$GPXUP;3635;09:03:45;0;49	98446;8	45485;0;0;57;
$GPXUP;3635;09:03:46;0;49	98437;8	45467;0;0;58;
$GPXUP;3635;09:03:47;0;49	98428;8	4545;0;0;57;
$GPXUP;3635;09:03:48;0;49	98419;8	45432;0;0;57;
$GPXUP;3635;09:03:49;0;49	9841;8	45416;0;0;55;
$GPXUP;3635;09:03:50;0;49	98401;8	45401;0;0;53;
$GPXUP;3635;09:03:51;0;49	9839;8	4539;0;0;52;
$GPXUP;3635;09:03:52;0;49	98378;8	45382;0;0;51;
$GPXUP;3635;09:03:53;0;49	98366;8	45375;0;0;48;
$GPXUP;3635;09:03:54;0;49	98355;8	45368;0;0;47;
$GPXUP;3635;09:03:55;0;49	98345;8	45358;0;0;51;
$GPXUP;3635;09:03:56;0;49	98334;8	45346;0;0;56;
$GPXUP;3635;09:03:57;0;49	98325;8	45329;0;0;58;
$GPXUP;3635;09:03:58;0;49	98318;8	45311;0;0;58;
$GPXUP;3635;09:03:59;0;49	9831;8	45291;0;0;58;
$GPXUP;3635;09:04:00;0;49	98304;8	45271;0;0;58;
$GPXUP;3635;09:04:01;0;49	98298;8	45251;0;0;55;
$GPXUP;3635;09:04:02;0;49	98292;8	45232;0;0;54;
$GPXUP;3635;09:04:03;0;49	98284;8	45215;0;0;54;
$GPXUP;3635;09:04:04;0;49	98275;8	45199;0;0;55;
$GPXUP;3635;09:04:05;0;49	98266;8	45183;0;0;54;
$GPXUP;3635;09:04:06;0;49	98257;8	45167;0;0;55;
$GPXUP;3635;09:04:07;0;49	98247;8	45152;0;0;57;
$GPXUP;3635;09:04:08;0;49	98235;8	45138;0;0;59;
$GPXUP;3635;09:04:09;0;49	98222;8	45126;0;0;58;
$GPXUP;3635;09:04:10;0;49	9821;8	45115;0;0;56;
$GPXUP;3635;09:04:11;0;49	98199;8	45103;0;0;55;
$GPXUP;3635;09:04:12;0;49	98189;8	45089;0;0;55;
$GPXUP;3635;09:04:13;0;49	98179;8	45074;0;0;52;
$GPXUP;3635;09:04:14;0;49	9817;8	4506;0;0;51;
$GPXUP;3635;09:04:15;0;49	98161;8	45047;0;0;50;
$GPXUP;3635;09:04:16;0;49	98151;8	45035;0;0;51;
$GPXUP;3635;09:04:17;0;49	9814;8	45023;0;0;53;
$GPXUP;3635;09:04:18;0;49	98129;8	45012;0;0;53;
$GPXUP;3635;09:04:19;0;49	98118;8	45001;0;0;57;
$GPXUP;3635;09:04:20;0;49	98106;8	44986;0;0;60;
$GPXUP;3635;09:04:21;0;49	98097;8	44969;0;0;59;
$GPXUP;3635;09:04:22;0;49	98089;8	4495;0;0;59;
$GPXUP;3635;09:04:23;0;49	9808;8	44931;0;0;60;
$GPXUP;3635;09:04:24;0;49	98071;8	44912;0;0;60;
$GPXUP;3635;09:04:25;0;49	98063;8	44893;0;0;61;
$GPXUP;3635;09:04:26;0;49	98056;8	44873;0;0;59;
$GPXUP;3635;09:04:27;0;49	98048;8	44854;0;0;53;
$GPXUP;3635;09:04:28;0;49	98039;8	4484;0;0;52;
$GPXUP;3635;09:04:29;0;49	98027;8	44829;0;0;54;
$GPXUP;3635;09:04:30;0;49	98016;8	44818;0;0;55;
$GPXUP;3635;09:04:31;0;49	98004;8	44806;0;0;56;
$GPXUP;3635;09:04:32;0;49	97993;8	44793;0;0;56;
$GPXUP;3635;09:04:33;0;49	97982;8	4478;0;0;56;
$GPXUP;3635;09:04:34;0;49	97971;8	44765;0;0;58;
$GPXUP;3635;09:04:35;0;49	97959;8	44751;0;0;60;
$GPXUP;3635;09:04:36;0;49	97946;8	44737;0;0;66;
$GPXUP;3635;09:04:37;0;49	97934;8	44721;0;0;64;
$GPXUP;3635;09:04:38;0;49	97922;8	44703;0;0;65;
$GPXUP;3635;09:04:39;0;49	97912;8	44685;0;0;62;
$GPXUP;3635;09:04:40;0;49	97902;8	44669;0;0;55;
$GPXUP;3635;09:04:41;0;49	97891;8	44656;0;0;53;
$GPXUP;3635;09:04:42;0;49	97878;8	44647;0;0;58;
$GPXUP;3635;09:04:43;0;49	97864;8	44638;0;0;62;
$GPXUP;3635;09:04:44;0;49	9785;8	44628;0;0;62;
$GPXUP;3635;09:04:45;0;49	97838;8	44614;0;0;61;
$GPXUP;3635;09:04:46;0;49	97828;8	44599;0;0;57;
$GPXUP;3635;09:04:47;0;49	97818;8	44583;0;0;53;
$GPXUP;3635;09:04:48;0;49	9781;8	44568;0;0;51;
$GPXUP;3635;09:04:49;0;49	978;8	44554;0;0;54;
$GPXUP;3635;09:04:50;0;49	9779;8	44542;0;0;53;
$GPXUP;3635;09:04:51;0;49	97779;8	44531;0;0;52;
$GPXUP;3635;09:04:52;0;49	97767;8	44524;0;0;50;
$GPXUP;3635;09:04:53;0;49	97755;8	44521;0;0;49;
$GPXUP;3635;09:04:54;0;49	97743;8	44521;0;0;48;
$GPXUP;3635;09:04:55;0;49	97731;8	44524;0;0;49;
$GPXUP;3635;09:04:56;0;49	97718;8	44524;0;0;51;
$GPXUP;3635;09:04:57;0;49	97706;8	44521;0;0;53;
$GPXUP;3635;09:04:58;0;49	97693;8	44515;0;0;53;
$GPXUP;3635;09:04:59;0;49	97681;8	44508;0;0;52;
$GPXUP;3635;09:05:00;0;49	9767;8	44499;0;0;51;
$GPXUP;3635;09:05:01;0;49	97659;8	44487;0;0;53;
$GPXUP;3635;09:05:02;0;49	9765;8	44472;0;0;56;
$GPXUP;3635;09:05:03;0;49	97642;8	44454;0;0;56;
$GPXUP;3635;09:05:04;0;49	97634;8	44437;0;0;51;
$GPXUP;3635;09:05:05;0;49	97626;8	44422;0;0;49;
$GPXUP;3635;09:05:06;0;49	97616;8	4441;0;0;50;
$GPXUP;3635;09:05:07;0;49	97605;8	44404;0;0;50;
$GPXUP;3635;09:05:08;0;49	97592;8	44404;0;0;53;
$GPXUP;3635;09:05:09;0;49	97579;8	44408;0;0;53;
$GPXUP;3635;09:05:10;0;49	97566;8	44414;0;0;52;
$GPXUP;3635;09:05:11;0;49	97554;8	44422;0;0;53;
$GPXUP;3635;09:05:12;0;49	97542;8	44434;0;0;62;
$GPXUP;3635;09:05:13;0;49	9753;8	44452;0;0;67;
$GPXUP;3635;09:05:14;0;49	97518;8	44467;0;0;62;
$GPXUP;3635;09:05:15;0;49	97505;8	44476;0;0;52;
$GPXUP;3635;09:05:16;0;49	97492;8	44475;0;0;44;
$GPXUP;3635;09:05:17;0;49	9748;8	44465;0;0;52;
$GPXUP;3635;09:05:18;0;49	97468;8	44455;0;0;49;
$GPXUP;3635;09:05:19;0;49	97457;8	44447;0;0;47;
$GPXUP;3635;09:05:20;0;49	97445;8	44444;0;0;48;
$GPXUP;3635;09:05:21;0;49	97433;8	44446;0;0;49;
$GPXUP;3635;09:05:22;0;49	97421;8	44447;0;0;47;
$GPXUP;3635;09:05:23;0;49	97409;8	44446;0;0;48;
$GPXUP;3635;09:05:24;0;49	97398;8	4444;0;0;49;
$GPXUP;3635;09:05:25;0;49	97386;8	44433;0;0;49;
$GPXUP;3635;09:05:26;0;49	97375;8	44423;0;0;50;
$GPXUP;3635;09:05:27;0;49	97366;8	4441;0;0;51;
$GPXUP;3635;09:05:28;0;49	97358;8	44395;0;0;51;
$GPXUP;3635;09:05:29;0;49	9735;8	44379;0;0;49;
$GPXUP;3635;09:05:30;0;49	97344;8	44362;0;0;48;
$GPXUP;3635;09:05:31;0;49	97341;8	44345;0;0;46;
$GPXUP;3635;09:05:32;0;49	9734;8	44327;0;0;46;
$GPXUP;3635;09:05:33;0;49	9734;8	44309;0;0;46;
$GPXUP;3635;09:05:34;0;49	97342;8	44291;0;0;46;
$GPXUP;3635;09:05:35;0;49	97346;8	44274;0;0;46;
$GPXUP;3635;09:05:36;0;49	9735;8	44258;0;0;45;
$GPXUP;3635;09:05:37;0;49	97353;8	4424;0;0;45;
$GPXUP;3635;09:05:38;0;49	97352;8	44224;0;0;43;
$GPXUP;3635;09:05:39;0;49	97348;8	44208;0;0;44;
$GPXUP;3635;09:05:40;0;49	97339;8	44195;0;0;47;
$GPXUP;3635;09:05:41;0;49	97328;8	44185;0;0;50;
$GPXUP;3635;09:05:42;0;49	97318;8	44173;0;0;50;
$GPXUP;3635;09:05:43;0;49	9731;8	44158;0;0;50;
$GPXUP;3635;09:05:44;0;49	97306;8	4414;0;0;47;
$GPXUP;3635;09:05:45;0;49	97308;8	44122;0;0;43;
$GPXUP;3635;09:05:46;0;49	97314;8	44103;0;0;45;
$GPXUP;3635;09:05:47;0;49	97326;8	44086;0;0;54;
$GPXUP;3635;09:05:48;0;49	97338;8	4407;0;0;57;
$GPXUP;3635;09:05:49;0;49	9735;8	44057;0;0;54;
$GPXUP;3635;09:05:50;0;49	97361;8	44046;0;0;52;
$GPXUP;3635;09:05:51;0;49	97371;8	44032;0;0;53;
$GPXUP;3635;09:05:52;0;49	97381;8	44017;0;0;54;
$GPXUP;3635;09:05:53;0;49	97392;8	44004;0;0;55;
$GPXUP;3635;09:05:54;0;49	97405;8	43996;0;0;55;
$GPXUP;3635;09:05:55;0;49	97418;8	43995;0;0;52;
$GPXUP;3635;09:05:56;0;49	97431;8	43999;0;0;51;
$GPXUP;3635;09:05:57;0;49	97444;8	44001;0;0;53;
$GPXUP;3635;09:05:58;0;49	97457;8	44;0;0;51;
$GPXUP;3635;09:05:59;0;49	9747;8	43997;0;0;50;
$GPXUP;3635;09:06:00;0;49	97482;8	43991;0;0;49;
$GPXUP;3635;09:06:01;0;49	97494;8	43988;0;0;51;
$GPXUP;3635;09:06:02;0;49	97506;8	4399;0;0;51;
$GPXUP;3635;09:06:03;0;49	97519;8	43997;0;0;51;
$GPXUP;3635;09:06:04;0;49	9753;8	44007;0;0;51;
$GPXUP;3635;09:06:05;0;49	9754;8	44019;0;0;50;
$GPXUP;3635;09:06:06;0;49	97549;8	44034;0;0;50;
$GPXUP;3635;09:06:07;0;49	97556;8	4405;0;0;50;
$GPXUP;3635;09:06:08;0;49	97564;8	44066;0;0;50;
$GPXUP;3635;09:06:09;0;49	97574;8	44078;0;0;53;
$GPXUP;3635;09:06:10;0;49	97585;8	4409;0;0;53;
$GPXUP;3635;09:06:11;0;49	97596;8	44101;0;0;53;
$GPXUP;3635;09:06:12;0;49	97608;8	4411;0;0;53;
$GPXUP;3635;09:06:13;0;49	97621;8	44116;0;0;53;
$GPXUP;3635;09:06:14;0;49	97634;8	4412;0;0;54;
$GPXUP;3635;09:06:15;0;49	97648;8	4412;0;0;55;
$GPXUP;3635;09:06:16;0;49	97661;8	44115;0;0;54;
$GPXUP;3635;09:06:17;0;49	97672;8	44104;0;0;53;
$GPXUP;3635;09:06:18;0;49	97682;8	44087;0;0;60;
$GPXUP;3635;09:06:19;0;49	97689;8	44066;0;0;57;
$GPXUP;3635;09:06:20;0;49	97692;8	44044;0;0;57;
$GPXUP;3635;09:06:21;0;49	97696;8	44021;0;0;58;
$GPXUP;3635;09:06:22;0;49	97701;8	43999;0;0;58;
$GPXUP;3635;09:06:23;0;49	97704;8	43977;0;0;57;
$GPXUP;3635;09:06:24;0;49	97704;8	43955;0;0;54;
$GPXUP;3635;09:06:25;0;49	977;8	43936;0;0;49;
$GPXUP;3635;09:06:26;0;49	97691;8	43922;0;0;47;
$GPXUP;3635;09:06:27;0;49	9768;8	43914;0;0;49;
$GPXUP;3635;09:06:28;0;49	97668;8	43908;0;0;48;
$GPXUP;3635;09:06:29;0;49	97657;8	43904;0;0;45;
$GPXUP;3635;09:06:30;0;49	97646;8	43898;0;0;44;
$GPXUP;3635;09:06:31;0;49	97638;8	43888;0;0;44;
$GPXUP;3635;09:06:32;0;49	9763;8	43874;0;0;46;
$GPXUP;3635;09:06:33;0;49	97627;8	43857;0;0;47;
$GPXUP;3635;09:06:34;0;49	97626;8	43839;0;0;44;
$GPXUP;3635;09:06:35;0;49	97626;8	43822;0;0;42;
$GPXUP;3635;09:06:36;0;49	9763;8	43806;0;0;41;
$GPXUP;3635;09:06:37;0;49	97639;8	43792;0;0;51;
$GPXUP;3635;09:06:38;0;49	97651;8	43783;0;0;54;
$GPXUP;3635;09:06:39;0;49	97664;8	4378;0;0;50;
$GPXUP;3635;09:06:40;0;49	97677;8	43784;0;0;47;
$GPXUP;3635;09:06:41;0;49	97688;8	43789;0;0;47;
$GPXUP;3635;09:06:42;0;49	97699;8	43798;0;0;48;
$GPXUP;3635;09:06:43;0;49	97708;8	43812;0;0;48;
$GPXUP;3635;09:06:44;0;49	97713;8	43827;0;0;45;
$GPXUP;3635;09:06:45;0;49	97715;8	43845;0;0;44;
$GPXUP;3635;09:06:46;0;49	97712;8	43862;0;0;40;
$GPXUP;3635;09:06:47;0;49	97705;8	43876;0;0;33;
$GPXUP;3635;09:06:48;0;49	97695;8	43881;0;0;31;
$GPXUP;3635;09:06:49;0;49	97684;8	43876;0;0;32;
$GPXUP;3635;09:06:50;0;49	97674;8	43863;0;0;39;
$GPXUP;3635;09:06:51;0;49	97669;8	43848;0;0;37;
$GPXUP;3635;09:06:52;0;49	97668;8	43833;0;0;37;
$GPXUP;3635;09:06:53;0;49	97671;8	43818;0;0;34;
$GPXUP;3635;09:06:54;0;49	97679;8	43807;0;0;39;
$GPXUP;3635;09:06:55;0;49	97692;8	438;0;0;48;
$GPXUP;3635;09:06:56;0;49	97705;8	43798;0;0;50;
$GPXUP;3635;09:06:57;0;49	97718;8	43801;0;0;51;
$GPXUP;3635;09:06:58;0;49	97731;8	43808;0;0;51;
$GPXUP;3635;09:06:59;0;49	97742;8	43818;0;0;51;
$GPXUP;3635;09:07:00;0;49	97752;8	43832;0;0;51;
$GPXUP;3635;09:07:01;0;49	97759;8	43849;0;0;53;
$GPXUP;3635;09:07:02;0;49	97762;8	43868;0;0;50;
$GPXUP;3635;09:07:03;0;49	97762;8	43888;0;0;47;
$GPXUP;3635;09:07:04;0;49	97758;8	43906;0;0;44;
$GPXUP;3635;09:07:05;0;49	97748;8	43918;0;0;40;
$GPXUP;3635;09:07:06;0;49	97735;8	43922;0;0;40;
$GPXUP;3635;09:07:07;0;49	97722;8	43917;0;0;41;
$GPXUP;3635;09:07:08;0;49	97713;8	43906;0;0;42;
$GPXUP;3635;09:07:09;0;49	97707;8	4389;0;0;43;
$GPXUP;3635;09:07:10;0;49	97705;8	43872;0;0;40;
$GPXUP;3635;09:07:11;0;49	97708;8	43856;0;0;38;
$GPXUP;3635;09:07:12;0;49	97716;8	43841;0;0;40;
$GPXUP;3635;09:07:13;0;49	97729;8	43829;0;0;51;
$GPXUP;3635;09:07:14;0;49	97743;8	43821;0;0;54;
$GPXUP;3635;09:07:15;0;49	97756;8	43816;0;0;53;
$GPXUP;3635;09:07:16;0;49	97771;8	43814;0;0;58;
$GPXUP;3635;09:07:17;0;49	97786;8	43817;0;0;60;
$GPXUP;3635;09:07:18;0;49	978;8	43826;0;0;62;
$GPXUP;3635;09:07:19;0;49	97814;8	43839;0;0;61;
$GPXUP;3635;09:07:20;0;49	97827;8	43852;0;0;58;
$GPXUP;3635;09:07:21;0;49	97839;8	43865;0;0;56;
$GPXUP;3635;09:07:22;0;49	97851;8	43876;0;0;56;
$GPXUP;3635;09:07:23;0;49	97864;8	43887;0;0;57;
$GPXUP;3635;09:07:24;0;49	97876;8	43898;0;0;58;
$GPXUP;3635;09:07:25;0;49	97889;8	4391;0;0;59;
$GPXUP;3635;09:07:26;0;49	97902;8	43922;0;0;61;
$GPXUP;3635;09:07:27;0;49	97915;8	43934;0;0;62;
$GPXUP;3635;09:07:28;0;49	97928;8	43948;0;0;63;
$GPXUP;3635;09:07:29;0;49	9794;8	43964;0;0;61;
$GPXUP;3635;09:07:30;0;49	97952;8	43979;0;0;58;
$GPXUP;3635;09:07:31;0;49	97961;8	43995;0;0;56;
$GPXUP;3635;09:07:32;0;49	97969;8	44012;0;0;55;
$GPXUP;3635;09:07:33;0;49	97976;8	44032;0;0;56;
$GPXUP;3635;09:07:34;0;49	97981;8	44053;0;0;57;
$GPXUP;3635;09:07:35;0;49	97986;8	44074;0;0;58;
$GPXUP;3635;09:07:36;0;49	97992;8	44094;0;0;58;
$GPXUP;3635;09:07:37;0;49	98001;8	44112;0;0;59;
$GPXUP;3635;09:07:38;0;49	98012;8	44129;0;0;59;
$GPXUP;3635;09:07:39;0;49	98024;8	44142;0;0;61;
$GPXUP;3635;09:07:40;0;49	98037;8	44155;0;0;62;
$GPXUP;3635;09:07:41;0;49	9805;8	44169;0;0;61;
$GPXUP;3635;09:07:42;0;49	98061;8	44186;0;0;66;
$GPXUP;3635;09:07:43;0;49	9807;8	44207;0;0;63;
$GPXUP;3635;09:07:44;0;49	98076;8	44229;0;0;60;
$GPXUP;3635;09:07:45;0;49	98081;8	4425;0;0;57;
$GPXUP;3635;09:07:46;0;49	98088;8	44268;0;0;53;
$GPXUP;3635;09:07:47;0;49	98096;8	44284;0;0;52;
$GPXUP;3635;09:07:48;0;49	98107;8	44296;0;0;53;
$GPXUP;3635;09:07:49;0;49	9812;8	44307;0;0;60;
$GPXUP;3635;09:07:50;0;49	98134;8	44316;0;0;61;
$GPXUP;3635;09:07:51;0;49	98148;8	44326;0;0;58;
$GPXUP;3635;09:07:52;0;49	9816;8	44336;0;0;55;
$GPXUP;3635;09:07:53;0;49	98171;8	44348;0;0;54;
$GPXUP;3635;09:07:54;0;49	98182;8	44361;0;0;54;
$GPXUP;3635;09:07:55;0;49	9819;8	44378;0;0;55;
$GPXUP;3635;09:07:56;0;49	98199;8	44394;0;0;57;
$GPXUP;3635;09:07:57;0;49	9821;8	44409;0;0;58;
$GPXUP;3635;09:07:58;0;49	98222;8	44423;0;0;58;
$GPXUP;3635;09:07:59;0;49	98234;8	44436;0;0;58;
$GPXUP;3635;09:08:00;0;49	98246;8	44448;0;0;58;
$GPXUP;3635;09:08:01;0;49	98259;8	44458;0;0;57;
$GPXUP;3635;09:08:02;0;49	98271;8	44469;0;0;54;
$GPXUP;3635;09:08:03;0;49	98282;8	4448;0;0;51;
$GPXUP;3635;09:08:04;0;49	98292;8	44491;0;0;52;
$GPXUP;3635;09:08:05;0;49	98305;8	445;0;0;57;
$GPXUP;3635;09:08:06;0;49	98318;8	44508;0;0;57;
$GPXUP;3635;09:08:07;0;49	9833;8	4452;0;0;57;
$GPXUP;3635;09:08:08;0;49	98341;8	44534;0;0;56;
$GPXUP;3635;09:08:09;0;49	98351;8	44549;0;0;56;
$GPXUP;3635;09:08:10;0;49	98361;8	44564;0;0;57;
$GPXUP;3635;09:08:11;0;49	98372;8	44578;0;0;57;
$GPXUP;3635;09:08:12;0;49	98384;8	4459;0;0;57;
$GPXUP;3635;09:08:13;0;49	98396;8	44602;0;0;55;
$GPXUP;3635;09:08:14;0;49	98408;8	44614;0;0;56;
$GPXUP;3635;09:08:15;0;49	98419;8	44626;0;0;56;
$GPXUP;3635;09:08:16;0;49	9843;8	44639;0;0;55;
$GPXUP;3635;09:08:17;0;49	98442;8	44652;0;0;56;
$GPXUP;3635;09:08:18;0;49	98454;8	44662;0;0;58;
$GPXUP;3635;09:08:19;0;49	98467;8	44672;0;0;58;
$GPXUP;3635;09:08:20;0;49	98478;8	44685;0;0;57;
$GPXUP;3635;09:08:21;0;49	98488;8	44701;0;0;57;
$GPXUP;3635;09:08:22;0;49	98497;8	44719;0;0;58;
$GPXUP;3635;09:08:23;0;49	98507;8	44736;0;0;60;
$GPXUP;3635;09:08:24;0;49	98518;8	44752;0;0;60;
$GPXUP;3635;09:08:25;0;49	9853;8	44765;0;0;60;
$GPXUP;3635;09:08:26;0;49	98544;8	44774;0;0;61;
$GPXUP;3635;09:08:27;0;49	98559;8	44778;0;0;60;
$GPXUP;3635;09:08:28;0;49	98574;8	44778;0;0;59;
$GPXUP;3635;09:08:29;0;49	98588;8	44779;0;0;58;
$GPXUP;3635;09:08:30;0;49	98603;8	44782;0;0;59;
$GPXUP;3635;09:08:31;0;49	98618;8	44787;0;0;60;
$GPXUP;3635;09:08:32;0;49	98631;8	44797;0;0;59;
$GPXUP;3635;09:08:33;0;49	98643;8	44809;0;0;58;
$GPXUP;3635;09:08:34;0;49	98656;8	44822;0;0;58;
$GPXUP;3635;09:08:35;0;49	98668;8	44834;0;0;59;
$GPXUP;3635;09:08:36;0;49	98681;8	44845;0;0;59;
$GPXUP;3635;09:08:37;0;49	98694;8	44853;0;0;60;
$GPXUP;3635;09:08:38;0;49	9871;8	44859;0;0;63;
$GPXUP;3635;09:08:39;0;49	98725;8	44864;0;0;63;
$GPXUP;3635;09:08:40;0;49	9874;8	44868;0;0;62;
$GPXUP;3635;09:08:41;0;49	98756;8	4487;0;0;63;
$GPXUP;3635;09:08:42;0;49	98771;8	4487;0;0;60;
$GPXUP;3635;09:08:43;0;49	98786;8	44868;0;0;59;
$GPXUP;3635;09:08:44;0;49	98801;8	44866;0;0;60;
$GPXUP;3635;09:08:45;0;49	98816;8	4487;0;0;59;
$GPXUP;3635;09:08:46;0;49	98829;8	4488;0;0;57;
$GPXUP;3635;09:08:47;0;49	98841;8	4489;0;0;56;
$GPXUP;3635;09:08:48;0;49	98854;8	44897;0;0;56;
$GPXUP;3635;09:08:49;0;49	98868;8	44903;0;0;55;
$GPXUP;3635;09:08:50;0;49	98881;8	44908;0;0;54;
$GPXUP;3635;09:08:51;0;49	98895;8	44909;0;0;57;
$GPXUP;3635;09:08:52;0;49	9891;8	44909;0;0;59;
$GPXUP;3635;09:08:53;0;49	98925;8	44905;0;0;64;
$GPXUP;3635;09:08:54;0;49	9894;8	44898;0;0;65;
$GPXUP;3635;09:08:55;0;49	98956;8	44892;0;0;64;
$GPXUP;3635;09:08:56;0;49	98972;8	4489;0;0;62;
$GPXUP;3635;09:08:57;0;49	98987;8	44893;0;0;59;
$GPXUP;3635;09:08:58;0;49	99;8	449;0;0;55;
$GPXUP;3635;09:08:59;0;49	99012;8	4491;0;0;52;
$GPXUP;3635;09:09:00;0;49	99021;8	44924;0;0;50;
$GPXUP;3635;09:09:01;0;49	99027;8	4494;0;0;49;
$GPXUP;3635;09:09:02;0;49	99032;8	44957;0;0;49;
$GPXUP;3635;09:09:03;0;49	99034;8	44976;0;0;47;
$GPXUP;3635;09:09:04;0;49	99033;8	44995;0;0;50;
$GPXUP;3635;09:09:05;0;49	99031;8	45015;0;0;52;
$GPXUP;3635;09:09:06;0;49	9903;8	45036;0;0;53;
$GPXUP;3635;09:09:07;0;49	99032;8	45056;0;0;53;
$GPXUP;3635;09:09:08;0;49	99034;8	45076;0;0;52;
$GPXUP;3635;09:09:09;0;49	99039;8	45095;0;0;53;
$GPXUP;3635;09:09:10;0;49	99046;8	45112;0;0;55;
$GPXUP;3635;09:09:11;0;49	99055;8	45129;0;0;54;
$GPXUP;3635;09:09:12;0;49	99064;8	45144;0;0;52;
$GPXUP;3635;09:09:13;0;49	99074;8	45157;0;0;51;
$GPXUP;3635;09:09:14;0;49	99084;8	4517;0;0;50;
$GPXUP;3635;09:09:15;0;49	99094;8	4518;0;0;50;
$GPXUP;3635;09:09:16;0;49	99106;8	45187;0;0;50;
$GPXUP;3635;09:09:17;0;49	99119;8	45188;0;0;53;
$GPXUP;3635;09:09:18;0;49	99132;8	45188;0;0;52;
$GPXUP;3635;09:09:19;0;49	99145;8	45187;0;0;50;
$GPXUP;3635;09:09:20;0;49	99158;8	45185;0;0;51;
$GPXUP;3635;09:09:21;0;49	9917;8	45185;0;0;50;
$GPXUP;3635;09:09:22;0;49	99183;8	45186;0;0;51;
$GPXUP;3635;09:09:23;0;49	99196;8	45188;0;0;52;
$GPXUP;3635;09:09:24;0;49	99209;8	4519;0;0;54;
$GPXUP;3635;09:09:25;0;49	99223;8	45191;0;0;56;
$GPXUP;3635;09:09:26;0;49	99236;8	45188;0;0;56;
$GPXUP;3635;09:09:27;0;49	9925;8	45181;0;0;52;
$GPXUP;3635;09:09:28;0;49	99261;8	45174;0;0;48;
$GPXUP;3635;09:09:29;0;49	99272;8	45167;0;0;46;
$GPXUP;3635;09:09:30;0;49	99284;8	4516;0;0;48;
$GPXUP;3635;09:09:31;0;49	99295;8	45154;0;0;51;
$GPXUP;3635;09:09:32;0;49	99308;8	45149;0;0;52;
$GPXUP;3635;09:09:33;0;49	9932;8	45147;0;0;52;
$GPXUP;3635;09:09:34;0;49	99333;8	45146;0;0;53;
$GPXUP;3635;09:09:35;0;49	99347;8	45147;0;0;54;
$GPXUP;3635;09:09:36;0;49	9936;8	45146;0;0;54;
$GPXUP;3635;09:09:37;0;49	99374;8	45143;0;0;53;
$GPXUP;3635;09:09:38;0;49	99387;8	45139;0;0;53;
$GPXUP;3635;09:09:39;0;49	994;8	45136;0;0;52;
$GPXUP;3635;09:09:40;0;49	99413;8	45133;0;0;54;
$GPXUP;3635;09:09:41;0;49	99427;8	45129;0;0;57;
$GPXUP;3635;09:09:42;0;49	99441;8	45128;0;0;60;
$GPXUP;3635;09:09:43;0;49	99456;8	45133;0;0;62;
$GPXUP;3635;09:09:44;0;49	9947;8	45142;0;0;62;
$GPXUP;3635;09:09:45;0;49	99484;8	45153;0;0;61;
$GPXUP;3635;09:09:46;0;49	99496;8	45166;0;0;59;
$GPXUP;3635;09:09:47;0;49	99508;8	4518;0;0;58;
$GPXUP;3635;09:09:48;0;49	99519;8	45194;0;0;56;
$GPXUP;3635;09:09:49;0;49	9953;8	45207;0;0;56;
$GPXUP;3635;09:09:50;0;49	99541;8	45221;0;0;56;
$GPXUP;3635;09:09:51;0;49	99552;8	45234;0;0;56;
$GPXUP;3635;09:09:52;0;49	99565;8	45244;0;0;58;
$GPXUP;3635;09:09:53;0;49	99578;8	45253;0;0;58;
$GPXUP;3635;09:09:54;0;49	99592;8	4526;0;0;57;
$GPXUP;3635;09:09:55;0;49	99606;8	45264;0;0;57;
$GPXUP;3635;09:09:56;0;49	9962;8	45268;0;0;58;
$GPXUP;3635;09:09:57;0;49	99635;8	45269;0;0;60;
$GPXUP;3635;09:09:58;0;49	9965;8	45268;0;0;61;
$GPXUP;3635;09:09:59;0;49	99665;8	45265;0;0;61;
$GPXUP;3635;09:10:00;0;49	9968;8	45263;0;0;60;
$GPXUP;3635;09:10:01;0;49	99695;8	45258;0;0;60;
$GPXUP;3635;09:10:02;0;49	99709;8	45252;0;0;58;
$GPXUP;3635;09:10:03;0;49	99722;8	45245;0;0;54;
$GPXUP;3635;09:10:04;0;49	99735;8	45239;0;0;53;
$GPXUP;3635;09:10:05;0;49	99748;8	45233;0;0;54;
$GPXUP;3635;09:10:06;0;49	99762;8	45229;0;0;56;
$GPXUP;3635;09:10:07;0;49	99776;8	45227;0;0;58;
$GPXUP;3635;09:10:08;0;49	99791;8	45226;0;0;62;
$GPXUP;3635;09:10:09;0;49	99807;8	45225;0;0;63;
$GPXUP;3635;09:10:10;0;49	99822;8	45225;0;0;62;
$GPXUP;3635;09:10:11;0;49	99837;8	45224;0;0;59;
$GPXUP;3635;09:10:12;0;49	99852;8	4522;0;0;56;
$GPXUP;3635;09:10:13;0;49	99865;8	45215;0;0;54;
$GPXUP;3635;09:10:14;0;49	99878;8	45212;0;0;51;
$GPXUP;3635;09:10:15;0;49	99891;8	45211;0;0;50;
$GPXUP;3635;09:10:16;0;49	99904;8	45212;0;0;50;
$GPXUP;3635;09:10:17;0;49	99916;8	45216;0;0;51;
$GPXUP;3635;09:10:18;0;49	99928;8	45224;0;0;53;
$GPXUP;3635;09:10:19;0;49	9994;8	45234;0;0;55;
$GPXUP;3635;09:10:20;0;49	99952;8	45244;0;0;56;
$GPXUP;3635;09:10:21;0;49	99965;8	45253;0;0;57;
$GPXUP;3635;09:10:22;0;49	99979;8	45259;0;0;58;
$GPXUP;3635;09:10:23;0;49	99992;8	45265;0;0;58;
$GPXUP;3635;09:10:24;0;50	00007;8	45271;0;0;58;
$GPXUP;3635;09:10:25;0;50	0002;8	45278;0;0;58;
$GPXUP;3635;09:10:26;0;50	00034;8	45286;0;0;59;
$GPXUP;3635;09:10:27;0;50	00048;8	45294;0;0;59;
$GPXUP;3635;09:10:28;0;50	00062;8	453;0;0;60;
$GPXUP;3635;09:10:29;0;50	00077;8	45302;0;0;62;
$GPXUP;3635;09:10:30;0;50	00093;8	45306;0;0;64;
$GPXUP;3635;09:10:31;0;50	00108;8	45314;0;0;63;
$GPXUP;3635;09:10:32;0;50	00121;8	45326;0;0;59;
$GPXUP;3635;09:10:33;0;50	00132;8	45339;0;0;54;
$GPXUP;3635;09:10:34;0;50	00144;8	45349;0;0;53;
$GPXUP;3635;09:10:35;0;50	00157;8	45357;0;0;55;
$GPXUP;3635;09:10:36;0;50	0017;8	45364;0;0;57;
$GPXUP;3635;09:10:37;0;50	00184;8	45369;0;0;58;
$GPXUP;3635;09:10:38;0;50	00198;8	45375;0;0;56;
$GPXUP;3635;09:10:39;0;50	00211;8	45383;0;0;56;
$GPXUP;3635;09:10:40;0;50	00222;8	45395;0;0;56;
$GPXUP;3635;09:10:41;0;50	00232;8	45409;0;0;54;
$GPXUP;3635;09:10:42;0;50	0024;8	45424;0;0;50;
$GPXUP;3635;09:10:43;0;50	00249;8	45439;0;0;51;
$GPXUP;3635;09:10:44;0;50	00259;8	45451;0;0;54;
$GPXUP;3635;09:10:45;0;50	00271;8	45462;0;0;55;
$GPXUP;3635;09:10:46;0;50	00283;8	45472;0;0;54;
$GPXUP;3635;09:10:47;0;50	00294;8	45484;0;0;52;
$GPXUP;3635;09:10:48;0;50	00303;8	45498;0;0;52;
$GPXUP;3635;09:10:49;0;50	00313;8	4551;0;0;53;
$GPXUP;3635;09:10:50;0;50	00323;8	45524;0;0;52;
$GPXUP;3635;09:10:51;0;50	00333;8	45536;0;0;50;
$GPXUP;3635;09:10:52;0;50	00344;8	45546;0;0;47;
$GPXUP;3635;09:10:53;0;50	00354;8	45552;0;0;46;
$GPXUP;3635;09:10:54;0;50	00366;8	45556;0;0;47;
$GPXUP;3635;09:10:55;0;50	00377;8	45562;0;0;47;
$GPXUP;3635;09:10:56;0;50	00388;8	45568;0;0;49;
$GPXUP;3635;09:10:57;0;50	00399;8	45578;0;0;55;
$GPXUP;3635;09:10:58;0;50	0041;8	45591;0;0;57;
$GPXUP;3635;09:10:59;0;50	00421;8	45606;0;0;58;
$GPXUP;3635;09:11:00;0;50	00432;8	45622;0;0;59;
$GPXUP;3635;09:11:01;0;50	00442;8	45638;0;0;57;
$GPXUP;3635;09:11:02;0;50	00452;8	45652;0;0;53;
$GPXUP;3635;09:11:03;0;50	00462;8	45664;0;0;50;
$GPXUP;3635;09:11:04;0;50	00472;8	45675;0;0;51;
$GPXUP;3635;09:11:05;0;50	00483;8	45687;0;0;54;
$GPXUP;3635;09:11:06;0;50	00493;8	45701;0;0;57;
$GPXUP;3635;09:11:07;0;50	00504;8	45717;0;0;60;
$GPXUP;3635;09:11:08;0;50	00516;8	4573;0;0;58;
$GPXUP;3635;09:11:09;0;50	00529;8	45738;0;0;55;
$GPXUP;3635;09:11:10;0;50	00542;8	45743;0;0;53;
$GPXUP;3635;09:11:11;0;50	00555;8	45746;0;0;53;
$GPXUP;3635;09:11:12;0;50	00568;8	45747;0;0;54;
$GPXUP;3635;09:11:13;0;50	00582;8	45752;0;0;55;
$GPXUP;3635;09:11:14;0;50	00594;8	45759;0;0;55;
$GPXUP;3635;09:11:15;0;50	00607;8	45768;0;0;55;
$GPXUP;3635;09:11:16;0;50	0062;8	45777;0;0;57;
$GPXUP;3635;09:11:17;0;50	00633;8	45784;0;0;57;
$GPXUP;3635;09:11:18;0;50	00647;8	4579;0;0;57;
$GPXUP;3635;09:11:19;0;50	0066;8	45795;0;0;56;
$GPXUP;3635;09:11:20;0;50	00674;8	45802;0;0;58;
$GPXUP;3635;09:11:21;0;50	00687;8	45811;0;0;59;
$GPXUP;3635;09:11:22;0;50	007;8	45822;0;0;57;
$GPXUP;3635;09:11:23;0;50	00712;8	45831;0;0;55;
$GPXUP;3635;09:11:24;0;50	00726;8	45837;0;0;53;
$GPXUP;3635;09:11:25;0;50	00738;8	45838;0;0;52;
$GPXUP;3635;09:11:26;0;50	00751;8	45837;0;0;48;
$GPXUP;3635;09:11:27;0;50	00763;8	45833;0;0;46;
$GPXUP;3635;09:11:28;0;50	00774;8	45828;0;0;45;
$GPXUP;3635;09:11:29;0;50	00784;8	45824;0;0;46;
$GPXUP;3635;09:11:30;0;50	00796;8	45823;0;0;49;
$GPXUP;3635;09:11:31;0;50	00808;8	45826;0;0;52;
$GPXUP;3635;09:11:32;0;50	00821;8	4583;0;0;52;
$GPXUP;3635;09:11:33;0;50	00834;8	45833;0;0;49;
$GPXUP;3635;09:11:34;0;50	00846;8	45834;0;0;47;
$GPXUP;3635;09:11:35;0;50	00857;8	45834;0;0;45;
$GPXUP;3635;09:11:36;0;50	00868;8	45833;0;0;44;
$GPXUP;3635;09:11:37;0;50	00879;8	45832;0;0;46;
$GPXUP;3635;09:11:38;0;50	00891;8	45834;0;0;49;
$GPXUP;3635;09:11:39;0;50	00902;8	45839;0;0;50;
$GPXUP;3635;09:11:40;0;50	00914;8	45847;0;0;50;
$GPXUP;3635;09:11:41;0;50	00926;8	45854;0;0;52;
$GPXUP;3635;09:11:42;0;50	00938;8	45859;0;0;54;
$GPXUP;3635;09:11:43;0;50	00952;8	45861;0;0;54;
$GPXUP;3635;09:11:44;0;50	00965;8	4586;0;0;52;
$GPXUP;3635;09:11:45;0;50	00977;8	45856;0;0;51;
$GPXUP;3635;09:11:46;0;50	0099;8	45854;0;0;52;
$GPXUP;3635;09:11:47;0;50	01003;8	45855;0;0;53;
$GPXUP;3635;09:11:48;0;50	01016;8	45859;0;0;53;
$GPXUP;3635;09:11:49;0;50	01029;8	45864;0;0;53;
$GPXUP;3635;09:11:50;0;50	01041;8	4587;0;0;54;
$GPXUP;3635;09:11:51;0;50	01054;8	45874;0;0;54;
$GPXUP;3635;09:11:52;0;50	01068;8	45876;0;0;54;
$GPXUP;3635;09:11:53;0;50	01081;8	45874;0;0;52;
$GPXUP;3635;09:11:54;0;50	01094;8	4587;0;0;52;
$GPXUP;3635;09:11:55;0;50	01107;8	45867;0;0;51;
$GPXUP;3635;09:11:56;0;50	0112;8	45868;0;0;53;
$GPXUP;3635;09:11:57;0;50	01133;8	45872;0;0;54;
$GPXUP;3635;09:11:58;0;50	01146;8	45878;0;0;55;
$GPXUP;3635;09:11:59;0;50	01159;8	45885;0;0;56;
$GPXUP;3635;09:12:00;0;50	01172;8	45894;0;0;56;
$GPXUP;3635;09:12:01;0;50	01184;8	45903;0;0;57;
$GPXUP;3635;09:12:02;0;50	01197;8	45914;0;0;58;
$GPXUP;3635;09:12:03;0;50	0121;8	45926;0;0;59;
$GPXUP;3635;09:12:04;0;50	01222;8	4594;0;0;60;
$GPXUP;3635;09:12:05;0;50	01234;8	45953;0;0;61;
$GPXUP;3635;09:12:06;0;50	01246;8	45967;0;0;62;
$GPXUP;3635;09:12:07;0;50	01259;8	45981;0;0;61;
$GPXUP;3635;09:12:08;0;50	01272;8	45992;0;0;57;
$GPXUP;3635;09:12:09;0;50	01285;8	46;0;0;55;
$GPXUP;3635;09:12:10;0;50	01299;8	46004;0;0;57;
$GPXUP;3635;09:12:11;0;50	01313;8	46008;0;0;58;
$GPXUP;3635;09:12:12;0;50	01328;8	46012;0;0;59;
$GPXUP;3635;09:12:13;0;50	01342;8	46019;0;0;59;
$GPXUP;3635;09:12:14;0;50	01355;8	46028;0;0;59;
$GPXUP;3635;09:12:15;0;50	01368;8	46039;0;0;59;
$GPXUP;3635;09:12:16;0;50	0138;8	46054;0;0;62;
$GPXUP;3635;09:12:17;0;50	0139;8	46071;0;0;63;
$GPXUP;3635;09:12:18;0;50	01401;8	46089;0;0;61;
$GPXUP;3635;09:12:19;0;50	01411;8	46106;0;0;58;
$GPXUP;3635;09:12:20;0;50	01422;8	4612;0;0;56;
$GPXUP;3635;09:12:21;0;50	01434;8	46129;0;0;55;
$GPXUP;3635;09:12:22;0;50	01448;8	46134;0;0;56;
$GPXUP;3635;09:12:23;0;50	01462;8	46136;0;0;55;
$GPXUP;3635;09:12:24;0;50	01475;8	46138;0;0;53;
$GPXUP;3635;09:12:25;0;50	01488;8	46142;0;0;50;
$GPXUP;3635;09:12:26;0;50	01499;8	46148;0;0;48;
$GPXUP;3635;09:12:27;0;50	0151;8	46158;0;0;50;
$GPXUP;3635;09:12:28;0;50	0152;8	4617;0;0;53;
$GPXUP;3635;09:12:29;0;50	01529;8	46186;0;0;55;
$GPXUP;3635;09:12:30;0;50	01538;8	46202;0;0;56;
$GPXUP;3635;09:12:31;0;50	01548;8	46217;0;0;57;
$GPXUP;3635;09:12:32;0;50	0156;8	4623;0;0;56;
$GPXUP;3635;09:12:33;0;50	01572;8	4624;0;0;56;
$GPXUP;3635;09:12:34;0;50	01585;8	46248;0;0;56;
$GPXUP;3635;09:12:35;0;50	01598;8	46254;0;0;55;
$GPXUP;3635;09:12:36;0;50	01612;8	4626;0;0;56;
$GPXUP;3635;09:12:37;0;50	01625;8	46267;0;0;56;
$GPXUP;3635;09:12:38;0;50	01638;8	46274;0;0;55;
$GPXUP;3635;09:12:39;0;50	01651;8	46278;0;0;55;
$GPXUP;3635;09:12:40;0;50	01665;8	46282;0;0;55;
$GPXUP;3635;09:12:41;0;50	01679;8	46284;0;0;55;
$GPXUP;3635;09:12:42;0;50	01692;8	46287;0;0;56;
$GPXUP;3635;09:12:43;0;50	01706;8	46293;0;0;55;
$GPXUP;3635;09:12:44;0;50	01719;8	463;0;0;55;
$GPXUP;3635;09:12:45;0;50	01731;8	46308;0;0;54;
$GPXUP;3635;09:12:46;0;50	01743;8	46319;0;0;55;
$GPXUP;3635;09:12:47;0;50	01753;8	46332;0;0;55;
$GPXUP;3635;09:12:48;0;50	01764;8	46345;0;0;56;
$GPXUP;3635;09:12:49;0;50	01777;8	46356;0;0;57;
$GPXUP;3635;09:12:50;0;50	01791;8	46361;0;0;58;
$GPXUP;3635;09:12:51;0;50	01805;8	46364;0;0;57;
$GPXUP;3635;09:12:52;0;50	01819;8	46366;0;0;56;
$GPXUP;3635;09:12:53;0;50	01833;8	46372;0;0;56;
$GPXUP;3635;09:12:54;0;50	01846;8	4638;0;0;55;
$GPXUP;3635;09:12:55;0;50	01857;8	46392;0;0;56;
$GPXUP;3635;09:12:56;0;50	01867;8	46406;0;0;56;
$GPXUP;3635;09:12:57;0;50	01878;8	4642;0;0;56;
$GPXUP;3635;09:12:58;0;50	01889;8	46433;0;0;56;
$GPXUP;3635;09:12:59;0;50	01901;8	46445;0;0;56;
$GPXUP;3635;09:13:00;0;50	01912;8	46458;0;0;56;
$GPXUP;3635;09:13:01;0;50	01924;8	46468;0;0;53;
$GPXUP;3635;09:13:02;0;50	01936;8	46477;0;0;53;
$GPXUP;3635;09:13:03;0;50	01948;8	46487;0;0;55;
$GPXUP;3635;09:13:04;0;50	0196;8	46497;0;0;55;
$GPXUP;3635;09:13:05;0;50	01973;8	46504;0;0;54;
$GPXUP;3635;09:13:06;0;50	01986;8	46507;0;0;51;
$GPXUP;3635;09:13:07;0;50	01999;8	46506;0;0;52;
$GPXUP;3635;09:13:08;0;50	02012;8	46503;0;0;52;
$GPXUP;3635;09:13:09;0;50	02024;8	46503;0;0;51;
$GPXUP;3635;09:13:10;0;50	02037;8	46506;0;0;55;
$GPXUP;3635;09:13:11;0;50	0205;8	46515;0;0;59;
$GPXUP;3635;09:13:12;0;50	02062;8	46528;0;0;61;
$GPXUP;3635;09:13:13;0;50	02073;8	46546;0;0;64;
$GPXUP;3635;09:13:14;0;50	02084;8	46564;0;0;64;
$GPXUP;3635;09:13:15;0;50	02093;8	46584;0;0;62;
$GPXUP;3635;09:13:16;0;50	02103;8	46602;0;0;59;
$GPXUP;3635;09:13:17;0;50	02112;8	46619;0;0;56;
$GPXUP;3635;09:13:18;0;50	02122;8	46633;0;0;52;
$GPXUP;3635;09:13:19;0;50	02133;8	46643;0;0;49;
$GPXUP;3635;09:13:20;0;50	02144;8	46646;0;0;46;
$GPXUP;3635;09:13:21;0;50	02157;8	46641;0;0;49;
$GPXUP;3635;09:13:22;0;50	02168;8	46628;0;0;50;
$GPXUP;3635;09:13:23;0;50	02179;8	46615;0;0;52;
$GPXUP;3635;09:13:24;0;50	0219;8	46604;0;0;48;
$GPXUP;3635;09:13:25;0;50	02202;8	46598;0;0;51;
$GPXUP;3635;09:13:26;0;50	02214;8	46595;0;0;50;
$GPXUP;3635;09:13:27;0;50	02226;8	46593;0;0;49;
$GPXUP;3635;09:13:28;0;50	02238;8	46593;0;0;48;
$GPXUP;3635;09:13:29;0;50	0225;8	46592;0;0;49;
$GPXUP;3635;09:13:30;0;50	02263;8	46591;0;0;50;
$GPXUP;3635;09:13:31;0;50	02276;8	46591;0;0;50;
$GPXUP;3635;09:13:32;0;50	02288;8	46592;0;0;50;
$GPXUP;3635;09:13:33;0;50	023;8	46596;0;0;49;
$GPXUP;3635;09:13:34;0;50	02311;8	46603;0;0;48;
$GPXUP;3635;09:13:35;0;50	02322;8	46611;0;0;45;
$GPXUP;3635;09:13:36;0;50	02332;8	46618;0;0;46;
$GPXUP;3635;09:13:37;0;50	02343;8	46621;0;0;48;
$GPXUP;3635;09:13:38;0;50	02356;8	46622;0;0;51;
$GPXUP;3635;09:13:39;0;50	02368;8	46621;0;0;52;
$GPXUP;3635;09:13:40;0;50	02381;8	46622;0;0;50;
$GPXUP;3635;09:13:41;0;50	02393;8	46629;0;0;50;
$GPXUP;3635;09:13:42;0;50	02404;8	46636;0;0;51;
$GPXUP;3635;09:13:43;0;50	02416;8	46644;0;0;52;
$GPXUP;3635;09:13:44;0;50	02429;8	46648;0;0;54;
$GPXUP;3635;09:13:45;0;50	02443;8	4665;0;0;56;
$GPXUP;3635;09:13:46;0;50	02457;8	46649;0;0;55;
$GPXUP;3635;09:13:47;0;50	02471;8	46649;0;0;55;
$GPXUP;3635;09:13:48;0;50	02484;8	46649;0;0;54;
$GPXUP;3635;09:13:49;0;50	02498;8	46646;0;0;58;
$GPXUP;3635;09:13:50;0;50	02512;8	46643;0;0;56;
$GPXUP;3635;09:13:51;0;50	02526;8	46644;0;0;53;
$GPXUP;3635;09:13:52;0;50	02537;8	46651;0;0;52;
$GPXUP;3635;09:13:53;0;50	02548;8	46662;0;0;52;
$GPXUP;3635;09:13:54;0;50	02558;8	46676;0;0;53;
$GPXUP;3635;09:13:55;0;50	02567;8	46691;0;0;54;
$GPXUP;3635;09:13:56;0;50	02577;8	46704;0;0;53;
$GPXUP;3635;09:13:57;0;50	02589;8	46714;0;0;52;
$GPXUP;3635;09:13:58;0;50	02602;8	46716;0;0;53;
$GPXUP;3635;09:13:59;0;50	02616;8	46717;0;0;54;
$GPXUP;3635;09:14:00;0;50	02629;8	46716;0;0;53;
$GPXUP;3635;09:14:01;0;50	02643;8	46716;0;0;54;
$GPXUP;3635;09:14:02;0;50	02656;8	46714;0;0;53;
$GPXUP;3635;09:14:03;0;50	0267;8	46713;0;0;53;
$GPXUP;3635;09:14:04;0;50	02683;8	46714;0;0;56;
$GPXUP;3635;09:14:05;0;50	02698;8	46721;0;0;63;
$GPXUP;3635;09:14:06;0;50	02713;8	46727;0;0;64;
$GPXUP;3635;09:14:07;0;50	02729;8	46728;0;0;63;
$GPXUP;3635;09:14:08;0;50	02745;8	46726;0;0;61;
$GPXUP;3635;09:14:09;0;50	0276;8	46728;0;0;58;
$GPXUP;3635;09:14:10;0;50	02774;8	46732;0;0;56;
$GPXUP;3635;09:14:11;0;50	02787;8	46735;0;0;54;
$GPXUP;3635;09:14:12;0;50	02801;8	46736;0;0;55;
$GPXUP;3635;09:14:13;0;50	02815;8	46735;0;0;58;
$GPXUP;3635;09:14:14;0;50	02829;8	46731;0;0;62;
$GPXUP;3635;09:14:15;0;50	02844;8	46726;0;0;64;
$GPXUP;3635;09:14:16;0;50	0286;8	46721;0;0;64;
$GPXUP;3635;09:14:17;0;50	02876;8	46718;0;0;61;
$GPXUP;3635;09:14:18;0;50	0289;8	46718;0;0;59;
$GPXUP;3635;09:14:19;0;50	02905;8	46721;0;0;57;
$GPXUP;3635;09:14:20;0;50	0292;8	46718;0;0;65;
$GPXUP;3635;09:14:21;0;50	02934;8	46705;0;0;70;
$GPXUP;3635;09:14:22;0;50	02942;8	46685;0;0;62;
$GPXUP;3635;09:14:23;0;50	02951;8	46665;0;0;62;
$GPXUP;3635;09:14:24;0;50	0296;8	46646;0;0;59;
$GPXUP;3635;09:14:25;0;50	02971;8	4663;0;0;57;
$GPXUP;3635;09:14:26;0;50	02982;8	46616;0;0;57;
$GPXUP;3635;09:14:27;0;50	02993;8	46604;0;0;58;
$GPXUP;3635;09:14:28;0;50	03006;8	46593;0;0;57;
$GPXUP;3635;09:14:29;0;50	03019;8	46587;0;0;56;
$GPXUP;3635;09:14:30;0;50	03032;8	46583;0;0;55;
$GPXUP;3635;09:14:31;0;50	03046;8	46582;0;0;54;
$GPXUP;3635;09:14:32;0;50	03059;8	46584;0;0;53;
$GPXUP;3635;09:14:33;0;50	03072;8	46588;0;0;52;
$GPXUP;3635;09:14:34;0;50	03084;8	46593;0;0;51;
$GPXUP;3635;09:14:35;0;50	03096;8	46596;0;0;50;
$GPXUP;3635;09:14:36;0;50	03109;8	46599;0;0;51;
$GPXUP;3635;09:14:37;0;50	03121;8	46603;0;0;52;
$GPXUP;3635;09:14:38;0;50	03134;8	46608;0;0;53;
$GPXUP;3635;09:14:39;0;50	03146;8	46616;0;0;53;
$GPXUP;3635;09:14:40;0;50	03157;8	46626;0;0;53;
$GPXUP;3635;09:14:41;0;50	03168;8	46638;0;0;53;
$GPXUP;3635;09:14:42;0;50	03178;8	46652;0;0;55;
$GPXUP;3635;09:14:43;0;50	03187;8	46668;0;0;54;
$GPXUP;3635;09:14:44;0;50	03195;8	46685;0;0;54;
$GPXUP;3635;09:14:45;0;50	03203;8	46701;0;0;50;
$GPXUP;3635;09:14:46;0;50	0321;8	46716;0;0;49;
$GPXUP;3635;09:14:47;0;50	0322;8	46728;0;0;46;
$GPXUP;3635;09:14:48;0;50	03231;8	46734;0;0;47;
$GPXUP;3635;09:14:49;0;50	03245;8	46733;0;0;51;
$GPXUP;3635;09:14:50;0;50	03259;8	46728;0;0;54;
$GPXUP;3635;09:14:51;0;50	03272;8	46725;0;0;55;
$GPXUP;3635;09:14:52;0;50	03286;8	46726;0;0;57;
$GPXUP;3635;09:14:53;0;50	033;8	46728;0;0;58;
$GPXUP;3635;09:14:54;0;50	03315;8	46731;0;0;57;
$GPXUP;3635;09:14:55;0;50	03328;8	46736;0;0;54;
$GPXUP;3635;09:14:56;0;50	0334;8	46744;0;0;52;
$GPXUP;3635;09:14:57;0;50	03353;8	46751;0;0;53;
$GPXUP;3635;09:14:58;0;50	03366;8	46757;0;0;56;
$GPXUP;3635;09:14:59;0;50	0338;8	46762;0;0;58;
$GPXUP;3635;09:15:00;0;50	03394;8	46767;0;0;58;
$GPXUP;3635;09:15:01;0;50	03408;8	46774;0;0;58;
$GPXUP;3635;09:15:02;0;50	03421;8	46779;0;0;57;
$GPXUP;3635;09:15:03;0;50	03435;8	46783;0;0;56;
$GPXUP;3635;09:15:04;0;50	0345;8	46784;0;0;56;
$GPXUP;3635;09:15:05;0;50	03463;8	46782;0;0;55;
$GPXUP;3635;09:15:06;0;50	03477;8	4678;0;0;55;
$GPXUP;3635;09:15:07;0;50	03491;8	46777;0;0;57;
$GPXUP;3635;09:15:08;0;50	03505;8	46774;0;0;57;
$GPXUP;3635;09:15:09;0;50	03519;8	46769;0;0;58;
$GPXUP;3635;09:15:10;0;50	03534;8	46766;0;0;58;
$GPXUP;3635;09:15:11;0;50	03548;8	46763;0;0;58;
$GPXUP;3635;09:15:12;0;50	03563;8	46762;0;0;58;
$GPXUP;3635;09:15:13;0;50	03577;8	46764;0;0;57;
$GPXUP;3635;09:15:14;0;50	0359;8	46771;0;0;56;
$GPXUP;3635;09:15:15;0;50	03603;8	4678;0;0;54;
$GPXUP;3635;09:15:16;0;50	03614;8	46791;0;0;54;
$GPXUP;3635;09:15:17;0;50	03626;8	46802;0;0;52;
$GPXUP;3635;09:15:18;0;50	03637;8	46812;0;0;52;
$GPXUP;3635;09:15:19;0;50	03649;8	46821;0;0;54;
$GPXUP;3635;09:15:20;0;50	03661;8	4683;0;0;55;
$GPXUP;3635;09:15:21;0;50	03673;8	4684;0;0;55;
$GPXUP;3635;09:15:22;0;50	03684;8	46852;0;0;53;
$GPXUP;3635;09:15:23;0;50	03694;8	46866;0;0;52;
$GPXUP;3635;09:15:24;0;50	03703;8	4688;0;0;51;
$GPXUP;3635;09:15:25;0;50	03712;8	46896;0;0;54;
$GPXUP;3635;09:15:26;0;50	0372;8	46912;0;0;54;
$GPXUP;3635;09:15:27;0;50	03727;8	4693;0;0;53;
$GPXUP;3635;09:15:28;0;50	03734;8	46948;0;0;53;
$GPXUP;3635;09:15:29;0;50	03741;8	46965;0;0;54;
$GPXUP;3635;09:15:30;0;50	03748;8	46983;0;0;53;
$GPXUP;3635;09:15:31;0;50	03755;8	47;0;0;52;
$GPXUP;3635;09:15:32;0;50	03762;8	47017;0;0;51;
$GPXUP;3635;09:15:33;0;50	0377;8	47032;0;0;51;
$GPXUP;3635;09:15:34;0;50	03781;8	47044;0;0;54;
$GPXUP;3635;09:15:35;0;50	03793;8	47054;0;0;54;
$GPXUP;3635;09:15:36;0;50	03806;8	4706;0;0;53;
$GPXUP;3635;09:15:37;0;50	03818;8	47066;0;0;52;
$GPXUP;3635;09:15:38;0;50	03831;8	47071;0;0;53;
$GPXUP;3635;09:15:39;0;50	03844;8	47076;0;0;53;
$GPXUP;3635;09:15:40;0;50	03856;8	47083;0;0;53;
$GPXUP;3635;09:15:41;0;50	03869;8	47089;0;0;53;
$GPXUP;3635;09:15:42;0;50	03882;8	47094;0;0;55;
$GPXUP;3635;09:15:43;0;50	03896;8	471;0;0;56;
$GPXUP;3635;09:15:44;0;50	03908;8	47109;0;0;57;
$GPXUP;3635;09:15:45;0;50	03921;8	47119;0;0;57;
$GPXUP;3635;09:15:46;0;50	03935;8	47128;0;0;59;
$GPXUP;3635;09:15:47;0;50	03949;8	47135;0;0;57;
$GPXUP;3635;09:15:48;0;50	03962;8	4714;0;0;57;
$GPXUP;3635;09:15:49;0;50	03977;8	47144;0;0;59;
$GPXUP;3635;09:15:50;0;50	03991;8	47148;0;0;60;
$GPXUP;3635;09:15:51;0;50	04005;8	47156;0;0;59;
$GPXUP;3635;09:15:52;0;50	04016;8	47168;0;0;55;
$GPXUP;3635;09:15:53;0;50	04028;8	47179;0;0;56;
$GPXUP;3635;09:15:54;0;50	04042;8	47188;0;0;61;
$GPXUP;3635;09:15:55;0;50	04056;8	47195;0;0;61;
$GPXUP;3635;09:15:56;0;50	0407;8	47201;0;0;57;
$GPXUP;3635;09:15:57;0;50	04084;8	47209;0;0;58;
$GPXUP;3635;09:15:58;0;50	04096;8	47217;0;0;52;
$GPXUP;3635;09:15:59;0;50	04108;8	47226;0;0;52;
$GPXUP;3635;09:16:00;0;50	04118;8	47237;0;0;51;
$GPXUP;3635;09:16:01;0;50	04128;8	4725;0;0;52;
$GPXUP;3635;09:16:02;0;50	04139;8	47262;0;0;54;
$GPXUP;3635;09:16:03;0;50	04151;8	47273;0;0;57;
$GPXUP;3635;09:16:04;0;50	04162;8	47286;0;0;58;
$GPXUP;3635;09:16:05;0;50	04174;8	47299;0;0;56;
$GPXUP;3635;09:16:06;0;50	04184;8	47312;0;0;50;
$GPXUP;3635;09:16:07;0;50	04193;8	47324;0;0;50;
$GPXUP;3635;09:16:08;0;50	04201;8	47339;0;0;50;
$GPXUP;3635;09:16:09;0;50	04209;8	47355;0;0;54;
$GPXUP;3635;09:16:10;0;50	04218;8	47372;0;0;58;
$GPXUP;3635;09:16:11;0;50	04228;8	47389;0;0;58;
$GPXUP;3635;09:16:12;0;50	04238;8	47404;0;0;55;
$GPXUP;3635;09:16:13;0;50	04247;8	4742;0;0;55;
$GPXUP;3635;09:16:14;0;50	04254;8	47438;0;0;55;
$GPXUP;3635;09:16:15;0;50	04261;8	47457;0;0;57;
$GPXUP;3635;09:16:16;0;50	04269;8	47474;0;0;57;
$GPXUP;3635;09:16:17;0;50	04278;8	47491;0;0;58;
$GPXUP;3635;09:16:18;0;50	04289;8	47506;0;0;57;
$GPXUP;3635;09:16:19;0;50	04301;8	47518;0;0;56;
$GPXUP;3635;09:16:20;0;50	04313;8	47528;0;0;55;
$GPXUP;3635;09:16:21;0;50	04325;8	47539;0;0;56;
$GPXUP;3635;09:16:22;0;50	04337;8	47549;0;0;54;
$GPXUP;3635;09:16:23;0;50	04349;8	47558;0;0;53;
$GPXUP;3635;09:16:24;0;50	04361;8	47566;0;0;53;
$GPXUP;3635;09:16:25;0;50	04373;8	47576;0;0;54;
$GPXUP;3635;09:16:26;0;50	04383;8	4759;0;0;55;
$GPXUP;3635;09:16:27;0;50	04392;8	47607;0;0;57;
$GPXUP;3635;09:16:28;0;50	04399;8	47626;0;0;57;
$GPXUP;3635;09:16:29;0;50	04406;8	47645;0;0;54;
$GPXUP;3635;09:16:30;0;50	04412;8	47664;0;0;54;
$GPXUP;3635;09:16:31;0;50	04416;8	47683;0;0;53;
$GPXUP;3635;09:16:32;0;50	04419;8	47704;0;0;54;
$GPXUP;3635;09:16:33;0;50	0442;8	47724;0;0;53;
$GPXUP;3635;09:16:34;0;50	04418;8	47744;0;0;51;
$GPXUP;3635;09:16:35;0;50	04414;8	47763;0;0;48;
$GPXUP;3635;09:16:36;0;50	04411;8	47781;0;0;49;
$GPXUP;3635;09:16:37;0;50	04407;8	47799;0;0;47;
$GPXUP;3635;09:16:38;0;50	04401;8	47814;0;0;44;
$GPXUP;3635;09:16:39;0;50	04395;8	47828;0;0;45;
$GPXUP;3635;09:16:40;0;50	0439;8	47846;0;0;49;
$GPXUP;3635;09:16:41;0;50	04389;8	47865;0;0;51;
$GPXUP;3635;09:16:42;0;50	04388;8	47886;0;0;56;
$GPXUP;3635;09:16:43;0;50	04386;8	47908;0;0;56;
$GPXUP;3635;09:16:44;0;50	04385;8	4793;0;0;56;
$GPXUP;3635;09:16:45;0;50	04387;8	47951;0;0;56;
$GPXUP;3635;09:16:46;0;50	04392;8	47971;0;0;56;
$GPXUP;3635;09:16:47;0;50	04398;8	47991;0;0;55;
$GPXUP;3635;09:16:48;0;50	04401;8	48012;0;0;55;
$GPXUP;3635;09:16:49;0;50	04403;8	48034;0;0;57;
$GPXUP;3635;09:16:50;0;50	04404;8	48056;0;0;58;
$GPXUP;3635;09:16:51;0;50	04406;8	48078;0;0;56;
$GPXUP;3635;09:16:52;0;50	04405;8	48099;0;0;55;
$GPXUP;3635;09:16:53;0;50	04405;8	48121;0;0;58;
$GPXUP;3635;09:16:54;0;50	04407;8	48144;0;0;59;
$GPXUP;3635;09:16:55;0;50	04413;8	48166;0;0;62;
$GPXUP;3635;09:16:56;0;50	0442;8	48187;0;0;61;
$GPXUP;3635;09:16:57;0;50	04428;8	48208;0;0;59;
$GPXUP;3635;09:16:58;0;50	04436;8	48228;0;0;63;
$GPXUP;3635;09:16:59;0;50	04446;8	48247;0;0;66;
$GPXUP;3635;09:17:00;0;50	04459;8	48265;0;0;67;
$GPXUP;3635;09:17:01;0;50	0447;8	48283;0;0;66;
$GPXUP;3635;09:17:02;0;50	04481;8	48302;0;0;65;
$GPXUP;3635;09:17:03;0;50	04492;8	48321;0;0;63;
$GPXUP;3635;09:17:04;0;50	04504;8	48337;0;0;64;
$GPXUP;3635;09:17:05;0;50	04518;8	4835;0;0;64;
$GPXUP;3635;09:17:06;0;50	04532;8	48362;0;0;64;
$GPXUP;3635;09:17:07;0;50	04546;8	48374;0;0;63;
$GPXUP;3635;09:17:08;0;50	0456;8	48385;0;0;64;
$GPXUP;3635;09:17:09;0;50	04575;8	48396;0;0;64;
$GPXUP;3635;09:17:10;0;50	04589;8	48407;0;0;63;
$GPXUP;3635;09:17:11;0;50	04603;8	48417;0;0;62;
$GPXUP;3635;09:17:12;0;50	04617;8	48428;0;0;61;
$GPXUP;3635;09:17:13;0;50	04631;8	48439;0;0;62;
$GPXUP;3635;09:17:14;0;50	04646;8	4845;0;0;66;
$GPXUP;3635;09:17:15;0;50	0466;8	48461;0;0;64;
$GPXUP;3635;09:17:16;0;50	04674;8	48472;0;0;61;
$GPXUP;3635;09:17:17;0;50	04688;8	48483;0;0;61;
$GPXUP;3635;09:17:18;0;50	04701;8	48495;0;0;61;
$GPXUP;3635;09:17:19;0;50	04712;8	4851;0;0;60;
$GPXUP;3635;09:17:20;0;50	04724;8	48524;0;0;61;
$GPXUP;3635;09:17:21;0;50	04737;8	48538;0;0;62;
$GPXUP;3635;09:17:22;0;50	04751;8	4855;0;0;63;
$GPXUP;3635;09:17:23;0;50	04764;8	48563;0;0;62;
$GPXUP;3635;09:17:24;0;50	04777;8	48576;0;0;61;
$GPXUP;3635;09:17:25;0;50	04789;8	4859;0;0;59;
$GPXUP;3635;09:17:26;0;50	048;8	48605;0;0;58;
$GPXUP;3635;09:17:27;0;50	04811;8	48619;0;0;58;
$GPXUP;3635;09:17:28;0;50	04823;8	48633;0;0;60;
$GPXUP;3635;09:17:29;0;50	04835;8	48648;0;0;63;
$GPXUP;3635;09:17:30;0;50	04847;8	48664;0;0;64;
$GPXUP;3635;09:17:31;0;50	04859;8	4868;0;0;63;
$GPXUP;3635;09:17:32;0;50	04869;8	48697;0;0;58;
$GPXUP;3635;09:17:33;0;50	04876;8	48716;0;0;54;
$GPXUP;3635;09:17:34;0;50	0488;8	48735;0;0;53;
$GPXUP;3635;09:17:35;0;50	04885;8	48754;0;0;54;
$GPXUP;3635;09:17:36;0;50	04892;8	48773;0;0;55;
$GPXUP;3635;09:17:37;0;50	04901;8	48789;0;0;57;
$GPXUP;3635;09:17:38;0;50	04911;8	48803;0;0;56;
$GPXUP;3635;09:17:39;0;50	04923;8	48815;0;0;56;
$GPXUP;3635;09:17:40;0;50	04935;8	48825;0;0;56;
$GPXUP;3635;09:17:41;0;50	04946;8	48838;0;0;54;
$GPXUP;3635;09:17:42;0;50	04955;8	48852;0;0;53;
$GPXUP;3635;09:17:43;0;50	04962;8	48869;0;0;51;
$GPXUP;3635;09:17:44;0;50	04967;8	48887;0;0;50;
$GPXUP;3635;09:17:45;0;50	0497;8	48905;0;0;49;
$GPXUP;3635;09:17:46;0;50	04975;8	48922;0;0;46;
$GPXUP;3635;09:17:47;0;50	04979;8	48938;0;0;44;
$GPXUP;3635;09:17:48;0;50	04984;8	48954;0;0;46;
$GPXUP;3635;09:17:49;0;50	0499;8	48969;0;0;47;
$GPXUP;3635;09:17:50;0;50	04998;8	48984;0;0;51;
$GPXUP;3635;09:17:51;0;50	05006;8	48999;0;0;52;
$GPXUP;3635;09:17:52;0;50	05015;8	49014;0;0;53;
$GPXUP;3635;09:17:53;0;50	05024;8	49029;0;0;54;
$GPXUP;3635;09:17:54;0;50	05034;8	49044;0;0;55;
$GPXUP;3635;09:17:55;0;50	05043;8	4906;0;0;57;
$GPXUP;3635;09:17:56;0;50	0505;8	49079;0;0;58;
$GPXUP;3635;09:17:57;0;50	05056;8	491;0;0;58;
$GPXUP;3635;09:17:58;0;50	0506;8	49122;0;0;59;
$GPXUP;3635;09:17:59;0;50	05064;8	49143;0;0;59;
$GPXUP;3635;09:18:00;0;50	05071;8	49164;0;0;58;
$GPXUP;3635;09:18:01;0;50	05078;8	49182;0;0;56;
$GPXUP;3635;09:18:02;0;50	05087;8	49199;0;0;54;
$GPXUP;3635;09:18:03;0;50	05097;8	49212;0;0;53;
$GPXUP;3635;09:18:04;0;50	05108;8	49224;0;0;51;
$GPXUP;3635;09:18:05;0;50	05117;8	49237;0;0;51;
$GPXUP;3635;09:18:06;0;50	05126;8	49252;0;0;51;
$GPXUP;3635;09:18:07;0;50	05133;8	49268;0;0;52;
$GPXUP;3635;09:18:08;0;50	05141;8	49284;0;0;52;
$GPXUP;3635;09:18:09;0;50	05151;8	49298;0;0;54;
$GPXUP;3635;09:18:10;0;50	05162;8	49312;0;0;57;
$GPXUP;3635;09:18:11;0;50	05173;8	49325;0;0;56;
$GPXUP;3635;09:18:12;0;50	05184;8	49338;0;0;55;
$GPXUP;3635;09:18:13;0;50	05194;8	49352;0;0;55;
$GPXUP;3635;09:18:14;0;50	05204;8	49366;0;0;53;
$GPXUP;3635;09:18:15;0;50	05213;8	49382;0;0;55;
$GPXUP;3635;09:18:16;0;50	05222;8	49399;0;0;56;
$GPXUP;3635;09:18:17;0;50	0523;8	49416;0;0;56;
$GPXUP;3635;09:18:18;0;50	05238;8	49433;0;0;56;
$GPXUP;3635;09:18:19;0;50	05245;8	49452;0;0;54;
$GPXUP;3635;09:18:20;0;50	05248;8	49472;0;0;54;
$GPXUP;3635;09:18:21;0;50	0525;8	49492;0;0;53;
$GPXUP;3635;09:18:22;0;50	05252;8	49513;0;0;53;
$GPXUP;3635;09:18:23;0;50	05256;8	49532;0;0;53;
$GPXUP;3635;09:18:24;0;50	05262;8	4955;0;0;51;
$GPXUP;3635;09:18:25;0;50	0527;8	49566;0;0;51;
$GPXUP;3635;09:18:26;0;50	05278;8	49583;0;0;55;
$GPXUP;3635;09:18:27;0;50	05286;8	49601;0;0;59;
$GPXUP;3635;09:18:28;0;50	05295;8	49619;0;0;59;
$GPXUP;3635;09:18:29;0;50	05303;8	49638;0;0;57;
$GPXUP;3635;09:18:30;0;50	05312;8	49655;0;0;55;
$GPXUP;3635;09:18:31;0;50	05322;8	49668;0;0;53;
$GPXUP;3635;09:18:32;0;50	05332;8	49681;0;0;53;
$GPXUP;3635;09:18:33;0;50	05343;8	49694;0;0;55;
$GPXUP;3635;09:18:34;0;50	05354;8	49707;0;0;55;
$GPXUP;3635;09:18:35;0;50	05365;8	49717;0;0;53;
$GPXUP;3635;09:18:36;0;50	05377;8	49727;0;0;53;
$GPXUP;3635;09:18:37;0;50	05388;8	49739;0;0;53;
$GPXUP;3635;09:18:38;0;50	05398;8	49752;0;0;53;
$GPXUP;3635;09:18:39;0;50	05406;8	49768;0;0;53;
$GPXUP;3635;09:18:40;0;50	05415;8	49784;0;0;56;
$GPXUP;3635;09:18:41;0;50	05425;8	49799;0;0;54;
$GPXUP;3635;09:18:42;0;50	05435;8	49812;0;0;54;
$GPXUP;3635;09:18:43;0;50	05446;8	49825;0;0;55;
$GPXUP;3635;09:18:44;0;50	05458;8	49837;0;0;53;
$GPXUP;3635;09:18:45;0;50	05468;8	49849;0;0;52;
$GPXUP;3635;09:18:46;0;50	05477;8	49861;0;0;48;
$GPXUP;3635;09:18:47;0;50	05487;8	49873;0;0;49;
$GPXUP;3635;09:18:48;0;50	05496;8	49885;0;0;50;
$GPXUP;3635;09:18:49;0;50	05506;8	49899;0;0;53;
$GPXUP;3635;09:18:50;0;50	05515;8	49915;0;0;57;
$GPXUP;3635;09:18:51;0;50	05522;8	49932;0;0;54;
$GPXUP;3635;09:18:52;0;50	05528;8	49951;0;0;52;
$GPXUP;3635;09:18:53;0;50	05532;8	4997;0;0;51;
$GPXUP;3635;09:18:54;0;50	05539;8	49988;0;0;54;
$GPXUP;3635;09:18:55;0;50	05547;8	50006;0;0;58;
$GPXUP;3635;09:18:56;0;50	05556;8	50024;0;0;60;
$GPXUP;3635;09:18:57;0;50	05564;8	50042;0;0;60;
$GPXUP;3635;09:18:58;0;50	05572;8	50062;0;0;58;
$GPXUP;3635;09:18:59;0;50	0558;8	5008;0;0;55;
$GPXUP;3635;09:19:00;0;50	05588;8	50095;0;0;51;
$GPXUP;3635;09:19:01;0;50	05596;8	50111;0;0;52;
$GPXUP;3635;09:19:02;0;50	05603;8	50128;0;0;53;
$GPXUP;3635;09:19:03;0;50	05609;8	50147;0;0;54;
$GPXUP;3635;09:19:04;0;50	05614;8	50166;0;0;52;
$GPXUP;3635;09:19:05;0;50	05617;8	50186;0;0;55;
$GPXUP;3635;09:19:06;0;50	05619;8	50208;0;0;57;
$GPXUP;3635;09:19:07;0;50	0562;8	50229;0;0;54;
$GPXUP;3635;09:19:08;0;50	0562;8	5025;0;0;52;
$GPXUP;3635;09:19:09;0;50	0562;8	5027;0;0;50;
$GPXUP;3635;09:19:10;0;50	0562;8	50289;0;0;51;
$GPXUP;3635;09:19:11;0;50	05623;8	50308;0;0;48;
$GPXUP;3635;09:19:12;0;50	05628;8	50325;0;0;47;
$GPXUP;3635;09:19:13;0;50	05632;8	50342;0;0;47;
$GPXUP;3635;09:19:14;0;50	05636;8	50359;0;0;46;
$GPXUP;3635;09:19:15;0;50	05642;8	50375;0;0;49;
$GPXUP;3635;09:19:16;0;50	0565;8	50392;0;0;52;
$GPXUP;3635;09:19:17;0;50	05658;8	50408;0;0;55;
$GPXUP;3635;09:19:18;0;50	05667;8	50425;0;0;54;
$GPXUP;3635;09:19:19;0;50	05673;8	50443;0;0;54;
$GPXUP;3635;09:19:20;0;50	05679;8	50462;0;0;53;
$GPXUP;3635;09:19:21;0;50	05685;8	5048;0;0;52;
$GPXUP;3635;09:19:22;0;50	05692;8	50497;0;0;51;
$GPXUP;3635;09:19:23;0;50	05696;8	50515;0;0;50;
$GPXUP;3635;09:19:24;0;50	05697;8	50534;0;0;49;
$GPXUP;3635;09:19:25;0;50	05693;8	50553;0;0;48;
$GPXUP;3635;09:19:26;0;50	05688;8	5057;0;0;48;
$GPXUP;3635;09:19:27;0;50	0568;8	50586;0;0;48;
$GPXUP;3635;09:19:28;0;50	05671;8	50601;0;0;49;
$GPXUP;3635;09:19:29;0;50	05662;8	50614;0;0;48;
$GPXUP;3635;09:19:30;0;50	05652;8	50628;0;0;51;
$GPXUP;3635;09:19:31;0;50	05642;8	50642;0;0;52;
$GPXUP;3635;09:19:32;0;50	05633;8	50656;0;0;50;
$GPXUP;3635;09:19:33;0;50	05623;8	50667;0;0;45;
$GPXUP;3635;09:19:34;0;50	05611;8	50672;0;0;45;
$GPXUP;3635;09:19:35;0;50	05596;8	50668;0;0;50;
$GPXUP;3635;09:19:36;0;50	05585;8	50657;0;0;47;
$GPXUP;3635;09:19:37;0;50	05578;8	50634;0;0;53;
$GPXUP;3635;09:19:38;0;50	05576;8	50613;0;0;44;
$GPXUP;3635;09:19:39;0;50	05581;8	50592;0;0;45;
$GPXUP;3635;09:19:40;0;50	0559;8	50572;0;0;49;
$GPXUP;3635;09:19:41;0;50	05601;8	50553;0;0;55;
$GPXUP;3635;09:19:42;0;50	05613;8	50537;0;0;55;
$GPXUP;3635;09:19:43;0;50	05625;8	50525;0;0;53;
$GPXUP;3635;09:19:44;0;50	05639;8	50516;0;0;53;
$GPXUP;3635;09:19:45;0;50	05654;8	50516;0;0;51;
$GPXUP;3635;09:19:46;0;50	05668;8	50526;0;0;48;
$GPXUP;3635;09:19:47;0;50	0568;8	50542;0;0;53;
$GPXUP;3635;09:19:48;0;50	0569;8	5056;0;0;53;
$GPXUP;3635;09:19:49;0;50	05695;8	50579;0;0;46;
$GPXUP;3635;09:19:50;0;50	05701;8	50596;0;0;46;
$GPXUP;3635;09:19:51;0;50	05708;8	50609;0;0;45;
$GPXUP;3635;09:19:52;0;50	05718;8	50618;0;0;46;
$GPXUP;3635;09:19:53;0;50	05729;8	50626;0;0;48;
$GPXUP;3635;09:19:54;0;50	0574;8	50636;0;0;50;
$GPXUP;3635;09:19:55;0;50	05748;8	5065;0;0;48;
$GPXUP;3635;09:19:56;0;50	05753;8	50667;0;0;49;
$GPXUP;3635;09:19:57;0;50	05758;8	50685;0;0;50;
$GPXUP;3635;09:19:58;0;50	05764;8	50702;0;0;50;
$GPXUP;3635;09:19:59;0;50	0577;8	50719;0;0;50;
$GPXUP;3635;09:20:00;0;50	05777;8	50736;0;0;51;
$GPXUP;3635;09:20:01;0;50	05785;8	50752;0;0;51;
$GPXUP;3635;09:20:02;0;50	05793;8	50766;0;0;47;
$GPXUP;3635;09:20:03;0;50	05802;8	50776;0;0;44;
$GPXUP;3635;09:20:04;0;50	05812;8	50784;0;0;41;
$GPXUP;3635;09:20:05;0;50	0582;8	50792;0;0;41;
$GPXUP;3635;09:20:06;0;50	05828;8	50802;0;0;41;
$GPXUP;3635;09:20:07;0;50	05834;8	50816;0;0;45;
$GPXUP;3635;09:20:08;0;50	05841;8	50831;0;0;49;
$GPXUP;3635;09:20:09;0;50	05849;8	50845;0;0;47;
$GPXUP;3635;09:20:10;0;50	05857;8	50858;0;0;44;
$GPXUP;3635;09:20:11;0;50	05866;8	50868;0;0;44;
$GPXUP;3635;09:20:12;0;50	05875;8	50877;0;0;45;
$GPXUP;3635;09:20:13;0;50	05884;8	50887;0;0;47;
$GPXUP;3635;09:20:14;0;50	05894;8	50899;0;0;50;
$GPXUP;3635;09:20:15;0;50	05904;8	50912;0;0;53;
$GPXUP;3635;09:20:16;0;50	05915;8	50924;0;0;53;
$GPXUP;3635;09:20:17;0;50	05925;8	50936;0;0;52;
$GPXUP;3635;09:20:18;0;50	05936;8	50947;0;0;53;
$GPXUP;3635;09:20:19;0;50	05948;8	50956;0;0;53;
$GPXUP;3635;09:20:20;0;50	0596;8	50963;0;0;50;
$GPXUP;3635;09:20:21;0;50	05972;8	5097;0;0;48;
$GPXUP;3635;09:20:22;0;50	05983;8	50977;0;0;47;
$GPXUP;3635;09:20:23;0;50	05992;8	50987;0;0;46;
$GPXUP;3635;09:20:24;0;50	06;8	51001;0;0;49;
$GPXUP;3635;09:20:25;0;50	06006;8	51018;0;0;52;
$GPXUP;3635;09:20:26;0;50	06011;8	51036;0;0;50;
$GPXUP;3635;09:20:27;0;50	06012;8	51056;0;0;50;
$GPXUP;3635;09:20:28;0;50	06011;8	51076;0;0;54;
$GPXUP;3635;09:20:29;0;50	06011;8	51097;0;0;53;
$GPXUP;3635;09:20:30;0;50	06015;8	51115;0;0;47;
$GPXUP;3635;09:20:31;0;50	06022;8	51129;0;0;46;
$GPXUP;3635;09:20:32;0;50	06031;8	51141;0;0;45;
$GPXUP;3635;09:20:33;0;50	06038;8	51154;0;0;46;
$GPXUP;3635;09:20:34;0;50	06046;8	51168;0;0;48;
$GPXUP;3635;09:20:35;0;50	06054;8	51182;0;0;48;
$GPXUP;3635;09:20:36;0;50	06063;8	51194;0;0;46;
$GPXUP;3635;09:20:37;0;50	0607;8	51207;0;0;45;
$GPXUP;3635;09:20:38;0;50	06077;8	51221;0;0;45;
$GPXUP;3635;09:20:39;0;50	06083;8	51236;0;0;45;
$GPXUP;3635;09:20:40;0;50	06088;8	51252;0;0;46;
$GPXUP;3635;09:20:41;0;50	06092;8	51269;0;0;49;
$GPXUP;3635;09:20:42;0;50	06094;8	51288;0;0;52;
$GPXUP;3635;09:20:43;0;50	06099;8	51307;0;0;52;
$GPXUP;3635;09:20:44;0;50	06106;8	51324;0;0;51;
$GPXUP;3635;09:20:45;0;50	06115;8	51338;0;0;51;
$GPXUP;3635;09:20:46;0;50	06123;8	51352;0;0;50;
$GPXUP;3635;09:20:47;0;50	06131;8	51368;0;0;50;
$GPXUP;3635;09:20:48;0;50	06138;8	51384;0;0;50;
$GPXUP;3635;09:20:49;0;50	06144;8	51401;0;0;52;
$GPXUP;3635;09:20:50;0;50	0615;8	51419;0;0;51;
$GPXUP;3635;09:20:51;0;50	06155;8	51437;0;0;52;
$GPXUP;3635;09:20:52;0;50	0616;8	51456;0;0;54;
$GPXUP;3635;09:20:53;0;50	06164;8	51476;0;0;53;
$GPXUP;3635;09:20:54;0;50	06166;8	51496;0;0;52;
$GPXUP;3635;09:20:55;0;50	06169;8	51516;0;0;52;
$GPXUP;3635;09:20:56;0;50	06174;8	51534;0;0;52;
$GPXUP;3635;09:20:57;0;50	0618;8	51551;0;0;52;
$GPXUP;3635;09:20:58;0;50	06188;8	51567;0;0;52;
$GPXUP;3635;09:20:59;0;50	06197;8	51582;0;0;51;
$GPXUP;3635;09:21:00;0;50	06206;8	51596;0;0;52;
$GPXUP;3635;09:21:01;0;50	06214;8	51612;0;0;52;
$GPXUP;3635;09:21:02;0;50	06219;8	5163;0;0;50;
$GPXUP;3635;09:21:03;0;50	06221;8	5165;0;0;54;
$GPXUP;3635;09:21:04;0;50	06221;8	51672;0;0;55;
$GPXUP;3635;09:21:05;0;50	06222;8	51694;0;0;57;
$GPXUP;3635;09:21:06;0;50	06223;8	51716;0;0;58;
$GPXUP;3635;09:21:07;0;50	06226;8	51738;0;0;59;
$GPXUP;3635;09:21:08;0;50	0623;8	5176;0;0;58;
$GPXUP;3635;09:21:09;0;50	06235;8	5178;0;0;55;
$GPXUP;3635;09:21:10;0;50	06241;8	518;0;0;55;
$GPXUP;3635;09:21:11;0;50	06249;8	51817;0;0;55;
$GPXUP;3635;09:21:12;0;50	0626;8	51831;0;0;56;
$GPXUP;3635;09:21:13;0;50	06273;8	51843;0;0;60;
$GPXUP;3635;09:21:14;0;50	06286;8	51854;0;0;61;
$GPXUP;3635;09:21:15;0;50	06299;8	51866;0;0;62;
$GPXUP;3635;09:21:16;0;50	06312;8	5188;0;0;62;
$GPXUP;3635;09:21:17;0;50	06325;8	51894;0;0;63;
$GPXUP;3635;09:21:18;0;50	06338;8	51909;0;0;66;
$GPXUP;3635;09:21:19;0;50	06352;8	51923;0;0;67;
$GPXUP;3635;09:21:20;0;50	06365;8	51939;0;0;65;
$GPXUP;3635;09:21:21;0;50	06372;8	51959;0;0;59;
$GPXUP;3635;09:21:22;0;50	06375;8	51982;0;0;62;
$GPXUP;3635;09:21:23;0;50	06375;8	52008;0;0;66;
$GPXUP;3635;09:21:24;0;50	06376;8	52034;0;0;65;
$GPXUP;3635;09:21:25;0;50	06379;8	52058;0;0;61;
$GPXUP;3635;09:21:26;0;50	06386;8	52079;0;0;59;
$GPXUP;3635;09:21:27;0;50	06395;8	52097;0;0;59;
$GPXUP;3635;09:21:28;0;50	06406;8	52113;0;0;60;
$GPXUP;3635;09:21:29;0;50	06416;8	52129;0;0;58;
$GPXUP;3635;09:21:30;0;50	06425;8	52147;0;0;54;
$GPXUP;3635;09:21:31;0;50	0643;8	52166;0;0;56;
$GPXUP;3635;09:21:32;0;50	06435;8	52187;0;0;58;
$GPXUP;3635;09:21:33;0;50	0644;8	52207;0;0;56;
$GPXUP;3635;09:21:34;0;50	06447;8	52225;0;0;51;
$GPXUP;3635;09:21:35;0;50	06455;8	52242;0;0;52;
$GPXUP;3635;09:21:36;0;50	06463;8	52259;0;0;55;
$GPXUP;3635;09:21:37;0;50	0647;8	52277;0;0;56;
$GPXUP;3635;09:21:38;0;50	06476;8	52296;0;0;55;
$GPXUP;3635;09:21:39;0;50	06483;8	52315;0;0;56;
$GPXUP;3635;09:21:40;0;50	0649;8	52333;0;0;54;
$GPXUP;3635;09:21:41;0;50	06498;8	5235;0;0;54;
$GPXUP;3635;09:21:42;0;50	06506;8	52365;0;0;49;
$GPXUP;3635;09:21:43;0;50	06516;8	52377;0;0;49;
$GPXUP;3635;09:21:44;0;50	06528;8	52385;0;0;53;
$GPXUP;3635;09:21:45;0;50	06541;8	52394;0;0;55;
$GPXUP;3635;09:21:46;0;50	06553;8	52404;0;0;56;
$GPXUP;3635;09:21:47;0;50	06564;8	52418;0;0;55;
$GPXUP;3635;09:21:48;0;50	06571;8	52435;0;0;53;
$GPXUP;3635;09:21:49;0;50	06574;8	52455;0;0;52;
$GPXUP;3635;09:21:50;0;50	06574;8	52476;0;0;54;
$GPXUP;3635;09:21:51;0;50	06574;8	52497;0;0;54;
$GPXUP;3635;09:21:52;0;50	06574;8	52518;0;0;54;
$GPXUP;3635;09:21:53;0;50	06576;8	52539;0;0;54;
$GPXUP;3635;09:21:54;0;50	06578;8	5256;0;0;53;
$GPXUP;3635;09:21:55;0;50	0658;8	5258;0;0;53;
$GPXUP;3635;09:21:56;0;50	06582;8	52601;0;0;55;
$GPXUP;3635;09:21:57;0;50	06582;8	52622;0;0;55;
$GPXUP;3635;09:21:58;0;50	06583;8	52643;0;0;52;
$GPXUP;3635;09:21:59;0;50	06586;8	52662;0;0;51;
$GPXUP;3635;09:22:00;0;50	06593;8	52679;0;0;52;
$GPXUP;3635;09:22:01;0;50	06602;8	52695;0;0;54;
$GPXUP;3635;09:22:02;0;50	0661;8	52711;0;0;55;
$GPXUP;3635;09:22:03;0;50	06619;8	52728;0;0;54;
$GPXUP;3635;09:22:04;0;50	06627;8	52745;0;0;56;
$GPXUP;3635;09:22:05;0;50	06634;8	52764;0;0;57;
$GPXUP;3635;09:22:06;0;50	06642;8	52783;0;0;58;
$GPXUP;3635;09:22:07;0;50	06649;8	52802;0;0;58;
$GPXUP;3635;09:22:08;0;50	06657;8	52821;0;0;59;
$GPXUP;3635;09:22:09;0;50	06667;8	52839;0;0;60;
$GPXUP;3635;09:22:10;0;50	06677;8	52857;0;0;59;
$GPXUP;3635;09:22:11;0;50	06686;8	52875;0;0;59;
$GPXUP;3635;09:22:12;0;50	06694;8	52893;0;0;57;
$GPXUP;3635;09:22:13;0;50	06701;8	52911;0;0;53;
$GPXUP;3635;09:22:14;0;50	06709;8	52928;0;0;54;
$GPXUP;3635;09:22:15;0;50	06718;8	52943;0;0;54;
$GPXUP;3635;09:22:16;0;50	06728;8	52957;0;0;53;
$GPXUP;3635;09:22:17;0;50	06737;8	52971;0;0;53;
$GPXUP;3635;09:22:18;0;50	06746;8	52987;0;0;54;
$GPXUP;3635;09:22:19;0;50	06752;8	53005;0;0;54;
$GPXUP;3635;09:22:20;0;50	06757;8	53026;0;0;59;
$GPXUP;3635;09:22:21;0;50	0676;8	53049;0;0;60;
$GPXUP;3635;09:22:22;0;50	06763;8	53072;0;0;60;
$GPXUP;3635;09:22:23;0;50	06767;8	53094;0;0;60;
$GPXUP;3635;09:22:24;0;50	06774;8	53115;0;0;60;
$GPXUP;3635;09:22:25;0;50	06783;8	53134;0;0;61;
$GPXUP;3635;09:22:26;0;50	06793;8	53151;0;0;62;
$GPXUP;3635;09:22:27;0;50	06806;8	53167;0;0;63;
$GPXUP;3635;09:22:28;0;50	06818;8	53181;0;0;63;
$GPXUP;3635;09:22:29;0;50	0683;8	53196;0;0;63;
$GPXUP;3635;09:22:30;0;50	06842;8	53213;0;0;63;
$GPXUP;3635;09:22:31;0;50	06852;8	53231;0;0;63;
$GPXUP;3635;09:22:32;0;50	0686;8	53251;0;0;60;
$GPXUP;3635;09:22:33;0;50	06867;8	53272;0;0;58;
$GPXUP;3635;09:22:34;0;50	06871;8	53293;0;0;58;
$GPXUP;3635;09:22:35;0;50	06874;8	53315;0;0;59;
$GPXUP;3635;09:22:36;0;50	06878;8	53337;0;0;60;
$GPXUP;3635;09:22:37;0;50	06884;8	53359;0;0;60;
$GPXUP;3635;09:22:38;0;50	06891;8	5338;0;0;60;
$GPXUP;3635;09:22:39;0;50	06897;8	53401;0;0;61;
$GPXUP;3635;09:22:40;0;50	06902;8	53424;0;0;62;
$GPXUP;3635;09:22:41;0;50	06905;8	53447;0;0;62;
$GPXUP;3635;09:22:42;0;50	06907;8	53471;0;0;62;
$GPXUP;3635;09:22:43;0;50	06909;8	53494;0;0;60;
$GPXUP;3635;09:22:44;0;50	06913;8	53516;0;0;58;
$GPXUP;3635;09:22:45;0;50	06918;8	53537;0;0;58;
$GPXUP;3635;09:22:46;0;50	06924;8	53557;0;0;58;
$GPXUP;3635;09:22:47;0;50	06928;8	53579;0;0;58;
$GPXUP;3635;09:22:48;0;50	06932;8	53601;0;0;59;
$GPXUP;3635;09:22:49;0;50	06933;8	53624;0;0;59;
$GPXUP;3635;09:22:50;0;50	06934;8	53647;0;0;61;
$GPXUP;3635;09:22:51;0;50	06936;8	5367;0;0;59;
$GPXUP;3635;09:22:52;0;50	0694;8	53692;0;0;58;
$GPXUP;3635;09:22:53;0;50	06943;8	53714;0;0;58;
$GPXUP;3635;09:22:54;0;50	06946;8	53736;0;0;59;
$GPXUP;3635;09:22:55;0;50	0695;8	53758;0;0;59;
$GPXUP;3635;09:22:56;0;50	06956;8	53779;0;0;59;
$GPXUP;3635;09:22:57;0;50	06965;8	53797;0;0;60;
$GPXUP;3635;09:22:58;0;50	06976;8	53813;0;0;62;
$GPXUP;3635;09:22:59;0;50	06988;8	53828;0;0;60;
$GPXUP;3635;09:23:00;0;50	06998;8	53842;0;0;55;
$GPXUP;3635;09:23:01;0;50	07007;8	53856;0;0;49;
$GPXUP;3635;09:23:02;0;50	07014;8	53872;0;0;47;
$GPXUP;3635;09:23:03;0;50	07018;8	53889;0;0;49;
$GPXUP;3635;09:23:04;0;50	07018;8	53908;0;0;50;
$GPXUP;3635;09:23:05;0;50	07017;8	53929;0;0;54;
$GPXUP;3635;09:23:06;0;50	07017;8	5395;0;0;55;
$GPXUP;3635;09:23:07;0;50	07019;8	5397;0;0;51;
$GPXUP;3635;09:23:08;0;50	07028;8	53987;0;0;52;
$GPXUP;3635;09:23:09;0;50	07038;8	54002;0;0;54;
$GPXUP;3635;09:23:10;0;50	07049;8	54016;0;0;51;
$GPXUP;3635;09:23:11;0;50	07058;8	54029;0;0;50;
$GPXUP;3635;09:23:12;0;50	07067;8	54044;0;0;50;
$GPXUP;3635;09:23:13;0;50	07074;8	54061;0;0;51;
$GPXUP;3635;09:23:14;0;50	07078;8	54081;0;0;55;
$GPXUP;3635;09:23:15;0;50	07081;8	54102;0;0;55;
$GPXUP;3635;09:23:16;0;50	07082;8	54123;0;0;54;
$GPXUP;3635;09:23:17;0;50	07081;8	54144;0;0;56;
$GPXUP;3635;09:23:18;0;50	07079;8	54166;0;0;59;
$GPXUP;3635;09:23:19;0;50	07078;8	54189;0;0;60;
$GPXUP;3635;09:23:20;0;50	07081;8	54211;0;0;55;
$GPXUP;3635;09:23:21;0;50	07086;8	5423;0;0;52;
$GPXUP;3635;09:23:22;0;50	07092;8	54248;0;0;51;
$GPXUP;3635;09:23:23;0;50	07097;8	54266;0;0;51;
$GPXUP;3635;09:23:24;0;50	07099;8	54286;0;0;52;
$GPXUP;3635;09:23:25;0;50	07098;8	54308;0;0;56;
$GPXUP;3635;09:23:26;0;50	07097;8	5433;0;0;57;
$GPXUP;3635;09:23:27;0;50	07098;8	54351;0;0;55;
$GPXUP;3635;09:23:28;0;50	071;8	5437;0;0;45;
$GPXUP;3635;09:23:29;0;50	07105;8	54386;0;0;44;
$GPXUP;3635;09:23:30;0;50	07112;8	544;0;0;46;
$GPXUP;3635;09:23:31;0;50	07119;8	54414;0;0;43;
$GPXUP;3635;09:23:32;0;50	07124;8	5443;0;0;46;
$GPXUP;3635;09:23:33;0;50	07128;8	5445;0;0;54;
$GPXUP;3635;09:23:34;0;50	07132;8	54471;0;0;57;
$GPXUP;3635;09:23:35;0;50	07136;8	54493;0;0;57;
$GPXUP;3635;09:23:36;0;50	0714;8	54515;0;0;57;
$GPXUP;3635;09:23:37;0;50	07142;8	54536;0;0;57;
$GPXUP;3635;09:23:38;0;50	07144;8	54558;0;0;54;
$GPXUP;3635;09:23:39;0;50	07144;8	5458;0;0;56;
$GPXUP;3635;09:23:40;0;50	07144;8	54602;0;0;58;
$GPXUP;3635;09:23:41;0;50	07144;8	54625;0;0;59;
$GPXUP;3635;09:23:42;0;50	07143;8	54648;0;0;59;
$GPXUP;3635;09:23:43;0;50	07142;8	54671;0;0;59;
$GPXUP;3635;09:23:44;0;50	07144;8	54693;0;0;58;
$GPXUP;3635;09:23:45;0;50	07146;8	54715;0;0;55;
$GPXUP;3635;09:23:46;0;50	07149;8	54735;0;0;52;
$GPXUP;3635;09:23:47;0;50	07153;8	54754;0;0;51;
$GPXUP;3635;09:23:48;0;50	0716;8	5477;0;0;50;
$GPXUP;3635;09:23:49;0;50	07169;8	54784;0;0;50;
$GPXUP;3635;09:23:50;0;50	07179;8	54795;0;0;49;
$GPXUP;3635;09:23:51;0;50	0719;8	54805;0;0;51;
$GPXUP;3635;09:23:52;0;50	07201;8	54816;0;0;52;
$GPXUP;3635;09:23:53;0;50	07212;8	54828;0;0;55;
$GPXUP;3635;09:23:54;0;50	07221;8	54844;0;0;55;
$GPXUP;3635;09:23:55;0;50	0723;8	54861;0;0;56;
$GPXUP;3635;09:23:56;0;50	0724;8	54877;0;0;56;
$GPXUP;3635;09:23:57;0;50	0725;8	54893;0;0;57;
$GPXUP;3635;09:23:58;0;50	07259;8	5491;0;0;58;
$GPXUP;3635;09:23:59;0;50	07266;8	54928;0;0;56;
$GPXUP;3635;09:24:00;0;50	07272;8	54947;0;0;50;
$GPXUP;3635;09:24:01;0;50	07271;8	54965;0;0;44;
$GPXUP;3635;09:24:02;0;50	07262;8	54974;0;0;34;
$GPXUP;3635;09:24:03;0;50	07251;8	54972;0;0;27;
$GPXUP;3635;09:24:04;0;50	07242;8	54962;0;0;32;
$GPXUP;3635;09:24:05;0;50	07236;8	54955;0;0;30;
$GPXUP;3635;09:24:06;0;50	07235;8	54954;0;0;9;
$GPXUP;3635;09:24:07;0;50	07236;8	54953;0;0;2;
$GPXUP;3635;09:24:08;0;50	07236;8	54951;0;0;0;
$GPXUP;3635;09:24:09;0;50	07236;8	5495;0;0;0;
$GPXUP;3635;09:24:10;0;50	07236;8	5495;0;0;0;
$GPXUP;3635;09:24:11;0;50	07236;8	5495;0;0;0;
$GPXUP;3635;09:24:12;0;50	07236;8	5495;0;0;0;
$GPXUP;3635;09:24:13;0;50	07236;8	5495;0;0;0;
$GPXUP;3635;09:24:14;0;50	07236;8	5495;0;0;0;
$GPXUP;3635;09:24:15;0;50	07236;8	5495;0;0;0;
$GPXUP;3635;09:24:16;0;50	07236;8	5495;0;0;0;
$GPXUP;3635;09:24:17;0;50	07236;8	5495;0;0;0;
$GPXUP;3635;09:24:18;0;50	07236;8	5495;0;0;0;
$GPXUP;3635;09:24:19;0;50	07236;8	5495;0;0;0;
$GPXUP;3635;09:24:20;0;50	07236;8	5495;0;0;0;
$GPXUP;3635;09:24:21;0;50	07236;8	5495;0;0;0;
$GPXUP;3635;09:24:22;0;50	07236;8	5495;0;0;0;
$GPXUP;3635;09:24:23;0;50	07236;8	5495;0;0;0;
$GPXUP;3635;09:24:24;0;50	07236;8	5495;0;0;0;
$GPXUP;3635;09:24:25;0;50	07236;8	5495;0;0;0;
$GPXUP;3635;09:24:26;0;50	07236;8	5495;0;0;0;
$GPXUP;3635;09:24:27;0;50	07236;8	5495;0;0;0;
$GPXUP;3635;09:24:28;0;50	07236;8	5495;0;0;0;
$GPXUP;3635;09:24:29;0;50	07236;8	5495;0;0;0;
$GPXUP;3635;09:24:30;0;50	07236;8	5495;0;0;0;
$GPXUP;3635;09:24:31;0;50	07236;8	5495;0;0;0;
$GPXUP;3635;09:24:32;0;50	07236;8	5495;0;0;0;
$GPXUP;3635;09:24:33;0;50	07236;8	5495;0;0;0;
$GPXUP;3635;09:24:34;0;50	07236;8	5495;0;0;0;
$GPXUP;3635;09:24:35;0;50	07236;8	5495;0;0;0;
$GPXUP;3635;09:24:36;0;50	07236;8	5495;0;0;0;
$GPXUP;3635;09:24:37;0;50	07236;8	5495;0;0;0;
$GPXUP;3635;09:24:38;0;50	07236;8	5495;0;0;0;
$GPXUP;3635;09:24:39;0;50	07236;8	5495;0;0;0;
$GPXUP;3635;09:24:40;0;50	07236;8	5495;0;0;0;
$GPXUP;3635;09:24:41;0;50	07236;8	5495;0;0;0;
$GPXUP;3635;09:24:42;0;50	07236;8	5495;0;0;0;
$GPXUP;3635;09:24:43;0;50	07236;8	5495;0;0;0;
$GPXUP;3635;09:24:44;0;50	07236;8	5495;0;0;0;
$GPXUP;3635;09:24:45;0;50	07236;8	5495;0;0;0;
$GPXUP;3635;09:24:46;0;50	07236;8	5495;0;0;0;
$GPXUP;3635;09:24:47;0;50	07236;8	5495;0;0;0;
$GPXUP;3635;09:24:48;0;50	07236;8	5495;0;0;0;
$GPXUP;3635;09:24:49;0;50	07236;8	5495;0;0;0;
$GPXUP;3635;09:24:50;0;50	07236;8	5495;0;0;0;
$GPXUP;3635;09:24:51;0;50	07236;8	5495;0;0;0;
$GPXUP;3635;09:24:52;0;50	07236;8	5495;0;0;0;
$GPXUP;3635;09:24:53;0;50	07236;8	5495;0;0;0;
$GPXUP;3635;09:24:54;0;50	07236;8	5495;0;0;0;
$GPXUP;3635;09:24:55;0;50	07236;8	5495;0;0;0;
$GPXUP;3635;09:24:56;0;50	07236;8	5495;0;0;0;
$GPXUP;3635;09:24:57;0;50	07236;8	5495;0;0;0;
$GPXUP;3635;09:24:58;0;50	07236;8	5495;0;0;0;
$GPXUP;3635;09:24:59;0;50	07236;8	5495;0;0;0;
$GPXUP;3635;09:25:00;0;50	07236;8	5495;0;0;0;
$GPXUP;3635;09:25:01;0;50	07236;8	5495;0;0;0;
$GPXUP;3635;09:25:02;0;50	07236;8	5495;0;0;0;
$GPXUP;3635;09:25:03;0;50	07236;8	5495;0;0;0;
$GPXUP;3635;09:25:04;0;50	07236;8	5495;0;0;0;
$GPXUP;3635;09:25:05;0;50	07236;8	5495;0;0;0;
$GPXUP;3635;09:25:06;0;50	07236;8	5495;0;0;0;
$GPXUP;3635;09:25:07;0;50	07236;8	5495;0;0;0;
$GPXUP;3635;09:25:08;0;50	07236;8	5495;0;0;0;
$GPXUP;3635;09:25:09;0;50	07236;8	5495;0;0;0;
$GPXUP;3635;09:25:10;0;50	07236;8	5495;0;0;0;
$GPXUP;3635;09:25:11;0;50	07236;8	5495;0;0;0;
$GPXUP;3635;09:25:12;0;50	07236;8	5495;0;0;0;
$GPXUP;3635;09:25:13;0;50	07236;8	5495;0;0;0;
$GPXUP;3635;09:25:14;0;50	07236;8	5495;0;0;0;
$GPXUP;3635;09:25:15;0;50	07236;8	5495;0;0;0;
$GPXUP;3635;09:25:16;0;50	07236;8	5495;0;0;0;
$GPXUP;3635;09:25:17;0;50	07236;8	5495;0;0;0;
$GPXUP;3635;09:25:18;0;50	07236;8	5495;0;0;0;
$GPXUP;3635;09:25:19;0;50	07236;8	5495;0;0;0;
$GPXUP;3635;09:25:20;0;50	07236;8	5495;0;0;0;
$GPXUP;3635;09:25:21;0;50	07236;8	5495;0;0;0;
$GPXUP;3635;09:25:22;0;50	07236;8	5495;0;0;0;
$GPXUP;3635;09:25:23;0;50	07236;8	5495;0;0;0;
$GPXUP;3635;09:25:24;0;50	07236;8	5495;0;0;0;
$GPXUP;3635;09:25:25;0;50	07236;8	5495;0;0;0;
$GPXUP;3635;09:25:26;0;50	07236;8	5495;0;0;0;
$GPXUP;3635;09:25:27;0;50	07236;8	5495;0;0;0;
$GPXUP;3635;09:25:28;0;50	07236;8	5495;0;0;0;
$GPXUP;3635;09:25:29;0;50	07236;8	5495;0;0;0;
$GPXUP;3635;09:25:30;0;50	07236;8	5495;0;0;0;
$GPXUP;3635;09:25:31;0;50	07236;8	5495;0;0;0;
$GPXUP;3635;09:25:32;0;50	07236;8	5495;0;0;0;
$GPXUP;3635;09:25:33;0;50	07236;8	5495;0;0;0;
$GPXUP;3635;09:25:34;0;50	07236;8	5495;0;0;0;
$GPXUP;3635;09:25:35;0;50	07236;8	5495;0;0;0;
$GPXUP;3635;09:25:36;0;50	07236;8	5495;0;0;0;
$GPXUP;3635;09:25:37;0;50	07236;8	5495;0;0;0;
$GPXUP;3635;09:25:38;0;50	07236;8	5495;0;0;0;
$GPXUP;3635;09:25:39;0;50	07236;8	5495;0;0;0;
$GPXUP;3635;09:25:40;0;50	07236;8	5495;0;0;0;
$GPXUP;3635;09:25:41;0;50	07236;8	5495;0;0;0;
$GPXUP;3635;09:25:42;0;50	07236;8	5495;0;0;0;
$GPXUP;3635;09:25:43;0;50	07236;8	5495;0;0;0;
$GPXUP;3635;09:25:44;0;50	07236;8	5495;0;0;0;
$GPXUP;3635;09:25:45;0;50	07236;8	5495;0;0;0;
$GPXUP;3635;09:25:46;0;50	07236;8	5495;0;0;0;
$GPXUP;3635;09:25:47;0;50	07236;8	5495;0;0;0;
$GPXUP;3635;09:25:48;0;50	07236;8	5495;0;0;0;
$GPXUP;3635;09:25:49;0;50	07236;8	5495;0;0;0;
$GPXUP;3635;09:25:50;0;50	07236;8	5495;0;0;0;
$GPXUP;3635;09:25:51;0;50	07236;8	5495;0;0;0;
$GPXUP;3635;09:25:52;0;50	07236;8	5495;0;0;0;
$GPXUP;3635;09:25:53;0;50	07236;8	5495;0;0;0;
$GPXUP;3635;09:25:54;0;50	07236;8	5495;0;0;0;
$GPXUP;3635;09:25:55;0;50	07236;8	5495;0;0;0;
$GPXUP;3635;09:25:56;0;50	07236;8	5495;0;0;0;
$GPXUP;3635;09:25:57;0;50	07236;8	5495;0;0;0;
$GPXUP;3635;09:25:58;0;50	07236;8	5495;0;0;0;
$GPXUP;3635;09:25:59;0;50	07236;8	5495;0;0;0;
$GPXUP;3635;09:26:00;0;50	07236;8	5495;0;0;0;
$GPXUP;3635;09:26:01;0;50	07236;8	5495;0;0;0;
$GPXUP;3635;09:26:02;0;50	07236;8	5495;0;0;0;
$GPXUP;3635;09:26:03;0;50	07236;8	5495;0;0;0;
$GPXUP;3635;09:26:04;0;50	07236;8	5495;0;0;0;
$GPXUP;3635;09:26:05;0;50	07236;8	5495;0;0;0;
$GPXUP;3635;09:26:06;0;50	07236;8	5495;0;0;0;
$GPXUP;3635;09:26:07;0;50	07236;8	5495;0;0;0;
$GPXUP;3635;09:26:08;0;50	07236;8	5495;0;0;0;
$GPXUP;3635;09:26:09;0;50	07236;8	5495;0;0;0;
$GPXUP;3635;09:26:10;0;50	07236;8	5495;0;0;0;
$GPXUP;3635;09:26:11;0;50	07236;8	5495;0;0;0;
$GPXUP;3635;09:26:12;0;50	07236;8	5495;0;0;0;
$GPXUP;3635;09:26:13;0;50	07236;8	5495;0;0;0;
$GPXUP;3635;09:26:14;0;50	07236;8	5495;0;0;0;
$GPXUP;3635;09:26:15;0;50	07236;8	5495;0;0;0;
$GPXUP;3635;09:26:16;0;50	07236;8	5495;0;0;0;
$GPXUP;3635;09:26:17;0;50	07236;8	5495;0;0;0;
$GPXUP;3635;09:26:18;0;50	07236;8	5495;0;0;0;
$GPXUP;3635;09:26:19;0;50	07236;8	5495;0;0;0;
$GPXUP;3635;09:26:20;0;50	07236;8	5495;0;0;0;
$GPXUP;3635;09:26:21;0;50	07236;8	5495;0;0;0;
$GPXUP;3635;09:26:22;0;50	07236;8	5495;0;0;0;
$GPXUP;3635;09:26:23;0;50	07236;8	5495;0;0;0;
$GPXUP;3635;09:26:24;0;50	07236;8	5495;0;0;0;
$GPXUP;3635;09:26:25;0;50	07236;8	5495;0;0;0;
$GPXUP;3635;09:26:26;0;50	07236;8	5495;0;0;0;
$GPXUP;3635;09:26:27;0;50	07236;8	5495;0;0;0;
$GPXUP;3635;09:26:28;0;50	07236;8	5495;0;0;0;
$GPXUP;3635;09:26:29;0;50	07236;8	5495;0;0;0;
$GPXUP;3635;09:26:30;0;50	07236;8	5495;0;0;0;
$GPXUP;3635;09:26:31;0;50	07236;8	5495;0;0;0;
$GPXUP;3635;09:26:32;0;50	07236;8	5495;0;0;0;
$GPXUP;3635;09:26:33;0;50	07236;8	5495;0;0;0;
$GPXUP;3635;09:26:34;0;50	07236;8	5495;0;0;0;
$GPXUP;3635;09:26:35;0;50	07236;8	5495;0;0;0;
$GPXUP;3635;09:26:36;0;50	07236;8	5495;0;0;0;
$GPXUP;3635;09:26:37;0;50	07236;8	5495;0;0;0;
$GPXUP;3635;09:26:38;0;50	07236;8	5495;0;0;0;
$GPXUP;3635;09:26:39;0;50	07236;8	5495;0;0;0;
$GPXUP;3635;09:26:40;0;50	07236;8	5495;0;0;0;
$GPXUP;3635;09:26:41;0;50	07236;8	5495;0;0;0;
$GPXUP;3635;09:26:42;0;50	07236;8	5495;0;0;0;
$GPXUP;3635;09:26:43;0;50	07236;8	5495;0;0;0;
$GPXUP;3635;09:26:44;0;50	07236;8	5495;0;0;0;
$GPXUP;3635;09:26:45;0;50	07236;8	5495;0;0;0;
$GPXUP;3635;09:26:46;0;50	07236;8	5495;0;0;0;
$GPXUP;3635;09:26:47;0;50	07236;8	5495;0;0;0;
$GPXUP;3635;09:26:48;0;50	07236;8	5495;0;0;0;
$GPXUP;3635;09:26:49;0;50	07236;8	5495;0;0;0;
$GPXUP;3635;09:26:50;0;50	07236;8	5495;0;0;0;
$GPXUP;3635;09:26:51;0;50	07236;8	5495;0;0;0;
$GPXUP;3635;09:26:52;0;50	07236;8	5495;0;0;0;
$GPXUP;3635;09:26:53;0;50	07236;8	5495;0;0;0;
$GPXUP;3635;09:26:54;0;50	07236;8	5495;0;0;0;
$GPXUP;3635;09:26:55;0;50	07236;8	5495;0;0;0;
$GPXUP;3635;09:26:56;0;50	07236;8	5495;0;0;0;
$GPXUP;3635;09:26:57;0;50	07236;8	5495;0;0;0;
$GPXUP;3635;09:26:58;0;50	07236;8	5495;0;0;0;
$GPXUP;3635;09:26:59;0;50	07236;8	5495;0;0;0;
$GPXUP;3635;09:27:00;0;50	07236;8	5495;0;0;0;
$GPXUP;3635;09:27:01;0;50	07236;8	5495;0;0;0;
$GPXUP;3635;09:27:02;0;50	07236;8	5495;0;0;0;
$GPXUP;3635;09:27:03;0;50	07236;8	5495;0;0;0;
$GPXUP;3635;09:27:04;0;50	07236;8	5495;0;0;0;
$GPXUP;3635;09:27:05;0;50	07236;8	5495;0;0;0;
$GPXUP;3635;09:27:06;0;50	07236;8	5495;0;0;0;
$GPXUP;3635;09:27:07;0;50	07236;8	5495;0;0;0;
$GPXUP;3635;09:27:08;0;50	07236;8	5495;0;0;0;
$GPXUP;3635;09:27:09;0;50	07236;8	5495;0;0;0;
$GPXUP;3635;09:27:10;0;50	07236;8	5495;0;0;0;
$GPXUP;3635;09:27:11;0;50	07236;8	5495;0;0;0;
$GPXUP;3635;09:27:12;0;50	07236;8	5495;0;0;0;
$GPXUP;3635;09:27:13;0;50	07236;8	5495;0;0;0;
$GPXUP;3635;09:27:14;0;50	07236;8	5495;0;0;0;
$GPXUP;3635;09:27:15;0;50	07236;8	5495;0;0;0;
$GPXUP;3635;09:27:16;0;50	07236;8	5495;0;0;0;
$GPXUP;3635;09:27:17;0;50	07236;8	5495;0;0;0;
$GPXUP;3635;09:27:18;0;50	07236;8	5495;0;0;0;
$GPXUP;3635;09:27:19;0;50	07236;8	5495;0;0;0;
$GPXUP;3635;09:27:20;0;50	07236;8	5495;0;0;0;
$GPXUP;3635;09:27:21;0;50	07236;8	5495;0;0;0;
$GPXUP;3635;09:27:22;0;50	07236;8	5495;0;0;0;
$GPXUP;3635;09:27:23;0;50	07236;8	5495;0;0;0;
$GPXUP;3635;09:27:24;0;50	07236;8	5495;0;0;0;
$GPXUP;3635;09:27:25;0;50	07236;8	5495;0;0;0;
$GPXUP;3635;09:27:26;0;50	07236;8	5495;0;0;0;
$GPXUP;3635;09:27:27;0;50	07236;8	5495;0;0;0;
$GPXUP;3635;09:27:28;0;50	07236;8	5495;0;0;0;
$GPXUP;3635;09:27:29;0;50	07236;8	5495;0;0;0;
$GPXUP;3635;09:27:30;0;50	07236;8	5495;0;0;0;
$GPXUP;3635;09:27:31;0;50	07236;8	5495;0;0;0;
$GPXUP;3635;09:27:32;0;50	07236;8	5495;0;0;0;
$GPXUP;3635;09:27:33;0;50	07236;8	5495;0;0;0;
$GPXUP;3635;09:27:34;0;50	07236;8	5495;0;0;0;
$GPXUP;3635;09:27:35;0;50	07236;8	5495;0;0;0;
$GPXUP;3635;09:27:36;0;50	07236;8	5495;0;0;0;
$GPXUP;3635;09:27:37;0;50	07236;8	5495;0;0;0;
$GPXUP;3635;09:27:38;0;50	07236;8	5495;0;0;0;
$GPXUP;3635;09:27:39;0;50	07236;8	5495;0;0;0;
$GPXUP;3635;09:27:40;0;50	07236;8	5495;0;0;0;
$GPXUP;3635;09:27:41;0;50	07236;8	5495;0;0;0;
$GPXUP;3635;09:27:42;0;50	07236;8	5495;0;0;0;
$GPXUP;3635;09:27:43;0;50	07236;8	5495;0;0;0;
$GPXUP;3635;09:27:44;0;50	07236;8	5495;0;0;0;
$GPXUP;3635;09:27:45;0;50	07236;8	5495;0;0;0;
$GPXUP;3635;09:27:46;0;50	07236;8	5495;0;0;0;
$GPXUP;3635;09:27:47;0;50	07236;8	5495;0;0;0;
$GPXUP;3635;09:27:48;0;50	07236;8	5495;0;0;0;
$GPXUP;3635;09:27:49;0;50	07236;8	5495;0;0;0;
$GPXUP;3635;09:27:50;0;50	07236;8	5495;0;0;0;
$GPXUP;3635;09:27:51;0;50	07236;8	5495;0;0;0;
$GPXUP;3635;09:27:52;0;50	07236;8	5495;0;0;0;
$GPXUP;3635;09:27:53;0;50	07236;8	5495;0;0;0;
$GPXUP;3635;09:27:54;0;50	07236;8	5495;0;0;0;
$GPXUP;3635;09:27:55;0;50	07236;8	5495;0;0;0;
$GPXUP;3635;09:27:56;0;50	07236;8	5495;0;0;0;
$GPXUP;3635;09:27:57;0;50	07236;8	5495;0;0;0;
$GPXUP;3635;09:27:58;0;50	07236;8	5495;0;0;0;
$GPXUP;3635;09:27:59;0;50	07236;8	5495;0;0;0;
$GPXUP;3635;09:28:00;0;50	07236;8	5495;0;0;0;
$GPXUP;3635;09:28:01;0;50	07236;8	5495;0;0;0;
$GPXUP;3635;09:28:02;0;50	07236;8	5495;0;0;0;
$GPXUP;3635;09:28:03;0;50	07236;8	5495;0;0;0;
$GPXUP;3635;09:28:04;0;50	07236;8	5495;0;0;0;
$GPXUP;3635;09:28:05;0;50	07236;8	5495;0;0;0;
$GPXUP;3635;09:28:06;0;50	07236;8	5495;0;0;0;
$GPXUP;3635;09:28:07;0;50	07236;8	5495;0;0;0;
$GPXUP;3635;09:28:08;0;50	07236;8	5495;0;0;0;
$GPXUP;3635;09:28:09;0;50	07236;8	5495;0;0;0;
$GPXUP;3635;09:28:10;0;50	07236;8	5495;0;0;0;
$GPXUP;3635;09:28:11;0;50	07236;8	5495;0;0;0;
$GPXUP;3635;09:28:12;0;50	07236;8	5495;0;0;0;
$GPXUP;3635;09:28:13;0;50	07236;8	5495;0;0;0;
$GPXUP;3635;09:28:14;0;50	07236;8	5495;0;0;0;
$GPXUP;3635;09:28:15;0;50	07236;8	5495;0;0;0;
$GPXUP;3635;09:28:16;0;50	07236;8	5495;0;0;0;
$GPXUP;3635;09:28:17;0;50	07236;8	5495;0;0;0;
$GPXUP;3635;09:28:18;0;50	07236;8	5495;0;0;0;
$GPXUP;3635;09:28:19;0;50	07236;8	5495;0;0;0;
$GPXUP;3635;09:28:20;0;50	07236;8	5495;0;0;0;
$GPXUP;3635;09:28:21;0;50	07236;8	5495;0;0;0;
$GPXUP;3635;09:28:22;0;50	07236;8	5495;0;0;0;
$GPXUP;3635;09:28:23;0;50	07236;8	5495;0;0;0;
$GPXUP;3635;09:28:24;0;50	07236;8	5495;0;0;0;
$GPXUP;3635;09:28:25;0;50	07236;8	5495;0;0;0;
$GPXUP;3635;09:28:26;0;50	07236;8	5495;0;0;0;
$GPXUP;3635;09:28:27;0;50	07236;8	5495;0;0;0;
$GPXUP;3635;09:28:28;0;50	07236;8	5495;0;0;0;
$GPXUP;3635;09:28:29;0;50	07236;8	5495;0;0;0;
$GPXUP;3635;09:28:30;0;50	07236;8	5495;0;0;0;
$GPXUP;3635;09:28:31;0;50	07236;8	5495;0;0;0;
$GPXUP;3635;09:28:32;0;50	07236;8	5495;0;0;0;
$GPXUP;3635;09:28:33;0;50	07236;8	5495;0;0;0;
$GPXUP;3635;09:28:34;0;50	07236;8	5495;0;0;0;
$GPXUP;3635;09:28:35;0;50	07236;8	5495;0;0;0;
$GPXUP;3635;09:28:36;0;50	07236;8	5495;0;0;0;
$GPXUP;3635;09:28:37;0;50	07236;8	5495;0;0;0;
$GPXUP;3635;09:28:38;0;50	07236;8	5495;0;0;0;
$GPXUP;3635;09:28:39;0;50	07236;8	5495;0;0;0;
$GPXUP;3635;09:28:40;0;50	07236;8	5495;0;0;0;
$GPXUP;3635;09:28:41;0;50	07236;8	5495;0;0;0;
$GPXUP;3635;09:28:42;0;50	07236;8	5495;0;0;0;
$GPXUP;3635;09:28:43;0;50	07236;8	5495;0;0;0;
$GPXUP;3635;09:28:44;0;50	07236;8	5495;0;0;0;
$GPXUP;3635;09:28:45;0;50	07236;8	5495;0;0;0;
$GPXUP;3635;09:28:46;0;50	07236;8	5495;0;0;0;
$GPXUP;3635;09:28:47;0;50	07236;8	5495;0;0;0;
$GPXUP;3635;09:28:48;0;50	07236;8	5495;0;0;0;
$GPXUP;3635;09:28:49;0;50	07236;8	5495;0;0;0;
$GPXUP;3635;09:28:50;0;50	07236;8	5495;0;0;0;
$GPXUP;3635;09:28:51;0;50	07236;8	5495;0;0;0;
$GPXUP;3635;09:28:52;0;50	07236;8	5495;0;0;0;
$GPXUP;3635;09:28:53;0;50	07236;8	5495;0;0;0;
$GPXUP;3635;09:28:54;0;50	07236;8	5495;0;0;0;
$GPXUP;3635;09:28:55;0;50	07236;8	5495;0;0;0;
$GPXUP;3635;09:28:56;0;50	07236;8	5495;0;0;0;
$GPXUP;3635;09:28:57;0;50	07236;8	5495;0;0;0;
$GPXUP;3635;09:28:58;0;50	07236;8	5495;0;0;0;
$GPXUP;3635;09:28:59;0;50	07236;8	5495;0;0;0;
$GPXUP;3635;09:29:00;0;50	07236;8	5495;0;0;0;
$GPXUP;3635;09:29:01;0;50	07236;8	5495;0;0;0;
$GPXUP;3635;09:29:02;0;50	07236;8	5495;0;0;0;
$GPXUP;3635;09:29:03;0;50	07236;8	5495;0;0;0;
$GPXUP;3635;09:29:04;0;50	07236;8	5495;0;0;0;
$GPXUP;3635;09:29:05;0;50	07236;8	5495;0;0;0;
$GPXUP;3635;09:29:06;0;50	07236;8	5495;0;0;0;
$GPXUP;3635;09:29:07;0;50	07236;8	5495;0;0;0;
$GPXUP;3635;09:29:08;0;50	07236;8	5495;0;0;0;
$GPXUP;3635;09:29:09;0;50	07236;8	5495;0;0;0;
$GPXUP;3635;09:29:10;0;50	07236;8	5495;0;0;0;
$GPXUP;3635;09:29:11;0;50	07236;8	5495;0;0;0;
$GPXUP;3635;09:29:12;0;50	07236;8	5495;0;0;0;
$GPXUP;3635;09:29:13;0;50	07236;8	5495;0;0;0;
$GPXUP;3635;09:29:14;0;50	07236;8	5495;0;0;0;
$GPXUP;3635;09:29:15;0;50	07236;8	5495;0;0;0;
$GPXUP;3635;09:29:16;0;50	07236;8	5495;0;0;0;
$GPXUP;3635;09:29:17;0;50	07236;8	5495;0;0;0;
$GPXUP;3635;09:29:18;0;50	07236;8	5495;0;0;0;
$GPXUP;3635;09:29:19;0;50	07236;8	5495;0;0;0;
$GPXUP;3635;09:29:20;0;50	07236;8	5495;0;0;0;
$GPXUP;3635;09:29:21;0;50	07236;8	5495;0;0;0;
$GPXUP;3635;09:29:22;0;50	07236;8	5495;0;0;0;
$GPXUP;3635;09:29:23;0;50	07236;8	5495;0;0;0;
$GPXUP;3635;09:29:24;0;50	07236;8	5495;0;0;0;
$GPXUP;3635;09:29:25;0;50	07236;8	5495;0;0;0;
$GPXUP;3635;09:29:26;0;50	07236;8	5495;0;0;0;
$GPXUP;3635;09:29:27;0;50	07236;8	5495;0;0;0;
$GPXUP;3635;09:29:28;0;50	07236;8	5495;0;0;0;
$GPXUP;3635;09:29:29;0;50	07236;8	5495;0;0;0;
$GPXUP;3635;09:29:30;0;50	07236;8	5495;0;0;0;
$GPXUP;3635;09:29:31;0;50	07236;8	5495;0;0;0;
$GPXUP;3635;09:29:32;0;50	07236;8	5495;0;0;0;
$GPXUP;3635;09:29:33;0;50	07236;8	5495;0;0;0;
$GPXUP;3635;09:29:34;0;50	07236;8	5495;0;0;0;
$GPXUP;3635;09:29:35;0;50	07236;8	5495;0;0;0;
$GPXUP;3635;09:29:36;0;50	07236;8	5495;0;0;0;
$GPXUP;3635;09:29:37;0;50	07236;8	5495;0;0;0;
$GPXUP;3635;09:29:38;0;50	07236;8	5495;0;0;0;
$GPXUP;3635;09:29:39;0;50	07236;8	5495;0;0;0;
$GPXUP;3635;09:29:40;0;50	07236;8	5495;0;0;0;
$GPXUP;3635;09:29:41;0;50	07236;8	5495;0;0;0;
$GPXUP;3635;09:29:42;0;50	07236;8	5495;0;0;0;
$GPXUP;3635;09:29:43;0;50	07236;8	5495;0;0;0;
$GPXUP;3635;09:29:44;0;50	07236;8	5495;0;0;0;
$GPXUP;3635;09:29:45;0;50	07236;8	5495;0;0;0;
$GPXUP;3635;09:29:46;0;50	07236;8	5495;0;0;0;
$GPXUP;3635;09:29:47;0;50	07236;8	5495;0;0;0;
$GPXUP;3635;09:29:48;0;50	07236;8	5495;0;0;0;
$GPXUP;3635;09:29:49;0;50	07236;8	5495;0;0;0;
$GPXUP;3635;09:29:50;0;50	07236;8	5495;0;0;0;
$GPXUP;3635;09:29:51;0;50	07236;8	5495;0;0;0;
$GPXUP;3635;09:29:52;0;50	07236;8	5495;0;0;0;
$GPXUP;3635;09:29:53;0;50	07236;8	5495;0;0;0;
$GPXUP;3635;09:29:54;0;50	07236;8	5495;0;0;0;
$GPXUP;3635;09:29:55;0;50	07236;8	5495;0;0;0;
$GPXUP;3635;09:29:56;0;50	07236;8	5495;0;0;0;
$GPXUP;3635;09:29:57;0;50	07236;8	5495;0;0;0;
[truncated: 1,307 more rows]
