# Supplementary material for: Pigeon Navigation: Different Routes Lead to Frankfurt
Source: PLoS One. 2014 Nov 12;9(11):e112439. doi: 10.1371/journal.pone.0112439 (PMC4229201; doi:10.1371/journal.pone.0112439)
Supplement: File S4 — Files containing the original track data and a ‘Read me’ explaining the data format. (ZIP) [file pone.0112439.s004.zip › S-LH/090818xup08_752.log]

$GPXUP;3649;06:22:57;0;49	60982;8	47009;0;0;0;
$GPXUP;3649;06:22:58;0;49	60981;8	47007;0;0;17;
$GPXUP;3649;06:22:59;0;49	60981;8	47002;0;0;11;
$GPXUP;3649;06:23:00;0;49	60984;8	46994;0;0;22;
$GPXUP;3649;06:23:01;0;49	6099;8	46982;0;0;33;
$GPXUP;3649;06:23:02;0;49	60993;8	46967;0;0;38;
$GPXUP;3649;06:23:03;0;49	60994;8	46952;0;0;39;
$GPXUP;3649;06:23:04;0;49	60994;8	46936;0;0;40;
$GPXUP;3649;06:23:05;0;49	60993;8	4692;0;0;42;
$GPXUP;3649;06:23:06;0;49	60988;8	46906;0;0;41;
$GPXUP;3649;06:23:07;0;49	60981;8	46893;0;0;43;
$GPXUP;3649;06:23:08;0;49	60971;8	46885;0;0;40;
$GPXUP;3649;06:23:09;0;49	60959;8	46886;0;0;45;
$GPXUP;3649;06:23:10;0;49	60947;8	46891;0;0;49;
$GPXUP;3649;06:23:11;0;49	60936;8	46897;0;0;48;
$GPXUP;3649;06:23:12;0;49	60924;8	46904;0;0;48;
$GPXUP;3649;06:23:13;0;49	60915;8	46916;0;0;47;
$GPXUP;3649;06:23:14;0;49	60911;8	46932;0;0;46;
$GPXUP;3649;06:23:15;0;49	60913;8	46949;0;0;46;
$GPXUP;3649;06:23:16;0;49	60921;8	46961;0;0;44;
$GPXUP;3649;06:23:17;0;49	60931;8	46966;0;0;42;
$GPXUP;3649;06:23:18;0;49	60942;8	46968;0;0;41;
$GPXUP;3649;06:23:19;0;49	60952;8	4697;0;0;41;
$GPXUP;3649;06:23:20;0;49	60962;8	4697;0;0;39;
$GPXUP;3649;06:23:21;0;49	60972;8	46968;0;0;37;
$GPXUP;3649;06:23:22;0;49	6098;8	46961;0;0;35;
$GPXUP;3649;06:23:23;0;49	60982;8	46948;0;0;38;
$GPXUP;3649;06:23:24;0;49	60978;8	46934;0;0;43;
$GPXUP;3649;06:23:25;0;49	60972;8	46919;0;0;45;
$GPXUP;3649;06:23:26;0;49	60965;8	46906;0;0;45;
$GPXUP;3649;06:23:27;0;49	60956;8	46894;0;0;44;
$GPXUP;3649;06:23:28;0;49	60947;8	46884;0;0;46;
$GPXUP;3649;06:23:29;0;49	60938;8	46874;0;0;48;
$GPXUP;3649;06:23:30;0;49	60926;8	46867;0;0;48;
$GPXUP;3649;06:23:31;0;49	60915;8	46862;0;0;49;
$GPXUP;3649;06:23:32;0;49	60903;8	46856;0;0;52;
$GPXUP;3649;06:23:33;0;49	60891;8	46846;0;0;53;
$GPXUP;3649;06:23:34;0;49	6088;8	46836;0;0;53;
$GPXUP;3649;06:23:35;0;49	60868;8	46825;0;0;51;
$GPXUP;3649;06:23:36;0;49	60858;8	46814;0;0;49;
$GPXUP;3649;06:23:37;0;49	60849;8	46802;0;0;50;
$GPXUP;3649;06:23:38;0;49	60839;8	46789;0;0;51;
$GPXUP;3649;06:23:39;0;49	6083;8	46775;0;0;52;
$GPXUP;3649;06:23:40;0;49	60821;8	4676;0;0;52;
$GPXUP;3649;06:23:41;0;49	60811;8	46747;0;0;52;
$GPXUP;3649;06:23:42;0;49	60802;8	46734;0;0;50;
$GPXUP;3649;06:23:43;0;49	60794;8	46719;0;0;48;
$GPXUP;3649;06:23:44;0;49	60788;8	46703;0;0;47;
$GPXUP;3649;06:23:45;0;49	60782;8	46687;0;0;46;
$GPXUP;3649;06:23:46;0;49	60777;8	46672;0;0;46;
$GPXUP;3649;06:23:47;0;49	60771;8	46657;0;0;46;
$GPXUP;3649;06:23:48;0;49	60764;8	46641;0;0;51;
$GPXUP;3649;06:23:49;0;49	60758;8	46624;0;0;49;
$GPXUP;3649;06:23:50;0;49	60755;8	46605;0;0;48;
$GPXUP;3649;06:23:51;0;49	60753;8	46587;0;0;44;
$GPXUP;3649;06:23:52;0;49	60751;8	4657;0;0;44;
$GPXUP;3649;06:23:53;0;49	6075;8	46553;0;0;45;
$GPXUP;3649;06:23:54;0;49	6075;8	46535;0;0;44;
$GPXUP;3649;06:23:55;0;49	60749;8	46518;0;0;43;
$GPXUP;3649;06:23:56;0;49	60748;8	46502;0;0;41;
$GPXUP;3649;06:23:57;0;49	60749;8	46486;0;0;38;
$GPXUP;3649;06:23:58;0;49	60754;8	46475;0;0;36;
$GPXUP;3649;06:23:59;0;49	60762;8	46469;0;0;37;
$GPXUP;3649;06:24:00;0;49	60772;8	46469;0;0;38;
$GPXUP;3649;06:24:01;0;49	60782;8	46471;0;0;40;
$GPXUP;3649;06:24:02;0;49	60793;8	46472;0;0;41;
$GPXUP;3649;06:24:03;0;49	60803;8	46474;0;0;42;
$GPXUP;3649;06:24:04;0;49	60814;8	46474;0;0;41;
$GPXUP;3649;06:24:05;0;49	60824;8	46475;0;0;42;
$GPXUP;3649;06:24:06;0;49	60834;8	46482;0;0;42;
$GPXUP;3649;06:24:07;0;49	60841;8	46493;0;0;42;
$GPXUP;3649;06:24:08;0;49	60845;8	46509;0;0;43;
$GPXUP;3649;06:24:09;0;49	60845;8	46526;0;0;46;
$GPXUP;3649;06:24:10;0;49	60841;8	46544;0;0;49;
$GPXUP;3649;06:24:11;0;49	60833;8	4656;0;0;52;
$GPXUP;3649;06:24:12;0;49	60823;8	46574;0;0;51;
$GPXUP;3649;06:24:13;0;49	60814;8	46586;0;0;49;
$GPXUP;3649;06:24:14;0;49	60804;8	46598;0;0;49;
$GPXUP;3649;06:24:15;0;49	60793;8	46607;0;0;48;
$GPXUP;3649;06:24:16;0;49	60782;8	46617;0;0;51;
$GPXUP;3649;06:24:17;0;49	60771;8	46628;0;0;51;
$GPXUP;3649;06:24:18;0;49	60762;8	46642;0;0;52;
$GPXUP;3649;06:24:19;0;49	60755;8	46659;0;0;51;
$GPXUP;3649;06:24:20;0;49	60752;8	46678;0;0;51;
$GPXUP;3649;06:24:21;0;49	60752;8	46699;0;0;50;
$GPXUP;3649;06:24:22;0;49	60758;8	46716;0;0;47;
$GPXUP;3649;06:24:23;0;49	60767;8	46726;0;0;45;
$GPXUP;3649;06:24:24;0;49	60777;8	46725;0;0;44;
$GPXUP;3649;06:24:25;0;49	60786;8	46714;0;0;44;
$GPXUP;3649;06:24:26;0;49	60791;8	46699;0;0;46;
$GPXUP;3649;06:24:27;0;49	60795;8	46681;0;0;48;
$GPXUP;3649;06:24:28;0;49	60799;8	46664;0;0;49;
$GPXUP;3649;06:24:29;0;49	60804;8	46646;0;0;49;
$GPXUP;3649;06:24:30;0;49	60811;8	4663;0;0;51;
$GPXUP;3649;06:24:31;0;49	6082;8	46615;0;0;52;
$GPXUP;3649;06:24:32;0;49	6083;8	46602;0;0;54;
$GPXUP;3649;06:24:33;0;49	6084;8	46587;0;0;54;
$GPXUP;3649;06:24:34;0;49	60848;8	46569;0;0;55;
$GPXUP;3649;06:24:35;0;49	60854;8	46552;0;0;50;
$GPXUP;3649;06:24:36;0;49	60858;8	46535;0;0;45;
$GPXUP;3649;06:24:37;0;49	60861;8	46518;0;0;44;
$GPXUP;3649;06:24:38;0;49	60863;8	46502;0;0;43;
$GPXUP;3649;06:24:39;0;49	60868;8	46488;0;0;41;
$GPXUP;3649;06:24:40;0;49	60877;8	46478;0;0;42;
$GPXUP;3649;06:24:41;0;49	60887;8	46473;0;0;44;
$GPXUP;3649;06:24:42;0;49	60898;8	46468;0;0;44;
$GPXUP;3649;06:24:43;0;49	60908;8	46463;0;0;44;
$GPXUP;3649;06:24:44;0;49	60918;8	46458;0;0;43;
$GPXUP;3649;06:24:45;0;49	60929;8	46453;0;0;42;
$GPXUP;3649;06:24:46;0;49	60939;8	46448;0;0;41;
$GPXUP;3649;06:24:47;0;49	60949;8	46448;0;0;39;
$GPXUP;3649;06:24:48;0;49	60958;8	46452;0;0;40;
$GPXUP;3649;06:24:49;0;49	60967;8	4646;0;0;43;
$GPXUP;3649;06:24:50;0;49	60972;8	46476;0;0;47;
$GPXUP;3649;06:24:51;0;49	60973;8	46496;0;0;50;
$GPXUP;3649;06:24:52;0;49	6097;8	46516;0;0;51;
$GPXUP;3649;06:24:53;0;49	60965;8	46536;0;0;52;
$GPXUP;3649;06:24:54;0;49	60959;8	46555;0;0;52;
$GPXUP;3649;06:24:55;0;49	60954;8	46575;0;0;54;
$GPXUP;3649;06:24:56;0;49	6095;8	46596;0;0;54;
$GPXUP;3649;06:24:57;0;49	60944;8	46614;0;0;53;
$GPXUP;3649;06:24:58;0;49	60937;8	46632;0;0;53;
$GPXUP;3649;06:24:59;0;49	60929;8	46649;0;0;51;
$GPXUP;3649;06:25:00;0;49	60919;8	46662;0;0;52;
$GPXUP;3649;06:25:01;0;49	60908;8	46673;0;0;53;
$GPXUP;3649;06:25:02;0;49	60896;8	46684;0;0;54;
$GPXUP;3649;06:25:03;0;49	60885;8	46696;0;0;53;
$GPXUP;3649;06:25:04;0;49	60873;8	46706;0;0;52;
$GPXUP;3649;06:25:05;0;49	60861;8	46714;0;0;52;
$GPXUP;3649;06:25:06;0;49	60849;8	46717;0;0;51;
$GPXUP;3649;06:25:07;0;49	60836;8	46716;0;0;50;
$GPXUP;3649;06:25:08;0;49	60825;8	46708;0;0;49;
$GPXUP;3649;06:25:09;0;49	60816;8	46694;0;0;48;
$GPXUP;3649;06:25:10;0;49	60812;8	46677;0;0;48;
$GPXUP;3649;06:25:11;0;49	60809;8	46659;0;0;48;
$GPXUP;3649;06:25:12;0;49	60807;8	46641;0;0;47;
$GPXUP;3649;06:25:13;0;49	60806;8	46623;0;0;46;
$GPXUP;3649;06:25:14;0;49	60808;8	46605;0;0;45;
$GPXUP;3649;06:25:15;0;49	60812;8	46588;0;0;46;
$GPXUP;3649;06:25:16;0;49	60817;8	46572;0;0;46;
$GPXUP;3649;06:25:17;0;49	60821;8	46555;0;0;47;
$GPXUP;3649;06:25:18;0;49	60824;8	46537;0;0;49;
$GPXUP;3649;06:25:19;0;49	60827;8	46518;0;0;50;
$GPXUP;3649;06:25:20;0;49	60826;8	46499;0;0;51;
$GPXUP;3649;06:25:21;0;49	60823;8	46479;0;0;52;
$GPXUP;3649;06:25:22;0;49	60819;8	4646;0;0;53;
$GPXUP;3649;06:25:23;0;49	60816;8	4644;0;0;52;
$GPXUP;3649;06:25:24;0;49	60815;8	46421;0;0;47;
$GPXUP;3649;06:25:25;0;49	60819;8	46404;0;0;45;
$GPXUP;3649;06:25:26;0;49	60826;8	46391;0;0;46;
$GPXUP;3649;06:25:27;0;49	60837;8	46382;0;0;46;
$GPXUP;3649;06:25:28;0;49	60848;8	46377;0;0;46;
$GPXUP;3649;06:25:29;0;49	6086;8	46375;0;0;47;
$GPXUP;3649;06:25:30;0;49	60872;8	46374;0;0;50;
$GPXUP;3649;06:25:31;0;49	60885;8	46373;0;0;49;
$GPXUP;3649;06:25:32;0;49	60896;8	46367;0;0;48;
$GPXUP;3649;06:25:33;0;49	60906;8	46356;0;0;47;
$GPXUP;3649;06:25:34;0;49	60911;8	46341;0;0;46;
$GPXUP;3649;06:25:35;0;49	60912;8	46322;0;0;51;
$GPXUP;3649;06:25:36;0;49	60909;8	46303;0;0;55;
$GPXUP;3649;06:25:37;0;49	60903;8	46284;0;0;56;
$GPXUP;3649;06:25:38;0;49	60895;8	46266;0;0;56;
$GPXUP;3649;06:25:39;0;49	60886;8	46249;0;0;55;
$GPXUP;3649;06:25:40;0;49	60877;8	46232;0;0;54;
$GPXUP;3649;06:25:41;0;49	60869;8	46216;0;0;54;
$GPXUP;3649;06:25:42;0;49	60861;8	46199;0;0;54;
$GPXUP;3649;06:25:43;0;49	60855;8	46181;0;0;52;
$GPXUP;3649;06:25:44;0;49	60852;8	46162;0;0;49;
$GPXUP;3649;06:25:45;0;49	60852;8	46144;0;0;47;
$GPXUP;3649;06:25:46;0;49	60859;8	46129;0;0;44;
$GPXUP;3649;06:25:47;0;49	60869;8	4612;0;0;45;
$GPXUP;3649;06:25:48;0;49	6088;8	46117;0;0;45;
$GPXUP;3649;06:25:49;0;49	60891;8	4612;0;0;46;
$GPXUP;3649;06:25:50;0;49	609;8	46128;0;0;44;
$GPXUP;3649;06:25:51;0;49	60908;8	4614;0;0;43;
$GPXUP;3649;06:25:52;0;49	60911;8	46158;0;0;50;
$GPXUP;3649;06:25:53;0;49	60914;8	46178;0;0;51;
$GPXUP;3649;06:25:54;0;49	60918;8	46197;0;0;51;
$GPXUP;3649;06:25:55;0;49	60921;8	46217;0;0;51;
$GPXUP;3649;06:25:56;0;49	60923;8	46236;0;0;50;
$GPXUP;3649;06:25:57;0;49	60924;8	46256;0;0;51;
$GPXUP;3649;06:25:58;0;49	60925;8	46277;0;0;53;
$GPXUP;3649;06:25:59;0;49	60925;8	46298;0;0;56;
$GPXUP;3649;06:26:00;0;49	60925;8	4632;0;0;58;
$GPXUP;3649;06:26:01;0;49	60924;8	46343;0;0;58;
$GPXUP;3649;06:26:02;0;49	60924;8	46366;0;0;59;
$GPXUP;3649;06:26:03;0;49	60922;8	46388;0;0;56;
$GPXUP;3649;06:26:04;0;49	6092;8	46409;0;0;55;
$GPXUP;3649;06:26:05;0;49	60915;8	46429;0;0;55;
$GPXUP;3649;06:26:06;0;49	60908;8	46447;0;0;55;
$GPXUP;3649;06:26:07;0;49	60898;8	46463;0;0;56;
$GPXUP;3649;06:26:08;0;49	60887;8	46477;0;0;58;
$GPXUP;3649;06:26:09;0;49	60876;8	46493;0;0;57;
$GPXUP;3649;06:26:10;0;49	60866;8	4651;0;0;57;
$GPXUP;3649;06:26:11;0;49	60858;8	46528;0;0;58;
$GPXUP;3649;06:26:12;0;49	60852;8	46548;0;0;58;
$GPXUP;3649;06:26:13;0;49	60848;8	4657;0;0;59;
$GPXUP;3649;06:26:14;0;49	60843;8	46592;0;0;59;
$GPXUP;3649;06:26:15;0;49	60839;8	46614;0;0;59;
$GPXUP;3649;06:26:16;0;49	60837;8	46636;0;0;57;
$GPXUP;3649;06:26:17;0;49	60839;8	46658;0;0;54;
$GPXUP;3649;06:26:18;0;49	60842;8	46678;0;0;54;
$GPXUP;3649;06:26:19;0;49	60845;8	46698;0;0;52;
$GPXUP;3649;06:26:20;0;49	60847;8	46719;0;0;55;
$GPXUP;3649;06:26:21;0;49	60845;8	4674;0;0;52;
$GPXUP;3649;06:26:22;0;49	60843;8	4676;0;0;51;
$GPXUP;3649;06:26:23;0;49	6084;8	4678;0;0;54;
$GPXUP;3649;06:26:24;0;49	60837;8	468;0;0;56;
$GPXUP;3649;06:26:25;0;49	60832;8	4682;0;0;55;
$GPXUP;3649;06:26:26;0;49	60824;8	46838;0;0;56;
$GPXUP;3649;06:26:27;0;49	60815;8	46855;0;0;58;
$GPXUP;3649;06:26:28;0;49	60805;8	4687;0;0;53;
$GPXUP;3649;06:26:29;0;49	60796;8	46885;0;0;52;
$GPXUP;3649;06:26:30;0;49	60788;8	46901;0;0;54;
$GPXUP;3649;06:26:31;0;49	60782;8	4692;0;0;59;
$GPXUP;3649;06:26:32;0;49	60778;8	46942;0;0;58;
$GPXUP;3649;06:26:33;0;49	60776;8	46965;0;0;61;
$GPXUP;3649;06:26:34;0;49	60775;8	46986;0;0;53;
$GPXUP;3649;06:26:35;0;49	60774;8	47007;0;0;53;
$GPXUP;3649;06:26:36;0;49	60775;8	47028;0;0;53;
$GPXUP;3649;06:26:37;0;49	60775;8	47048;0;0;52;
$GPXUP;3649;06:26:38;0;49	60773;8	47068;0;0;53;
$GPXUP;3649;06:26:39;0;49	60768;8	47086;0;0;53;
$GPXUP;3649;06:26:40;0;49	60762;8	47104;0;0;52;
$GPXUP;3649;06:26:41;0;49	60758;8	47123;0;0;50;
$GPXUP;3649;06:26:42;0;49	60754;8	47142;0;0;56;
$GPXUP;3649;06:26:43;0;49	60746;8	4716;0;0;55;
$GPXUP;3649;06:26:44;0;49	60737;8	47176;0;0;55;
$GPXUP;3649;06:26:45;0;49	60725;8	47187;0;0;56;
$GPXUP;3649;06:26:46;0;49	60711;8	47193;0;0;61;
$GPXUP;3649;06:26:47;0;49	60696;8	47192;0;0;62;
$GPXUP;3649;06:26:48;0;49	60682;8	47185;0;0;57;
$GPXUP;3649;06:26:49;0;49	6067;8	47173;0;0;55;
$GPXUP;3649;06:26:50;0;49	60659;8	47161;0;0;54;
$GPXUP;3649;06:26:51;0;49	60648;8	4715;0;0;53;
$GPXUP;3649;06:26:52;0;49	60636;8	4714;0;0;53;
$GPXUP;3649;06:26:53;0;49	60624;8	47132;0;0;53;
$GPXUP;3649;06:26:54;0;49	60612;8	47122;0;0;53;
$GPXUP;3649;06:26:55;0;49	606;8	47113;0;0;54;
$GPXUP;3649;06:26:56;0;49	60589;8	47101;0;0;53;
$GPXUP;3649;06:26:57;0;49	6058;8	47086;0;0;51;
$GPXUP;3649;06:26:58;0;49	60575;8	47068;0;0;50;
$GPXUP;3649;06:26:59;0;49	60575;8	4705;0;0;43;
$GPXUP;3649;06:27:00;0;49	60583;8	47035;0;0;43;
$GPXUP;3649;06:27:01;0;49	60593;8	47025;0;0;43;
$GPXUP;3649;06:27:02;0;49	60602;8	47015;0;0;44;
$GPXUP;3649;06:27:03;0;49	6061;8	47002;0;0;47;
$GPXUP;3649;06:27:04;0;49	60616;8	46984;0;0;50;
$GPXUP;3649;06:27:05;0;49	60619;8	46965;0;0;54;
$GPXUP;3649;06:27:06;0;49	60621;8	46944;0;0;55;
$GPXUP;3649;06:27:07;0;49	60622;8	46922;0;0;55;
$GPXUP;3649;06:27:08;0;49	60621;8	46901;0;0;55;
$GPXUP;3649;06:27:09;0;49	6062;8	4688;0;0;52;
$GPXUP;3649;06:27:10;0;49	60622;8	4686;0;0;50;
$GPXUP;3649;06:27:11;0;49	60627;8	46845;0;0;41;
$GPXUP;3649;06:27:12;0;49	60637;8	46838;0;0;44;
$GPXUP;3649;06:27:13;0;49	60648;8	46838;0;0;45;
$GPXUP;3649;06:27:14;0;49	60659;8	46844;0;0;47;
$GPXUP;3649;06:27:15;0;49	60669;8	46855;0;0;50;
$GPXUP;3649;06:27:16;0;49	60676;8	4687;0;0;47;
$GPXUP;3649;06:27:17;0;49	60679;8	46891;0;0;50;
$GPXUP;3649;06:27:18;0;49	60678;8	46913;0;0;52;
$GPXUP;3649;06:27:19;0;49	60676;8	46935;0;0;55;
$GPXUP;3649;06:27:20;0;49	60674;8	46957;0;0;54;
$GPXUP;3649;06:27:21;0;49	60673;8	46979;0;0;53;
$GPXUP;3649;06:27:22;0;49	60676;8	46998;0;0;49;
$GPXUP;3649;06:27:23;0;49	60682;8	47015;0;0;48;
$GPXUP;3649;06:27:24;0;49	60691;8	47027;0;0;47;
$GPXUP;3649;06:27:25;0;49	60701;8	47036;0;0;47;
$GPXUP;3649;06:27:26;0;49	60712;8	47044;0;0;46;
$GPXUP;3649;06:27:27;0;49	60723;8	47048;0;0;45;
$GPXUP;3649;06:27:28;0;49	60734;8	4705;0;0;44;
$GPXUP;3649;06:27:29;0;49	60746;8	47048;0;0;44;
$GPXUP;3649;06:27:30;0;49	60756;8	47048;0;0;43;
$GPXUP;3649;06:27:31;0;49	60767;8	47048;0;0;41;
$GPXUP;3649;06:27:32;0;49	60777;8	47045;0;0;41;
$GPXUP;3649;06:27:33;0;49	60787;8	47041;0;0;41;
$GPXUP;3649;06:27:34;0;49	60797;8	47035;0;0;42;
$GPXUP;3649;06:27:35;0;49	60807;8	47028;0;0;43;
$GPXUP;3649;06:27:36;0;49	60816;8	47021;0;0;43;
$GPXUP;3649;06:27:37;0;49	60826;8	47014;0;0;42;
$GPXUP;3649;06:27:38;0;49	60834;8	47004;0;0;42;
$GPXUP;3649;06:27:39;0;49	60839;8	4699;0;0;44;
$GPXUP;3649;06:27:40;0;49	6084;8	46972;0;0;46;
$GPXUP;3649;06:27:41;0;49	60839;8	46954;0;0;46;
$GPXUP;3649;06:27:42;0;49	60837;8	46937;0;0;45;
$GPXUP;3649;06:27:43;0;49	60832;8	4692;0;0;48;
$GPXUP;3649;06:27:44;0;49	60825;8	46904;0;0;50;
$GPXUP;3649;06:27:45;0;49	60816;8	46889;0;0;51;
$GPXUP;3649;06:27:46;0;49	60809;8	46874;0;0;50;
$GPXUP;3649;06:27:47;0;49	60803;8	46856;0;0;51;
$GPXUP;3649;06:27:48;0;49	60798;8	46838;0;0;52;
$GPXUP;3649;06:27:49;0;49	60795;8	46818;0;0;51;
$GPXUP;3649;06:27:50;0;49	60792;8	46799;0;0;52;
$GPXUP;3649;06:27:51;0;49	60788;8	46779;0;0;52;
$GPXUP;3649;06:27:52;0;49	60783;8	4676;0;0;53;
$GPXUP;3649;06:27:53;0;49	6078;8	46741;0;0;51;
$GPXUP;3649;06:27:54;0;49	60779;8	46722;0;0;47;
$GPXUP;3649;06:27:55;0;49	60782;8	46705;0;0;45;
$GPXUP;3649;06:27:56;0;49	60788;8	4669;0;0;44;
$GPXUP;3649;06:27:57;0;49	60797;8	46681;0;0;42;
$GPXUP;3649;06:27:58;0;49	60808;8	4668;0;0;46;
$GPXUP;3649;06:27:59;0;49	60818;8	46686;0;0;48;
$GPXUP;3649;06:28:00;0;49	60826;8	46699;0;0;47;
$GPXUP;3649;06:28:01;0;49	60832;8	46715;0;0;48;
$GPXUP;3649;06:28:02;0;49	6084;8	4673;0;0;47;
$GPXUP;3649;06:28:03;0;49	60848;8	46742;0;0;46;
$GPXUP;3649;06:28:04;0;49	60858;8	46751;0;0;45;
$GPXUP;3649;06:28:05;0;49	60869;8	46756;0;0;43;
$GPXUP;3649;06:28:06;0;49	60879;8	46755;0;0;41;
$GPXUP;3649;06:28:07;0;49	60887;8	46746;0;0;43;
$GPXUP;3649;06:28:08;0;49	60892;8	4673;0;0;47;
$GPXUP;3649;06:28:09;0;49	60894;8	46712;0;0;49;
$GPXUP;3649;06:28:10;0;49	60894;8	46692;0;0;51;
$GPXUP;3649;06:28:11;0;49	60894;8	46672;0;0;50;
$GPXUP;3649;06:28:12;0;49	60894;8	46654;0;0;48;
$GPXUP;3649;06:28:13;0;49	60895;8	46635;0;0;47;
$GPXUP;3649;06:28:14;0;49	60897;8	46617;0;0;47;
$GPXUP;3649;06:28:15;0;49	60899;8	466;0;0;47;
$GPXUP;3649;06:28:16;0;49	60904;8	46583;0;0;45;
$GPXUP;3649;06:28:17;0;49	6091;8	4657;0;0;41;
$GPXUP;3649;06:28:18;0;49	6092;8	46565;0;0;40;
$GPXUP;3649;06:28:19;0;49	6093;8	46566;0;0;41;
$GPXUP;3649;06:28:20;0;49	60939;8	46572;0;0;42;
$GPXUP;3649;06:28:21;0;49	60946;8	46584;0;0;42;
$GPXUP;3649;06:28:22;0;49	60949;8	46601;0;0;40;
$GPXUP;3649;06:28:23;0;49	60945;8	46622;0;0;48;
$GPXUP;3649;06:28:24;0;49	60938;8	46644;0;0;55;
$GPXUP;3649;06:28:25;0;49	60934;8	46666;0;0;55;
$GPXUP;3649;06:28:26;0;49	60931;8	46688;0;0;55;
$GPXUP;3649;06:28:27;0;49	6093;8	46709;0;0;53;
$GPXUP;3649;06:28:28;0;49	60932;8	4673;0;0;50;
$GPXUP;3649;06:28:29;0;49	60937;8	46748;0;0;50;
$GPXUP;3649;06:28:30;0;49	60942;8	46766;0;0;51;
$GPXUP;3649;06:28:31;0;49	60949;8	46783;0;0;51;
$GPXUP;3649;06:28:32;0;49	60956;8	468;0;0;51;
$GPXUP;3649;06:28:33;0;49	60963;8	46817;0;0;53;
$GPXUP;3649;06:28:34;0;49	60971;8	46834;0;0;54;
$GPXUP;3649;06:28:35;0;49	60977;8	46852;0;0;54;
$GPXUP;3649;06:28:36;0;49	6098;8	46873;0;0;55;
$GPXUP;3649;06:28:37;0;49	60981;8	46894;0;0;55;
$GPXUP;3649;06:28:38;0;49	6098;8	46915;0;0;55;
$GPXUP;3649;06:28:39;0;49	60979;8	46936;0;0;54;
$GPXUP;3649;06:28:40;0;49	60978;8	46957;0;0;53;
$GPXUP;3649;06:28:41;0;49	60977;8	46978;0;0;56;
$GPXUP;3649;06:28:42;0;49	60973;8	46999;0;0;58;
$GPXUP;3649;06:28:43;0;49	60966;8	47019;0;0;58;
$GPXUP;3649;06:28:44;0;49	60957;8	47036;0;0;57;
$GPXUP;3649;06:28:45;0;49	60947;8	47051;0;0;57;
$GPXUP;3649;06:28:46;0;49	60937;8	47067;0;0;57;
$GPXUP;3649;06:28:47;0;49	60928;8	47084;0;0;57;
$GPXUP;3649;06:28:48;0;49	6092;8	47102;0;0;56;
$GPXUP;3649;06:28:49;0;49	60915;8	47122;0;0;55;
$GPXUP;3649;06:28:50;0;49	60912;8	47143;0;0;50;
$GPXUP;3649;06:28:51;0;49	60914;8	47162;0;0;48;
$GPXUP;3649;06:28:52;0;49	6092;8	47182;0;0;53;
$GPXUP;3649;06:28:53;0;49	6093;8	47195;0;0;47;
$GPXUP;3649;06:28:54;0;49	6094;8	47203;0;0;47;
$GPXUP;3649;06:28:55;0;49	60952;8	47208;0;0;45;
$GPXUP;3649;06:28:56;0;49	60964;8	4721;0;0;44;
$GPXUP;3649;06:28:57;0;49	60975;8	47209;0;0;45;
$GPXUP;3649;06:28:58;0;49	60986;8	4721;0;0;45;
$GPXUP;3649;06:28:59;0;49	60998;8	47212;0;0;44;
$GPXUP;3649;06:29:00;0;49	61008;8	47216;0;0;43;
$GPXUP;3649;06:29:01;0;49	6102;8	47219;0;0;46;
$GPXUP;3649;06:29:02;0;49	61031;8	47218;0;0;45;
$GPXUP;3649;06:29:03;0;49	61042;8	47215;0;0;45;
$GPXUP;3649;06:29:04;0;49	61053;8	4721;0;0;43;
$GPXUP;3649;06:29:05;0;49	61063;8	47205;0;0;43;
$GPXUP;3649;06:29:06;0;49	61074;8	472;0;0;43;
$GPXUP;3649;06:29:07;0;49	61084;8	47196;0;0;44;
$GPXUP;3649;06:29:08;0;49	61095;8	4719;0;0;44;
$GPXUP;3649;06:29:09;0;49	61105;8	47183;0;0;44;
$GPXUP;3649;06:29:10;0;49	61115;8	47174;0;0;45;
$GPXUP;3649;06:29:11;0;49	61125;8	47169;0;0;44;
$GPXUP;3649;06:29:12;0;49	61136;8	47168;0;0;43;
$GPXUP;3649;06:29:13;0;49	61146;8	4717;0;0;42;
$GPXUP;3649;06:29:14;0;49	61157;8	47172;0;0;42;
$GPXUP;3649;06:29:15;0;49	61168;8	47172;0;0;42;
$GPXUP;3649;06:29:16;0;49	61179;8	47172;0;0;46;
$GPXUP;3649;06:29:17;0;49	61191;8	47174;0;0;47;
$GPXUP;3649;06:29:18;0;49	61202;8	47178;0;0;47;
$GPXUP;3649;06:29:19;0;49	61214;8	47182;0;0;48;
$GPXUP;3649;06:29:20;0;49	61225;8	47187;0;0;48;
$GPXUP;3649;06:29:21;0;49	61237;8	47193;0;0;47;
$GPXUP;3649;06:29:22;0;49	61248;8	47198;0;0;47;
$GPXUP;3649;06:29:23;0;49	61259;8	47204;0;0;46;
$GPXUP;3649;06:29:24;0;49	6127;8	47212;0;0;48;
$GPXUP;3649;06:29:25;0;49	61278;8	47224;0;0;47;
$GPXUP;3649;06:29:26;0;49	61284;8	4724;0;0;49;
$GPXUP;3649;06:29:27;0;49	61291;8	47256;0;0;50;
$GPXUP;3649;06:29:28;0;49	61298;8	47272;0;0;52;
$GPXUP;3649;06:29:29;0;49	61304;8	4729;0;0;54;
$GPXUP;3649;06:29:30;0;49	61312;8	47306;0;0;50;
$GPXUP;3649;06:29:31;0;49	61323;8	47317;0;0;52;
$GPXUP;3649;06:29:32;0;49	61335;8	47323;0;0;51;
$GPXUP;3649;06:29:33;0;49	61348;8	47327;0;0;51;
$GPXUP;3649;06:29:34;0;49	6136;8	47328;0;0;51;
$GPXUP;3649;06:29:35;0;49	61373;8	47328;0;0;52;
$GPXUP;3649;06:29:36;0;49	61386;8	47328;0;0;52;
$GPXUP;3649;06:29:37;0;49	61399;8	47328;0;0;50;
$GPXUP;3649;06:29:38;0;49	61411;8	47328;0;0;48;
$GPXUP;3649;06:29:39;0;49	61424;8	47327;0;0;49;
$GPXUP;3649;06:29:40;0;49	61436;8	47328;0;0;50;
$GPXUP;3649;06:29:41;0;49	61449;8	47328;0;0;51;
$GPXUP;3649;06:29:42;0;49	61462;8	47328;0;0;52;
$GPXUP;3649;06:29:43;0;49	61475;8	47329;0;0;55;
$GPXUP;3649;06:29:44;0;49	61488;8	4733;0;0;54;
$GPXUP;3649;06:29:45;0;49	61501;8	47333;0;0;51;
$GPXUP;3649;06:29:46;0;49	61514;8	47335;0;0;49;
$GPXUP;3649;06:29:47;0;49	61526;8	47338;0;0;49;
$GPXUP;3649;06:29:48;0;49	61538;8	4734;0;0;50;
$GPXUP;3649;06:29:49;0;49	6155;8	47342;0;0;50;
$GPXUP;3649;06:29:50;0;49	61563;8	47345;0;0;50;
$GPXUP;3649;06:29:51;0;49	61575;8	47346;0;0;49;
$GPXUP;3649;06:29:52;0;49	61587;8	47346;0;0;48;
$GPXUP;3649;06:29:53;0;49	61599;8	47344;0;0;48;
$GPXUP;3649;06:29:54;0;49	61611;8	47342;0;0;48;
$GPXUP;3649;06:29:55;0;49	61623;8	47341;0;0;48;
$GPXUP;3649;06:29:56;0;49	61635;8	47339;0;0;49;
$GPXUP;3649;06:29:57;0;49	61647;8	47337;0;0;50;
$GPXUP;3649;06:29:58;0;49	6166;8	47334;0;0;51;
$GPXUP;3649;06:29:59;0;49	61672;8	47327;0;0;50;
$GPXUP;3649;06:30:00;0;49	61683;8	4732;0;0;50;
$GPXUP;3649;06:30:01;0;49	61694;8	47312;0;0;49;
$GPXUP;3649;06:30:02;0;49	61706;8	47306;0;0;47;
$GPXUP;3649;06:30:03;0;49	61717;8	47304;0;0;45;
$GPXUP;3649;06:30:04;0;49	61728;8	47307;0;0;47;
$GPXUP;3649;06:30:05;0;49	61739;8	47314;0;0;46;
$GPXUP;3649;06:30:06;0;49	61748;8	47323;0;0;46;
$GPXUP;3649;06:30:07;0;49	61758;8	47334;0;0;48;
$GPXUP;3649;06:30:08;0;49	61765;8	47349;0;0;48;
$GPXUP;3649;06:30:09;0;49	61769;8	47367;0;0;49;
$GPXUP;3649;06:30:10;0;49	6177;8	47388;0;0;53;
$GPXUP;3649;06:30:11;0;49	61768;8	4741;0;0;53;
$GPXUP;3649;06:30:12;0;49	61766;8	47431;0;0;53;
$GPXUP;3649;06:30:13;0;49	61766;8	47451;0;0;52;
$GPXUP;3649;06:30:14;0;49	61769;8	47471;0;0;51;
$GPXUP;3649;06:30:15;0;49	61775;8	47488;0;0;53;
$GPXUP;3649;06:30:16;0;49	61784;8	47503;0;0;52;
$GPXUP;3649;06:30:17;0;49	61794;8	47516;0;0;52;
$GPXUP;3649;06:30:18;0;49	61805;8	47527;0;0;51;
$GPXUP;3649;06:30:19;0;49	61816;8	47536;0;0;51;
$GPXUP;3649;06:30:20;0;49	61828;8	47544;0;0;54;
$GPXUP;3649;06:30:21;0;49	61841;8	4755;0;0;52;
$GPXUP;3649;06:30:22;0;49	61854;8	4755;0;0;51;
$GPXUP;3649;06:30:23;0;49	61867;8	47545;0;0;52;
$GPXUP;3649;06:30:24;0;49	61879;8	47538;0;0;52;
$GPXUP;3649;06:30:25;0;49	61891;8	47529;0;0;52;
$GPXUP;3649;06:30:26;0;49	61902;8	47519;0;0;51;
$GPXUP;3649;06:30:27;0;49	61913;8	47508;0;0;52;
$GPXUP;3649;06:30:28;0;49	61924;8	47495;0;0;55;
$GPXUP;3649;06:30:29;0;49	61935;8	47482;0;0;56;
$GPXUP;3649;06:30:30;0;49	61946;8	47469;0;0;56;
$GPXUP;3649;06:30:31;0;49	61957;8	47456;0;0;54;
$GPXUP;3649;06:30:32;0;49	61968;8	47443;0;0;55;
$GPXUP;3649;06:30:33;0;49	61979;8	47428;0;0;55;
$GPXUP;3649;06:30:34;0;49	61989;8	47414;0;0;57;
$GPXUP;3649;06:30:35;0;49	62;8	47399;0;0;56;
$GPXUP;3649;06:30:36;0;49	62011;8	47385;0;0;56;
$GPXUP;3649;06:30:37;0;49	62021;8	47371;0;0;55;
$GPXUP;3649;06:30:38;0;49	62032;8	47358;0;0;53;
$GPXUP;3649;06:30:39;0;49	62042;8	47346;0;0;51;
$GPXUP;3649;06:30:40;0;49	62052;8	47332;0;0;52;
$GPXUP;3649;06:30:41;0;49	6206;8	47316;0;0;53;
$GPXUP;3649;06:30:42;0;49	62068;8	47299;0;0;54;
$GPXUP;3649;06:30:43;0;49	62075;8	47281;0;0;55;
$GPXUP;3649;06:30:44;0;49	62082;8	47262;0;0;54;
$GPXUP;3649;06:30:45;0;49	62089;8	47245;0;0;53;
$GPXUP;3649;06:30:46;0;49	62098;8	4723;0;0;53;
$GPXUP;3649;06:30:47;0;49	62109;8	47219;0;0;53;
$GPXUP;3649;06:30:48;0;49	62121;8	47212;0;0;55;
$GPXUP;3649;06:30:49;0;49	62135;8	47209;0;0;55;
$GPXUP;3649;06:30:50;0;49	62149;8	47208;0;0;56;
$GPXUP;3649;06:30:51;0;49	62162;8	47204;0;0;55;
$GPXUP;3649;06:30:52;0;49	62175;8	47198;0;0;54;
$GPXUP;3649;06:30:53;0;49	62188;8	47191;0;0;55;
$GPXUP;3649;06:30:54;0;49	62201;8	47186;0;0;54;
$GPXUP;3649;06:30:55;0;49	62214;8	47182;0;0;51;
$GPXUP;3649;06:30:56;0;49	62226;8	4718;0;0;50;
$GPXUP;3649;06:30:57;0;49	62238;8	4718;0;0;49;
$GPXUP;3649;06:30:58;0;49	62251;8	47178;0;0;50;
$GPXUP;3649;06:30:59;0;49	62263;8	47176;0;0;50;
$GPXUP;3649;06:31:00;0;49	62275;8	47177;0;0;49;
$GPXUP;3649;06:31:01;0;49	62287;8	4718;0;0;47;
$GPXUP;3649;06:31:02;0;49	62298;8	47185;0;0;46;
$GPXUP;3649;06:31:03;0;49	6231;8	47186;0;0;48;
$GPXUP;3649;06:31:04;0;49	62322;8	47184;0;0;52;
$GPXUP;3649;06:31:05;0;49	62336;8	47179;0;0;55;
$GPXUP;3649;06:31:06;0;49	62349;8	47174;0;0;54;
$GPXUP;3649;06:31:07;0;49	62361;8	47167;0;0;53;
$GPXUP;3649;06:31:08;0;49	62374;8	47161;0;0;49;
$GPXUP;3649;06:31:09;0;49	62386;8	47158;0;0;52;
$GPXUP;3649;06:31:10;0;49	62399;8	47158;0;0;53;
$GPXUP;3649;06:31:11;0;49	62412;8	47159;0;0;51;
$GPXUP;3649;06:31:12;0;49	62424;8	47163;0;0;50;
$GPXUP;3649;06:31:13;0;49	62436;8	47167;0;0;50;
$GPXUP;3649;06:31:14;0;49	62449;8	4717;0;0;50;
$GPXUP;3649;06:31:15;0;49	62461;8	47172;0;0;50;
$GPXUP;3649;06:31:16;0;49	62474;8	47172;0;0;49;
$GPXUP;3649;06:31:17;0;49	62486;8	47171;0;0;50;
$GPXUP;3649;06:31:18;0;49	62498;8	47169;0;0;50;
$GPXUP;3649;06:31:19;0;49	6251;8	47166;0;0;49;
$GPXUP;3649;06:31:20;0;49	62522;8	47165;0;0;49;
$GPXUP;3649;06:31:21;0;49	62535;8	47166;0;0;49;
$GPXUP;3649;06:31:22;0;49	62547;8	47168;0;0;49;
$GPXUP;3649;06:31:23;0;49	62559;8	4717;0;0;49;
$GPXUP;3649;06:31:24;0;49	62571;8	47171;0;0;49;
$GPXUP;3649;06:31:25;0;49	62583;8	47168;0;0;49;
$GPXUP;3649;06:31:26;0;49	62595;8	47164;0;0;47;
$GPXUP;3649;06:31:27;0;49	62607;8	4716;0;0;48;
$GPXUP;3649;06:31:28;0;49	62619;8	47154;0;0;51;
$GPXUP;3649;06:31:29;0;49	62631;8	47146;0;0;55;
$GPXUP;3649;06:31:30;0;49	62644;8	47139;0;0;55;
$GPXUP;3649;06:31:31;0;49	62656;8	47131;0;0;53;
$GPXUP;3649;06:31:32;0;49	62668;8	47124;0;0;48;
$GPXUP;3649;06:31:33;0;49	6268;8	47122;0;0;48;
$GPXUP;3649;06:31:34;0;49	62692;8	47124;0;0;49;
$GPXUP;3649;06:31:35;0;49	62703;8	47129;0;0;49;
$GPXUP;3649;06:31:36;0;49	62715;8	47136;0;0;50;
$GPXUP;3649;06:31:37;0;49	62726;8	47144;0;0;50;
$GPXUP;3649;06:31:38;0;49	62738;8	47152;0;0;51;
$GPXUP;3649;06:31:39;0;49	62749;8	47161;0;0;50;
$GPXUP;3649;06:31:40;0;49	6276;8	47169;0;0;54;
$GPXUP;3649;06:31:41;0;49	62772;8	47178;0;0;53;
$GPXUP;3649;06:31:42;0;49	62785;8	47186;0;0;56;
$GPXUP;3649;06:31:43;0;49	62798;8	47194;0;0;55;
$GPXUP;3649;06:31:44;0;49	6281;8	47203;0;0;55;
$GPXUP;3649;06:31:45;0;49	62822;8	47214;0;0;53;
$GPXUP;3649;06:31:46;0;49	62832;8	47226;0;0;53;
$GPXUP;3649;06:31:47;0;49	62843;8	47238;0;0;52;
$GPXUP;3649;06:31:48;0;49	62854;8	47248;0;0;53;
$GPXUP;3649;06:31:49;0;49	62866;8	47256;0;0;52;
$GPXUP;3649;06:31:50;0;49	62878;8	47263;0;0;53;
$GPXUP;3649;06:31:51;0;49	6289;8	47272;0;0;53;
$GPXUP;3649;06:31:52;0;49	62902;8	47282;0;0;54;
$GPXUP;3649;06:31:53;0;49	62914;8	47292;0;0;55;
$GPXUP;3649;06:31:54;0;49	62926;8	473;0;0;54;
$GPXUP;3649;06:31:55;0;49	62939;8	47308;0;0;54;
$GPXUP;3649;06:31:56;0;49	62951;8	47316;0;0;52;
$GPXUP;3649;06:31:57;0;49	62963;8	47321;0;0;52;
$GPXUP;3649;06:31:58;0;49	62976;8	47324;0;0;52;
$GPXUP;3649;06:31:59;0;49	62989;8	47327;0;0;51;
$GPXUP;3649;06:32:00;0;49	63001;8	47331;0;0;51;
$GPXUP;3649;06:32:01;0;49	63014;8	47335;0;0;52;
$GPXUP;3649;06:32:02;0;49	63027;8	47338;0;0;54;
$GPXUP;3649;06:32:03;0;49	6304;8	47338;0;0;55;
$GPXUP;3649;06:32:04;0;49	63054;8	47337;0;0;54;
$GPXUP;3649;06:32:05;0;49	63068;8	47339;0;0;53;
$GPXUP;3649;06:32:06;0;49	6308;8	47341;0;0;53;
$GPXUP;3649;06:32:07;0;49	63093;8	47343;0;0;51;
$GPXUP;3649;06:32:08;0;49	63106;8	47344;0;0;52;
$GPXUP;3649;06:32:09;0;49	63119;8	47345;0;0;52;
$GPXUP;3649;06:32:10;0;49	63132;8	47344;0;0;53;
$GPXUP;3649;06:32:11;0;49	63146;8	47343;0;0;53;
$GPXUP;3649;06:32:12;0;49	63158;8	47342;0;0;52;
$GPXUP;3649;06:32:13;0;49	63172;8	47342;0;0;53;
$GPXUP;3649;06:32:14;0;49	63185;8	47342;0;0;53;
$GPXUP;3649;06:32:15;0;49	63198;8	47342;0;0;53;
$GPXUP;3649;06:32:16;0;49	63212;8	47342;0;0;53;
$GPXUP;3649;06:32:17;0;49	63225;8	47341;0;0;54;
$GPXUP;3649;06:32:18;0;49	63238;8	47339;0;0;54;
$GPXUP;3649;06:32:19;0;49	63251;8	47335;0;0;53;
$GPXUP;3649;06:32:20;0;49	63264;8	47329;0;0;56;
$GPXUP;3649;06:32:21;0;49	63278;8	47324;0;0;55;
$GPXUP;3649;06:32:22;0;49	63291;8	4732;0;0;54;
$GPXUP;3649;06:32:23;0;49	63304;8	47319;0;0;52;
$GPXUP;3649;06:32:24;0;49	63317;8	47318;0;0;52;
$GPXUP;3649;06:32:25;0;49	6333;8	47316;0;0;53;
$GPXUP;3649;06:32:26;0;49	63343;8	47314;0;0;53;
$GPXUP;3649;06:32:27;0;49	63356;8	47313;0;0;53;
$GPXUP;3649;06:32:28;0;49	6337;8	47312;0;0;54;
$GPXUP;3649;06:32:29;0;49	63383;8	4731;0;0;54;
$GPXUP;3649;06:32:30;0;49	63396;8	47306;0;0;51;
$GPXUP;3649;06:32:31;0;49	63408;8	47299;0;0;49;
$GPXUP;3649;06:32:32;0;49	63419;8	47292;0;0;50;
$GPXUP;3649;06:32:33;0;49	63431;8	47287;0;0;49;
$GPXUP;3649;06:32:34;0;49	63443;8	47284;0;0;50;
$GPXUP;3649;06:32:35;0;49	63455;8	4728;0;0;50;
$GPXUP;3649;06:32:36;0;49	63467;8	47276;0;0;50;
$GPXUP;3649;06:32:37;0;49	6348;8	47272;0;0;51;
$GPXUP;3649;06:32:38;0;49	63492;8	47272;0;0;52;
$GPXUP;3649;06:32:39;0;49	63505;8	47274;0;0;51;
$GPXUP;3649;06:32:40;0;49	63518;8	47278;0;0;50;
$GPXUP;3649;06:32:41;0;49	6353;8	47283;0;0;50;
$GPXUP;3649;06:32:42;0;49	63542;8	47287;0;0;51;
$GPXUP;3649;06:32:43;0;49	63555;8	47289;0;0;51;
$GPXUP;3649;06:32:44;0;49	63568;8	47287;0;0;52;
$GPXUP;3649;06:32:45;0;49	6358;8	47285;0;0;53;
$GPXUP;3649;06:32:46;0;49	63594;8	47284;0;0;52;
$GPXUP;3649;06:32:47;0;49	63606;8	47286;0;0;51;
$GPXUP;3649;06:32:48;0;49	63618;8	47292;0;0;51;
$GPXUP;3649;06:32:49;0;49	63629;8	47302;0;0;52;
$GPXUP;3649;06:32:50;0;49	6364;8	47315;0;0;53;
$GPXUP;3649;06:32:51;0;49	6365;8	47328;0;0;53;
$GPXUP;3649;06:32:52;0;49	6366;8	47342;0;0;52;
$GPXUP;3649;06:32:53;0;49	63669;8	47355;0;0;51;
$GPXUP;3649;06:32:54;0;49	6368;8	47366;0;0;51;
$GPXUP;3649;06:32:55;0;49	63691;8	47376;0;0;54;
$GPXUP;3649;06:32:56;0;49	63704;8	47385;0;0;56;
$GPXUP;3649;06:32:57;0;49	63716;8	47394;0;0;56;
$GPXUP;3649;06:32:58;0;49	63729;8	47401;0;0;56;
$GPXUP;3649;06:32:59;0;49	63743;8	47408;0;0;56;
$GPXUP;3649;06:33:00;0;49	63757;8	47414;0;0;58;
$GPXUP;3649;06:33:01;0;49	63771;8	47418;0;0;59;
$GPXUP;3649;06:33:02;0;49	63785;8	47423;0;0;61;
$GPXUP;3649;06:33:03;0;49	63801;8	47428;0;0;63;
$GPXUP;3649;06:33:04;0;49	63816;8	47433;0;0;64;
$GPXUP;3649;06:33:05;0;49	63831;8	47441;0;0;65;
$GPXUP;3649;06:33:06;0;49	63847;8	47448;0;0;65;
$GPXUP;3649;06:33:07;0;49	63862;8	47456;0;0;66;
$GPXUP;3649;06:33:08;0;49	63878;8	47464;0;0;67;
$GPXUP;3649;06:33:09;0;49	63894;8	47475;0;0;68;
$GPXUP;3649;06:33:10;0;49	63908;8	47488;0;0;67;
$GPXUP;3649;06:33:11;0;49	63922;8	47502;0;0;67;
$GPXUP;3649;06:33:12;0;49	63935;8	47518;0;0;66;
$GPXUP;3649;06:33:13;0;49	63947;8	47536;0;0;64;
$GPXUP;3649;06:33:14;0;49	63957;8	47555;0;0;63;
$GPXUP;3649;06:33:15;0;49	63966;8	47575;0;0;63;
$GPXUP;3649;06:33:16;0;49	63975;8	47594;0;0;63;
$GPXUP;3649;06:33:17;0;49	63986;8	47613;0;0;64;
$GPXUP;3649;06:33:18;0;49	63997;8	4763;0;0;65;
$GPXUP;3649;06:33:19;0;49	6401;8	47646;0;0;66;
$GPXUP;3649;06:33:20;0;49	64024;8	47661;0;0;68;
$GPXUP;3649;06:33:21;0;49	64037;8	47676;0;0;67;
$GPXUP;3649;06:33:22;0;49	6405;8	47692;0;0;66;
$GPXUP;3649;06:33:23;0;49	64063;8	47708;0;0;66;
$GPXUP;3649;06:33:24;0;49	64075;8	47726;0;0;67;
$GPXUP;3649;06:33:25;0;49	64086;8	47745;0;0;68;
$GPXUP;3649;06:33:26;0;49	64097;8	47766;0;0;69;
$GPXUP;3649;06:33:27;0;49	64107;8	47788;0;0;69;
$GPXUP;3649;06:33:28;0;49	64117;8	4781;0;0;68;
$GPXUP;3649;06:33:29;0;49	64126;8	47832;0;0;65;
$GPXUP;3649;06:33:30;0;49	64132;8	47854;0;0;63;
$GPXUP;3649;06:33:31;0;49	64137;8	47876;0;0;61;
$GPXUP;3649;06:33:32;0;49	6414;8	47899;0;0;58;
$GPXUP;3649;06:33:33;0;49	64145;8	4792;0;0;57;
$GPXUP;3649;06:33:34;0;49	64151;8	47939;0;0;57;
$GPXUP;3649;06:33:35;0;49	64159;8	47957;0;0;57;
$GPXUP;3649;06:33:36;0;49	64168;8	47975;0;0;57;
$GPXUP;3649;06:33:37;0;49	64176;8	47991;0;0;54;
$GPXUP;3649;06:33:38;0;49	64185;8	48006;0;0;51;
$GPXUP;3649;06:33:39;0;49	64195;8	48019;0;0;50;
$GPXUP;3649;06:33:40;0;49	64204;8	48031;0;0;49;
$GPXUP;3649;06:33:41;0;49	64213;8	48045;0;0;50;
$GPXUP;3649;06:33:42;0;49	6422;8	48062;0;0;55;
$GPXUP;3649;06:33:43;0;49	64226;8	4808;0;0;53;
$GPXUP;3649;06:33:44;0;49	64232;8	48098;0;0;53;
$GPXUP;3649;06:33:45;0;49	64239;8	48115;0;0;52;
$GPXUP;3649;06:33:46;0;49	64247;8	4813;0;0;50;
$GPXUP;3649;06:33:47;0;49	64256;8	48143;0;0;50;
$GPXUP;3649;06:33:48;0;49	64266;8	48155;0;0;51;
$GPXUP;3649;06:33:49;0;49	64276;8	48165;0;0;50;
$GPXUP;3649;06:33:50;0;49	64287;8	48175;0;0;48;
$GPXUP;3649;06:33:51;0;49	64297;8	48184;0;0;47;
$GPXUP;3649;06:33:52;0;49	64306;8	48195;0;0;47;
$GPXUP;3649;06:33:53;0;49	64315;8	48207;0;0;48;
$GPXUP;3649;06:33:54;0;49	64324;8	4822;0;0;50;
$GPXUP;3649;06:33:55;0;49	64333;8	48234;0;0;50;
$GPXUP;3649;06:33:56;0;49	64341;8	48248;0;0;52;
$GPXUP;3649;06:33:57;0;49	64351;8	48261;0;0;53;
$GPXUP;3649;06:33:58;0;49	64361;8	48275;0;0;54;
$GPXUP;3649;06:33:59;0;49	64371;8	48289;0;0;54;
$GPXUP;3649;06:34:00;0;49	6438;8	48305;0;0;54;
$GPXUP;3649;06:34:01;0;49	64389;8	48319;0;0;52;
$GPXUP;3649;06:34:02;0;49	64398;8	48332;0;0;49;
$GPXUP;3649;06:34:03;0;49	64408;8	48343;0;0;49;
$GPXUP;3649;06:34:04;0;49	64418;8	48355;0;0;50;
$GPXUP;3649;06:34:05;0;49	64427;8	48368;0;0;51;
$GPXUP;3649;06:34:06;0;49	64434;8	48384;0;0;52;
$GPXUP;3649;06:34:07;0;49	64441;8	48402;0;0;54;
$GPXUP;3649;06:34:08;0;49	64447;8	4842;0;0;55;
$GPXUP;3649;06:34:09;0;49	64454;8	48438;0;0;54;
$GPXUP;3649;06:34:10;0;49	64461;8	48456;0;0;55;
$GPXUP;3649;06:34:11;0;49	64468;8	48474;0;0;55;
$GPXUP;3649;06:34:12;0;49	64475;8	48492;0;0;55;
$GPXUP;3649;06:34:13;0;49	64483;8	4851;0;0;56;
$GPXUP;3649;06:34:14;0;49	6449;8	48528;0;0;56;
$GPXUP;3649;06:34:15;0;49	64497;8	48546;0;0;56;
$GPXUP;3649;06:34:16;0;49	64503;8	48565;0;0;55;
$GPXUP;3649;06:34:17;0;49	64508;8	48585;0;0;55;
$GPXUP;3649;06:34:18;0;49	64514;8	48604;0;0;54;
$GPXUP;3649;06:34:19;0;49	6452;8	48622;0;0;52;
$GPXUP;3649;06:34:20;0;49	64526;8	48639;0;0;52;
$GPXUP;3649;06:34:21;0;49	64533;8	48657;0;0;54;
$GPXUP;3649;06:34:22;0;49	6454;8	48675;0;0;55;
$GPXUP;3649;06:34:23;0;49	64547;8	48693;0;0;55;
$GPXUP;3649;06:34:24;0;49	64555;8	4871;0;0;57;
$GPXUP;3649;06:34:25;0;49	64565;8	48726;0;0;57;
$GPXUP;3649;06:34:26;0;49	64576;8	4874;0;0;57;
$GPXUP;3649;06:34:27;0;49	64587;8	48753;0;0;57;
$GPXUP;3649;06:34:28;0;49	64598;8	48766;0;0;56;
$GPXUP;3649;06:34:29;0;49	6461;8	48779;0;0;56;
$GPXUP;3649;06:34:30;0;49	64621;8	48793;0;0;57;
$GPXUP;3649;06:34:31;0;49	64631;8	48808;0;0;58;
$GPXUP;3649;06:34:32;0;49	64641;8	48823;0;0;58;
$GPXUP;3649;06:34:33;0;49	64652;8	48839;0;0;58;
$GPXUP;3649;06:34:34;0;49	64662;8	48855;0;0;58;
$GPXUP;3649;06:34:35;0;49	64672;8	48871;0;0;58;
$GPXUP;3649;06:34:36;0;49	64682;8	48887;0;0;58;
$GPXUP;3649;06:34:37;0;49	64691;8	48904;0;0;58;
$GPXUP;3649;06:34:38;0;49	64699;8	48923;0;0;59;
$GPXUP;3649;06:34:39;0;49	64706;8	48942;0;0;59;
$GPXUP;3649;06:34:40;0;49	64716;8	48961;0;0;60;
$GPXUP;3649;06:34:41;0;49	64726;8	48978;0;0;61;
$GPXUP;3649;06:34:42;0;49	64735;8	48997;0;0;61;
$GPXUP;3649;06:34:43;0;49	64744;8	49016;0;0;60;
$GPXUP;3649;06:34:44;0;49	64751;8	49034;0;0;58;
$GPXUP;3649;06:34:45;0;49	64757;8	49055;0;0;57;
$GPXUP;3649;06:34:46;0;49	64762;8	49075;0;0;56;
$GPXUP;3649;06:34:47;0;49	64768;8	49094;0;0;54;
$GPXUP;3649;06:34:48;0;49	64776;8	4911;0;0;53;
$GPXUP;3649;06:34:49;0;49	64786;8	49123;0;0;52;
$GPXUP;3649;06:34:50;0;49	64796;8	49135;0;0;51;
$GPXUP;3649;06:34:51;0;49	64805;8	49149;0;0;50;
$GPXUP;3649;06:34:52;0;49	64812;8	49165;0;0;50;
$GPXUP;3649;06:34:53;0;49	64818;8	49182;0;0;51;
$GPXUP;3649;06:34:54;0;49	64823;8	492;0;0;51;
$GPXUP;3649;06:34:55;0;49	64829;8	49217;0;0;50;
$GPXUP;3649;06:34:56;0;49	64836;8	49233;0;0;50;
$GPXUP;3649;06:34:57;0;49	64842;8	4925;0;0;51;
$GPXUP;3649;06:34:58;0;49	64849;8	49267;0;0;51;
$GPXUP;3649;06:34:59;0;49	64855;8	49284;0;0;50;
$GPXUP;3649;06:35:00;0;49	64861;8	493;0;0;49;
$GPXUP;3649;06:35:01;0;49	64865;8	49318;0;0;48;
$GPXUP;3649;06:35:02;0;49	64867;8	49336;0;0;50;
$GPXUP;3649;06:35:03;0;49	64869;8	49355;0;0;51;
$GPXUP;3649;06:35:04;0;49	6487;8	49374;0;0;52;
$GPXUP;3649;06:35:05;0;49	64874;8	49394;0;0;52;
$GPXUP;3649;06:35:06;0;49	64879;8	49412;0;0;51;
$GPXUP;3649;06:35:07;0;49	64885;8	49428;0;0;51;
$GPXUP;3649;06:35:08;0;49	64893;8	49444;0;0;50;
$GPXUP;3649;06:35:09;0;49	649;8	4946;0;0;50;
$GPXUP;3649;06:35:10;0;49	64907;8	49475;0;0;50;
$GPXUP;3649;06:35:11;0;49	64914;8	49492;0;0;50;
$GPXUP;3649;06:35:12;0;49	6492;8	49508;0;0;49;
$GPXUP;3649;06:35:13;0;49	64926;8	49524;0;0;49;
$GPXUP;3649;06:35:14;0;49	64933;8	4954;0;0;49;
$GPXUP;3649;06:35:15;0;49	64941;8	49554;0;0;50;
$GPXUP;3649;06:35:16;0;49	64948;8	4957;0;0;49;
$GPXUP;3649;06:35:17;0;49	64954;8	49586;0;0;48;
$GPXUP;3649;06:35:18;0;49	6496;8	49602;0;0;48;
$GPXUP;3649;06:35:19;0;49	64965;8	49618;0;0;47;
$GPXUP;3649;06:35:20;0;49	64972;8	49632;0;0;48;
$GPXUP;3649;06:35:21;0;49	64981;8	49644;0;0;48;
$GPXUP;3649;06:35:22;0;49	64991;8	49655;0;0;47;
$GPXUP;3649;06:35:23;0;49	65;8	49667;0;0;47;
$GPXUP;3649;06:35:24;0;49	65007;8	49681;0;0;46;
$GPXUP;3649;06:35:25;0;49	65013;8	49696;0;0;47;
$GPXUP;3649;06:35:26;0;49	65018;8	49712;0;0;47;
$GPXUP;3649;06:35:27;0;49	65023;8	49729;0;0;48;
$GPXUP;3649;06:35:28;0;49	65026;8	49747;0;0;49;
$GPXUP;3649;06:35:29;0;49	65031;8	49764;0;0;49;
$GPXUP;3649;06:35:30;0;49	65037;8	4978;0;0;49;
$GPXUP;3649;06:35:31;0;49	65045;8	49795;0;0;49;
$GPXUP;3649;06:35:32;0;49	65052;8	4981;0;0;50;
$GPXUP;3649;06:35:33;0;49	6506;8	49824;0;0;50;
$GPXUP;3649;06:35:34;0;49	6507;8	49836;0;0;48;
$GPXUP;3649;06:35:35;0;49	6508;8	49845;0;0;48;
$GPXUP;3649;06:35:36;0;49	65092;8	49851;0;0;49;
$GPXUP;3649;06:35:37;0;49	65104;8	49855;0;0;49;
$GPXUP;3649;06:35:38;0;49	65116;8	49854;0;0;52;
$GPXUP;3649;06:35:39;0;49	65127;8	49845;0;0;50;
$GPXUP;3649;06:35:40;0;49	65138;8	4983;0;0;55;
$GPXUP;3649;06:35:41;0;49	65147;8	49814;0;0;53;
$GPXUP;3649;06:35:42;0;49	65157;8	49801;0;0;48;
$GPXUP;3649;06:35:43;0;49	65167;8	49792;0;0;46;
$GPXUP;3649;06:35:44;0;49	65178;8	4979;0;0;47;
$GPXUP;3649;06:35:45;0;49	65189;8	49795;0;0;46;
$GPXUP;3649;06:35:46;0;49	65199;8	49802;0;0;46;
$GPXUP;3649;06:35:47;0;49	65209;8	49811;0;0;46;
$GPXUP;3649;06:35:48;0;49	65219;8	4982;0;0;47;
$GPXUP;3649;06:35:49;0;49	65229;8	4983;0;0;47;
$GPXUP;3649;06:35:50;0;49	65238;8	49841;0;0;46;
$GPXUP;3649;06:35:51;0;49	65247;8	49852;0;0;46;
$GPXUP;3649;06:35:52;0;49	65257;8	49862;0;0;45;
$GPXUP;3649;06:35:53;0;49	65266;8	49871;0;0;45;
$GPXUP;3649;06:35:54;0;49	65276;8	49879;0;0;45;
$GPXUP;3649;06:35:55;0;49	65287;8	49884;0;0;47;
$GPXUP;3649;06:35:56;0;49	65299;8	49887;0;0;48;
$GPXUP;3649;06:35:57;0;49	65311;8	49888;0;0;50;
$GPXUP;3649;06:35:58;0;49	65323;8	49886;0;0;51;
$GPXUP;3649;06:35:59;0;49	65336;8	49881;0;0;51;
$GPXUP;3649;06:36:00;0;49	65348;8	49875;0;0;49;
$GPXUP;3649;06:36:01;0;49	65359;8	49869;0;0;48;
$GPXUP;3649;06:36:02;0;49	6537;8	49862;0;0;48;
$GPXUP;3649;06:36:03;0;49	65381;8	49854;0;0;48;
$GPXUP;3649;06:36:04;0;49	6539;8	49842;0;0;49;
$GPXUP;3649;06:36:05;0;49	65399;8	49828;0;0;50;
$GPXUP;3649;06:36:06;0;49	65407;8	49815;0;0;49;
$GPXUP;3649;06:36:07;0;49	65417;8	49804;0;0;49;
$GPXUP;3649;06:36:08;0;49	65428;8	49796;0;0;50;
$GPXUP;3649;06:36:09;0;49	6544;8	4979;0;0;51;
$GPXUP;3649;06:36:10;0;49	65453;8	49786;0;0;50;
$GPXUP;3649;06:36:11;0;49	65465;8	49782;0;0;48;
$GPXUP;3649;06:36:12;0;49	65477;8	49778;0;0;49;
$GPXUP;3649;06:36:13;0;49	65488;8	4977;0;0;50;
$GPXUP;3649;06:36:14;0;49	65497;8	49758;0;0;50;
$GPXUP;3649;06:36:15;0;49	65503;8	49741;0;0;52;
$GPXUP;3649;06:36:16;0;49	65504;8	49721;0;0;54;
$GPXUP;3649;06:36:17;0;49	65501;8	497;0;0;57;
$GPXUP;3649;06:36:18;0;49	65494;8	49682;0;0;55;
$GPXUP;3649;06:36:19;0;49	65484;8	49667;0;0;54;
$GPXUP;3649;06:36:20;0;49	65471;8	49658;0;0;49;
$GPXUP;3649;06:36:21;0;49	65456;8	49658;0;0;49;
$GPXUP;3649;06:36:22;0;49	65442;8	49667;0;0;51;
$GPXUP;3649;06:36:23;0;49	6543;8	49683;0;0;54;
$GPXUP;3649;06:36:24;0;49	65423;8	49702;0;0;51;
$GPXUP;3649;06:36:25;0;49	65421;8	49721;0;0;48;
$GPXUP;3649;06:36:26;0;49	65422;8	49738;0;0;43;
$GPXUP;3649;06:36:27;0;49	65428;8	49754;0;0;44;
$GPXUP;3649;06:36:28;0;49	65433;8	49768;0;0;45;
$GPXUP;3649;06:36:29;0;49	65439;8	49784;0;0;45;
$GPXUP;3649;06:36:30;0;49	65445;8	49799;0;0;44;
$GPXUP;3649;06:36:31;0;49	6545;8	49814;0;0;43;
$GPXUP;3649;06:36:32;0;49	65454;8	49829;0;0;41;
$GPXUP;3649;06:36:33;0;49	65458;8	49844;0;0;41;
$GPXUP;3649;06:36:34;0;49	65464;8	49857;0;0;43;
$GPXUP;3649;06:36:35;0;49	65473;8	49868;0;0;46;
$GPXUP;3649;06:36:36;0;49	65484;8	49873;0;0;46;
$GPXUP;3649;06:36:37;0;49	65496;8	4987;0;0;48;
$GPXUP;3649;06:36:38;0;49	65507;8	49864;0;0;47;
$GPXUP;3649;06:36:39;0;49	65519;8	49859;0;0;47;
$GPXUP;3649;06:36:40;0;49	65531;8	49856;0;0;47;
$GPXUP;3649;06:36:41;0;49	65543;8	49855;0;0;48;
$GPXUP;3649;06:36:42;0;49	65555;8	49856;0;0;48;
$GPXUP;3649;06:36:43;0;49	65567;8	49855;0;0;48;
$GPXUP;3649;06:36:44;0;49	65579;8	49853;0;0;48;
$GPXUP;3649;06:36:45;0;49	65591;8	49853;0;0;47;
$GPXUP;3649;06:36:46;0;49	65603;8	49854;0;0;47;
$GPXUP;3649;06:36:47;0;49	65614;8	49854;0;0;47;
$GPXUP;3649;06:36:48;0;49	65626;8	49854;0;0;48;
$GPXUP;3649;06:36:49;0;49	65638;8	49851;0;0;48;
$GPXUP;3649;06:36:50;0;49	6565;8	49851;0;0;48;
$GPXUP;3649;06:36:51;0;49	65663;8	49851;0;0;49;
$GPXUP;3649;06:36:52;0;49	65675;8	49852;0;0;50;
$GPXUP;3649;06:36:53;0;49	65687;8	49856;0;0;50;
$GPXUP;3649;06:36:54;0;49	657;8	49861;0;0;51;
$GPXUP;3649;06:36:55;0;49	65712;8	49867;0;0;52;
$GPXUP;3649;06:36:56;0;49	65724;8	49875;0;0;52;
$GPXUP;3649;06:36:57;0;49	65735;8	49884;0;0;49;
$GPXUP;3649;06:36:58;0;49	65744;8	49896;0;0;47;
$GPXUP;3649;06:36:59;0;49	6575;8	49911;0;0;45;
$GPXUP;3649;06:37:00;0;49	65755;8	49927;0;0;43;
$GPXUP;3649;06:37:01;0;49	65757;8	49944;0;0;43;
$GPXUP;3649;06:37:02;0;49	6576;8	4996;0;0;44;
$GPXUP;3649;06:37:03;0;49	65763;8	49977;0;0;44;
$GPXUP;3649;06:37:04;0;49	65767;8	49993;0;0;44;
$GPXUP;3649;06:37:05;0;49	65772;8	50008;0;0;44;
$GPXUP;3649;06:37:06;0;49	6578;8	5002;0;0;43;
$GPXUP;3649;06:37:07;0;49	65789;8	50029;0;0;42;
$GPXUP;3649;06:37:08;0;49	65799;8	50032;0;0;42;
$GPXUP;3649;06:37:09;0;49	65809;8	5003;0;0;43;
$GPXUP;3649;06:37:10;0;49	65819;8	50023;0;0;45;
$GPXUP;3649;06:37:11;0;49	6583;8	50015;0;0;45;
$GPXUP;3649;06:37:12;0;49	6584;8	50008;0;0;44;
$GPXUP;3649;06:37:13;0;49	6585;8	50004;0;0;44;
$GPXUP;3649;06:37:14;0;49	65861;8	49999;0;0;43;
$GPXUP;3649;06:37:15;0;49	65871;8	49996;0;0;43;
$GPXUP;3649;06:37:16;0;49	65882;8	49996;0;0;42;
$GPXUP;3649;06:37:17;0;49	65892;8	49996;0;0;43;
$GPXUP;3649;06:37:18;0;49	65903;8	49996;0;0;43;
$GPXUP;3649;06:37:19;0;49	65914;8	49996;0;0;43;
$GPXUP;3649;06:37:20;0;49	65924;8	49994;0;0;45;
$GPXUP;3649;06:37:21;0;49	65935;8	4999;0;0;45;
$GPXUP;3649;06:37:22;0;49	65946;8	49984;0;0;45;
$GPXUP;3649;06:37:23;0;49	65956;8	49979;0;0;45;
$GPXUP;3649;06:37:24;0;49	65966;8	49969;0;0;46;
$GPXUP;3649;06:37:25;0;49	65974;8	49957;0;0;46;
$GPXUP;3649;06:37:26;0;49	65982;8	49944;0;0;45;
$GPXUP;3649;06:37:27;0;49	6599;8	49932;0;0;44;
$GPXUP;3649;06:37:28;0;49	65999;8	49924;0;0;43;
$GPXUP;3649;06:37:29;0;49	6601;8	49919;0;0;44;
$GPXUP;3649;06:37:30;0;49	6602;8	49917;0;0;42;
$GPXUP;3649;06:37:31;0;49	6603;8	4992;0;0;43;
$GPXUP;3649;06:37:32;0;49	66039;8	49927;0;0;41;
$GPXUP;3649;06:37:33;0;49	66047;8	49937;0;0;41;
$GPXUP;3649;06:37:34;0;49	66056;8	49947;0;0;43;
$GPXUP;3649;06:37:35;0;49	66065;8	49955;0;0;43;
$GPXUP;3649;06:37:36;0;49	66075;8	49959;0;0;42;
$GPXUP;3649;06:37:37;0;49	66086;8	49958;0;0;44;
$GPXUP;3649;06:37:38;0;49	66096;8	49953;0;0;46;
$GPXUP;3649;06:37:39;0;49	66107;8	49946;0;0;47;
$GPXUP;3649;06:37:40;0;49	66118;8	49941;0;0;44;
$GPXUP;3649;06:37:41;0;49	66128;8	49937;0;0;43;
$GPXUP;3649;06:37:42;0;49	66138;8	49932;0;0;44;
$GPXUP;3649;06:37:43;0;49	66148;8	49923;0;0;46;
$GPXUP;3649;06:37:44;0;49	66156;8	49911;0;0;48;
$GPXUP;3649;06:37:45;0;49	66164;8	49896;0;0;49;
$GPXUP;3649;06:37:46;0;49	66172;8	49882;0;0;45;
$GPXUP;3649;06:37:47;0;49	6618;8	49871;0;0;42;
$GPXUP;3649;06:37:48;0;49	66188;8	49861;0;0;42;
$GPXUP;3649;06:37:49;0;49	66198;8	49854;0;0;43;
$GPXUP;3649;06:37:50;0;49	66208;8	49848;0;0;43;
$GPXUP;3649;06:37:51;0;49	66217;8	4984;0;0;42;
$GPXUP;3649;06:37:52;0;49	66225;8	4983;0;0;41;
$GPXUP;3649;06:37:53;0;49	66234;8	4982;0;0;46;
$GPXUP;3649;06:37:54;0;49	66244;8	49809;0;0;47;
$GPXUP;3649;06:37:55;0;49	66254;8	49798;0;0;48;
$GPXUP;3649;06:37:56;0;49	66264;8	49789;0;0;47;
$GPXUP;3649;06:37:57;0;49	66274;8	49781;0;0;46;
$GPXUP;3649;06:37:58;0;49	66285;8	49774;0;0;47;
$GPXUP;3649;06:37:59;0;49	66296;8	49772;0;0;45;
$GPXUP;3649;06:38:00;0;49	66308;8	49773;0;0;47;
$GPXUP;3649;06:38:01;0;49	66319;8	49775;0;0;47;
$GPXUP;3649;06:38:02;0;49	6633;8	49774;0;0;46;
$GPXUP;3649;06:38:03;0;49	66342;8	49772;0;0;45;
$GPXUP;3649;06:38:04;0;49	66353;8	49769;0;0;45;
$GPXUP;3649;06:38:05;0;49	66364;8	49762;0;0;46;
$GPXUP;3649;06:38:06;0;49	66373;8	49753;0;0;47;
$GPXUP;3649;06:38:07;0;49	66382;8	4974;0;0;49;
$GPXUP;3649;06:38:08;0;49	66391;8	49726;0;0;50;
$GPXUP;3649;06:38:09;0;49	66401;8	49715;0;0;50;
$GPXUP;3649;06:38:10;0;49	66412;8	49706;0;0;50;
$GPXUP;3649;06:38:11;0;49	66423;8	49696;0;0;50;
$GPXUP;3649;06:38:12;0;49	66433;8	49684;0;0;49;
$GPXUP;3649;06:38:13;0;49	66441;8	4967;0;0;49;
$GPXUP;3649;06:38:14;0;49	66448;8	49654;0;0;52;
$GPXUP;3649;06:38:15;0;49	66455;8	49636;0;0;52;
$GPXUP;3649;06:38:16;0;49	66461;8	49618;0;0;52;
$GPXUP;3649;06:38:17;0;49	66468;8	49602;0;0;50;
$GPXUP;3649;06:38:18;0;49	66477;8	49589;0;0;48;
$GPXUP;3649;06:38:19;0;49	66487;8	4958;0;0;47;
$GPXUP;3649;06:38:20;0;49	66498;8	49573;0;0;47;
$GPXUP;3649;06:38:21;0;49	6651;8	49569;0;0;47;
$GPXUP;3649;06:38:22;0;49	66521;8	49564;0;0;47;
$GPXUP;3649;06:38:23;0;49	66532;8	4956;0;0;47;
$GPXUP;3649;06:38:24;0;49	66544;8	49559;0;0;47;
$GPXUP;3649;06:38:25;0;49	66556;8	49559;0;0;46;
$GPXUP;3649;06:38:26;0;49	66568;8	49561;0;0;48;
$GPXUP;3649;06:38:27;0;49	6658;8	49561;0;0;49;
$GPXUP;3649;06:38:28;0;49	66592;8	49559;0;0;49;
$GPXUP;3649;06:38:29;0;49	66604;8	49556;0;0;49;
$GPXUP;3649;06:38:30;0;49	66616;8	49553;0;0;49;
$GPXUP;3649;06:38:31;0;49	66628;8	49551;0;0;48;
$GPXUP;3649;06:38:32;0;49	66639;8	49552;0;0;47;
$GPXUP;3649;06:38:33;0;49	6665;8	49558;0;0;45;
$GPXUP;3649;06:38:34;0;49	6666;8	49566;0;0;45;
$GPXUP;3649;06:38:35;0;49	6667;8	49573;0;0;44;
$GPXUP;3649;06:38:36;0;49	66681;8	49578;0;0;45;
$GPXUP;3649;06:38:37;0;49	66692;8	49579;0;0;46;
$GPXUP;3649;06:38:38;0;49	66704;8	49577;0;0;48;
$GPXUP;3649;06:38:39;0;49	66716;8	49575;0;0;49;
$GPXUP;3649;06:38:40;0;49	66728;8	49574;0;0;47;
$GPXUP;3649;06:38:41;0;49	66739;8	49573;0;0;46;
$GPXUP;3649;06:38:42;0;49	66751;8	49569;0;0;49;
$GPXUP;3649;06:38:43;0;49	66762;8	49564;0;0;49;
$GPXUP;3649;06:38:44;0;49	66774;8	49559;0;0;48;
$GPXUP;3649;06:38:45;0;49	66786;8	49556;0;0;47;
$GPXUP;3649;06:38:46;0;49	66798;8	49556;0;0;47;
$GPXUP;3649;06:38:47;0;49	66809;8	49557;0;0;46;
$GPXUP;3649;06:38:48;0;49	6682;8	49559;0;0;45;
$GPXUP;3649;06:38:49;0;49	66831;8	49562;0;0;46;
$GPXUP;3649;06:38:50;0;49	66841;8	4957;0;0;45;
$GPXUP;3649;06:38:51;0;49	6685;8	49581;0;0;45;
$GPXUP;3649;06:38:52;0;49	66858;8	49593;0;0;46;
$GPXUP;3649;06:38:53;0;49	66866;8	49606;0;0;46;
$GPXUP;3649;06:38:54;0;49	66875;8	49617;0;0;46;
$GPXUP;3649;06:38:55;0;49	66884;8	49628;0;0;47;
$GPXUP;3649;06:38:56;0;49	66895;8	49636;0;0;47;
$GPXUP;3649;06:38:57;0;49	66906;8	49644;0;0;47;
$GPXUP;3649;06:38:58;0;49	66916;8	4965;0;0;46;
$GPXUP;3649;06:38:59;0;49	66927;8	49657;0;0;45;
$GPXUP;3649;06:39:00;0;49	66937;8	49664;0;0;45;
$GPXUP;3649;06:39:01;0;49	66947;8	49672;0;0;43;
$GPXUP;3649;06:39:02;0;49	66956;8	49682;0;0;43;
$GPXUP;3649;06:39:03;0;49	66965;8	49691;0;0;44;
$GPXUP;3649;06:39:04;0;49	66975;8	49698;0;0;45;
$GPXUP;3649;06:39:05;0;49	66986;8	49703;0;0;45;
$GPXUP;3649;06:39:06;0;49	66997;8	49706;0;0;46;
$GPXUP;3649;06:39:07;0;49	67008;8	49709;0;0;47;
$GPXUP;3649;06:39:08;0;49	6702;8	49709;0;0;46;
$GPXUP;3649;06:39:09;0;49	67031;8	49707;0;0;45;
$GPXUP;3649;06:39:10;0;49	67042;8	49702;0;0;45;
$GPXUP;3649;06:39:11;0;49	67052;8	49696;0;0;45;
$GPXUP;3649;06:39:12;0;49	67062;8	49687;0;0;45;
$GPXUP;3649;06:39:13;0;49	67072;8	49676;0;0;47;
$GPXUP;3649;06:39:14;0;49	6708;8	49664;0;0;46;
$GPXUP;3649;06:39:15;0;49	6709;8	49655;0;0;46;
$GPXUP;3649;06:39:16;0;49	67101;8	49648;0;0;46;
$GPXUP;3649;06:39:17;0;49	67112;8	49645;0;0;43;
$GPXUP;3649;06:39:18;0;49	67122;8	49645;0;0;43;
$GPXUP;3649;06:39:19;0;49	67133;8	49648;0;0;44;
$GPXUP;3649;06:39:20;0;49	67144;8	4965;0;0;46;
$GPXUP;3649;06:39:21;0;49	67156;8	49649;0;0;48;
$GPXUP;3649;06:39:22;0;49	67167;8	49644;0;0;49;
$GPXUP;3649;06:39:23;0;49	67178;8	49636;0;0;50;
$GPXUP;3649;06:39:24;0;49	67189;8	49626;0;0;49;
$GPXUP;3649;06:39:25;0;49	672;8	49619;0;0;48;
$GPXUP;3649;06:39:26;0;49	67211;8	49614;0;0;47;
$GPXUP;3649;06:39:27;0;49	67223;8	49612;0;0;46;
$GPXUP;3649;06:39:28;0;49	67234;8	49612;0;0;46;
$GPXUP;3649;06:39:29;0;49	67246;8	49611;0;0;47;
$GPXUP;3649;06:39:30;0;49	67258;8	49611;0;0;47;
$GPXUP;3649;06:39:31;0;49	67269;8	49609;0;0;48;
$GPXUP;3649;06:39:32;0;49	6728;8	49603;0;0;48;
$GPXUP;3649;06:39:33;0;49	67291;8	49594;0;0;49;
$GPXUP;3649;06:39:34;0;49	67302;8	49584;0;0;49;
$GPXUP;3649;06:39:35;0;49	67312;8	49573;0;0;50;
$GPXUP;3649;06:39:36;0;49	6732;8	4956;0;0;51;
$GPXUP;3649;06:39:37;0;49	67328;8	49544;0;0;50;
$GPXUP;3649;06:39:38;0;49	67338;8	49533;0;0;48;
$GPXUP;3649;06:39:39;0;49	67348;8	49526;0;0;47;
$GPXUP;3649;06:39:40;0;49	6736;8	49522;0;0;47;
$GPXUP;3649;06:39:41;0;49	67372;8	49518;0;0;49;
$GPXUP;3649;06:39:42;0;49	67383;8	4951;0;0;50;
$GPXUP;3649;06:39:43;0;49	67394;8	49498;0;0;53;
$GPXUP;3649;06:39:44;0;49	67404;8	49488;0;0;52;
$GPXUP;3649;06:39:45;0;49	67416;8	4948;0;0;49;
$GPXUP;3649;06:39:46;0;49	67427;8	49474;0;0;47;
$GPXUP;3649;06:39:47;0;49	67439;8	4947;0;0;47;
$GPXUP;3649;06:39:48;0;49	6745;8	49468;0;0;48;
$GPXUP;3649;06:39:49;0;49	67462;8	49466;0;0;47;
$GPXUP;3649;06:39:50;0;49	67474;8	49466;0;0;46;
$GPXUP;3649;06:39:51;0;49	67485;8	49465;0;0;45;
$GPXUP;3649;06:39:52;0;49	67496;8	49463;0;0;45;
$GPXUP;3649;06:39:53;0;49	67507;8	49459;0;0;45;
$GPXUP;3649;06:39:54;0;49	67517;8	49455;0;0;43;
$GPXUP;3649;06:39:55;0;49	67527;8	49452;0;0;42;
$GPXUP;3649;06:39:56;0;49	67538;8	49448;0;0;42;
$GPXUP;3649;06:39:57;0;49	67548;8	49441;0;0;45;
$GPXUP;3649;06:39:58;0;49	67557;8	4943;0;0;48;
$GPXUP;3649;06:39:59;0;49	67566;8	49418;0;0;49;
$GPXUP;3649;06:40:00;0;49	67575;8	49405;0;0;47;
$GPXUP;3649;06:40:01;0;49	67582;8	4939;0;0;49;
$GPXUP;3649;06:40:02;0;49	67588;8	49372;0;0;51;
$GPXUP;3649;06:40:03;0;49	67591;8	49353;0;0;53;
$GPXUP;3649;06:40:04;0;49	6759;8	49332;0;0;57;
$GPXUP;3649;06:40:05;0;49	67585;8	49312;0;0;56;
$GPXUP;3649;06:40:06;0;49	67576;8	49298;0;0;52;
$GPXUP;3649;06:40:07;0;49	67565;8	49285;0;0;52;
$GPXUP;3649;06:40:08;0;49	67556;8	4927;0;0;50;
$GPXUP;3649;06:40:09;0;49	6755;8	49254;0;0;49;
$GPXUP;3649;06:40:10;0;49	67546;8	49237;0;0;47;
$GPXUP;3649;06:40:11;0;49	67544;8	49219;0;0;47;
$GPXUP;3649;06:40:12;0;49	67544;8	492;0;0;49;
$GPXUP;3649;06:40:13;0;49	67544;8	49181;0;0;50;
$GPXUP;3649;06:40:14;0;49	67546;8	49162;0;0;48;
$GPXUP;3649;06:40:15;0;49	67551;8	49146;0;0;44;
$GPXUP;3649;06:40:16;0;49	67559;8	49135;0;0;42;
$GPXUP;3649;06:40:17;0;49	67569;8	4913;0;0;44;
$GPXUP;3649;06:40:18;0;49	6758;8	49131;0;0;42;
$GPXUP;3649;06:40:19;0;49	67591;8	49134;0;0;42;
$GPXUP;3649;06:40:20;0;49	67601;8	49137;0;0;43;
$GPXUP;3649;06:40:21;0;49	67612;8	4914;0;0;43;
$GPXUP;3649;06:40:22;0;49	67623;8	4914;0;0;43;
$GPXUP;3649;06:40:23;0;49	67633;8	49136;0;0;44;
$GPXUP;3649;06:40:24;0;49	67644;8	49129;0;0;45;
$GPXUP;3649;06:40:25;0;49	67654;8	4912;0;0;46;
$GPXUP;3649;06:40:26;0;49	67662;8	49108;0;0;49;
$GPXUP;3649;06:40:27;0;49	6767;8	49093;0;0;51;
$GPXUP;3649;06:40:28;0;49	67676;8	49076;0;0;54;
$GPXUP;3649;06:40:29;0;49	67682;8	49057;0;0;53;
$GPXUP;3649;06:40:30;0;49	67685;8	49038;0;0;50;
$GPXUP;3649;06:40:31;0;49	67686;8	49019;0;0;51;
$GPXUP;3649;06:40:32;0;49	67686;8	48998;0;0;53;
$GPXUP;3649;06:40:33;0;49	67685;8	48978;0;0;54;
$GPXUP;3649;06:40:34;0;49	67685;8	48958;0;0;51;
$GPXUP;3649;06:40:35;0;49	67688;8	48939;0;0;49;
$GPXUP;3649;06:40:36;0;49	67695;8	48923;0;0;48;
$GPXUP;3649;06:40:37;0;49	67702;8	48909;0;0;49;
$GPXUP;3649;06:40:38;0;49	6771;8	48895;0;0;48;
$GPXUP;3649;06:40:39;0;49	67718;8	48882;0;0;46;
$GPXUP;3649;06:40:40;0;49	67726;8	48868;0;0;45;
$GPXUP;3649;06:40:41;0;49	67731;8	48852;0;0;49;
$GPXUP;3649;06:40:42;0;49	67734;8	48833;0;0;54;
$GPXUP;3649;06:40:43;0;49	67734;8	48812;0;0;58;
$GPXUP;3649;06:40:44;0;49	67732;8	48789;0;0;61;
$GPXUP;3649;06:40:45;0;49	6773;8	48766;0;0;60;
$GPXUP;3649;06:40:46;0;49	67731;8	48742;0;0;59;
$GPXUP;3649;06:40:47;0;49	67733;8	4872;0;0;57;
$GPXUP;3649;06:40:48;0;49	67737;8	487;0;0;54;
$GPXUP;3649;06:40:49;0;49	67742;8	48682;0;0;52;
$GPXUP;3649;06:40:50;0;49	67749;8	48665;0;0;51;
$GPXUP;3649;06:40:51;0;49	67757;8	4865;0;0;49;
$GPXUP;3649;06:40:52;0;49	67764;8	48634;0;0;50;
$GPXUP;3649;06:40:53;0;49	67771;8	48618;0;0;51;
$GPXUP;3649;06:40:54;0;49	67779;8	48603;0;0;51;
$GPXUP;3649;06:40:55;0;49	67788;8	4859;0;0;49;
$GPXUP;3649;06:40:56;0;49	67798;8	48578;0;0;48;
$GPXUP;3649;06:40:57;0;49	67807;8	48566;0;0;49;
$GPXUP;3649;06:40:58;0;49	67815;8	48552;0;0;51;
$GPXUP;3649;06:40:59;0;49	67823;8	48537;0;0;52;
$GPXUP;3649;06:41:00;0;49	67829;8	48519;0;0;53;
$GPXUP;3649;06:41:01;0;49	67834;8	485;0;0;54;
$GPXUP;3649;06:41:02;0;49	67837;8	48479;0;0;57;
$GPXUP;3649;06:41:03;0;49	67838;8	48457;0;0;58;
$GPXUP;3649;06:41:04;0;49	67839;8	48435;0;0;57;
$GPXUP;3649;06:41:05;0;49	6784;8	48413;0;0;55;
$GPXUP;3649;06:41:06;0;49	67842;8	48393;0;0;53;
$GPXUP;3649;06:41:07;0;49	67845;8	48372;0;0;55;
$GPXUP;3649;06:41:08;0;49	67848;8	48351;0;0;57;
$GPXUP;3649;06:41:09;0;49	67852;8	48329;0;0;59;
$GPXUP;3649;06:41:10;0;49	67855;8	48307;0;0;60;
$GPXUP;3649;06:41:11;0;49	6786;8	48285;0;0;60;
$GPXUP;3649;06:41:12;0;49	67864;8	48264;0;0;58;
$GPXUP;3649;06:41:13;0;49	67869;8	48243;0;0;56;
$GPXUP;3649;06:41:14;0;49	67875;8	48224;0;0;55;
$GPXUP;3649;06:41:15;0;49	67882;8	48206;0;0;54;
$GPXUP;3649;06:41:16;0;49	67889;8	48188;0;0;54;
$GPXUP;3649;06:41:17;0;49	67895;8	48169;0;0;54;
$GPXUP;3649;06:41:18;0;49	679;8	4815;0;0;54;
$GPXUP;3649;06:41:19;0;49	67906;8	48131;0;0;53;
$GPXUP;3649;06:41:20;0;49	67912;8	48114;0;0;52;
$GPXUP;3649;06:41:21;0;49	67918;8	48096;0;0;52;
$GPXUP;3649;06:41:22;0;49	67924;8	48078;0;0;53;
$GPXUP;3649;06:41:23;0;49	67928;8	48058;0;0;56;
$GPXUP;3649;06:41:24;0;49	67932;8	48037;0;0;57;
$GPXUP;3649;06:41:25;0;49	67935;8	48016;0;0;56;
$GPXUP;3649;06:41:26;0;49	67939;8	47994;0;0;59;
$GPXUP;3649;06:41:27;0;49	67944;8	47973;0;0;60;
$GPXUP;3649;06:41:28;0;49	67949;8	47952;0;0;59;
$GPXUP;3649;06:41:29;0;49	67955;8	47931;0;0;57;
$GPXUP;3649;06:41:30;0;49	67961;8	47912;0;0;56;
$GPXUP;3649;06:41:31;0;49	67969;8	47894;0;0;55;
$GPXUP;3649;06:41:32;0;49	67977;8	47877;0;0;55;
$GPXUP;3649;06:41:33;0;49	67987;8	47862;0;0;56;
$GPXUP;3649;06:41:34;0;49	67997;8	47846;0;0;58;
$GPXUP;3649;06:41:35;0;49	68007;8	4783;0;0;59;
$GPXUP;3649;06:41:36;0;49	68017;8	47814;0;0;58;
$GPXUP;3649;06:41:37;0;49	68027;8	47798;0;0;58;
$GPXUP;3649;06:41:38;0;49	68036;8	47781;0;0;56;
$GPXUP;3649;06:41:39;0;49	68045;8	47765;0;0;55;
$GPXUP;3649;06:41:40;0;49	68054;8	47749;0;0;55;
$GPXUP;3649;06:41:41;0;49	68062;8	47732;0;0;56;
$GPXUP;3649;06:41:42;0;49	68071;8	47713;0;0;59;
$GPXUP;3649;06:41:43;0;49	6808;8	47695;0;0;60;
$GPXUP;3649;06:41:44;0;49	68089;8	47677;0;0;59;
$GPXUP;3649;06:41:45;0;49	68098;8	4766;0;0;58;
$GPXUP;3649;06:41:46;0;49	68107;8	47643;0;0;56;
$GPXUP;3649;06:41:47;0;49	68117;8	47627;0;0;57;
$GPXUP;3649;06:41:48;0;49	68125;8	4761;0;0;57;
$GPXUP;3649;06:41:49;0;49	68133;8	47591;0;0;57;
$GPXUP;3649;06:41:50;0;49	68142;8	47574;0;0;56;
$GPXUP;3649;06:41:51;0;49	68152;8	4756;0;0;55;
$GPXUP;3649;06:41:52;0;49	68163;8	47548;0;0;54;
$GPXUP;3649;06:41:53;0;49	68174;8	47535;0;0;54;
$GPXUP;3649;06:41:54;0;49	68183;8	4752;0;0;55;
$GPXUP;3649;06:41:55;0;49	68192;8	47504;0;0;56;
$GPXUP;3649;06:41:56;0;49	68201;8	47488;0;0;56;
$GPXUP;3649;06:41:57;0;49	6821;8	47472;0;0;55;
$GPXUP;3649;06:41:58;0;49	68218;8	47454;0;0;54;
$GPXUP;3649;06:41:59;0;49	68225;8	47435;0;0;57;
$GPXUP;3649;06:42:00;0;49	68232;8	47414;0;0;61;
$GPXUP;3649;06:42:01;0;49	68239;8	47394;0;0;60;
$GPXUP;3649;06:42:02;0;49	68246;8	47374;0;0;59;
$GPXUP;3649;06:42:03;0;49	68254;8	47354;0;0;58;
$GPXUP;3649;06:42:04;0;49	68262;8	47336;0;0;57;
$GPXUP;3649;06:42:05;0;49	6827;8	47318;0;0;58;
$GPXUP;3649;06:42:06;0;49	68279;8	473;0;0;59;
$GPXUP;3649;06:42:07;0;49	68287;8	47281;0;0;60;
$GPXUP;3649;06:42:08;0;49	68295;8	47262;0;0;59;
$GPXUP;3649;06:42:09;0;49	68304;8	47244;0;0;57;
$GPXUP;3649;06:42:10;0;49	68312;8	47226;0;0;58;
$GPXUP;3649;06:42:11;0;49	68321;8	47208;0;0;59;
$GPXUP;3649;06:42:12;0;49	6833;8	4719;0;0;59;
$GPXUP;3649;06:42:13;0;49	68339;8	47172;0;0;59;
$GPXUP;3649;06:42:14;0;49	68348;8	47154;0;0;59;
$GPXUP;3649;06:42:15;0;49	68356;8	47136;0;0;57;
$GPXUP;3649;06:42:16;0;49	68364;8	47118;0;0;56;
$GPXUP;3649;06:42:17;0;49	68371;8	471;0;0;55;
$GPXUP;3649;06:42:18;0;49	6838;8	47084;0;0;54;
$GPXUP;3649;06:42:19;0;49	68389;8	47068;0;0;54;
$GPXUP;3649;06:42:20;0;49	68397;8	47052;0;0;54;
$GPXUP;3649;06:42:21;0;49	68404;8	47035;0;0;54;
$GPXUP;3649;06:42:22;0;49	68411;8	47018;0;0;50;
$GPXUP;3649;06:42:23;0;49	68418;8	47002;0;0;51;
$GPXUP;3649;06:42:24;0;49	68425;8	46986;0;0;51;
$GPXUP;3649;06:42:25;0;49	68431;8	46969;0;0;51;
$GPXUP;3649;06:42:26;0;49	68436;8	4695;0;0;53;
$GPXUP;3649;06:42:27;0;49	6844;8	4693;0;0;55;
$GPXUP;3649;06:42:28;0;49	68444;8	4691;0;0;55;
$GPXUP;3649;06:42:29;0;49	68448;8	46888;0;0;57;
$GPXUP;3649;06:42:30;0;49	68452;8	46866;0;0;60;
$GPXUP;3649;06:42:31;0;49	68455;8	46844;0;0;60;
$GPXUP;3649;06:42:32;0;49	68458;8	46822;0;0;58;
$GPXUP;3649;06:42:33;0;49	68463;8	46801;0;0;57;
$GPXUP;3649;06:42:34;0;49	68469;8	46781;0;0;57;
$GPXUP;3649;06:42:35;0;49	68476;8	46762;0;0;57;
$GPXUP;3649;06:42:36;0;49	68483;8	46744;0;0;56;
$GPXUP;3649;06:42:37;0;49	68491;8	46725;0;0;57;
$GPXUP;3649;06:42:38;0;49	68499;8	46706;0;0;59;
$GPXUP;3649;06:42:39;0;49	68508;8	46689;0;0;58;
$GPXUP;3649;06:42:40;0;49	68518;8	46673;0;0;58;
$GPXUP;3649;06:42:41;0;49	68528;8	46656;0;0;58;
$GPXUP;3649;06:42:42;0;49	68536;8	46639;0;0;58;
$GPXUP;3649;06:42:43;0;49	68545;8	46622;0;0;55;
$GPXUP;3649;06:42:44;0;49	68552;8	46603;0;0;55;
$GPXUP;3649;06:42:45;0;49	68558;8	46585;0;0;53;
$GPXUP;3649;06:42:46;0;49	68566;8	46568;0;0;55;
$GPXUP;3649;06:42:47;0;49	68576;8	46554;0;0;55;
$GPXUP;3649;06:42:48;0;49	68587;8	46541;0;0;55;
$GPXUP;3649;06:42:49;0;49	68598;8	46528;0;0;56;
$GPXUP;3649;06:42:50;0;49	68608;8	46514;0;0;56;
$GPXUP;3649;06:42:51;0;49	68618;8	465;0;0;54;
$GPXUP;3649;06:42:52;0;49	68627;8	46484;0;0;54;
$GPXUP;3649;06:42:53;0;49	68635;8	46467;0;0;54;
$GPXUP;3649;06:42:54;0;49	68644;8	46452;0;0;53;
$GPXUP;3649;06:42:55;0;49	68654;8	4644;0;0;51;
$GPXUP;3649;06:42:56;0;49	68665;8	4643;0;0;51;
$GPXUP;3649;06:42:57;0;49	68677;8	46422;0;0;54;
$GPXUP;3649;06:42:58;0;49	6869;8	46412;0;0;56;
$GPXUP;3649;06:42:59;0;49	68702;8	46402;0;0;56;
$GPXUP;3649;06:43:00;0;49	68714;8	4639;0;0;55;
$GPXUP;3649;06:43:01;0;49	68725;8	46379;0;0;55;
$GPXUP;3649;06:43:02;0;49	68737;8	46368;0;0;57;
$GPXUP;3649;06:43:03;0;49	68748;8	46354;0;0;58;
$GPXUP;3649;06:43:04;0;49	68759;8	4634;0;0;58;
$GPXUP;3649;06:43:05;0;49	6877;8	46324;0;0;59;
$GPXUP;3649;06:43:06;0;49	68781;8	46309;0;0;59;
$GPXUP;3649;06:43:07;0;49	68792;8	46294;0;0;58;
$GPXUP;3649;06:43:08;0;49	68803;8	4628;0;0;58;
$GPXUP;3649;06:43:09;0;49	68814;8	46266;0;0;58;
$GPXUP;3649;06:43:10;0;49	68826;8	46255;0;0;57;
$GPXUP;3649;06:43:11;0;49	68839;8	46245;0;0;56;
$GPXUP;3649;06:43:12;0;49	68852;8	46238;0;0;56;
$GPXUP;3649;06:43:13;0;49	68866;8	46232;0;0;55;
$GPXUP;3649;06:43:14;0;49	68879;8	46226;0;0;55;
$GPXUP;3649;06:43:15;0;49	68892;8	4622;0;0;55;
$GPXUP;3649;06:43:16;0;49	68905;8	46214;0;0;55;
$GPXUP;3649;06:43:17;0;49	68918;8	46209;0;0;55;
$GPXUP;3649;06:43:18;0;49	68931;8	46204;0;0;54;
$GPXUP;3649;06:43:19;0;49	68944;8	46201;0;0;53;
$GPXUP;3649;06:43:20;0;49	68958;8	46197;0;0;53;
$GPXUP;3649;06:43:21;0;49	6897;8	46192;0;0;53;
$GPXUP;3649;06:43:22;0;49	68983;8	46184;0;0;54;
$GPXUP;3649;06:43:23;0;49	68995;8	46175;0;0;55;
$GPXUP;3649;06:43:24;0;49	69007;8	46166;0;0;55;
$GPXUP;3649;06:43:25;0;49	6902;8	4616;0;0;51;
$GPXUP;3649;06:43:26;0;49	69032;8	46156;0;0;51;
$GPXUP;3649;06:43:27;0;49	69045;8	46153;0;0;53;
$GPXUP;3649;06:43:28;0;49	69058;8	4615;0;0;54;
$GPXUP;3649;06:43:29;0;49	69071;8	46147;0;0;53;
$GPXUP;3649;06:43:30;0;49	69084;8	46144;0;0;51;
$GPXUP;3649;06:43:31;0;49	69096;8	46139;0;0;51;
$GPXUP;3649;06:43:32;0;49	69108;8	46132;0;0;51;
$GPXUP;3649;06:43:33;0;49	69118;8	46123;0;0;47;
$GPXUP;3649;06:43:34;0;49	69129;8	46115;0;0;46;
$GPXUP;3649;06:43:35;0;49	69139;8	46108;0;0;48;
$GPXUP;3649;06:43:36;0;49	69151;8	46103;0;0;51;
$GPXUP;3649;06:43:37;0;49	69164;8	461;0;0;51;
$GPXUP;3649;06:43:38;0;49	69176;8	46097;0;0;47;
$GPXUP;3649;06:43:39;0;49	69186;8	46092;0;0;40;
$GPXUP;3649;06:43:40;0;49	69194;8	46083;0;0;41;
$GPXUP;3649;06:43:41;0;49	69202;8	4607;0;0;48;
$GPXUP;3649;06:43:42;0;49	6921;8	46057;0;0;47;
$GPXUP;3649;06:43:43;0;49	69219;8	46045;0;0;45;
$GPXUP;3649;06:43:44;0;49	69229;8	46039;0;0;43;
$GPXUP;3649;06:43:45;0;49	69239;8	46038;0;0;43;
$GPXUP;3649;06:43:46;0;49	6925;8	4604;0;0;44;
$GPXUP;3649;06:43:47;0;49	69261;8	46045;0;0;44;
$GPXUP;3649;06:43:48;0;49	69271;8	46051;0;0;45;
$GPXUP;3649;06:43:49;0;49	69282;8	46055;0;0;46;
$GPXUP;3649;06:43:50;0;49	69293;8	46056;0;0;40;
$GPXUP;3649;06:43:51;0;49	69303;8	46056;0;0;38;
$GPXUP;3649;06:43:52;0;49	69313;8	46056;0;0;42;
$GPXUP;3649;06:43:53;0;49	69323;8	4606;0;0;42;
$GPXUP;3649;06:43:54;0;49	69333;8	46067;0;0;44;
$GPXUP;3649;06:43:55;0;49	69343;8	46073;0;0;44;
$GPXUP;3649;06:43:56;0;49	69354;8	46079;0;0;46;
$GPXUP;3649;06:43:57;0;49	69365;8	46083;0;0;46;
$GPXUP;3649;06:43:58;0;49	69376;8	46085;0;0;47;
$GPXUP;3649;06:43:59;0;49	69388;8	46087;0;0;49;
$GPXUP;3649;06:44:00;0;49	694;8	46089;0;0;48;
$GPXUP;3649;06:44:01;0;49	69412;8	46094;0;0;47;
$GPXUP;3649;06:44:02;0;49	69423;8	461;0;0;46;
$GPXUP;3649;06:44:03;0;49	69434;8	46106;0;0;47;
$GPXUP;3649;06:44:04;0;49	69446;8	46109;0;0;49;
$GPXUP;3649;06:44:05;0;49	69458;8	46111;0;0;52;
$GPXUP;3649;06:44:06;0;49	69472;8	46112;0;0;53;
$GPXUP;3649;06:44:07;0;49	69485;8	4611;0;0;52;
$GPXUP;3649;06:44:08;0;49	69497;8	46111;0;0;51;
$GPXUP;3649;06:44:09;0;49	69509;8	46116;0;0;48;
$GPXUP;3649;06:44:10;0;49	69521;8	46121;0;0;49;
$GPXUP;3649;06:44:11;0;49	69533;8	46124;0;0;49;
$GPXUP;3649;06:44:12;0;49	69545;8	46123;0;0;49;
$GPXUP;3649;06:44:13;0;49	69556;8	46116;0;0;50;
$GPXUP;3649;06:44:14;0;49	69568;8	46109;0;0;48;
$GPXUP;3649;06:44:15;0;49	69579;8	46104;0;0;46;
$GPXUP;3649;06:44:16;0;49	6959;8	46101;0;0;46;
$GPXUP;3649;06:44:17;0;49	69601;8	46098;0;0;45;
$GPXUP;3649;06:44:18;0;49	69612;8	46094;0;0;43;
$GPXUP;3649;06:44:19;0;49	69623;8	46091;0;0;44;
$GPXUP;3649;06:44:20;0;49	69634;8	4609;0;0;44;
$GPXUP;3649;06:44:21;0;49	69645;8	46092;0;0;46;
$GPXUP;3649;06:44:22;0;49	69656;8	46097;0;0;49;
$GPXUP;3649;06:44:23;0;49	69667;8	46105;0;0;47;
$GPXUP;3649;06:44:24;0;49	69676;8	46115;0;0;46;
$GPXUP;3649;06:44:25;0;49	69684;8	46128;0;0;45;
$GPXUP;3649;06:44:26;0;49	69688;8	46144;0;0;44;
$GPXUP;3649;06:44:27;0;49	69689;8	46163;0;0;49;
$GPXUP;3649;06:44:28;0;49	69688;8	46183;0;0;52;
$GPXUP;3649;06:44:29;0;49	69686;8	46204;0;0;55;
$GPXUP;3649;06:44:30;0;49	69682;8	46226;0;0;55;
$GPXUP;3649;06:44:31;0;49	69681;8	46246;0;0;52;
$GPXUP;3649;06:44:32;0;49	69683;8	46266;0;0;51;
$GPXUP;3649;06:44:33;0;49	69686;8	46285;0;0;48;
$GPXUP;3649;06:44:34;0;49	69691;8	46302;0;0;44;
$GPXUP;3649;06:44:35;0;49	69698;8	46316;0;0;44;
$GPXUP;3649;06:44:36;0;49	69704;8	46331;0;0;46;
$GPXUP;3649;06:44:37;0;49	6971;8	46347;0;0;49;
$GPXUP;3649;06:44:38;0;49	69717;8	46362;0;0;50;
$GPXUP;3649;06:44:39;0;49	69726;8	46377;0;0;52;
$GPXUP;3649;06:44:40;0;49	69736;8	4639;0;0;53;
$GPXUP;3649;06:44:41;0;49	69747;8	46402;0;0;53;
$GPXUP;3649;06:44:42;0;49	69758;8	46412;0;0;52;
$GPXUP;3649;06:44:43;0;49	69769;8	46423;0;0;49;
$GPXUP;3649;06:44:44;0;49	6978;8	46429;0;0;48;
$GPXUP;3649;06:44:45;0;49	69792;8	4643;0;0;49;
$GPXUP;3649;06:44:46;0;49	69805;8	46429;0;0;50;
$GPXUP;3649;06:44:47;0;49	69818;8	46428;0;0;51;
$GPXUP;3649;06:44:48;0;49	69831;8	46429;0;0;52;
$GPXUP;3649;06:44:49;0;49	69844;8	46431;0;0;52;
$GPXUP;3649;06:44:50;0;49	69857;8	46433;0;0;51;
$GPXUP;3649;06:44:51;0;49	6987;8	46436;0;0;51;
$GPXUP;3649;06:44:52;0;49	69882;8	46438;0;0;51;
$GPXUP;3649;06:44:53;0;49	69895;8	46441;0;0;50;
$GPXUP;3649;06:44:54;0;49	69907;8	46444;0;0;46;
$GPXUP;3649;06:44:55;0;49	69918;8	46448;0;0;43;
$GPXUP;3649;06:44:56;0;49	69928;8	46451;0;0;43;
$GPXUP;3649;06:44:57;0;49	69939;8	46457;0;0;45;
$GPXUP;3649;06:44:58;0;49	69949;8	46464;0;0;45;
$GPXUP;3649;06:44:59;0;49	6996;8	46469;0;0;45;
$GPXUP;3649;06:45:00;0;49	69971;8	46472;0;0;46;
$GPXUP;3649;06:45:01;0;49	69983;8	46473;0;0;47;
$GPXUP;3649;06:45:02;0;49	69995;8	46474;0;0;47;
$GPXUP;3649;06:45:03;0;49	70006;8	46476;0;0;48;
$GPXUP;3649;06:45:04;0;49	70018;8	4648;0;0;49;
$GPXUP;3649;06:45:05;0;49	7003;8	46487;0;0;50;
$GPXUP;3649;06:45:06;0;49	7004;8	46497;0;0;46;
$GPXUP;3649;06:45:07;0;49	7005;8	46505;0;0;43;
$GPXUP;3649;06:45:08;0;49	7006;8	46513;0;0;45;
$GPXUP;3649;06:45:09;0;49	70069;8	46523;0;0;45;
$GPXUP;3649;06:45:10;0;49	70078;8	46533;0;0;46;
$GPXUP;3649;06:45:11;0;49	70089;8	46541;0;0;47;
$GPXUP;3649;06:45:12;0;49	701;8	46547;0;0;45;
$GPXUP;3649;06:45:13;0;49	70111;8	4655;0;0;45;
$GPXUP;3649;06:45:14;0;49	70122;8	46554;0;0;46;
$GPXUP;3649;06:45:15;0;49	70133;8	46558;0;0;47;
$GPXUP;3649;06:45:16;0;49	70145;8	46562;0;0;47;
$GPXUP;3649;06:45:17;0;49	70157;8	46567;0;0;53;
$GPXUP;3649;06:45:18;0;49	7017;8	46572;0;0;55;
$GPXUP;3649;06:45:19;0;49	70183;8	46578;0;0;53;
$GPXUP;3649;06:45:20;0;49	70195;8	46586;0;0;50;
$GPXUP;3649;06:45:21;0;49	70205;8	46594;0;0;45;
$GPXUP;3649;06:45:22;0;49	70213;8	46608;0;0;47;
$GPXUP;3649;06:45:23;0;49	70219;8	46623;0;0;49;
$GPXUP;3649;06:45:24;0;49	70226;8	4664;0;0;51;
$GPXUP;3649;06:45:25;0;49	70233;8	46655;0;0;50;
$GPXUP;3649;06:45:26;0;49	70243;8	46668;0;0;53;
$GPXUP;3649;06:45:27;0;49	70255;8	46679;0;0;56;
$GPXUP;3649;06:45:28;0;49	70267;8	46691;0;0;58;
$GPXUP;3649;06:45:29;0;49	70279;8	46704;0;0;59;
$GPXUP;3649;06:45:30;0;49	70292;8	46715;0;0;59;
$GPXUP;3649;06:45:31;0;49	70305;8	46725;0;0;56;
$GPXUP;3649;06:45:32;0;49	70319;8	4673;0;0;58;
$GPXUP;3649;06:45:33;0;49	70333;8	46734;0;0;58;
$GPXUP;3649;06:45:34;0;49	70348;8	46737;0;0;58;
$GPXUP;3649;06:45:35;0;49	70362;8	4674;0;0;58;
$GPXUP;3649;06:45:36;0;49	70376;8	46745;0;0;59;
$GPXUP;3649;06:45:37;0;49	7039;8	46755;0;0;61;
$GPXUP;3649;06:45:38;0;49	70402;8	46768;0;0;61;
$GPXUP;3649;06:45:39;0;49	70414;8	46782;0;0;62;
$GPXUP;3649;06:45:40;0;49	70426;8	46797;0;0;60;
$GPXUP;3649;06:45:41;0;49	70438;8	46812;0;0;59;
$GPXUP;3649;06:45:42;0;49	7045;8	46824;0;0;59;
$GPXUP;3649;06:45:43;0;49	70463;8	46835;0;0;58;
$GPXUP;3649;06:45:44;0;49	70476;8	46846;0;0;57;
$GPXUP;3649;06:45:45;0;49	70488;8	46856;0;0;57;
$GPXUP;3649;06:45:46;0;49	70501;8	46866;0;0;57;
$GPXUP;3649;06:45:47;0;49	70515;8	46874;0;0;58;
$GPXUP;3649;06:45:48;0;49	70529;8	4688;0;0;59;
$GPXUP;3649;06:45:49;0;49	70543;8	46885;0;0;60;
$GPXUP;3649;06:45:50;0;49	70558;8	4689;0;0;62;
$GPXUP;3649;06:45:51;0;49	70574;8	46894;0;0;63;
$GPXUP;3649;06:45:52;0;49	70589;8	46899;0;0;63;
$GPXUP;3649;06:45:53;0;49	70604;8	46903;0;0;60;
$GPXUP;3649;06:45:54;0;49	70619;8	46908;0;0;60;
$GPXUP;3649;06:45:55;0;49	70633;8	46915;0;0;59;
$GPXUP;3649;06:45:56;0;49	70646;8	46926;0;0;58;
$GPXUP;3649;06:45:57;0;49	70658;8	46937;0;0;57;
$GPXUP;3649;06:45:58;0;49	70671;8	46946;0;0;57;
$GPXUP;3649;06:45:59;0;49	70684;8	46953;0;0;57;
$GPXUP;3649;06:46:00;0;49	70698;8	46958;0;0;58;
$GPXUP;3649;06:46:01;0;49	70713;8	46962;0;0;58;
$GPXUP;3649;06:46:02;0;49	70727;8	46968;0;0;58;
$GPXUP;3649;06:46:03;0;49	70741;8	46972;0;0;57;
$GPXUP;3649;06:46:04;0;49	70754;8	46977;0;0;54;
$GPXUP;3649;06:46:05;0;49	70768;8	46982;0;0;53;
$GPXUP;3649;06:46:06;0;49	7078;8	46987;0;0;52;
$GPXUP;3649;06:46:07;0;49	70793;8	4699;0;0;51;
$GPXUP;3649;06:46:08;0;49	70806;8	46992;0;0;51;
$GPXUP;3649;06:46:09;0;49	70819;8	46993;0;0;55;
$GPXUP;3649;06:46:10;0;49	70833;8	46994;0;0;55;
$GPXUP;3649;06:46:11;0;49	70846;8	46996;0;0;55;
$GPXUP;3649;06:46:12;0;49	7086;8	47001;0;0;56;
$GPXUP;3649;06:46:13;0;49	70874;8	47008;0;0;57;
$GPXUP;3649;06:46:14;0;49	70887;8	47014;0;0;57;
$GPXUP;3649;06:46:15;0;49	709;8	47021;0;0;55;
$GPXUP;3649;06:46:16;0;49	70914;8	47028;0;0;56;
$GPXUP;3649;06:46:17;0;49	70927;8	47036;0;0;59;
$GPXUP;3649;06:46:18;0;49	7094;8	47048;0;0;62;
$GPXUP;3649;06:46:19;0;49	70951;8	47063;0;0;61;
$GPXUP;3649;06:46:20;0;49	70961;8	47079;0;0;59;
$GPXUP;3649;06:46:21;0;49	70972;8	47095;0;0;57;
$GPXUP;3649;06:46:22;0;49	70982;8	47109;0;0;56;
$GPXUP;3649;06:46:23;0;49	70992;8	47123;0;0;52;
$GPXUP;3649;06:46:24;0;49	71002;8	47134;0;0;51;
$GPXUP;3649;06:46:25;0;49	71014;8	47144;0;0;53;
$GPXUP;3649;06:46:26;0;49	71026;8	47153;0;0;55;
$GPXUP;3649;06:46:27;0;49	71038;8	47161;0;0;55;
$GPXUP;3649;06:46:28;0;49	71051;8	4717;0;0;56;
$GPXUP;3649;06:46:29;0;49	71063;8	47179;0;0;56;
$GPXUP;3649;06:46:30;0;49	71075;8	47191;0;0;57;
$GPXUP;3649;06:46:31;0;49	71086;8	47204;0;0;56;
$GPXUP;3649;06:46:32;0;49	71096;8	47219;0;0;56;
$GPXUP;3649;06:46:33;0;49	71106;8	47234;0;0;54;
$GPXUP;3649;06:46:34;0;49	71115;8	47249;0;0;52;
$GPXUP;3649;06:46:35;0;49	71124;8	47263;0;0;49;
$GPXUP;3649;06:46:36;0;49	71134;8	47273;0;0;49;
$GPXUP;3649;06:46:37;0;49	71146;8	47279;0;0;49;
$GPXUP;3649;06:46:38;0;49	71158;8	47281;0;0;49;
$GPXUP;3649;06:46:39;0;49	7117;8	47282;0;0;48;
$GPXUP;3649;06:46:40;0;49	71182;8	47285;0;0;47;
$GPXUP;3649;06:46:41;0;49	71193;8	4729;0;0;46;
$GPXUP;3649;06:46:42;0;49	71204;8	47294;0;0;45;
$GPXUP;3649;06:46:43;0;49	71214;8	47293;0;0;45;
$GPXUP;3649;06:46:44;0;49	71225;8	47288;0;0;45;
$GPXUP;3649;06:46:45;0;49	71236;8	47282;0;0;48;
$GPXUP;3649;06:46:46;0;49	71248;8	47277;0;0;48;
$GPXUP;3649;06:46:47;0;49	71259;8	47277;0;0;47;
$GPXUP;3649;06:46:48;0;49	7127;8	47282;0;0;46;
$GPXUP;3649;06:46:49;0;49	7128;8	47291;0;0;47;
$GPXUP;3649;06:46:50;0;49	7129;8	47301;0;0;48;
$GPXUP;3649;06:46:51;0;49	713;8	47309;0;0;48;
$GPXUP;3649;06:46:52;0;49	71311;8	47315;0;0;48;
$GPXUP;3649;06:46:53;0;49	71323;8	47319;0;0;49;
$GPXUP;3649;06:46:54;0;49	71335;8	47323;0;0;49;
$GPXUP;3649;06:46:55;0;49	71347;8	47325;0;0;49;
$GPXUP;3649;06:46:56;0;49	71359;8	47327;0;0;47;
$GPXUP;3649;06:46:57;0;49	7137;8	47332;0;0;45;
$GPXUP;3649;06:46:58;0;49	7138;8	4734;0;0;45;
$GPXUP;3649;06:46:59;0;49	71389;8	47349;0;0;45;
$GPXUP;3649;06:47:00;0;49	71398;8	47358;0;0;44;
$GPXUP;3649;06:47:01;0;49	71407;8	47368;0;0;44;
$GPXUP;3649;06:47:02;0;49	71416;8	47379;0;0;48;
$GPXUP;3649;06:47:03;0;49	71425;8	47391;0;0;49;
$GPXUP;3649;06:47:04;0;49	71433;8	47404;0;0;49;
$GPXUP;3649;06:47:05;0;49	71442;8	47416;0;0;48;
$GPXUP;3649;06:47:06;0;49	71451;8	47428;0;0;47;
$GPXUP;3649;06:47:07;0;49	7146;8	4744;0;0;46;
$GPXUP;3649;06:47:08;0;49	71469;8	4745;0;0;46;
$GPXUP;3649;06:47:09;0;49	71478;8	4746;0;0;45;
$GPXUP;3649;06:47:10;0;49	71488;8	47468;0;0;45;
$GPXUP;3649;06:47:11;0;49	71498;8	47476;0;0;46;
$GPXUP;3649;06:47:12;0;49	71509;8	47483;0;0;48;
$GPXUP;3649;06:47:13;0;49	7152;8	4749;0;0;48;
$GPXUP;3649;06:47:14;0;49	71531;8	47497;0;0;48;
$GPXUP;3649;06:47:15;0;49	71541;8	47507;0;0;50;
$GPXUP;3649;06:47:16;0;49	71552;8	47518;0;0;51;
$GPXUP;3649;06:47:17;0;49	71564;8	47525;0;0;52;
$GPXUP;3649;06:47:18;0;49	71576;8	4753;0;0;50;
$GPXUP;3649;06:47:19;0;49	71588;8	47534;0;0;48;
$GPXUP;3649;06:47:20;0;49	71599;8	47541;0;0;47;
$GPXUP;3649;06:47:21;0;49	71609;8	4755;0;0;47;
$GPXUP;3649;06:47:22;0;49	71618;8	47561;0;0;47;
$GPXUP;3649;06:47:23;0;49	71628;8	47571;0;0;47;
$GPXUP;3649;06:47:24;0;49	71638;8	4758;0;0;48;
$GPXUP;3649;06:47:25;0;49	71649;8	47588;0;0;49;
$GPXUP;3649;06:47:26;0;49	7166;8	47596;0;0;49;
$GPXUP;3649;06:47:27;0;49	71671;8	47605;0;0;49;
$GPXUP;3649;06:47:28;0;49	71681;8	47615;0;0;50;
$GPXUP;3649;06:47:29;0;49	71691;8	47627;0;0;50;
$GPXUP;3649;06:47:30;0;49	71699;8	47642;0;0;50;
$GPXUP;3649;06:47:31;0;49	71707;8	47657;0;0;51;
$GPXUP;3649;06:47:32;0;49	71715;8	47672;0;0;52;
$GPXUP;3649;06:47:33;0;49	71724;8	47686;0;0;52;
$GPXUP;3649;06:47:34;0;49	71734;8	477;0;0;52;
$GPXUP;3649;06:47:35;0;49	71743;8	47714;0;0;52;
$GPXUP;3649;06:47:36;0;49	71751;8	4773;0;0;51;
$GPXUP;3649;06:47:37;0;49	71758;8	47745;0;0;50;
$GPXUP;3649;06:47:38;0;49	71766;8	4776;0;0;50;
$GPXUP;3649;06:47:39;0;49	71775;8	47774;0;0;49;
$GPXUP;3649;06:47:40;0;49	71784;8	47785;0;0;45;
$GPXUP;3649;06:47:41;0;49	71794;8	47793;0;0;44;
$GPXUP;3649;06:47:42;0;49	71804;8	478;0;0;45;
$GPXUP;3649;06:47:43;0;49	71815;8	47806;0;0;44;
$GPXUP;3649;06:47:44;0;49	71825;8	47812;0;0;43;
$GPXUP;3649;06:47:45;0;49	71834;8	47821;0;0;47;
$GPXUP;3649;06:47:46;0;49	71843;8	47834;0;0;49;
$GPXUP;3649;06:47:47;0;49	7185;8	47849;0;0;50;
$GPXUP;3649;06:47:48;0;49	71856;8	47866;0;0;51;
$GPXUP;3649;06:47:49;0;49	71863;8	47882;0;0;51;
$GPXUP;3649;06:47:50;0;49	71871;8	47897;0;0;52;
$GPXUP;3649;06:47:51;0;49	71881;8	4791;0;0;49;
$GPXUP;3649;06:47:52;0;49	71891;8	47919;0;0;48;
$GPXUP;3649;06:47:53;0;49	71902;8	47928;0;0;48;
$GPXUP;3649;06:47:54;0;49	71912;8	47936;0;0;48;
$GPXUP;3649;06:47:55;0;49	71923;8	47945;0;0;48;
$GPXUP;3649;06:47:56;0;49	71933;8	47955;0;0;49;
$GPXUP;3649;06:47:57;0;49	71942;8	47968;0;0;51;
$GPXUP;3649;06:47:58;0;49	71952;8	47981;0;0;52;
$GPXUP;3649;06:47:59;0;49	71962;8	47995;0;0;52;
$GPXUP;3649;06:48:00;0;49	71972;8	48008;0;0;53;
$GPXUP;3649;06:48:01;0;49	71982;8	4802;0;0;53;
$GPXUP;3649;06:48:02;0;49	71993;8	48032;0;0;52;
$GPXUP;3649;06:48:03;0;49	72004;8	48041;0;0;53;
$GPXUP;3649;06:48:04;0;49	72016;8	48049;0;0;52;
$GPXUP;3649;06:48:05;0;49	72028;8	48057;0;0;52;
$GPXUP;3649;06:48:06;0;49	7204;8	48064;0;0;50;
$GPXUP;3649;06:48:07;0;49	72052;8	48072;0;0;49;
$GPXUP;3649;06:48:08;0;49	72062;8	4808;0;0;48;
$GPXUP;3649;06:48:09;0;49	72073;8	48087;0;0;48;
$GPXUP;3649;06:48:10;0;49	72084;8	48094;0;0;50;
$GPXUP;3649;06:48:11;0;49	72096;8	48103;0;0;50;
$GPXUP;3649;06:48:12;0;49	72107;8	48112;0;0;50;
$GPXUP;3649;06:48:13;0;49	72118;8	48119;0;0;51;
$GPXUP;3649;06:48:14;0;49	72131;8	48125;0;0;52;
$GPXUP;3649;06:48:15;0;49	72143;8	48132;0;0;52;
$GPXUP;3649;06:48:16;0;49	72155;8	4814;0;0;51;
$GPXUP;3649;06:48:17;0;49	72165;8	48151;0;0;51;
$GPXUP;3649;06:48:18;0;49	72174;8	48165;0;0;50;
$GPXUP;3649;06:48:19;0;49	7218;8	48182;0;0;51;
$GPXUP;3649;06:48:20;0;49	72185;8	482;0;0;51;
$GPXUP;3649;06:48:21;0;49	7219;8	48218;0;0;51;
$GPXUP;3649;06:48:22;0;49	72197;8	48234;0;0;51;
$GPXUP;3649;06:48:23;0;49	72206;8	48249;0;0;52;
$GPXUP;3649;06:48:24;0;49	72215;8	48262;0;0;52;
$GPXUP;3649;06:48:25;0;49	72226;8	48274;0;0;52;
$GPXUP;3649;06:48:26;0;49	72238;8	48282;0;0;53;
$GPXUP;3649;06:48:27;0;49	7225;8	4829;0;0;53;
$GPXUP;3649;06:48:28;0;49	72262;8	48299;0;0;53;
$GPXUP;3649;06:48:29;0;49	72273;8	4831;0;0;52;
$GPXUP;3649;06:48:30;0;49	72284;8	4832;0;0;51;
$GPXUP;3649;06:48:31;0;49	72295;8	48329;0;0;49;
$GPXUP;3649;06:48:32;0;49	72306;8	48337;0;0;49;
$GPXUP;3649;06:48:33;0;49	72318;8	48343;0;0;50;
$GPXUP;3649;06:48:34;0;49	7233;8	48351;0;0;53;
$GPXUP;3649;06:48:35;0;49	72342;8	48359;0;0;54;
$GPXUP;3649;06:48:36;0;49	72354;8	48366;0;0;54;
$GPXUP;3649;06:48:37;0;49	72367;8	48373;0;0;51;
$GPXUP;3649;06:48:38;0;49	72379;8	48379;0;0;50;
$GPXUP;3649;06:48:39;0;49	7239;8	48386;0;0;47;
$GPXUP;3649;06:48:40;0;49	724;8	48397;0;0;47;
$GPXUP;3649;06:48:41;0;49	72408;8	48409;0;0;46;
$GPXUP;3649;06:48:42;0;49	72417;8	48422;0;0;48;
$GPXUP;3649;06:48:43;0;49	72426;8	48434;0;0;50;
$GPXUP;3649;06:48:44;0;49	72436;8	48447;0;0;52;
$GPXUP;3649;06:48:45;0;49	72446;8	48458;0;0;52;
$GPXUP;3649;06:48:46;0;49	72457;8	48468;0;0;52;
$GPXUP;3649;06:48:47;0;49	72469;8	48477;0;0;51;
$GPXUP;3649;06:48:48;0;49	7248;8	48485;0;0;50;
$GPXUP;3649;06:48:49;0;49	72492;8	48492;0;0;50;
$GPXUP;3649;06:48:50;0;49	72503;8	485;0;0;50;
$GPXUP;3649;06:48:51;0;49	72515;8	48508;0;0;50;
$GPXUP;3649;06:48:52;0;49	72527;8	48514;0;0;52;
$GPXUP;3649;06:48:53;0;49	72539;8	48521;0;0;53;
$GPXUP;3649;06:48:54;0;49	72552;8	48527;0;0;53;
$GPXUP;3649;06:48:55;0;49	72565;8	48532;0;0;54;
$GPXUP;3649;06:48:56;0;49	72578;8	48538;0;0;54;
$GPXUP;3649;06:48:57;0;49	7259;8	48545;0;0;55;
$GPXUP;3649;06:48:58;0;49	72603;8	48552;0;0;54;
$GPXUP;3649;06:48:59;0;49	72615;8	48561;0;0;53;
$GPXUP;3649;06:49:00;0;49	72627;8	4857;0;0;51;
$GPXUP;3649;06:49:01;0;49	72638;8	48579;0;0;51;
$GPXUP;3649;06:49:02;0;49	7265;8	48586;0;0;51;
$GPXUP;3649;06:49:03;0;49	72662;8	48591;0;0;51;
$GPXUP;3649;06:49:04;0;49	72675;8	48594;0;0;51;
$GPXUP;3649;06:49:05;0;49	72688;8	48595;0;0;51;
$GPXUP;3649;06:49:06;0;49	727;8	48596;0;0;52;
$GPXUP;3649;06:49:07;0;49	72713;8	48598;0;0;51;
$GPXUP;3649;06:49:08;0;49	72725;8	48604;0;0;51;
$GPXUP;3649;06:49:09;0;49	72737;8	48611;0;0;51;
$GPXUP;3649;06:49:10;0;49	72749;8	48619;0;0;52;
$GPXUP;3649;06:49:11;0;49	72761;8	48627;0;0;53;
$GPXUP;3649;06:49:12;0;49	72773;8	48635;0;0;52;
$GPXUP;3649;06:49:13;0;49	72784;8	48643;0;0;50;
$GPXUP;3649;06:49:14;0;49	72795;8	48652;0;0;48;
$GPXUP;3649;06:49:15;0;49	72805;8	48662;0;0;48;
$GPXUP;3649;06:49:16;0;49	72815;8	48672;0;0;48;
$GPXUP;3649;06:49:17;0;49	72825;8	48682;0;0;47;
$GPXUP;3649;06:49:18;0;49	72835;8	48692;0;0;46;
$GPXUP;3649;06:49:19;0;49	72845;8	48701;0;0;47;
$GPXUP;3649;06:49:20;0;49	72855;8	48708;0;0;47;
$GPXUP;3649;06:49:21;0;49	72866;8	48715;0;0;47;
$GPXUP;3649;06:49:22;0;49	72877;8	48722;0;0;46;
$GPXUP;3649;06:49:23;0;49	72888;8	48726;0;0;47;
$GPXUP;3649;06:49:24;0;49	729;8	48729;0;0;48;
$GPXUP;3649;06:49:25;0;49	72912;8	4873;0;0;51;
$GPXUP;3649;06:49:26;0;49	72925;8	48732;0;0;53;
$GPXUP;3649;06:49:27;0;49	72939;8	48732;0;0;57;
$GPXUP;3649;06:49:28;0;49	72953;8	48733;0;0;57;
$GPXUP;3649;06:49:29;0;49	72968;8	48735;0;0;57;
$GPXUP;3649;06:49:30;0;49	72982;8	48735;0;0;58;
$GPXUP;3649;06:49:31;0;49	72997;8	48736;0;0;59;
$GPXUP;3649;06:49:32;0;49	73011;8	48736;0;0;58;
$GPXUP;3649;06:49:33;0;49	73026;8	48736;0;0;58;
$GPXUP;3649;06:49:34;0;49	7304;8	48737;0;0;57;
$GPXUP;3649;06:49:35;0;49	73054;8	4874;0;0;56;
$GPXUP;3649;06:49:36;0;49	73068;8	48744;0;0;56;
$GPXUP;3649;06:49:37;0;49	73081;8	48746;0;0;54;
$GPXUP;3649;06:49:38;0;49	73095;8	48748;0;0;53;
$GPXUP;3649;06:49:39;0;49	73108;8	48749;0;0;50;
$GPXUP;3649;06:49:40;0;49	7312;8	4875;0;0;49;
$GPXUP;3649;06:49:41;0;49	73132;8	4875;0;0;49;
$GPXUP;3649;06:49:42;0;49	73144;8	48749;0;0;47;
$GPXUP;3649;06:49:43;0;49	73156;8	48748;0;0;46;
$GPXUP;3649;06:49:44;0;49	73167;8	48747;0;0;46;
$GPXUP;3649;06:49:45;0;49	73178;8	48747;0;0;45;
$GPXUP;3649;06:49:46;0;49	7319;8	48749;0;0;45;
$GPXUP;3649;06:49:47;0;49	73201;8	48751;0;0;46;
$GPXUP;3649;06:49:48;0;49	73212;8	48752;0;0;46;
$GPXUP;3649;06:49:49;0;49	73224;8	48754;0;0;47;
$GPXUP;3649;06:49:50;0;49	73235;8	48758;0;0;46;
$GPXUP;3649;06:49:51;0;49	73246;8	48763;0;0;46;
$GPXUP;3649;06:49:52;0;49	73257;8	48768;0;0;46;
$GPXUP;3649;06:49:53;0;49	73268;8	48774;0;0;46;
$GPXUP;3649;06:49:54;0;49	73279;8	48779;0;0;46;
$GPXUP;3649;06:49:55;0;49	7329;8	48782;0;0;46;
$GPXUP;3649;06:49:56;0;49	73302;8	48783;0;0;47;
$GPXUP;3649;06:49:57;0;49	73314;8	48783;0;0;48;
$GPXUP;3649;06:49:58;0;49	73326;8	48784;0;0;49;
$GPXUP;3649;06:49:59;0;49	73338;8	48787;0;0;50;
$GPXUP;3649;06:50:00;0;49	7335;8	48789;0;0;49;
$GPXUP;3649;06:50:01;0;49	73362;8	48789;0;0;48;
$GPXUP;3649;06:50:02;0;49	73374;8	48786;0;0;49;
$GPXUP;3649;06:50:03;0;49	73386;8	48783;0;0;49;
$GPXUP;3649;06:50:04;0;49	73398;8	4878;0;0;50;
$GPXUP;3649;06:50:05;0;49	73411;8	48778;0;0;52;
$GPXUP;3649;06:50:06;0;49	73423;8	48776;0;0;49;
$GPXUP;3649;06:50:07;0;49	73436;8	48774;0;0;50;
$GPXUP;3649;06:50:08;0;49	73448;8	48774;0;0;48;
$GPXUP;3649;06:50:09;0;49	73459;8	48776;0;0;47;
$GPXUP;3649;06:50:10;0;49	73471;8	4878;0;0;46;
$GPXUP;3649;06:50:11;0;49	73482;8	48784;0;0;47;
$GPXUP;3649;06:50:12;0;49	73494;8	48786;0;0;47;
$GPXUP;3649;06:50:13;0;49	73505;8	48787;0;0;48;
$GPXUP;3649;06:50:14;0;49	73517;8	4879;0;0;48;
$GPXUP;3649;06:50:15;0;49	73528;8	48794;0;0;47;
$GPXUP;3649;06:50:16;0;49	73539;8	48802;0;0;46;
$GPXUP;3649;06:50:17;0;49	73549;8	4881;0;0;45;
$GPXUP;3649;06:50:18;0;49	7356;8	48816;0;0;46;
$GPXUP;3649;06:50:19;0;49	73571;8	4882;0;0;48;
$GPXUP;3649;06:50:20;0;49	73583;8	48821;0;0;49;
$GPXUP;3649;06:50:21;0;49	73595;8	48824;0;0;49;
$GPXUP;3649;06:50:22;0;49	73607;8	48829;0;0;48;
$GPXUP;3649;06:50:23;0;49	73618;8	48836;0;0;47;
$GPXUP;3649;06:50:24;0;49	73628;8	48844;0;0;47;
$GPXUP;3649;06:50:25;0;49	73639;8	48851;0;0;49;
$GPXUP;3649;06:50:26;0;49	7365;8	48859;0;0;48;
$GPXUP;3649;06:50:27;0;49	73661;8	48864;0;0;45;
$GPXUP;3649;06:50:28;0;49	73672;8	48868;0;0;46;
$GPXUP;3649;06:50:29;0;49	73684;8	48872;0;0;45;
$GPXUP;3649;06:50:30;0;49	73694;8	48876;0;0;45;
$GPXUP;3649;06:50:31;0;49	73706;8	4888;0;0;45;
$GPXUP;3649;06:50:32;0;49	73717;8	48879;0;0;45;
$GPXUP;3649;06:50:33;0;49	73728;8	48875;0;0;46;
$GPXUP;3649;06:50:34;0;49	73739;8	48869;0;0;48;
$GPXUP;3649;06:50:35;0;49	73751;8	48863;0;0;50;
$GPXUP;3649;06:50:36;0;49	73763;8	48855;0;0;52;
$GPXUP;3649;06:50:37;0;49	73775;8	48848;0;0;52;
$GPXUP;3649;06:50:38;0;49	73788;8	48843;0;0;52;
$GPXUP;3649;06:50:39;0;49	738;8	48836;0;0;54;
$GPXUP;3649;06:50:40;0;49	73812;8	48827;0;0;54;
$GPXUP;3649;06:50:41;0;49	73824;8	48816;0;0;54;
$GPXUP;3649;06:50:42;0;49	73836;8	48806;0;0;54;
$GPXUP;3649;06:50:43;0;49	73848;8	48796;0;0;54;
$GPXUP;3649;06:50:44;0;49	7386;8	48788;0;0;54;
$GPXUP;3649;06:50:45;0;49	73874;8	48782;0;0;55;
$GPXUP;3649;06:50:46;0;49	73887;8	48778;0;0;58;
$GPXUP;3649;06:50:47;0;49	73902;8	48776;0;0;57;
$GPXUP;3649;06:50:48;0;49	73915;8	48773;0;0;53;
$GPXUP;3649;06:50:49;0;49	73928;8	48769;0;0;51;
$GPXUP;3649;06:50:50;0;49	7394;8	48764;0;0;50;
$GPXUP;3649;06:50:51;0;49	73952;8	4876;0;0;49;
$GPXUP;3649;06:50:52;0;49	73963;8	48758;0;0;47;
$GPXUP;3649;06:50:53;0;49	73975;8	48757;0;0;46;
$GPXUP;3649;06:50:54;0;49	73986;8	48754;0;0;46;
$GPXUP;3649;06:50:55;0;49	73997;8	48749;0;0;46;
$GPXUP;3649;06:50:56;0;49	74008;8	48744;0;0;47;
$GPXUP;3649;06:50:57;0;49	7402;8	4874;0;0;48;
$GPXUP;3649;06:50:58;0;49	74031;8	48736;0;0;48;
$GPXUP;3649;06:50:59;0;49	74043;8	48732;0;0;46;
$GPXUP;3649;06:51:00;0;49	74054;8	48728;0;0;46;
$GPXUP;3649;06:51:01;0;49	74064;8	48721;0;0;47;
$GPXUP;3649;06:51:02;0;49	74075;8	48714;0;0;47;
$GPXUP;3649;06:51:03;0;49	74086;8	48709;0;0;45;
$GPXUP;3649;06:51:04;0;49	74097;8	48706;0;0;44;
$GPXUP;3649;06:51:05;0;49	74108;8	48705;0;0;44;
$GPXUP;3649;06:51:06;0;49	74119;8	48704;0;0;45;
$GPXUP;3649;06:51:07;0;49	7413;8	48703;0;0;46;
$GPXUP;3649;06:51:08;0;49	74142;8	48702;0;0;46;
$GPXUP;3649;06:51:09;0;49	74153;8	48701;0;0;48;
$GPXUP;3649;06:51:10;0;49	74165;8	48698;0;0;49;
$GPXUP;3649;06:51:11;0;49	74177;8	48693;0;0;49;
$GPXUP;3649;06:51:12;0;49	74188;8	48689;0;0;48;
$GPXUP;3649;06:51:13;0;49	742;8	48686;0;0;47;
$GPXUP;3649;06:51:14;0;49	74212;8	48686;0;0;46;
$GPXUP;3649;06:51:15;0;49	74223;8	48686;0;0;48;
$GPXUP;3649;06:51:16;0;49	74235;8	48688;0;0;47;
$GPXUP;3649;06:51:17;0;49	74246;8	4869;0;0;46;
$GPXUP;3649;06:51:18;0;49	74257;8	48694;0;0;45;
$GPXUP;3649;06:51:19;0;49	74268;8	48698;0;0;44;
$GPXUP;3649;06:51:20;0;49	74278;8	48704;0;0;43;
$GPXUP;3649;06:51:21;0;49	74288;8	48712;0;0;42;
$GPXUP;3649;06:51:22;0;49	74297;8	48718;0;0;43;
$GPXUP;3649;06:51:23;0;49	74308;8	48722;0;0;45;
$GPXUP;3649;06:51:24;0;49	74319;8	48722;0;0;45;
$GPXUP;3649;06:51:25;0;49	7433;8	4872;0;0;44;
$GPXUP;3649;06:51:26;0;49	74341;8	48718;0;0;44;
$GPXUP;3649;06:51:27;0;49	74352;8	48716;0;0;45;
$GPXUP;3649;06:51:28;0;49	74363;8	48715;0;0;46;
$GPXUP;3649;06:51:29;0;49	74374;8	48716;0;0;45;
$GPXUP;3649;06:51:30;0;49	74386;8	48716;0;0;44;
$GPXUP;3649;06:51:31;0;49	74397;8	48719;0;0;45;
$GPXUP;3649;06:51:32;0;49	74408;8	48723;0;0;47;
$GPXUP;3649;06:51:33;0;49	74419;8	4873;0;0;47;
$GPXUP;3649;06:51:34;0;49	7443;8	48738;0;0;49;
$GPXUP;3649;06:51:35;0;49	74441;8	48744;0;0;50;
$GPXUP;3649;06:51:36;0;49	74453;8	48748;0;0;51;
$GPXUP;3649;06:51:37;0;49	74466;8	48751;0;0;54;
$GPXUP;3649;06:51:38;0;49	7448;8	48754;0;0;53;
$GPXUP;3649;06:51:39;0;49	74492;8	48759;0;0;52;
$GPXUP;3649;06:51:40;0;49	74505;8	48765;0;0;51;
$GPXUP;3649;06:51:41;0;49	74517;8	4877;0;0;51;
$GPXUP;3649;06:51:42;0;49	74529;8	48775;0;0;51;
$GPXUP;3649;06:51:43;0;49	74542;8	4878;0;0;51;
$GPXUP;3649;06:51:44;0;49	74554;8	48786;0;0;50;
$GPXUP;3649;06:51:45;0;49	74566;8	48792;0;0;49;
$GPXUP;3649;06:51:46;0;49	74577;8	48796;0;0;48;
$GPXUP;3649;06:51:47;0;49	74589;8	488;0;0;48;
$GPXUP;3649;06:51:48;0;49	74601;8	48804;0;0;48;
$GPXUP;3649;06:51:49;0;49	74613;8	48807;0;0;49;
$GPXUP;3649;06:51:50;0;49	74625;8	48811;0;0;50;
$GPXUP;3649;06:51:51;0;49	74636;8	48816;0;0;47;
$GPXUP;3649;06:51:52;0;49	74647;8	48824;0;0;46;
$GPXUP;3649;06:51:53;0;49	74657;8	48832;0;0;46;
$GPXUP;3649;06:51:54;0;49	74668;8	4884;0;0;47;
$GPXUP;3649;06:51:55;0;49	74678;8	48847;0;0;47;
$GPXUP;3649;06:51:56;0;49	74689;8	48852;0;0;47;
$GPXUP;3649;06:51:57;0;49	74701;8	48856;0;0;47;
$GPXUP;3649;06:51:58;0;49	74713;8	48857;0;0;48;
$GPXUP;3649;06:51:59;0;49	74724;8	48858;0;0;48;
$GPXUP;3649;06:52:00;0;49	74736;8	48861;0;0;46;
$GPXUP;3649;06:52:01;0;49	74746;8	48867;0;0;45;
$GPXUP;3649;06:52:02;0;49	74757;8	48876;0;0;48;
$GPXUP;3649;06:52:03;0;49	74767;8	48885;0;0;48;
$GPXUP;3649;06:52:04;0;49	74778;8	48894;0;0;48;
$GPXUP;3649;06:52:05;0;49	74789;8	48901;0;0;48;
$GPXUP;3649;06:52:06;0;49	748;8	48907;0;0;47;
$GPXUP;3649;06:52:07;0;49	74811;8	48912;0;0;47;
$GPXUP;3649;06:52:08;0;49	74823;8	48914;0;0;49;
$GPXUP;3649;06:52:09;0;49	74836;8	48912;0;0;52;
$GPXUP;3649;06:52:10;0;49	74848;8	4891;0;0;53;
$GPXUP;3649;06:52:11;0;49	74862;8	48909;0;0;53;
$GPXUP;3649;06:52:12;0;49	74875;8	48912;0;0;54;
$GPXUP;3649;06:52:13;0;49	74888;8	48916;0;0;54;
$GPXUP;3649;06:52:14;0;49	74901;8	48923;0;0;54;
$GPXUP;3649;06:52:15;0;49	74913;8	4893;0;0;53;
$GPXUP;3649;06:52:16;0;49	74926;8	48934;0;0;54;
$GPXUP;3649;06:52:17;0;49	7494;8	48938;0;0;54;
$GPXUP;3649;06:52:18;0;49	74953;8	48938;0;0;55;
$GPXUP;3649;06:52:19;0;49	74967;8	48938;0;0;55;
$GPXUP;3649;06:52:20;0;49	7498;8	48937;0;0;53;
$GPXUP;3649;06:52:21;0;49	74994;8	48936;0;0;53;
$GPXUP;3649;06:52:22;0;49	75007;8	48937;0;0;53;
$GPXUP;3649;06:52:23;0;49	7502;8	4894;0;0;51;
$GPXUP;3649;06:52:24;0;49	75032;8	4894;0;0;45;
$GPXUP;3649;06:52:25;0;49	75043;8	48939;0;0;44;
$GPXUP;3649;06:52:26;0;49	75054;8	48938;0;0;43;
$GPXUP;3649;06:52:27;0;49	75064;8	48937;0;0;43;
$GPXUP;3649;06:52:28;0;49	75075;8	48938;0;0;44;
$GPXUP;3649;06:52:29;0;49	75086;8	4894;0;0;42;
$GPXUP;3649;06:52:30;0;49	75096;8	48945;0;0;42;
$GPXUP;3649;06:52:31;0;49	75104;8	48954;0;0;44;
$GPXUP;3649;06:52:32;0;49	75113;8	48965;0;0;46;
$GPXUP;3649;06:52:33;0;49	75122;8	48975;0;0;45;
$GPXUP;3649;06:52:34;0;49	75132;8	48984;0;0;45;
$GPXUP;3649;06:52:35;0;49	75141;8	48993;0;0;45;
$GPXUP;3649;06:52:36;0;49	75151;8	49002;0;0;44;
$GPXUP;3649;06:52:37;0;49	75161;8	4901;0;0;45;
$GPXUP;3649;06:52:38;0;49	75171;8	49016;0;0;46;
$GPXUP;3649;06:52:39;0;49	75182;8	49024;0;0;47;
$GPXUP;3649;06:52:40;0;49	75192;8	49033;0;0;46;
$GPXUP;3649;06:52:41;0;49	75201;8	49043;0;0;46;
$GPXUP;3649;06:52:42;0;49	75211;8	49052;0;0;47;
$GPXUP;3649;06:52:43;0;49	75222;8	4906;0;0;48;
$GPXUP;3649;06:52:44;0;49	75233;8	49066;0;0;50;
$GPXUP;3649;06:52:45;0;49	75246;8	49071;0;0;51;
$GPXUP;3649;06:52:46;0;49	75258;8	49075;0;0;51;
$GPXUP;3649;06:52:47;0;49	75271;8	49078;0;0;51;
$GPXUP;3649;06:52:48;0;49	75284;8	49081;0;0;52;
$GPXUP;3649;06:52:49;0;49	75296;8	49085;0;0;54;
$GPXUP;3649;06:52:50;0;49	7531;8	49091;0;0;57;
$GPXUP;3649;06:52:51;0;49	75324;8	49098;0;0;59;
$GPXUP;3649;06:52:52;0;49	75338;8	49106;0;0;61;
$GPXUP;3649;06:52:53;0;49	75352;8	49112;0;0;61;
$GPXUP;3649;06:52:54;0;49	75367;8	49118;0;0;61;
$GPXUP;3649;06:52:55;0;49	75382;8	49123;0;0;63;
$GPXUP;3649;06:52:56;0;49	75398;8	4913;0;0;63;
$GPXUP;3649;06:52:57;0;49	75412;8	49136;0;0;55;
$GPXUP;3649;06:52:58;0;49	75425;8	49139;0;0;53;
$GPXUP;3649;06:52:59;0;49	75439;8	49139;0;0;55;
$GPXUP;3649;06:53:00;0;49	75453;8	49139;0;0;55;
$GPXUP;3649;06:53:01;0;49	75467;8	49139;0;0;55;
$GPXUP;3649;06:53:02;0;49	75481;8	4914;0;0;57;
$GPXUP;3649;06:53:03;0;49	75495;8	49143;0;0;61;
$GPXUP;3649;06:53:04;0;49	7551;8	49147;0;0;59;
$GPXUP;3649;06:53:05;0;49	75524;8	49152;0;0;57;
$GPXUP;3649;06:53:06;0;49	75537;8	4916;0;0;54;
$GPXUP;3649;06:53:07;0;49	75549;8	4917;0;0;53;
$GPXUP;3649;06:53:08;0;49	7556;8	49181;0;0;52;
$GPXUP;3649;06:53:09;0;49	75569;8	49194;0;0;51;
$GPXUP;3649;06:53:10;0;49	75579;8	49206;0;0;50;
$GPXUP;3649;06:53:11;0;49	7559;8	49215;0;0;51;
$GPXUP;3649;06:53:12;0;49	75603;8	4922;0;0;51;
$GPXUP;3649;06:53:13;0;49	75617;8	49219;0;0;56;
$GPXUP;3649;06:53:14;0;49	75631;8	49217;0;0;57;
$GPXUP;3649;06:53:15;0;49	75645;8	49214;0;0;57;
$GPXUP;3649;06:53:16;0;49	7566;8	49213;0;0;58;
$GPXUP;3649;06:53:17;0;49	75674;8	49212;0;0;59;
$GPXUP;3649;06:53:18;0;49	75689;8	4921;0;0;59;
$GPXUP;3649;06:53:19;0;49	75704;8	49209;0;0;59;
$GPXUP;3649;06:53:20;0;49	75719;8	49208;0;0;58;
$GPXUP;3649;06:53:21;0;49	75733;8	49207;0;0;58;
$GPXUP;3649;06:53:22;0;49	75747;8	49209;0;0;56;
$GPXUP;3649;06:53:23;0;49	75761;8	49213;0;0;54;
$GPXUP;3649;06:53:24;0;49	75773;8	4922;0;0;52;
$GPXUP;3649;06:53:25;0;49	75785;8	49227;0;0;51;
$GPXUP;3649;06:53:26;0;49	75797;8	49234;0;0;51;
$GPXUP;3649;06:53:27;0;49	75808;8	49241;0;0;50;
$GPXUP;3649;06:53:28;0;49	75821;8	49244;0;0;49;
$GPXUP;3649;06:53:29;0;49	75833;8	49244;0;0;48;
$GPXUP;3649;06:53:30;0;49	75844;8	49241;0;0;48;
$GPXUP;3649;06:53:31;0;49	75856;8	49236;0;0;46;
$GPXUP;3649;06:53:32;0;49	75867;8	49233;0;0;44;
$GPXUP;3649;06:53:33;0;49	75878;8	49234;0;0;47;
$GPXUP;3649;06:53:34;0;49	75889;8	49238;0;0;45;
$GPXUP;3649;06:53:35;0;49	759;8	49239;0;0;44;
$GPXUP;3649;06:53:36;0;49	75911;8	4924;0;0;42;
$GPXUP;3649;06:53:37;0;49	75921;8	49243;0;0;44;
$GPXUP;3649;06:53:38;0;49	75932;8	49247;0;0;43;
$GPXUP;3649;06:53:39;0;49	75943;8	49249;0;0;47;
$GPXUP;3649;06:53:40;0;49	75955;8	49251;0;0;50;
$GPXUP;3649;06:53:41;0;49	75967;8	49254;0;0;49;
$GPXUP;3649;06:53:42;0;49	7598;8	49256;0;0;48;
$GPXUP;3649;06:53:43;0;49	75991;8	49257;0;0;48;
$GPXUP;3649;06:53:44;0;49	76003;8	49258;0;0;46;
$GPXUP;3649;06:53:45;0;49	76014;8	4926;0;0;45;
$GPXUP;3649;06:53:46;0;49	76025;8	49263;0;0;44;
$GPXUP;3649;06:53:47;0;49	76036;8	49265;0;0;44;
$GPXUP;3649;06:53:48;0;49	76046;8	49269;0;0;44;
$GPXUP;3649;06:53:49;0;49	76056;8	49278;0;0;45;
$GPXUP;3649;06:53:50;0;49	76065;8	49288;0;0;45;
$GPXUP;3649;06:53:51;0;49	76075;8	49297;0;0;45;
$GPXUP;3649;06:53:52;0;49	76085;8	49303;0;0;43;
$GPXUP;3649;06:53:53;0;49	76095;8	49306;0;0;42;
$GPXUP;3649;06:53:54;0;49	76106;8	49307;0;0;42;
$GPXUP;3649;06:53:55;0;49	76116;8	49307;0;0;42;
$GPXUP;3649;06:53:56;0;49	76126;8	4931;0;0;45;
$GPXUP;3649;06:53:57;0;49	76136;8	49318;0;0;47;
$GPXUP;3649;06:53:58;0;49	76146;8	49328;0;0;47;
$GPXUP;3649;06:53:59;0;49	76154;8	49342;0;0;48;
$GPXUP;3649;06:54:00;0;49	7616;8	49357;0;0;49;
$GPXUP;3649;06:54:01;0;49	76166;8	49374;0;0;48;
$GPXUP;3649;06:54:02;0;49	7617;8	49391;0;0;45;
$GPXUP;3649;06:54:03;0;49	76175;8	49406;0;0;44;
$GPXUP;3649;06:54:04;0;49	7618;8	49422;0;0;45;
$GPXUP;3649;06:54:05;0;49	76185;8	49438;0;0;45;
$GPXUP;3649;06:54:06;0;49	7619;8	49452;0;0;45;
$GPXUP;3649;06:54:07;0;49	76197;8	49466;0;0;46;
$GPXUP;3649;06:54:08;0;49	76205;8	49479;0;0;47;
$GPXUP;3649;06:54:09;0;49	76215;8	49489;0;0;46;
$GPXUP;3649;06:54:10;0;49	76225;8	49495;0;0;44;
$GPXUP;3649;06:54:11;0;49	76236;8	49495;0;0;42;
$GPXUP;3649;06:54:12;0;49	76246;8	4949;0;0;43;
$GPXUP;3649;06:54:13;0;49	76256;8	49484;0;0;44;
$GPXUP;3649;06:54:14;0;49	76267;8	4948;0;0;45;
$GPXUP;3649;06:54:15;0;49	76278;8	49477;0;0;44;
$GPXUP;3649;06:54:16;0;49	76289;8	49477;0;0;46;
$GPXUP;3649;06:54:17;0;49	763;8	49479;0;0;46;
$GPXUP;3649;06:54:18;0;49	76312;8	49482;0;0;47;
$GPXUP;3649;06:54:19;0;49	76323;8	49487;0;0;47;
$GPXUP;3649;06:54:20;0;49	76334;8	49493;0;0;49;
$GPXUP;3649;06:54:21;0;49	76346;8	49497;0;0;48;
$GPXUP;3649;06:54:22;0;49	76358;8	49498;0;0;47;
$GPXUP;3649;06:54:23;0;49	7637;8	49499;0;0;47;
$GPXUP;3649;06:54:24;0;49	76381;8	49501;0;0;46;
$GPXUP;3649;06:54:25;0;49	76392;8	49504;0;0;42;
$GPXUP;3649;06:54:26;0;49	76401;8	49512;0;0;42;
$GPXUP;3649;06:54:27;0;49	76408;8	49524;0;0;44;
$GPXUP;3649;06:54:28;0;49	76414;8	49538;0;0;46;
$GPXUP;3649;06:54:29;0;49	7642;8	49554;0;0;45;
$GPXUP;3649;06:54:30;0;49	76425;8	4957;0;0;45;
$GPXUP;3649;06:54:31;0;49	7643;8	49586;0;0;44;
$GPXUP;3649;06:54:32;0;49	76434;8	49602;0;0;43;
$GPXUP;3649;06:54:33;0;49	76436;8	49618;0;0;45;
$GPXUP;3649;06:54:34;0;49	76438;8	49636;0;0;47;
$GPXUP;3649;06:54:35;0;49	76436;8	49655;0;0;49;
$GPXUP;3649;06:54:36;0;49	76433;8	49674;0;0;51;
$GPXUP;3649;06:54:37;0;49	76431;8	49694;0;0;51;
$GPXUP;3649;06:54:38;0;49	7643;8	49714;0;0;52;
$GPXUP;3649;06:54:39;0;49	76428;8	49734;0;0;51;
$GPXUP;3649;06:54:40;0;49	76426;8	49754;0;0;52;
$GPXUP;3649;06:54:41;0;49	76423;8	49774;0;0;52;
$GPXUP;3649;06:54:42;0;49	7642;8	49794;0;0;52;
$GPXUP;3649;06:54:43;0;49	76416;8	49814;0;0;54;
$GPXUP;3649;06:54:44;0;49	76411;8	49833;0;0;54;
$GPXUP;3649;06:54:45;0;49	76404;8	49851;0;0;55;
$GPXUP;3649;06:54:46;0;49	76395;8	49868;0;0;56;
$GPXUP;3649;06:54:47;0;49	76384;8	49882;0;0;57;
$GPXUP;3649;06:54:48;0;49	76372;8	49896;0;0;58;
$GPXUP;3649;06:54:49;0;49	7636;8	4991;0;0;60;
$GPXUP;3649;06:54:50;0;49	76348;8	49925;0;0;61;
$GPXUP;3649;06:54:51;0;49	76336;8	4994;0;0;61;
$GPXUP;3649;06:54:52;0;49	76324;8	49955;0;0;60;
$GPXUP;3649;06:54:53;0;49	76312;8	4997;0;0;61;
$GPXUP;3649;06:54:54;0;49	76301;8	49985;0;0;60;
$GPXUP;3649;06:54:55;0;49	76289;8	5;0;0;59;
$GPXUP;3649;06:54:56;0;49	76278;8	50014;0;0;59;
$GPXUP;3649;06:54:57;0;49	76267;8	50031;0;0;58;
$GPXUP;3649;06:54:58;0;49	76258;8	50048;0;0;58;
$GPXUP;3649;06:54:59;0;49	76249;8	50066;0;0;58;
$GPXUP;3649;06:55:00;0;49	7624;8	50082;0;0;58;
$GPXUP;3649;06:55:01;0;49	7623;8	50099;0;0;61;
$GPXUP;3649;06:55:02;0;49	7622;8	50118;0;0;62;
$GPXUP;3649;06:55:03;0;49	76215;8	5014;0;0;58;
$GPXUP;3649;06:55:04;0;49	76214;8	5016;0;0;53;
$GPXUP;3649;06:55:05;0;49	76216;8	5018;0;0;51;
$GPXUP;3649;06:55:06;0;49	76218;8	502;0;0;51;
$GPXUP;3649;06:55:07;0;49	76217;8	50219;0;0;50;
$GPXUP;3649;06:55:08;0;49	76213;8	50237;0;0;51;
$GPXUP;3649;06:55:09;0;49	76207;8	50256;0;0;55;
$GPXUP;3649;06:55:10;0;49	76201;8	50275;0;0;56;
$GPXUP;3649;06:55:11;0;49	76195;8	50294;0;0;54;
$GPXUP;3649;06:55:12;0;49	7619;8	50313;0;0;53;
$GPXUP;3649;06:55:13;0;49	76186;8	50332;0;0;52;
$GPXUP;3649;06:55:14;0;49	76181;8	50351;0;0;53;
$GPXUP;3649;06:55:15;0;49	76175;8	50369;0;0;53;
$GPXUP;3649;06:55:16;0;49	7617;8	50388;0;0;52;
$GPXUP;3649;06:55:17;0;49	76166;8	50407;0;0;51;
$GPXUP;3649;06:55:18;0;49	76162;8	50426;0;0;50;
$GPXUP;3649;06:55:19;0;49	76159;8	50444;0;0;50;
$GPXUP;3649;06:55:20;0;49	76156;8	50463;0;0;48;
$GPXUP;3649;06:55:21;0;49	76153;8	5048;0;0;48;
$GPXUP;3649;06:55:22;0;49	76147;8	50497;0;0;48;
$GPXUP;3649;06:55:23;0;49	76141;8	50513;0;0;49;
$GPXUP;3649;06:55:24;0;49	76134;8	5053;0;0;52;
$GPXUP;3649;06:55:25;0;49	76128;8	50548;0;0;52;
$GPXUP;3649;06:55:26;0;49	76122;8	50566;0;0;53;
$GPXUP;3649;06:55:27;0;49	76115;8	50582;0;0;52;
$GPXUP;3649;06:55:28;0;49	76105;8	50596;0;0;52;
$GPXUP;3649;06:55:29;0;49	76094;8	50608;0;0;52;
$GPXUP;3649;06:55:30;0;49	76084;8	50621;0;0;54;
$GPXUP;3649;06:55:31;0;49	76074;8	50636;0;0;55;
$GPXUP;3649;06:55:32;0;49	76067;8	50653;0;0;55;
$GPXUP;3649;06:55:33;0;49	76062;8	50672;0;0;53;
$GPXUP;3649;06:55:34;0;49	76059;8	50692;0;0;52;
$GPXUP;3649;06:55:35;0;49	76056;8	50712;0;0;53;
$GPXUP;3649;06:55:36;0;49	76051;8	50731;0;0;54;
$GPXUP;3649;06:55:37;0;49	76045;8	5075;0;0;55;
$GPXUP;3649;06:55:38;0;49	76039;8	50769;0;0;55;
$GPXUP;3649;06:55:39;0;49	76033;8	50788;0;0;55;
$GPXUP;3649;06:55:40;0;49	76028;8	50807;0;0;54;
$GPXUP;3649;06:55:41;0;49	76024;8	50827;0;0;53;
$GPXUP;3649;06:55:42;0;49	76021;8	50846;0;0;52;
$GPXUP;3649;06:55:43;0;49	7602;8	50867;0;0;53;
$GPXUP;3649;06:55:44;0;49	7602;8	50887;0;0;53;
$GPXUP;3649;06:55:45;0;49	76021;8	50908;0;0;53;
$GPXUP;3649;06:55:46;0;49	76021;8	50928;0;0;52;
$GPXUP;3649;06:55:47;0;49	76018;8	50947;0;0;52;
$GPXUP;3649;06:55:48;0;49	76011;8	50964;0;0;52;
$GPXUP;3649;06:55:49;0;49	76004;8	50981;0;0;53;
$GPXUP;3649;06:55:50;0;49	75999;8	50999;0;0;52;
$GPXUP;3649;06:55:51;0;49	75996;8	51019;0;0;53;
$GPXUP;3649;06:55:52;0;49	75996;8	51039;0;0;51;
$GPXUP;3649;06:55:53;0;49	75995;8	51059;0;0;53;
$GPXUP;3649;06:55:54;0;49	75994;8	5108;0;0;53;
$GPXUP;3649;06:55:55;0;49	75992;8	511;0;0;52;
$GPXUP;3649;06:55:56;0;49	75991;8	5112;0;0;54;
$GPXUP;3649;06:55:57;0;49	75991;8	5114;0;0;53;
$GPXUP;3649;06:55:58;0;49	75991;8	5116;0;0;50;
$GPXUP;3649;06:55:59;0;49	75993;8	51179;0;0;48;
$GPXUP;3649;06:56:00;0;49	75998;8	51194;0;0;45;
$GPXUP;3649;06:56:01;0;49	76007;8	51206;0;0;42;
$GPXUP;3649;06:56:02;0;49	76017;8	51213;0;0;41;
$GPXUP;3649;06:56:03;0;49	76027;8	51218;0;0;42;
$GPXUP;3649;06:56:04;0;49	76038;8	51223;0;0;43;
$GPXUP;3649;06:56:05;0;49	76049;8	51226;0;0;45;
$GPXUP;3649;06:56:06;0;49	76061;8	51228;0;0;45;
$GPXUP;3649;06:56:07;0;49	76072;8	51232;0;0;43;
$GPXUP;3649;06:56:08;0;49	76082;8	51238;0;0;43;
$GPXUP;3649;06:56:09;0;49	76091;8	51247;0;0;43;
$GPXUP;3649;06:56:10;0;49	76099;8	51258;0;0;43;
$GPXUP;3649;06:56:11;0;49	76107;8	51268;0;0;42;
$GPXUP;3649;06:56:12;0;49	76116;8	51278;0;0;43;
$GPXUP;3649;06:56:13;0;49	76126;8	51285;0;0;45;
$GPXUP;3649;06:56:14;0;49	76137;8	51291;0;0;46;
$GPXUP;3649;06:56:15;0;49	76148;8	51297;0;0;46;
$GPXUP;3649;06:56:16;0;49	76159;8	51305;0;0;47;
[truncated: 4,127 more rows]
