# Supplementary material for: Pigeon Navigation: Different Routes Lead to Frankfurt
Source: PLoS One. 2014 Nov 12;9(11):e112439. doi: 10.1371/journal.pone.0112439 (PMC4229201; doi:10.1371/journal.pone.0112439)
Supplement: File S4 — Files containing the original track data and a ‘Read me’ explaining the data format. (ZIP) [file pone.0112439.s004.zip › S-LH/090818xup08_758.log]

$GPXUP;3649;06:40:37;0;49	60985;8	47011;0;0;0;
$GPXUP;3649;06:40:38;0;49	60985;8	47012;0;0;3;
$GPXUP;3649;06:40:39;0;49	60986;8	47012;0;0;1;
$GPXUP;3649;06:40:40;0;49	60985;8	47012;0;0;2;
$GPXUP;3649;06:40:41;0;49	60984;8	47011;0;0;4;
$GPXUP;3649;06:40:42;0;49	60983;8	47005;0;0;13;
$GPXUP;3649;06:40:43;0;49	60978;8	46993;0;0;29;
$GPXUP;3649;06:40:44;0;49	6097;8	46976;0;0;45;
$GPXUP;3649;06:40:45;0;49	60961;8	46961;0;0;49;
$GPXUP;3649;06:40:46;0;49	6095;8	46948;0;0;50;
$GPXUP;3649;06:40:47;0;49	60939;8	46937;0;0;50;
$GPXUP;3649;06:40:48;0;49	60927;8	46929;0;0;53;
$GPXUP;3649;06:40:49;0;49	60915;8	4692;0;0;54;
$GPXUP;3649;06:40:50;0;49	60902;8	4691;0;0;56;
$GPXUP;3649;06:40:51;0;49	60891;8	46899;0;0;52;
$GPXUP;3649;06:40:52;0;49	60881;8	46886;0;0;53;
$GPXUP;3649;06:40:53;0;49	60871;8	46872;0;0;54;
$GPXUP;3649;06:40:54;0;49	60859;8	46862;0;0;54;
$GPXUP;3649;06:40:55;0;49	60846;8	46855;0;0;55;
$GPXUP;3649;06:40:56;0;49	60832;8	46855;0;0;51;
$GPXUP;3649;06:40:57;0;49	6082;8	46864;0;0;55;
$GPXUP;3649;06:40:58;0;49	6081;8	4688;0;0;56;
$GPXUP;3649;06:40:59;0;49	60803;8	469;0;0;56;
$GPXUP;3649;06:41:00;0;49	60801;8	46922;0;0;56;
$GPXUP;3649;06:41:01;0;49	60804;8	46942;0;0;50;
$GPXUP;3649;06:41:02;0;49	60808;8	4696;0;0;47;
$GPXUP;3649;06:41:03;0;49	60812;8	46978;0;0;47;
$GPXUP;3649;06:41:04;0;49	60814;8	46996;0;0;48;
$GPXUP;3649;06:41:05;0;49	60816;8	47015;0;0;49;
$GPXUP;3649;06:41:06;0;49	60818;8	47034;0;0;50;
$GPXUP;3649;06:41:07;0;49	60823;8	47052;0;0;47;
$GPXUP;3649;06:41:08;0;49	60828;8	47068;0;0;44;
$GPXUP;3649;06:41:09;0;49	60836;8	47081;0;0;41;
$GPXUP;3649;06:41:10;0;49	60842;8	47093;0;0;40;
$GPXUP;3649;06:41:11;0;49	60846;8	47107;0;0;40;
$GPXUP;3649;06:41:12;0;49	60847;8	47124;0;0;44;
$GPXUP;3649;06:41:13;0;49	60844;8	47142;0;0;45;
$GPXUP;3649;06:41:14;0;49	60836;8	47158;0;0;50;
$GPXUP;3649;06:41:15;0;49	6083;8	47175;0;0;49;
$GPXUP;3649;06:41:16;0;49	60828;8	47194;0;0;47;
$GPXUP;3649;06:41:17;0;49	6083;8	47212;0;0;48;
$GPXUP;3649;06:41:18;0;49	60836;8	47228;0;0;47;
$GPXUP;3649;06:41:19;0;49	60843;8	47241;0;0;44;
$GPXUP;3649;06:41:20;0;49	60852;8	47252;0;0;42;
$GPXUP;3649;06:41:21;0;49	60858;8	47264;0;0;39;
$GPXUP;3649;06:41:22;0;49	60861;8	47278;0;0;39;
$GPXUP;3649;06:41:23;0;49	60859;8	47296;0;0;45;
$GPXUP;3649;06:41:24;0;49	60854;8	47313;0;0;47;
$GPXUP;3649;06:41:25;0;49	60845;8	47329;0;0;51;
$GPXUP;3649;06:41:26;0;49	60834;8	47344;0;0;55;
$GPXUP;3649;06:41:27;0;49	60824;8	47358;0;0;55;
$GPXUP;3649;06:41:28;0;49	60811;8	4737;0;0;55;
$GPXUP;3649;06:41:29;0;49	60798;8	47378;0;0;55;
$GPXUP;3649;06:41:30;0;49	60784;8	47382;0;0;55;
$GPXUP;3649;06:41:31;0;49	60769;8	47381;0;0;58;
$GPXUP;3649;06:41:32;0;49	60755;8	47372;0;0;59;
$GPXUP;3649;06:41:33;0;49	60747;8	47355;0;0;53;
$GPXUP;3649;06:41:34;0;49	60744;8	47332;0;0;49;
$GPXUP;3649;06:41:35;0;49	60746;8	47307;0;0;53;
$GPXUP;3649;06:41:36;0;49	60751;8	47285;0;0;52;
$GPXUP;3649;06:41:37;0;49	60754;8	47264;0;0;52;
$GPXUP;3649;06:41:38;0;49	60758;8	47244;0;0;52;
$GPXUP;3649;06:41:39;0;49	60759;8	47223;0;0;51;
$GPXUP;3649;06:41:40;0;49	60761;8	47204;0;0;48;
$GPXUP;3649;06:41:41;0;49	60762;8	47185;0;0;46;
$GPXUP;3649;06:41:42;0;49	60765;8	47168;0;0;46;
$GPXUP;3649;06:41:43;0;49	60769;8	4715;0;0;48;
$GPXUP;3649;06:41:44;0;49	60771;8	47132;0;0;50;
$GPXUP;3649;06:41:45;0;49	60769;8	47111;0;0;53;
$GPXUP;3649;06:41:46;0;49	60765;8	4709;0;0;56;
$GPXUP;3649;06:41:47;0;49	60759;8	4707;0;0;57;
$GPXUP;3649;06:41:48;0;49	60751;8	47052;0;0;55;
$GPXUP;3649;06:41:49;0;49	60741;8	47037;0;0;55;
$GPXUP;3649;06:41:50;0;49	60729;8	47026;0;0;54;
$GPXUP;3649;06:41:51;0;49	60716;8	47019;0;0;55;
$GPXUP;3649;06:41:52;0;49	60701;8	47017;0;0;59;
$GPXUP;3649;06:41:53;0;49	60685;8	4702;0;0;60;
$GPXUP;3649;06:41:54;0;49	60671;8	47028;0;0;61;
$GPXUP;3649;06:41:55;0;49	60656;8	47039;0;0;59;
$GPXUP;3649;06:41:56;0;49	60644;8	4705;0;0;57;
$GPXUP;3649;06:41:57;0;49	60633;8	47065;0;0;55;
$GPXUP;3649;06:41:58;0;49	60626;8	47083;0;0;53;
$GPXUP;3649;06:41:59;0;49	60622;8	47103;0;0;53;
$GPXUP;3649;06:42:00;0;49	60623;8	47122;0;0;48;
$GPXUP;3649;06:42:01;0;49	60629;8	47137;0;0;41;
$GPXUP;3649;06:42:02;0;49	60639;8	47146;0;0;39;
$GPXUP;3649;06:42:03;0;49	60652;8	4715;0;0;44;
$GPXUP;3649;06:42:04;0;49	60664;8	4715;0;0;46;
$GPXUP;3649;06:42:05;0;49	60676;8	47153;0;0;44;
$GPXUP;3649;06:42:06;0;49	60686;8	4716;0;0;44;
$GPXUP;3649;06:42:07;0;49	60695;8	47172;0;0;46;
$GPXUP;3649;06:42:08;0;49	607;8	47189;0;0;48;
$GPXUP;3649;06:42:09;0;49	60702;8	47208;0;0;48;
$GPXUP;3649;06:42:10;0;49	60701;8	47227;0;0;50;
$GPXUP;3649;06:42:11;0;49	60697;8	47247;0;0;53;
$GPXUP;3649;06:42:12;0;49	6069;8	47266;0;0;54;
$GPXUP;3649;06:42:13;0;49	60682;8	47282;0;0;54;
$GPXUP;3649;06:42:14;0;49	60671;8	47296;0;0;54;
$GPXUP;3649;06:42:15;0;49	60659;8	47303;0;0;50;
$GPXUP;3649;06:42:16;0;49	60644;8	47301;0;0;52;
$GPXUP;3649;06:42:17;0;49	60628;8	4729;0;0;61;
$GPXUP;3649;06:42:18;0;49	60616;8	47274;0;0;58;
$GPXUP;3649;06:42:19;0;49	60609;8	47254;0;0;54;
$GPXUP;3649;06:42:20;0;49	60608;8	47229;0;0;55;
$GPXUP;3649;06:42:21;0;49	6061;8	47206;0;0;53;
$GPXUP;3649;06:42:22;0;49	60617;8	47186;0;0;48;
$GPXUP;3649;06:42:23;0;49	60627;8	47172;0;0;48;
$GPXUP;3649;06:42:24;0;49	60638;8	47162;0;0;48;
$GPXUP;3649;06:42:25;0;49	6065;8	47155;0;0;47;
$GPXUP;3649;06:42:26;0;49	60661;8	4715;0;0;46;
$GPXUP;3649;06:42:27;0;49	60673;8	47144;0;0;46;
$GPXUP;3649;06:42:28;0;49	60684;8	47138;0;0;48;
$GPXUP;3649;06:42:29;0;49	60695;8	4713;0;0;49;
$GPXUP;3649;06:42:30;0;49	60707;8	47122;0;0;50;
$GPXUP;3649;06:42:31;0;49	60719;8	47115;0;0;50;
$GPXUP;3649;06:42:32;0;49	6073;8	47106;0;0;51;
$GPXUP;3649;06:42:33;0;49	60741;8	47096;0;0;52;
$GPXUP;3649;06:42:34;0;49	60752;8	47083;0;0;52;
$GPXUP;3649;06:42:35;0;49	60762;8	47073;0;0;49;
$GPXUP;3649;06:42:36;0;49	60773;8	47066;0;0;46;
$GPXUP;3649;06:42:37;0;49	60784;8	47061;0;0;45;
$GPXUP;3649;06:42:38;0;49	60795;8	47055;0;0;46;
$GPXUP;3649;06:42:39;0;49	60805;8	47047;0;0;46;
$GPXUP;3649;06:42:40;0;49	60815;8	47038;0;0;44;
$GPXUP;3649;06:42:41;0;49	60823;8	47028;0;0;44;
$GPXUP;3649;06:42:42;0;49	60832;8	47018;0;0;44;
$GPXUP;3649;06:42:43;0;49	60842;8	47011;0;0;43;
$GPXUP;3649;06:42:44;0;49	60852;8	47008;0;0;43;
$GPXUP;3649;06:42:45;0;49	60863;8	47006;0;0;41;
$GPXUP;3649;06:42:46;0;49	60873;8	47007;0;0;39;
$GPXUP;3649;06:42:47;0;49	60882;8	47007;0;0;38;
$GPXUP;3649;06:42:48;0;49	60891;8	47002;0;0;38;
$GPXUP;3649;06:42:49;0;49	60898;8	46992;0;0;40;
$GPXUP;3649;06:42:50;0;49	60905;8	4698;0;0;41;
$GPXUP;3649;06:42:51;0;49	60913;8	46972;0;0;40;
$GPXUP;3649;06:42:52;0;49	60922;8	46968;0;0;42;
$GPXUP;3649;06:42:53;0;49	60933;8	46972;0;0;42;
$GPXUP;3649;06:42:54;0;49	60941;8	46982;0;0;44;
$GPXUP;3649;06:42:55;0;49	60946;8	46997;0;0;44;
$GPXUP;3649;06:42:56;0;49	60948;8	47016;0;0;46;
$GPXUP;3649;06:42:57;0;49	60947;8	47035;0;0;45;
$GPXUP;3649;06:42:58;0;49	60942;8	47053;0;0;48;
$GPXUP;3649;06:42:59;0;49	60935;8	4707;0;0;51;
$GPXUP;3649;06:43:00;0;49	60924;8	47084;0;0;53;
$GPXUP;3649;06:43:01;0;49	60911;8	47095;0;0;57;
$GPXUP;3649;06:43:02;0;49	60897;8	47103;0;0;58;
$GPXUP;3649;06:43:03;0;49	60883;8	4711;0;0;58;
$GPXUP;3649;06:43:04;0;49	60868;8	47115;0;0;58;
$GPXUP;3649;06:43:05;0;49	60854;8	4712;0;0;59;
$GPXUP;3649;06:43:06;0;49	60838;8	47121;0;0;59;
$GPXUP;3649;06:43:07;0;49	60823;8	47121;0;0;61;
$GPXUP;3649;06:43:08;0;49	60808;8	47122;0;0;57;
$GPXUP;3649;06:43:09;0;49	60794;8	47124;0;0;56;
$GPXUP;3649;06:43:10;0;49	6078;8	47127;0;0;55;
$GPXUP;3649;06:43:11;0;49	60766;8	47132;0;0;57;
$GPXUP;3649;06:43:12;0;49	60752;8	4714;0;0;59;
$GPXUP;3649;06:43:13;0;49	6074;8	47152;0;0;59;
$GPXUP;3649;06:43:14;0;49	60729;8	47167;0;0;55;
$GPXUP;3649;06:43:15;0;49	6072;8	47183;0;0;55;
$GPXUP;3649;06:43:16;0;49	6071;8	47197;0;0;52;
$GPXUP;3649;06:43:17;0;49	60698;8	47207;0;0;53;
$GPXUP;3649;06:43:18;0;49	60683;8	47204;0;0;55;
$GPXUP;3649;06:43:19;0;49	60668;8	47186;0;0;63;
$GPXUP;3649;06:43:20;0;49	60661;8	47163;0;0;56;
$GPXUP;3649;06:43:21;0;49	60659;8	47138;0;0;53;
$GPXUP;3649;06:43:22;0;49	6066;8	47116;0;0;42;
$GPXUP;3649;06:43:23;0;49	60665;8	47099;0;0;40;
$GPXUP;3649;06:43:24;0;49	60672;8	47086;0;0;38;
$GPXUP;3649;06:43:25;0;49	60679;8	47076;0;0;39;
$GPXUP;3649;06:43:26;0;49	60688;8	47064;0;0;46;
$GPXUP;3649;06:43:27;0;49	60697;8	4705;0;0;49;
$GPXUP;3649;06:43:28;0;49	60707;8	47037;0;0;51;
$GPXUP;3649;06:43:29;0;49	60718;8	47026;0;0;52;
$GPXUP;3649;06:43:30;0;49	6073;8	47016;0;0;51;
$GPXUP;3649;06:43:31;0;49	60742;8	47011;0;0;50;
$GPXUP;3649;06:43:32;0;49	60755;8	47013;0;0;50;
$GPXUP;3649;06:43:33;0;49	60766;8	47019;0;0;49;
$GPXUP;3649;06:43:34;0;49	60778;8	47028;0;0;50;
$GPXUP;3649;06:43:35;0;49	60789;8	47037;0;0;51;
$GPXUP;3649;06:43:36;0;49	608;8	47047;0;0;49;
$GPXUP;3649;06:43:37;0;49	6081;8	47057;0;0;44;
$GPXUP;3649;06:43:38;0;49	60817;8	47069;0;0;41;
$GPXUP;3649;06:43:39;0;49	60822;8	47084;0;0;44;
$GPXUP;3649;06:43:40;0;49	60827;8	471;0;0;44;
$GPXUP;3649;06:43:41;0;49	60833;8	47114;0;0;43;
$GPXUP;3649;06:43:42;0;49	60841;8	47124;0;0;42;
$GPXUP;3649;06:43:43;0;49	6085;8	47131;0;0;41;
$GPXUP;3649;06:43:44;0;49	6086;8	47132;0;0;40;
$GPXUP;3649;06:43:45;0;49	6087;8	47126;0;0;42;
$GPXUP;3649;06:43:46;0;49	60876;8	47112;0;0;45;
$GPXUP;3649;06:43:47;0;49	60878;8	47094;0;0;50;
$GPXUP;3649;06:43:48;0;49	60876;8	47074;0;0;51;
$GPXUP;3649;06:43:49;0;49	6087;8	47056;0;0;52;
$GPXUP;3649;06:43:50;0;49	60859;8	47041;0;0;53;
$GPXUP;3649;06:43:51;0;49	60845;8	47032;0;0;53;
$GPXUP;3649;06:43:52;0;49	60831;8	47026;0;0;55;
$GPXUP;3649;06:43:53;0;49	60816;8	47019;0;0;56;
$GPXUP;3649;06:43:53;0;49	60804;8	4701;0;0;57;
$GPXUP;3649;06:43:54;0;49	60794;8	46995;0;0;51;
$GPXUP;3649;06:43:55;0;49	60789;8	46977;0;0;48;
$GPXUP;3649;06:43:56;0;49	60789;8	46958;0;0;41;
$GPXUP;3649;06:43:57;0;49	60796;8	4694;0;0;43;
$GPXUP;3649;06:43:58;0;49	60805;8	46926;0;0;42;
$GPXUP;3649;06:43:59;0;49	60815;8	4692;0;0;41;
$GPXUP;3649;06:44:00;0;49	60827;8	46919;0;0;43;
$GPXUP;3649;06:44:01;0;49	60838;8	46922;0;0;43;
$GPXUP;3649;06:44:02;0;49	60848;8	4693;0;0;45;
$GPXUP;3649;06:44:03;0;49	60856;8	46942;0;0;46;
$GPXUP;3649;06:44:04;0;49	60862;8	46958;0;0;47;
$GPXUP;3649;06:44:05;0;49	60865;8	46978;0;0;50;
$GPXUP;3649;06:44:06;0;49	60869;8	46996;0;0;50;
$GPXUP;3649;06:44:07;0;49	60874;8	47014;0;0;48;
$GPXUP;3649;06:44:08;0;49	60877;8	47032;0;0;46;
$GPXUP;3649;06:44:09;0;49	6088;8	47049;0;0;44;
$GPXUP;3649;06:44:10;0;49	60881;8	47066;0;0;44;
$GPXUP;3649;06:44:11;0;49	60882;8	47083;0;0;43;
$GPXUP;3649;06:44:12;0;49	60881;8	471;0;0;46;
$GPXUP;3649;06:44:13;0;49	60876;8	47118;0;0;49;
$GPXUP;3649;06:44:14;0;49	60868;8	47134;0;0;52;
$GPXUP;3649;06:44:15;0;49	60855;8	47147;0;0;54;
$GPXUP;3649;06:44:16;0;49	6084;8	47149;0;0;51;
$GPXUP;3649;06:44:17;0;49	60824;8	47143;0;0;58;
$GPXUP;3649;06:44:18;0;49	60808;8	47138;0;0;58;
$GPXUP;3649;06:44:19;0;49	60792;8	47132;0;0;62;
$GPXUP;3649;06:44:20;0;49	60776;8	47121;0;0;67;
$GPXUP;3649;06:44:21;0;49	60762;8	471;0;0;71;
$GPXUP;3649;06:44:22;0;49	60749;8	47078;0;0;68;
$GPXUP;3649;06:44:23;0;49	60736;8	47061;0;0;65;
$GPXUP;3649;06:44:24;0;49	60721;8	47052;0;0;59;
$GPXUP;3649;06:44:25;0;49	60707;8	47053;0;0;56;
$GPXUP;3649;06:44:26;0;49	60692;8	4706;0;0;59;
$GPXUP;3649;06:44:27;0;49	6068;8	47075;0;0;60;
$GPXUP;3649;06:44:28;0;49	60668;8	47092;0;0;62;
$GPXUP;3649;06:44:29;0;49	60657;8	47106;0;0;57;
$GPXUP;3649;06:44:30;0;49	60646;8	47119;0;0;53;
$GPXUP;3649;06:44:31;0;49	60636;8	47133;0;0;54;
$GPXUP;3649;06:44:32;0;49	60628;8	4715;0;0;55;
$GPXUP;3649;06:44:33;0;49	60621;8	47169;0;0;56;
$GPXUP;3649;06:44:34;0;49	60616;8	47188;0;0;53;
$GPXUP;3649;06:44:35;0;49	6061;8	47206;0;0;52;
$GPXUP;3649;06:44:36;0;49	60606;8	47225;0;0;52;
$GPXUP;3649;06:44:37;0;49	60604;8	47245;0;0;52;
$GPXUP;3649;06:44:38;0;49	60607;8	47265;0;0;52;
$GPXUP;3649;06:44:39;0;49	60613;8	47283;0;0;50;
$GPXUP;3649;06:44:40;0;49	60622;8	47297;0;0;47;
$GPXUP;3649;06:44:41;0;49	60632;8	47308;0;0;46;
$GPXUP;3649;06:44:42;0;49	60642;8	47316;0;0;46;
$GPXUP;3649;06:44:43;0;49	60653;8	47323;0;0;46;
$GPXUP;3649;06:44:44;0;49	60663;8	47332;0;0;46;
$GPXUP;3649;06:44:45;0;49	60672;8	47346;0;0;47;
$GPXUP;3649;06:44:46;0;49	60679;8	4736;0;0;47;
$GPXUP;3649;06:44:47;0;49	60687;8	47373;0;0;46;
$GPXUP;3649;06:44:48;0;49	60696;8	47384;0;0;46;
$GPXUP;3649;06:44:49;0;49	60706;8	47391;0;0;46;
$GPXUP;3649;06:44:50;0;49	60718;8	47394;0;0;46;
$GPXUP;3649;06:44:51;0;49	6073;8	47391;0;0;47;
$GPXUP;3649;06:44:52;0;49	6074;8	47383;0;0;47;
$GPXUP;3649;06:44:53;0;49	6075;8	4737;0;0;48;
$GPXUP;3649;06:44:54;0;49	60756;8	47354;0;0;51;
$GPXUP;3649;06:44:55;0;49	60762;8	47336;0;0;52;
$GPXUP;3649;06:44:56;0;49	60767;8	47316;0;0;53;
$GPXUP;3649;06:44:57;0;49	60772;8	47298;0;0;51;
$GPXUP;3649;06:44:58;0;49	60778;8	47279;0;0;51;
$GPXUP;3649;06:44:59;0;49	60785;8	47262;0;0;50;
$GPXUP;3649;06:45:00;0;49	60793;8	47247;0;0;51;
$GPXUP;3649;06:45:01;0;49	60803;8	47235;0;0;51;
$GPXUP;3649;06:45:02;0;49	60815;8	47226;0;0;52;
$GPXUP;3649;06:45:03;0;49	60827;8	47218;0;0;53;
$GPXUP;3649;06:45:04;0;49	60839;8	47208;0;0;54;
$GPXUP;3649;06:45:05;0;49	6085;8	47195;0;0;55;
$GPXUP;3649;06:45:06;0;49	60858;8	47179;0;0;55;
$GPXUP;3649;06:45:07;0;49	60866;8	4716;0;0;55;
$GPXUP;3649;06:45:08;0;49	60872;8	47142;0;0;53;
$GPXUP;3649;06:45:09;0;49	60876;8	47123;0;0;53;
$GPXUP;3649;06:45:10;0;49	60879;8	47102;0;0;54;
$GPXUP;3649;06:45:11;0;49	60879;8	47081;0;0;54;
$GPXUP;3649;06:45:12;0;49	60878;8	4706;0;0;55;
$GPXUP;3649;06:45:13;0;49	60872;8	4704;0;0;57;
$GPXUP;3649;06:45:14;0;49	60862;8	47021;0;0;61;
$GPXUP;3649;06:45:15;0;49	60852;8	47003;0;0;62;
$GPXUP;3649;06:45:16;0;49	6084;8	46987;0;0;60;
$GPXUP;3649;06:45:17;0;49	60828;8	46975;0;0;53;
$GPXUP;3649;06:45:18;0;49	60815;8	46973;0;0;48;
$GPXUP;3649;06:45:19;0;49	608;8	46982;0;0;54;
$GPXUP;3649;06:45:20;0;49	60788;8	46998;0;0;55;
$GPXUP;3649;06:45:21;0;49	60781;8	47017;0;0;54;
$GPXUP;3649;06:45:22;0;49	60776;8	47038;0;0;52;
$GPXUP;3649;06:45:23;0;49	60776;8	47058;0;0;54;
$GPXUP;3649;06:45:24;0;49	6078;8	47078;0;0;51;
$GPXUP;3649;06:45:25;0;49	60789;8	47094;0;0;51;
$GPXUP;3649;06:45:26;0;49	60802;8	47102;0;0;43;
$GPXUP;3649;06:45:27;0;49	60817;8	47102;0;0;47;
$GPXUP;3649;06:45:28;0;49	60832;8	47097;0;0;51;
$GPXUP;3649;06:45:29;0;49	60845;8	47088;0;0;52;
$GPXUP;3649;06:45:30;0;49	60856;8	47075;0;0;51;
$GPXUP;3649;06:45:31;0;49	60864;8	47058;0;0;54;
$GPXUP;3649;06:45:32;0;49	60867;8	47037;0;0;55;
$GPXUP;3649;06:45:33;0;49	60866;8	47016;0;0;54;
$GPXUP;3649;06:45:34;0;49	60863;8	46994;0;0;54;
$GPXUP;3649;06:45:35;0;49	60859;8	46974;0;0;56;
$GPXUP;3649;06:45:36;0;49	60852;8	46955;0;0;55;
$GPXUP;3649;06:45:37;0;49	60842;8	46939;0;0;54;
$GPXUP;3649;06:45:38;0;49	6083;8	46929;0;0;49;
$GPXUP;3649;06:45:39;0;49	60815;8	46929;0;0;51;
$GPXUP;3649;06:45:40;0;49	60798;8	46934;0;0;59;
$GPXUP;3649;06:45:41;0;49	60782;8	46939;0;0;58;
$GPXUP;3649;06:45:42;0;49	60767;8	46945;0;0;59;
$GPXUP;3649;06:45:43;0;49	60753;8	46956;0;0;60;
$GPXUP;3649;06:45:44;0;49	6074;8	4697;0;0;62;
$GPXUP;3649;06:45:45;0;49	60729;8	46986;0;0;59;
$GPXUP;3649;06:45:46;0;49	6072;8	47003;0;0;53;
$GPXUP;3649;06:45:47;0;49	60714;8	4702;0;0;49;
$GPXUP;3649;06:45:48;0;49	6071;8	47038;0;0;50;
$GPXUP;3649;06:45:49;0;49	6071;8	47057;0;0;51;
$GPXUP;3649;06:45:50;0;49	60714;8	47076;0;0;51;
$GPXUP;3649;06:45:51;0;49	60722;8	47092;0;0;51;
$GPXUP;3649;06:45:52;0;49	60732;8	47105;0;0;49;
$GPXUP;3649;06:45:53;0;49	60744;8	47112;0;0;48;
$GPXUP;3649;06:45:54;0;49	60757;8	47116;0;0;49;
$GPXUP;3649;06:45:55;0;49	6077;8	47118;0;0;47;
$GPXUP;3649;06:45:56;0;49	60782;8	47119;0;0;47;
$GPXUP;3649;06:45:57;0;49	60794;8	4712;0;0;47;
$GPXUP;3649;06:45:58;0;49	60806;8	47126;0;0;51;
$GPXUP;3649;06:45:59;0;49	60818;8	47137;0;0;54;
$GPXUP;3649;06:46:00;0;49	60829;8	47149;0;0;52;
$GPXUP;3649;06:46:01;0;49	60839;8	47162;0;0;49;
$GPXUP;3649;06:46:02;0;49	60845;8	47179;0;0;50;
$GPXUP;3649;06:46:03;0;49	60852;8	47194;0;0;47;
$GPXUP;3649;06:46:04;0;49	60861;8	47205;0;0;40;
$GPXUP;3649;06:46:05;0;49	60871;8	47208;0;0;37;
$GPXUP;3649;06:46:06;0;49	60884;8	47201;0;0;45;
$GPXUP;3649;06:46:07;0;49	60895;8	47185;0;0;50;
$GPXUP;3649;06:46:08;0;49	60903;8	47166;0;0;54;
$GPXUP;3649;06:46:09;0;49	6091;8	47146;0;0;55;
$GPXUP;3649;06:46:10;0;49	60915;8	47124;0;0;56;
$GPXUP;3649;06:46:11;0;49	60919;8	47102;0;0;58;
$GPXUP;3649;06:46:12;0;49	60922;8	47079;0;0;61;
$GPXUP;3649;06:46:13;0;49	60924;8	47055;0;0;61;
$GPXUP;3649;06:46:14;0;49	60925;8	47031;0;0;61;
$GPXUP;3649;06:46:15;0;49	60928;8	47008;0;0;58;
$GPXUP;3649;06:46:16;0;49	60931;8	46988;0;0;51;
$GPXUP;3649;06:46:17;0;49	60938;8	46972;0;0;47;
$GPXUP;3649;06:46:18;0;49	60947;8	46962;0;0;42;
$GPXUP;3649;06:46:19;0;49	60957;8	46959;0;0;40;
$GPXUP;3649;06:46:20;0;49	60966;8	46961;0;0;40;
$GPXUP;3649;06:46:21;0;49	60976;8	46969;0;0;41;
$GPXUP;3649;06:46:22;0;49	60984;8	46977;0;0;40;
$GPXUP;3649;06:46:23;0;49	60993;8	46987;0;0;41;
$GPXUP;3649;06:46:24;0;49	60997;8	47001;0;0;41;
$GPXUP;3649;06:46:25;0;49	60997;8	47018;0;0;40;
$GPXUP;3649;06:46:26;0;49	60989;8	47034;0;0;37;
$GPXUP;3649;06:46:27;0;49	60975;8	47043;0;0;42;
$GPXUP;3649;06:46:28;0;49	60956;8	47044;0;0;54;
$GPXUP;3649;06:46:29;0;49	60938;8	47037;0;0;60;
$GPXUP;3649;06:46:30;0;49	60922;8	47029;0;0;61;
$GPXUP;3649;06:46:31;0;49	60906;8	47022;0;0;62;
$GPXUP;3649;06:46:32;0;49	6089;8	47016;0;0;62;
$GPXUP;3649;06:46:33;0;49	60875;8	47009;0;0;63;
$GPXUP;3649;06:46:34;0;49	6086;8	47003;0;0;60;
$GPXUP;3649;06:46:35;0;49	60844;8	47;0;0;59;
$GPXUP;3649;06:46:36;0;49	6083;8	46999;0;0;56;
$GPXUP;3649;06:46:37;0;49	60816;8	47;0;0;56;
$GPXUP;3649;06:46:38;0;49	60802;8	47005;0;0;57;
$GPXUP;3649;06:46:39;0;49	60789;8	47014;0;0;56;
$GPXUP;3649;06:46:40;0;49	60777;8	47026;0;0;56;
$GPXUP;3649;06:46:41;0;49	60768;8	47043;0;0;55;
$GPXUP;3649;06:46:42;0;49	60762;8	47062;0;0;55;
$GPXUP;3649;06:46:43;0;49	60759;8	47084;0;0;57;
$GPXUP;3649;06:46:44;0;49	60757;8	47106;0;0;56;
$GPXUP;3649;06:46:45;0;49	60754;8	47127;0;0;56;
$GPXUP;3649;06:46:46;0;49	60749;8	47148;0;0;57;
$GPXUP;3649;06:46:47;0;49	60741;8	47167;0;0;59;
$GPXUP;3649;06:46:48;0;49	60732;8	47186;0;0;62;
$GPXUP;3649;06:46:49;0;49	60722;8	47204;0;0;61;
$GPXUP;3649;06:46:50;0;49	60712;8	47222;0;0;60;
$GPXUP;3649;06:46:51;0;49	60704;8	47241;0;0;59;
$GPXUP;3649;06:46:52;0;49	60697;8	47261;0;0;57;
$GPXUP;3649;06:46:53;0;49	6069;8	47279;0;0;56;
$GPXUP;3649;06:46:54;0;49	6068;8	47295;0;0;54;
$GPXUP;3649;06:46:55;0;49	60668;8	47305;0;0;53;
$GPXUP;3649;06:46:56;0;49	60656;8	47315;0;0;57;
$GPXUP;3649;06:46:57;0;49	60644;8	47328;0;0;57;
$GPXUP;3649;06:46:58;0;49	60635;8	47344;0;0;56;
$GPXUP;3649;06:46:59;0;49	60624;8	47358;0;0;55;
$GPXUP;3649;06:47:00;0;49	60612;8	47369;0;0;56;
$GPXUP;3649;06:47:01;0;49	60598;8	47375;0;0;56;
$GPXUP;3649;06:47:02;0;49	60583;8	47375;0;0;59;
$GPXUP;3649;06:47:03;0;49	60568;8	47368;0;0;62;
$GPXUP;3649;06:47:04;0;49	60555;8	47356;0;0;60;
$GPXUP;3649;06:47:05;0;49	60545;8	47338;0;0;58;
$GPXUP;3649;06:47:06;0;49	60536;8	4732;0;0;57;
$GPXUP;3649;06:47:07;0;49	60528;8	47302;0;0;54;
$GPXUP;3649;06:47:08;0;49	60524;8	47283;0;0;49;
$GPXUP;3649;06:47:09;0;49	60522;8	47264;0;0;47;
$GPXUP;3649;06:47:10;0;49	60523;8	47245;0;0;46;
$GPXUP;3649;06:47:11;0;49	60525;8	47226;0;0;48;
$GPXUP;3649;06:47:12;0;49	60526;8	47206;0;0;50;
$GPXUP;3649;06:47:13;0;49	60528;8	47187;0;0;51;
$GPXUP;3649;06:47:14;0;49	6053;8	47167;0;0;51;
$GPXUP;3649;06:47:15;0;49	60533;8	47147;0;0;52;
$GPXUP;3649;06:47:16;0;49	60537;8	47128;0;0;52;
$GPXUP;3649;06:47:17;0;49	60543;8	4711;0;0;50;
$GPXUP;3649;06:47:18;0;49	60551;8	47095;0;0;48;
$GPXUP;3649;06:47:19;0;49	60561;8	47085;0;0;46;
$GPXUP;3649;06:47:20;0;49	60572;8	47078;0;0;47;
$GPXUP;3649;06:47:21;0;49	60583;8	47072;0;0;48;
$GPXUP;3649;06:47:22;0;49	60594;8	47064;0;0;50;
$GPXUP;3649;06:47:23;0;49	60605;8	47053;0;0;51;
$GPXUP;3649;06:47:24;0;49	60615;8	4704;0;0;52;
$GPXUP;3649;06:47:25;0;49	60624;8	47024;0;0;54;
$GPXUP;3649;06:47:26;0;49	60632;8	47008;0;0;54;
$GPXUP;3649;06:47:27;0;49	6064;8	46992;0;0;52;
$GPXUP;3649;06:47:28;0;49	6065;8	46979;0;0;49;
$GPXUP;3649;06:47:29;0;49	60661;8	46972;0;0;46;
$GPXUP;3649;06:47:30;0;49	60672;8	46966;0;0;45;
$GPXUP;3649;06:47:31;0;49	60683;8	46961;0;0;47;
$GPXUP;3649;06:47:32;0;49	60694;8	46953;0;0;47;
$GPXUP;3649;06:47:33;0;49	60704;8	46942;0;0;52;
$GPXUP;3649;06:47:34;0;49	60712;8	46926;0;0;54;
$GPXUP;3649;06:47:35;0;49	6072;8	4691;0;0;53;
$GPXUP;3649;06:47:36;0;49	60727;8	46893;0;0;49;
$GPXUP;3649;06:47:37;0;49	60734;8	46878;0;0;48;
$GPXUP;3649;06:47:38;0;49	60742;8	46863;0;0;48;
$GPXUP;3649;06:47:39;0;49	6075;8	4685;0;0;47;
$GPXUP;3649;06:47:40;0;49	6076;8	4684;0;0;47;
$GPXUP;3649;06:47:41;0;49	60768;8	46828;0;0;47;
$GPXUP;3649;06:47:42;0;49	60776;8	46814;0;0;49;
$GPXUP;3649;06:47:43;0;49	60782;8	46797;0;0;50;
$GPXUP;3649;06:47:44;0;49	60788;8	4678;0;0;51;
$GPXUP;3649;06:47:45;0;49	60793;8	46762;0;0;51;
$GPXUP;3649;06:47:46;0;49	60799;8	46744;0;0;51;
$GPXUP;3649;06:47:47;0;49	60807;8	46728;0;0;51;
$GPXUP;3649;06:47:48;0;49	60816;8	46716;0;0;51;
$GPXUP;3649;06:47:49;0;49	60827;8	46704;0;0;51;
$GPXUP;3649;06:47:50;0;49	60837;8	46692;0;0;52;
$GPXUP;3649;06:47:51;0;49	60847;8	4668;0;0;51;
$GPXUP;3649;06:47:52;0;49	60855;8	46665;0;0;50;
$GPXUP;3649;06:47:53;0;49	60862;8	46649;0;0;49;
$GPXUP;3649;06:47:54;0;49	60865;8	46631;0;0;50;
$GPXUP;3649;06:47:55;0;49	60866;8	46612;0;0;50;
$GPXUP;3649;06:47:56;0;49	60863;8	46593;0;0;49;
$GPXUP;3649;06:47:57;0;49	60854;8	4658;0;0;44;
$GPXUP;3649;06:47:58;0;49	60838;8	46576;0;0;48;
$GPXUP;3649;06:47:59;0;49	60819;8	46584;0;0;59;
$GPXUP;3649;06:48:00;0;49	60801;8	46597;0;0;63;
$GPXUP;3649;06:48:01;0;49	60786;8	46611;0;0;65;
$GPXUP;3649;06:48:02;0;49	60771;8	46625;0;0;64;
$GPXUP;3649;06:48:03;0;49	60756;8	46639;0;0;65;
$GPXUP;3649;06:48:04;0;49	60742;8	46653;0;0;66;
$GPXUP;3649;06:48:05;0;49	60728;8	46666;0;0;64;
$GPXUP;3649;06:48:06;0;49	60714;8	46678;0;0;61;
$GPXUP;3649;06:48:07;0;49	60701;8	46691;0;0;61;
$GPXUP;3649;06:48:08;0;49	6069;8	46707;0;0;59;
$GPXUP;3649;06:48:09;0;49	60682;8	46726;0;0;59;
$GPXUP;3649;06:48:10;0;49	60677;8	46748;0;0;58;
$GPXUP;3649;06:48:11;0;49	60676;8	4677;0;0;57;
$GPXUP;3649;06:48:12;0;49	60679;8	46791;0;0;56;
$GPXUP;3649;06:48:13;0;49	60684;8	46812;0;0;56;
$GPXUP;3649;06:48:14;0;49	6069;8	46831;0;0;53;
$GPXUP;3649;06:48:15;0;49	60698;8	46847;0;0;48;
$GPXUP;3649;06:48:16;0;49	60707;8	46859;0;0;44;
$GPXUP;3649;06:48:17;0;49	60718;8	46866;0;0;45;
$GPXUP;3649;06:48:18;0;49	60729;8	46869;0;0;45;
$GPXUP;3649;06:48:19;0;49	60741;8	46867;0;0;47;
$GPXUP;3649;06:48:20;0;49	60753;8	46862;0;0;48;
$GPXUP;3649;06:48:21;0;49	60764;8	46854;0;0;48;
$GPXUP;3649;06:48:22;0;49	60775;8	46846;0;0;47;
$GPXUP;3649;06:48:23;0;49	60787;8	46841;0;0;45;
$GPXUP;3649;06:48:24;0;49	60798;8	46841;0;0;45;
$GPXUP;3649;06:48:25;0;49	60809;8	46846;0;0;45;
$GPXUP;3649;06:48:26;0;49	6082;8	46853;0;0;46;
$GPXUP;3649;06:48:27;0;49	60829;8	46864;0;0;46;
$GPXUP;3649;06:48:28;0;49	60836;8	46878;0;0;47;
$GPXUP;3649;06:48:29;0;49	60842;8	46894;0;0;48;
$GPXUP;3649;06:48:30;0;49	60844;8	46912;0;0;48;
$GPXUP;3649;06:48:31;0;49	60845;8	4693;0;0;47;
$GPXUP;3649;06:48:32;0;49	60844;8	46949;0;0;47;
$GPXUP;3649;06:48:33;0;49	60842;8	46968;0;0;52;
$GPXUP;3649;06:48:34;0;49	60843;8	46988;0;0;50;
$GPXUP;3649;06:48:35;0;49	60847;8	47005;0;0;47;
$GPXUP;3649;06:48:36;0;49	60853;8	47021;0;0;46;
$GPXUP;3649;06:48:37;0;49	6086;8	47036;0;0;47;
$GPXUP;3649;06:48:38;0;49	60867;8	4705;0;0;49;
$GPXUP;3649;06:48:39;0;49	60875;8	47065;0;0;48;
$GPXUP;3649;06:48:40;0;49	60882;8	47078;0;0;46;
$GPXUP;3649;06:48:41;0;49	60891;8	4709;0;0;45;
$GPXUP;3649;06:48:42;0;49	609;8	471;0;0;44;
$GPXUP;3649;06:48:43;0;49	60911;8	47105;0;0;43;
$GPXUP;3649;06:48:44;0;49	60922;8	47105;0;0;46;
$GPXUP;3649;06:48:45;0;49	60933;8	47099;0;0;48;
$GPXUP;3649;06:48:46;0;49	60943;8	47088;0;0;49;
$GPXUP;3649;06:48:47;0;49	60951;8	47072;0;0;51;
$GPXUP;3649;06:48:48;0;49	60954;8	47052;0;0;52;
$GPXUP;3649;06:48:49;0;49	60954;8	47031;0;0;53;
$GPXUP;3649;06:48:50;0;49	60951;8	4701;0;0;53;
$GPXUP;3649;06:48:51;0;49	60946;8	46989;0;0;55;
$GPXUP;3649;06:48:52;0;49	6094;8	4697;0;0;55;
$GPXUP;3649;06:48:53;0;49	60931;8	46952;0;0;56;
$GPXUP;3649;06:48:54;0;49	60919;8	4694;0;0;55;
$GPXUP;3649;06:48:55;0;49	60906;8	4693;0;0;55;
$GPXUP;3649;06:48:56;0;49	60892;8	46924;0;0;56;
$GPXUP;3649;06:48:57;0;49	60878;8	4692;0;0;56;
$GPXUP;3649;06:48:58;0;49	60864;8	46918;0;0;55;
$GPXUP;3649;06:48:59;0;49	6085;8	4692;0;0;54;
$GPXUP;3649;06:49:00;0;49	60836;8	46923;0;0;55;
$GPXUP;3649;06:49:01;0;49	60822;8	46922;0;0;56;
$GPXUP;3649;06:49:02;0;49	60808;8	46916;0;0;56;
$GPXUP;3649;06:49:03;0;49	60796;8	46905;0;0;58;
$GPXUP;3649;06:49:04;0;49	60785;8	4689;0;0;59;
$GPXUP;3649;06:49:05;0;49	60773;8	46875;0;0;59;
$GPXUP;3649;06:49:06;0;49	60764;8	46858;0;0;57;
$GPXUP;3649;06:49:07;0;49	60759;8	46839;0;0;51;
$GPXUP;3649;06:49:08;0;49	60759;8	46818;0;0;47;
$GPXUP;3649;06:49:09;0;49	60765;8	468;0;0;47;
$GPXUP;3649;06:49:10;0;49	60773;8	46784;0;0;47;
$GPXUP;3649;06:49:11;0;49	60782;8	46772;0;0;44;
$GPXUP;3649;06:49:12;0;49	60792;8	46763;0;0;44;
$GPXUP;3649;06:49:13;0;49	60803;8	46758;0;0;45;
$GPXUP;3649;06:49:14;0;49	60815;8	46758;0;0;45;
$GPXUP;3649;06:49:15;0;49	60826;8	46766;0;0;50;
$GPXUP;3649;06:49:16;0;49	60835;8	46779;0;0;52;
$GPXUP;3649;06:49:17;0;49	60841;8	46798;0;0;55;
$GPXUP;3649;06:49:18;0;49	60845;8	46819;0;0;57;
$GPXUP;3649;06:49:19;0;49	60846;8	46842;0;0;59;
$GPXUP;3649;06:49:20;0;49	60843;8	46865;0;0;60;
$GPXUP;3649;06:49:21;0;49	60836;8	46887;0;0;61;
$GPXUP;3649;06:49:22;0;49	60828;8	46908;0;0;60;
$GPXUP;3649;06:49:23;0;49	6082;8	46926;0;0;59;
$GPXUP;3649;06:49:24;0;49	60808;8	46942;0;0;59;
$GPXUP;3649;06:49:25;0;49	60794;8	46952;0;0;58;
$GPXUP;3649;06:49:26;0;49	60778;8	46954;0;0;62;
$GPXUP;3649;06:49:27;0;49	6076;8	46953;0;0;68;
$GPXUP;3649;06:49:28;0;49	60743;8	4695;0;0;68;
$GPXUP;3649;06:49:29;0;49	60726;8	46945;0;0;67;
$GPXUP;3649;06:49:30;0;49	60709;8	46941;0;0;65;
$GPXUP;3649;06:49:31;0;49	60693;8	4694;0;0;62;
$GPXUP;3649;06:49:32;0;49	60677;8	46943;0;0;63;
$GPXUP;3649;06:49:33;0;49	60662;8	46948;0;0;61;
$GPXUP;3649;06:49:34;0;49	60648;8	46954;0;0;57;
$GPXUP;3649;06:49:35;0;49	60633;8	46959;0;0;56;
$GPXUP;3649;06:49:36;0;49	6062;8	4696;0;0;53;
$GPXUP;3649;06:49:37;0;49	60606;8	46954;0;0;58;
$GPXUP;3649;06:49:38;0;49	60593;8	46938;0;0;63;
$GPXUP;3649;06:49:39;0;49	60584;8	46917;0;0;58;
$GPXUP;3649;06:49:40;0;49	6058;8	46896;0;0;50;
$GPXUP;3649;06:49:41;0;49	6058;8	46877;0;0;41;
$GPXUP;3649;06:49:42;0;49	60587;8	4686;0;0;43;
$GPXUP;3649;06:49:43;0;49	60595;8	46845;0;0;45;
$GPXUP;3649;06:49:44;0;49	60601;8	46828;0;0;49;
$GPXUP;3649;06:49:45;0;49	60606;8	4681;0;0;51;
$GPXUP;3649;06:49:46;0;49	60612;8	46794;0;0;48;
$GPXUP;3649;06:49:47;0;49	60622;8	46783;0;0;45;
$GPXUP;3649;06:49:48;0;49	60633;8	46781;0;0;47;
$GPXUP;3649;06:49:49;0;49	60645;8	46785;0;0;50;
$GPXUP;3649;06:49:50;0;49	60657;8	46794;0;0;51;
$GPXUP;3649;06:49:51;0;49	60668;8	46805;0;0;51;
$GPXUP;3649;06:49:52;0;49	60677;8	4682;0;0;52;
$GPXUP;3649;06:49:53;0;49	60684;8	46838;0;0;52;
$GPXUP;3649;06:49:54;0;49	60687;8	46858;0;0;53;
$GPXUP;3649;06:49:55;0;49	60686;8	46878;0;0;52;
$GPXUP;3649;06:49:56;0;49	6068;8	46898;0;0;53;
$GPXUP;3649;06:49:57;0;49	6067;8	46916;0;0;57;
$GPXUP;3649;06:49:58;0;49	60658;8	46932;0;0;58;
$GPXUP;3649;06:49:59;0;49	60642;8	46942;0;0;61;
$GPXUP;3649;06:50:00;0;49	60625;8	46949;0;0;65;
$GPXUP;3649;06:50:01;0;49	60608;8	46952;0;0;67;
$GPXUP;3649;06:50:02;0;49	60591;8	46953;0;0;65;
$GPXUP;3649;06:50:03;0;49	60574;8	46952;0;0;65;
$GPXUP;3649;06:50:04;0;49	60557;8	4695;0;0;64;
$GPXUP;3649;06:50:05;0;49	60541;8	46944;0;0;63;
$GPXUP;3649;06:50:06;0;49	60527;8	46932;0;0;61;
$GPXUP;3649;06:50:07;0;49	60516;8	46915;0;0;61;
$GPXUP;3649;06:50:08;0;49	60509;8	46895;0;0;56;
$GPXUP;3649;06:50:09;0;49	60506;8	46877;0;0;40;
$GPXUP;3649;06:50:10;0;49	6051;8	46865;0;0;26;
$GPXUP;3649;06:50:11;0;49	60521;8	46862;0;0;36;
$GPXUP;3649;06:50:12;0;49	60534;8	46868;0;0;46;
$GPXUP;3649;06:50:13;0;49	60546;8	46878;0;0;49;
$GPXUP;3649;06:50:14;0;49	60559;8	46886;0;0;48;
$GPXUP;3649;06:50:15;0;49	60571;8	46892;0;0;46;
$GPXUP;3649;06:50:16;0;49	60582;8	46899;0;0;45;
$GPXUP;3649;06:50:17;0;49	60593;8	46908;0;0;44;
$GPXUP;3649;06:50:18;0;49	60603;8	46916;0;0;45;
$GPXUP;3649;06:50:19;0;49	60613;8	46926;0;0;45;
$GPXUP;3649;06:50:20;0;49	60621;8	46939;0;0;46;
$GPXUP;3649;06:50:21;0;49	60625;8	46956;0;0;48;
$GPXUP;3649;06:50:22;0;49	60626;8	46978;0;0;53;
$GPXUP;3649;06:50:23;0;49	60626;8	47;0;0;56;
$GPXUP;3649;06:50:24;0;49	60625;8	47022;0;0;58;
$GPXUP;3649;06:50:25;0;49	60625;8	47045;0;0;58;
$GPXUP;3649;06:50:26;0;49	60625;8	47068;0;0;57;
$GPXUP;3649;06:50:27;0;49	60625;8	4709;0;0;55;
$GPXUP;3649;06:50:28;0;49	60625;8	47111;0;0;54;
$GPXUP;3649;06:50:29;0;49	60625;8	47132;0;0;54;
$GPXUP;3649;06:50:30;0;49	60628;8	47153;0;0;56;
$GPXUP;3649;06:50:31;0;49	6063;8	47175;0;0;57;
$GPXUP;3649;06:50:32;0;49	60634;8	47196;0;0;57;
$GPXUP;3649;06:50:33;0;49	60636;8	47218;0;0;57;
$GPXUP;3649;06:50:34;0;49	60637;8	4724;0;0;57;
$GPXUP;3649;06:50:35;0;49	6064;8	47262;0;0;57;
$GPXUP;3649;06:50:36;0;49	60643;8	47283;0;0;56;
$GPXUP;3649;06:50:37;0;49	60649;8	47302;0;0;56;
$GPXUP;3649;06:50:38;0;49	60656;8	4732;0;0;54;
$GPXUP;3649;06:50:39;0;49	60665;8	47336;0;0;50;
$GPXUP;3649;06:50:40;0;49	60676;8	47346;0;0;49;
$GPXUP;3649;06:50:41;0;49	60689;8	47348;0;0;50;
$GPXUP;3649;06:50:42;0;49	60702;8	47344;0;0;51;
$GPXUP;3649;06:50:43;0;49	60715;8	47336;0;0;52;
$GPXUP;3649;06:50:44;0;49	60727;8	47328;0;0;52;
$GPXUP;3649;06:50:45;0;49	60739;8	4732;0;0;51;
$GPXUP;3649;06:50:46;0;49	60752;8	47313;0;0;50;
$GPXUP;3649;06:50:47;0;49	60764;8	47308;0;0;50;
$GPXUP;3649;06:50:48;0;49	60776;8	47304;0;0;49;
$GPXUP;3649;06:50:49;0;49	60788;8	47301;0;0;49;
$GPXUP;3649;06:50:50;0;49	608;8	47299;0;0;49;
$GPXUP;3649;06:50:51;0;49	60813;8	47296;0;0;49;
$GPXUP;3649;06:50:52;0;49	60824;8	47289;0;0;51;
$GPXUP;3649;06:50:53;0;49	60836;8	47278;0;0;54;
$GPXUP;3649;06:50:54;0;49	60846;8	47264;0;0;55;
$GPXUP;3649;06:50:55;0;49	60856;8	4725;0;0;54;
$GPXUP;3649;06:50:56;0;49	60867;8	47236;0;0;54;
$GPXUP;3649;06:50:57;0;49	60878;8	47224;0;0;55;
$GPXUP;3649;06:50:58;0;49	6089;8	47212;0;0;55;
$GPXUP;3649;06:50:59;0;49	609;8	472;0;0;54;
$GPXUP;3649;06:51:00;0;49	60911;8	47187;0;0;53;
$GPXUP;3649;06:51:01;0;49	60922;8	47174;0;0;54;
$GPXUP;3649;06:51:02;0;49	60932;8	47161;0;0;53;
$GPXUP;3649;06:51:03;0;49	60943;8	47148;0;0;53;
$GPXUP;3649;06:51:04;0;49	60954;8	47135;0;0;55;
$GPXUP;3649;06:51:05;0;49	60964;8	47122;0;0;55;
$GPXUP;3649;06:51:06;0;49	60976;8	47111;0;0;53;
$GPXUP;3649;06:51:07;0;49	60987;8	47103;0;0;51;
$GPXUP;3649;06:51:08;0;49	60999;8	47098;0;0;48;
$GPXUP;3649;06:51:09;0;49	61011;8	47096;0;0;46;
$GPXUP;3649;06:51:10;0;49	61022;8	47095;0;0;45;
$GPXUP;3649;06:51:11;0;49	61033;8	47094;0;0;46;
$GPXUP;3649;06:51:12;0;49	61045;8	47089;0;0;48;
$GPXUP;3649;06:51:13;0;49	61056;8	47082;0;0;48;
$GPXUP;3649;06:51:14;0;49	61067;8	47074;0;0;48;
$GPXUP;3649;06:51:15;0;49	61078;8	47068;0;0;47;
$GPXUP;3649;06:51:16;0;49	6109;8	47066;0;0;48;
$GPXUP;3649;06:51:17;0;49	61102;8	47065;0;0;47;
$GPXUP;3649;06:51:18;0;49	61113;8	47066;0;0;46;
$GPXUP;3649;06:51:19;0;49	61125;8	4707;0;0;48;
$GPXUP;3649;06:51:20;0;49	61137;8	47075;0;0;50;
$GPXUP;3649;06:51:21;0;49	61149;8	4708;0;0;50;
$GPXUP;3649;06:51:22;0;49	6116;8	47086;0;0;49;
$GPXUP;3649;06:51:23;0;49	61171;8	47094;0;0;47;
$GPXUP;3649;06:51:24;0;49	61182;8	47102;0;0;44;
$GPXUP;3649;06:51:25;0;49	61192;8	4711;0;0;45;
$GPXUP;3649;06:51:26;0;49	61201;8	4712;0;0;47;
$GPXUP;3649;06:51:27;0;49	61209;8	47132;0;0;49;
$GPXUP;3649;06:51:28;0;49	61219;8	47145;0;0;50;
$GPXUP;3649;06:51:29;0;49	61229;8	47156;0;0;49;
$GPXUP;3649;06:51:30;0;49	61238;8	47169;0;0;48;
$GPXUP;3649;06:51:31;0;49	61246;8	47182;0;0;47;
$GPXUP;3649;06:51:32;0;49	61254;8	47195;0;0;47;
$GPXUP;3649;06:51:33;0;49	61264;8	47207;0;0;50;
$GPXUP;3649;06:51:34;0;49	61273;8	4722;0;0;49;
$GPXUP;3649;06:51:35;0;49	61281;8	47234;0;0;48;
$GPXUP;3649;06:51:36;0;49	61289;8	47247;0;0;49;
$GPXUP;3649;06:51:37;0;49	61298;8	47261;0;0;49;
$GPXUP;3649;06:51:38;0;49	61307;8	47274;0;0;50;
$GPXUP;3649;06:51:39;0;49	61316;8	47287;0;0;51;
$GPXUP;3649;06:51:40;0;49	61326;8	47299;0;0;52;
$GPXUP;3649;06:51:41;0;49	61338;8	4731;0;0;52;
$GPXUP;3649;06:51:42;0;49	61348;8	4732;0;0;51;
$GPXUP;3649;06:51:43;0;49	61359;8	47332;0;0;51;
$GPXUP;3649;06:51:44;0;49	6137;8	47341;0;0;51;
$GPXUP;3649;06:51:45;0;49	61381;8	4735;0;0;50;
$GPXUP;3649;06:51:46;0;49	61392;8	47359;0;0;50;
$GPXUP;3649;06:51:47;0;49	61403;8	47369;0;0;51;
$GPXUP;3649;06:51:48;0;49	61414;8	47379;0;0;50;
$GPXUP;3649;06:51:49;0;49	61425;8	47387;0;0;50;
$GPXUP;3649;06:51:50;0;49	61437;8	47393;0;0;49;
$GPXUP;3649;06:51:51;0;49	61449;8	47394;0;0;49;
$GPXUP;3649;06:51:52;0;49	61461;8	47392;0;0;48;
$GPXUP;3649;06:51:53;0;49	61472;8	47383;0;0;50;
$GPXUP;3649;06:51:54;0;49	61482;8	47371;0;0;50;
$GPXUP;3649;06:51:55;0;49	61492;8	4736;0;0;50;
$GPXUP;3649;06:51:56;0;49	61503;8	47352;0;0;49;
$GPXUP;3649;06:51:57;0;49	61515;8	4735;0;0;50;
$GPXUP;3649;06:51:58;0;49	61527;8	47354;0;0;51;
$GPXUP;3649;06:51:59;0;49	61537;8	47366;0;0;51;
$GPXUP;3649;06:52:00;0;49	61543;8	47384;0;0;52;
$GPXUP;3649;06:52:01;0;49	6155;8	47401;0;0;53;
$GPXUP;3649;06:52:02;0;49	61559;8	47417;0;0;53;
$GPXUP;3649;06:52:03;0;49	61568;8	47431;0;0;51;
$GPXUP;3649;06:52:04;0;49	61578;8	47442;0;0;49;
$GPXUP;3649;06:52:05;0;49	61589;8	47452;0;0;49;
$GPXUP;3649;06:52:06;0;49	61601;8	47458;0;0;50;
$GPXUP;3649;06:52:07;0;49	61613;8	47464;0;0;50;
$GPXUP;3649;06:52:08;0;49	61625;8	4747;0;0;50;
$GPXUP;3649;06:52:09;0;49	61636;8	47476;0;0;49;
$GPXUP;3649;06:52:10;0;49	61647;8	47484;0;0;50;
$GPXUP;3649;06:52:11;0;49	61659;8	47491;0;0;51;
$GPXUP;3649;06:52:12;0;49	61671;8	47498;0;0;51;
$GPXUP;3649;06:52:13;0;49	61683;8	47503;0;0;50;
$GPXUP;3649;06:52:14;0;49	61696;8	47507;0;0;50;
$GPXUP;3649;06:52:15;0;49	61707;8	47512;0;0;48;
$GPXUP;3649;06:52:16;0;49	61718;8	47519;0;0;48;
$GPXUP;3649;06:52:17;0;49	61728;8	4753;0;0;52;
$GPXUP;3649;06:52:18;0;49	61738;8	47544;0;0;52;
$GPXUP;3649;06:52:19;0;49	61747;8	47558;0;0;52;
$GPXUP;3649;06:52:20;0;49	61757;8	4757;0;0;51;
$GPXUP;3649;06:52:21;0;49	61767;8	47583;0;0;52;
$GPXUP;3649;06:52:22;0;49	61775;8	47598;0;0;52;
$GPXUP;3649;06:52:23;0;49	61782;8	47615;0;0;52;
$GPXUP;3649;06:52:24;0;49	61787;8	47635;0;0;58;
$GPXUP;3649;06:52:25;0;49	61791;8	47656;0;0;59;
$GPXUP;3649;06:52:26;0;49	61796;8	47677;0;0;55;
$GPXUP;3649;06:52:27;0;49	61803;8	47696;0;0;53;
$GPXUP;3649;06:52:28;0;49	61808;8	47714;0;0;52;
$GPXUP;3649;06:52:29;0;49	61814;8	47732;0;0;54;
$GPXUP;3649;06:52:30;0;49	61821;8	47749;0;0;54;
$GPXUP;3649;06:52:31;0;49	61831;8	47764;0;0;55;
$GPXUP;3649;06:52:32;0;49	6184;8	4778;0;0;56;
$GPXUP;3649;06:52:33;0;49	61848;8	47798;0;0;56;
$GPXUP;3649;06:52:34;0;49	61855;8	47816;0;0;55;
$GPXUP;3649;06:52:35;0;49	61861;8	47835;0;0;56;
$GPXUP;3649;06:52:36;0;49	61868;8	47854;0;0;56;
$GPXUP;3649;06:52:37;0;49	61874;8	47874;0;0;56;
$GPXUP;3649;06:52:38;0;49	61883;8	4789;0;0;53;
$GPXUP;3649;06:52:39;0;49	61893;8	47902;0;0;52;
$GPXUP;3649;06:52:40;0;49	61904;8	47914;0;0;52;
$GPXUP;3649;06:52:41;0;49	61914;8	47926;0;0;53;
$GPXUP;3649;06:52:42;0;49	61924;8	47939;0;0;54;
$GPXUP;3649;06:52:43;0;49	61934;8	47953;0;0;55;
$GPXUP;3649;06:52:44;0;49	61944;8	47968;0;0;56;
$GPXUP;3649;06:52:45;0;49	61954;8	47983;0;0;56;
$GPXUP;3649;06:52:46;0;49	61965;8	47997;0;0;55;
$GPXUP;3649;06:52:47;0;49	61976;8	48008;0;0;53;
$GPXUP;3649;06:52:48;0;49	61988;8	48016;0;0;52;
$GPXUP;3649;06:52:49;0;49	62001;8	48018;0;0;50;
$GPXUP;3649;06:52:50;0;49	62014;8	48012;0;0;51;
$GPXUP;3649;06:52:51;0;49	62026;8	48004;0;0;54;
$GPXUP;3649;06:52:52;0;49	62038;8	47996;0;0;53;
$GPXUP;3649;06:52:53;0;49	6205;8	4799;0;0;55;
$GPXUP;3649;06:52:54;0;49	62064;8	47983;0;0;57;
$GPXUP;3649;06:52:55;0;49	62078;8	47978;0;0;57;
$GPXUP;3649;06:52:56;0;49	62092;8	47973;0;0;57;
$GPXUP;3649;06:52:57;0;49	62106;8	47971;0;0;55;
$GPXUP;3649;06:52:58;0;49	6212;8	4797;0;0;54;
$GPXUP;3649;06:52:59;0;49	62133;8	4797;0;0;51;
$GPXUP;3649;06:53:00;0;49	62145;8	47969;0;0;50;
$GPXUP;3649;06:53:01;0;49	62158;8	4797;0;0;49;
$GPXUP;3649;06:53:02;0;49	6217;8	47972;0;0;49;
$GPXUP;3649;06:53:03;0;49	62181;8	47976;0;0;48;
$GPXUP;3649;06:53:04;0;49	62192;8	47984;0;0;49;
$GPXUP;3649;06:53:05;0;49	62203;8	47994;0;0;54;
$GPXUP;3649;06:53:06;0;49	62216;8	48004;0;0;60;
$GPXUP;3649;06:53:07;0;49	62228;8	48016;0;0;60;
$GPXUP;3649;06:53:08;0;49	6224;8	48028;0;0;58;
$GPXUP;3649;06:53:09;0;49	62252;8	4804;0;0;57;
$GPXUP;3649;06:53:10;0;49	62263;8	48053;0;0;57;
$GPXUP;3649;06:53:11;0;49	62275;8	48065;0;0;55;
$GPXUP;3649;06:53:12;0;49	62286;8	48076;0;0;52;
$GPXUP;3649;06:53:13;0;49	62296;8	48088;0;0;52;
$GPXUP;3649;06:53:14;0;49	62306;8	481;0;0;52;
$GPXUP;3649;06:53:15;0;49	62318;8	4811;0;0;54;
$GPXUP;3649;06:53:16;0;49	6233;8	48118;0;0;54;
$GPXUP;3649;06:53:17;0;49	62343;8	48125;0;0;55;
$GPXUP;3649;06:53:18;0;49	62356;8	48131;0;0;56;
$GPXUP;3649;06:53:19;0;49	62369;8	48138;0;0;56;
$GPXUP;3649;06:53:20;0;49	62382;8	48145;0;0;57;
$GPXUP;3649;06:53:21;0;49	62396;8	48151;0;0;57;
$GPXUP;3649;06:53:22;0;49	62409;8	48156;0;0;54;
$GPXUP;3649;06:53:23;0;49	62422;8	48159;0;0;53;
$GPXUP;3649;06:53:24;0;49	62436;8	48158;0;0;51;
$GPXUP;3649;06:53:25;0;49	62449;8	48159;0;0;51;
$GPXUP;3649;06:53:26;0;49	62461;8	48163;0;0;49;
$GPXUP;3649;06:53:27;0;49	62472;8	4817;0;0;48;
$GPXUP;3649;06:53:28;0;49	62483;8	48178;0;0;49;
$GPXUP;3649;06:53:29;0;49	62494;8	48186;0;0;51;
$GPXUP;3649;06:53:30;0;49	62506;8	48192;0;0;51;
$GPXUP;3649;06:53:31;0;49	62518;8	48196;0;0;51;
$GPXUP;3649;06:53:32;0;49	62531;8	48198;0;0;52;
$GPXUP;3649;06:53:33;0;49	62544;8	48202;0;0;51;
$GPXUP;3649;06:53:34;0;49	62556;8	48206;0;0;51;
$GPXUP;3649;06:53:35;0;49	62569;8	48209;0;0;52;
$GPXUP;3649;06:53:36;0;49	62582;8	48211;0;0;51;
$GPXUP;3649;06:53:37;0;49	62594;8	48214;0;0;51;
$GPXUP;3649;06:53:38;0;49	62606;8	4822;0;0;51;
$GPXUP;3649;06:53:39;0;49	62618;8	48226;0;0;50;
$GPXUP;3649;06:53:40;0;49	6263;8	4823;0;0;50;
$GPXUP;3649;06:53:41;0;49	62643;8	48231;0;0;49;
$GPXUP;3649;06:53:42;0;49	62655;8	48235;0;0;50;
$GPXUP;3649;06:53:43;0;49	62667;8	4824;0;0;49;
$GPXUP;3649;06:53:44;0;49	62679;8	48243;0;0;49;
$GPXUP;3649;06:53:45;0;49	62691;8	48242;0;0;51;
$GPXUP;3649;06:53:46;0;49	62704;8	48241;0;0;51;
$GPXUP;3649;06:53:47;0;49	62716;8	48241;0;0;51;
$GPXUP;3649;06:53:48;0;49	62729;8	4824;0;0;50;
$GPXUP;3649;06:53:49;0;49	62741;8	4824;0;0;49;
$GPXUP;3649;06:53:50;0;49	62753;8	48238;0;0;49;
$GPXUP;3649;06:53:51;0;49	62766;8	48236;0;0;50;
$GPXUP;3649;06:53:52;0;49	62779;8	48232;0;0;53;
$GPXUP;3649;06:53:53;0;49	62792;8	48228;0;0;54;
$GPXUP;3649;06:53:54;0;49	62805;8	48224;0;0;54;
$GPXUP;3649;06:53:55;0;49	62818;8	48224;0;0;52;
$GPXUP;3649;06:53:56;0;49	62831;8	48226;0;0;51;
$GPXUP;3649;06:53:57;0;49	62843;8	48231;0;0;50;
$GPXUP;3649;06:53:58;0;49	62855;8	48237;0;0;50;
$GPXUP;3649;06:53:59;0;49	62867;8	48242;0;0;51;
$GPXUP;3649;06:54:00;0;49	6288;8	48246;0;0;52;
$GPXUP;3649;06:54:01;0;49	62892;8	48246;0;0;53;
$GPXUP;3649;06:54:02;0;49	62905;8	48242;0;0;53;
$GPXUP;3649;06:54:03;0;49	62918;8	48237;0;0;54;
$GPXUP;3649;06:54:04;0;49	62931;8	48231;0;0;54;
$GPXUP;3649;06:54:05;0;49	62944;8	48225;0;0;55;
$GPXUP;3649;06:54:06;0;49	62957;8	48219;0;0;55;
$GPXUP;3649;06:54:07;0;49	62971;8	48214;0;0;57;
$GPXUP;3649;06:54:08;0;49	62984;8	4821;0;0;55;
$GPXUP;3649;06:54:09;0;49	62998;8	48209;0;0;55;
$GPXUP;3649;06:54:10;0;49	63012;8	48209;0;0;56;
$GPXUP;3649;06:54:11;0;49	63026;8	48206;0;0;57;
$GPXUP;3649;06:54:12;0;49	6304;8	48201;0;0;54;
$GPXUP;3649;06:54:13;0;49	63053;8	48195;0;0;55;
$GPXUP;3649;06:54:14;0;49	63066;8	48187;0;0;57;
$GPXUP;3649;06:54:15;0;49	6308;8	48181;0;0;56;
$GPXUP;3649;06:54:16;0;49	63093;8	48177;0;0;54;
$GPXUP;3649;06:54:17;0;49	63106;8	48176;0;0;52;
$GPXUP;3649;06:54:18;0;49	63119;8	48175;0;0;53;
$GPXUP;3649;06:54:19;0;49	63132;8	48172;0;0;54;
$GPXUP;3649;06:54:20;0;49	63146;8	48164;0;0;58;
$GPXUP;3649;06:54:21;0;49	6316;8	48156;0;0;60;
$GPXUP;3649;06:54:22;0;49	63174;8	48148;0;0;59;
$GPXUP;3649;06:54:23;0;49	63188;8	48144;0;0;61;
$GPXUP;3649;06:54:24;0;49	63203;8	48144;0;0;57;
$GPXUP;3649;06:54:25;0;49	63216;8	48144;0;0;50;
$GPXUP;3649;06:54:26;0;49	63229;8	48139;0;0;56;
$GPXUP;3649;06:54:27;0;49	63242;8	48132;0;0;57;
$GPXUP;3649;06:54:28;0;49	63256;8	48126;0;0;57;
$GPXUP;3649;06:54:29;0;49	6327;8	48121;0;0;55;
$GPXUP;3649;06:54:30;0;49	63283;8	48118;0;0;56;
$GPXUP;3649;06:54:31;0;49	63296;8	48119;0;0;53;
$GPXUP;3649;06:54:32;0;49	63308;8	48127;0;0;52;
$GPXUP;3649;06:54:33;0;49	63319;8	48136;0;0;52;
$GPXUP;3649;06:54:34;0;49	63331;8	48144;0;0;52;
$GPXUP;3649;06:54:35;0;49	63344;8	48145;0;0;52;
$GPXUP;3649;06:54:36;0;49	63357;8	48144;0;0;53;
$GPXUP;3649;06:54:37;0;49	6337;8	48144;0;0;55;
$GPXUP;3649;06:54:38;0;49	63384;8	48142;0;0;55;
$GPXUP;3649;06:54:39;0;49	63398;8	48142;0;0;56;
$GPXUP;3649;06:54:40;0;49	63411;8	48144;0;0;54;
$GPXUP;3649;06:54:41;0;49	63425;8	48146;0;0;55;
$GPXUP;3649;06:54:42;0;49	63438;8	48147;0;0;55;
$GPXUP;3649;06:54:43;0;49	63452;8	48144;0;0;57;
$GPXUP;3649;06:54:44;0;49	63466;8	4814;0;0;58;
$GPXUP;3649;06:54:45;0;49	6348;8	48134;0;0;58;
$GPXUP;3649;06:54:46;0;49	63494;8	48126;0;0;59;
$GPXUP;3649;06:54:47;0;49	63507;8	48116;0;0;60;
$GPXUP;3649;06:54:48;0;49	6352;8	48105;0;0;59;
$GPXUP;3649;06:54:49;0;49	63533;8	48096;0;0;58;
$GPXUP;3649;06:54:50;0;49	63547;8	48088;0;0;58;
$GPXUP;3649;06:54:51;0;49	6356;8	4808;0;0;55;
$GPXUP;3649;06:54:52;0;49	63573;8	48072;0;0;58;
$GPXUP;3649;06:54:53;0;49	63587;8	48069;0;0;55;
$GPXUP;3649;06:54:54;0;49	63601;8	48069;0;0;54;
$GPXUP;3649;06:54:55;0;49	63614;8	48072;0;0;53;
$GPXUP;3649;06:54:56;0;49	63627;8	48073;0;0;53;
$GPXUP;3649;06:54:57;0;49	6364;8	48073;0;0;53;
$GPXUP;3649;06:54:58;0;49	63653;8	48071;0;0;53;
$GPXUP;3649;06:54:59;0;49	63667;8	48068;0;0;58;
$GPXUP;3649;06:55:00;0;49	63682;8	48066;0;0;62;
$GPXUP;3649;06:55:01;0;49	63696;8	48063;0;0;58;
$GPXUP;3649;06:55:02;0;49	6371;8	48059;0;0;57;
$GPXUP;3649;06:55:03;0;49	63724;8	48056;0;0;57;
$GPXUP;3649;06:55:04;0;49	63738;8	48054;0;0;56;
$GPXUP;3649;06:55:05;0;49	63751;8	48052;0;0;54;
$GPXUP;3649;06:55:06;0;49	63764;8	48052;0;0;51;
$GPXUP;3649;06:55:07;0;49	63777;8	48052;0;0;51;
$GPXUP;3649;06:55:08;0;49	63789;8	48052;0;0;51;
$GPXUP;3649;06:55:09;0;49	63802;8	48052;0;0;51;
$GPXUP;3649;06:55:10;0;49	63815;8	48051;0;0;53;
$GPXUP;3649;06:55:11;0;49	63829;8	48051;0;0;56;
$GPXUP;3649;06:55:12;0;49	63843;8	4805;0;0;55;
$GPXUP;3649;06:55:13;0;49	63856;8	48047;0;0;55;
$GPXUP;3649;06:55:14;0;49	6387;8	48042;0;0;54;
$GPXUP;3649;06:55:15;0;49	63882;8	48038;0;0;54;
$GPXUP;3649;06:55:16;0;49	63896;8	48035;0;0;53;
$GPXUP;3649;06:55:17;0;49	63909;8	48036;0;0;52;
$GPXUP;3649;06:55:18;0;49	63922;8	48038;0;0;52;
$GPXUP;3649;06:55:19;0;49	63935;8	4804;0;0;52;
$GPXUP;3649;06:55:20;0;49	63948;8	48039;0;0;52;
$GPXUP;3649;06:55:21;0;49	6396;8	48037;0;0;53;
$GPXUP;3649;06:55:22;0;49	63974;8	48035;0;0;54;
$GPXUP;3649;06:55:23;0;49	63987;8	48034;0;0;54;
$GPXUP;3649;06:55:24;0;49	64001;8	48033;0;0;55;
$GPXUP;3649;06:55:25;0;49	64014;8	48033;0;0;55;
$GPXUP;3649;06:55:26;0;49	64028;8	48033;0;0;54;
$GPXUP;3649;06:55:27;0;49	64041;8	48032;0;0;53;
$GPXUP;3649;06:55:28;0;49	64054;8	48029;0;0;54;
$GPXUP;3649;06:55:29;0;49	64067;8	48024;0;0;54;
$GPXUP;3649;06:55:30;0;49	6408;8	48017;0;0;55;
$GPXUP;3649;06:55:31;0;49	64093;8	48008;0;0;56;
$GPXUP;3649;06:55:32;0;49	64106;8	48001;0;0;60;
$GPXUP;3649;06:55:33;0;49	64121;8	47997;0;0;60;
$GPXUP;3649;06:55:34;0;49	64136;8	47994;0;0;61;
$GPXUP;3649;06:55:35;0;49	64151;8	47991;0;0;61;
$GPXUP;3649;06:55:36;0;49	64166;8	47989;0;0;60;
$GPXUP;3649;06:55:37;0;49	64181;8	47989;0;0;58;
$GPXUP;3649;06:55:38;0;49	64195;8	47993;0;0;56;
$GPXUP;3649;06:55:39;0;49	64208;8	47998;0;0;56;
$GPXUP;3649;06:55:40;0;49	64221;8	48004;0;0;54;
$GPXUP;3649;06:55:41;0;49	64235;8	48007;0;0;54;
$GPXUP;3649;06:55:42;0;49	64248;8	48009;0;0;54;
$GPXUP;3649;06:55:43;0;49	64262;8	48011;0;0;54;
$GPXUP;3649;06:55:44;0;49	64275;8	48012;0;0;54;
$GPXUP;3649;06:55:45;0;49	64288;8	48014;0;0;54;
$GPXUP;3649;06:55:46;0;49	64302;8	48017;0;0;54;
$GPXUP;3649;06:55:47;0;49	64315;8	48018;0;0;54;
$GPXUP;3649;06:55:48;0;49	64328;8	48017;0;0;53;
$GPXUP;3649;06:55:49;0;49	64342;8	48017;0;0;56;
$GPXUP;3649;06:55:50;0;49	64356;8	48016;0;0;57;
$GPXUP;3649;06:55:51;0;49	6437;8	48014;0;0;58;
$GPXUP;3649;06:55:52;0;49	64384;8	48014;0;0;57;
$GPXUP;3649;06:55:53;0;49	64398;8	48014;0;0;57;
$GPXUP;3649;06:55:54;0;49	64413;8	48016;0;0;57;
$GPXUP;3649;06:55:55;0;49	64427;8	48019;0;0;58;
$GPXUP;3649;06:55:56;0;49	64441;8	48022;0;0;59;
$GPXUP;3649;06:55:57;0;49	64456;8	48024;0;0;59;
$GPXUP;3649;06:55:58;0;49	6447;8	48028;0;0;58;
$GPXUP;3649;06:55:59;0;49	64483;8	48036;0;0;56;
$GPXUP;3649;06:56:00;0;49	64496;8	48044;0;0;55;
$GPXUP;3649;06:56:01;0;49	64508;8	48053;0;0;54;
$GPXUP;3649;06:56:02;0;49	6452;8	48062;0;0;55;
$GPXUP;3649;06:56:03;0;49	64533;8	48072;0;0;58;
$GPXUP;3649;06:56:04;0;49	64546;8	48082;0;0;57;
$GPXUP;3649;06:56:05;0;49	64558;8	4809;0;0;53;
$GPXUP;3649;06:56:06;0;49	6457;8	48099;0;0;51;
$GPXUP;3649;06:56:07;0;49	6458;8	48112;0;0;55;
$GPXUP;3649;06:56:08;0;49	64587;8	4813;0;0;57;
$GPXUP;3649;06:56:09;0;49	6459;8	48151;0;0;56;
$GPXUP;3649;06:56:10;0;49	64592;8	48173;0;0;57;
$GPXUP;3649;06:56:11;0;49	64592;8	48195;0;0;57;
$GPXUP;3649;06:56:12;0;49	64595;8	48216;0;0;55;
$GPXUP;3649;06:56:13;0;49	64601;8	48236;0;0;53;
$GPXUP;3649;06:56:14;0;49	64606;8	48254;0;0;53;
$GPXUP;3649;06:56:15;0;49	64612;8	48273;0;0;54;
$GPXUP;3649;06:56:16;0;49	64616;8	48293;0;0;55;
$GPXUP;3649;06:56:17;0;49	6462;8	48313;0;0;56;
$GPXUP;3649;06:56:18;0;49	64622;8	48335;0;0;57;
$GPXUP;3649;06:56:19;0;49	64624;8	48357;0;0;58;
$GPXUP;3649;06:56:20;0;49	64627;8	4838;0;0;59;
$GPXUP;3649;06:56:21;0;49	6463;8	48402;0;0;58;
$GPXUP;3649;06:56:22;0;49	64634;8	48423;0;0;56;
$GPXUP;3649;06:56:23;0;49	64639;8	48443;0;0;55;
$GPXUP;3649;06:56:24;0;49	64643;8	48464;0;0;56;
$GPXUP;3649;06:56:25;0;49	64648;8	48484;0;0;57;
$GPXUP;3649;06:56:26;0;49	64655;8	48504;0;0;58;
$GPXUP;3649;06:56:27;0;49	64663;8	48523;0;0;59;
$GPXUP;3649;06:56:28;0;49	64672;8	48542;0;0;60;
$GPXUP;3649;06:56:29;0;49	64679;8	48562;0;0;61;
$GPXUP;3649;06:56:30;0;49	64687;8	48582;0;0;60;
$GPXUP;3649;06:56:31;0;49	64694;8	48601;0;0;58;
$GPXUP;3649;06:56:32;0;49	64702;8	4862;0;0;58;
$GPXUP;3649;06:56:33;0;49	6471;8	48639;0;0;57;
$GPXUP;3649;06:56:34;0;49	64717;8	48658;0;0;57;
$GPXUP;3649;06:56:35;0;49	64724;8	48677;0;0;56;
$GPXUP;3649;06:56:36;0;49	6473;8	48697;0;0;58;
$GPXUP;3649;06:56:37;0;49	64737;8	48717;0;0;60;
$GPXUP;3649;06:56:38;0;49	64746;8	48736;0;0;60;
$GPXUP;3649;06:56:39;0;49	64754;8	48754;0;0;60;
$GPXUP;3649;06:56:40;0;49	64762;8	48774;0;0;59;
$GPXUP;3649;06:56:41;0;49	6477;8	48793;0;0;59;
$GPXUP;3649;06:56:42;0;49	64778;8	48812;0;0;59;
$GPXUP;3649;06:56:43;0;49	64784;8	48833;0;0;60;
$GPXUP;3649;06:56:44;0;49	64792;8	48853;0;0;59;
$GPXUP;3649;06:56:45;0;49	64799;8	48872;0;0;56;
$GPXUP;3649;06:56:46;0;49	64809;8	48888;0;0;55;
$GPXUP;3649;06:56:47;0;49	64819;8	48902;0;0;55;
$GPXUP;3649;06:56:48;0;49	64829;8	48916;0;0;54;
$GPXUP;3649;06:56:49;0;49	64839;8	4893;0;0;54;
$GPXUP;3649;06:56:50;0;49	6485;8	48942;0;0;54;
$GPXUP;3649;06:56:51;0;49	6486;8	48956;0;0;55;
$GPXUP;3649;06:56:52;0;49	6487;8	4897;0;0;55;
$GPXUP;3649;06:56:53;0;49	64879;8	48986;0;0;55;
$GPXUP;3649;06:56:54;0;49	64887;8	49004;0;0;56;
$GPXUP;3649;06:56:55;0;49	64894;8	49022;0;0;56;
$GPXUP;3649;06:56:56;0;49	64902;8	49041;0;0;59;
$GPXUP;3649;06:56:57;0;49	64911;8	49059;0;0;57;
$GPXUP;3649;06:56:58;0;49	6492;8	49075;0;0;57;
$GPXUP;3649;06:56:59;0;49	64929;8	49092;0;0;57;
$GPXUP;3649;06:57:00;0;49	64938;8	4911;0;0;56;
$GPXUP;3649;06:57:01;0;49	64945;8	49128;0;0;56;
$GPXUP;3649;06:57:02;0;49	64953;8	49146;0;0;57;
$GPXUP;3649;06:57:03;0;49	64963;8	49162;0;0;59;
$GPXUP;3649;06:57:04;0;49	64973;8	49178;0;0;57;
$GPXUP;3649;06:57:05;0;49	64979;8	49198;0;0;57;
$GPXUP;3649;06:57:06;0;49	64981;8	4922;0;0;56;
$GPXUP;3649;06:57:07;0;49	64984;8	4924;0;0;55;
$GPXUP;3649;06:57:08;0;49	6499;8	49259;0;0;53;
$GPXUP;3649;06:57:09;0;49	64998;8	49275;0;0;54;
$GPXUP;3649;06:57:10;0;49	65007;8	49291;0;0;54;
$GPXUP;3649;06:57:11;0;49	65015;8	49308;0;0;56;
$GPXUP;3649;06:57:12;0;49	65023;8	49325;0;0;57;
$GPXUP;3649;06:57:13;0;49	6503;8	49344;0;0;57;
$GPXUP;3649;06:57:14;0;49	65035;8	49365;0;0;57;
$GPXUP;3649;06:57:15;0;49	65038;8	49387;0;0;58;
$GPXUP;3649;06:57:16;0;49	6504;8	49409;0;0;60;
$GPXUP;3649;06:57:17;0;49	6504;8	49432;0;0;61;
$GPXUP;3649;06:57:18;0;49	6504;8	49456;0;0;61;
$GPXUP;3649;06:57:19;0;49	6504;8	4948;0;0;62;
$GPXUP;3649;06:57:20;0;49	65041;8	49504;0;0;60;
$GPXUP;3649;06:57:21;0;49	65044;8	49525;0;0;55;
$GPXUP;3649;06:57:22;0;49	65048;8	49545;0;0;54;
$GPXUP;3649;06:57:23;0;49	65053;8	49565;0;0;54;
$GPXUP;3649;06:57:24;0;49	65058;8	49583;0;0;53;
$GPXUP;3649;06:57:25;0;49	65065;8	49601;0;0;54;
$GPXUP;3649;06:57:26;0;49	65071;8	49619;0;0;54;
$GPXUP;3649;06:57:27;0;49	65078;8	49637;0;0;54;
$GPXUP;3649;06:57:28;0;49	65086;8	49654;0;0;53;
$GPXUP;3649;06:57:29;0;49	65092;8	49672;0;0;52;
$GPXUP;3649;06:57:30;0;49	65097;8	4969;0;0;53;
$GPXUP;3649;06:57:31;0;49	65101;8	4971;0;0;54;
$GPXUP;3649;06:57:32;0;49	65104;8	49731;0;0;56;
$GPXUP;3649;06:57:33;0;49	65105;8	49753;0;0;58;
$GPXUP;3649;06:57:34;0;49	65104;8	49775;0;0;58;
$GPXUP;3649;06:57:35;0;49	65099;8	49796;0;0;55;
$GPXUP;3649;06:57:36;0;49	65087;8	49811;0;0;55;
$GPXUP;3649;06:57:37;0;49	65072;8	49815;0;0;52;
$GPXUP;3649;06:57:38;0;49	65054;8	49804;0;0;58;
$GPXUP;3649;06:57:39;0;49	65039;8	49788;0;0;60;
$GPXUP;3649;06:57:40;0;49	65026;8	4977;0;0;62;
$GPXUP;3649;06:57:41;0;49	65016;8	4975;0;0;62;
$GPXUP;3649;06:57:42;0;49	65004;8	4973;0;0;66;
$GPXUP;3649;06:57:43;0;49	64993;8	4971;0;0;66;
$GPXUP;3649;06:57:44;0;49	64984;8	49688;0;0;65;
$GPXUP;3649;06:57:45;0;49	64975;8	49667;0;0;62;
$GPXUP;3649;06:57:46;0;49	6497;8	49645;0;0;56;
$GPXUP;3649;06:57:47;0;49	6497;8	49624;0;0;50;
$GPXUP;3649;06:57:48;0;49	64976;8	49604;0;0;50;
$GPXUP;3649;06:57:49;0;49	64986;8	4959;0;0;50;
$GPXUP;3649;06:57:50;0;49	64999;8	49584;0;0;50;
$GPXUP;3649;06:57:51;0;49	65012;8	49584;0;0;49;
$GPXUP;3649;06:57:52;0;49	65025;8	49588;0;0;51;
$GPXUP;3649;06:57:53;0;49	65035;8	49598;0;0;48;
$GPXUP;3649;06:57:54;0;49	65045;8	4961;0;0;49;
$GPXUP;3649;06:57:55;0;49	65056;8	49619;0;0;47;
$GPXUP;3649;06:57:56;0;49	65068;8	49625;0;0;45;
$GPXUP;3649;06:57:57;0;49	65078;8	49632;0;0;43;
$GPXUP;3649;06:57:58;0;49	65087;8	49642;0;0;45;
$GPXUP;3649;06:57:59;0;49	65095;8	49656;0;0;47;
$GPXUP;3649;06:58:00;0;49	65102;8	49671;0;0;50;
$GPXUP;3649;06:58:01;0;49	65108;8	49688;0;0;51;
$GPXUP;3649;06:58:02;0;49	65115;8	49705;0;0;51;
$GPXUP;3649;06:58:03;0;49	65123;8	49721;0;0;51;
$GPXUP;3649;06:58:04;0;49	65131;8	49735;0;0;50;
$GPXUP;3649;06:58:05;0;49	6514;8	49746;0;0;39;
$GPXUP;3649;06:58:06;0;49	65148;8	49749;0;0;25;
$GPXUP;3649;06:58:07;0;49	65152;8	49747;0;0;15;
$GPXUP;3649;06:58:08;0;49	65154;8	49745;0;0;6;
$GPXUP;3649;06:58:09;0;49	65154;8	49745;0;0;0;
$GPXUP;3649;06:58:10;0;49	65153;8	49746;0;0;0;
$GPXUP;3649;06:58:11;0;49	65153;8	49746;0;0;0;
$GPXUP;3649;06:58:12;0;49	65153;8	49746;0;0;0;
$GPXUP;3649;06:58:13;0;49	65153;8	49746;0;0;0;
$GPXUP;3649;06:58:14;0;49	65153;8	49746;0;0;0;
$GPXUP;3649;06:58:15;0;49	65153;8	49746;0;0;0;
$GPXUP;3649;06:58:16;0;49	65153;8	49746;0;0;0;
$GPXUP;3649;06:58:17;0;49	65153;8	49746;0;0;0;
$GPXUP;3649;06:58:18;0;49	65153;8	49746;0;0;0;
$GPXUP;3649;06:58:19;0;49	65153;8	49746;0;0;0;
$GPXUP;3649;06:58:20;0;49	65153;8	49746;0;0;0;
$GPXUP;3649;06:58:21;0;49	65153;8	49746;0;0;0;
$GPXUP;3649;06:58:22;0;49	65153;8	49746;0;0;0;
$GPXUP;3649;06:58:23;0;49	65153;8	49746;0;0;0;
$GPXUP;3649;06:58:24;0;49	65153;8	49746;0;0;0;
$GPXUP;3649;06:58:25;0;49	65153;8	49746;0;0;0;
$GPXUP;3649;06:58:26;0;49	65153;8	49746;0;0;0;
$GPXUP;3649;06:58:27;0;49	65153;8	49746;0;0;0;
$GPXUP;3649;06:58:28;0;49	65153;8	49746;0;0;0;
$GPXUP;3649;06:58:29;0;49	65153;8	49746;0;0;0;
$GPXUP;3649;06:58:30;0;49	65153;8	49746;0;0;0;
$GPXUP;3649;06:58:31;0;49	65153;8	49746;0;0;0;
$GPXUP;3649;06:58:32;0;49	65153;8	49746;0;0;0;
$GPXUP;3649;06:58:33;0;49	65153;8	49746;0;0;0;
$GPXUP;3649;06:58:34;0;49	65153;8	49746;0;0;0;
$GPXUP;3649;06:58:35;0;49	65153;8	49746;0;0;0;
$GPXUP;3649;06:58:36;0;49	65153;8	49746;0;0;0;
$GPXUP;3649;06:58:37;0;49	65153;8	49746;0;0;0;
$GPXUP;3649;06:58:38;0;49	65153;8	49746;0;0;0;
$GPXUP;3649;06:58:39;0;49	65153;8	49746;0;0;0;
$GPXUP;3649;06:58:40;0;49	65153;8	49746;0;0;0;
$GPXUP;3649;06:58:41;0;49	65153;8	49746;0;0;0;
$GPXUP;3649;06:58:42;0;49	65153;8	49746;0;0;0;
$GPXUP;3649;06:58:43;0;49	65153;8	49746;0;0;0;
$GPXUP;3649;06:58:44;0;49	65153;8	49746;0;0;0;
$GPXUP;3649;06:58:45;0;49	65153;8	49746;0;0;0;
$GPXUP;3649;06:58:46;0;49	65153;8	49746;0;0;0;
$GPXUP;3649;06:58:47;0;49	65153;8	49746;0;0;0;
$GPXUP;3649;06:58:48;0;49	65153;8	49746;0;0;0;
$GPXUP;3649;06:58:49;0;49	65153;8	49746;0;0;0;
$GPXUP;3649;06:58:50;0;49	65153;8	49746;0;0;0;
$GPXUP;3649;06:58:51;0;49	65153;8	49746;0;0;0;
$GPXUP;3649;06:58:52;0;49	65153;8	49746;0;0;0;
$GPXUP;3649;06:58:53;0;49	65153;8	49746;0;0;0;
$GPXUP;3649;06:58:54;0;49	65153;8	49746;0;0;0;
$GPXUP;3649;06:58:55;0;49	65153;8	49746;0;0;0;
$GPXUP;3649;06:58:56;0;49	65153;8	49746;0;0;0;
$GPXUP;3649;06:58:57;0;49	65153;8	49746;0;0;0;
$GPXUP;3649;06:58:58;0;49	65153;8	49746;0;0;0;
$GPXUP;3649;06:58:59;0;49	65153;8	49746;0;0;0;
$GPXUP;3649;06:59:00;0;49	65153;8	49746;0;0;0;
$GPXUP;3649;06:59:01;0;49	65153;8	49746;0;0;0;
$GPXUP;3649;06:59:02;0;49	65153;8	49746;0;0;0;
$GPXUP;3649;06:59:03;0;49	65153;8	49746;0;0;0;
$GPXUP;3649;06:59:04;0;49	65153;8	49746;0;0;0;
$GPXUP;3649;06:59:05;0;49	65153;8	49746;0;0;0;
$GPXUP;3649;06:59:06;0;49	65153;8	49746;0;0;0;
$GPXUP;3649;06:59:07;0;49	65153;8	49746;0;0;0;
$GPXUP;3649;06:59:08;0;49	65153;8	49746;0;0;0;
$GPXUP;3649;06:59:09;0;49	65153;8	49746;0;0;0;
$GPXUP;3649;06:59:10;0;49	65153;8	49746;0;0;0;
$GPXUP;3649;06:59:11;0;49	65153;8	49746;0;0;0;
$GPXUP;3649;06:59:12;0;49	65153;8	49746;0;0;0;
$GPXUP;3649;06:59:13;0;49	65153;8	49746;0;0;0;
$GPXUP;3649;06:59:14;0;49	65153;8	49746;0;0;0;
$GPXUP;3649;06:59:15;0;49	65151;8	49742;0;0;15;
$GPXUP;3649;06:59:16;0;49	65155;8	49736;0;0;31;
$GPXUP;3649;06:59:17;0;49	65162;8	49728;0;0;38;
$GPXUP;3649;06:59:18;0;49	65172;8	49724;0;0;43;
$GPXUP;3649;06:59:19;0;49	65182;8	49729;0;0;45;
$GPXUP;3649;06:59:20;0;49	6519;8	49742;0;0;48;
$GPXUP;3649;06:59:21;0;49	65198;8	49756;0;0;48;
$GPXUP;3649;06:59:22;0;49	65207;8	49767;0;0;45;
$GPXUP;3649;06:59:23;0;49	65217;8	49774;0;0;45;
$GPXUP;3649;06:59:24;0;49	65228;8	4978;0;0;46;
$GPXUP;3649;06:59:25;0;49	65238;8	49789;0;0;47;
$GPXUP;3649;06:59:26;0;49	65248;8	49798;0;0;48;
$GPXUP;3649;06:59:27;0;49	65258;8	49809;0;0;48;
$GPXUP;3649;06:59:28;0;49	65268;8	49819;0;0;48;
$GPXUP;3649;06:59:29;0;49	6528;8	49826;0;0;48;
$GPXUP;3649;06:59:30;0;49	65291;8	49832;0;0;48;
$GPXUP;3649;06:59:31;0;49	65302;8	49835;0;0;47;
$GPXUP;3649;06:59:32;0;49	65314;8	49835;0;0;47;
$GPXUP;3649;06:59:33;0;49	65326;8	49834;0;0;48;
$GPXUP;3649;06:59:34;0;49	65338;8	49835;0;0;48;
$GPXUP;3649;06:59:35;0;49	6535;8	49839;0;0;47;
$GPXUP;3649;06:59:36;0;49	65362;8	49843;0;0;48;
$GPXUP;3649;06:59:37;0;49	65373;8	49848;0;0;48;
$GPXUP;3649;06:59:38;0;49	65384;8	49855;0;0;46;
$GPXUP;3649;06:59:39;0;49	65394;8	49861;0;0;42;
$GPXUP;3649;06:59:40;0;49	65404;8	49866;0;0;38;
$GPXUP;3649;06:59:41;0;49	65414;8	49866;0;0;42;
$GPXUP;3649;06:59:42;0;49	65424;8	49865;0;0;44;
$GPXUP;3649;06:59:43;0;49	65436;8	49863;0;0;44;
$GPXUP;3649;06:59:44;0;49	65446;8	49862;0;0;42;
$GPXUP;3649;06:59:45;0;49	65457;8	4986;0;0;43;
$GPXUP;3649;06:59:46;0;49	65468;8	49856;0;0;48;
$GPXUP;3649;06:59:47;0;49	6548;8	49855;0;0;46;
$GPXUP;3649;06:59:48;0;49	65491;8	49856;0;0;45;
$GPXUP;3649;06:59:49;0;49	65501;8	4986;0;0;42;
$GPXUP;3649;06:59:50;0;49	65511;8	49867;0;0;42;
$GPXUP;3649;06:59:51;0;49	6552;8	49875;0;0;42;
$GPXUP;3649;06:59:52;0;49	65529;8	49884;0;0;43;
$GPXUP;3649;06:59:53;0;49	65538;8	49892;0;0;43;
$GPXUP;3649;06:59:54;0;49	65547;8	49903;0;0;45;
$GPXUP;3649;06:59:55;0;49	65553;8	49918;0;0;48;
$GPXUP;3649;06:59:56;0;49	65556;8	49938;0;0;52;
$GPXUP;3649;06:59:57;0;49	65559;8	49958;0;0;54;
$GPXUP;3649;06:59:58;0;49	65562;8	49979;0;0;56;
$GPXUP;3649;06:59:59;0;49	65563;8	50002;0;0;58;
$GPXUP;3649;07:00:00;0;49	65563;8	50025;0;0;59;
$GPXUP;3649;07:00:01;0;49	65562;8	50048;0;0;59;
$GPXUP;3649;07:00:02;0;49	6556;8	50072;0;0;61;
$GPXUP;3649;07:00:03;0;49	6556;8	50096;0;0;61;
$GPXUP;3649;07:00:04;0;49	6556;8	5012;0;0;61;
$GPXUP;3649;07:00:05;0;49	6556;8	50143;0;0;57;
$GPXUP;3649;07:00:06;0;49	6556;8	50165;0;0;56;
$GPXUP;3649;07:00:07;0;49	65562;8	50187;0;0;57;
$GPXUP;3649;07:00:08;0;49	65562;8	50209;0;0;58;
$GPXUP;3649;07:00:09;0;49	65562;8	50231;0;0;57;
$GPXUP;3649;07:00:10;0;49	65562;8	50254;0;0;57;
$GPXUP;3649;07:00:11;0;49	65562;8	50276;0;0;57;
$GPXUP;3649;07:00:12;0;49	65564;8	50298;0;0;56;
$GPXUP;3649;07:00:13;0;49	65567;8	50318;0;0;54;
$GPXUP;3649;07:00:14;0;49	65572;8	50338;0;0;53;
$GPXUP;3649;07:00:15;0;49	65578;8	50355;0;0;52;
$GPXUP;3649;07:00:16;0;49	65586;8	50371;0;0;51;
$GPXUP;3649;07:00:17;0;49	65593;8	50387;0;0;50;
$GPXUP;3649;07:00:18;0;49	65599;8	50404;0;0;52;
$GPXUP;3649;07:00:19;0;49	65604;8	50423;0;0;53;
$GPXUP;3649;07:00:20;0;49	65609;8	50442;0;0;54;
$GPXUP;3649;07:00:21;0;49	65615;8	50461;0;0;54;
$GPXUP;3649;07:00:22;0;49	6562;8	5048;0;0;54;
$GPXUP;3649;07:00:23;0;49	65627;8	50498;0;0;53;
$GPXUP;3649;07:00:24;0;49	65636;8	50514;0;0;53;
$GPXUP;3649;07:00:25;0;49	65645;8	50528;0;0;52;
$GPXUP;3649;07:00:26;0;49	65654;8	50541;0;0;51;
$GPXUP;3649;07:00:27;0;49	65664;8	50554;0;0;51;
$GPXUP;3649;07:00:28;0;49	65675;8	50566;0;0;52;
$GPXUP;3649;07:00:29;0;49	65685;8	50577;0;0;52;
$GPXUP;3649;07:00:30;0;49	65696;8	50588;0;0;53;
$GPXUP;3649;07:00:31;0;49	65708;8	50599;0;0;53;
$GPXUP;3649;07:00:32;0;49	65718;8	50612;0;0;55;
$GPXUP;3649;07:00:33;0;49	65728;8	50626;0;0;55;
$GPXUP;3649;07:00:34;0;49	65738;8	50642;0;0;56;
$GPXUP;3649;07:00:35;0;49	65747;8	50658;0;0;56;
$GPXUP;3649;07:00:36;0;49	65756;8	50674;0;0;55;
$GPXUP;3649;07:00:37;0;49	65766;8	50687;0;0;53;
$GPXUP;3649;07:00:38;0;49	65777;8	50699;0;0;53;
$GPXUP;3649;07:00:39;0;49	65788;8	5071;0;0;52;
$GPXUP;3649;07:00:40;0;49	65798;8	50723;0;0;52;
$GPXUP;3649;07:00:41;0;49	65807;8	50738;0;0;53;
$GPXUP;3649;07:00:42;0;49	65815;8	50753;0;0;53;
$GPXUP;3649;07:00:43;0;49	65824;8	50769;0;0;53;
$GPXUP;3649;07:00:44;0;49	65833;8	50785;0;0;54;
$GPXUP;3649;07:00:45;0;49	65841;8	50801;0;0;55;
$GPXUP;3649;07:00:46;0;49	6585;8	50817;0;0;54;
$GPXUP;3649;07:00:47;0;49	65858;8	50833;0;0;52;
$GPXUP;3649;07:00:48;0;49	65866;8	50849;0;0;51;
$GPXUP;3649;07:00:49;0;49	65872;8	50866;0;0;50;
$GPXUP;3649;07:00:50;0;49	65878;8	50884;0;0;52;
$GPXUP;3649;07:00:51;0;49	65883;8	50902;0;0;54;
$GPXUP;3649;07:00:52;0;49	65888;8	50922;0;0;55;
$GPXUP;3649;07:00:53;0;49	65893;8	50941;0;0;57;
$GPXUP;3649;07:00:54;0;49	65897;8	50962;0;0;56;
$GPXUP;3649;07:00:55;0;49	659;8	50984;0;0;56;
$GPXUP;3649;07:00:56;0;49	65903;8	51004;0;0;55;
$GPXUP;3649;07:00:57;0;49	65905;8	51025;0;0;55;
$GPXUP;3649;07:00:58;0;49	65906;8	51047;0;0;57;
$GPXUP;3649;07:00:59;0;49	65906;8	51069;0;0;58;
$GPXUP;3649;07:01:00;0;49	65905;8	51092;0;0;59;
$GPXUP;3649;07:01:01;0;49	65905;8	51115;0;0;60;
$GPXUP;3649;07:01:02;0;49	65905;8	51138;0;0;61;
$GPXUP;3649;07:01:03;0;49	65906;8	51162;0;0;60;
$GPXUP;3649;07:01:04;0;49	65909;8	51184;0;0;57;
$GPXUP;3649;07:01:05;0;49	65914;8	51204;0;0;56;
$GPXUP;3649;07:01:06;0;49	65919;8	51224;0;0;56;
$GPXUP;3649;07:01:07;0;49	65925;8	51244;0;0;55;
$GPXUP;3649;07:01:08;0;49	6593;8	51263;0;0;55;
$GPXUP;3649;07:01:09;0;49	65937;8	51282;0;0;55;
$GPXUP;3649;07:01:10;0;49	65943;8	51301;0;0;55;
$GPXUP;3649;07:01:11;0;49	65949;8	51319;0;0;55;
$GPXUP;3649;07:01:12;0;49	65956;8	51338;0;0;55;
$GPXUP;3649;07:01:13;0;49	65961;8	51358;0;0;55;
$GPXUP;3649;07:01:14;0;49	65965;8	51378;0;0;56;
$GPXUP;3649;07:01:15;0;49	65969;8	51399;0;0;57;
$GPXUP;3649;07:01:16;0;49	65973;8	5142;0;0;56;
$GPXUP;3649;07:01:17;0;49	65976;8	51441;0;0;56;
$GPXUP;3649;07:01:18;0;49	6598;8	51462;0;0;57;
$GPXUP;3649;07:01:19;0;49	65984;8	51483;0;0;56;
$GPXUP;3649;07:01:20;0;49	65989;8	51503;0;0;55;
$GPXUP;3649;07:01:21;0;49	65996;8	5152;0;0;55;
$GPXUP;3649;07:01:22;0;49	66005;8	51537;0;0;55;
$GPXUP;3649;07:01:23;0;49	66014;8	51553;0;0;55;
$GPXUP;3649;07:01:24;0;49	66022;8	5157;0;0;54;
$GPXUP;3649;07:01:25;0;49	66032;8	51584;0;0;54;
$GPXUP;3649;07:01:26;0;49	66041;8	51599;0;0;54;
$GPXUP;3649;07:01:27;0;49	66049;8	51616;0;0;55;
$GPXUP;3649;07:01:28;0;49	66056;8	51634;0;0;56;
$GPXUP;3649;07:01:29;0;49	66063;8	51654;0;0;57;
$GPXUP;3649;07:01:30;0;49	66068;8	51674;0;0;57;
$GPXUP;3649;07:01:31;0;49	66072;8	51695;0;0;59;
$GPXUP;3649;07:01:32;0;49	66074;8	51718;0;0;60;
$GPXUP;3649;07:01:33;0;49	66076;8	51741;0;0;61;
$GPXUP;3649;07:01:34;0;49	66078;8	51764;0;0;60;
$GPXUP;3649;07:01:35;0;49	6608;8	51786;0;0;58;
$GPXUP;3649;07:01:36;0;49	66084;8	51808;0;0;58;
$GPXUP;3649;07:01:37;0;49	66088;8	51829;0;0;58;
$GPXUP;3649;07:01:38;0;49	66092;8	51851;0;0;60;
$GPXUP;3649;07:01:39;0;49	66094;8	51874;0;0;62;
$GPXUP;3649;07:01:40;0;49	66096;8	51898;0;0;62;
$GPXUP;3649;07:01:41;0;49	66099;8	51922;0;0;61;
$GPXUP;3649;07:01:42;0;49	66103;8	51944;0;0;59;
$GPXUP;3649;07:01:43;0;49	66109;8	51964;0;0;58;
$GPXUP;3649;07:01:44;0;49	66116;8	51984;0;0;57;
$GPXUP;3649;07:01:45;0;49	66122;8	52004;0;0;58;
$GPXUP;3649;07:01:46;0;49	66127;8	52024;0;0;58;
$GPXUP;3649;07:01:47;0;49	66132;8	52045;0;0;58;
$GPXUP;3649;07:01:48;0;49	66138;8	52066;0;0;58;
$GPXUP;3649;07:01:49;0;49	66144;8	52086;0;0;57;
$GPXUP;3649;07:01:50;0;49	66151;8	52105;0;0;56;
$GPXUP;3649;07:01:51;0;49	66159;8	52123;0;0;55;
$GPXUP;3649;07:01:52;0;49	66167;8	52139;0;0;55;
$GPXUP;3649;07:01:53;0;49	66177;8	52154;0;0;53;
$GPXUP;3649;07:01:54;0;49	66186;8	52169;0;0;53;
$GPXUP;3649;07:01:55;0;49	66193;8	52185;0;0;53;
$GPXUP;3649;07:01:56;0;49	66201;8	52203;0;0;55;
$GPXUP;3649;07:01:57;0;49	66208;8	52221;0;0;56;
$GPXUP;3649;07:01:58;0;49	66216;8	52239;0;0;57;
$GPXUP;3649;07:01:59;0;49	66225;8	52255;0;0;57;
$GPXUP;3649;07:02:00;0;49	66235;8	5227;0;0;56;
$GPXUP;3649;07:02:01;0;49	66244;8	52287;0;0;56;
$GPXUP;3649;07:02:02;0;49	66252;8	52306;0;0;58;
$GPXUP;3649;07:02:03;0;49	66259;8	52324;0;0;59;
$GPXUP;3649;07:02:04;0;49	66266;8	52344;0;0;58;
$GPXUP;3649;07:02:05;0;49	66272;8	52364;0;0;57;
$GPXUP;3649;07:02:06;0;49	66278;8	52384;0;0;56;
$GPXUP;3649;07:02:07;0;49	66284;8	52403;0;0;56;
$GPXUP;3649;07:02:08;0;49	6629;8	52422;0;0;54;
$GPXUP;3649;07:02:09;0;49	66295;8	52442;0;0;54;
$GPXUP;3649;07:02:10;0;49	663;8	52461;0;0;55;
$GPXUP;3649;07:02:11;0;49	66306;8	52481;0;0;57;
$GPXUP;3649;07:02:12;0;49	66312;8	52501;0;0;59;
$GPXUP;3649;07:02:13;0;49	66321;8	52519;0;0;59;
$GPXUP;3649;07:02:14;0;49	6633;8	52537;0;0;59;
$GPXUP;3649;07:02:15;0;49	66338;8	52556;0;0;59;
$GPXUP;3649;07:02:16;0;49	66346;8	52575;0;0;58;
$GPXUP;3649;07:02:17;0;49	66353;8	52594;0;0;58;
$GPXUP;3649;07:02:18;0;49	66359;8	52614;0;0;59;
$GPXUP;3649;07:02:19;0;49	66365;8	52635;0;0;59;
$GPXUP;3649;07:02:20;0;49	6637;8	52656;0;0;60;
$GPXUP;3649;07:02:21;0;49	66374;8	52678;0;0;60;
$GPXUP;3649;07:02:22;0;49	66379;8	527;0;0;61;
$GPXUP;3649;07:02:23;0;49	66386;8	52722;0;0;62;
$GPXUP;3649;07:02:24;0;49	66394;8	52742;0;0;61;
$GPXUP;3649;07:02:25;0;49	66402;8	52761;0;0;58;
$GPXUP;3649;07:02:26;0;49	66411;8	52779;0;0;57;
$GPXUP;3649;07:02:27;0;49	6642;8	52796;0;0;57;
$GPXUP;3649;07:02:28;0;49	66428;8	52814;0;0;57;
$GPXUP;3649;07:02:29;0;49	66435;8	52833;0;0;58;
$GPXUP;3649;07:02:30;0;49	66442;8	52853;0;0;59;
$GPXUP;3649;07:02:31;0;49	66448;8	52874;0;0;59;
$GPXUP;3649;07:02:32;0;49	66454;8	52894;0;0;59;
$GPXUP;3649;07:02:33;0;49	6646;8	52914;0;0;59;
$GPXUP;3649;07:02:34;0;49	66468;8	52934;0;0;60;
$GPXUP;3649;07:02:35;0;49	66477;8	52952;0;0;59;
$GPXUP;3649;07:02:36;0;49	66485;8	52971;0;0;58;
$GPXUP;3649;07:02:37;0;49	66492;8	5299;0;0;57;
$GPXUP;3649;07:02:38;0;49	665;8	53009;0;0;56;
$GPXUP;3649;07:02:39;0;49	66507;8	53027;0;0;55;
$GPXUP;3649;07:02:40;0;49	66516;8	53043;0;0;56;
$GPXUP;3649;07:02:41;0;49	66526;8	53058;0;0;56;
$GPXUP;3649;07:02:42;0;49	66537;8	53072;0;0;56;
$GPXUP;3649;07:02:43;0;49	66548;8	53084;0;0;57;
$GPXUP;3649;07:02:44;0;49	66561;8	53096;0;0;58;
$GPXUP;3649;07:02:45;0;49	66573;8	53108;0;0;61;
$GPXUP;3649;07:02:46;0;49	66586;8	53122;0;0;61;
$GPXUP;3649;07:02:47;0;49	66597;8	53136;0;0;61;
$GPXUP;3649;07:02:48;0;49	66608;8	53152;0;0;62;
$GPXUP;3649;07:02:49;0;49	6662;8	53168;0;0;63;
$GPXUP;3649;07:02:50;0;49	66632;8	53185;0;0;64;
$GPXUP;3649;07:02:51;0;49	66643;8	53202;0;0;64;
$GPXUP;3649;07:02:52;0;49	66654;8	53221;0;0;64;
$GPXUP;3649;07:02:53;0;49	66665;8	53237;0;0;64;
$GPXUP;3649;07:02:54;0;49	66678;8	53252;0;0;64;
$GPXUP;3649;07:02:55;0;49	6669;8	53267;0;0;61;
$GPXUP;3649;07:02:56;0;49	66702;8	53282;0;0;59;
$GPXUP;3649;07:02:57;0;49	66712;8	53297;0;0;58;
$GPXUP;3649;07:02:58;0;49	66723;8	53313;0;0;58;
$GPXUP;3649;07:02:59;0;49	66732;8	53329;0;0;56;
$GPXUP;3649;07:03:00;0;49	6674;8	53347;0;0;54;
$GPXUP;3649;07:03:01;0;49	66747;8	53365;0;0;54;
$GPXUP;3649;07:03:02;0;49	66753;8	53383;0;0;54;
$GPXUP;3649;07:03:03;0;49	6676;8	53401;0;0;55;
$GPXUP;3649;07:03:04;0;49	66768;8	53418;0;0;56;
$GPXUP;3649;07:03:05;0;49	66777;8	53435;0;0;56;
$GPXUP;3649;07:03:06;0;49	66787;8	53451;0;0;57;
$GPXUP;3649;07:03:07;0;49	66797;8	53467;0;0;57;
$GPXUP;3649;07:03:08;0;49	66806;8	53483;0;0;58;
$GPXUP;3649;07:03:09;0;49	66816;8	535;0;0;57;
$GPXUP;3649;07:03:10;0;49	66825;8	53516;0;0;57;
$GPXUP;3649;07:03:11;0;49	66835;8	53531;0;0;55;
$GPXUP;3649;07:03:12;0;49	66846;8	53544;0;0;53;
$GPXUP;3649;07:03:13;0;49	66856;8	53556;0;0;53;
$GPXUP;3649;07:03:14;0;49	66867;8	53568;0;0;51;
$GPXUP;3649;07:03:15;0;49	66877;8	53579;0;0;48;
$GPXUP;3649;07:03:16;0;49	66887;8	53588;0;0;43;
$GPXUP;3649;07:03:17;0;49	66897;8	53595;0;0;47;
$GPXUP;3649;07:03:18;0;49	66908;8	53603;0;0;52;
$GPXUP;3649;07:03:19;0;49	6692;8	53613;0;0;54;
$GPXUP;3649;07:03:20;0;49	6693;8	53626;0;0;56;
$GPXUP;3649;07:03:21;0;49	6694;8	53642;0;0;58;
$GPXUP;3649;07:03:22;0;49	6695;8	53658;0;0;57;
$GPXUP;3649;07:03:23;0;49	6696;8	53673;0;0;56;
$GPXUP;3649;07:03:24;0;49	66971;8	53687;0;0;55;
$GPXUP;3649;07:03:25;0;49	66982;8	537;0;0;55;
$GPXUP;3649;07:03:26;0;49	66992;8	53713;0;0;54;
$GPXUP;3649;07:03:27;0;49	67003;8	53726;0;0;56;
$GPXUP;3649;07:03:28;0;49	67014;8	53738;0;0;57;
$GPXUP;3649;07:03:29;0;49	67026;8	53749;0;0;56;
$GPXUP;3649;07:03:30;0;49	67038;8	53761;0;0;56;
$GPXUP;3649;07:03:31;0;49	6705;8	53771;0;0;54;
$GPXUP;3649;07:03:32;0;49	67063;8	5378;0;0;54;
$GPXUP;3649;07:03:33;0;49	67075;8	53787;0;0;54;
$GPXUP;3649;07:03:34;0;49	67088;8	53795;0;0;54;
$GPXUP;3649;07:03:35;0;49	671;8	53804;0;0;54;
$GPXUP;3649;07:03:36;0;49	67112;8	53814;0;0;54;
$GPXUP;3649;07:03:37;0;49	67122;8	53827;0;0;56;
$GPXUP;3649;07:03:38;0;49	67132;8	53842;0;0;57;
$GPXUP;3649;07:03:39;0;49	67142;8	53858;0;0;58;
$GPXUP;3649;07:03:40;0;49	67151;8	53876;0;0;59;
$GPXUP;3649;07:03:41;0;49	6716;8	53894;0;0;59;
$GPXUP;3649;07:03:42;0;49	67168;8	53912;0;0;58;
$GPXUP;3649;07:03:43;0;49	67178;8	53929;0;0;57;
$GPXUP;3649;07:03:44;0;49	67188;8	53943;0;0;54;
$GPXUP;3649;07:03:45;0;49	67199;8	53954;0;0;53;
$GPXUP;3649;07:03:46;0;49	67211;8	53965;0;0;55;
$GPXUP;3649;07:03:47;0;49	67222;8	53978;0;0;56;
$GPXUP;3649;07:03:48;0;49	67231;8	53994;0;0;56;
$GPXUP;3649;07:03:49;0;49	67241;8	54008;0;0;54;
$GPXUP;3649;07:03:50;0;49	67252;8	5402;0;0;55;
$GPXUP;3649;07:03:51;0;49	67263;8	54034;0;0;58;
$GPXUP;3649;07:03:52;0;49	67272;8	54051;0;0;58;
$GPXUP;3649;07:03:53;0;49	67282;8	54068;0;0;58;
$GPXUP;3649;07:03:54;0;49	67292;8	54084;0;0;58;
$GPXUP;3649;07:03:55;0;49	67302;8	541;0;0;57;
$GPXUP;3649;07:03:56;0;49	67309;8	54119;0;0;58;
$GPXUP;3649;07:03:57;0;49	67315;8	54139;0;0;58;
$GPXUP;3649;07:03:58;0;49	67321;8	5416;0;0;57;
$GPXUP;3649;07:03:59;0;49	67328;8	54178;0;0;53;
$GPXUP;3649;07:04:00;0;49	67336;8	54192;0;0;47;
$GPXUP;3649;07:04:01;0;49	67347;8	54203;0;0;52;
$GPXUP;3649;07:04:02;0;49	67358;8	54214;0;0;55;
$GPXUP;3649;07:04:03;0;49	67368;8	54228;0;0;55;
$GPXUP;3649;07:04:04;0;49	67376;8	54245;0;0;55;
$GPXUP;3649;07:04:05;0;49	67384;8	54263;0;0;54;
$GPXUP;3649;07:04:06;0;49	6739;8	54281;0;0;57;
$GPXUP;3649;07:04:07;0;49	67398;8	543;0;0;58;
$GPXUP;3649;07:04:08;0;49	67404;8	5432;0;0;61;
$GPXUP;3649;07:04:09;0;49	6741;8	54342;0;0;61;
$GPXUP;3649;07:04:10;0;49	67415;8	54364;0;0;60;
$GPXUP;3649;07:04:11;0;49	67421;8	54385;0;0;59;
$GPXUP;3649;07:04:12;0;49	67427;8	54406;0;0;60;
$GPXUP;3649;07:04:13;0;49	67433;8	54428;0;0;62;
$GPXUP;3649;07:04:14;0;49	67439;8	5445;0;0;63;
$GPXUP;3649;07:04:15;0;49	67446;8	54472;0;0;64;
$GPXUP;3649;07:04:16;0;49	67452;8	54494;0;0;62;
$GPXUP;3649;07:04:17;0;49	67458;8	54516;0;0;61;
$GPXUP;3649;07:04:18;0;49	67464;8	54538;0;0;61;
$GPXUP;3649;07:04:19;0;49	67472;8	54558;0;0;59;
$GPXUP;3649;07:04:20;0;49	67478;8	54579;0;0;59;
$GPXUP;3649;07:04:21;0;49	67481;8	54601;0;0;58;
$GPXUP;3649;07:04:22;0;49	67484;8	54623;0;0;58;
$GPXUP;3649;07:04:23;0;49	67487;8	54644;0;0;58;
$GPXUP;3649;07:04:24;0;49	67492;8	54666;0;0;59;
$GPXUP;3649;07:04:25;0;49	67498;8	54687;0;0;61;
$GPXUP;3649;07:04:26;0;49	67504;8	54708;0;0;61;
$GPXUP;3649;07:04:27;0;49	67509;8	54731;0;0;61;
$GPXUP;3649;07:04:28;0;49	67514;8	54752;0;0;58;
$GPXUP;3649;07:04:29;0;49	6752;8	54772;0;0;55;
$GPXUP;3649;07:04:30;0;49	67526;8	54791;0;0;55;
$GPXUP;3649;07:04:31;0;49	67532;8	5481;0;0;56;
$GPXUP;3649;07:04:32;0;49	67537;8	5483;0;0;57;
$GPXUP;3649;07:04:33;0;49	67541;8	54851;0;0;58;
$GPXUP;3649;07:04:34;0;49	67546;8	54872;0;0;58;
$GPXUP;3649;07:04:35;0;49	67552;8	54893;0;0;57;
$GPXUP;3649;07:04:36;0;49	67558;8	54912;0;0;57;
$GPXUP;3649;07:04:37;0;49	67567;8	5493;0;0;56;
$GPXUP;3649;07:04:38;0;49	67576;8	54946;0;0;56;
$GPXUP;3649;07:04:39;0;49	67584;8	54964;0;0;56;
$GPXUP;3649;07:04:40;0;49	67592;8	54982;0;0;55;
$GPXUP;3649;07:04:41;0;49	676;8	54999;0;0;56;
$GPXUP;3649;07:04:42;0;49	67607;8	55018;0;0;57;
$GPXUP;3649;07:04:43;0;49	67615;8	55036;0;0;57;
$GPXUP;3649;07:04:44;0;49	67622;8	55055;0;0;57;
$GPXUP;3649;07:04:45;0;49	67629;8	55073;0;0;52;
$GPXUP;3649;07:04:46;0;49	67636;8	5509;0;0;50;
$GPXUP;3649;07:04:47;0;49	67643;8	55106;0;0;50;
$GPXUP;3649;07:04:48;0;49	67651;8	55119;0;0;49;
$GPXUP;3649;07:04:49;0;49	67662;8	55131;0;0;50;
$GPXUP;3649;07:04:50;0;49	67672;8	55141;0;0;49;
$GPXUP;3649;07:04:51;0;49	67682;8	55151;0;0;48;
$GPXUP;3649;07:04:52;0;49	67692;8	55162;0;0;50;
$GPXUP;3649;07:04:53;0;49	67702;8	55174;0;0;49;
$GPXUP;3649;07:04:54;0;49	67712;8	55184;0;0;49;
$GPXUP;3649;07:04:55;0;49	67722;8	55195;0;0;49;
$GPXUP;3649;07:04:56;0;49	67732;8	55207;0;0;50;
$GPXUP;3649;07:04:57;0;49	67742;8	55218;0;0;50;
$GPXUP;3649;07:04:58;0;49	67752;8	55229;0;0;51;
$GPXUP;3649;07:04:59;0;49	67764;8	55237;0;0;51;
$GPXUP;3649;07:05:00;0;49	67776;8	55244;0;0;51;
$GPXUP;3649;07:05:01;0;49	67787;8	55254;0;0;50;
$GPXUP;3649;07:05:02;0;49	67798;8	55265;0;0;51;
$GPXUP;3649;07:05:03;0;49	67808;8	55276;0;0;52;
$GPXUP;3649;07:05:04;0;49	67819;8	55287;0;0;52;
$GPXUP;3649;07:05:05;0;49	6783;8	55297;0;0;52;
$GPXUP;3649;07:05:06;0;49	67842;8	55306;0;0;52;
$GPXUP;3649;07:05:07;0;49	67854;8	55314;0;0;52;
$GPXUP;3649;07:05:08;0;49	67866;8	55322;0;0;53;
$GPXUP;3649;07:05:09;0;49	67878;8	55331;0;0;54;
$GPXUP;3649;07:05:10;0;49	6789;8	5534;0;0;53;
$GPXUP;3649;07:05:11;0;49	67901;8	5535;0;0;52;
$GPXUP;3649;07:05:12;0;49	67911;8	55362;0;0;51;
$GPXUP;3649;07:05:13;0;49	67921;8	55374;0;0;52;
$GPXUP;3649;07:05:14;0;49	67932;8	55385;0;0;54;
$GPXUP;3649;07:05:15;0;49	67944;8	55394;0;0;53;
$GPXUP;3649;07:05:16;0;49	67956;8	55403;0;0;53;
$GPXUP;3649;07:05:17;0;49	67968;8	55413;0;0;52;
$GPXUP;3649;07:05:18;0;49	67978;8	55425;0;0;53;
$GPXUP;3649;07:05:19;0;49	67988;8	55439;0;0;52;
$GPXUP;3649;07:05:20;0;49	67997;8	55453;0;0;51;
$GPXUP;3649;07:05:21;0;49	68006;8	55466;0;0;52;
$GPXUP;3649;07:05:22;0;49	68016;8	5548;0;0;54;
$GPXUP;3649;07:05:23;0;49	68026;8	55494;0;0;56;
$GPXUP;3649;07:05:24;0;49	68038;8	55505;0;0;58;
$GPXUP;3649;07:05:25;0;49	68052;8	55512;0;0;58;
$GPXUP;3649;07:05:26;0;49	68066;8	55517;0;0;59;
$GPXUP;3649;07:05:27;0;49	6808;8	55521;0;0;58;
$GPXUP;3649;07:05:28;0;49	68094;8	55527;0;0;57;
$GPXUP;3649;07:05:29;0;49	68108;8	55534;0;0;57;
$GPXUP;3649;07:05:30;0;49	68122;8	5554;0;0;58;
$GPXUP;3649;07:05:31;0;49	68135;8	55546;0;0;59;
$GPXUP;3649;07:05:32;0;49	68149;8	55555;0;0;59;
$GPXUP;3649;07:05:33;0;49	68162;8	55563;0;0;59;
$GPXUP;3649;07:05:34;0;49	68176;8	5557;0;0;59;
$GPXUP;3649;07:05:35;0;49	6819;8	55576;0;0;59;
$GPXUP;3649;07:05:36;0;49	68204;8	55582;0;0;59;
$GPXUP;3649;07:05:37;0;49	68218;8	55588;0;0;57;
$GPXUP;3649;07:05:38;0;49	68232;8	55595;0;0;53;
$GPXUP;3649;07:05:39;0;49	68244;8	55603;0;0;52;
$GPXUP;3649;07:05:40;0;49	68256;8	55612;0;0;52;
$GPXUP;3649;07:05:41;0;49	68267;8	55622;0;0;53;
$GPXUP;3649;07:05:42;0;49	68278;8	55633;0;0;54;
$GPXUP;3649;07:05:43;0;49	6829;8	55643;0;0;54;
$GPXUP;3649;07:05:44;0;49	68302;8	55653;0;0;54;
$GPXUP;3649;07:05:45;0;49	68314;8	55662;0;0;55;
$GPXUP;3649;07:05:46;0;49	68326;8	55672;0;0;54;
$GPXUP;3649;07:05:47;0;49	68337;8	55684;0;0;53;
$GPXUP;3649;07:05:48;0;49	68346;8	55698;0;0;52;
$GPXUP;3649;07:05:49;0;49	68355;8	55713;0;0;54;
$GPXUP;3649;07:05:50;0;49	68365;8	55728;0;0;55;
$GPXUP;3649;07:05:51;0;49	68375;8	55741;0;0;55;
$GPXUP;3649;07:05:52;0;49	68385;8	55756;0;0;53;
$GPXUP;3649;07:05:53;0;49	68395;8	5577;0;0;53;
$GPXUP;3649;07:05:54;0;49	68404;8	55784;0;0;55;
$GPXUP;3649;07:05:55;0;49	68414;8	558;0;0;57;
$GPXUP;3649;07:05:56;0;49	68423;8	55818;0;0;59;
$GPXUP;3649;07:05:57;0;49	68432;8	55834;0;0;59;
$GPXUP;3649;07:05:58;0;49	68444;8	55848;0;0;55;
$GPXUP;3649;07:05:59;0;49	68455;8	55859;0;0;52;
$GPXUP;3649;07:06:00;0;49	68466;8	5587;0;0;51;
$GPXUP;3649;07:06:01;0;49	68475;8	55884;0;0;50;
$GPXUP;3649;07:06:02;0;49	68483;8	55899;0;0;53;
$GPXUP;3649;07:06:03;0;49	6849;8	55917;0;0;56;
$GPXUP;3649;07:06:04;0;49	68497;8	55936;0;0;59;
$GPXUP;3649;07:06:05;0;49	68506;8	55954;0;0;59;
$GPXUP;3649;07:06:06;0;49	68515;8	55971;0;0;59;
$GPXUP;3649;07:06:07;0;49	68526;8	55986;0;0;61;
$GPXUP;3649;07:06:08;0;49	6854;8	55998;0;0;62;
$GPXUP;3649;07:06:09;0;49	68553;8	56008;0;0;59;
$GPXUP;3649;07:06:10;0;49	68566;8	56019;0;0;57;
$GPXUP;3649;07:06:11;0;49	68578;8	5603;0;0;58;
$GPXUP;3649;07:06:12;0;49	68591;8	56041;0;0;58;
$GPXUP;3649;07:06:13;0;49	68603;8	56054;0;0;59;
$GPXUP;3649;07:06:14;0;49	68614;8	5607;0;0;60;
$GPXUP;3649;07:06:15;0;49	68624;8	56087;0;0;60;
$GPXUP;3649;07:06:16;0;49	68634;8	56104;0;0;59;
$GPXUP;3649;07:06:17;0;49	68644;8	5612;0;0;55;
$GPXUP;3649;07:06:18;0;49	68654;8	56132;0;0;49;
$GPXUP;3649;07:06:19;0;49	68665;8	56141;0;0;50;
$GPXUP;3649;07:06:20;0;49	68676;8	56151;0;0;52;
$GPXUP;3649;07:06:21;0;49	68688;8	56162;0;0;54;
$GPXUP;3649;07:06:22;0;49	687;8	56172;0;0;55;
$GPXUP;3649;07:06:23;0;49	68711;8	56184;0;0;53;
$GPXUP;3649;07:06:24;0;49	68721;8	56198;0;0;53;
$GPXUP;3649;07:06:25;0;49	68729;8	56214;0;0;54;
$GPXUP;3649;07:06:26;0;49	68738;8	56229;0;0;54;
$GPXUP;3649;07:06:27;0;49	68748;8	56243;0;0;54;
$GPXUP;3649;07:06:28;0;49	68758;8	56258;0;0;55;
$GPXUP;3649;07:06:29;0;49	68766;8	56275;0;0;57;
$GPXUP;3649;07:06:30;0;49	68774;8	56293;0;0;56;
$GPXUP;3649;07:06:31;0;49	68783;8	56311;0;0;55;
$GPXUP;3649;07:06:32;0;49	68791;8	56328;0;0;55;
$GPXUP;3649;07:06:33;0;49	68798;8	56346;0;0;57;
$GPXUP;3649;07:06:34;0;49	68806;8	56365;0;0;57;
$GPXUP;3649;07:06:35;0;49	68814;8	56382;0;0;55;
$GPXUP;3649;07:06:36;0;49	68825;8	56396;0;0;55;
$GPXUP;3649;07:06:37;0;49	68836;8	5641;0;0;57;
$GPXUP;3649;07:06:38;0;49	68846;8	56425;0;0;57;
$GPXUP;3649;07:06:39;0;49	68855;8	56442;0;0;58;
$GPXUP;3649;07:06:40;0;49	68863;8	5646;0;0;58;
$GPXUP;3649;07:06:41;0;49	68871;8	5648;0;0;59;
$GPXUP;3649;07:06:42;0;49	68878;8	56499;0;0;61;
$GPXUP;3649;07:06:43;0;49	68886;8	5652;0;0;61;
$GPXUP;3649;07:06:44;0;49	68894;8	5654;0;0;61;
$GPXUP;3649;07:06:45;0;49	68901;8	56561;0;0;60;
$GPXUP;3649;07:06:46;0;49	68907;8	56582;0;0;59;
$GPXUP;3649;07:06:47;0;49	68912;8	56603;0;0;57;
$GPXUP;3649;07:06:48;0;49	68918;8	56623;0;0;55;
$GPXUP;3649;07:06:49;0;49	68925;8	56641;0;0;54;
$GPXUP;3649;07:06:50;0;49	68934;8	56656;0;0;53;
$GPXUP;3649;07:06:51;0;49	68944;8	56669;0;0;52;
$GPXUP;3649;07:06:52;0;49	68955;8	56678;0;0;51;
$GPXUP;3649;07:06:53;0;49	68966;8	56686;0;0;47;
$GPXUP;3649;07:06:54;0;49	68978;8	56692;0;0;47;
$GPXUP;3649;07:06:55;0;49	68988;8	56699;0;0;50;
$GPXUP;3649;07:06:56;0;49	68997;8	56712;0;0;50;
$GPXUP;3649;07:06:57;0;49	69003;8	56728;0;0;51;
$GPXUP;3649;07:06:58;0;49	69012;8	56743;0;0;53;
$GPXUP;3649;07:06:59;0;49	69022;8	56756;0;0;52;
$GPXUP;3649;07:07:00;0;49	69033;8	56766;0;0;52;
$GPXUP;3649;07:07:01;0;49	69044;8	56779;0;0;52;
$GPXUP;3649;07:07:02;0;49	69053;8	56792;0;0;52;
$GPXUP;3649;07:07:03;0;49	69063;8	56804;0;0;52;
$GPXUP;3649;07:07:04;0;49	69075;8	56812;0;0;52;
$GPXUP;3649;07:07:05;0;49	69087;8	56817;0;0;50;
$GPXUP;3649;07:07:06;0;49	69099;8	5682;0;0;46;
$GPXUP;3649;07:07:07;0;49	6911;8	56822;0;0;47;
$GPXUP;3649;07:07:08;0;49	69122;8	56824;0;0;49;
$GPXUP;3649;07:07:09;0;49	69135;8	56826;0;0;52;
$GPXUP;3649;07:07:10;0;49	69147;8	56831;0;0;55;
$GPXUP;3649;07:07:11;0;49	6916;8	56838;0;0;55;
$GPXUP;3649;07:07:12;0;49	69172;8	56844;0;0;54;
$GPXUP;3649;07:07:13;0;49	69185;8	5685;0;0;54;
$GPXUP;3649;07:07:14;0;49	69198;8	56855;0;0;54;
$GPXUP;3649;07:07:15;0;49	6921;8	56861;0;0;53;
$GPXUP;3649;07:07:16;0;49	69223;8	56868;0;0;53;
$GPXUP;3649;07:07:17;0;49	69234;8	56878;0;0;53;
$GPXUP;3649;07:07:18;0;49	69246;8	56888;0;0;54;
$GPXUP;3649;07:07:19;0;49	69258;8	56896;0;0;53;
$GPXUP;3649;07:07:20;0;49	6927;8	56904;0;0;49;
$GPXUP;3649;07:07:21;0;49	69282;8	5691;0;0;49;
$GPXUP;3649;07:07:22;0;49	69293;8	56915;0;0;50;
$GPXUP;3649;07:07:23;0;49	69306;8	5692;0;0;49;
$GPXUP;3649;07:07:24;0;49	69317;8	56925;0;0;47;
$GPXUP;3649;07:07:25;0;49	69328;8	5693;0;0;47;
$GPXUP;3649;07:07:26;0;49	6934;8	56935;0;0;48;
$GPXUP;3649;07:07:27;0;49	69352;8	56941;0;0;53;
$GPXUP;3649;07:07:28;0;49	69364;8	56947;0;0;56;
$GPXUP;3649;07:07:29;0;49	69378;8	56953;0;0;58;
$GPXUP;3649;07:07:30;0;49	69392;8	56957;0;0;63;
$GPXUP;3649;07:07:31;0;49	69406;8	56961;0;0;60;
$GPXUP;3649;07:07:32;0;49	69421;8	56967;0;0;57;
$GPXUP;3649;07:07:33;0;49	69434;8	56974;0;0;54;
$GPXUP;3649;07:07:34;0;49	69446;8	56981;0;0;53;
$GPXUP;3649;07:07:35;0;49	69459;8	56988;0;0;54;
$GPXUP;3649;07:07:36;0;49	69471;8	56996;0;0;53;
$GPXUP;3649;07:07:37;0;49	69483;8	57005;0;0;53;
$GPXUP;3649;07:07:38;0;49	69494;8	57015;0;0;53;
$GPXUP;3649;07:07:39;0;49	69505;8	57026;0;0;53;
$GPXUP;3649;07:07:40;0;49	69516;8	57038;0;0;51;
$GPXUP;3649;07:07:41;0;49	69525;8	57051;0;0;50;
$GPXUP;3649;07:07:42;0;49	69535;8	57063;0;0;51;
$GPXUP;3649;07:07:43;0;49	69545;8	57076;0;0;52;
$GPXUP;3649;07:07:44;0;49	69556;8	57087;0;0;53;
$GPXUP;3649;07:07:45;0;49	69567;8	57097;0;0;54;
$GPXUP;3649;07:07:46;0;49	69579;8	57107;0;0;54;
$GPXUP;3649;07:07:47;0;49	69591;8	57116;0;0;54;
$GPXUP;3649;07:07:48;0;49	69602;8	57128;0;0;54;
$GPXUP;3649;07:07:49;0;49	69613;8	5714;0;0;54;
$GPXUP;3649;07:07:50;0;49	69623;8	57153;0;0;55;
$GPXUP;3649;07:07:51;0;49	69631;8	5717;0;0;55;
$GPXUP;3649;07:07:52;0;49	69639;8	57188;0;0;54;
$GPXUP;3649;07:07:53;0;49	69647;8	57204;0;0;51;
$GPXUP;3649;07:07:54;0;49	69656;8	57219;0;0;53;
$GPXUP;3649;07:07:55;0;49	69664;8	57235;0;0;54;
$GPXUP;3649;07:07:56;0;49	69672;8	57252;0;0;56;
$GPXUP;3649;07:07:57;0;49	6968;8	57269;0;0;57;
$GPXUP;3649;07:07:58;0;49	6969;8	57286;0;0;58;
$GPXUP;3649;07:07:59;0;49	69701;8	573;0;0;56;
$GPXUP;3649;07:08:00;0;49	69711;8	57314;0;0;55;
$GPXUP;3649;07:08:01;0;49	69721;8	5733;0;0;56;
$GPXUP;3649;07:08:02;0;49	69729;8	57347;0;0;55;
$GPXUP;3649;07:08:03;0;49	69738;8	57364;0;0;56;
$GPXUP;3649;07:08:04;0;49	69747;8	5738;0;0;56;
$GPXUP;3649;07:08:05;0;49	69758;8	57394;0;0;56;
$GPXUP;3649;07:08:06;0;49	69769;8	57406;0;0;54;
$GPXUP;3649;07:08:07;0;49	6978;8	57417;0;0;54;
$GPXUP;3649;07:08:08;0;49	69792;8	57428;0;0;55;
$GPXUP;3649;07:08:09;0;49	69805;8	57436;0;0;56;
$GPXUP;3649;07:08:10;0;49	69818;8	57444;0;0;57;
$GPXUP;3649;07:08:11;0;49	69832;8	57451;0;0;57;
$GPXUP;3649;07:08:12;0;49	69845;8	57459;0;0;57;
$GPXUP;3649;07:08:13;0;49	69858;8	57468;0;0;58;
$GPXUP;3649;07:08:14;0;49	69871;8	57478;0;0;59;
$GPXUP;3649;07:08:15;0;49	69884;8	57489;0;0;57;
$GPXUP;3649;07:08:16;0;49	69896;8	57498;0;0;53;
$GPXUP;3649;07:08:17;0;49	69909;8	57505;0;0;49;
$GPXUP;3649;07:08:18;0;49	69921;8	57509;0;0;47;
$GPXUP;3649;07:08:19;0;49	69933;8	57513;0;0;49;
$GPXUP;3649;07:08:20;0;49	69945;8	57519;0;0;51;
$GPXUP;3649;07:08:21;0;49	69957;8	57526;0;0;51;
$GPXUP;3649;07:08:22;0;49	69969;8	57531;0;0;50;
$GPXUP;3649;07:08:23;0;49	69982;8	57534;0;0;50;
$GPXUP;3649;07:08:24;0;49	69994;8	57539;0;0;51;
$GPXUP;3649;07:08:25;0;49	70006;8	57544;0;0;53;
$GPXUP;3649;07:08:26;0;49	70019;8	57549;0;0;52;
$GPXUP;3649;07:08:27;0;49	70032;8	5755;0;0;53;
$GPXUP;3649;07:08:28;0;49	70046;8	5755;0;0;53;
$GPXUP;3649;07:08:29;0;49	70059;8	57547;0;0;53;
$GPXUP;3649;07:08:30;0;49	70072;8	57544;0;0;52;
$GPXUP;3649;07:08:31;0;49	70085;8	57543;0;0;52;
$GPXUP;3649;07:08:32;0;49	70098;8	57543;0;0;53;
$GPXUP;3649;07:08:33;0;49	70112;8	57546;0;0;53;
$GPXUP;3649;07:08:34;0;49	70125;8	57548;0;0;54;
$GPXUP;3649;07:08:35;0;49	70139;8	5755;0;0;57;
$GPXUP;3649;07:08:36;0;49	70153;8	57549;0;0;56;
$GPXUP;3649;07:08:37;0;49	70167;8	57546;0;0;52;
$GPXUP;3649;07:08:38;0;49	70179;8	57541;0;0;49;
$GPXUP;3649;07:08:39;0;49	70192;8	57537;0;0;48;
$GPXUP;3649;07:08:40;0;49	70204;8	57533;0;0;50;
$GPXUP;3649;07:08:41;0;49	70217;8	57532;0;0;49;
$GPXUP;3649;07:08:42;0;49	70229;8	57533;0;0;49;
$GPXUP;3649;07:08:43;0;49	70241;8	57535;0;0;49;
$GPXUP;3649;07:08:44;0;49	70253;8	57538;0;0;49;
$GPXUP;3649;07:08:45;0;49	70266;8	57542;0;0;50;
$GPXUP;3649;07:08:46;0;49	70278;8	57545;0;0;49;
$GPXUP;3649;07:08:47;0;49	7029;8	57545;0;0;50;
$GPXUP;3649;07:08:48;0;49	70302;8	57542;0;0;50;
$GPXUP;3649;07:08:49;0;49	70315;8	57539;0;0;49;
$GPXUP;3649;07:08:50;0;49	70327;8	57537;0;0;49;
$GPXUP;3649;07:08:51;0;49	70339;8	57533;0;0;49;
$GPXUP;3649;07:08:52;0;49	70351;8	57527;0;0;49;
$GPXUP;3649;07:08:53;0;49	70362;8	5752;0;0;48;
$GPXUP;3649;07:08:54;0;49	70374;8	57514;0;0;48;
$GPXUP;3649;07:08:55;0;49	70385;8	57506;0;0;48;
$GPXUP;3649;07:08:56;0;49	70395;8	57496;0;0;48;
$GPXUP;3649;07:08:57;0;49	70404;8	57485;0;0;48;
$GPXUP;3649;07:08:58;0;49	70414;8	57472;0;0;49;
$GPXUP;3649;07:08:59;0;49	70424;8	57461;0;0;50;
$GPXUP;3649;07:09:00;0;49	70434;8	57451;0;0;51;
$GPXUP;3649;07:09:01;0;49	70446;8	57443;0;0;50;
$GPXUP;3649;07:09:02;0;49	70457;8	57435;0;0;48;
$GPXUP;3649;07:09:03;0;49	70468;8	5743;0;0;46;
$GPXUP;3649;07:09:04;0;49	70479;8	57426;0;0;45;
$GPXUP;3649;07:09:05;0;49	7049;8	57421;0;0;45;
$GPXUP;3649;07:09:06;0;49	705;8	57414;0;0;47;
$GPXUP;3649;07:09:07;0;49	70511;8	57406;0;0;51;
$GPXUP;3649;07:09:08;0;49	70523;8	57396;0;0;52;
$GPXUP;3649;07:09:09;0;49	70534;8	57386;0;0;51;
$GPXUP;3649;07:09:10;0;49	70545;8	57378;0;0;49;
$GPXUP;3649;07:09:11;0;49	70557;8	57372;0;0;48;
$GPXUP;3649;07:09:12;0;49	70568;8	57368;0;0;47;
$GPXUP;3649;07:09:13;0;49	7058;8	57365;0;0;47;
$GPXUP;3649;07:09:14;0;49	70592;8	57362;0;0;47;
$GPXUP;3649;07:09:15;0;49	70603;8	57358;0;0;47;
$GPXUP;3649;07:09:16;0;49	70615;8	57358;0;0;48;
$GPXUP;3649;07:09:17;0;49	70627;8	5736;0;0;48;
$GPXUP;3649;07:09:18;0;49	70638;8	57366;0;0;49;
$GPXUP;3649;07:09:19;0;49	7065;8	57371;0;0;49;
$GPXUP;3649;07:09:20;0;49	70662;8	57373;0;0;51;
$GPXUP;3649;07:09:21;0;49	70674;8	57373;0;0;49;
$GPXUP;3649;07:09:22;0;49	70686;8	57371;0;0;47;
$GPXUP;3649;07:09:23;0;49	70698;8	57366;0;0;49;
$GPXUP;3649;07:09:24;0;49	7071;8	57359;0;0;50;
$GPXUP;3649;07:09:25;0;49	70722;8	57354;0;0;50;
$GPXUP;3649;07:09:26;0;49	70734;8	5735;0;0;51;
$GPXUP;3649;07:09:27;0;49	70746;8	57344;0;0;54;
$GPXUP;3649;07:09:28;0;49	70759;8	57333;0;0;58;
$GPXUP;3649;07:09:29;0;49	7077;8	57322;0;0;55;
$GPXUP;3649;07:09:30;0;49	70782;8	5731;0;0;50;
$GPXUP;3649;07:09:31;0;49	70792;8	573;0;0;50;
$GPXUP;3649;07:09:32;0;49	70803;8	57291;0;0;47;
$GPXUP;3649;07:09:33;0;49	70815;8	57285;0;0;49;
$GPXUP;3649;07:09:34;0;49	70827;8	57282;0;0;49;
$GPXUP;3649;07:09:35;0;49	70839;8	57281;0;0;49;
$GPXUP;3649;07:09:36;0;49	70851;8	57281;0;0;48;
$GPXUP;3649;07:09:37;0;49	70863;8	57285;0;0;47;
$GPXUP;3649;07:09:38;0;49	70874;8	57289;0;0;46;
$GPXUP;3649;07:09:39;0;49	70886;8	5729;0;0;47;
$GPXUP;3649;07:09:40;0;49	70898;8	57289;0;0;47;
$GPXUP;3649;07:09:41;0;49	7091;8	57286;0;0;48;
$GPXUP;3649;07:09:42;0;49	70921;8	57283;0;0;48;
$GPXUP;3649;07:09:43;0;49	70933;8	57283;0;0;47;
$GPXUP;3649;07:09:44;0;49	70944;8	57285;0;0;45;
$GPXUP;3649;07:09:45;0;49	70955;8	5729;0;0;44;
$GPXUP;3649;07:09:46;0;49	70965;8	57298;0;0;47;
$GPXUP;3649;07:09:47;0;49	70976;8	57306;0;0;48;
$GPXUP;3649;07:09:48;0;49	70987;8	57314;0;0;50;
$GPXUP;3649;07:09:49;0;49	70999;8	57319;0;0;51;
$GPXUP;3649;07:09:50;0;49	71012;8	5732;0;0;53;
$GPXUP;3649;07:09:51;0;49	71025;8	57322;0;0;55;
$GPXUP;3649;07:09:52;0;49	71038;8	57327;0;0;55;
$GPXUP;3649;07:09:53;0;49	71052;8	57334;0;0;57;
$GPXUP;3649;07:09:54;0;49	71065;8	57341;0;0;56;
$GPXUP;3649;07:09:55;0;49	71079;8	57343;0;0;56;
$GPXUP;3649;07:09:56;0;49	71093;8	57343;0;0;55;
$GPXUP;3649;07:09:57;0;49	71106;8	57345;0;0;52;
$GPXUP;3649;07:09:58;0;49	71118;8	5735;0;0;52;
$GPXUP;3649;07:09:59;0;49	71131;8	57356;0;0;51;
$GPXUP;3649;07:10:00;0;49	71143;8	57364;0;0;52;
$GPXUP;3649;07:10:01;0;49	71154;8	57373;0;0;52;
$GPXUP;3649;07:10:02;0;49	71165;8	57384;0;0;52;
$GPXUP;3649;07:10:03;0;49	71174;8	57398;0;0;52;
$GPXUP;3649;07:10:04;0;49	71183;8	57413;0;0;52;
$GPXUP;3649;07:10:05;0;49	71192;8	57428;0;0;53;
$GPXUP;3649;07:10:06;0;49	71202;8	57442;0;0;53;
$GPXUP;3649;07:10:07;0;49	71211;8	57456;0;0;53;
$GPXUP;3649;07:10:08;0;49	71221;8	57469;0;0;52;
$GPXUP;3649;07:10:09;0;49	71231;8	57482;0;0;52;
$GPXUP;3649;07:10:10;0;49	71242;8	57494;0;0;54;
$GPXUP;3649;07:10:11;0;49	71252;8	57507;0;0;55;
$GPXUP;3649;07:10:12;0;49	71263;8	5752;0;0;55;
$GPXUP;3649;07:10:13;0;49	71273;8	57534;0;0;52;
$GPXUP;3649;07:10:14;0;49	71284;8	57544;0;0;51;
$GPXUP;3649;07:10:15;0;49	71295;8	57554;0;0;50;
$GPXUP;3649;07:10:16;0;49	71306;8	57566;0;0;51;
$GPXUP;3649;07:10:17;0;49	71316;8	57577;0;0;50;
$GPXUP;3649;07:10:18;0;49	71326;8	57589;0;0;50;
$GPXUP;3649;07:10:19;0;49	71336;8	57601;0;0;51;
$GPXUP;3649;07:10:20;0;49	71346;8	57612;0;0;51;
$GPXUP;3649;07:10:21;0;49	71357;8	57622;0;0;52;
$GPXUP;3649;07:10:22;0;49	71369;8	57631;0;0;52;
$GPXUP;3649;07:10:23;0;49	71381;8	57639;0;0;52;
$GPXUP;3649;07:10:24;0;49	71393;8	57646;0;0;52;
$GPXUP;3649;07:10:25;0;49	71405;8	57654;0;0;53;
$GPXUP;3649;07:10:26;0;49	71418;8	5766;0;0;54;
$GPXUP;3649;07:10:27;0;49	71431;8	57666;0;0;55;
$GPXUP;3649;07:10:28;0;49	71444;8	57673;0;0;56;
$GPXUP;3649;07:10:29;0;49	71458;8	5768;0;0;57;
$GPXUP;3649;07:10:30;0;49	71471;8	57686;0;0;57;
$GPXUP;3649;07:10:31;0;49	71485;8	57692;0;0;58;
$GPXUP;3649;07:10:32;0;49	71499;8	57699;0;0;58;
$GPXUP;3649;07:10:33;0;49	71512;8	57706;0;0;56;
$GPXUP;3649;07:10:34;0;49	71526;8	57713;0;0;56;
$GPXUP;3649;07:10:35;0;49	7154;8	57718;0;0;56;
$GPXUP;3649;07:10:36;0;49	71553;8	57725;0;0;56;
$GPXUP;3649;07:10:37;0;49	71566;8	57732;0;0;56;
$GPXUP;3649;07:10:38;0;49	7158;8	57738;0;0;56;
$GPXUP;3649;07:10:39;0;49	71593;8	57742;0;0;56;
$GPXUP;3649;07:10:40;0;49	71607;8	57747;0;0;56;
$GPXUP;3649;07:10:41;0;49	7162;8	57752;0;0;54;
$GPXUP;3649;07:10:42;0;49	71633;8	57758;0;0;54;
$GPXUP;3649;07:10:43;0;49	71646;8	57763;0;0;54;
$GPXUP;3649;07:10:44;0;49	71659;8	5777;0;0;56;
$GPXUP;3649;07:10:45;0;49	71672;8	57779;0;0;56;
$GPXUP;3649;07:10:46;0;49	71684;8	5779;0;0;55;
$GPXUP;3649;07:10:47;0;49	71695;8	57802;0;0;55;
$GPXUP;3649;07:10:48;0;49	71707;8	57812;0;0;57;
$GPXUP;3649;07:10:49;0;49	7172;8	57822;0;0;58;
$GPXUP;3649;07:10:50;0;49	71733;8	57831;0;0;59;
$GPXUP;3649;07:10:51;0;49	71747;8	5784;0;0;59;
$GPXUP;3649;07:10:52;0;49	7176;8	5785;0;0;60;
$GPXUP;3649;07:10:53;0;49	71774;8	5786;0;0;61;
$GPXUP;3649;07:10:54;0;49	71787;8	57872;0;0;62;
$GPXUP;3649;07:10:55;0;49	718;8	57885;0;0;63;
$GPXUP;3649;07:10:56;0;49	71814;8	57896;0;0;61;
$GPXUP;3649;07:10:57;0;49	71828;8	57902;0;0;59;
$GPXUP;3649;07:10:58;0;49	71842;8	57907;0;0;56;
$GPXUP;3649;07:10:59;0;49	71856;8	57914;0;0;58;
$GPXUP;3649;07:11:00;0;49	71869;8	57924;0;0;57;
$GPXUP;3649;07:11:01;0;49	71882;8	57935;0;0;57;
$GPXUP;3649;07:11:02;0;49	71894;8	57944;0;0;55;
$GPXUP;3649;07:11:03;0;49	71906;8	57954;0;0;56;
$GPXUP;3649;07:11:04;0;49	71919;8	57965;0;0;57;
$GPXUP;3649;07:11:05;0;49	71931;8	57976;0;0;58;
$GPXUP;3649;07:11:06;0;49	71945;8	57986;0;0;61;
$GPXUP;3649;07:11:07;0;49	71958;8	57996;0;0;61;
$GPXUP;3649;07:11:08;0;49	71972;8	58007;0;0;61;
$GPXUP;3649;07:11:09;0;49	71985;8	58019;0;0;60;
$GPXUP;3649;07:11:10;0;49	71998;8	58029;0;0;58;
$GPXUP;3649;07:11:11;0;49	72011;8	58039;0;0;57;
$GPXUP;3649;07:11:12;0;49	72023;8	58051;0;0;57;
$GPXUP;3649;07:11:13;0;49	72034;8	58065;0;0;57;
$GPXUP;3649;07:11:14;0;49	72045;8	58079;0;0;56;
$GPXUP;3649;07:11:15;0;49	72056;8	58091;0;0;55;
$GPXUP;3649;07:11:16;0;49	72068;8	58102;0;0;55;
$GPXUP;3649;07:11:17;0;49	72079;8	58115;0;0;55;
$GPXUP;3649;07:11:18;0;49	7209;8	58128;0;0;55;
$GPXUP;3649;07:11:19;0;49	72101;8	5814;0;0;55;
$GPXUP;3649;07:11:20;0;49	72113;8	58152;0;0;54;
$GPXUP;3649;07:11:21;0;49	72122;8	58166;0;0;56;
$GPXUP;3649;07:11:22;0;49	72131;8	58184;0;0;58;
$GPXUP;3649;07:11:23;0;49	72138;8	58203;0;0;59;
$GPXUP;3649;07:11:24;0;49	72147;8	58221;0;0;57;
$GPXUP;3649;07:11:25;0;49	72157;8	58236;0;0;57;
$GPXUP;3649;07:11:26;0;49	72168;8	58251;0;0;58;
$GPXUP;3649;07:11:27;0;49	72178;8	58266;0;0;55;
$GPXUP;3649;07:11:28;0;49	72189;8	58279;0;0;51;
$GPXUP;3649;07:11:29;0;49	72199;8	58289;0;0;49;
$GPXUP;3649;07:11:30;0;49	7221;8	58298;0;0;47;
$GPXUP;3649;07:11:31;0;49	72221;8	58306;0;0;46;
$GPXUP;3649;07:11:32;0;49	72231;8	58315;0;0;47;
$GPXUP;3649;07:11:33;0;49	72242;8	58322;0;0;47;
$GPXUP;3649;07:11:34;0;49	72254;8	58328;0;0;50;
$GPXUP;3649;07:11:35;0;49	72266;8	58332;0;0;53;
$GPXUP;3649;07:11:36;0;49	72279;8	58338;0;0;54;
$GPXUP;3649;07:11:37;0;49	72291;8	58345;0;0;53;
$GPXUP;3649;07:11:38;0;49	72303;8	58355;0;0;53;
$GPXUP;3649;07:11:39;0;49	72314;8	58367;0;0;54;
$GPXUP;3649;07:11:40;0;49	72325;8	58379;0;0;55;
$GPXUP;3649;07:11:41;0;49	72336;8	58391;0;0;55;
$GPXUP;3649;07:11:42;0;49	72348;8	584;0;0;54;
$GPXUP;3649;07:11:43;0;49	72362;8	58406;0;0;55;
$GPXUP;3649;07:11:44;0;49	72375;8	58408;0;0;53;
$GPXUP;3649;07:11:45;0;49	72388;8	58411;0;0;52;
$GPXUP;3649;07:11:46;0;49	72401;8	58416;0;0;50;
$GPXUP;3649;07:11:47;0;49	72413;8	58421;0;0;51;
$GPXUP;3649;07:11:48;0;49	72425;8	58428;0;0;51;
$GPXUP;3649;07:11:49;0;49	72437;8	58435;0;0;52;
$GPXUP;3649;07:11:50;0;49	72449;8	58443;0;0;53;
$GPXUP;3649;07:11:51;0;49	7246;8	58453;0;0;53;
$GPXUP;3649;07:11:52;0;49	72471;8	58465;0;0;53;
$GPXUP;3649;07:11:53;0;49	72482;8	58477;0;0;52;
$GPXUP;3649;07:11:54;0;49	72493;8	58488;0;0;51;
$GPXUP;3649;07:11:55;0;49	72504;8	58499;0;0;52;
$GPXUP;3649;07:11:56;0;49	72514;8	5851;0;0;52;
$GPXUP;3649;07:11:57;0;49	72525;8	58522;0;0;53;
$GPXUP;3649;07:11:58;0;49	72535;8	58536;0;0;53;
$GPXUP;3649;07:11:59;0;49	72546;8	58549;0;0;53;
$GPXUP;3649;07:12:00;0;49	72556;8	58561;0;0;54;
$GPXUP;3649;07:12:01;0;49	72568;8	5857;0;0;54;
$GPXUP;3649;07:12:02;0;49	72581;8	58579;0;0;55;
$GPXUP;3649;07:12:03;0;49	72593;8	58589;0;0;56;
$GPXUP;3649;07:12:04;0;49	72604;8	58602;0;0;56;
$GPXUP;3649;07:12:05;0;49	72615;8	58616;0;0;55;
$GPXUP;3649;07:12:06;0;49	72625;8	5863;0;0;54;
$GPXUP;3649;07:12:07;0;49	72636;8	58641;0;0;53;
$GPXUP;3649;07:12:08;0;49	72648;8	58649;0;0;54;
$GPXUP;3649;07:12:09;0;49	72661;8	58656;0;0;57;
$GPXUP;3649;07:12:10;0;49	72675;8	58662;0;0;60;
$GPXUP;3649;07:12:11;0;49	7269;8	58666;0;0;59;
$GPXUP;3649;07:12:12;0;49	72704;8	58669;0;0;58;
$GPXUP;3649;07:12:13;0;49	72719;8	58673;0;0;57;
$GPXUP;3649;07:12:14;0;49	72732;8	58679;0;0;56;
$GPXUP;3649;07:12:15;0;49	72745;8	58688;0;0;56;
$GPXUP;3649;07:12:16;0;49	72757;8	58698;0;0;56;
$GPXUP;3649;07:12:17;0;49	7277;8	58707;0;0;56;
$GPXUP;3649;07:12:18;0;49	72782;8	58717;0;0;55;
$GPXUP;3649;07:12:19;0;49	72794;8	58727;0;0;52;
$GPXUP;3649;07:12:20;0;49	72806;8	58736;0;0;52;
$GPXUP;3649;07:12:21;0;49	72817;8	58746;0;0;53;
$GPXUP;3649;07:12:22;0;49	72828;8	58757;0;0;53;
$GPXUP;3649;07:12:23;0;49	7284;8	58765;0;0;52;
$GPXUP;3649;07:12:24;0;49	72852;8	58773;0;0;52;
$GPXUP;3649;07:12:25;0;49	72864;8	5878;0;0;51;
$GPXUP;3649;07:12:26;0;49	72876;8	58787;0;0;50;
$GPXUP;3649;07:12:27;0;49	72887;8	58796;0;0;51;
$GPXUP;3649;07:12:28;0;49	72898;8	58803;0;0;50;
$GPXUP;3649;07:12:29;0;49	72911;8	58809;0;0;50;
$GPXUP;3649;07:12:30;0;49	72923;8	58813;0;0;50;
$GPXUP;3649;07:12:31;0;49	72935;8	58817;0;0;51;
$GPXUP;3649;07:12:32;0;49	72948;8	58822;0;0;52;
$GPXUP;3649;07:12:33;0;49	7296;8	58827;0;0;52;
$GPXUP;3649;07:12:34;0;49	72973;8	5883;0;0;53;
$GPXUP;3649;07:12:35;0;49	72986;8	58832;0;0;51;
$GPXUP;3649;07:12:36;0;49	72999;8	58832;0;0;51;
$GPXUP;3649;07:12:37;0;49	73011;8	58832;0;0;50;
$GPXUP;3649;07:12:38;0;49	73024;8	58833;0;0;49;
$GPXUP;3649;07:12:39;0;49	73036;8	58832;0;0;49;
$GPXUP;3649;07:12:40;0;49	73048;8	5883;0;0;46;
$GPXUP;3649;07:12:41;0;49	73059;8	58828;0;0;46;
$GPXUP;3649;07:12:42;0;49	73071;8	5883;0;0;47;
$GPXUP;3649;07:12:43;0;49	73082;8	58834;0;0;50;
$GPXUP;3649;07:12:44;0;49	73094;8	58839;0;0;51;
$GPXUP;3649;07:12:45;0;49	73107;8	58845;0;0;51;
$GPXUP;3649;07:12:46;0;49	73119;8	58849;0;0;52;
$GPXUP;3649;07:12:47;0;49	73132;8	58852;0;0;52;
$GPXUP;3649;07:12:48;0;49	73144;8	58853;0;0;49;
$GPXUP;3649;07:12:49;0;49	73157;8	58855;0;0;49;
$GPXUP;3649;07:12:50;0;49	73169;8	58858;0;0;48;
$GPXUP;3649;07:12:51;0;49	7318;8	58864;0;0;48;
$GPXUP;3649;07:12:52;0;49	73191;8	58873;0;0;48;
$GPXUP;3649;07:12:53;0;49	73201;8	58883;0;0;49;
$GPXUP;3649;07:12:54;0;49	73211;8	58894;0;0;49;
$GPXUP;3649;07:12:55;0;49	73221;8	58904;0;0;46;
$GPXUP;3649;07:12:56;0;49	73231;8	5891;0;0;43;
$GPXUP;3649;07:12:57;0;49	73242;8	58916;0;0;43;
$GPXUP;3649;07:12:58;0;49	73251;8	58922;0;0;44;
$GPXUP;3649;07:12:59;0;49	73262;8	58929;0;0;46;
$GPXUP;3649;07:13:00;0;49	73272;8	58936;0;0;46;
$GPXUP;3649;07:13:01;0;49	73283;8	58941;0;0;47;
$GPXUP;3649;07:13:02;0;49	73295;8	58942;0;0;49;
$GPXUP;3649;07:13:03;0;49	73307;8	58942;0;0;51;
$GPXUP;3649;07:13:04;0;49	7332;8	58943;0;0;52;
$GPXUP;3649;07:13:05;0;49	73333;8	58945;0;0;53;
$GPXUP;3649;07:13:06;0;49	73346;8	58948;0;0;53;
$GPXUP;3649;07:13:07;0;49	7336;8	5895;0;0;54;
$GPXUP;3649;07:13:08;0;49	73373;8	58952;0;0;55;
$GPXUP;3649;07:13:09;0;49	73387;8	58954;0;0;53;
$GPXUP;3649;07:13:10;0;49	734;8	58956;0;0;51;
$GPXUP;3649;07:13:11;0;49	73413;8	58958;0;0;52;
$GPXUP;3649;07:13:12;0;49	73426;8	58961;0;0;52;
$GPXUP;3649;07:13:13;0;49	73438;8	58966;0;0;52;
$GPXUP;3649;07:13:14;0;49	73451;8	58971;0;0;53;
$GPXUP;3649;07:13:15;0;49	73464;8	58978;0;0;54;
$GPXUP;3649;07:13:16;0;49	73476;8	58986;0;0;54;
$GPXUP;3649;07:13:17;0;49	73488;8	58994;0;0;52;
$GPXUP;3649;07:13:18;0;49	735;8	59001;0;0;52;
$GPXUP;3649;07:13:19;0;49	73512;8	59008;0;0;51;
$GPXUP;3649;07:13:20;0;49	73524;8	59014;0;0;52;
$GPXUP;3649;07:13:21;0;49	73536;8	59022;0;0;52;
$GPXUP;3649;07:13:22;0;49	73548;8	59029;0;0;53;
$GPXUP;3649;07:13:23;0;49	73561;8	59037;0;0;55;
$GPXUP;3649;07:13:24;0;49	73573;8	59047;0;0;55;
$GPXUP;3649;07:13:25;0;49	73585;8	59057;0;0;55;
$GPXUP;3649;07:13:26;0;49	73597;8	59067;0;0;55;
$GPXUP;3649;07:13:27;0;49	7361;8	59076;0;0;54;
$GPXUP;3649;07:13:28;0;49	73621;8	59086;0;0;54;
$GPXUP;3649;07:13:29;0;49	73633;8	59097;0;0;54;
$GPXUP;3649;07:13:30;0;49	73644;8	59108;0;0;54;
$GPXUP;3649;07:13:31;0;49	73654;8	59121;0;0;54;
$GPXUP;3649;07:13:32;0;49	73665;8	59134;0;0;54;
$GPXUP;3649;07:13:33;0;49	73675;8	59148;0;0;54;
$GPXUP;3649;07:13:34;0;49	73686;8	59161;0;0;55;
$GPXUP;3649;07:13:35;0;49	73697;8	59174;0;0;55;
$GPXUP;3649;07:13:36;0;49	73707;8	59188;0;0;54;
$GPXUP;3649;07:13:37;0;49	73717;8	59202;0;0;53;
$GPXUP;3649;07:13:38;0;49	73726;8	59217;0;0;54;
$GPXUP;3649;07:13:39;0;49	73736;8	5923;0;0;54;
$GPXUP;3649;07:13:40;0;49	73746;8	59244;0;0;54;
$GPXUP;3649;07:13:41;0;49	73756;8	59258;0;0;53;
$GPXUP;3649;07:13:42;0;49	73766;8	59272;0;0;53;
$GPXUP;3649;07:13:43;0;49	73777;8	59284;0;0;53;
$GPXUP;3649;07:13:44;0;49	73787;8	59297;0;0;53;
$GPXUP;3649;07:13:45;0;49	73796;8	59313;0;0;54;
$GPXUP;3649;07:13:46;0;49	73804;8	59329;0;0;54;
$GPXUP;3649;07:13:47;0;49	73812;8	59346;0;0;55;
$GPXUP;3649;07:13:48;0;49	73819;8	59364;0;0;54;
$GPXUP;3649;07:13:49;0;49	73826;8	59382;0;0;52;
$GPXUP;3649;07:13:50;0;49	73834;8	59397;0;0;49;
$GPXUP;3649;07:13:51;0;49	73843;8	5941;0;0;49;
$GPXUP;3649;07:13:52;0;49	73852;8	59422;0;0;50;
$GPXUP;3649;07:13:53;0;49	73863;8	59432;0;0;51;
$GPXUP;3649;07:13:54;0;49	73875;8	59442;0;0;54;
$GPXUP;3649;07:13:55;0;49	73886;8	59453;0;0;54;
[truncated: 4,653 more rows]
