# Supplementary material for: Pigeon Navigation: Different Routes Lead to Frankfurt
Source: PLoS One. 2014 Nov 12;9(11):e112439. doi: 10.1371/journal.pone.0112439 (PMC4229201; doi:10.1371/journal.pone.0112439)
Supplement: File S4 — Files containing the original track data and a ‘Read me’ explaining the data format. (ZIP) [file pone.0112439.s004.zip › S-LH/090818xup08_763.log]

$GPXUP;3649;06:53:49;0;49	60986;8	47014;0;0;1;
$GPXUP;3649;06:53:50;0;49	60986;8	47014;0;0;7;
$GPXUP;3649;06:53:51;0;49	60981;8	4701;0;0;34;
$GPXUP;3649;06:53:52;0;49	60973;8	47;0;0;45;
$GPXUP;3649;06:53:53;0;49	60965;8	46986;0;0;50;
$GPXUP;3649;06:53:54;0;49	60954;8	46974;0;0;55;
$GPXUP;3649;06:53:55;0;49	6094;8	46968;0;0;55;
$GPXUP;3649;06:53:56;0;49	60926;8	46967;0;0;56;
$GPXUP;3649;06:53:57;0;49	60912;8	4697;0;0;57;
$GPXUP;3649;06:53:58;0;49	60898;8	46976;0;0;57;
$GPXUP;3649;06:53:59;0;49	60885;8	46985;0;0;57;
$GPXUP;3649;06:54:00;0;49	60871;8	46993;0;0;60;
$GPXUP;3649;06:54:01;0;49	60856;8	47;0;0;59;
$GPXUP;3649;06:54:02;0;49	60842;8	47006;0;0;56;
$GPXUP;3649;06:54:03;0;49	60828;8	47011;0;0;60;
$GPXUP;3649;06:54:04;0;49	60812;8	47012;0;0;60;
$GPXUP;3649;06:54:05;0;49	60798;8	47016;0;0;59;
$GPXUP;3649;06:54:06;0;49	60784;8	47026;0;0;58;
$GPXUP;3649;06:54:07;0;49	60775;8	47041;0;0;54;
$GPXUP;3649;06:54:08;0;49	60768;8	47058;0;0;52;
$GPXUP;3649;06:54:09;0;49	60765;8	47078;0;0;51;
$GPXUP;3649;06:54:10;0;49	60766;8	47096;0;0;48;
$GPXUP;3649;06:54:11;0;49	6077;8	47113;0;0;45;
$GPXUP;3649;06:54:12;0;49	60779;8	47125;0;0;46;
$GPXUP;3649;06:54:13;0;49	6079;8	47127;0;0;45;
$GPXUP;3649;06:54:14;0;49	608;8	4712;0;0;48;
$GPXUP;3649;06:54:15;0;49	60809;8	47106;0;0;50;
$GPXUP;3649;06:54:16;0;49	60813;8	47088;0;0;53;
$GPXUP;3649;06:54:17;0;49	60813;8	47067;0;0;55;
$GPXUP;3649;06:54:18;0;49	60806;8	47048;0;0;57;
$GPXUP;3649;06:54:19;0;49	60796;8	47032;0;0;58;
$GPXUP;3649;06:54:20;0;49	60784;8	4702;0;0;60;
$GPXUP;3649;06:54:21;0;49	6077;8	47012;0;0;59;
$GPXUP;3649;06:54:22;0;49	60755;8	47008;0;0;58;
$GPXUP;3649;06:54:23;0;49	60741;8	47008;0;0;58;
$GPXUP;3649;06:54:24;0;49	60726;8	47011;0;0;58;
$GPXUP;3649;06:54:25;0;49	60711;8	47014;0;0;59;
$GPXUP;3649;06:54:26;0;49	60696;8	47014;0;0;61;
$GPXUP;3649;06:54:27;0;49	60681;8	47013;0;0;62;
$GPXUP;3649;06:54:28;0;49	60665;8	47014;0;0;61;
$GPXUP;3649;06:54:29;0;49	6065;8	47016;0;0;61;
$GPXUP;3649;06:54:30;0;49	60634;8	47018;0;0;60;
$GPXUP;3649;06:54:31;0;49	60619;8	47019;0;0;62;
$GPXUP;3649;06:54:32;0;49	60604;8	47023;0;0;62;
$GPXUP;3649;06:54:33;0;49	60589;8	47028;0;0;59;
$GPXUP;3649;06:54:34;0;49	60574;8	47034;0;0;59;
$GPXUP;3649;06:54:35;0;49	6056;8	47039;0;0;55;
$GPXUP;3649;06:54:36;0;49	60546;8	4704;0;0;60;
$GPXUP;3649;06:54:37;0;49	60531;8	4704;0;0;62;
$GPXUP;3649;06:54:38;0;49	60516;8	47039;0;0;61;
$GPXUP;3649;06:54:39;0;49	605;8	4704;0;0;59;
$GPXUP;3649;06:54:40;0;49	60486;8	47044;0;0;59;
$GPXUP;3649;06:54:41;0;49	60472;8	4705;0;0;59;
$GPXUP;3649;06:54:42;0;49	60459;8	47061;0;0;60;
$GPXUP;3649;06:54:43;0;49	60449;8	47078;0;0;58;
$GPXUP;3649;06:54:44;0;49	60445;8	47097;0;0;50;
$GPXUP;3649;06:54:45;0;49	60446;8	47115;0;0;46;
$GPXUP;3649;06:54:46;0;49	60454;8	47128;0;0;45;
$GPXUP;3649;06:54:47;0;49	60465;8	47135;0;0;47;
$GPXUP;3649;06:54:48;0;49	60476;8	47137;0;0;47;
$GPXUP;3649;06:54:49;0;49	60488;8	47135;0;0;47;
$GPXUP;3649;06:54:50;0;49	605;8	47132;0;0;46;
$GPXUP;3649;06:54:51;0;49	60511;8	47128;0;0;45;
$GPXUP;3649;06:54:52;0;49	60522;8	47123;0;0;46;
$GPXUP;3649;06:54:53;0;49	60533;8	47116;0;0;45;
$GPXUP;3649;06:54:54;0;49	60544;8	4711;0;0;47;
$GPXUP;3649;06:54:55;0;49	60555;8	47104;0;0;48;
$GPXUP;3649;06:54:56;0;49	60566;8	47093;0;0;50;
$GPXUP;3649;06:54:57;0;49	60576;8	47082;0;0;55;
$GPXUP;3649;06:54:58;0;49	60589;8	47071;0;0;55;
$GPXUP;3649;06:54:59;0;49	606;8	47063;0;0;48;
$GPXUP;3649;06:55:00;0;49	60612;8	4706;0;0;46;
$GPXUP;3649;06:55:01;0;49	60624;8	4706;0;0;47;
$GPXUP;3649;06:55:02;0;49	60636;8	47062;0;0;47;
$GPXUP;3649;06:55:03;0;49	60647;8	47064;0;0;44;
$GPXUP;3649;06:55:04;0;49	60658;8	47069;0;0;44;
$GPXUP;3649;06:55:05;0;49	60668;8	47076;0;0;42;
$GPXUP;3649;06:55:06;0;49	60676;8	47086;0;0;43;
$GPXUP;3649;06:55:07;0;49	60684;8	47099;0;0;45;
$GPXUP;3649;06:55:08;0;49	6069;8	47114;0;0;46;
$GPXUP;3649;06:55:09;0;49	60696;8	4713;0;0;48;
$GPXUP;3649;06:55:10;0;49	60699;8	47148;0;0;50;
$GPXUP;3649;06:55:11;0;49	60697;8	47168;0;0;54;
$GPXUP;3649;06:55:12;0;49	60692;8	47189;0;0;57;
$GPXUP;3649;06:55:13;0;49	60685;8	47209;0;0;59;
$GPXUP;3649;06:55:14;0;49	60674;8	47225;0;0;63;
$GPXUP;3649;06:55:15;0;49	60661;8	47239;0;0;61;
$GPXUP;3649;06:55:16;0;49	60648;8	47252;0;0;59;
$GPXUP;3649;06:55:17;0;49	60636;8	47265;0;0;59;
$GPXUP;3649;06:55:18;0;49	60622;8	47276;0;0;63;
$GPXUP;3649;06:55:19;0;49	60607;8	47282;0;0;63;
$GPXUP;3649;06:55:20;0;49	60591;8	47283;0;0;64;
$GPXUP;3649;06:55:21;0;49	60574;8	47282;0;0;66;
$GPXUP;3649;06:55:22;0;49	60558;8	47282;0;0;63;
$GPXUP;3649;06:55:23;0;49	60542;8	47283;0;0;62;
$GPXUP;3649;06:55:24;0;49	60527;8	47285;0;0;62;
$GPXUP;3649;06:55:25;0;49	60511;8	47288;0;0;61;
$GPXUP;3649;06:55:26;0;49	60496;8	47288;0;0;62;
$GPXUP;3649;06:55:27;0;49	60481;8	47285;0;0;60;
$GPXUP;3649;06:55:28;0;49	60466;8	47277;0;0;60;
$GPXUP;3649;06:55:29;0;49	60453;8	47267;0;0;60;
$GPXUP;3649;06:55:30;0;49	60439;8	4726;0;0;60;
$GPXUP;3649;06:55:31;0;49	60424;8	47257;0;0;58;
$GPXUP;3649;06:55:32;0;49	6041;8	47252;0;0;55;
$GPXUP;3649;06:55:33;0;49	60396;8	47248;0;0;57;
$GPXUP;3649;06:55:34;0;49	60382;8	47247;0;0;58;
$GPXUP;3649;06:55:35;0;49	60368;8	47251;0;0;60;
$GPXUP;3649;06:55:36;0;49	60354;8	47259;0;0;55;
$GPXUP;3649;06:55:37;0;49	60344;8	47272;0;0;55;
$GPXUP;3649;06:55:38;0;49	60338;8	47291;0;0;53;
$GPXUP;3649;06:55:39;0;49	60333;8	47311;0;0;54;
$GPXUP;3649;06:55:40;0;49	60326;8	47329;0;0;55;
$GPXUP;3649;06:55:41;0;49	60317;8	47345;0;0;57;
$GPXUP;3649;06:55:42;0;49	60306;8	47359;0;0;59;
$GPXUP;3649;06:55:43;0;49	60292;8	4737;0;0;62;
$GPXUP;3649;06:55:44;0;49	60277;8	47376;0;0;63;
$GPXUP;3649;06:55:45;0;49	60261;8	47375;0;0;62;
$GPXUP;3649;06:55:46;0;49	60246;8	47369;0;0;62;
$GPXUP;3649;06:55:47;0;49	60233;8	47358;0;0;58;
$GPXUP;3649;06:55:48;0;49	60223;8	47342;0;0;59;
$GPXUP;3649;06:55:49;0;49	60218;8	47321;0;0;56;
$GPXUP;3649;06:55:50;0;49	60217;8	473;0;0;52;
$GPXUP;3649;06:55:51;0;49	60222;8	47282;0;0;50;
$GPXUP;3649;06:55:52;0;49	60231;8	47269;0;0;47;
$GPXUP;3649;06:55:53;0;49	60241;8	47262;0;0;46;
$GPXUP;3649;06:55:54;0;49	60253;8	47258;0;0;48;
$GPXUP;3649;06:55:55;0;49	60264;8	47257;0;0;45;
$GPXUP;3649;06:55:56;0;49	60275;8	4726;0;0;46;
$GPXUP;3649;06:55:57;0;49	60287;8	47264;0;0;46;
$GPXUP;3649;06:55:58;0;49	60298;8	47269;0;0;47;
$GPXUP;3649;06:55:59;0;49	6031;8	47269;0;0;48;
$GPXUP;3649;06:56:00;0;49	60321;8	47261;0;0;50;
$GPXUP;3649;06:56:01;0;49	60331;8	47249;0;0;52;
$GPXUP;3649;06:56:02;0;49	60339;8	47233;0;0;52;
$GPXUP;3649;06:56:03;0;49	60345;8	47215;0;0;52;
$GPXUP;3649;06:56:04;0;49	6035;8	47196;0;0;53;
$GPXUP;3649;06:56:05;0;49	60354;8	47177;0;0;54;
$GPXUP;3649;06:56:06;0;49	60359;8	47156;0;0;56;
$GPXUP;3649;06:56:07;0;49	60361;8	47135;0;0;58;
$GPXUP;3649;06:56:08;0;49	60362;8	47112;0;0;58;
$GPXUP;3649;06:56:09;0;49	60366;8	4709;0;0;56;
$GPXUP;3649;06:56:10;0;49	60371;8	4707;0;0;56;
$GPXUP;3649;06:56:11;0;49	60376;8	4705;0;0;55;
$GPXUP;3649;06:56:12;0;49	60385;8	47036;0;0;51;
$GPXUP;3649;06:56:13;0;49	60397;8	47031;0;0;50;
$GPXUP;3649;06:56:14;0;49	6041;8	47032;0;0;50;
$GPXUP;3649;06:56:15;0;49	60421;8	4704;0;0;49;
$GPXUP;3649;06:56:16;0;49	6043;8	47052;0;0;47;
$GPXUP;3649;06:56:17;0;49	60438;8	47066;0;0;47;
$GPXUP;3649;06:56:18;0;49	60446;8	47081;0;0;48;
$GPXUP;3649;06:56:19;0;49	6045;8	47098;0;0;50;
$GPXUP;3649;06:56:20;0;49	60449;8	47118;0;0;53;
$GPXUP;3649;06:56:21;0;49	60444;8	47137;0;0;54;
$GPXUP;3649;06:56:22;0;49	60438;8	47157;0;0;55;
$GPXUP;3649;06:56:23;0;49	60431;8	47176;0;0;57;
$GPXUP;3649;06:56:24;0;49	60421;8	47192;0;0;59;
$GPXUP;3649;06:56:24;0;49	60407;8	47204;0;0;61;
$GPXUP;3649;06:56:25;0;49	60392;8	47206;0;0;63;
$GPXUP;3649;06:56:26;0;49	60376;8	47199;0;0;65;
$GPXUP;3649;06:56:27;0;49	60362;8	47187;0;0;61;
$GPXUP;3649;06:56:28;0;49	60352;8	47169;0;0;60;
$GPXUP;3649;06:56:29;0;49	6035;8	47148;0;0;56;
$GPXUP;3649;06:56:30;0;49	60355;8	47128;0;0;54;
$GPXUP;3649;06:56:31;0;49	60365;8	47115;0;0;51;
$GPXUP;3649;06:56:32;0;49	60377;8	47108;0;0;50;
$GPXUP;3649;06:56:33;0;49	60389;8	47109;0;0;48;
$GPXUP;3649;06:56:34;0;49	604;8	47117;0;0;48;
$GPXUP;3649;06:56:35;0;49	6041;8	4713;0;0;47;
$GPXUP;3649;06:56:36;0;49	60415;8	47146;0;0;50;
$GPXUP;3649;06:56:37;0;49	60414;8	47167;0;0;54;
$GPXUP;3649;06:56:38;0;49	60409;8	47188;0;0;56;
$GPXUP;3649;06:56:39;0;49	60401;8	47206;0;0;58;
$GPXUP;3649;06:56:40;0;49	6039;8	47221;0;0;57;
$GPXUP;3649;06:56:41;0;49	60377;8	47231;0;0;60;
$GPXUP;3649;06:56:42;0;49	60362;8	47235;0;0;62;
$GPXUP;3649;06:56:43;0;49	60347;8	47234;0;0;60;
$GPXUP;3649;06:56:44;0;49	60332;8	47233;0;0;60;
$GPXUP;3649;06:56:45;0;49	60317;8	47237;0;0;60;
$GPXUP;3649;06:56:46;0;49	60303;8	47248;0;0;60;
$GPXUP;3649;06:56:47;0;49	60291;8	4726;0;0;61;
$GPXUP;3649;06:56:48;0;49	60279;8	47275;0;0;59;
$GPXUP;3649;06:56:49;0;49	60269;8	47292;0;0;58;
$GPXUP;3649;06:56:50;0;49	60261;8	47312;0;0;58;
$GPXUP;3649;06:56:51;0;49	60256;8	47333;0;0;57;
$GPXUP;3649;06:56:52;0;49	6025;8	47354;0;0;59;
$GPXUP;3649;06:56:53;0;49	60241;8	47372;0;0;61;
$GPXUP;3649;06:56:54;0;49	60228;8	47383;0;0;61;
$GPXUP;3649;06:56:55;0;49	60212;8	47385;0;0;61;
$GPXUP;3649;06:56:56;0;49	60197;8	47378;0;0;64;
$GPXUP;3649;06:56:57;0;49	60185;8	47363;0;0;64;
$GPXUP;3649;06:56:58;0;49	60176;8	47342;0;0;67;
$GPXUP;3649;06:56:59;0;49	60166;8	4732;0;0;66;
$GPXUP;3649;06:57:00;0;49	60159;8	47298;0;0;63;
$GPXUP;3649;06:57:01;0;49	60154;8	47275;0;0;60;
$GPXUP;3649;06:57:02;0;49	60153;8	47252;0;0;59;
$GPXUP;3649;06:57:03;0;49	60153;8	47229;0;0;58;
$GPXUP;3649;06:57:04;0;49	60156;8	47208;0;0;53;
$GPXUP;3649;06:57:05;0;49	60162;8	47191;0;0;49;
$GPXUP;3649;06:57:06;0;49	60169;8	47174;0;0;50;
$GPXUP;3649;06:57:07;0;49	60175;8	47157;0;0;51;
$GPXUP;3649;06:57:08;0;49	60181;8	4714;0;0;53;
$GPXUP;3649;06:57:09;0;49	60189;8	47124;0;0;54;
$GPXUP;3649;06:57:10;0;49	602;8	47114;0;0;51;
$GPXUP;3649;06:57:11;0;49	60213;8	47113;0;0;52;
$GPXUP;3649;06:57:12;0;49	60225;8	47116;0;0;49;
$GPXUP;3649;06:57:13;0;49	60237;8	47122;0;0;50;
$GPXUP;3649;06:57:14;0;49	6025;8	47128;0;0;51;
$GPXUP;3649;06:57:15;0;49	60262;8	47135;0;0;51;
$GPXUP;3649;06:57:16;0;49	60274;8	47144;0;0;49;
$GPXUP;3649;06:57:17;0;49	60284;8	47156;0;0;50;
$GPXUP;3649;06:57:18;0;49	60293;8	4717;0;0;51;
$GPXUP;3649;06:57:19;0;49	60302;8	47186;0;0;53;
$GPXUP;3649;06:57:20;0;49	6031;8	47202;0;0;52;
$GPXUP;3649;06:57:21;0;49	60322;8	47212;0;0;53;
$GPXUP;3649;06:57:22;0;49	60335;8	47217;0;0;53;
$GPXUP;3649;06:57:23;0;49	60348;8	4722;0;0;51;
$GPXUP;3649;06:57:24;0;49	6036;8	47221;0;0;47;
$GPXUP;3649;06:57:25;0;49	60373;8	47221;0;0;48;
$GPXUP;3649;06:57:26;0;49	60385;8	4722;0;0;49;
$GPXUP;3649;06:57:27;0;49	60398;8	47219;0;0;53;
$GPXUP;3649;06:57:28;0;49	60411;8	47214;0;0;52;
$GPXUP;3649;06:57:29;0;49	60423;8	47207;0;0;52;
$GPXUP;3649;06:57:30;0;49	60435;8	472;0;0;52;
$GPXUP;3649;06:57:31;0;49	60447;8	47192;0;0;52;
$GPXUP;3649;06:57:32;0;49	6046;8	47185;0;0;50;
$GPXUP;3649;06:57:33;0;49	60471;8	47177;0;0;48;
$GPXUP;3649;06:57:34;0;49	60481;8	47165;0;0;52;
$GPXUP;3649;06:57:35;0;49	60491;8	47152;0;0;53;
$GPXUP;3649;06:57:36;0;49	60501;8	47139;0;0;55;
$GPXUP;3649;06:57:37;0;49	60513;8	47128;0;0;53;
$GPXUP;3649;06:57:38;0;49	60525;8	47119;0;0;53;
$GPXUP;3649;06:57:39;0;49	60537;8	4711;0;0;54;
$GPXUP;3649;06:57:40;0;49	60548;8	47098;0;0;52;
$GPXUP;3649;06:57:41;0;49	60558;8	47087;0;0;53;
$GPXUP;3649;06:57:42;0;49	60568;8	47075;0;0;53;
$GPXUP;3649;06:57:43;0;49	60578;8	4706;0;0;54;
$GPXUP;3649;06:57:44;0;49	60587;8	47043;0;0;55;
$GPXUP;3649;06:57:45;0;49	60595;8	47026;0;0;56;
$GPXUP;3649;06:57:46;0;49	60605;8	4701;0;0;57;
$GPXUP;3649;06:57:47;0;49	60617;8	47;0;0;52;
$GPXUP;3649;06:57:48;0;49	60629;8	46995;0;0;50;
$GPXUP;3649;06:57:49;0;49	60642;8	46992;0;0;49;
$GPXUP;3649;06:57:50;0;49	60654;8	46991;0;0;49;
$GPXUP;3649;06:57:51;0;49	60666;8	46995;0;0;47;
$GPXUP;3649;06:57:52;0;49	60677;8	47002;0;0;49;
$GPXUP;3649;06:57:53;0;49	60688;8	47012;0;0;50;
$GPXUP;3649;06:57:54;0;49	60698;8	47025;0;0;49;
$GPXUP;3649;06:57:55;0;49	60709;8	47035;0;0;50;
$GPXUP;3649;06:57:56;0;49	6072;8	47045;0;0;49;
$GPXUP;3649;06:57:57;0;49	60731;8	47055;0;0;50;
$GPXUP;3649;06:57:58;0;49	60741;8	47066;0;0;50;
$GPXUP;3649;06:57:59;0;49	6075;8	4708;0;0;51;
$GPXUP;3649;06:58:00;0;49	6076;8	47094;0;0;51;
$GPXUP;3649;06:58:01;0;49	60767;8	47111;0;0;52;
$GPXUP;3649;06:58:02;0;49	60773;8	47129;0;0;53;
$GPXUP;3649;06:58:03;0;49	6078;8	47147;0;0;52;
$GPXUP;3649;06:58:04;0;49	60788;8	47164;0;0;51;
$GPXUP;3649;06:58:05;0;49	60797;8	47178;0;0;53;
$GPXUP;3649;06:58:06;0;49	60808;8	47187;0;0;51;
$GPXUP;3649;06:58:07;0;49	60821;8	47193;0;0;52;
$GPXUP;3649;06:58:08;0;49	60834;8	47197;0;0;52;
$GPXUP;3649;06:58:09;0;49	60844;8	47206;0;0;50;
$GPXUP;3649;06:58:10;0;49	60854;8	47218;0;0;49;
$GPXUP;3649;06:58:11;0;49	60865;8	47227;0;0;51;
$GPXUP;3649;06:58:12;0;49	60877;8	47233;0;0;50;
$GPXUP;3649;06:58:13;0;49	60889;8	47238;0;0;49;
$GPXUP;3649;06:58:14;0;49	60901;8	47243;0;0;48;
$GPXUP;3649;06:58:15;0;49	60911;8	47248;0;0;45;
$GPXUP;3649;06:58:16;0;49	6092;8	47258;0;0;47;
$GPXUP;3649;06:58:17;0;49	60929;8	47272;0;0;50;
$GPXUP;3649;06:58:18;0;49	60936;8	47288;0;0;51;
$GPXUP;3649;06:58:19;0;49	60942;8	47306;0;0;53;
$GPXUP;3649;06:58:20;0;49	60947;8	47325;0;0;53;
$GPXUP;3649;06:58:21;0;49	60952;8	47344;0;0;54;
$GPXUP;3649;06:58:22;0;49	60956;8	47364;0;0;57;
$GPXUP;3649;06:58:23;0;49	60957;8	47386;0;0;60;
$GPXUP;3649;06:58:24;0;49	60953;8	47409;0;0;60;
$GPXUP;3649;06:58:25;0;49	60946;8	4743;0;0;61;
$GPXUP;3649;06:58:26;0;49	60938;8	4745;0;0;60;
$GPXUP;3649;06:58:27;0;49	60928;8	47469;0;0;61;
$GPXUP;3649;06:58:28;0;49	6092;8	47489;0;0;60;
$GPXUP;3649;06:58:29;0;49	6091;8	47508;0;0;60;
$GPXUP;3649;06:58:30;0;49	60901;8	47525;0;0;57;
$GPXUP;3649;06:58:31;0;49	60892;8	47543;0;0;55;
$GPXUP;3649;06:58:32;0;49	60887;8	47562;0;0;55;
$GPXUP;3649;06:58:33;0;49	60884;8	47583;0;0;55;
$GPXUP;3649;06:58:34;0;49	60886;8	47604;0;0;52;
$GPXUP;3649;06:58:35;0;49	6089;8	47623;0;0;53;
$GPXUP;3649;06:58:36;0;49	60896;8	47641;0;0;55;
$GPXUP;3649;06:58:37;0;49	60903;8	4766;0;0;54;
$GPXUP;3649;06:58:38;0;49	6091;8	47677;0;0;52;
$GPXUP;3649;06:58:39;0;49	60918;8	47693;0;0;52;
$GPXUP;3649;06:58:40;0;49	60927;8	47708;0;0;54;
$GPXUP;3649;06:58:41;0;49	60937;8	47723;0;0;54;
$GPXUP;3649;06:58:42;0;49	60945;8	47738;0;0;54;
$GPXUP;3649;06:58:43;0;49	60954;8	47755;0;0;54;
$GPXUP;3649;06:58:44;0;49	60963;8	4777;0;0;54;
$GPXUP;3649;06:58:45;0;49	60973;8	47785;0;0;55;
$GPXUP;3649;06:58:46;0;49	60983;8	47799;0;0;55;
$GPXUP;3649;06:58:47;0;49	60994;8	47812;0;0;54;
$GPXUP;3649;06:58:48;0;49	61005;8	47824;0;0;54;
$GPXUP;3649;06:58:49;0;49	61016;8	47837;0;0;54;
$GPXUP;3649;06:58:50;0;49	61026;8	47848;0;0;52;
$GPXUP;3649;06:58:51;0;49	61038;8	47858;0;0;53;
$GPXUP;3649;06:58:52;0;49	61051;8	47864;0;0;53;
$GPXUP;3649;06:58:53;0;49	61063;8	4787;0;0;52;
$GPXUP;3649;06:58:54;0;49	61075;8	47878;0;0;51;
$GPXUP;3649;06:58:55;0;49	61085;8	47889;0;0;52;
$GPXUP;3649;06:58:56;0;49	61096;8	479;0;0;51;
$GPXUP;3649;06:58:57;0;49	61107;8	47911;0;0;51;
$GPXUP;3649;06:58:58;0;49	61118;8	4792;0;0;51;
$GPXUP;3649;06:58:59;0;49	6113;8	47926;0;0;49;
$GPXUP;3649;06:59:00;0;49	61142;8	47929;0;0;49;
$GPXUP;3649;06:59:01;0;49	61154;8	47933;0;0;50;
$GPXUP;3649;06:59:02;0;49	61166;8	47936;0;0;49;
$GPXUP;3649;06:59:03;0;49	61178;8	47936;0;0;49;
$GPXUP;3649;06:59:04;0;49	6119;8	47936;0;0;49;
$GPXUP;3649;06:59:05;0;49	61203;8	47937;0;0;49;
$GPXUP;3649;06:59:06;0;49	61215;8	47939;0;0;49;
$GPXUP;3649;06:59:07;0;49	61227;8	47941;0;0;49;
$GPXUP;3649;06:59:08;0;49	61239;8	47943;0;0;47;
$GPXUP;3649;06:59:09;0;49	61252;8	47945;0;0;49;
$GPXUP;3649;06:59:10;0;49	61264;8	47946;0;0;50;
$GPXUP;3649;06:59:11;0;49	61277;8	47948;0;0;52;
$GPXUP;3649;06:59:12;0;49	6129;8	4795;0;0;51;
$GPXUP;3649;06:59:13;0;49	61302;8	47955;0;0;52;
$GPXUP;3649;06:59:14;0;49	61315;8	47958;0;0;53;
$GPXUP;3649;06:59:15;0;49	61328;8	47962;0;0;53;
$GPXUP;3649;06:59:16;0;49	61342;8	47964;0;0;55;
$GPXUP;3649;06:59:17;0;49	61355;8	47968;0;0;55;
$GPXUP;3649;06:59:18;0;49	61368;8	47974;0;0;53;
$GPXUP;3649;06:59:19;0;49	6138;8	47984;0;0;52;
$GPXUP;3649;06:59:20;0;49	6139;8	47996;0;0;51;
$GPXUP;3649;06:59:21;0;49	61401;8	48005;0;0;50;
$GPXUP;3649;06:59:22;0;49	61413;8	48011;0;0;52;
$GPXUP;3649;06:59:23;0;49	61425;8	48016;0;0;51;
$GPXUP;3649;06:59:24;0;49	61438;8	48023;0;0;51;
$GPXUP;3649;06:59:25;0;49	61449;8	48032;0;0;50;
$GPXUP;3649;06:59:26;0;49	61461;8	48041;0;0;49;
$GPXUP;3649;06:59:27;0;49	61471;8	48052;0;0;48;
$GPXUP;3649;06:59:28;0;49	6148;8	48062;0;0;47;
$GPXUP;3649;06:59:29;0;49	6149;8	48073;0;0;47;
$GPXUP;3649;06:59:30;0;49	615;8	48084;0;0;49;
$GPXUP;3649;06:59:31;0;49	61512;8	48092;0;0;52;
$GPXUP;3649;06:59:32;0;49	61524;8	48102;0;0;55;
$GPXUP;3649;06:59:33;0;49	61535;8	48115;0;0;57;
$GPXUP;3649;06:59:34;0;49	61544;8	48132;0;0;56;
$GPXUP;3649;06:59:35;0;49	61553;8	48149;0;0;57;
$GPXUP;3649;06:59:36;0;49	61564;8	48164;0;0;56;
$GPXUP;3649;06:59:37;0;49	61574;8	48176;0;0;54;
$GPXUP;3649;06:59:38;0;49	61586;8	48188;0;0;52;
$GPXUP;3649;06:59:39;0;49	61597;8	48196;0;0;49;
$GPXUP;3649;06:59:40;0;49	61608;8	48203;0;0;48;
$GPXUP;3649;06:59:41;0;49	61619;8	4821;0;0;48;
$GPXUP;3649;06:59:42;0;49	61631;8	48215;0;0;49;
$GPXUP;3649;06:59:43;0;49	61642;8	48217;0;0;48;
$GPXUP;3649;06:59:44;0;49	61654;8	4822;0;0;47;
$GPXUP;3649;06:59:45;0;49	61665;8	48224;0;0;47;
$GPXUP;3649;06:59:46;0;49	61677;8	48225;0;0;50;
$GPXUP;3649;06:59:47;0;49	6169;8	48222;0;0;57;
$GPXUP;3649;06:59:48;0;49	61703;8	48216;0;0;57;
$GPXUP;3649;06:59:49;0;49	61716;8	48206;0;0;57;
$GPXUP;3649;06:59:50;0;49	61729;8	48195;0;0;58;
$GPXUP;3649;06:59:51;0;49	61742;8	48184;0;0;59;
$GPXUP;3649;06:59:52;0;49	61755;8	48176;0;0;57;
$GPXUP;3649;06:59:53;0;49	61769;8	48174;0;0;53;
$GPXUP;3649;06:59:54;0;49	61782;8	48178;0;0;54;
$GPXUP;3649;06:59:55;0;49	61795;8	48184;0;0;54;
$GPXUP;3649;06:59:56;0;49	61808;8	4819;0;0;53;
$GPXUP;3649;06:59:57;0;49	6182;8	48195;0;0;53;
$GPXUP;3649;06:59:58;0;49	61834;8	48201;0;0;52;
$GPXUP;3649;06:59:59;0;49	61847;8	48205;0;0;53;
$GPXUP;3649;07:00:00;0;49	6186;8	48208;0;0;53;
$GPXUP;3649;07:00:01;0;49	61873;8	4821;0;0;54;
$GPXUP;3649;07:00:02;0;49	61886;8	48214;0;0;53;
$GPXUP;3649;07:00:03;0;49	61898;8	48221;0;0;54;
$GPXUP;3649;07:00:04;0;49	61912;8	48227;0;0;55;
$GPXUP;3649;07:00:05;0;49	61925;8	48234;0;0;55;
$GPXUP;3649;07:00:06;0;49	61938;8	48241;0;0;54;
$GPXUP;3649;07:00:07;0;49	6195;8	48249;0;0;51;
$GPXUP;3649;07:00:08;0;49	61962;8	48256;0;0;51;
$GPXUP;3649;07:00:09;0;49	61974;8	48263;0;0;52;
$GPXUP;3649;07:00:10;0;49	61987;8	48269;0;0;53;
$GPXUP;3649;07:00:11;0;49	61999;8	48276;0;0;52;
$GPXUP;3649;07:00:12;0;49	62012;8	4828;0;0;51;
$GPXUP;3649;07:00:13;0;49	62024;8	48282;0;0;49;
$GPXUP;3649;07:00:14;0;49	62037;8	48284;0;0;49;
$GPXUP;3649;07:00:15;0;49	62049;8	48285;0;0;49;
$GPXUP;3649;07:00:16;0;49	62061;8	48283;0;0;50;
$GPXUP;3649;07:00:17;0;49	62072;8	48278;0;0;48;
$GPXUP;3649;07:00:18;0;49	62084;8	48275;0;0;45;
$GPXUP;3649;07:00:19;0;49	62095;8	48275;0;0;46;
$GPXUP;3649;07:00:20;0;49	62106;8	48276;0;0;45;
$GPXUP;3649;07:00:21;0;49	62118;8	4828;0;0;47;
$GPXUP;3649;07:00:22;0;49	62129;8	48286;0;0;50;
$GPXUP;3649;07:00:23;0;49	6214;8	48295;0;0;52;
$GPXUP;3649;07:00:24;0;49	62151;8	48307;0;0;52;
$GPXUP;3649;07:00:25;0;49	62161;8	48319;0;0;53;
$GPXUP;3649;07:00:26;0;49	62171;8	48332;0;0;52;
$GPXUP;3649;07:00:27;0;49	62183;8	48343;0;0;54;
$GPXUP;3649;07:00:28;0;49	62196;8	4835;0;0;53;
$GPXUP;3649;07:00:29;0;49	62209;8	48356;0;0;53;
$GPXUP;3649;07:00:30;0;49	62221;8	48364;0;0;52;
$GPXUP;3649;07:00:31;0;49	62232;8	48374;0;0;56;
$GPXUP;3649;07:00:32;0;49	62246;8	48383;0;0;61;
$GPXUP;3649;07:00:33;0;49	62261;8	4839;0;0;61;
$GPXUP;3649;07:00:34;0;49	62275;8	48393;0;0;60;
$GPXUP;3649;07:00:35;0;49	6229;8	48393;0;0;59;
$GPXUP;3649;07:00:36;0;49	62306;8	48393;0;0;59;
$GPXUP;3649;07:00:37;0;49	6232;8	48394;0;0;57;
$GPXUP;3649;07:00:38;0;49	62334;8	48397;0;0;57;
$GPXUP;3649;07:00:39;0;49	62348;8	484;0;0;56;
$GPXUP;3649;07:00:40;0;49	62362;8	48405;0;0;56;
$GPXUP;3649;07:00:41;0;49	62375;8	48412;0;0;56;
$GPXUP;3649;07:00:42;0;49	62389;8	4842;0;0;58;
$GPXUP;3649;07:00:43;0;49	62402;8	48431;0;0;58;
$GPXUP;3649;07:00:44;0;49	62414;8	48444;0;0;59;
$GPXUP;3649;07:00:45;0;49	62426;8	48458;0;0;58;
$GPXUP;3649;07:00:46;0;49	62436;8	48474;0;0;58;
$GPXUP;3649;07:00:47;0;49	62446;8	4849;0;0;57;
$GPXUP;3649;07:00:48;0;49	62455;8	48508;0;0;57;
$GPXUP;3649;07:00:49;0;49	62465;8	48522;0;0;55;
$GPXUP;3649;07:00:50;0;49	62476;8	48536;0;0;55;
$GPXUP;3649;07:00:51;0;49	62488;8	48545;0;0;55;
$GPXUP;3649;07:00:52;0;49	62501;8	48553;0;0;52;
$GPXUP;3649;07:00:53;0;49	62513;8	48561;0;0;52;
$GPXUP;3649;07:00:54;0;49	62524;8	48569;0;0;52;
$GPXUP;3649;07:00:55;0;49	62536;8	48578;0;0;52;
$GPXUP;3649;07:00:56;0;49	62547;8	48587;0;0;54;
$GPXUP;3649;07:00:57;0;49	6256;8	48592;0;0;54;
$GPXUP;3649;07:00:58;0;49	62573;8	48594;0;0;54;
$GPXUP;3649;07:00:59;0;49	62587;8	48593;0;0;53;
$GPXUP;3649;07:01:00;0;49	626;8	48591;0;0;55;
$GPXUP;3649;07:01:01;0;49	62614;8	4859;0;0;55;
$GPXUP;3649;07:01:02;0;49	62627;8	4859;0;0;52;
$GPXUP;3649;07:01:03;0;49	6264;8	48593;0;0;51;
$GPXUP;3649;07:01:04;0;49	62652;8	48596;0;0;51;
$GPXUP;3649;07:01:05;0;49	62666;8	48595;0;0;55;
$GPXUP;3649;07:01:06;0;49	62679;8	48593;0;0;54;
$GPXUP;3649;07:01:07;0;49	62692;8	48591;0;0;52;
$GPXUP;3649;07:01:08;0;49	62705;8	48592;0;0;50;
$GPXUP;3649;07:01:09;0;49	62718;8	48595;0;0;49;
$GPXUP;3649;07:01:10;0;49	62729;8	48602;0;0;52;
$GPXUP;3649;07:01:11;0;49	62741;8	4861;0;0;53;
$GPXUP;3649;07:01:12;0;49	62751;8	48623;0;0;54;
$GPXUP;3649;07:01:13;0;49	62761;8	48638;0;0;55;
$GPXUP;3649;07:01:14;0;49	6277;8	48653;0;0;55;
$GPXUP;3649;07:01:15;0;49	6278;8	48669;0;0;55;
$GPXUP;3649;07:01:16;0;49	62789;8	48685;0;0;55;
$GPXUP;3649;07:01:17;0;49	62799;8	48701;0;0;57;
$GPXUP;3649;07:01:18;0;49	62809;8	48716;0;0;57;
$GPXUP;3649;07:01:19;0;49	62818;8	48734;0;0;57;
$GPXUP;3649;07:01:20;0;49	62824;8	48754;0;0;55;
$GPXUP;3649;07:01:21;0;49	62832;8	4877;0;0;53;
$GPXUP;3649;07:01:22;0;49	62841;8	48783;0;0;50;
$GPXUP;3649;07:01:23;0;49	62852;8	48793;0;0;50;
$GPXUP;3649;07:01:24;0;49	62863;8	48801;0;0;50;
$GPXUP;3649;07:01:25;0;49	62875;8	48807;0;0;50;
$GPXUP;3649;07:01:26;0;49	62887;8	48812;0;0;51;
$GPXUP;3649;07:01:27;0;49	629;8	48816;0;0;51;
$GPXUP;3649;07:01:28;0;49	62913;8	4882;0;0;52;
$GPXUP;3649;07:01:29;0;49	62925;8	48826;0;0;53;
$GPXUP;3649;07:01:30;0;49	62938;8	48834;0;0;54;
$GPXUP;3649;07:01:31;0;49	6295;8	48842;0;0;54;
$GPXUP;3649;07:01:32;0;49	62962;8	48853;0;0;56;
$GPXUP;3649;07:01:33;0;49	62973;8	48867;0;0;55;
$GPXUP;3649;07:01:34;0;49	62982;8	48882;0;0;54;
$GPXUP;3649;07:01:35;0;49	62991;8	48898;0;0;53;
$GPXUP;3649;07:01:36;0;49	63001;8	48911;0;0;53;
$GPXUP;3649;07:01:37;0;49	6301;8	48926;0;0;53;
$GPXUP;3649;07:01:38;0;49	63017;8	48944;0;0;53;
$GPXUP;3649;07:01:39;0;49	63022;8	48963;0;0;54;
$GPXUP;3649;07:01:40;0;49	63026;8	48982;0;0;55;
$GPXUP;3649;07:01:41;0;49	63029;8	49004;0;0;57;
$GPXUP;3649;07:01:42;0;49	63031;8	49026;0;0;58;
$GPXUP;3649;07:01:43;0;49	63035;8	49048;0;0;54;
$GPXUP;3649;07:01:44;0;49	63041;8	49066;0;0;53;
$GPXUP;3649;07:01:45;0;49	63049;8	49082;0;0;53;
$GPXUP;3649;07:01:46;0;49	63057;8	49099;0;0;55;
$GPXUP;3649;07:01:47;0;49	63066;8	49115;0;0;55;
$GPXUP;3649;07:01:48;0;49	63075;8	49131;0;0;54;
$GPXUP;3649;07:01:49;0;49	63084;8	49146;0;0;53;
$GPXUP;3649;07:01:50;0;49	63093;8	49161;0;0;51;
$GPXUP;3649;07:01:51;0;49	63102;8	49175;0;0;51;
$GPXUP;3649;07:01:52;0;49	63111;8	49189;0;0;50;
$GPXUP;3649;07:01:53;0;49	6312;8	49202;0;0;51;
$GPXUP;3649;07:01:54;0;49	63131;8	49214;0;0;53;
$GPXUP;3649;07:01:55;0;49	63141;8	49224;0;0;52;
$GPXUP;3649;07:01:56;0;49	63152;8	49235;0;0;51;
$GPXUP;3649;07:01:57;0;49	63163;8	49244;0;0;51;
$GPXUP;3649;07:01:58;0;49	63175;8	49251;0;0;49;
$GPXUP;3649;07:01:59;0;49	63187;8	49254;0;0;49;
$GPXUP;3649;07:02:00;0;49	63199;8	49256;0;0;49;
$GPXUP;3649;07:02:01;0;49	63211;8	49256;0;0;47;
$GPXUP;3649;07:02:02;0;49	63223;8	49253;0;0;49;
$GPXUP;3649;07:02:03;0;49	63235;8	4925;0;0;50;
$GPXUP;3649;07:02:04;0;49	63248;8	49244;0;0;51;
$GPXUP;3649;07:02:05;0;49	6326;8	49238;0;0;49;
$GPXUP;3649;07:02:06;0;49	63272;8	49231;0;0;50;
$GPXUP;3649;07:02:07;0;49	63284;8	49226;0;0;50;
$GPXUP;3649;07:02:08;0;49	63296;8	49222;0;0;49;
$GPXUP;3649;07:02:09;0;49	63309;8	49222;0;0;51;
$GPXUP;3649;07:02:10;0;49	63321;8	49225;0;0;50;
$GPXUP;3649;07:02:11;0;49	63334;8	4923;0;0;48;
$GPXUP;3649;07:02:12;0;49	63346;8	49232;0;0;48;
$GPXUP;3649;07:02:13;0;49	63358;8	49235;0;0;50;
$GPXUP;3649;07:02:14;0;49	63371;8	49234;0;0;54;
$GPXUP;3649;07:02:15;0;49	63384;8	49232;0;0;53;
$GPXUP;3649;07:02:16;0;49	63397;8	49228;0;0;51;
$GPXUP;3649;07:02:17;0;49	63409;8	49223;0;0;52;
$GPXUP;3649;07:02:18;0;49	63422;8	49219;0;0;53;
$GPXUP;3649;07:02:19;0;49	63436;8	49216;0;0;53;
$GPXUP;3649;07:02:20;0;49	63448;8	49213;0;0;53;
$GPXUP;3649;07:02:21;0;49	63462;8	4921;0;0;54;
$GPXUP;3649;07:02:22;0;49	63475;8	49207;0;0;53;
$GPXUP;3649;07:02:23;0;49	63488;8	49206;0;0;51;
$GPXUP;3649;07:02:24;0;49	635;8	49206;0;0;49;
$GPXUP;3649;07:02:25;0;49	63513;8	49209;0;0;51;
$GPXUP;3649;07:02:26;0;49	63525;8	49213;0;0;51;
$GPXUP;3649;07:02:27;0;49	63538;8	49219;0;0;52;
$GPXUP;3649;07:02:28;0;49	6355;8	49226;0;0;53;
$GPXUP;3649;07:02:29;0;49	63562;8	49234;0;0;51;
$GPXUP;3649;07:02:30;0;49	63574;8	49242;0;0;51;
$GPXUP;3649;07:02:31;0;49	63586;8	4925;0;0;51;
$GPXUP;3649;07:02:32;0;49	63597;8	49262;0;0;52;
$GPXUP;3649;07:02:33;0;49	63608;8	49272;0;0;52;
$GPXUP;3649;07:02:34;0;49	63619;8	49278;0;0;50;
$GPXUP;3649;07:02:35;0;49	63632;8	49282;0;0;49;
$GPXUP;3649;07:02:36;0;49	63643;8	49286;0;0;49;
$GPXUP;3649;07:02:37;0;49	63656;8	49289;0;0;49;
$GPXUP;3649;07:02:38;0;49	63668;8	49292;0;0;51;
$GPXUP;3649;07:02:39;0;49	63681;8	49297;0;0;50;
$GPXUP;3649;07:02:40;0;49	63692;8	49306;0;0;50;
$GPXUP;3649;07:02:41;0;49	63703;8	49317;0;0;54;
$GPXUP;3649;07:02:42;0;49	63714;8	49329;0;0;53;
$GPXUP;3649;07:02:43;0;49	63723;8	49344;0;0;56;
$GPXUP;3649;07:02:44;0;49	63732;8	49364;0;0;64;
$GPXUP;3649;07:02:45;0;49	6374;8	49386;0;0;68;
$GPXUP;3649;07:02:46;0;49	63746;8	4941;0;0;65;
$GPXUP;3649;07:02:47;0;49	63752;8	49433;0;0;64;
$GPXUP;3649;07:02:48;0;49	63754;8	49458;0;0;60;
$GPXUP;3649;07:02:49;0;49	63756;8	4948;0;0;60;
$GPXUP;3649;07:02:50;0;49	63758;8	49504;0;0;59;
$GPXUP;3649;07:02:51;0;49	63763;8	49524;0;0;59;
$GPXUP;3649;07:02:52;0;49	6377;8	49545;0;0;59;
$GPXUP;3649;07:02:53;0;49	63778;8	49564;0;0;59;
$GPXUP;3649;07:02:54;0;49	63785;8	49584;0;0;58;
$GPXUP;3649;07:02:55;0;49	6379;8	49603;0;0;56;
$GPXUP;3649;07:02:56;0;49	63796;8	49622;0;0;54;
$GPXUP;3649;07:02:57;0;49	63803;8	4964;0;0;53;
$GPXUP;3649;07:02:58;0;49	63811;8	49655;0;0;53;
$GPXUP;3649;07:02:59;0;49	63821;8	49668;0;0;54;
$GPXUP;3649;07:03:00;0;49	63831;8	49682;0;0;53;
$GPXUP;3649;07:03:01;0;49	63841;8	49696;0;0;53;
$GPXUP;3649;07:03:02;0;49	63852;8	49707;0;0;52;
$GPXUP;3649;07:03:03;0;49	63864;8	49715;0;0;52;
$GPXUP;3649;07:03:04;0;49	63876;8	49721;0;0;51;
$GPXUP;3649;07:03:05;0;49	63887;8	49729;0;0;50;
$GPXUP;3649;07:03:06;0;49	639;8	49736;0;0;55;
$GPXUP;3649;07:03:07;0;49	63913;8	49741;0;0;54;
$GPXUP;3649;07:03:08;0;49	63926;8	49744;0;0;56;
$GPXUP;3649;07:03:09;0;49	6394;8	49747;0;0;55;
$GPXUP;3649;07:03:10;0;49	63953;8	4975;0;0;53;
$GPXUP;3649;07:03:11;0;49	63966;8	49755;0;0;54;
$GPXUP;3649;07:03:12;0;49	63979;8	49764;0;0;54;
$GPXUP;3649;07:03:13;0;49	6399;8	49775;0;0;54;
$GPXUP;3649;07:03:14;0;49	64001;8	49787;0;0;52;
$GPXUP;3649;07:03:15;0;49	64011;8	49801;0;0;53;
$GPXUP;3649;07:03:16;0;49	64021;8	49815;0;0;54;
$GPXUP;3649;07:03:17;0;49	6403;8	49829;0;0;54;
$GPXUP;3649;07:03:18;0;49	64039;8	49846;0;0;55;
$GPXUP;3649;07:03:19;0;49	64047;8	49864;0;0;56;
$GPXUP;3649;07:03:20;0;49	64054;8	49881;0;0;54;
$GPXUP;3649;07:03:21;0;49	64063;8	49897;0;0;55;
$GPXUP;3649;07:03:22;0;49	64073;8	49913;0;0;57;
$GPXUP;3649;07:03:23;0;49	64083;8	49929;0;0;57;
$GPXUP;3649;07:03:24;0;49	64093;8	49944;0;0;57;
$GPXUP;3649;07:03:25;0;49	64103;8	4996;0;0;55;
$GPXUP;3649;07:03:26;0;49	64113;8	49975;0;0;53;
$GPXUP;3649;07:03:27;0;49	64122;8	49988;0;0;53;
$GPXUP;3649;07:03:28;0;49	64132;8	50002;0;0;54;
$GPXUP;3649;07:03:29;0;49	64143;8	50015;0;0;56;
$GPXUP;3649;07:03:30;0;49	64154;8	50029;0;0;57;
$GPXUP;3649;07:03:31;0;49	64165;8	50044;0;0;57;
$GPXUP;3649;07:03:32;0;49	64177;8	50055;0;0;59;
$GPXUP;3649;07:03:33;0;49	64191;8	50062;0;0;56;
$GPXUP;3649;07:03:34;0;49	64204;8	50068;0;0;55;
$GPXUP;3649;07:03:35;0;49	64218;8	50073;0;0;54;
$GPXUP;3649;07:03:36;0;49	64232;8	50074;0;0;57;
$GPXUP;3649;07:03:37;0;49	64247;8	50073;0;0;59;
$GPXUP;3649;07:03:38;0;49	64262;8	50073;0;0;59;
$GPXUP;3649;07:03:39;0;49	64277;8	50073;0;0;60;
$GPXUP;3649;07:03:40;0;49	64291;8	50076;0;0;58;
$GPXUP;3649;07:03:41;0;49	64305;8	50083;0;0;57;
$GPXUP;3649;07:03:42;0;49	64318;8	50091;0;0;56;
$GPXUP;3649;07:03:43;0;49	64331;8	50098;0;0;55;
$GPXUP;3649;07:03:44;0;49	64343;8	50107;0;0;53;
$GPXUP;3649;07:03:45;0;49	64355;8	50115;0;0;54;
$GPXUP;3649;07:03:46;0;49	64368;8	50122;0;0;53;
$GPXUP;3649;07:03:47;0;49	64381;8	50127;0;0;55;
$GPXUP;3649;07:03:48;0;49	64394;8	5013;0;0;55;
$GPXUP;3649;07:03:49;0;49	64407;8	50132;0;0;54;
$GPXUP;3649;07:03:50;0;49	64421;8	50134;0;0;52;
$GPXUP;3649;07:03:51;0;49	64434;8	50137;0;0;55;
$GPXUP;3649;07:03:52;0;49	64448;8	50144;0;0;57;
$GPXUP;3649;07:03:53;0;49	6446;8	50153;0;0;55;
$GPXUP;3649;07:03:54;0;49	64473;8	50163;0;0;55;
$GPXUP;3649;07:03:55;0;49	64485;8	50172;0;0;56;
$GPXUP;3649;07:03:56;0;49	64497;8	50185;0;0;59;
$GPXUP;3649;07:03:57;0;49	64508;8	50199;0;0;59;
$GPXUP;3649;07:03:58;0;49	64519;8	50214;0;0;59;
$GPXUP;3649;07:03:59;0;49	6453;8	50229;0;0;58;
$GPXUP;3649;07:04:00;0;49	64541;8	50243;0;0;57;
$GPXUP;3649;07:04:01;0;49	64553;8	50253;0;0;55;
$GPXUP;3649;07:04:02;0;49	64566;8	50263;0;0;55;
$GPXUP;3649;07:04:03;0;49	64576;8	50274;0;0;53;
$GPXUP;3649;07:04:04;0;49	64585;8	5029;0;0;53;
$GPXUP;3649;07:04:05;0;49	64595;8	50305;0;0;54;
$GPXUP;3649;07:04:06;0;49	64606;8	50316;0;0;51;
$GPXUP;3649;07:04:07;0;49	64617;8	50322;0;0;49;
$GPXUP;3649;07:04:08;0;49	64629;8	50328;0;0;50;
$GPXUP;3649;07:04:09;0;49	6464;8	50336;0;0;51;
$GPXUP;3649;07:04:10;0;49	64652;8	50346;0;0;54;
$GPXUP;3649;07:04:11;0;49	64663;8	50359;0;0;54;
$GPXUP;3649;07:04:12;0;49	64673;8	50373;0;0;56;
$GPXUP;3649;07:04:13;0;49	64684;8	50388;0;0;54;
$GPXUP;3649;07:04:14;0;49	64694;8	50401;0;0;55;
$GPXUP;3649;07:04:15;0;49	64705;8	50414;0;0;56;
$GPXUP;3649;07:04:16;0;49	64717;8	50427;0;0;55;
$GPXUP;3649;07:04:17;0;49	64728;8	5044;0;0;54;
$GPXUP;3649;07:04:18;0;49	64738;8	50452;0;0;52;
$GPXUP;3649;07:04:19;0;49	64748;8	50465;0;0;50;
$GPXUP;3649;07:04:20;0;49	64758;8	50476;0;0;51;
$GPXUP;3649;07:04:21;0;49	6477;8	50484;0;0;49;
$GPXUP;3649;07:04:22;0;49	64781;8	50492;0;0;51;
$GPXUP;3649;07:04:23;0;49	64792;8	50502;0;0;54;
$GPXUP;3649;07:04:24;0;49	64803;8	50514;0;0;54;
$GPXUP;3649;07:04:25;0;49	64814;8	50528;0;0;55;
$GPXUP;3649;07:04:26;0;49	64824;8	50542;0;0;56;
$GPXUP;3649;07:04:27;0;49	64836;8	50556;0;0;55;
$GPXUP;3649;07:04:28;0;49	64847;8	50567;0;0;54;
$GPXUP;3649;07:04:29;0;49	64859;8	50577;0;0;54;
$GPXUP;3649;07:04:30;0;49	64871;8	50587;0;0;53;
$GPXUP;3649;07:04:31;0;49	64882;8	50599;0;0;54;
$GPXUP;3649;07:04:32;0;49	64892;8	50613;0;0;56;
$GPXUP;3649;07:04:33;0;49	64902;8	50628;0;0;55;
$GPXUP;3649;07:04:34;0;49	64911;8	50645;0;0;57;
$GPXUP;3649;07:04:35;0;49	64921;8	50662;0;0;57;
$GPXUP;3649;07:04:36;0;49	6493;8	50679;0;0;57;
$GPXUP;3649;07:04:37;0;49	64941;8	50692;0;0;55;
$GPXUP;3649;07:04:38;0;49	64952;8	50702;0;0;53;
$GPXUP;3649;07:04:39;0;49	64964;8	5071;0;0;52;
$GPXUP;3649;07:04:40;0;49	64976;8	50718;0;0;51;
$GPXUP;3649;07:04:41;0;49	64986;8	50726;0;0;52;
$GPXUP;3649;07:04:42;0;49	64998;8	50736;0;0;53;
$GPXUP;3649;07:04:43;0;49	65009;8	50746;0;0;51;
$GPXUP;3649;07:04:44;0;49	65021;8	50755;0;0;55;
$GPXUP;3649;07:04:45;0;49	65034;8	50761;0;0;54;
$GPXUP;3649;07:04:46;0;49	65047;8	50767;0;0;55;
$GPXUP;3649;07:04:47;0;49	6506;8	50774;0;0;54;
$GPXUP;3649;07:04:48;0;49	65072;8	50782;0;0;56;
$GPXUP;3649;07:04:49;0;49	65084;8	50792;0;0;54;
$GPXUP;3649;07:04:50;0;49	65097;8	508;0;0;53;
$GPXUP;3649;07:04:51;0;49	65109;8	50808;0;0;52;
$GPXUP;3649;07:04:52;0;49	6512;8	50815;0;0;53;
$GPXUP;3649;07:04:53;0;49	65133;8	50824;0;0;54;
$GPXUP;3649;07:04:54;0;49	65145;8	50832;0;0;54;
$GPXUP;3649;07:04:55;0;49	65157;8	50838;0;0;52;
$GPXUP;3649;07:04:56;0;49	6517;8	50844;0;0;51;
$GPXUP;3649;07:04:57;0;49	65182;8	50849;0;0;51;
$GPXUP;3649;07:04:58;0;49	65195;8	50849;0;0;52;
$GPXUP;3649;07:04:59;0;49	65208;8	5085;0;0;54;
$GPXUP;3649;07:05:00;0;49	65221;8	50853;0;0;53;
$GPXUP;3649;07:05:01;0;49	65234;8	50858;0;0;53;
$GPXUP;3649;07:05:02;0;49	65247;8	50862;0;0;53;
$GPXUP;3649;07:05:03;0;49	6526;8	50867;0;0;55;
$GPXUP;3649;07:05:04;0;49	65273;8	50871;0;0;55;
$GPXUP;3649;07:05:05;0;49	65287;8	50876;0;0;55;
$GPXUP;3649;07:05:06;0;49	653;8	50882;0;0;55;
$GPXUP;3649;07:05:07;0;49	65313;8	5089;0;0;55;
$GPXUP;3649;07:05:08;0;49	65326;8	50896;0;0;54;
$GPXUP;3649;07:05:09;0;49	6534;8	509;0;0;56;
$GPXUP;3649;07:05:10;0;49	65355;8	50904;0;0;58;
$GPXUP;3649;07:05:11;0;49	65369;8	50906;0;0;56;
$GPXUP;3649;07:05:12;0;49	65383;8	50907;0;0;55;
$GPXUP;3649;07:05:13;0;49	65396;8	50908;0;0;54;
$GPXUP;3649;07:05:14;0;49	6541;8	5091;0;0;53;
$GPXUP;3649;07:05:15;0;49	65424;8	50915;0;0;53;
$GPXUP;3649;07:05:16;0;49	65436;8	50922;0;0;55;
$GPXUP;3649;07:05:17;0;49	6545;8	50931;0;0;56;
$GPXUP;3649;07:05:18;0;49	65462;8	5094;0;0;55;
$GPXUP;3649;07:05:19;0;49	65475;8	50947;0;0;54;
$GPXUP;3649;07:05:20;0;49	65488;8	50953;0;0;54;
$GPXUP;3649;07:05:21;0;49	65501;8	50957;0;0;52;
$GPXUP;3649;07:05:22;0;49	65514;8	50959;0;0;51;
$GPXUP;3649;07:05:23;0;49	65527;8	50964;0;0;51;
$GPXUP;3649;07:05:24;0;49	65539;8	50972;0;0;53;
$GPXUP;3649;07:05:25;0;49	65551;8	50982;0;0;53;
$GPXUP;3649;07:05:26;0;49	65562;8	50992;0;0;54;
$GPXUP;3649;07:05:27;0;49	65575;8	51002;0;0;54;
$GPXUP;3649;07:05:28;0;49	65588;8	51009;0;0;55;
$GPXUP;3649;07:05:29;0;49	656;8	51014;0;0;53;
$GPXUP;3649;07:05:30;0;49	65613;8	51021;0;0;52;
$GPXUP;3649;07:05:31;0;49	65625;8	5103;0;0;51;
$GPXUP;3649;07:05:32;0;49	65636;8	51041;0;0;51;
$GPXUP;3649;07:05:33;0;49	65646;8	51052;0;0;51;
$GPXUP;3649;07:05:34;0;49	65656;8	51065;0;0;52;
$GPXUP;3649;07:05:35;0;49	65666;8	51077;0;0;53;
$GPXUP;3649;07:05:36;0;49	65677;8	5109;0;0;53;
$GPXUP;3649;07:05:37;0;49	65688;8	51104;0;0;55;
$GPXUP;3649;07:05:38;0;49	65699;8	51115;0;0;53;
$GPXUP;3649;07:05:39;0;49	6571;8	51126;0;0;53;
$GPXUP;3649;07:05:40;0;49	6572;8	5114;0;0;52;
$GPXUP;3649;07:05:41;0;49	65731;8	5115;0;0;53;
$GPXUP;3649;07:05:42;0;49	65743;8	5116;0;0;53;
$GPXUP;3649;07:05:43;0;49	65755;8	5117;0;0;54;
$GPXUP;3649;07:05:44;0;49	65766;8	51181;0;0;55;
$GPXUP;3649;07:05:45;0;49	65778;8	51193;0;0;56;
$GPXUP;3649;07:05:46;0;49	6579;8	51202;0;0;56;
$GPXUP;3649;07:05:47;0;49	65804;8	5121;0;0;56;
$GPXUP;3649;07:05:48;0;49	65818;8	51216;0;0;57;
$GPXUP;3649;07:05:49;0;49	65831;8	51223;0;0;58;
$GPXUP;3649;07:05:50;0;49	65845;8	51228;0;0;57;
$GPXUP;3649;07:05:51;0;49	6586;8	51231;0;0;57;
$GPXUP;3649;07:05:52;0;49	65874;8	51232;0;0;55;
$GPXUP;3649;07:05:53;0;49	65888;8	51232;0;0;54;
$GPXUP;3649;07:05:54;0;49	65901;8	51235;0;0;55;
$GPXUP;3649;07:05:55;0;49	65914;8	51242;0;0;56;
$GPXUP;3649;07:05:56;0;49	65928;8	5125;0;0;57;
$GPXUP;3649;07:05:57;0;49	65941;8	5126;0;0;57;
$GPXUP;3649;07:05:58;0;49	65953;8	51269;0;0;56;
$GPXUP;3649;07:05:59;0;49	65965;8	51279;0;0;55;
$GPXUP;3649;07:06:00;0;49	65977;8	5129;0;0;53;
$GPXUP;3649;07:06:01;0;49	65989;8	513;0;0;53;
$GPXUP;3649;07:06:02;0;49	66001;8	51308;0;0;52;
$GPXUP;3649;07:06:03;0;49	66013;8	51314;0;0;52;
$GPXUP;3649;07:06:04;0;49	66026;8	51319;0;0;53;
$GPXUP;3649;07:06:05;0;49	66039;8	51323;0;0;54;
$GPXUP;3649;07:06:06;0;49	66052;8	51326;0;0;54;
$GPXUP;3649;07:06:07;0;49	66064;8	5133;0;0;52;
$GPXUP;3649;07:06:08;0;49	66077;8	51335;0;0;53;
$GPXUP;3649;07:06:09;0;49	6609;8	51342;0;0;53;
$GPXUP;3649;07:06:10;0;49	66101;8	51351;0;0;54;
$GPXUP;3649;07:06:11;0;49	66114;8	51356;0;0;57;
$GPXUP;3649;07:06:12;0;49	66129;8	51358;0;0;57;
$GPXUP;3649;07:06:13;0;49	66143;8	5136;0;0;54;
$GPXUP;3649;07:06:14;0;49	66155;8	51367;0;0;52;
$GPXUP;3649;07:06:15;0;49	66167;8	51376;0;0;51;
$GPXUP;3649;07:06:16;0;49	66178;8	51387;0;0;52;
$GPXUP;3649;07:06:17;0;49	66188;8	51401;0;0;50;
$GPXUP;3649;07:06:18;0;49	66196;8	51415;0;0;51;
$GPXUP;3649;07:06:19;0;49	66205;8	5143;0;0;50;
$GPXUP;3649;07:06:20;0;49	66215;8	51442;0;0;49;
$GPXUP;3649;07:06:21;0;49	66227;8	51449;0;0;52;
$GPXUP;3649;07:06:22;0;49	6624;8	51453;0;0;54;
$GPXUP;3649;07:06:23;0;49	66254;8	51459;0;0;57;
$GPXUP;3649;07:06:24;0;49	66267;8	51467;0;0;56;
$GPXUP;3649;07:06:25;0;49	66279;8	51479;0;0;56;
$GPXUP;3649;07:06:26;0;49	6629;8	51492;0;0;56;
$GPXUP;3649;07:06:27;0;49	66301;8	51505;0;0;54;
$GPXUP;3649;07:06:28;0;49	66311;8	51518;0;0;52;
$GPXUP;3649;07:06:29;0;49	66321;8	51532;0;0;52;
$GPXUP;3649;07:06:30;0;49	66331;8	51545;0;0;52;
$GPXUP;3649;07:06:31;0;49	66342;8	51556;0;0;52;
$GPXUP;3649;07:06:32;0;49	66353;8	51567;0;0;53;
$GPXUP;3649;07:06:33;0;49	66363;8	5158;0;0;54;
$GPXUP;3649;07:06:34;0;49	66374;8	51595;0;0;55;
$GPXUP;3649;07:06:35;0;49	66385;8	51607;0;0;57;
$GPXUP;3649;07:06:36;0;49	66397;8	51617;0;0;56;
$GPXUP;3649;07:06:37;0;49	6641;8	51626;0;0;53;
$GPXUP;3649;07:06:38;0;49	66422;8	51631;0;0;53;
$GPXUP;3649;07:06:39;0;49	66435;8	51636;0;0;52;
$GPXUP;3649;07:06:40;0;49	66448;8	51642;0;0;54;
$GPXUP;3649;07:06:41;0;49	66461;8	51647;0;0;55;
$GPXUP;3649;07:06:42;0;49	66475;8	51652;0;0;56;
$GPXUP;3649;07:06:43;0;49	66488;8	51656;0;0;55;
$GPXUP;3649;07:06:44;0;49	66502;8	51662;0;0;55;
$GPXUP;3649;07:06:45;0;49	66514;8	5167;0;0;51;
$GPXUP;3649;07:06:46;0;49	66525;8	5168;0;0;54;
$GPXUP;3649;07:06:47;0;49	66537;8	51691;0;0;56;
$GPXUP;3649;07:06:48;0;49	66548;8	51705;0;0;56;
$GPXUP;3649;07:06:49;0;49	66559;8	51719;0;0;57;
$GPXUP;3649;07:06:50;0;49	66568;8	51735;0;0;56;
$GPXUP;3649;07:06:51;0;49	66578;8	51751;0;0;57;
$GPXUP;3649;07:06:52;0;49	66588;8	51768;0;0;58;
$GPXUP;3649;07:06:53;0;49	66598;8	51785;0;0;56;
$GPXUP;3649;07:06:54;0;49	66608;8	518;0;0;55;
$GPXUP;3649;07:06:55;0;49	66618;8	51814;0;0;52;
$GPXUP;3649;07:06:56;0;49	66629;8	51826;0;0;54;
$GPXUP;3649;07:06:57;0;49	6664;8	51837;0;0;52;
$GPXUP;3649;07:06:58;0;49	66651;8	51848;0;0;52;
$GPXUP;3649;07:06:59;0;49	66661;8	51862;0;0;53;
$GPXUP;3649;07:07:00;0;49	6667;8	51878;0;0;57;
$GPXUP;3649;07:07:01;0;49	66681;8	51892;0;0;57;
$GPXUP;3649;07:07:02;0;49	66691;8	51906;0;0;55;
$GPXUP;3649;07:07:03;0;49	66702;8	5192;0;0;53;
$GPXUP;3649;07:07:04;0;49	66712;8	51934;0;0;51;
$GPXUP;3649;07:07:05;0;49	66723;8	51944;0;0;53;
$GPXUP;3649;07:07:06;0;49	66736;8	5195;0;0;52;
$GPXUP;3649;07:07:07;0;49	66748;8	51955;0;0;52;
$GPXUP;3649;07:07:08;0;49	6676;8	51962;0;0;52;
$GPXUP;3649;07:07:09;0;49	66772;8	51968;0;0;52;
$GPXUP;3649;07:07:10;0;49	66784;8	51977;0;0;52;
$GPXUP;3649;07:07:11;0;49	66795;8	51988;0;0;53;
$GPXUP;3649;07:07:12;0;49	66804;8	52002;0;0;51;
$GPXUP;3649;07:07:13;0;49	66814;8	52015;0;0;51;
$GPXUP;3649;07:07:14;0;49	66824;8	52028;0;0;52;
$GPXUP;3649;07:07:15;0;49	66835;8	52038;0;0;54;
$GPXUP;3649;07:07:16;0;49	66847;8	52046;0;0;53;
$GPXUP;3649;07:07:17;0;49	66859;8	52054;0;0;52;
$GPXUP;3649;07:07:18;0;49	66871;8	5206;0;0;50;
$GPXUP;3649;07:07:19;0;49	66883;8	52064;0;0;53;
$GPXUP;3649;07:07:20;0;49	66896;8	5207;0;0;53;
$GPXUP;3649;07:07:21;0;49	66908;8	52076;0;0;53;
$GPXUP;3649;07:07:22;0;49	6692;8	52083;0;0;51;
$GPXUP;3649;07:07:23;0;49	66932;8	52092;0;0;52;
$GPXUP;3649;07:07:24;0;49	66943;8	52102;0;0;52;
$GPXUP;3649;07:07:25;0;49	66954;8	52112;0;0;54;
$GPXUP;3649;07:07:26;0;49	66966;8	52123;0;0;55;
$GPXUP;3649;07:07:27;0;49	66978;8	52134;0;0;56;
$GPXUP;3649;07:07:28;0;49	6699;8	52145;0;0;55;
$GPXUP;3649;07:07:29;0;49	67;8	52158;0;0;51;
$GPXUP;3649;07:07:30;0;49	6701;8	52171;0;0;53;
$GPXUP;3649;07:07:31;0;49	6702;8	52185;0;0;52;
$GPXUP;3649;07:07:32;0;49	67031;8	52198;0;0;56;
$GPXUP;3649;07:07:33;0;49	67044;8	52207;0;0;54;
$GPXUP;3649;07:07:34;0;49	67057;8	5221;0;0;55;
$GPXUP;3649;07:07:35;0;49	6707;8	52211;0;0;55;
$GPXUP;3649;07:07:36;0;49	67084;8	52214;0;0;54;
$GPXUP;3649;07:07:37;0;49	67097;8	52217;0;0;53;
$GPXUP;3649;07:07:38;0;49	6711;8	52223;0;0;53;
$GPXUP;3649;07:07:39;0;49	67122;8	5223;0;0;54;
$GPXUP;3649;07:07:40;0;49	67135;8	52239;0;0;54;
$GPXUP;3649;07:07:41;0;49	67147;8	52247;0;0;53;
$GPXUP;3649;07:07:42;0;49	6716;8	52251;0;0;51;
$GPXUP;3649;07:07:43;0;49	67172;8	5225;0;0;48;
$GPXUP;3649;07:07:44;0;49	67184;8	52245;0;0;50;
$GPXUP;3649;07:07:45;0;49	67195;8	52237;0;0;51;
$GPXUP;3649;07:07:46;0;49	67207;8	52228;0;0;54;
$GPXUP;3649;07:07:47;0;49	67219;8	52218;0;0;53;
$GPXUP;3649;07:07:48;0;49	67232;8	52211;0;0;53;
$GPXUP;3649;07:07:49;0;49	67245;8	52205;0;0;53;
$GPXUP;3649;07:07:50;0;49	67258;8	52199;0;0;53;
$GPXUP;3649;07:07:51;0;49	67271;8	52193;0;0;54;
$GPXUP;3649;07:07:52;0;49	67284;8	5219;0;0;56;
$GPXUP;3649;07:07:53;0;49	67298;8	52188;0;0;54;
$GPXUP;3649;07:07:54;0;49	67312;8	52189;0;0;55;
$GPXUP;3649;07:07:55;0;49	67325;8	52193;0;0;54;
$GPXUP;3649;07:07:56;0;49	67337;8	52201;0;0;56;
$GPXUP;3649;07:07:57;0;49	67351;8	5221;0;0;58;
$GPXUP;3649;07:07:58;0;49	67364;8	52218;0;0;57;
$GPXUP;3649;07:07:59;0;49	67378;8	52226;0;0;57;
$GPXUP;3649;07:08:00;0;49	6739;8	52235;0;0;53;
$GPXUP;3649;07:08:01;0;49	67402;8	52246;0;0;53;
$GPXUP;3649;07:08:02;0;49	67413;8	52256;0;0;51;
$GPXUP;3649;07:08:03;0;49	67425;8	52264;0;0;52;
$GPXUP;3649;07:08:04;0;49	67437;8	52272;0;0;51;
$GPXUP;3649;07:08:05;0;49	67448;8	52281;0;0;51;
$GPXUP;3649;07:08:06;0;49	6746;8	5229;0;0;51;
$GPXUP;3649;07:08:07;0;49	67471;8	52302;0;0;53;
$GPXUP;3649;07:08:08;0;49	67481;8	52314;0;0;55;
$GPXUP;3649;07:08:09;0;49	67492;8	52327;0;0;56;
$GPXUP;3649;07:08:10;0;49	67504;8	52338;0;0;58;
$GPXUP;3649;07:08:11;0;49	67517;8	52347;0;0;57;
$GPXUP;3649;07:08:12;0;49	6753;8	52355;0;0;58;
$GPXUP;3649;07:08:13;0;49	67543;8	52364;0;0;56;
$GPXUP;3649;07:08:14;0;49	67556;8	52372;0;0;56;
$GPXUP;3649;07:08:15;0;49	67569;8	52381;0;0;57;
$GPXUP;3649;07:08:16;0;49	67582;8	5239;0;0;57;
$GPXUP;3649;07:08:17;0;49	67596;8	52398;0;0;61;
$GPXUP;3649;07:08:18;0;49	67611;8	524;0;0;60;
$GPXUP;3649;07:08:19;0;49	67626;8	52397;0;0;60;
$GPXUP;3649;07:08:20;0;49	67641;8	52393;0;0;61;
$GPXUP;3649;07:08:21;0;49	67656;8	52389;0;0;60;
$GPXUP;3649;07:08:22;0;49	6767;8	52383;0;0;59;
$GPXUP;3649;07:08:23;0;49	67685;8	52378;0;0;61;
$GPXUP;3649;07:08:24;0;49	677;8	52374;0;0;61;
$GPXUP;3649;07:08:25;0;49	67716;8	52375;0;0;59;
$GPXUP;3649;07:08:26;0;49	6773;8	52379;0;0;60;
$GPXUP;3649;07:08:27;0;49	67744;8	52387;0;0;57;
$GPXUP;3649;07:08:28;0;49	67757;8	52395;0;0;57;
$GPXUP;3649;07:08:29;0;49	6777;8	52404;0;0;56;
$GPXUP;3649;07:08:30;0;49	67784;8	52412;0;0;55;
$GPXUP;3649;07:08:31;0;49	67796;8	5242;0;0;54;
$GPXUP;3649;07:08:32;0;49	67809;8	52427;0;0;53;
$GPXUP;3649;07:08:33;0;49	67821;8	52435;0;0;53;
$GPXUP;3649;07:08:34;0;49	67834;8	52444;0;0;53;
$GPXUP;3649;07:08:35;0;49	67846;8	52453;0;0;54;
$GPXUP;3649;07:08:36;0;49	67858;8	52463;0;0;55;
$GPXUP;3649;07:08:37;0;49	6787;8	52473;0;0;54;
$GPXUP;3649;07:08:38;0;49	67882;8	52481;0;0;55;
$GPXUP;3649;07:08:39;0;49	67896;8	52484;0;0;52;
$GPXUP;3649;07:08:40;0;49	67908;8	52485;0;0;53;
$GPXUP;3649;07:08:41;0;49	67921;8	52487;0;0;52;
$GPXUP;3649;07:08:42;0;49	67934;8	52491;0;0;53;
$GPXUP;3649;07:08:43;0;49	67947;8	52497;0;0;51;
$GPXUP;3649;07:08:44;0;49	67959;8	52504;0;0;53;
$GPXUP;3649;07:08:45;0;49	67971;8	5251;0;0;52;
$GPXUP;3649;07:08:46;0;49	67984;8	52516;0;0;55;
$GPXUP;3649;07:08:47;0;49	67997;8	5252;0;0;54;
$GPXUP;3649;07:08:48;0;49	6801;8	52526;0;0;54;
$GPXUP;3649;07:08:49;0;49	68023;8	52532;0;0;53;
$GPXUP;3649;07:08:50;0;49	68036;8	52538;0;0;53;
$GPXUP;3649;07:08:51;0;49	68049;8	52544;0;0;53;
$GPXUP;3649;07:08:52;0;49	68062;8	52551;0;0;53;
$GPXUP;3649;07:08:53;0;49	68074;8	52557;0;0;51;
$GPXUP;3649;07:08:54;0;49	68087;8	52561;0;0;51;
$GPXUP;3649;07:08:55;0;49	681;8	52562;0;0;50;
$GPXUP;3649;07:08:56;0;49	68112;8	52561;0;0;53;
$GPXUP;3649;07:08:57;0;49	68125;8	52557;0;0;53;
$GPXUP;3649;07:08:58;0;49	68138;8	52552;0;0;53;
$GPXUP;3649;07:08:59;0;49	68151;8	52548;0;0;53;
$GPXUP;3649;07:09:00;0;49	68164;8	52544;0;0;52;
$GPXUP;3649;07:09:01;0;49	68177;8	52541;0;0;52;
$GPXUP;3649;07:09:02;0;49	6819;8	5254;0;0;51;
$GPXUP;3649;07:09:03;0;49	68203;8	52541;0;0;53;
$GPXUP;3649;07:09:04;0;49	68217;8	52543;0;0;55;
$GPXUP;3649;07:09:05;0;49	68231;8	52544;0;0;55;
$GPXUP;3649;07:09:06;0;49	68245;8	52543;0;0;55;
$GPXUP;3649;07:09:07;0;49	68258;8	5254;0;0;53;
$GPXUP;3649;07:09:08;0;49	68271;8	52535;0;0;54;
$GPXUP;3649;07:09:09;0;49	68284;8	52529;0;0;53;
$GPXUP;3649;07:09:10;0;49	68297;8	52525;0;0;53;
$GPXUP;3649;07:09:11;0;49	6831;8	52524;0;0;55;
$GPXUP;3649;07:09:12;0;49	68324;8	52526;0;0;55;
$GPXUP;3649;07:09:13;0;49	68338;8	5253;0;0;54;
$GPXUP;3649;07:09:14;0;49	68351;8	52534;0;0;56;
$GPXUP;3649;07:09:15;0;49	68366;8	52537;0;0;56;
$GPXUP;3649;07:09:16;0;49	6838;8	5254;0;0;56;
$GPXUP;3649;07:09:17;0;49	68394;8	52546;0;0;55;
$GPXUP;3649;07:09:18;0;49	68406;8	52552;0;0;54;
$GPXUP;3649;07:09:19;0;49	68419;8	52561;0;0;55;
$GPXUP;3649;07:09:20;0;49	68431;8	5257;0;0;55;
$GPXUP;3649;07:09:21;0;49	68444;8	5258;0;0;56;
$GPXUP;3649;07:09:22;0;49	68456;8	52591;0;0;56;
$GPXUP;3649;07:09:23;0;49	68469;8	52601;0;0;55;
$GPXUP;3649;07:09:24;0;49	68481;8	52611;0;0;55;
$GPXUP;3649;07:09:25;0;49	68493;8	52621;0;0;54;
$GPXUP;3649;07:09:26;0;49	68506;8	5263;0;0;55;
$GPXUP;3649;07:09:27;0;49	68519;8	52637;0;0;55;
$GPXUP;3649;07:09:28;0;49	68533;8	52644;0;0;56;
$GPXUP;3649;07:09:29;0;49	68547;8	52648;0;0;54;
$GPXUP;3649;07:09:30;0;49	6856;8	52651;0;0;56;
$GPXUP;3649;07:09:31;0;49	68574;8	52651;0;0;54;
$GPXUP;3649;07:09:32;0;49	68587;8	52652;0;0;53;
$GPXUP;3649;07:09:33;0;49	686;8	52652;0;0;53;
$GPXUP;3649;07:09:34;0;49	68614;8	52652;0;0;53;
$GPXUP;3649;07:09:35;0;49	68627;8	52651;0;0;53;
$GPXUP;3649;07:09:36;0;49	6864;8	52648;0;0;51;
$GPXUP;3649;07:09:37;0;49	68652;8	52646;0;0;51;
$GPXUP;3649;07:09:38;0;49	68665;8	52645;0;0;52;
$GPXUP;3649;07:09:39;0;49	68678;8	52645;0;0;55;
$GPXUP;3649;07:09:40;0;49	68692;8	52643;0;0;54;
$GPXUP;3649;07:09:41;0;49	68706;8	52641;0;0;55;
$GPXUP;3649;07:09:42;0;49	68719;8	52639;0;0;55;
$GPXUP;3649;07:09:43;0;49	68733;8	52638;0;0;57;
$GPXUP;3649;07:09:44;0;49	68748;8	52637;0;0;59;
$GPXUP;3649;07:09:45;0;49	68762;8	52637;0;0;56;
$GPXUP;3649;07:09:46;0;49	68776;8	52639;0;0;55;
$GPXUP;3649;07:09:47;0;49	68789;8	52643;0;0;55;
$GPXUP;3649;07:09:48;0;49	68802;8	52651;0;0;53;
$GPXUP;3649;07:09:49;0;49	68814;8	5266;0;0;53;
$GPXUP;3649;07:09:50;0;49	68826;8	52668;0;0;52;
$GPXUP;3649;07:09:51;0;49	68838;8	52675;0;0;50;
$GPXUP;3649;07:09:52;0;49	6885;8	52682;0;0;49;
$GPXUP;3649;07:09:53;0;49	68862;8	52688;0;0;50;
$GPXUP;3649;07:09:54;0;49	68873;8	52694;0;0;50;
$GPXUP;3649;07:09:55;0;49	68885;8	52701;0;0;53;
$GPXUP;3649;07:09:56;0;49	68898;8	52706;0;0;54;
$GPXUP;3649;07:09:57;0;49	68911;8	52709;0;0;54;
$GPXUP;3649;07:09:58;0;49	68925;8	52709;0;0;51;
$GPXUP;3649;07:09:59;0;49	68938;8	52708;0;0;52;
$GPXUP;3649;07:10:00;0;49	6895;8	52706;0;0;50;
$GPXUP;3649;07:10:01;0;49	68962;8	52704;0;0;52;
$GPXUP;3649;07:10:02;0;49	68975;8	52704;0;0;52;
$GPXUP;3649;07:10:03;0;49	68989;8	52707;0;0;56;
$GPXUP;3649;07:10:04;0;49	69002;8	52714;0;0;54;
$GPXUP;3649;07:10:05;0;49	69014;8	52723;0;0;55;
$GPXUP;3649;07:10:06;0;49	69027;8	52732;0;0;54;
$GPXUP;3649;07:10:07;0;49	69039;8	52742;0;0;55;
$GPXUP;3649;07:10:08;0;49	6905;8	52753;0;0;55;
$GPXUP;3649;07:10:09;0;49	69063;8	52764;0;0;56;
$GPXUP;3649;07:10:10;0;49	69074;8	52776;0;0;55;
$GPXUP;3649;07:10:11;0;49	69086;8	52788;0;0;54;
$GPXUP;3649;07:10:12;0;49	69098;8	52802;0;0;56;
$GPXUP;3649;07:10:13;0;49	69109;8	52813;0;0;55;
$GPXUP;3649;07:10:14;0;49	69122;8	5282;0;0;53;
$GPXUP;3649;07:10:15;0;49	69134;8	52825;0;0;52;
$GPXUP;3649;07:10:16;0;49	69147;8	52828;0;0;51;
$GPXUP;3649;07:10:17;0;49	6916;8	52831;0;0;53;
$GPXUP;3649;07:10:18;0;49	69173;8	52834;0;0;51;
$GPXUP;3649;07:10:19;0;49	69186;8	52836;0;0;49;
$GPXUP;3649;07:10:20;0;49	69198;8	5284;0;0;51;
$GPXUP;3649;07:10:21;0;49	69211;8	52844;0;0;55;
$GPXUP;3649;07:10:22;0;49	69225;8	52848;0;0;57;
$GPXUP;3649;07:10:23;0;49	69239;8	52854;0;0;57;
$GPXUP;3649;07:10:24;0;49	69252;8	5286;0;0;56;
$GPXUP;3649;07:10:25;0;49	69266;8	52867;0;0;54;
$GPXUP;3649;07:10:26;0;49	69279;8	5287;0;0;54;
$GPXUP;3649;07:10:27;0;49	69292;8	52872;0;0;53;
$GPXUP;3649;07:10:28;0;49	69305;8	52873;0;0;52;
$GPXUP;3649;07:10:29;0;49	69318;8	52876;0;0;51;
$GPXUP;3649;07:10:30;0;49	6933;8	52879;0;0;53;
$GPXUP;3649;07:10:31;0;49	69344;8	52881;0;0;55;
$GPXUP;3649;07:10:32;0;49	69357;8	5288;0;0;53;
$GPXUP;3649;07:10:33;0;49	6937;8	52876;0;0;53;
$GPXUP;3649;07:10:34;0;49	69383;8	52873;0;0;53;
$GPXUP;3649;07:10:35;0;49	69397;8	52872;0;0;52;
$GPXUP;3649;07:10:36;0;49	6941;8	52873;0;0;53;
$GPXUP;3649;07:10:37;0;49	69423;8	52875;0;0;52;
$GPXUP;3649;07:10:38;0;49	69436;8	5288;0;0;54;
$GPXUP;3649;07:10:39;0;49	69449;8	52886;0;0;53;
$GPXUP;3649;07:10:40;0;49	69461;8	52894;0;0;51;
$GPXUP;3649;07:10:41;0;49	69472;8	52906;0;0;53;
$GPXUP;3649;07:10:42;0;49	69483;8	52918;0;0;54;
$GPXUP;3649;07:10:43;0;49	69493;8	52932;0;0;53;
$GPXUP;3649;07:10:44;0;49	69503;8	52946;0;0;53;
$GPXUP;3649;07:10:45;0;49	69513;8	52959;0;0;52;
$GPXUP;3649;07:10:46;0;49	69522;8	52973;0;0;53;
$GPXUP;3649;07:10:47;0;49	69532;8	52986;0;0;52;
$GPXUP;3649;07:10:48;0;49	69543;8	52998;0;0;52;
$GPXUP;3649;07:10:49;0;49	69555;8	53005;0;0;54;
$GPXUP;3649;07:10:50;0;49	69568;8	53007;0;0;53;
$GPXUP;3649;07:10:51;0;49	69581;8	53006;0;0;51;
$GPXUP;3649;07:10:52;0;49	69594;8	53005;0;0;51;
$GPXUP;3649;07:10:53;0;49	69606;8	53004;0;0;49;
$GPXUP;3649;07:10:54;0;49	69618;8	53002;0;0;53;
$GPXUP;3649;07:10:55;0;49	69632;8	53;0;0;53;
$GPXUP;3649;07:10:56;0;49	69645;8	52997;0;0;51;
$GPXUP;3649;07:10:57;0;49	69658;8	52994;0;0;52;
$GPXUP;3649;07:10:58;0;49	69671;8	5299;0;0;54;
$GPXUP;3649;07:10:59;0;49	69684;8	52986;0;0;54;
$GPXUP;3649;07:11:00;0;49	69697;8	52982;0;0;52;
$GPXUP;3649;07:11:01;0;49	6971;8	52979;0;0;51;
$GPXUP;3649;07:11:02;0;49	69723;8	52979;0;0;50;
$GPXUP;3649;07:11:03;0;49	69734;8	52981;0;0;49;
$GPXUP;3649;07:11:04;0;49	69747;8	52986;0;0;50;
$GPXUP;3649;07:11:05;0;49	69759;8	52991;0;0;50;
$GPXUP;3649;07:11:06;0;49	69772;8	52996;0;0;50;
$GPXUP;3649;07:11:07;0;49	69784;8	53002;0;0;49;
$GPXUP;3649;07:11:08;0;49	69796;8	53007;0;0;50;
$GPXUP;3649;07:11:09;0;49	69808;8	53012;0;0;51;
$GPXUP;3649;07:11:10;0;49	6982;8	53017;0;0;50;
$GPXUP;3649;07:11:11;0;49	69833;8	53021;0;0;53;
$GPXUP;3649;07:11:12;0;49	69846;8	53025;0;0;53;
$GPXUP;3649;07:11:13;0;49	69858;8	5303;0;0;52;
$GPXUP;3649;07:11:14;0;49	69871;8	53037;0;0;53;
$GPXUP;3649;07:11:15;0;49	69884;8	53043;0;0;54;
$GPXUP;3649;07:11:16;0;49	69897;8	53048;0;0;54;
$GPXUP;3649;07:11:17;0;49	6991;8	5305;0;0;54;
$GPXUP;3649;07:11:18;0;49	69924;8	53049;0;0;57;
$GPXUP;3649;07:11:19;0;49	69938;8	53045;0;0;53;
$GPXUP;3649;07:11:20;0;49	6995;8	53037;0;0;52;
$GPXUP;3649;07:11:21;0;49	69962;8	53028;0;0;53;
$GPXUP;3649;07:11:22;0;49	69974;8	53016;0;0;56;
$GPXUP;3649;07:11:23;0;49	69986;8	53005;0;0;55;
$GPXUP;3649;07:11:24;0;49	69998;8	52994;0;0;54;
$GPXUP;3649;07:11:25;0;49	70009;8	52983;0;0;52;
$GPXUP;3649;07:11:26;0;49	70021;8	52974;0;0;53;
$GPXUP;3649;07:11:27;0;49	70033;8	52965;0;0;54;
$GPXUP;3649;07:11:28;0;49	70046;8	52956;0;0;54;
$GPXUP;3649;07:11:29;0;49	70058;8	52947;0;0;55;
$GPXUP;3649;07:11:30;0;49	7007;8	52937;0;0;56;
$GPXUP;3649;07:11:31;0;49	70082;8	52926;0;0;55;
$GPXUP;3649;07:11:32;0;49	70094;8	52914;0;0;55;
$GPXUP;3649;07:11:33;0;49	70105;8	52904;0;0;53;
$GPXUP;3649;07:11:34;0;49	70118;8	52895;0;0;55;
$GPXUP;3649;07:11:35;0;49	7013;8	52888;0;0;54;
$GPXUP;3649;07:11:36;0;49	70142;8	52879;0;0;53;
$GPXUP;3649;07:11:37;0;49	70155;8	52873;0;0;52;
$GPXUP;3649;07:11:38;0;49	70168;8	5287;0;0;53;
$GPXUP;3649;07:11:39;0;49	70181;8	52868;0;0;53;
$GPXUP;3649;07:11:40;0;49	70195;8	52868;0;0;52;
$GPXUP;3649;07:11:41;0;49	70207;8	5287;0;0;50;
$GPXUP;3649;07:11:42;0;49	7022;8	52875;0;0;50;
$GPXUP;3649;07:11:43;0;49	70232;8	5288;0;0;49;
$GPXUP;3649;07:11:44;0;49	70244;8	52882;0;0;51;
$GPXUP;3649;07:11:45;0;49	70257;8	52885;0;0;51;
$GPXUP;3649;07:11:46;0;49	7027;8	52888;0;0;52;
$GPXUP;3649;07:11:47;0;49	70283;8	52893;0;0;51;
$GPXUP;3649;07:11:48;0;49	70296;8	52899;0;0;53;
$GPXUP;3649;07:11:49;0;49	70308;8	52907;0;0;54;
$GPXUP;3649;07:11:50;0;49	70321;8	52916;0;0;55;
$GPXUP;3649;07:11:51;0;49	70334;8	52922;0;0;55;
$GPXUP;3649;07:11:52;0;49	70347;8	52929;0;0;53;
$GPXUP;3649;07:11:53;0;49	7036;8	52932;0;0;52;
$GPXUP;3649;07:11:54;0;49	70372;8	52932;0;0;54;
$GPXUP;3649;07:11:55;0;49	70386;8	52933;0;0;55;
$GPXUP;3649;07:11:56;0;49	704;8	52933;0;0;56;
$GPXUP;3649;07:11:57;0;49	70413;8	52932;0;0;54;
$GPXUP;3649;07:11:58;0;49	70427;8	5293;0;0;53;
$GPXUP;3649;07:11:59;0;49	7044;8	5293;0;0;50;
$GPXUP;3649;07:12:00;0;49	70453;8	52931;0;0;49;
$GPXUP;3649;07:12:01;0;49	70465;8	52934;0;0;50;
$GPXUP;3649;07:12:02;0;49	70478;8	52937;0;0;50;
$GPXUP;3649;07:12:03;0;49	7049;8	52942;0;0;51;
$GPXUP;3649;07:12:04;0;49	70502;8	52948;0;0;53;
$GPXUP;3649;07:12:05;0;49	70514;8	52957;0;0;53;
$GPXUP;3649;07:12:06;0;49	70526;8	52966;0;0;51;
$GPXUP;3649;07:12:07;0;49	70538;8	52973;0;0;50;
$GPXUP;3649;07:12:08;0;49	7055;8	52978;0;0;50;
$GPXUP;3649;07:12:09;0;49	70562;8	52981;0;0;49;
$GPXUP;3649;07:12:10;0;49	70574;8	52984;0;0;49;
$GPXUP;3649;07:12:11;0;49	70586;8	52988;0;0;48;
$GPXUP;3649;07:12:12;0;49	70598;8	52992;0;0;48;
$GPXUP;3649;07:12:13;0;49	7061;8	52994;0;0;50;
$GPXUP;3649;07:12:14;0;49	70623;8	52994;0;0;50;
$GPXUP;3649;07:12:15;0;49	70636;8	52995;0;0;51;
$GPXUP;3649;07:12:16;0;49	70649;8	52994;0;0;53;
$GPXUP;3649;07:12:17;0;49	70661;8	52993;0;0;50;
$GPXUP;3649;07:12:18;0;49	70673;8	52997;0;0;48;
$GPXUP;3649;07:12:19;0;49	70684;8	53005;0;0;49;
$GPXUP;3649;07:12:20;0;49	70695;8	53013;0;0;49;
$GPXUP;3649;07:12:21;0;49	70706;8	53021;0;0;51;
$GPXUP;3649;07:12:22;0;49	70718;8	53029;0;0;51;
$GPXUP;3649;07:12:23;0;49	7073;8	53036;0;0;50;
$GPXUP;3649;07:12:24;0;49	70741;8	53043;0;0;51;
$GPXUP;3649;07:12:25;0;49	70754;8	53048;0;0;51;
$GPXUP;3649;07:12:26;0;49	70766;8	53052;0;0;51;
$GPXUP;3649;07:12:27;0;49	70779;8	53054;0;0;54;
$GPXUP;3649;07:12:28;0;49	70792;8	53056;0;0;52;
$GPXUP;3649;07:12:29;0;49	70805;8	5306;0;0;53;
$GPXUP;3649;07:12:30;0;49	70817;8	53068;0;0;53;
$GPXUP;3649;07:12:31;0;49	7083;8	53077;0;0;55;
$GPXUP;3649;07:12:32;0;49	70842;8	53087;0;0;55;
$GPXUP;3649;07:12:33;0;49	70853;8	53098;0;0;54;
$GPXUP;3649;07:12:34;0;49	70863;8	53111;0;0;54;
$GPXUP;3649;07:12:35;0;49	70873;8	53126;0;0;54;
$GPXUP;3649;07:12:36;0;49	70883;8	5314;0;0;54;
$GPXUP;3649;07:12:37;0;49	70893;8	53154;0;0;51;
$GPXUP;3649;07:12:38;0;49	70904;8	53165;0;0;48;
$GPXUP;3649;07:12:39;0;49	70914;8	53175;0;0;48;
$GPXUP;3649;07:12:40;0;49	70924;8	53182;0;0;48;
$GPXUP;3649;07:12:41;0;49	70936;8	53186;0;0;47;
$GPXUP;3649;07:12:42;0;49	70948;8	53188;0;0;49;
$GPXUP;3649;07:12:43;0;49	7096;8	53188;0;0;49;
$GPXUP;3649;07:12:44;0;49	70972;8	53185;0;0;50;
$GPXUP;3649;07:12:45;0;49	70984;8	53181;0;0;49;
$GPXUP;3649;07:12:46;0;49	70996;8	53176;0;0;47;
$GPXUP;3649;07:12:47;0;49	71008;8	53171;0;0;48;
$GPXUP;3649;07:12:48;0;49	71019;8	53168;0;0;48;
$GPXUP;3649;07:12:49;0;49	71031;8	53167;0;0;49;
$GPXUP;3649;07:12:50;0;49	71044;8	53164;0;0;50;
$GPXUP;3649;07:12:51;0;49	71055;8	5316;0;0;47;
$GPXUP;3649;07:12:52;0;49	71067;8	53157;0;0;48;
$GPXUP;3649;07:12:53;0;49	7108;8	53155;0;0;48;
$GPXUP;3649;07:12:54;0;49	71092;8	53152;0;0;49;
$GPXUP;3649;07:12:55;0;49	71104;8	5315;0;0;48;
$GPXUP;3649;07:12:56;0;49	71116;8	5315;0;0;49;
$GPXUP;3649;07:12:57;0;49	71128;8	53152;0;0;48;
$GPXUP;3649;07:12:58;0;49	7114;8	53155;0;0;49;
$GPXUP;3649;07:12:59;0;49	71152;8	53156;0;0;50;
$GPXUP;3649;07:13:00;0;49	71165;8	53159;0;0;51;
$GPXUP;3649;07:13:01;0;49	71177;8	53163;0;0;49;
$GPXUP;3649;07:13:02;0;49	71189;8	53168;0;0;50;
$GPXUP;3649;07:13:03;0;49	71201;8	53175;0;0;50;
$GPXUP;3649;07:13:04;0;49	71213;8	53182;0;0;49;
$GPXUP;3649;07:13:05;0;49	71225;8	5319;0;0;50;
$GPXUP;3649;07:13:06;0;49	71237;8	53196;0;0;49;
$GPXUP;3649;07:13:07;0;49	71249;8	532;0;0;52;
$GPXUP;3649;07:13:08;0;49	71262;8	53203;0;0;52;
$GPXUP;3649;07:13:09;0;49	71275;8	53205;0;0;52;
$GPXUP;3649;07:13:10;0;49	71288;8	53206;0;0;50;
$GPXUP;3649;07:13:11;0;49	713;8	53206;0;0;48;
$GPXUP;3649;07:13:12;0;49	71312;8	53208;0;0;50;
$GPXUP;3649;07:13:13;0;49	71326;8	5321;0;0;56;
$GPXUP;3649;07:13:14;0;49	71339;8	53208;0;0;56;
$GPXUP;3649;07:13:15;0;49	71353;8	53202;0;0;57;
$GPXUP;3649;07:13:16;0;49	71367;8	53196;0;0;57;
$GPXUP;3649;07:13:17;0;49	71381;8	53188;0;0;56;
$GPXUP;3649;07:13:18;0;49	71394;8	53183;0;0;56;
$GPXUP;3649;07:13:19;0;49	71408;8	53182;0;0;53;
$GPXUP;3649;07:13:20;0;49	71421;8	53183;0;0;53;
$GPXUP;3649;07:13:21;0;49	71435;8	53185;0;0;56;
$GPXUP;3649;07:13:22;0;49	71448;8	53187;0;0;55;
$GPXUP;3649;07:13:23;0;49	71462;8	53189;0;0;56;
$GPXUP;3649;07:13:24;0;49	71476;8	53192;0;0;53;
$GPXUP;3649;07:13:25;0;49	71489;8	53197;0;0;54;
$GPXUP;3649;07:13:26;0;49	71502;8	53202;0;0;53;
$GPXUP;3649;07:13:27;0;49	71515;8	53204;0;0;53;
$GPXUP;3649;07:13:28;0;49	71529;8	53204;0;0;56;
$GPXUP;3649;07:13:29;0;49	71542;8	53203;0;0;55;
$GPXUP;3649;07:13:30;0;49	71556;8	53204;0;0;52;
$GPXUP;3649;07:13:31;0;49	71569;8	53207;0;0;54;
$GPXUP;3649;07:13:32;0;49	71582;8	5321;0;0;58;
$GPXUP;3649;07:13:33;0;49	71597;8	53211;0;0;60;
$GPXUP;3649;07:13:34;0;49	71612;8	53211;0;0;59;
$GPXUP;3649;07:13:35;0;49	71626;8	53213;0;0;55;
$GPXUP;3649;07:13:36;0;49	71639;8	53219;0;0;51;
$GPXUP;3649;07:13:37;0;49	7165;8	53227;0;0;54;
$GPXUP;3649;07:13:38;0;49	71663;8	53236;0;0;54;
$GPXUP;3649;07:13:39;0;49	71675;8	53244;0;0;53;
$GPXUP;3649;07:13:40;0;49	71687;8	53251;0;0;53;
$GPXUP;3649;07:13:41;0;49	71699;8	53259;0;0;52;
$GPXUP;3649;07:13:42;0;49	71712;8	53268;0;0;52;
$GPXUP;3649;07:13:43;0;49	71723;8	53276;0;0;50;
$GPXUP;3649;07:13:44;0;49	71735;8	53283;0;0;50;
$GPXUP;3649;07:13:45;0;49	71747;8	5329;0;0;50;
$GPXUP;3649;07:13:46;0;49	71758;8	53298;0;0;50;
$GPXUP;3649;07:13:47;0;49	7177;8	53304;0;0;50;
$GPXUP;3649;07:13:48;0;49	71782;8	53309;0;0;53;
$GPXUP;3649;07:13:49;0;49	71795;8	53308;0;0;51;
$GPXUP;3649;07:13:50;0;49	71807;8	53305;0;0;49;
$GPXUP;3649;07:13:51;0;49	71819;8	533;0;0;49;
$GPXUP;3649;07:13:52;0;49	71831;8	53295;0;0;49;
$GPXUP;3649;07:13:53;0;49	71843;8	5329;0;0;50;
$GPXUP;3649;07:13:54;0;49	71855;8	53288;0;0;49;
$GPXUP;3649;07:13:55;0;49	71866;8	53284;0;0;48;
$GPXUP;3649;07:13:56;0;49	71878;8	53283;0;0;49;
$GPXUP;3649;07:13:57;0;49	71891;8	53285;0;0;52;
$GPXUP;3649;07:13:58;0;49	71904;8	53286;0;0;51;
$GPXUP;3649;07:13:59;0;49	71917;8	53288;0;0;52;
$GPXUP;3649;07:14:00;0;49	7193;8	53289;0;0;53;
$GPXUP;3649;07:14:01;0;49	71944;8	53289;0;0;54;
$GPXUP;3649;07:14:02;0;49	71958;8	53289;0;0;54;
$GPXUP;3649;07:14:03;0;49	71972;8	53289;0;0;55;
$GPXUP;3649;07:14:04;0;49	71985;8	53289;0;0;55;
$GPXUP;3649;07:14:05;0;49	71999;8	53287;0;0;54;
$GPXUP;3649;07:14:06;0;49	72012;8	53286;0;0;53;
$GPXUP;3649;07:14:07;0;49	72026;8	53286;0;0;53;
$GPXUP;3649;07:14:08;0;49	72039;8	53287;0;0;53;
$GPXUP;3649;07:14:09;0;49	72052;8	53287;0;0;52;
$GPXUP;3649;07:14:10;0;49	72066;8	53288;0;0;54;
$GPXUP;3649;07:14:11;0;49	72079;8	53289;0;0;52;
$GPXUP;3649;07:14:12;0;49	72092;8	53291;0;0;51;
$GPXUP;3649;07:14:13;0;49	72105;8	53294;0;0;53;
$GPXUP;3649;07:14:14;0;49	72118;8	53295;0;0;54;
$GPXUP;3649;07:14:15;0;49	72132;8	53297;0;0;52;
$GPXUP;3649;07:14:16;0;49	72144;8	53301;0;0;52;
$GPXUP;3649;07:14:17;0;49	72156;8	53306;0;0;51;
$GPXUP;3649;07:14:18;0;49	72169;8	53312;0;0;53;
$GPXUP;3649;07:14:19;0;49	72182;8	53317;0;0;54;
$GPXUP;3649;07:14:20;0;49	72195;8	53318;0;0;52;
$GPXUP;3649;07:14:21;0;49	72208;8	53318;0;0;53;
$GPXUP;3649;07:14:22;0;49	72221;8	53318;0;0;52;
$GPXUP;3649;07:14:23;0;49	72234;8	5332;0;0;49;
$GPXUP;3649;07:14:24;0;49	72246;8	53322;0;0;52;
$GPXUP;3649;07:14:25;0;49	7226;8	53325;0;0;53;
$GPXUP;3649;07:14:26;0;49	72273;8	53329;0;0;53;
$GPXUP;3649;07:14:27;0;49	72286;8	53335;0;0;52;
$GPXUP;3649;07:14:28;0;49	72298;8	53341;0;0;53;
$GPXUP;3649;07:14:29;0;49	72311;8	53346;0;0;53;
$GPXUP;3649;07:14:30;0;49	72324;8	53349;0;0;52;
$GPXUP;3649;07:14:31;0;49	72337;8	53351;0;0;54;
$GPXUP;3649;07:14:32;0;49	7235;8	53352;0;0;53;
$GPXUP;3649;07:14:33;0;49	72364;8	53354;0;0;55;
$GPXUP;3649;07:14:34;0;49	72378;8	53354;0;0;56;
$GPXUP;3649;07:14:35;0;49	72392;8	53353;0;0;58;
$GPXUP;3649;07:14:36;0;49	72406;8	53352;0;0;58;
$GPXUP;3649;07:14:37;0;49	7242;8	53351;0;0;55;
$GPXUP;3649;07:14:38;0;49	72434;8	53353;0;0;53;
$GPXUP;3649;07:14:39;0;49	72447;8	53355;0;0;52;
$GPXUP;3649;07:14:40;0;49	7246;8	53357;0;0;52;
$GPXUP;3649;07:14:41;0;49	72473;8	53359;0;0;52;
$GPXUP;3649;07:14:42;0;49	72486;8	53361;0;0;50;
$GPXUP;3649;07:14:43;0;49	72498;8	53362;0;0;51;
$GPXUP;3649;07:14:44;0;49	72511;8	53365;0;0;49;
$GPXUP;3649;07:14:45;0;49	72523;8	53369;0;0;52;
$GPXUP;3649;07:14:46;0;49	72536;8	53374;0;0;51;
$GPXUP;3649;07:14:47;0;49	72548;8	5338;0;0;51;
$GPXUP;3649;07:14:48;0;49	7256;8	53386;0;0;52;
$GPXUP;3649;07:14:49;0;49	72573;8	5339;0;0;53;
$GPXUP;3649;07:14:50;0;49	72586;8	5339;0;0;54;
$GPXUP;3649;07:14:51;0;49	726;8	53389;0;0;55;
$GPXUP;3649;07:14:52;0;49	72613;8	53386;0;0;54;
$GPXUP;3649;07:14:53;0;49	72627;8	53384;0;0;58;
$GPXUP;3649;07:14:54;0;49	72642;8	53383;0;0;56;
$GPXUP;3649;07:14:55;0;49	72655;8	53382;0;0;55;
$GPXUP;3649;07:14:56;0;49	72669;8	53382;0;0;53;
$GPXUP;3649;07:14:57;0;49	72682;8	53382;0;0;52;
$GPXUP;3649;07:14:58;0;49	72694;8	53382;0;0;50;
$GPXUP;3649;07:14:59;0;49	72707;8	53383;0;0;50;
$GPXUP;3649;07:15:00;0;49	7272;8	53387;0;0;54;
$GPXUP;3649;07:15:01;0;49	72732;8	53393;0;0;54;
$GPXUP;3649;07:15:02;0;49	72746;8	53398;0;0;55;
$GPXUP;3649;07:15:03;0;49	7276;8	534;0;0;57;
$GPXUP;3649;07:15:04;0;49	72774;8	534;0;0;54;
$GPXUP;3649;07:15:05;0;49	72787;8	534;0;0;52;
$GPXUP;3649;07:15:06;0;49	728;8	53403;0;0;56;
$GPXUP;3649;07:15:07;0;49	72813;8	53409;0;0;54;
$GPXUP;3649;07:15:08;0;49	72825;8	53419;0;0;53;
$GPXUP;3649;07:15:09;0;49	72836;8	53431;0;0;52;
$GPXUP;3649;07:15:10;0;49	72845;8	53446;0;0;54;
$GPXUP;3649;07:15:11;0;49	72854;8	53463;0;0;54;
$GPXUP;3649;07:15:12;0;49	72864;8	53479;0;0;55;
$GPXUP;3649;07:15:13;0;49	72875;8	53492;0;0;55;
$GPXUP;3649;07:15:14;0;49	72888;8	535;0;0;56;
$GPXUP;3649;07:15:15;0;49	729;8	53506;0;0;55;
$GPXUP;3649;07:15:16;0;49	72914;8	5351;0;0;54;
$GPXUP;3649;07:15:17;0;49	72928;8	53511;0;0;51;
$GPXUP;3649;07:15:18;0;49	7294;8	53508;0;0;48;
$GPXUP;3649;07:15:19;0;49	72952;8	53504;0;0;51;
$GPXUP;3649;07:15:20;0;49	72965;8	53502;0;0;53;
$GPXUP;3649;07:15:21;0;49	72978;8	53502;0;0;52;
$GPXUP;3649;07:15:22;0;49	72991;8	53504;0;0;52;
$GPXUP;3649;07:15:23;0;49	73004;8	53506;0;0;52;
$GPXUP;3649;07:15:24;0;49	73017;8	53511;0;0;53;
$GPXUP;3649;07:15:25;0;49	7303;8	53516;0;0;52;
$GPXUP;3649;07:15:26;0;49	73042;8	5352;0;0;49;
$GPXUP;3649;07:15:27;0;49	73055;8	53522;0;0;51;
$GPXUP;3649;07:15:28;0;49	73067;8	53523;0;0;53;
$GPXUP;3649;07:15:29;0;49	73081;8	53524;0;0;53;
$GPXUP;3649;07:15:30;0;49	73094;8	53527;0;0;53;
$GPXUP;3649;07:15:31;0;49	73107;8	53531;0;0;54;
$GPXUP;3649;07:15:32;0;49	7312;8	53539;0;0;62;
$GPXUP;3649;07:15:33;0;49	73135;8	53546;0;0;60;
$GPXUP;3649;07:15:34;0;49	7315;8	53548;0;0;58;
$GPXUP;3649;07:15:35;0;49	73163;8	53549;0;0;56;
$GPXUP;3649;07:15:36;0;49	73177;8	53549;0;0;51;
$GPXUP;3649;07:15:37;0;49	73189;8	53548;0;0;50;
$GPXUP;3649;07:15:38;0;49	73201;8	53548;0;0;49;
$GPXUP;3649;07:15:39;0;49	73214;8	53548;0;0;50;
$GPXUP;3649;07:15:40;0;49	73226;8	53551;0;0;49;
$GPXUP;3649;07:15:41;0;49	73238;8	53555;0;0;50;
$GPXUP;3649;07:15:42;0;49	73251;8	53559;0;0;52;
$GPXUP;3649;07:15:43;0;49	73264;8	53562;0;0;54;
$GPXUP;3649;07:15:44;0;49	73277;8	53563;0;0;52;
$GPXUP;3649;07:15:45;0;49	7329;8	53563;0;0;51;
$GPXUP;3649;07:15:46;0;49	73302;8	53565;0;0;51;
$GPXUP;3649;07:15:47;0;49	73314;8	53566;0;0;50;
$GPXUP;3649;07:15:48;0;49	73327;8	53569;0;0;49;
$GPXUP;3649;07:15:49;0;49	73338;8	53572;0;0;51;
$GPXUP;3649;07:15:50;0;49	73351;8	53575;0;0;52;
$GPXUP;3649;07:15:51;0;49	73364;8	53576;0;0;51;
$GPXUP;3649;07:15:52;0;49	73377;8	53572;0;0;52;
$GPXUP;3649;07:15:53;0;49	7339;8	53568;0;0;52;
$GPXUP;3649;07:15:54;0;49	73403;8	53567;0;0;51;
$GPXUP;3649;07:15:55;0;49	73415;8	53567;0;0;50;
$GPXUP;3649;07:15:56;0;49	73428;8	53568;0;0;51;
$GPXUP;3649;07:15:57;0;49	7344;8	53572;0;0;52;
$GPXUP;3649;07:15:58;0;49	73452;8	53574;0;0;52;
$GPXUP;3649;07:15:59;0;49	73466;8	53573;0;0;53;
$GPXUP;3649;07:16:00;0;49	73478;8	5357;0;0;53;
$GPXUP;3649;07:16:01;0;49	73492;8	53565;0;0;54;
$GPXUP;3649;07:16:02;0;49	73505;8	53562;0;0;55;
$GPXUP;3649;07:16:03;0;49	73519;8	5356;0;0;54;
$GPXUP;3649;07:16:04;0;49	73533;8	53561;0;0;56;
$GPXUP;3649;07:16:05;0;49	73546;8	53564;0;0;56;
$GPXUP;3649;07:16:06;0;49	7356;8	53568;0;0;55;
$GPXUP;3649;07:16:07;0;49	73574;8	53573;0;0;57;
$GPXUP;3649;07:16:08;0;49	73588;8	53575;0;0;55;
$GPXUP;3649;07:16:09;0;49	73602;8	53573;0;0;55;
$GPXUP;3649;07:16:10;0;49	73615;8	5357;0;0;54;
$GPXUP;3649;07:16:11;0;49	73629;8	53567;0;0;55;
$GPXUP;3649;07:16:12;0;49	73643;8	53568;0;0;54;
$GPXUP;3649;07:16:13;0;49	73656;8	53568;0;0;54;
$GPXUP;3649;07:16:14;0;49	7367;8	53569;0;0;54;
$GPXUP;3649;07:16:15;0;49	73683;8	53568;0;0;53;
$GPXUP;3649;07:16:16;0;49	73696;8	53568;0;0;54;
$GPXUP;3649;07:16:17;0;49	7371;8	53565;0;0;55;
$GPXUP;3649;07:16:18;0;49	73723;8	53561;0;0;53;
$GPXUP;3649;07:16:19;0;49	73736;8	53557;0;0;52;
$GPXUP;3649;07:16:20;0;49	73749;8	53552;0;0;52;
$GPXUP;3649;07:16:21;0;49	73762;8	53548;0;0;53;
$GPXUP;3649;07:16:22;0;49	73775;8	53546;0;0;55;
$GPXUP;3649;07:16:23;0;49	73789;8	53544;0;0;55;
$GPXUP;3649;07:16:24;0;49	73802;8	53543;0;0;54;
$GPXUP;3649;07:16:25;0;49	73816;8	53542;0;0;52;
$GPXUP;3649;07:16:26;0;49	73829;8	53541;0;0;52;
$GPXUP;3649;07:16:27;0;49	73842;8	53538;0;0;53;
$GPXUP;3649;07:16:28;0;49	73855;8	53533;0;0;53;
$GPXUP;3649;07:16:29;0;49	73868;8	53528;0;0;53;
$GPXUP;3649;07:16:30;0;49	73881;8	53523;0;0;53;
$GPXUP;3649;07:16:31;0;49	73893;8	53518;0;0;52;
$GPXUP;3649;07:16:32;0;49	73906;8	53513;0;0;53;
$GPXUP;3649;07:16:33;0;49	73919;8	53507;0;0;55;
$GPXUP;3649;07:16:34;0;49	73932;8	535;0;0;53;
$GPXUP;3649;07:16:35;0;49	73944;8	53493;0;0;52;
$GPXUP;3649;07:16:36;0;49	73957;8	53488;0;0;54;
$GPXUP;3649;07:16:37;0;49	7397;8	53484;0;0;53;
$GPXUP;3649;07:16:38;0;49	73983;8	53479;0;0;56;
$GPXUP;3649;07:16:39;0;49	73996;8	53474;0;0;57;
$GPXUP;3649;07:16:40;0;49	7401;8	53467;0;0;57;
$GPXUP;3649;07:16:41;0;49	74024;8	5346;0;0;57;
$GPXUP;3649;07:16:42;0;49	74037;8	53452;0;0;54;
$GPXUP;3649;07:16:43;0;49	7405;8	53446;0;0;57;
$GPXUP;3649;07:16:44;0;49	74064;8	5344;0;0;57;
$GPXUP;3649;07:16:45;0;49	74078;8	53433;0;0;58;
$GPXUP;3649;07:16:46;0;49	74091;8	53424;0;0;59;
$GPXUP;3649;07:16:47;0;49	74104;8	53415;0;0;60;
$GPXUP;3649;07:16:48;0;49	74118;8	53409;0;0;59;
$GPXUP;3649;07:16:49;0;49	74133;8	53405;0;0;56;
$GPXUP;3649;07:16:50;0;49	74147;8	53405;0;0;56;
$GPXUP;3649;07:16:51;0;49	7416;8	53406;0;0;53;
$GPXUP;3649;07:16:52;0;49	74174;8	5341;0;0;54;
$GPXUP;3649;07:16:53;0;49	74186;8	53413;0;0;52;
$GPXUP;3649;07:16:54;0;49	742;8	53411;0;0;53;
$GPXUP;3649;07:16:55;0;49	74213;8	53407;0;0;54;
$GPXUP;3649;07:16:56;0;49	74227;8	53404;0;0;54;
$GPXUP;3649;07:16:57;0;49	7424;8	53402;0;0;55;
$GPXUP;3649;07:16:58;0;49	74254;8	534;0;0;57;
$GPXUP;3649;07:16:59;0;49	74267;8	53398;0;0;56;
$GPXUP;3649;07:17:00;0;49	74282;8	53392;0;0;57;
$GPXUP;3649;07:17:01;0;49	74294;8	53384;0;0;56;
$GPXUP;3649;07:17:02;0;49	74308;8	53377;0;0;59;
$GPXUP;3649;07:17:03;0;49	74323;8	53372;0;0;58;
$GPXUP;3649;07:17:04;0;49	74336;8	53369;0;0;57;
$GPXUP;3649;07:17:05;0;49	7435;8	53365;0;0;56;
$GPXUP;3649;07:17:06;0;49	74364;8	53361;0;0;54;
$GPXUP;3649;07:17:07;0;49	74377;8	53358;0;0;53;
$GPXUP;3649;07:17:08;0;49	7439;8	53355;0;0;52;
$GPXUP;3649;07:17:09;0;49	74403;8	53354;0;0;50;
$GPXUP;3649;07:17:10;0;49	74415;8	53351;0;0;49;
$GPXUP;3649;07:17:11;0;49	74426;8	53346;0;0;51;
$GPXUP;3649;07:17:12;0;49	74438;8	53336;0;0;53;
$GPXUP;3649;07:17:13;0;49	74448;8	53325;0;0;54;
$GPXUP;3649;07:17:14;0;49	7446;8	53312;0;0;53;
$GPXUP;3649;07:17:15;0;49	74471;8	533;0;0;55;
$GPXUP;3649;07:17:16;0;49	74482;8	53288;0;0;54;
$GPXUP;3649;07:17:17;0;49	74494;8	53276;0;0;54;
$GPXUP;3649;07:17:18;0;49	74506;8	53267;0;0;52;
$GPXUP;3649;07:17:19;0;49	74518;8	53258;0;0;52;
$GPXUP;3649;07:17:20;0;49	7453;8	53251;0;0;52;
$GPXUP;3649;07:17:21;0;49	74542;8	53245;0;0;52;
$GPXUP;3649;07:17:22;0;49	74555;8	5324;0;0;53;
$GPXUP;3649;07:17:23;0;49	74567;8	53235;0;0;52;
$GPXUP;3649;07:17:24;0;49	74579;8	53228;0;0;52;
$GPXUP;3649;07:17:25;0;49	74592;8	5322;0;0;53;
$GPXUP;3649;07:17:26;0;49	74604;8	53212;0;0;53;
$GPXUP;3649;07:17:27;0;49	74616;8	53203;0;0;52;
$GPXUP;3649;07:17:28;0;49	74628;8	53198;0;0;53;
$GPXUP;3649;07:17:29;0;49	74641;8	53194;0;0;53;
$GPXUP;3649;07:17:30;0;49	74654;8	53192;0;0;53;
$GPXUP;3649;07:17:31;0;49	74668;8	53191;0;0;53;
$GPXUP;3649;07:17:32;0;49	74681;8	53191;0;0;54;
$GPXUP;3649;07:17:33;0;49	74695;8	53191;0;0;57;
$GPXUP;3649;07:17:34;0;49	7471;8	5319;0;0;57;
$GPXUP;3649;07:17:35;0;49	74724;8	53188;0;0;57;
$GPXUP;3649;07:17:36;0;49	74738;8	53187;0;0;56;
$GPXUP;3649;07:17:37;0;49	74752;8	53185;0;0;55;
$GPXUP;3649;07:17:38;0;49	74765;8	53184;0;0;54;
$GPXUP;3649;07:17:39;0;49	74779;8	53184;0;0;54;
$GPXUP;3649;07:17:40;0;49	74792;8	53185;0;0;54;
$GPXUP;3649;07:17:41;0;49	74806;8	53186;0;0;54;
$GPXUP;3649;07:17:42;0;49	74819;8	53189;0;0;53;
$GPXUP;3649;07:17:43;0;49	74832;8	53195;0;0;52;
$GPXUP;3649;07:17:44;0;49	74844;8	53205;0;0;52;
$GPXUP;3649;07:17:45;0;49	74855;8	53215;0;0;53;
$GPXUP;3649;07:17:46;0;49	74868;8	53223;0;0;53;
$GPXUP;3649;07:17:47;0;49	7488;8	53231;0;0;52;
$GPXUP;3649;07:17:48;0;49	74892;8	53237;0;0;51;
$GPXUP;3649;07:17:49;0;49	74904;8	53243;0;0;52;
$GPXUP;3649;07:17:50;0;49	74916;8	53247;0;0;50;
$GPXUP;3649;07:17:51;0;49	74929;8	53251;0;0;52;
$GPXUP;3649;07:17:52;0;49	74942;8	53257;0;0;53;
$GPXUP;3649;07:17:53;0;49	74954;8	53263;0;0;49;
$GPXUP;3649;07:17:54;0;49	74965;8	53266;0;0;46;
$GPXUP;3649;07:17:55;0;49	74977;8	53267;0;0;48;
$GPXUP;3649;07:17:56;0;49	74989;8	53267;0;0;51;
$GPXUP;3649;07:17:57;0;49	75001;8	53265;0;0;50;
$GPXUP;3649;07:17:58;0;49	75013;8	5326;0;0;51;
$GPXUP;3649;07:17:59;0;49	75026;8	53258;0;0;52;
$GPXUP;3649;07:18:00;0;49	7504;8	5326;0;0;54;
$GPXUP;3649;07:18:01;0;49	75053;8	53263;0;0;53;
$GPXUP;3649;07:18:02;0;49	75066;8	53265;0;0;53;
$GPXUP;3649;07:18:03;0;49	7508;8	53264;0;0;53;
$GPXUP;3649;07:18:04;0;49	75093;8	5326;0;0;55;
$GPXUP;3649;07:18:05;0;49	75107;8	53256;0;0;56;
$GPXUP;3649;07:18:06;0;49	7512;8	53251;0;0;54;
$GPXUP;3649;07:18:07;0;49	75133;8	53243;0;0;57;
$GPXUP;3649;07:18:08;0;49	75146;8	53234;0;0;57;
$GPXUP;3649;07:18:09;0;49	7516;8	53228;0;0;57;
$GPXUP;3649;07:18:10;0;49	75174;8	53223;0;0;56;
$GPXUP;3649;07:18:11;0;49	75187;8	53219;0;0;57;
$GPXUP;3649;07:18:12;0;49	75202;8	53216;0;0;57;
$GPXUP;3649;07:18:13;0;49	75216;8	53213;0;0;57;
$GPXUP;3649;07:18:14;0;49	7523;8	53208;0;0;57;
$GPXUP;3649;07:18:15;0;49	75243;8	53201;0;0;56;
$GPXUP;3649;07:18:16;0;49	75256;8	53192;0;0;55;
$GPXUP;3649;07:18:17;0;49	75267;8	53181;0;0;55;
$GPXUP;3649;07:18:18;0;49	75278;8	53168;0;0;54;
$GPXUP;3649;07:18:19;0;49	7529;8	53156;0;0;54;
$GPXUP;3649;07:18:20;0;49	75302;8	53146;0;0;53;
$GPXUP;3649;07:18:21;0;49	75314;8	53138;0;0;54;
$GPXUP;3649;07:18:22;0;49	75326;8	53129;0;0;53;
$GPXUP;3649;07:18:23;0;49	75337;8	53118;0;0;53;
$GPXUP;3649;07:18:24;0;49	75348;8	53106;0;0;53;
$GPXUP;3649;07:18:25;0;49	75357;8	5309;0;0;57;
$GPXUP;3649;07:18:26;0;49	75364;8	5307;0;0;61;
$GPXUP;3649;07:18:27;0;49	7537;8	53049;0;0;61;
$GPXUP;3649;07:18:28;0;49	75376;8	53026;0;0;60;
$GPXUP;3649;07:18:29;0;49	75381;8	53005;0;0;60;
$GPXUP;3649;07:18:30;0;49	75387;8	52983;0;0;59;
$GPXUP;3649;07:18:31;0;49	75391;8	52962;0;0;58;
$GPXUP;3649;07:18:32;0;49	75397;8	52941;0;0;58;
$GPXUP;3649;07:18:33;0;49	75404;8	52923;0;0;54;
$GPXUP;3649;07:18:34;0;49	75412;8	52906;0;0;55;
$GPXUP;3649;07:18:35;0;49	75423;8	52892;0;0;56;
$GPXUP;3649;07:18:36;0;49	75433;8	52878;0;0;56;
$GPXUP;3649;07:18:37;0;49	75445;8	52866;0;0;57;
$GPXUP;3649;07:18:38;0;49	75457;8	52856;0;0;54;
$GPXUP;3649;07:18:39;0;49	7547;8	52848;0;0;54;
$GPXUP;3649;07:18:40;0;49	75483;8	52842;0;0;51;
$GPXUP;3649;07:18:41;0;49	75495;8	52838;0;0;50;
$GPXUP;3649;07:18:42;0;49	75507;8	52834;0;0;49;
$GPXUP;3649;07:18:43;0;49	75519;8	52829;0;0;50;
$GPXUP;3649;07:18:44;0;49	75531;8	52825;0;0;52;
$GPXUP;3649;07:18:45;0;49	75544;8	5282;0;0;53;
$GPXUP;3649;07:18:46;0;49	75556;8	52814;0;0;52;
$GPXUP;3649;07:18:47;0;49	75568;8	52807;0;0;52;
$GPXUP;3649;07:18:48;0;49	7558;8	52799;0;0;51;
$GPXUP;3649;07:18:49;0;49	75592;8	52792;0;0;53;
$GPXUP;3649;07:18:50;0;49	75605;8	52789;0;0;54;
$GPXUP;3649;07:18:51;0;49	75619;8	52788;0;0;54;
$GPXUP;3649;07:18:52;0;49	75632;8	52787;0;0;52;
$GPXUP;3649;07:18:53;0;49	75646;8	52787;0;0;52;
$GPXUP;3649;07:18:54;0;49	75659;8	52788;0;0;53;
$GPXUP;3649;07:18:55;0;49	75671;8	52789;0;0;52;
$GPXUP;3649;07:18:56;0;49	75684;8	5279;0;0;53;
$GPXUP;3649;07:18:57;0;49	75698;8	5279;0;0;53;
$GPXUP;3649;07:18:58;0;49	75711;8	5279;0;0;52;
$GPXUP;3649;07:18:59;0;49	75724;8	52792;0;0;52;
$GPXUP;3649;07:19:00;0;49	75736;8	52796;0;0;53;
$GPXUP;3649;07:19:01;0;49	75749;8	52802;0;0;55;
$GPXUP;3649;07:19:02;0;49	75763;8	52806;0;0;52;
$GPXUP;3649;07:19:03;0;49	75776;8	52807;0;0;51;
$GPXUP;3649;07:19:04;0;49	75788;8	52806;0;0;49;
$GPXUP;3649;07:19:05;0;49	75801;8	52807;0;0;49;
$GPXUP;3649;07:19:06;0;49	75813;8	52808;0;0;49;
$GPXUP;3649;07:19:07;0;49	75824;8	5281;0;0;50;
$GPXUP;3649;07:19:08;0;49	75836;8	52814;0;0;50;
$GPXUP;3649;07:19:09;0;49	75849;8	52817;0;0;51;
$GPXUP;3649;07:19:10;0;49	75862;8	52818;0;0;53;
$GPXUP;3649;07:19:11;0;49	75875;8	52816;0;0;53;
$GPXUP;3649;07:19:12;0;49	75888;8	52814;0;0;53;
$GPXUP;3649;07:19:13;0;49	759;8	5281;0;0;51;
$GPXUP;3649;07:19:14;0;49	75913;8	52807;0;0;51;
$GPXUP;3649;07:19:15;0;49	75926;8	52804;0;0;51;
$GPXUP;3649;07:19:16;0;49	75938;8	52799;0;0;52;
$GPXUP;3649;07:19:17;0;49	7595;8	52795;0;0;51;
$GPXUP;3649;07:19:18;0;49	75963;8	52792;0;0;52;
$GPXUP;3649;07:19:19;0;49	75976;8	52792;0;0;51;
$GPXUP;3649;07:19:20;0;49	75988;8	52793;0;0;51;
$GPXUP;3649;07:19:21;0;49	76002;8	52796;0;0;51;
$GPXUP;3649;07:19:22;0;49	76014;8	52801;0;0;50;
$GPXUP;3649;07:19:23;0;49	76026;8	52804;0;0;50;
$GPXUP;3649;07:19:24;0;49	76039;8	52808;0;0;49;
$GPXUP;3649;07:19:25;0;49	7605;8	52815;0;0;48;
$GPXUP;3649;07:19:26;0;49	76063;8	5282;0;0;54;
$GPXUP;3649;07:19:27;0;49	76075;8	52823;0;0;52;
$GPXUP;3649;07:19:28;0;49	76088;8	52824;0;0;52;
$GPXUP;3649;07:19:29;0;49	76101;8	52822;0;0;52;
$GPXUP;3649;07:19:30;0;49	76114;8	52818;0;0;52;
$GPXUP;3649;07:19:31;0;49	76127;8	52814;0;0;53;
$GPXUP;3649;07:19:32;0;49	7614;8	5281;0;0;53;
$GPXUP;3649;07:19:33;0;49	76152;8	52804;0;0;54;
$GPXUP;3649;07:19:34;0;49	76165;8	52797;0;0;55;
$GPXUP;3649;07:19:35;0;49	76178;8	52789;0;0;54;
$GPXUP;3649;07:19:36;0;49	7619;8	52781;0;0;54;
$GPXUP;3649;07:19:37;0;49	76203;8	52775;0;0;53;
$GPXUP;3649;07:19:38;0;49	76216;8	52772;0;0;52;
$GPXUP;3649;07:19:39;0;49	7623;8	52771;0;0;54;
$GPXUP;3649;07:19:40;0;49	76243;8	5277;0;0;55;
$GPXUP;3649;07:19:41;0;49	76257;8	52769;0;0;56;
$GPXUP;3649;07:19:42;0;49	76271;8	52767;0;0;55;
$GPXUP;3649;07:19:43;0;49	76285;8	52764;0;0;55;
$GPXUP;3649;07:19:44;0;49	76299;8	52759;0;0;54;
$GPXUP;3649;07:19:45;0;49	76313;8	52756;0;0;53;
$GPXUP;3649;07:19:46;0;49	76326;8	52756;0;0;51;
$GPXUP;3649;07:19:47;0;49	76339;8	52759;0;0;51;
$GPXUP;3649;07:19:48;0;49	76351;8	52765;0;0;51;
$GPXUP;3649;07:19:49;0;49	76363;8	52771;0;0;50;
$GPXUP;3649;07:19:50;0;49	76376;8	52776;0;0;51;
$GPXUP;3649;07:19:51;0;49	76389;8	5278;0;0;52;
$GPXUP;3649;07:19:52;0;49	76401;8	52785;0;0;52;
$GPXUP;3649;07:19:53;0;49	76415;8	52786;0;0;53;
$GPXUP;3649;07:19:54;0;49	76428;8	52784;0;0;52;
$GPXUP;3649;07:19:55;0;49	76441;8	52782;0;0;53;
$GPXUP;3649;07:19:56;0;49	76454;8	52779;0;0;53;
$GPXUP;3649;07:19:57;0;49	76467;8	52775;0;0;53;
$GPXUP;3649;07:19:58;0;49	7648;8	5277;0;0;53;
$GPXUP;3649;07:19:59;0;49	76492;8	52765;0;0;54;
$GPXUP;3649;07:20:00;0;49	76506;8	52761;0;0;52;
$GPXUP;3649;07:20:01;0;49	76519;8	52758;0;0;53;
$GPXUP;3649;07:20:02;0;49	76532;8	52759;0;0;53;
$GPXUP;3649;07:20:03;0;49	76545;8	52763;0;0;52;
$GPXUP;3649;07:20:04;0;49	76557;8	52769;0;0;51;
$GPXUP;3649;07:20:05;0;49	76569;8	52776;0;0;52;
$GPXUP;3649;07:20:06;0;49	76582;8	52783;0;0;53;
$GPXUP;3649;07:20:07;0;49	76594;8	52789;0;0;53;
$GPXUP;3649;07:20:08;0;49	76608;8	52793;0;0;52;
$GPXUP;3649;07:20:09;0;49	7662;8	52795;0;0;51;
$GPXUP;3649;07:20:10;0;49	76633;8	52797;0;0;52;
$GPXUP;3649;07:20:11;0;49	76646;8	52798;0;0;51;
$GPXUP;3649;07:20:12;0;49	76659;8	52799;0;0;52;
$GPXUP;3649;07:20:13;0;49	76672;8	52801;0;0;52;
$GPXUP;3649;07:20:14;0;49	76685;8	52804;0;0;52;
$GPXUP;3649;07:20:15;0;49	76698;8	52806;0;0;53;
$GPXUP;3649;07:20:16;0;49	76711;8	52808;0;0;52;
$GPXUP;3649;07:20:17;0;49	76724;8	52809;0;0;52;
$GPXUP;3649;07:20:18;0;49	76736;8	52809;0;0;51;
$GPXUP;3649;07:20:19;0;49	7675;8	52809;0;0;51;
$GPXUP;3649;07:20:20;0;49	76762;8	5281;0;0;48;
$GPXUP;3649;07:20:21;0;49	76774;8	52814;0;0;48;
$GPXUP;3649;07:20:22;0;49	76785;8	5282;0;0;49;
$GPXUP;3649;07:20:23;0;49	76797;8	52826;0;0;51;
$GPXUP;3649;07:20:24;0;49	76809;8	52833;0;0;52;
$GPXUP;3649;07:20:25;0;49	76821;8	5284;0;0;51;
$GPXUP;3649;07:20:26;0;49	76834;8	52845;0;0;54;
$GPXUP;3649;07:20:27;0;49	76846;8	52851;0;0;53;
$GPXUP;3649;07:20:28;0;49	76858;8	5286;0;0;52;
$GPXUP;3649;07:20:29;0;49	7687;8	5287;0;0;51;
$GPXUP;3649;07:20:30;0;49	76881;8	52881;0;0;51;
$GPXUP;3649;07:20:31;0;49	76892;8	52892;0;0;51;
$GPXUP;3649;07:20:32;0;49	76901;8	52906;0;0;50;
$GPXUP;3649;07:20:33;0;49	76911;8	52919;0;0;49;
$GPXUP;3649;07:20:34;0;49	76921;8	52931;0;0;50;
$GPXUP;3649;07:20:35;0;49	76932;8	52939;0;0;50;
$GPXUP;3649;07:20:36;0;49	76944;8	52945;0;0;48;
$GPXUP;3649;07:20:37;0;49	76955;8	52948;0;0;49;
$GPXUP;3649;07:20:38;0;49	76967;8	52952;0;0;49;
$GPXUP;3649;07:20:39;0;49	76978;8	52958;0;0;51;
$GPXUP;3649;07:20:40;0;49	7699;8	52965;0;0;52;
$GPXUP;3649;07:20:41;0;49	77002;8	5297;0;0;50;
$GPXUP;3649;07:20:42;0;49	77015;8	52972;0;0;51;
$GPXUP;3649;07:20:43;0;49	77028;8	52974;0;0;51;
$GPXUP;3649;07:20:44;0;49	7704;8	52978;0;0;50;
$GPXUP;3649;07:20:45;0;49	77053;8	5298;0;0;50;
$GPXUP;3649;07:20:46;0;49	77065;8	52979;0;0;50;
$GPXUP;3649;07:20:47;0;49	77078;8	52972;0;0;53;
$GPXUP;3649;07:20:48;0;49	7709;8	52964;0;0;54;
$GPXUP;3649;07:20:49;0;49	77103;8	52955;0;0;55;
$GPXUP;3649;07:20:50;0;49	77116;8	52945;0;0;54;
$GPXUP;3649;07:20:51;0;49	77127;8	52934;0;0;54;
$GPXUP;3649;07:20:52;0;49	77138;8	52922;0;0;55;
$GPXUP;3649;07:20:53;0;49	7715;8	52912;0;0;56;
$GPXUP;3649;07:20:54;0;49	77163;8	52905;0;0;56;
$GPXUP;3649;07:20:55;0;49	77176;8	52901;0;0;51;
$GPXUP;3649;07:20:56;0;49	77189;8	52902;0;0;51;
$GPXUP;3649;07:20:57;0;49	77201;8	52908;0;0;53;
$GPXUP;3649;07:20:58;0;49	77214;8	52914;0;0;50;
$GPXUP;3649;07:20:59;0;49	77226;8	52919;0;0;52;
$GPXUP;3649;07:21:00;0;49	77238;8	52924;0;0;51;
$GPXUP;3649;07:21:01;0;49	77251;8	52929;0;0;51;
$GPXUP;3649;07:21:02;0;49	77263;8	52934;0;0;53;
$GPXUP;3649;07:21:03;0;49	77276;8	52942;0;0;53;
$GPXUP;3649;07:21:04;0;49	77289;8	52948;0;0;53;
$GPXUP;3649;07:21:05;0;49	77302;8	52953;0;0;54;
$GPXUP;3649;07:21:06;0;49	77314;8	52959;0;0;54;
$GPXUP;3649;07:21:07;0;49	77327;8	52966;0;0;52;
$GPXUP;3649;07:21:08;0;49	77339;8	52973;0;0;52;
$GPXUP;3649;07:21:09;0;49	77352;8	52979;0;0;54;
$GPXUP;3649;07:21:10;0;49	77365;8	52982;0;0;53;
$GPXUP;3649;07:21:11;0;49	77378;8	52985;0;0;53;
$GPXUP;3649;07:21:12;0;49	7739;8	5299;0;0;50;
$GPXUP;3649;07:21:13;0;49	77402;8	52996;0;0;49;
$GPXUP;3649;07:21:14;0;49	77413;8	53002;0;0;49;
$GPXUP;3649;07:21:15;0;49	77425;8	5301;0;0;49;
$GPXUP;3649;07:21:16;0;49	77435;8	53018;0;0;47;
$GPXUP;3649;07:21:17;0;49	77446;8	53025;0;0;47;
$GPXUP;3649;07:21:18;0;49	77456;8	53032;0;0;48;
$GPXUP;3649;07:21:19;0;49	77468;8	53038;0;0;47;
$GPXUP;3649;07:21:20;0;49	77479;8	53043;0;0;48;
$GPXUP;3649;07:21:21;0;49	7749;8	5305;0;0;49;
$GPXUP;3649;07:21:22;0;49	77502;8	53058;0;0;52;
$GPXUP;3649;07:21:23;0;49	77514;8	53066;0;0;51;
$GPXUP;3649;07:21:24;0;49	77527;8	5307;0;0;54;
$GPXUP;3649;07:21:25;0;49	7754;8	53074;0;0;53;
$GPXUP;3649;07:21:26;0;49	77553;8	53077;0;0;50;
$GPXUP;3649;07:21:27;0;49	77565;8	53082;0;0;49;
$GPXUP;3649;07:21:28;0;49	77576;8	5309;0;0;50;
$GPXUP;3649;07:21:29;0;49	77587;8	53099;0;0;51;
$GPXUP;3649;07:21:30;0;49	77598;8	53108;0;0;51;
$GPXUP;3649;07:21:31;0;49	7761;8	53118;0;0;50;
$GPXUP;3649;07:21:32;0;49	7762;8	5313;0;0;49;
$GPXUP;3649;07:21:33;0;49	7763;8	53141;0;0;49;
$GPXUP;3649;07:21:34;0;49	7764;8	53151;0;0;51;
$GPXUP;3649;07:21:35;0;49	77651;8	53159;0;0;50;
$GPXUP;3649;07:21:36;0;49	77663;8	53164;0;0;50;
$GPXUP;3649;07:21:37;0;49	77676;8	53168;0;0;51;
$GPXUP;3649;07:21:38;0;49	77688;8	53172;0;0;50;
$GPXUP;3649;07:21:39;0;49	77699;8	53181;0;0;50;
$GPXUP;3649;07:21:40;0;49	77708;8	53194;0;0;52;
$GPXUP;3649;07:21:41;0;49	77716;8	5321;0;0;51;
$GPXUP;3649;07:21:42;0;49	77724;8	53226;0;0;50;
$GPXUP;3649;07:21:43;0;49	77732;8	53241;0;0;50;
$GPXUP;3649;07:21:44;0;49	7774;8	53255;0;0;48;
$GPXUP;3649;07:21:45;0;49	77748;8	53268;0;0;51;
$GPXUP;3649;07:21:46;0;49	77759;8	5328;0;0;53;
$GPXUP;3649;07:21:47;0;49	7777;8	53291;0;0;54;
$GPXUP;3649;07:21:48;0;49	77782;8	53301;0;0;52;
$GPXUP;3649;07:21:49;0;49	77793;8	53311;0;0;50;
$GPXUP;3649;07:21:50;0;49	77803;8	53324;0;0;50;
$GPXUP;3649;07:21:51;0;49	77812;8	53337;0;0;50;
$GPXUP;3649;07:21:52;0;49	7782;8	53352;0;0;49;
$GPXUP;3649;07:21:53;0;49	77829;8	53365;0;0;49;
$GPXUP;3649;07:21:54;0;49	77839;8	53375;0;0;51;
$GPXUP;3649;07:21:55;0;49	77851;8	53383;0;0;49;
$GPXUP;3649;07:21:56;0;49	77862;8	53388;0;0;49;
$GPXUP;3649;07:21:57;0;49	77874;8	53393;0;0;52;
$GPXUP;3649;07:21:58;0;49	77886;8	534;0;0;53;
$GPXUP;3649;07:21:59;0;49	77899;8	53409;0;0;51;
$GPXUP;3649;07:22:00;0;49	7791;8	53417;0;0;48;
$GPXUP;3649;07:22:01;0;49	7792;8	53426;0;0;47;
$GPXUP;3649;07:22:02;0;49	7793;8	53434;0;0;47;
$GPXUP;3649;07:22:03;0;49	77941;8	5344;0;0;48;
$GPXUP;3649;07:22:04;0;49	77954;8	53444;0;0;49;
$GPXUP;3649;07:22:05;0;49	77966;8	53445;0;0;48;
$GPXUP;3649;07:22:06;0;49	77978;8	53444;0;0;50;
$GPXUP;3649;07:22:07;0;49	77991;8	53443;0;0;50;
$GPXUP;3649;07:22:08;0;49	78004;8	53446;0;0;49;
$GPXUP;3649;07:22:09;0;49	78014;8	53453;0;0;49;
$GPXUP;3649;07:22:10;0;49	78025;8	53463;0;0;51;
$GPXUP;3649;07:22:11;0;49	78036;8	53473;0;0;50;
$GPXUP;3649;07:22:12;0;49	78047;8	53483;0;0;49;
$GPXUP;3649;07:22:13;0;49	78058;8	53492;0;0;48;
$GPXUP;3649;07:22:14;0;49	78069;8	53499;0;0;50;
$GPXUP;3649;07:22:15;0;49	78081;8	53503;0;0;50;
$GPXUP;3649;07:22:16;0;49	78094;8	53504;0;0;50;
$GPXUP;3649;07:22:17;0;49	78107;8	53506;0;0;51;
$GPXUP;3649;07:22:18;0;49	78119;8	53505;0;0;50;
$GPXUP;3649;07:22:19;0;49	78132;8	53505;0;0;51;
$GPXUP;3649;07:22:20;0;49	78145;8	53504;0;0;52;
$GPXUP;3649;07:22:21;0;49	78157;8	53504;0;0;50;
$GPXUP;3649;07:22:22;0;49	7817;8	53505;0;0;47;
$GPXUP;3649;07:22:23;0;49	78182;8	53508;0;0;51;
$GPXUP;3649;07:22:24;0;49	78194;8	53512;0;0;51;
$GPXUP;3649;07:22:25;0;49	78207;8	53515;0;0;52;
$GPXUP;3649;07:22:26;0;49	7822;8	53516;0;0;52;
$GPXUP;3649;07:22:27;0;49	78233;8	53517;0;0;51;
$GPXUP;3649;07:22:28;0;49	78246;8	53521;0;0;53;
$GPXUP;3649;07:22:29;0;49	78258;8	53528;0;0;53;
$GPXUP;3649;07:22:30;0;49	7827;8	53541;0;0;53;
$GPXUP;3649;07:22:31;0;49	7828;8	53552;0;0;51;
$GPXUP;3649;07:22:32;0;49	7829;8	53563;0;0;49;
$GPXUP;3649;07:22:33;0;49	783;8	53574;0;0;48;
$GPXUP;3649;07:22:34;0;49	7831;8	53583;0;0;47;
$GPXUP;3649;07:22:35;0;49	7832;8	53592;0;0;46;
$GPXUP;3649;07:22:36;0;49	7833;8	536;0;0;47;
$GPXUP;3649;07:22:37;0;49	78341;8	53605;0;0;48;
$GPXUP;3649;07:22:38;0;49	78353;8	53607;0;0;51;
$GPXUP;3649;07:22:39;0;49	78366;8	53608;0;0;52;
$GPXUP;3649;07:22:40;0;49	78379;8	5361;0;0;50;
$GPXUP;3649;07:22:41;0;49	78392;8	53611;0;0;52;
$GPXUP;3649;07:22:42;0;49	78405;8	53612;0;0;52;
$GPXUP;3649;07:22:43;0;49	78418;8	53614;0;0;51;
$GPXUP;3649;07:22:44;0;49	78431;8	53617;0;0;52;
$GPXUP;3649;07:22:45;0;49	78444;8	53622;0;0;54;
$GPXUP;3649;07:22:46;0;49	78456;8	5363;0;0;53;
$GPXUP;3649;07:22:47;0;49	78467;8	53641;0;0;53;
$GPXUP;3649;07:22:48;0;49	78478;8	53654;0;0;52;
$GPXUP;3649;07:22:49;0;49	78487;8	53666;0;0;51;
$GPXUP;3649;07:22:50;0;49	78497;8	53678;0;0;53;
$GPXUP;3649;07:22:51;0;49	78508;8	5369;0;0;51;
$GPXUP;3649;07:22:52;0;49	78518;8	53702;0;0;54;
$GPXUP;3649;07:22:53;0;49	78527;8	53719;0;0;55;
$GPXUP;3649;07:22:54;0;49	78535;8	53736;0;0;55;
$GPXUP;3649;07:22:55;0;49	78544;8	53753;0;0;56;
$GPXUP;3649;07:22:56;0;49	78553;8	5377;0;0;56;
$GPXUP;3649;07:22:57;0;49	78563;8	53785;0;0;54;
$GPXUP;3649;07:22:58;0;49	78574;8	53797;0;0;53;
$GPXUP;3649;07:22:59;0;49	78585;8	53807;0;0;50;
$GPXUP;3649;07:23:00;0;49	78595;8	53816;0;0;46;
$GPXUP;3649;07:23:01;0;49	78606;8	53825;0;0;50;
$GPXUP;3649;07:23:02;0;49	78616;8	53836;0;0;52;
$GPXUP;3649;07:23:03;0;49	78626;8	53849;0;0;53;
$GPXUP;3649;07:23:04;0;49	78635;8	53864;0;0;52;
$GPXUP;3649;07:23:05;0;49	78644;8	53878;0;0;51;
$GPXUP;3649;07:23:06;0;49	78653;8	53891;0;0;51;
$GPXUP;3649;07:23:07;0;49	78662;8	53904;0;0;47;
$GPXUP;3649;07:23:08;0;49	78672;8	53914;0;0;49;
$GPXUP;3649;07:23:09;0;49	78682;8	53924;0;0;48;
$GPXUP;3649;07:23:10;0;49	78694;8	53932;0;0;48;
$GPXUP;3649;07:23:11;0;49	78705;8	53939;0;0;48;
$GPXUP;3649;07:23:12;0;49	78717;8	53945;0;0;50;
$GPXUP;3649;07:23:13;0;49	78729;8	5395;0;0;50;
$GPXUP;3649;07:23:14;0;49	78741;8	53956;0;0;52;
$GPXUP;3649;07:23:15;0;49	78753;8	53963;0;0;53;
$GPXUP;3649;07:23:16;0;49	78765;8	53972;0;0;57;
$GPXUP;3649;07:23:17;0;49	78778;8	53984;0;0;55;
$GPXUP;3649;07:23:18;0;49	78789;8	53996;0;0;53;
$GPXUP;3649;07:23:19;0;49	78799;8	54009;0;0;51;
$GPXUP;3649;07:23:20;0;49	78809;8	54021;0;0;49;
$GPXUP;3649;07:23:21;0;49	7882;8	54031;0;0;49;
$GPXUP;3649;07:23:22;0;49	78831;8	54039;0;0;49;
$GPXUP;3649;07:23:23;0;49	78842;8	54046;0;0;49;
$GPXUP;3649;07:23:24;0;49	78853;8	54056;0;0;50;
$GPXUP;3649;07:23:25;0;49	78863;8	54067;0;0;50;
$GPXUP;3649;07:23:26;0;49	78872;8	54079;0;0;49;
$GPXUP;3649;07:23:27;0;49	78881;8	54092;0;0;48;
$GPXUP;3649;07:23:28;0;49	7889;8	54107;0;0;49;
$GPXUP;3649;07:23:29;0;49	789;8	54119;0;0;52;
$GPXUP;3649;07:23:30;0;49	78911;8	54128;0;0;53;
$GPXUP;3649;07:23:31;0;49	78923;8	54135;0;0;53;
$GPXUP;3649;07:23:32;0;49	78936;8	54143;0;0;51;
$GPXUP;3649;07:23:33;0;49	78946;8	54154;0;0;51;
$GPXUP;3649;07:23:34;0;49	78955;8	54168;0;0;50;
$GPXUP;3649;07:23:35;0;49	78964;8	54182;0;0;49;
$GPXUP;3649;07:23:36;0;49	78973;8	54195;0;0;47;
$GPXUP;3649;07:23:37;0;49	78983;8	54206;0;0;47;
$GPXUP;3649;07:23:38;0;49	78993;8	54218;0;0;50;
$GPXUP;3649;07:23:39;0;49	79003;8	54229;0;0;52;
$GPXUP;3649;07:23:40;0;49	79014;8	5424;0;0;53;
$GPXUP;3649;07:23:41;0;49	79024;8	54252;0;0;53;
$GPXUP;3649;07:23:42;0;49	79036;8	54262;0;0;54;
$GPXUP;3649;07:23:43;0;49	7905;8	54267;0;0;54;
$GPXUP;3649;07:23:44;0;49	79063;8	54271;0;0;52;
$GPXUP;3649;07:23:45;0;49	79076;8	54276;0;0;54;
$GPXUP;3649;07:23:46;0;49	79089;8	54284;0;0;53;
$GPXUP;3649;07:23:47;0;49	791;8	54292;0;0;53;
$GPXUP;3649;07:23:48;0;49	79111;8	54304;0;0;52;
$GPXUP;3649;07:23:49;0;49	79121;8	54317;0;0;53;
$GPXUP;3649;07:23:50;0;49	79132;8	5433;0;0;51;
$GPXUP;3649;07:23:51;0;49	79143;8	54339;0;0;50;
$GPXUP;3649;07:23:52;0;49	79154;8	54348;0;0;51;
$GPXUP;3649;07:23:53;0;49	79166;8	54357;0;0;51;
$GPXUP;3649;07:23:54;0;49	79177;8	54365;0;0;51;
$GPXUP;3649;07:23:55;0;49	79188;8	54374;0;0;51;
$GPXUP;3649;07:23:56;0;49	792;8	54382;0;0;53;
$GPXUP;3649;07:23:57;0;49	79212;8	54392;0;0;52;
$GPXUP;3649;07:23:58;0;49	79222;8	54402;0;0;53;
$GPXUP;3649;07:23:59;0;49	79233;8	54416;0;0;54;
$GPXUP;3649;07:24:00;0;49	79242;8	54433;0;0;53;
$GPXUP;3649;07:24:01;0;49	7925;8	54449;0;0;51;
$GPXUP;3649;07:24:02;0;49	79259;8	54463;0;0;51;
$GPXUP;3649;07:24:03;0;49	79268;8	54475;0;0;50;
$GPXUP;3649;07:24:04;0;49	79278;8	54485;0;0;51;
$GPXUP;3649;07:24:05;0;49	7929;8	54496;0;0;53;
$GPXUP;3649;07:24:06;0;49	793;8	54509;0;0;54;
$GPXUP;3649;07:24:07;0;49	7931;8	54524;0;0;55;
$GPXUP;3649;07:24:08;0;49	79317;8	54543;0;0;58;
$GPXUP;3649;07:24:09;0;49	79324;8	54564;0;0;58;
$GPXUP;3649;07:24:10;0;49	79329;8	54585;0;0;58;
$GPXUP;3649;07:24:11;0;49	79335;8	54605;0;0;56;
$GPXUP;3649;07:24:12;0;49	79344;8	54622;0;0;57;
$GPXUP;3649;07:24:13;0;49	79354;8	54637;0;0;56;
$GPXUP;3649;07:24:14;0;49	79365;8	54651;0;0;57;
$GPXUP;3649;07:24:15;0;49	79376;8	54664;0;0;56;
$GPXUP;3649;07:24:16;0;49	79388;8	54676;0;0;57;
$GPXUP;3649;07:24:17;0;49	794;8	54689;0;0;55;
$GPXUP;3649;07:24:18;0;49	7941;8	54704;0;0;56;
$GPXUP;3649;07:24:19;0;49	79419;8	54721;0;0;56;
$GPXUP;3649;07:24:20;0;49	79428;8	54738;0;0;57;
$GPXUP;3649;07:24:21;0;49	79437;8	54754;0;0;56;
$GPXUP;3649;07:24:22;0;49	79447;8	5477;0;0;56;
$GPXUP;3649;07:24:23;0;49	79457;8	54786;0;0;57;
$GPXUP;3649;07:24:24;0;49	79466;8	54803;0;0;60;
$GPXUP;3649;07:24:25;0;49	79473;8	54824;0;0;61;
$GPXUP;3649;07:24:26;0;49	79479;8	54845;0;0;59;
$GPXUP;3649;07:24:27;0;49	79487;8	54864;0;0;57;
$GPXUP;3649;07:24:28;0;49	79494;8	54882;0;0;53;
$GPXUP;3649;07:24:29;0;49	79502;8	54898;0;0;53;
$GPXUP;3649;07:24:30;0;49	7951;8	54914;0;0;53;
$GPXUP;3649;07:24:31;0;49	79518;8	54931;0;0;51;
$GPXUP;3649;07:24:32;0;49	79524;8	54948;0;0;50;
$GPXUP;3649;07:24:33;0;49	79529;8	54965;0;0;49;
$GPXUP;3649;07:24:34;0;49	79535;8	54982;0;0;51;
$GPXUP;3649;07:24:35;0;49	7954;8	55;0;0;50;
$GPXUP;3649;07:24:36;0;49	79548;8	55014;0;0;51;
$GPXUP;3649;07:24:37;0;49	79558;8	55027;0;0;49;
$GPXUP;3649;07:24:38;0;49	79568;8	55038;0;0;49;
$GPXUP;3649;07:24:39;0;49	79578;8	5505;0;0;50;
$GPXUP;3649;07:24:40;0;49	79588;8	55063;0;0;50;
$GPXUP;3649;07:24:41;0;49	79599;8	55073;0;0;53;
$GPXUP;3649;07:24:42;0;49	79611;8	55081;0;0;51;
$GPXUP;3649;07:24:43;0;49	79623;8	55088;0;0;51;
$GPXUP;3649;07:24:44;0;49	79635;8	55094;0;0;50;
$GPXUP;3649;07:24:45;0;49	79646;8	55102;0;0;51;
$GPXUP;3649;07:24:46;0;49	79657;8	55112;0;0;51;
$GPXUP;3649;07:24:47;0;49	79668;8	55124;0;0;54;
$GPXUP;3649;07:24:48;0;49	79678;8	55137;0;0;56;
$GPXUP;3649;07:24:49;0;49	79688;8	55153;0;0;58;
$GPXUP;3649;07:24:50;0;49	79698;8	55169;0;0;57;
$GPXUP;3649;07:24:51;0;49	79709;8	55182;0;0;54;
$GPXUP;3649;07:24:52;0;49	79718;8	55195;0;0;51;
$GPXUP;3649;07:24:53;0;49	79727;8	5521;0;0;52;
$GPXUP;3649;07:24:54;0;49	79736;8	55224;0;0;51;
$GPXUP;3649;07:24:55;0;49	79744;8	55239;0;0;52;
$GPXUP;3649;07:24:56;0;49	79753;8	55255;0;0;52;
$GPXUP;3649;07:24:57;0;49	79763;8	55268;0;0;53;
$GPXUP;3649;07:24:58;0;49	79774;8	55279;0;0;53;
$GPXUP;3649;07:24:59;0;49	79784;8	55292;0;0;52;
$GPXUP;3649;07:25:00;0;49	79793;8	55306;0;0;51;
$GPXUP;3649;07:25:01;0;49	79803;8	55318;0;0;52;
$GPXUP;3649;07:25:02;0;49	79814;8	55328;0;0;51;
$GPXUP;3649;07:25:03;0;49	79825;8	55339;0;0;50;
$GPXUP;3649;07:25:04;0;49	79834;8	55351;0;0;51;
$GPXUP;3649;07:25:05;0;49	79844;8	55365;0;0;51;
$GPXUP;3649;07:25:06;0;49	79852;8	55379;0;0;52;
$GPXUP;3649;07:25:07;0;49	79862;8	55393;0;0;51;
$GPXUP;3649;07:25:08;0;49	79871;8	55406;0;0;49;
$GPXUP;3649;07:25:09;0;49	7988;8	55419;0;0;50;
$GPXUP;3649;07:25:10;0;49	79891;8	5543;0;0;51;
$GPXUP;3649;07:25:11;0;49	79902;8	5544;0;0;50;
$GPXUP;3649;07:25:12;0;49	79912;8	5545;0;0;50;
$GPXUP;3649;07:25:13;0;49	79923;8	5546;0;0;50;
$GPXUP;3649;07:25:14;0;49	79935;8	55469;0;0;48;
$GPXUP;3649;07:25:15;0;49	79946;8	55475;0;0;45;
$GPXUP;3649;07:25:16;0;49	79956;8	55478;0;0;46;
$GPXUP;3649;07:25:17;0;49	79967;8	55478;0;0;47;
$GPXUP;3649;07:25:18;0;49	79979;8	55478;0;0;48;
$GPXUP;3649;07:25:19;0;49	79992;8	55477;0;0;50;
$GPXUP;3649;07:25:20;0;49	80004;8	55475;0;0;50;
$GPXUP;3649;07:25:21;0;49	80017;8	55474;0;0;53;
$GPXUP;3649;07:25:22;0;49	8003;8	55475;0;0;53;
$GPXUP;3649;07:25:23;0;49	80044;8	55479;0;0;55;
$GPXUP;3649;07:25:24;0;49	80057;8	55484;0;0;54;
$GPXUP;3649;07:25:25;0;49	8007;8	55489;0;0;55;
$GPXUP;3649;07:25:26;0;49	80084;8	55492;0;0;56;
$GPXUP;3649;07:25:27;0;49	80098;8	55494;0;0;56;
$GPXUP;3649;07:25:28;0;49	80112;8	55497;0;0;56;
$GPXUP;3649;07:25:29;0;49	80125;8	555;0;0;53;
$GPXUP;3649;07:25:30;0;49	80138;8	55502;0;0;53;
$GPXUP;3649;07:25:31;0;49	80151;8	55506;0;0;52;
$GPXUP;3649;07:25:32;0;49	80164;8	55513;0;0;52;
$GPXUP;3649;07:25:33;0;49	80175;8	55522;0;0;52;
$GPXUP;3649;07:25:34;0;49	80186;8	55534;0;0;53;
$GPXUP;3649;07:25:35;0;49	80196;8	55548;0;0;55;
$GPXUP;3649;07:25:36;0;49	80206;8	55564;0;0;55;
$GPXUP;3649;07:25:37;0;49	80214;8	55581;0;0;53;
$GPXUP;3649;07:25:38;0;49	80224;8	55596;0;0;55;
$GPXUP;3649;07:25:39;0;49	80234;8	55609;0;0;56;
$GPXUP;3649;07:25:40;0;49	80245;8	55622;0;0;56;
$GPXUP;3649;07:25:41;0;49	80256;8	55636;0;0;56;
$GPXUP;3649;07:25:42;0;49	80267;8	5565;0;0;56;
$GPXUP;3649;07:25:43;0;49	80277;8	55665;0;0;55;
$GPXUP;3649;07:25:44;0;49	80287;8	55682;0;0;56;
$GPXUP;3649;07:25:45;0;49	80295;8	557;0;0;54;
$GPXUP;3649;07:25:46;0;49	80303;8	55716;0;0;54;
$GPXUP;3649;07:25:47;0;49	80312;8	55732;0;0;54;
$GPXUP;3649;07:25:48;0;49	80321;8	55748;0;0;55;
$GPXUP;3649;07:25:49;0;49	8033;8	55764;0;0;55;
$GPXUP;3649;07:25:50;0;49	80338;8	5578;0;0;54;
$GPXUP;3649;07:25:51;0;49	80346;8	55797;0;0;52;
$GPXUP;3649;07:25:52;0;49	80354;8	55812;0;0;51;
$GPXUP;3649;07:25:53;0;49	80363;8	55827;0;0;53;
$GPXUP;3649;07:25:54;0;49	8037;8	55843;0;0;54;
$GPXUP;3649;07:25:55;0;49	80377;8	55862;0;0;54;
$GPXUP;3649;07:25:56;0;49	80385;8	55878;0;0;54;
$GPXUP;3649;07:25:57;0;49	80395;8	5589;0;0;51;
$GPXUP;3649;07:25:58;0;49	80406;8	55902;0;0;51;
$GPXUP;3649;07:25:59;0;49	80416;8	55914;0;0;52;
$GPXUP;3649;07:26:00;0;49	80426;8	55926;0;0;52;
$GPXUP;3649;07:26:01;0;49	80437;8	55938;0;0;52;
$GPXUP;3649;07:26:02;0;49	80448;8	55949;0;0;51;
$GPXUP;3649;07:26:03;0;49	80458;8	5596;0;0;50;
$GPXUP;3649;07:26:04;0;49	80468;8	55971;0;0;52;
$GPXUP;3649;07:26:05;0;49	80478;8	55983;0;0;52;
$GPXUP;3649;07:26:06;0;49	80489;8	55996;0;0;54;
$GPXUP;3649;07:26:07;0;49	805;8	5601;0;0;55;
$GPXUP;3649;07:26:08;0;49	8051;8	56022;0;0;55;
$GPXUP;3649;07:26:09;0;49	8052;8	56038;0;0;54;
$GPXUP;3649;07:26:10;0;49	80527;8	56055;0;0;55;
$GPXUP;3649;07:26:11;0;49	80536;8	5607;0;0;53;
$GPXUP;3649;07:26:12;0;49	80546;8	56084;0;0;53;
$GPXUP;3649;07:26:13;0;49	80556;8	56097;0;0;53;
$GPXUP;3649;07:26:14;0;49	80567;8	56108;0;0;53;
$GPXUP;3649;07:26:15;0;49	80578;8	56118;0;0;52;
$GPXUP;3649;07:26:16;0;49	8059;8	56126;0;0;50;
$GPXUP;3649;07:26:17;0;49	80602;8	56134;0;0;51;
$GPXUP;3649;07:26:18;0;49	80613;8	56141;0;0;51;
$GPXUP;3649;07:26:19;0;49	80624;8	56148;0;0;50;
$GPXUP;3649;07:26:20;0;49	80634;8	56158;0;0;47;
$GPXUP;3649;07:26:21;0;49	80644;8	56169;0;0;49;
$GPXUP;3649;07:26:22;0;49	80653;8	56181;0;0;50;
$GPXUP;3649;07:26:23;0;49	80662;8	56194;0;0;50;
$GPXUP;3649;07:26:24;0;49	80673;8	56206;0;0;53;
$GPXUP;3649;07:26:25;0;49	80685;8	56214;0;0;54;
$GPXUP;3649;07:26:26;0;49	80698;8	5622;0;0;53;
$GPXUP;3649;07:26:27;0;49	80711;8	56225;0;0;53;
$GPXUP;3649;07:26:28;0;49	80724;8	56228;0;0;55;
$GPXUP;3649;07:26:29;0;49	80739;8	56231;0;0;56;
$GPXUP;3649;07:26:30;0;49	80752;8	56236;0;0;55;
$GPXUP;3649;07:26:31;0;49	80765;8	56242;0;0;54;
$GPXUP;3649;07:26:32;0;49	80777;8	56251;0;0;53;
$GPXUP;3649;07:26:33;0;49	80789;8	56259;0;0;52;
$GPXUP;3649;07:26:34;0;49	80801;8	56268;0;0;54;
$GPXUP;3649;07:26:35;0;49	80814;8	56274;0;0;55;
$GPXUP;3649;07:26:36;0;49	80827;8	56276;0;0;51;
$GPXUP;3649;07:26:37;0;49	8084;8	56277;0;0;51;
$GPXUP;3649;07:26:38;0;49	80854;8	56278;0;0;52;
$GPXUP;3649;07:26:39;0;49	80866;8	5628;0;0;52;
$GPXUP;3649;07:26:40;0;49	80879;8	56284;0;0;53;
$GPXUP;3649;07:26:41;0;49	80892;8	56288;0;0;53;
$GPXUP;3649;07:26:42;0;49	80904;8	56292;0;0;50;
$GPXUP;3649;07:26:43;0;49	80916;8	56292;0;0;48;
$GPXUP;3649;07:26:44;0;49	80928;8	56291;0;0;54;
$GPXUP;3649;07:26:45;0;49	80942;8	5629;0;0;55;
$GPXUP;3649;07:26:46;0;49	80956;8	56292;0;0;51;
$GPXUP;3649;07:26:47;0;49	80969;8	56297;0;0;50;
$GPXUP;3649;07:26:48;0;49	80981;8	56302;0;0;51;
$GPXUP;3649;07:26:49;0;49	80992;8	56309;0;0;51;
$GPXUP;3649;07:26:50;0;49	81004;8	56316;0;0;52;
$GPXUP;3649;07:26:51;0;49	81016;8	56325;0;0;53;
$GPXUP;3649;07:26:52;0;49	81028;8	56334;0;0;53;
$GPXUP;3649;07:26:53;0;49	8104;8	56344;0;0;54;
$GPXUP;3649;07:26:54;0;49	81052;8	56353;0;0;54;
$GPXUP;3649;07:26:55;0;49	81064;8	56363;0;0;52;
$GPXUP;3649;07:26:56;0;49	81076;8	5637;0;0;51;
$GPXUP;3649;07:26:57;0;49	81087;8	56374;0;0;51;
$GPXUP;3649;07:26:58;0;49	81101;8	56373;0;0;55;
$GPXUP;3649;07:26:59;0;49	81115;8	56369;0;0;58;
$GPXUP;3649;07:27:00;0;49	8113;8	56368;0;0;57;
$GPXUP;3649;07:27:01;0;49	81144;8	56368;0;0;54;
$GPXUP;3649;07:27:02;0;49	81157;8	56368;0;0;53;
$GPXUP;3649;07:27:03;0;49	8117;8	56369;0;0;53;
$GPXUP;3649;07:27:04;0;49	81183;8	56371;0;0;53;
$GPXUP;3649;07:27:05;0;49	81196;8	56373;0;0;53;
$GPXUP;3649;07:27:06;0;49	81209;8	56373;0;0;53;
$GPXUP;3649;07:27:07;0;49	81222;8	5637;0;0;52;
[truncated: 2,887 more rows]
