# Supplementary material for: Pigeon Navigation: Different Routes Lead to Frankfurt
Source: PLoS One. 2014 Nov 12;9(11):e112439. doi: 10.1371/journal.pone.0112439 (PMC4229201; doi:10.1371/journal.pone.0112439)
Supplement: File S4 — Files containing the original track data and a ‘Read me’ explaining the data format. (ZIP) [file pone.0112439.s004.zip › S-LH/090818xup08_778.log]

$GPXUP;3649;06:46:03;0;49	60986;8	47013;0;0;3;
$GPXUP;3649;06:46:04;0;49	60986;8	47013;0;0;1;
$GPXUP;3649;06:46:05;0;49	60986;8	47013;0;0;1;
$GPXUP;3649;06:46:06;0;49	60984;8	47013;0;0;7;
$GPXUP;3649;06:46:07;0;49	60985;8	47012;0;0;2;
$GPXUP;3649;06:46:08;0;49	60985;8	47014;0;0;7;
$GPXUP;3649;06:46:09;0;49	60982;8	4702;0;0;13;
$GPXUP;3649;06:46:10;0;49	60976;8	47026;0;0;23;
$GPXUP;3649;06:46:11;0;49	60965;8	47034;0;0;38;
$GPXUP;3649;06:46:12;0;49	60953;8	47043;0;0;46;
$GPXUP;3649;06:46:13;0;49	60941;8	47054;0;0;49;
$GPXUP;3649;06:46:14;0;49	6093;8	47062;0;0;50;
$GPXUP;3649;06:46:15;0;49	60918;8	47067;0;0;48;
$GPXUP;3649;06:46:16;0;49	60905;8	47063;0;0;52;
$GPXUP;3649;06:46:17;0;49	60895;8	47049;0;0;53;
$GPXUP;3649;06:46:18;0;49	60891;8	47028;0;0;47;
$GPXUP;3649;06:46:19;0;49	60893;8	47005;0;0;45;
$GPXUP;3649;06:46:20;0;49	60896;8	46984;0;0;50;
$GPXUP;3649;06:46:21;0;49	60899;8	46964;0;0;48;
$GPXUP;3649;06:46:22;0;49	60904;8	46946;0;0;47;
$GPXUP;3649;06:46:23;0;49	60908;8	46928;0;0;48;
$GPXUP;3649;06:46:24;0;49	60909;8	46908;0;0;49;
$GPXUP;3649;06:46:25;0;49	60906;8	46889;0;0;50;
$GPXUP;3649;06:46:26;0;49	60899;8	46874;0;0;46;
$GPXUP;3649;06:46:27;0;49	60888;8	46866;0;0;37;
$GPXUP;3649;06:46:28;0;49	60872;8	4687;0;0;45;
$GPXUP;3649;06:46:29;0;49	60858;8	46884;0;0;48;
$GPXUP;3649;06:46:30;0;49	60849;8	46902;0;0;51;
$GPXUP;3649;06:46:31;0;49	60841;8	4692;0;0;51;
$GPXUP;3649;06:46:32;0;49	60833;8	46938;0;0;51;
$GPXUP;3649;06:46:33;0;49	60827;8	46957;0;0;51;
$GPXUP;3649;06:46:34;0;49	60821;8	46975;0;0;51;
$GPXUP;3649;06:46:35;0;49	60814;8	46991;0;0;51;
$GPXUP;3649;06:46:36;0;49	60804;8	47006;0;0;51;
$GPXUP;3649;06:46:37;0;49	60795;8	4702;0;0;51;
$GPXUP;3649;06:46:38;0;49	60786;8	47034;0;0;52;
$GPXUP;3649;06:46:39;0;49	60777;8	4705;0;0;53;
$GPXUP;3649;06:46:40;0;49	60771;8	47067;0;0;50;
$GPXUP;3649;06:46:41;0;49	60767;8	47085;0;0;48;
$GPXUP;3649;06:46:42;0;49	60762;8	47102;0;0;49;
$GPXUP;3649;06:46:43;0;49	60755;8	47118;0;0;46;
$GPXUP;3649;06:46:44;0;49	60745;8	47131;0;0;54;
$GPXUP;3649;06:46:45;0;49	60734;8	47145;0;0;55;
$GPXUP;3649;06:46:46;0;49	60725;8	4716;0;0;53;
$GPXUP;3649;06:46:47;0;49	60718;8	47177;0;0;50;
$GPXUP;3649;06:46:48;0;49	60712;8	47193;0;0;48;
$GPXUP;3649;06:46:49;0;49	60705;8	47208;0;0;46;
$GPXUP;3649;06:46:50;0;49	60696;8	47218;0;0;45;
$GPXUP;3649;06:46:51;0;49	60684;8	47228;0;0;52;
$GPXUP;3649;06:46:52;0;49	60674;8	47242;0;0;53;
$GPXUP;3649;06:46:53;0;49	60666;8	47258;0;0;53;
$GPXUP;3649;06:46:54;0;49	60658;8	47275;0;0;54;
$GPXUP;3649;06:46:55;0;49	6065;8	47292;0;0;54;
$GPXUP;3649;06:46:56;0;49	6064;8	47307;0;0;54;
$GPXUP;3649;06:46:57;0;49	60629;8	47318;0;0;54;
$GPXUP;3649;06:46:58;0;49	60617;8	47328;0;0;54;
$GPXUP;3649;06:46:59;0;49	60605;8	47338;0;0;54;
$GPXUP;3649;06:47:00;0;49	60592;8	47347;0;0;54;
$GPXUP;3649;06:47:01;0;49	60579;8	47353;0;0;54;
$GPXUP;3649;06:47:02;0;49	60565;8	47356;0;0;55;
$GPXUP;3649;06:47:03;0;49	60551;8	47354;0;0;56;
$GPXUP;3649;06:47:04;0;49	60538;8	47345;0;0;59;
$GPXUP;3649;06:47:05;0;49	60528;8	4733;0;0;55;
$GPXUP;3649;06:47:06;0;49	60521;8	4731;0;0;54;
$GPXUP;3649;06:47:07;0;49	60516;8	47292;0;0;50;
$GPXUP;3649;06:47:08;0;49	60512;8	47273;0;0;46;
$GPXUP;3649;06:47:09;0;49	6051;8	47255;0;0;47;
$GPXUP;3649;06:47:10;0;49	60509;8	47236;0;0;45;
$GPXUP;3649;06:47:11;0;49	6051;8	47219;0;0;43;
$GPXUP;3649;06:47:12;0;49	60515;8	47202;0;0;46;
$GPXUP;3649;06:47:13;0;49	60519;8	47184;0;0;48;
$GPXUP;3649;06:47:14;0;49	60521;8	47165;0;0;50;
$GPXUP;3649;06:47:15;0;49	60521;8	47145;0;0;52;
$GPXUP;3649;06:47:16;0;49	60519;8	47125;0;0;53;
$GPXUP;3649;06:47:17;0;49	60519;8	47104;0;0;53;
$GPXUP;3649;06:47:18;0;49	60521;8	47084;0;0;51;
$GPXUP;3649;06:47:19;0;49	60526;8	47066;0;0;50;
$GPXUP;3649;06:47:20;0;49	60531;8	47049;0;0;47;
$GPXUP;3649;06:47:21;0;49	60538;8	47034;0;0;43;
$GPXUP;3649;06:47:22;0;49	60547;8	47025;0;0;42;
$GPXUP;3649;06:47:23;0;49	60557;8	47017;0;0;42;
$GPXUP;3649;06:47:24;0;49	60566;8	47008;0;0;48;
$GPXUP;3649;06:47:25;0;49	60575;8	46994;0;0;52;
$GPXUP;3649;06:47:26;0;49	60582;8	46976;0;0;51;
$GPXUP;3649;06:47:27;0;49	60589;8	4696;0;0;51;
$GPXUP;3649;06:47:28;0;49	60598;8	46946;0;0;51;
$GPXUP;3649;06:47:29;0;49	60608;8	46933;0;0;51;
$GPXUP;3649;06:47:30;0;49	60619;8	46923;0;0;51;
$GPXUP;3649;06:47:31;0;49	60632;8	46915;0;0;52;
$GPXUP;3649;06:47:32;0;49	60644;8	46908;0;0;54;
$GPXUP;3649;06:47:33;0;49	60656;8	46899;0;0;54;
$GPXUP;3649;06:47:34;0;49	60668;8	46889;0;0;54;
$GPXUP;3649;06:47:35;0;49	60681;8	46881;0;0;54;
$GPXUP;3649;06:47:36;0;49	60694;8	46874;0;0;54;
$GPXUP;3649;06:47:37;0;49	60706;8	46865;0;0;54;
$GPXUP;3649;06:47:38;0;49	60716;8	46851;0;0;54;
$GPXUP;3649;06:47:39;0;49	60724;8	46835;0;0;52;
$GPXUP;3649;06:47:40;0;49	60732;8	4682;0;0;52;
$GPXUP;3649;06:47:41;0;49	6074;8	46804;0;0;52;
$GPXUP;3649;06:47:42;0;49	60749;8	46789;0;0;52;
$GPXUP;3649;06:47:43;0;49	60757;8	46773;0;0;52;
$GPXUP;3649;06:47:44;0;49	60763;8	46755;0;0;53;
$GPXUP;3649;06:47:45;0;49	60771;8	46738;0;0;52;
$GPXUP;3649;06:47:46;0;49	60779;8	46723;0;0;51;
$GPXUP;3649;06:47:47;0;49	60788;8	46709;0;0;51;
$GPXUP;3649;06:47:48;0;49	60796;8	46694;0;0;52;
$GPXUP;3649;06:47:49;0;49	60804;8	46678;0;0;53;
$GPXUP;3649;06:47:50;0;49	60813;8	46663;0;0;52;
$GPXUP;3649;06:47:51;0;49	60823;8	46651;0;0;51;
$GPXUP;3649;06:47:52;0;49	60835;8	46643;0;0;51;
$GPXUP;3649;06:47:53;0;49	60846;8	46633;0;0;52;
$GPXUP;3649;06:47:54;0;49	60855;8	46619;0;0;53;
$GPXUP;3649;06:47:55;0;49	6086;8	46601;0;0;52;
$GPXUP;3649;06:47:56;0;49	60856;8	46581;0;0;49;
$GPXUP;3649;06:47:57;0;49	60845;8	46565;0;0;45;
$GPXUP;3649;06:47:58;0;49	60826;8	4656;0;0;53;
$GPXUP;3649;06:47:59;0;49	60805;8	46563;0;0;60;
$GPXUP;3649;06:48:00;0;49	60786;8	46569;0;0;62;
$GPXUP;3649;06:48:01;0;49	6077;8	46579;0;0;62;
$GPXUP;3649;06:48:02;0;49	60754;8	46589;0;0;64;
$GPXUP;3649;06:48:03;0;49	60739;8	46597;0;0;60;
$GPXUP;3649;06:48:04;0;49	60725;8	46601;0;0;52;
$GPXUP;3649;06:48:05;0;49	60712;8	46608;0;0;55;
$GPXUP;3649;06:48:06;0;49	60701;8	46621;0;0;58;
$GPXUP;3649;06:48:07;0;49	60692;8	46639;0;0;60;
$GPXUP;3649;06:48:08;0;49	60683;8	46658;0;0;59;
$GPXUP;3649;06:48:09;0;49	60675;8	46678;0;0;59;
$GPXUP;3649;06:48:10;0;49	60671;8	46699;0;0;57;
$GPXUP;3649;06:48:11;0;49	60669;8	46721;0;0;56;
$GPXUP;3649;06:48:12;0;49	6067;8	46743;0;0;55;
$GPXUP;3649;06:48:13;0;49	60672;8	46765;0;0;55;
$GPXUP;3649;06:48:14;0;49	60675;8	46786;0;0;55;
$GPXUP;3649;06:48:15;0;49	60679;8	46806;0;0;53;
$GPXUP;3649;06:48:16;0;49	60685;8	46824;0;0;51;
$GPXUP;3649;06:48:17;0;49	60691;8	46842;0;0;51;
$GPXUP;3649;06:48:18;0;49	60698;8	46859;0;0;51;
$GPXUP;3649;06:48:19;0;49	60706;8	46872;0;0;43;
$GPXUP;3649;06:48:20;0;49	60718;8	46875;0;0;42;
$GPXUP;3649;06:48:21;0;49	60732;8	46865;0;0;53;
$GPXUP;3649;06:48:22;0;49	60745;8	4685;0;0;54;
$GPXUP;3649;06:48:23;0;49	60757;8	46836;0;0;54;
$GPXUP;3649;06:48:24;0;49	60769;8	46825;0;0;52;
$GPXUP;3649;06:48:25;0;49	60781;8	46818;0;0;49;
$GPXUP;3649;06:48:26;0;49	60794;8	46817;0;0;48;
$GPXUP;3649;06:48:27;0;49	60805;8	46824;0;0;49;
$GPXUP;3649;06:48:28;0;49	60813;8	46839;0;0;49;
$GPXUP;3649;06:48:29;0;49	60816;8	46859;0;0;49;
$GPXUP;3649;06:48:30;0;49	60818;8	4688;0;0;49;
$GPXUP;3649;06:48:31;0;49	60818;8	469;0;0;49;
$GPXUP;3649;06:48:32;0;49	60818;8	4692;0;0;50;
$GPXUP;3649;06:48:33;0;49	60816;8	4694;0;0;51;
$GPXUP;3649;06:48:34;0;49	60816;8	4696;0;0;52;
$GPXUP;3649;06:48:35;0;49	60817;8	4698;0;0;54;
$GPXUP;3649;06:48:36;0;49	6082;8	47001;0;0;54;
$GPXUP;3649;06:48:37;0;49	60826;8	4702;0;0;53;
$GPXUP;3649;06:48:38;0;49	60834;8	47036;0;0;51;
$GPXUP;3649;06:48:39;0;49	60844;8	47046;0;0;48;
$GPXUP;3649;06:48:40;0;49	60855;8	47055;0;0;50;
$GPXUP;3649;06:48:41;0;49	60865;8	47066;0;0;52;
$GPXUP;3649;06:48:42;0;49	60874;8	47082;0;0;55;
$GPXUP;3649;06:48:43;0;49	60884;8	47096;0;0;54;
$GPXUP;3649;06:48:44;0;49	60895;8	47108;0;0;52;
$GPXUP;3649;06:48:45;0;49	60907;8	47113;0;0;50;
$GPXUP;3649;06:48:46;0;49	60918;8	47109;0;0;48;
$GPXUP;3649;06:48:47;0;49	60927;8	47093;0;0;49;
$GPXUP;3649;06:48:48;0;49	60933;8	47071;0;0;53;
$GPXUP;3649;06:48:49;0;49	60933;8	47047;0;0;55;
$GPXUP;3649;06:48:50;0;49	60931;8	47023;0;0;58;
$GPXUP;3649;06:48:51;0;49	60927;8	47;0;0;59;
$GPXUP;3649;06:48:52;0;49	60921;8	46977;0;0;59;
$GPXUP;3649;06:48:53;0;49	60914;8	46956;0;0;58;
$GPXUP;3649;06:48:54;0;49	60906;8	46938;0;0;57;
$GPXUP;3649;06:48:55;0;49	60894;8	46926;0;0;53;
$GPXUP;3649;06:48:56;0;49	60878;8	46921;0;0;58;
$GPXUP;3649;06:48:57;0;49	60864;8	46914;0;0;58;
$GPXUP;3649;06:48:58;0;49	6085;8	46906;0;0;56;
$GPXUP;3649;06:48:59;0;49	60837;8	46899;0;0;58;
$GPXUP;3649;06:49:00;0;49	60822;8	46895;0;0;58;
$GPXUP;3649;06:49:01;0;49	60808;8	4689;0;0;56;
$GPXUP;3649;06:49:02;0;49	60794;8	46884;0;0;56;
$GPXUP;3649;06:49:03;0;49	60781;8	46876;0;0;58;
$GPXUP;3649;06:49:04;0;49	60768;8	46866;0;0;58;
$GPXUP;3649;06:49:05;0;49	60757;8	46851;0;0;57;
$GPXUP;3649;06:49:06;0;49	60748;8	46834;0;0;57;
$GPXUP;3649;06:49:07;0;49	6074;8	46816;0;0;56;
$GPXUP;3649;06:49:08;0;49	60732;8	46798;0;0;56;
$GPXUP;3649;06:49:09;0;49	60725;8	4678;0;0;53;
$GPXUP;3649;06:49:10;0;49	60719;8	46762;0;0;49;
$GPXUP;3649;06:49:11;0;49	60718;8	46744;0;0;45;
$GPXUP;3649;06:49:12;0;49	60723;8	46727;0;0;45;
$GPXUP;3649;06:49:13;0;49	60729;8	46712;0;0;43;
$GPXUP;3649;06:49:14;0;49	60736;8	46698;0;0;41;
$GPXUP;3649;06:49:15;0;49	60744;8	46689;0;0;36;
$GPXUP;3649;06:49:16;0;49	60753;8	46686;0;0;34;
$GPXUP;3649;06:49:17;0;49	60764;8	46694;0;0;40;
$GPXUP;3649;06:49:18;0;49	60773;8	4671;0;0;47;
$GPXUP;3649;06:49:19;0;49	60782;8	46726;0;0;48;
$GPXUP;3649;06:49:20;0;49	6079;8	46741;0;0;47;
$GPXUP;3649;06:49:21;0;49	60799;8	46755;0;0;48;
$GPXUP;3649;06:49:22;0;49	60807;8	4677;0;0;49;
$GPXUP;3649;06:49:23;0;49	60814;8	46787;0;0;51;
$GPXUP;3649;06:49:24;0;49	60818;8	46807;0;0;53;
$GPXUP;3649;06:49:25;0;49	60818;8	46828;0;0;52;
$GPXUP;3649;06:49:26;0;49	60814;8	46847;0;0;50;
$GPXUP;3649;06:49:27;0;49	60806;8	46862;0;0;46;
$GPXUP;3649;06:49:28;0;49	60791;8	46871;0;0;51;
$GPXUP;3649;06:49:29;0;49	60773;8	46874;0;0;58;
$GPXUP;3649;06:49:30;0;49	60757;8	46875;0;0;58;
$GPXUP;3649;06:49:31;0;49	60742;8	46876;0;0;55;
$GPXUP;3649;06:49:32;0;49	60727;8	46878;0;0;55;
$GPXUP;3649;06:49:33;0;49	60712;8	4688;0;0;60;
$GPXUP;3649;06:49:34;0;49	60696;8	46879;0;0;60;
$GPXUP;3649;06:49:35;0;49	60681;8	46875;0;0;60;
$GPXUP;3649;06:49:36;0;49	60666;8	46872;0;0;59;
$GPXUP;3649;06:49:37;0;49	60651;8	4687;0;0;58;
$GPXUP;3649;06:49:38;0;49	60636;8	46862;0;0;63;
$GPXUP;3649;06:49:39;0;49	6062;8	4685;0;0;67;
$GPXUP;3649;06:49:40;0;49	60604;8	46838;0;0;65;
$GPXUP;3649;06:49:41;0;49	6059;8	46824;0;0;63;
$GPXUP;3649;06:49:42;0;49	60578;8	4681;0;0;61;
$GPXUP;3649;06:49:43;0;49	60564;8	46798;0;0;62;
$GPXUP;3649;06:49:44;0;49	6055;8	46787;0;0;59;
$GPXUP;3649;06:49:45;0;49	60537;8	46779;0;0;57;
$GPXUP;3649;06:49:46;0;49	60523;8	46774;0;0;58;
$GPXUP;3649;06:49:47;0;49	60508;8	46774;0;0;57;
$GPXUP;3649;06:49:48;0;49	60494;8	4677;0;0;60;
$GPXUP;3649;06:49:49;0;49	60481;8	46761;0;0;59;
$GPXUP;3649;06:49:50;0;49	60467;8	46751;0;0;59;
$GPXUP;3649;06:49:51;0;49	60454;8	4674;0;0;58;
$GPXUP;3649;06:49:52;0;49	60443;8	46726;0;0;58;
$GPXUP;3649;06:49:53;0;49	60433;8	46709;0;0;58;
$GPXUP;3649;06:49:54;0;49	60422;8	46694;0;0;58;
$GPXUP;3649;06:49:55;0;49	60411;8	4668;0;0;59;
$GPXUP;3649;06:49:56;0;49	60397;8	4667;0;0;60;
$GPXUP;3649;06:49:57;0;49	60383;8	46664;0;0;61;
$GPXUP;3649;06:49:58;0;49	60368;8	46658;0;0;60;
$GPXUP;3649;06:49:59;0;49	60355;8	46649;0;0;59;
$GPXUP;3649;06:50:00;0;49	60343;8	46637;0;0;55;
$GPXUP;3649;06:50:01;0;49	60332;8	46625;0;0;56;
$GPXUP;3649;06:50:02;0;49	6032;8	46613;0;0;58;
$GPXUP;3649;06:50:03;0;49	60307;8	46602;0;0;59;
$GPXUP;3649;06:50:04;0;49	60293;8	46596;0;0;56;
$GPXUP;3649;06:50:05;0;49	60279;8	46596;0;0;57;
$GPXUP;3649;06:50:06;0;49	60264;8	46603;0;0;59;
$GPXUP;3649;06:50:07;0;49	6025;8	46612;0;0;62;
$GPXUP;3649;06:50:08;0;49	60236;8	4662;0;0;59;
$GPXUP;3649;06:50:09;0;49	60222;8	46626;0;0;58;
$GPXUP;3649;06:50:10;0;49	60208;8	46631;0;0;58;
$GPXUP;3649;06:50:11;0;49	60194;8	46634;0;0;59;
$GPXUP;3649;06:50:12;0;49	60179;8	46639;0;0;58;
$GPXUP;3649;06:50:13;0;49	60167;8	4665;0;0;55;
$GPXUP;3649;06:50:14;0;49	60159;8	46669;0;0;56;
$GPXUP;3649;06:50:15;0;49	60159;8	46691;0;0;49;
$GPXUP;3649;06:50:16;0;49	60167;8	4671;0;0;47;
$GPXUP;3649;06:50:17;0;49	6018;8	46724;0;0;46;
$GPXUP;3649;06:50:18;0;49	60193;8	46735;0;0;49;
$GPXUP;3649;06:50:19;0;49	60205;8	46745;0;0;49;
$GPXUP;3649;06:50:20;0;49	60218;8	46753;0;0;50;
$GPXUP;3649;06:50:21;0;49	60231;8	46759;0;0;51;
$GPXUP;3649;06:50:22;0;49	60244;8	46762;0;0;52;
$GPXUP;3649;06:50:23;0;49	60258;8	46767;0;0;52;
$GPXUP;3649;06:50:24;0;49	60271;8	46774;0;0;54;
$GPXUP;3649;06:50:25;0;49	60283;8	46784;0;0;55;
$GPXUP;3649;06:50:26;0;49	60295;8	46794;0;0;55;
$GPXUP;3649;06:50:27;0;49	60308;8	46803;0;0;55;
$GPXUP;3649;06:50:28;0;49	60321;8	46813;0;0;55;
$GPXUP;3649;06:50:29;0;49	60333;8	46824;0;0;56;
$GPXUP;3649;06:50:30;0;49	60345;8	46837;0;0;61;
$GPXUP;3649;06:50:31;0;49	60357;8	46852;0;0;61;
$GPXUP;3649;06:50:32;0;49	60369;8	46866;0;0;61;
$GPXUP;3649;06:50:33;0;49	60381;8	4688;0;0;58;
$GPXUP;3649;06:50:34;0;49	60392;8	46895;0;0;56;
$GPXUP;3649;06:50:35;0;49	60402;8	46909;0;0;54;
$GPXUP;3649;06:50:36;0;49	60414;8	46921;0;0;55;
$GPXUP;3649;06:50:37;0;49	60425;8	46932;0;0;56;
$GPXUP;3649;06:50:38;0;49	60437;8	46943;0;0;56;
$GPXUP;3649;06:50:39;0;49	60449;8	46954;0;0;56;
$GPXUP;3649;06:50:40;0;49	60462;8	46964;0;0;55;
$GPXUP;3649;06:50:41;0;49	60474;8	46972;0;0;55;
$GPXUP;3649;06:50:42;0;49	60488;8	46978;0;0;56;
$GPXUP;3649;06:50:43;0;49	60502;8	46981;0;0;56;
$GPXUP;3649;06:50:44;0;49	60516;8	46982;0;0;55;
$GPXUP;3649;06:50:45;0;49	60529;8	46982;0;0;52;
$GPXUP;3649;06:50:46;0;49	60542;8	46985;0;0;52;
$GPXUP;3649;06:50:47;0;49	60552;8	46994;0;0;50;
$GPXUP;3649;06:50:48;0;49	60559;8	47009;0;0;46;
$GPXUP;3649;06:50:49;0;49	6056;8	47029;0;0;48;
$GPXUP;3649;06:50:50;0;49	60561;8	4705;0;0;50;
$GPXUP;3649;06:50:51;0;49	60561;8	4707;0;0;51;
$GPXUP;3649;06:50:52;0;49	60563;8	4709;0;0;50;
$GPXUP;3649;06:50:53;0;49	60567;8	47108;0;0;48;
$GPXUP;3649;06:50:54;0;49	60574;8	47123;0;0;47;
$GPXUP;3649;06:50:55;0;49	60583;8	47134;0;0;49;
$GPXUP;3649;06:50:56;0;49	60594;8	47143;0;0;49;
$GPXUP;3649;06:50:57;0;49	60606;8	47149;0;0;48;
$GPXUP;3649;06:50:58;0;49	60617;8	47151;0;0;46;
$GPXUP;3649;06:50:59;0;49	60629;8	47151;0;0;46;
$GPXUP;3649;06:51:00;0;49	60641;8	4715;0;0;47;
$GPXUP;3649;06:51:01;0;49	60652;8	47145;0;0;48;
$GPXUP;3649;06:51:02;0;49	60663;8	47136;0;0;48;
$GPXUP;3649;06:51:03;0;49	60672;8	47123;0;0;50;
$GPXUP;3649;06:51:04;0;49	60677;8	47105;0;0;52;
$GPXUP;3649;06:51:05;0;49	60676;8	47084;0;0;51;
$GPXUP;3649;06:51:06;0;49	60669;8	47062;0;0;54;
$GPXUP;3649;06:51:07;0;49	60661;8	47042;0;0;55;
$GPXUP;3649;06:51:08;0;49	60655;8	47022;0;0;54;
$GPXUP;3649;06:51:09;0;49	6065;8	47001;0;0;55;
$GPXUP;3649;06:51:10;0;49	60646;8	4698;0;0;55;
$GPXUP;3649;06:51:11;0;49	60642;8	46959;0;0;54;
$GPXUP;3649;06:51:12;0;49	60639;8	46938;0;0;54;
$GPXUP;3649;06:51:13;0;49	60638;8	46918;0;0;51;
$GPXUP;3649;06:51:14;0;49	60637;8	46898;0;0;49;
$GPXUP;3649;06:51:15;0;49	60639;8	4688;0;0;44;
$GPXUP;3649;06:51:16;0;49	60644;8	46866;0;0;38;
$GPXUP;3649;06:51:17;0;49	60652;8	46858;0;0;39;
$GPXUP;3649;06:51:18;0;49	60664;8	46858;0;0;41;
$GPXUP;3649;06:51:19;0;49	60675;8	46863;0;0;41;
$GPXUP;3649;06:51:20;0;49	60684;8	46874;0;0;43;
$GPXUP;3649;06:51:21;0;49	6069;8	46891;0;0;45;
$GPXUP;3649;06:51:22;0;49	60692;8	46911;0;0;49;
$GPXUP;3649;06:51:23;0;49	6069;8	46931;0;0;46;
$GPXUP;3649;06:51:24;0;49	60686;8	46949;0;0;46;
$GPXUP;3649;06:51:25;0;49	60678;8	46965;0;0;48;
$GPXUP;3649;06:51:26;0;49	60672;8	46982;0;0;47;
$GPXUP;3649;06:51:27;0;49	60669;8	46999;0;0;46;
$GPXUP;3649;06:51:28;0;49	60669;8	47015;0;0;41;
$GPXUP;3649;06:51:29;0;49	60672;8	4703;0;0;43;
$GPXUP;3649;06:51:30;0;49	60679;8	47045;0;0;48;
$GPXUP;3649;06:51:31;0;49	60688;8	47057;0;0;47;
$GPXUP;3649;06:51:32;0;49	607;8	47063;0;0;47;
$GPXUP;3649;06:51:33;0;49	60712;8	47065;0;0;45;
$GPXUP;3649;06:51:34;0;49	60724;8	4706;0;0;46;
$GPXUP;3649;06:51:35;0;49	60734;8	47051;0;0;45;
$GPXUP;3649;06:51:36;0;49	60742;8	47035;0;0;48;
$GPXUP;3649;06:51:37;0;49	60745;8	47014;0;0;52;
$GPXUP;3649;06:51:38;0;49	60745;8	46992;0;0;52;
$GPXUP;3649;06:51:39;0;49	60741;8	46971;0;0;54;
$GPXUP;3649;06:51:40;0;49	60734;8	46954;0;0;51;
$GPXUP;3649;06:51:41;0;49	60722;8	46943;0;0;47;
$GPXUP;3649;06:51:42;0;49	60707;8	46941;0;0;52;
$GPXUP;3649;06:51:43;0;49	60692;8	46939;0;0;56;
$GPXUP;3649;06:51:44;0;49	60677;8	46934;0;0;54;
$GPXUP;3649;06:51:45;0;49	60664;8	46926;0;0;54;
$GPXUP;3649;06:51:46;0;49	60652;8	46916;0;0;55;
$GPXUP;3649;06:51:47;0;49	60641;8	46903;0;0;55;
$GPXUP;3649;06:51:48;0;49	60629;8	46893;0;0;54;
$GPXUP;3649;06:51:49;0;49	60615;8	46888;0;0;54;
$GPXUP;3649;06:51:50;0;49	606;8	46891;0;0;58;
$GPXUP;3649;06:51:51;0;49	60585;8	46896;0;0;60;
$GPXUP;3649;06:51:52;0;49	6057;8	46901;0;0;58;
$GPXUP;3649;06:51:53;0;49	60556;8	46906;0;0;57;
$GPXUP;3649;06:51:54;0;49	60542;8	46912;0;0;55;
$GPXUP;3649;06:51:55;0;49	60528;8	46912;0;0;58;
$GPXUP;3649;06:51:56;0;49	60513;8	4691;0;0;57;
$GPXUP;3649;06:51:57;0;49	60499;8	46905;0;0;54;
$GPXUP;3649;06:51:58;0;49	60486;8	46899;0;0;54;
$GPXUP;3649;06:51:59;0;49	60472;8	46893;0;0;58;
$GPXUP;3649;06:52:00;0;49	60457;8	4689;0;0;58;
$GPXUP;3649;06:52:01;0;49	60442;8	46892;0;0;60;
$GPXUP;3649;06:52:02;0;49	60428;8	46898;0;0;60;
$GPXUP;3649;06:52:03;0;49	60415;8	4691;0;0;59;
$GPXUP;3649;06:52:04;0;49	60405;8	46928;0;0;61;
$GPXUP;3649;06:52:05;0;49	60399;8	46949;0;0;56;
$GPXUP;3649;06:52:06;0;49	60398;8	4697;0;0;51;
$GPXUP;3649;06:52:07;0;49	60397;8	46991;0;0;52;
$GPXUP;3649;06:52:08;0;49	60397;8	47012;0;0;51;
$GPXUP;3649;06:52:09;0;49	60398;8	47032;0;0;51;
$GPXUP;3649;06:52:10;0;49	60396;8	47052;0;0;51;
$GPXUP;3649;06:52:11;0;49	60391;8	47069;0;0;46;
$GPXUP;3649;06:52:12;0;49	60381;8	47082;0;0;49;
$GPXUP;3649;06:52:13;0;49	60367;8	47092;0;0;59;
$GPXUP;3649;06:52:14;0;49	60353;8	47102;0;0;63;
$GPXUP;3649;06:52:15;0;49	60338;8	47114;0;0;64;
$GPXUP;3649;06:52:16;0;49	60324;8	47126;0;0;64;
$GPXUP;3649;06:52:17;0;49	6031;8	47138;0;0;63;
$GPXUP;3649;06:52:18;0;49	60296;8	47151;0;0;63;
$GPXUP;3649;06:52:19;0;49	60282;8	47162;0;0;63;
$GPXUP;3649;06:52:20;0;49	60267;8	47171;0;0;61;
$GPXUP;3649;06:52:21;0;49	60252;8	47177;0;0;60;
$GPXUP;3649;06:52:22;0;49	60237;8	4718;0;0;60;
$GPXUP;3649;06:52:23;0;49	60222;8	47179;0;0;60;
$GPXUP;3649;06:52:24;0;49	60207;8	47178;0;0;59;
$GPXUP;3649;06:52:25;0;49	60193;8	47175;0;0;59;
$GPXUP;3649;06:52:26;0;49	60178;8	47167;0;0;59;
$GPXUP;3649;06:52:27;0;49	60164;8	47159;0;0;60;
$GPXUP;3649;06:52:28;0;49	6015;8	47154;0;0;60;
$GPXUP;3649;06:52:29;0;49	60134;8	47153;0;0;60;
$GPXUP;3649;06:52:30;0;49	6012;8	47154;0;0;60;
$GPXUP;3649;06:52:31;0;49	60105;8	47154;0;0;60;
$GPXUP;3649;06:52:32;0;49	60089;8	47154;0;0;59;
$GPXUP;3649;06:52:33;0;49	60074;8	47155;0;0;61;
$GPXUP;3649;06:52:34;0;49	60059;8	47156;0;0;62;
$GPXUP;3649;06:52:35;0;49	60043;8	47156;0;0;63;
$GPXUP;3649;06:52:36;0;49	60027;8	47155;0;0;63;
$GPXUP;3649;06:52:37;0;49	60011;8	47156;0;0;64;
$GPXUP;3649;06:52:38;0;49	59995;8	47158;0;0;65;
$GPXUP;3649;06:52:39;0;49	59979;8	47161;0;0;65;
$GPXUP;3649;06:52:40;0;49	59963;8	47163;0;0;65;
$GPXUP;3649;06:52:41;0;49	59946;8	47162;0;0;64;
$GPXUP;3649;06:52:42;0;49	59931;8	4716;0;0;63;
$GPXUP;3649;06:52:43;0;49	59915;8	47157;0;0;62;
$GPXUP;3649;06:52:44;0;49	599;8	47154;0;0;63;
$GPXUP;3649;06:52:45;0;49	59884;8	4715;0;0;62;
$GPXUP;3649;06:52:46;0;49	59869;8	47145;0;0;63;
$GPXUP;3649;06:52:47;0;49	59854;8	4714;0;0;61;
$GPXUP;3649;06:52:48;0;49	59839;8	47134;0;0;58;
$GPXUP;3649;06:52:49;0;49	59825;8	4713;0;0;57;
$GPXUP;3649;06:52:50;0;49	5981;8	47129;0;0;58;
$GPXUP;3649;06:52:51;0;49	59795;8	47132;0;0;63;
$GPXUP;3649;06:52:52;0;49	59781;8	4714;0;0;63;
$GPXUP;3649;06:52:53;0;49	59766;8	47151;0;0;66;
$GPXUP;3649;06:52:54;0;49	59752;8	47161;0;0;64;
$GPXUP;3649;06:52:55;0;49	59738;8	4717;0;0;58;
$GPXUP;3649;06:52:56;0;49	59724;8	47177;0;0;58;
$GPXUP;3649;06:52:57;0;49	5971;8	47183;0;0;59;
$GPXUP;3649;06:52:58;0;49	59697;8	47192;0;0;58;
$GPXUP;3649;06:52:59;0;49	59684;8	47202;0;0;58;
$GPXUP;3649;06:53:00;0;49	59673;8	47216;0;0;58;
$GPXUP;3649;06:53:01;0;49	59662;8	4723;0;0;57;
$GPXUP;3649;06:53:02;0;49	59649;8	4724;0;0;58;
$GPXUP;3649;06:53:03;0;49	59634;8	47246;0;0;61;
$GPXUP;3649;06:53:04;0;49	59619;8	47248;0;0;63;
$GPXUP;3649;06:53:05;0;49	59603;8	47249;0;0;63;
$GPXUP;3649;06:53:06;0;49	59587;8	47246;0;0;63;
$GPXUP;3649;06:53:07;0;49	59572;8	4724;0;0;63;
$GPXUP;3649;06:53:08;0;49	59558;8	4723;0;0;61;
$GPXUP;3649;06:53:09;0;49	59544;8	4722;0;0;61;
$GPXUP;3649;06:53:10;0;49	59531;8	47208;0;0;62;
$GPXUP;3649;06:53:11;0;49	59518;8	47196;0;0;62;
$GPXUP;3649;06:53:12;0;49	59504;8	47184;0;0;62;
$GPXUP;3649;06:53:13;0;49	5949;8	47172;0;0;62;
$GPXUP;3649;06:53:14;0;49	59478;8	47158;0;0;62;
$GPXUP;3649;06:53:15;0;49	59469;8	47139;0;0;60;
$GPXUP;3649;06:53:16;0;49	5946;8	4712;0;0;61;
$GPXUP;3649;06:53:17;0;49	59449;8	47104;0;0;62;
$GPXUP;3649;06:53:18;0;49	59436;8	4709;0;0;62;
$GPXUP;3649;06:53:19;0;49	59423;8	47077;0;0;63;
$GPXUP;3649;06:53:20;0;49	59408;8	47068;0;0;64;
$GPXUP;3649;06:53:21;0;49	59393;8	47059;0;0;64;
$GPXUP;3649;06:53:22;0;49	5938;8	47046;0;0;63;
$GPXUP;3649;06:53:23;0;49	59368;8	4703;0;0;63;
$GPXUP;3649;06:53:24;0;49	59356;8	47014;0;0;63;
$GPXUP;3649;06:53:25;0;49	59344;8	46998;0;0;63;
$GPXUP;3649;06:53:26;0;49	59331;8	46984;0;0;63;
$GPXUP;3649;06:53:27;0;49	59317;8	46971;0;0;63;
$GPXUP;3649;06:53:28;0;49	59303;8	46962;0;0;63;
$GPXUP;3649;06:53:29;0;49	59288;8	46955;0;0;64;
$GPXUP;3649;06:53:30;0;49	59272;8	46949;0;0;64;
$GPXUP;3649;06:53:31;0;49	59257;8	46944;0;0;62;
$GPXUP;3649;06:53:32;0;49	59242;8	46941;0;0;60;
$GPXUP;3649;06:53:33;0;49	59227;8	4694;0;0;60;
$GPXUP;3649;06:53:34;0;49	59212;8	46939;0;0;59;
$GPXUP;3649;06:53:35;0;49	59198;8	46936;0;0;61;
$GPXUP;3649;06:53:36;0;49	59185;8	46925;0;0;58;
$GPXUP;3649;06:53:37;0;49	59175;8	46906;0;0;59;
$GPXUP;3649;06:53:38;0;49	59172;8	46883;0;0;54;
$GPXUP;3649;06:53:39;0;49	59174;8	46862;0;0;49;
$GPXUP;3649;06:53:40;0;49	5918;8	46844;0;0;43;
$GPXUP;3649;06:53:41;0;49	59189;8	4683;0;0;40;
$GPXUP;3649;06:53:42;0;49	59199;8	46818;0;0;44;
$GPXUP;3649;06:53:43;0;49	59211;8	46803;0;0;48;
$GPXUP;3649;06:53:44;0;49	59218;8	46785;0;0;53;
$GPXUP;3649;06:53:45;0;49	59223;8	46764;0;0;57;
$GPXUP;3649;06:53:46;0;49	59228;8	46742;0;0;58;
$GPXUP;3649;06:53:47;0;49	59232;8	46721;0;0;56;
$GPXUP;3649;06:53:48;0;49	59239;8	46702;0;0;54;
$GPXUP;3649;06:53:49;0;49	59248;8	46686;0;0;54;
$GPXUP;3649;06:53:50;0;49	59257;8	4667;0;0;55;
$GPXUP;3649;06:53:51;0;49	59268;8	46656;0;0;56;
$GPXUP;3649;06:53:52;0;49	5928;8	46645;0;0;55;
$GPXUP;3649;06:53:53;0;49	59292;8	46634;0;0;56;
$GPXUP;3649;06:53:54;0;49	59304;8	46622;0;0;55;
$GPXUP;3649;06:53:55;0;49	59316;8	46611;0;0;54;
$GPXUP;3649;06:53:56;0;49	59327;8	466;0;0;54;
$GPXUP;3649;06:53:57;0;49	59337;8	46586;0;0;55;
$GPXUP;3649;06:53:58;0;49	59346;8	46572;0;0;53;
$GPXUP;3649;06:53:59;0;49	59358;8	46561;0;0;51;
$GPXUP;3649;06:54:00;0;49	5937;8	46554;0;0;50;
$GPXUP;3649;06:54:01;0;49	59381;8	46548;0;0;49;
$GPXUP;3649;06:54:02;0;49	59393;8	46544;0;0;48;
$GPXUP;3649;06:54:03;0;49	59405;8	46544;0;0;48;
$GPXUP;3649;06:54:04;0;49	59418;8	46542;0;0;49;
$GPXUP;3649;06:54:05;0;49	5943;8	46539;0;0;50;
$GPXUP;3649;06:54:06;0;49	59442;8	46537;0;0;50;
$GPXUP;3649;06:54:07;0;49	59455;8	46534;0;0;50;
$GPXUP;3649;06:54:08;0;49	59467;8	46534;0;0;49;
$GPXUP;3649;06:54:09;0;49	59479;8	46538;0;0;50;
$GPXUP;3649;06:54:10;0;49	59492;8	46542;0;0;49;
$GPXUP;3649;06:54:11;0;49	59503;8	46544;0;0;47;
$GPXUP;3649;06:54:12;0;49	59515;8	46546;0;0;47;
$GPXUP;3649;06:54:13;0;49	59527;8	46548;0;0;47;
$GPXUP;3649;06:54:14;0;49	59538;8	46552;0;0;48;
$GPXUP;3649;06:54:15;0;49	5955;8	46554;0;0;49;
$GPXUP;3649;06:54:16;0;49	59562;8	46553;0;0;49;
$GPXUP;3649;06:54:17;0;49	59575;8	46551;0;0;49;
$GPXUP;3649;06:54:18;0;49	59586;8	46547;0;0;49;
$GPXUP;3649;06:54:19;0;49	59598;8	46542;0;0;48;
$GPXUP;3649;06:54:20;0;49	5961;8	46541;0;0;49;
$GPXUP;3649;06:54:21;0;49	59623;8	46541;0;0;51;
$GPXUP;3649;06:54:22;0;49	59636;8	46542;0;0;51;
$GPXUP;3649;06:54:23;0;49	59648;8	46545;0;0;48;
$GPXUP;3649;06:54:24;0;49	59658;8	46552;0;0;48;
$GPXUP;3649;06:54:25;0;49	59669;8	46562;0;0;48;
$GPXUP;3649;06:54:26;0;49	5968;8	4657;0;0;48;
$GPXUP;3649;06:54:27;0;49	59691;8	46572;0;0;49;
$GPXUP;3649;06:54:28;0;49	59704;8	46569;0;0;53;
$GPXUP;3649;06:54:29;0;49	59716;8	46563;0;0;52;
$GPXUP;3649;06:54:30;0;49	59728;8	46556;0;0;52;
$GPXUP;3649;06:54:31;0;49	5974;8	46548;0;0;51;
$GPXUP;3649;06:54:32;0;49	59751;8	46538;0;0;51;
$GPXUP;3649;06:54:33;0;49	59762;8	46527;0;0;51;
$GPXUP;3649;06:54:34;0;49	59773;8	46519;0;0;51;
$GPXUP;3649;06:54:35;0;49	59786;8	46514;0;0;50;
$GPXUP;3649;06:54:36;0;49	59798;8	46511;0;0;49;
$GPXUP;3649;06:54:37;0;49	5981;8	46509;0;0;50;
$GPXUP;3649;06:54:38;0;49	59822;8	46505;0;0;53;
$GPXUP;3649;06:54:39;0;49	59834;8	46495;0;0;56;
$GPXUP;3649;06:54:40;0;49	59846;8	46484;0;0;56;
$GPXUP;3649;06:54:41;0;49	59858;8	46471;0;0;57;
$GPXUP;3649;06:54:42;0;49	59868;8	46457;0;0;55;
$GPXUP;3649;06:54:43;0;49	59878;8	46444;0;0;52;
$GPXUP;3649;06:54:44;0;49	59888;8	46431;0;0;51;
$GPXUP;3649;06:54:45;0;49	59897;8	46419;0;0;48;
$GPXUP;3649;06:54:46;0;49	59906;8	46408;0;0;47;
$GPXUP;3649;06:54:47;0;49	59916;8	46398;0;0;47;
$GPXUP;3649;06:54:48;0;49	59928;8	46388;0;0;54;
$GPXUP;3649;06:54:49;0;49	5994;8	46378;0;0;53;
$GPXUP;3649;06:54:50;0;49	59951;8	46367;0;0;55;
$GPXUP;3649;06:54:51;0;49	59962;8	46354;0;0;55;
$GPXUP;3649;06:54:52;0;49	5997;8	46337;0;0;55;
$GPXUP;3649;06:54:53;0;49	59978;8	4632;0;0;54;
$GPXUP;3649;06:54:54;0;49	59985;8	46302;0;0;53;
$GPXUP;3649;06:54:55;0;49	59991;8	46285;0;0;51;
$GPXUP;3649;06:54:56;0;49	59998;8	46268;0;0;51;
$GPXUP;3649;06:54:57;0;49	60006;8	46252;0;0;54;
$GPXUP;3649;06:54:58;0;49	60014;8	46235;0;0;55;
$GPXUP;3649;06:54:59;0;49	60023;8	46219;0;0;54;
$GPXUP;3649;06:55:00;0;49	60032;8	46204;0;0;52;
$GPXUP;3649;06:55:01;0;49	60041;8	46189;0;0;54;
$GPXUP;3649;06:55:02;0;49	60051;8	46175;0;0;54;
$GPXUP;3649;06:55:03;0;49	60062;8	46164;0;0;49;
$GPXUP;3649;06:55:04;0;49	60072;8	46162;0;0;42;
$GPXUP;3649;06:55:05;0;49	60079;8	46174;0;0;36;
$GPXUP;3649;06:55:06;0;49	60083;8	46192;0;0;43;
$GPXUP;3649;06:55:07;0;49	60084;8	46212;0;0;45;
$GPXUP;3649;06:55:08;0;49	60084;8	46232;0;0;47;
$GPXUP;3649;06:55:09;0;49	60081;8	46252;0;0;51;
$GPXUP;3649;06:55:10;0;49	60077;8	46271;0;0;52;
$GPXUP;3649;06:55:11;0;49	60073;8	46292;0;0;55;
$GPXUP;3649;06:55:12;0;49	60071;8	46313;0;0;54;
$GPXUP;3649;06:55:13;0;49	6007;8	46334;0;0;54;
$GPXUP;3649;06:55:14;0;49	6007;8	46354;0;0;52;
$GPXUP;3649;06:55:15;0;49	60068;8	46375;0;0;53;
$GPXUP;3649;06:55:16;0;49	60065;8	46395;0;0;54;
$GPXUP;3649;06:55:17;0;49	60059;8	46415;0;0;56;
$GPXUP;3649;06:55:18;0;49	60051;8	46434;0;0;59;
$GPXUP;3649;06:55:19;0;49	60042;8	46452;0;0;59;
$GPXUP;3649;06:55:20;0;49	60032;8	4647;0;0;61;
$GPXUP;3649;06:55:21;0;49	60021;8	46488;0;0;63;
$GPXUP;3649;06:55:22;0;49	6001;8	46505;0;0;64;
$GPXUP;3649;06:55:23;0;49	59999;8	46524;0;0;64;
$GPXUP;3649;06:55:24;0;49	5999;8	46545;0;0;64;
$GPXUP;3649;06:55:25;0;49	59984;8	46568;0;0;65;
$GPXUP;3649;06:55:26;0;49	5998;8	46592;0;0;64;
$GPXUP;3649;06:55:27;0;49	59977;8	46616;0;0;64;
$GPXUP;3649;06:55:28;0;49	59975;8	4664;0;0;62;
$GPXUP;3649;06:55:29;0;49	59974;8	46663;0;0;57;
$GPXUP;3649;06:55:30;0;49	59973;8	46685;0;0;57;
$GPXUP;3649;06:55:31;0;49	59973;8	46707;0;0;59;
$GPXUP;3649;06:55:32;0;49	59973;8	4673;0;0;60;
$GPXUP;3649;06:55:33;0;49	59972;8	46753;0;0;58;
$GPXUP;3649;06:55:34;0;49	59973;8	46775;0;0;58;
$GPXUP;3649;06:55:35;0;49	59972;8	46797;0;0;58;
$GPXUP;3649;06:55:36;0;49	59969;8	46819;0;0;58;
$GPXUP;3649;06:55:37;0;49	59966;8	46841;0;0;57;
$GPXUP;3649;06:55:38;0;49	59963;8	46862;0;0;57;
$GPXUP;3649;06:55:39;0;49	59958;8	46883;0;0;58;
$GPXUP;3649;06:55:40;0;49	59952;8	46903;0;0;57;
$GPXUP;3649;06:55:41;0;49	59948;8	46924;0;0;57;
$GPXUP;3649;06:55:42;0;49	59946;8	46946;0;0;58;
$GPXUP;3649;06:55:43;0;49	59945;8	46969;0;0;61;
$GPXUP;3649;06:55:44;0;49	59942;8	46993;0;0;62;
$GPXUP;3649;06:55:45;0;49	59938;8	47016;0;0;63;
$GPXUP;3649;06:55:46;0;49	59931;8	47037;0;0;63;
$GPXUP;3649;06:55:47;0;49	59921;8	47056;0;0;63;
$GPXUP;3649;06:55:48;0;49	59909;8	47072;0;0;63;
$GPXUP;3649;06:55:49;0;49	59896;8	47088;0;0;68;
$GPXUP;3649;06:55:50;0;49	59884;8	47107;0;0;67;
$GPXUP;3649;06:55:51;0;49	59875;8	47128;0;0;65;
$GPXUP;3649;06:55:52;0;49	59868;8	4715;0;0;64;
$GPXUP;3649;06:55:53;0;49	59862;8	47172;0;0;62;
$GPXUP;3649;06:55:54;0;49	59854;8	47194;0;0;62;
$GPXUP;3649;06:55:55;0;49	59845;8	47212;0;0;62;
$GPXUP;3649;06:55:56;0;49	59834;8	4723;0;0;63;
$GPXUP;3649;06:55:57;0;49	59822;8	47246;0;0;66;
$GPXUP;3649;06:55:58;0;49	59809;8	47263;0;0;66;
$GPXUP;3649;06:55:59;0;49	59796;8	4728;0;0;65;
$GPXUP;3649;06:56:00;0;49	59784;8	47296;0;0;65;
$GPXUP;3649;06:56:01;0;49	59773;8	47314;0;0;66;
$GPXUP;3649;06:56:02;0;49	59762;8	47334;0;0;66;
$GPXUP;3649;06:56:03;0;49	59754;8	47356;0;0;65;
$GPXUP;3649;06:56:04;0;49	59748;8	47378;0;0;64;
$GPXUP;3649;06:56:05;0;49	59743;8	47402;0;0;63;
$GPXUP;3649;06:56:06;0;49	5974;8	47424;0;0;60;
$GPXUP;3649;06:56:07;0;49	59736;8	47447;0;0;60;
$GPXUP;3649;06:56:08;0;49	5973;8	47467;0;0;58;
$GPXUP;3649;06:56:09;0;49	5972;8	47484;0;0;58;
$GPXUP;3649;06:56:10;0;49	5971;8	47501;0;0;60;
$GPXUP;3649;06:56:11;0;49	597;8	47518;0;0;63;
$GPXUP;3649;06:56:12;0;49	5969;8	47538;0;0;65;
$GPXUP;3649;06:56:13;0;49	59682;8	4756;0;0;65;
$GPXUP;3649;06:56:14;0;49	59674;8	47582;0;0;64;
$GPXUP;3649;06:56:15;0;49	59668;8	47604;0;0;63;
$GPXUP;3649;06:56:16;0;49	59665;8	47628;0;0;63;
$GPXUP;3649;06:56:17;0;49	59664;8	47651;0;0;61;
$GPXUP;3649;06:56:18;0;49	59666;8	47674;0;0;58;
$GPXUP;3649;06:56:19;0;49	59671;8	47694;0;0;54;
$GPXUP;3649;06:56:20;0;49	59678;8	47712;0;0;53;
$GPXUP;3649;06:56:21;0;49	59685;8	47729;0;0;51;
$GPXUP;3649;06:56:22;0;49	59693;8	47745;0;0;50;
$GPXUP;3649;06:56:23;0;49	59699;8	47762;0;0;49;
$GPXUP;3649;06:56:24;0;49	59704;8	4778;0;0;50;
$GPXUP;3649;06:56:25;0;49	59707;8	47798;0;0;51;
$GPXUP;3649;06:56:26;0;49	59708;8	47818;0;0;53;
$GPXUP;3649;06:56:27;0;49	59707;8	47839;0;0;54;
$GPXUP;3649;06:56:28;0;49	59702;8	47858;0;0;54;
$GPXUP;3649;06:56:29;0;49	59694;8	47876;0;0;52;
$GPXUP;3649;06:56:30;0;49	59683;8	47891;0;0;56;
$GPXUP;3649;06:56:31;0;49	59671;8	47906;0;0;59;
$GPXUP;3649;06:56:32;0;49	59659;8	47922;0;0;62;
$GPXUP;3649;06:56:33;0;49	59648;8	4794;0;0;63;
$GPXUP;3649;06:56:34;0;49	59636;8	47955;0;0;62;
$GPXUP;3649;06:56:35;0;49	59622;8	47968;0;0;61;
$GPXUP;3649;06:56:36;0;49	59609;8	4798;0;0;60;
$GPXUP;3649;06:56:37;0;49	59596;8	47992;0;0;61;
$GPXUP;3649;06:56:38;0;49	59583;8	48006;0;0;61;
$GPXUP;3649;06:56:39;0;49	59572;8	48023;0;0;62;
$GPXUP;3649;06:56:40;0;49	5956;8	48039;0;0;64;
$GPXUP;3649;06:56:41;0;49	59547;8	48052;0;0;65;
$GPXUP;3649;06:56:42;0;49	59532;8	48065;0;0;65;
$GPXUP;3649;06:56:43;0;49	59518;8	48075;0;0;64;
$GPXUP;3649;06:56:44;0;49	59502;8	48081;0;0;65;
$GPXUP;3649;06:56:45;0;49	59486;8	48085;0;0;65;
$GPXUP;3649;06:56:46;0;49	5947;8	48088;0;0;62;
$GPXUP;3649;06:56:47;0;49	59455;8	48093;0;0;60;
$GPXUP;3649;06:56:48;0;49	59441;8	48102;0;0;59;
$GPXUP;3649;06:56:49;0;49	5943;8	48116;0;0;57;
$GPXUP;3649;06:56:50;0;49	59419;8	48131;0;0;57;
$GPXUP;3649;06:56:51;0;49	59408;8	48144;0;0;57;
$GPXUP;3649;06:56:52;0;49	59396;8	48156;0;0;56;
$GPXUP;3649;06:56:53;0;49	59386;8	48171;0;0;56;
$GPXUP;3649;06:56:54;0;49	5938;8	4819;0;0;54;
$GPXUP;3649;06:56:55;0;49	59377;8	48209;0;0;53;
$GPXUP;3649;06:56:56;0;49	59372;8	48228;0;0;54;
$GPXUP;3649;06:56:57;0;49	59363;8	48244;0;0;54;
$GPXUP;3649;06:56:58;0;49	59352;8	48256;0;0;56;
$GPXUP;3649;06:56:59;0;49	59339;8	48267;0;0;60;
$GPXUP;3649;06:57:00;0;49	59326;8	4828;0;0;63;
$GPXUP;3649;06:57:01;0;49	59314;8	48294;0;0;60;
$GPXUP;3649;06:57:02;0;49	59303;8	48309;0;0;58;
$GPXUP;3649;06:57:03;0;49	59291;8	4832;0;0;55;
$GPXUP;3649;06:57:04;0;49	59277;8	48328;0;0;57;
$GPXUP;3649;06:57:05;0;49	59264;8	48336;0;0;57;
$GPXUP;3649;06:57:06;0;49	5925;8	48344;0;0;58;
$GPXUP;3649;06:57:07;0;49	59236;8	48354;0;0;61;
$GPXUP;3649;06:57:08;0;49	59223;8	48364;0;0;59;
$GPXUP;3649;06:57:09;0;49	59212;8	48378;0;0;57;
$GPXUP;3649;06:57:10;0;49	59204;8	48396;0;0;56;
$GPXUP;3649;06:57:11;0;49	59197;8	48414;0;0;57;
$GPXUP;3649;06:57:12;0;49	59188;8	4843;0;0;56;
$GPXUP;3649;06:57:13;0;49	59177;8	48444;0;0;57;
$GPXUP;3649;06:57:14;0;49	59165;8	48456;0;0;59;
$GPXUP;3649;06:57:15;0;49	59152;8	48469;0;0;59;
$GPXUP;3649;06:57:16;0;49	59141;8	48482;0;0;58;
$GPXUP;3649;06:57:17;0;49	59129;8	48495;0;0;57;
$GPXUP;3649;06:57:18;0;49	59117;8	48505;0;0;56;
$GPXUP;3649;06:57:19;0;49	59104;8	48513;0;0;56;
$GPXUP;3649;06:57:20;0;49	5909;8	4852;0;0;55;
$GPXUP;3649;06:57:21;0;49	59078;8	48527;0;0;56;
$GPXUP;3649;06:57:22;0;49	59064;8	48533;0;0;54;
$GPXUP;3649;06:57:23;0;49	59051;8	48534;0;0;53;
$GPXUP;3649;06:57:24;0;49	59037;8	48531;0;0;53;
$GPXUP;3649;06:57:25;0;49	59023;8	48528;0;0;55;
$GPXUP;3649;06:57:26;0;49	59009;8	48528;0;0;58;
$GPXUP;3649;06:57:27;0;49	58994;8	48529;0;0;58;
$GPXUP;3649;06:57:28;0;49	58978;8	48532;0;0;60;
$GPXUP;3649;06:57:29;0;49	58963;8	48537;0;0;62;
$GPXUP;3649;06:57:30;0;49	58947;8	48538;0;0;62;
$GPXUP;3649;06:57:31;0;49	58932;8	48537;0;0;62;
$GPXUP;3649;06:57:32;0;49	58916;8	48534;0;0;61;
$GPXUP;3649;06:57:33;0;49	58901;8	48534;0;0;61;
$GPXUP;3649;06:57:34;0;49	58886;8	48537;0;0;61;
$GPXUP;3649;06:57:35;0;49	58871;8	48544;0;0;61;
$GPXUP;3649;06:57:36;0;49	58856;8	4855;0;0;62;
$GPXUP;3649;06:57:37;0;49	5884;8	48552;0;0;63;
$GPXUP;3649;06:57:38;0;49	58824;8	4855;0;0;63;
$GPXUP;3649;06:57:39;0;49	5881;8	48543;0;0;61;
$GPXUP;3649;06:57:40;0;49	58797;8	4853;0;0;62;
$GPXUP;3649;06:57:41;0;49	58788;8	48512;0;0;58;
$GPXUP;3649;06:57:42;0;49	58784;8	4849;0;0;57;
$GPXUP;3649;06:57:43;0;49	58778;8	48469;0;0;58;
$GPXUP;3649;06:57:44;0;49	58769;8	48451;0;0;60;
$GPXUP;3649;06:57:45;0;49	58757;8	48436;0;0;61;
$GPXUP;3649;06:57:46;0;49	58744;8	48423;0;0;60;
$GPXUP;3649;06:57:47;0;49	58731;8	48414;0;0;58;
$GPXUP;3649;06:57:48;0;49	58717;8	4841;0;0;57;
$GPXUP;3649;06:57:49;0;49	58702;8	48409;0;0;59;
$GPXUP;3649;06:57:50;0;49	58687;8	48408;0;0;56;
$GPXUP;3649;06:57:51;0;49	58673;8	48406;0;0;58;
$GPXUP;3649;06:57:52;0;49	58659;8	48399;0;0;60;
$GPXUP;3649;06:57:53;0;49	58645;8	48388;0;0;61;
$GPXUP;3649;06:57:54;0;49	58635;8	48374;0;0;57;
$GPXUP;3649;06:57:55;0;49	58624;8	48359;0;0;57;
$GPXUP;3649;06:57:56;0;49	58612;8	48348;0;0;58;
$GPXUP;3649;06:57:57;0;49	58598;8	4834;0;0;59;
$GPXUP;3649;06:57:58;0;49	58583;8	48338;0;0;60;
$GPXUP;3649;06:57:59;0;49	58568;8	48338;0;0;59;
$GPXUP;3649;06:58:00;0;49	58553;8	48337;0;0;58;
$GPXUP;3649;06:58:01;0;49	58539;8	48336;0;0;57;
$GPXUP;3649;06:58:02;0;49	58524;8	48339;0;0;60;
$GPXUP;3649;06:58:03;0;49	5851;8	48346;0;0;60;
$GPXUP;3649;06:58:04;0;49	58496;8	48354;0;0;58;
$GPXUP;3649;06:58:05;0;49	58482;8	48356;0;0;57;
$GPXUP;3649;06:58:06;0;49	58468;8	48355;0;0;58;
$GPXUP;3649;06:58:07;0;49	58453;8	48356;0;0;57;
$GPXUP;3649;06:58:08;0;49	58439;8	48362;0;0;58;
$GPXUP;3649;06:58:09;0;49	58426;8	4837;0;0;58;
$GPXUP;3649;06:58:10;0;49	58412;8	48379;0;0;59;
$GPXUP;3649;06:58:11;0;49	58398;8	48386;0;0;60;
$GPXUP;3649;06:58:12;0;49	58383;8	48387;0;0;60;
$GPXUP;3649;06:58:13;0;49	58368;8	4838;0;0;61;
$GPXUP;3649;06:58:14;0;49	58354;8	48369;0;0;61;
$GPXUP;3649;06:58:15;0;49	58341;8	48356;0;0;62;
$GPXUP;3649;06:58:16;0;49	58328;8	48343;0;0;61;
$GPXUP;3649;06:58:17;0;49	58314;8	48332;0;0;63;
$GPXUP;3649;06:58:18;0;49	58299;8	48324;0;0;65;
$GPXUP;3649;06:58:19;0;49	58283;8	4832;0;0;65;
$GPXUP;3649;06:58:20;0;49	58267;8	48318;0;0;62;
$GPXUP;3649;06:58:21;0;49	58252;8	48315;0;0;61;
$GPXUP;3649;06:58:22;0;49	58238;8	48308;0;0;60;
$GPXUP;3649;06:58:23;0;49	58226;8	48294;0;0;59;
$GPXUP;3649;06:58:24;0;49	58216;8	48277;0;0;60;
$GPXUP;3649;06:58:25;0;49	58205;8	48261;0;0;62;
$GPXUP;3649;06:58:26;0;49	58192;8	48247;0;0;63;
$GPXUP;3649;06:58:27;0;49	58179;8	48233;0;0;64;
$GPXUP;3649;06:58:28;0;49	58167;8	48217;0;0;63;
$GPXUP;3649;06:58:29;0;49	58156;8	482;0;0;64;
$GPXUP;3649;06:58:30;0;49	58143;8	48185;0;0;65;
$GPXUP;3649;06:58:31;0;49	58129;8	48173;0;0;65;
$GPXUP;3649;06:58:32;0;49	58114;8	48162;0;0;68;
$GPXUP;3649;06:58:33;0;49	58098;8	48151;0;0;68;
$GPXUP;3649;06:58:34;0;49	58083;8	48142;0;0;66;
$GPXUP;3649;06:58:35;0;49	58068;8	48136;0;0;64;
$GPXUP;3649;06:58:36;0;49	58053;8	48132;0;0;60;
$GPXUP;3649;06:58:37;0;49	58038;8	48126;0;0;60;
$GPXUP;3649;06:58:38;0;49	58024;8	48117;0;0;62;
$GPXUP;3649;06:58:39;0;49	58012;8	48103;0;0;62;
$GPXUP;3649;06:58:40;0;49	58001;8	48087;0;0;62;
$GPXUP;3649;06:58:41;0;49	57989;8	48071;0;0;64;
$GPXUP;3649;06:58:42;0;49	57977;8	48056;0;0;63;
$GPXUP;3649;06:58:43;0;49	57964;8	48044;0;0;61;
$GPXUP;3649;06:58:44;0;49	5795;8	48033;0;0;61;
$GPXUP;3649;06:58:45;0;49	57937;8	48022;0;0;62;
$GPXUP;3649;06:58:46;0;49	57923;8	48014;0;0;61;
$GPXUP;3649;06:58:47;0;49	57908;8	48012;0;0;61;
$GPXUP;3649;06:58:48;0;49	57892;8	48012;0;0;61;
$GPXUP;3649;06:58:49;0;49	57877;8	48012;0;0;61;
$GPXUP;3649;06:58:50;0;49	57862;8	48012;0;0;60;
$GPXUP;3649;06:58:51;0;49	57847;8	48015;0;0;63;
$GPXUP;3649;06:58:52;0;49	57831;8	48018;0;0;65;
$GPXUP;3649;06:58:53;0;49	57815;8	48021;0;0;65;
$GPXUP;3649;06:58:54;0;49	57798;8	48021;0;0;63;
$GPXUP;3649;06:58:55;0;49	57782;8	48018;0;0;66;
$GPXUP;3649;06:58:56;0;49	57766;8	48014;0;0;66;
$GPXUP;3649;06:58:57;0;49	5775;8	48009;0;0;66;
$GPXUP;3649;06:58:58;0;49	57733;8	48005;0;0;66;
$GPXUP;3649;06:58:59;0;49	57717;8	48;0;0;67;
$GPXUP;3649;06:59:00;0;49	577;8	47996;0;0;67;
$GPXUP;3649;06:59:01;0;49	57683;8	47993;0;0;69;
$GPXUP;3649;06:59:02;0;49	57666;8	47991;0;0;69;
$GPXUP;3649;06:59:03;0;49	57649;8	4799;0;0;69;
$GPXUP;3649;06:59:04;0;49	57632;8	47987;0;0;68;
$GPXUP;3649;06:59:05;0;49	57616;8	4798;0;0;66;
$GPXUP;3649;06:59:06;0;49	57601;8	47972;0;0;63;
$GPXUP;3649;06:59:07;0;49	57587;8	47962;0;0;62;
$GPXUP;3649;06:59:08;0;49	57574;8	4795;0;0;60;
$GPXUP;3649;06:59:09;0;49	5756;8	47938;0;0;61;
$GPXUP;3649;06:59:10;0;49	57547;8	47927;0;0;62;
$GPXUP;3649;06:59:11;0;49	57533;8	47916;0;0;63;
$GPXUP;3649;06:59:12;0;49	57518;8	47906;0;0;65;
$GPXUP;3649;06:59:13;0;49	57503;8	47897;0;0;65;
$GPXUP;3649;06:59:14;0;49	57488;8	47891;0;0;64;
$GPXUP;3649;06:59:15;0;49	57473;8	47883;0;0;64;
$GPXUP;3649;06:59:16;0;49	57459;8	47872;0;0;63;
$GPXUP;3649;06:59:17;0;49	57447;8	47859;0;0;59;
$GPXUP;3649;06:59:18;0;49	57435;8	47845;0;0;59;
$GPXUP;3649;06:59:19;0;49	57422;8	47833;0;0;59;
$GPXUP;3649;06:59:20;0;49	57409;8	47824;0;0;60;
$GPXUP;3649;06:59:21;0;49	57395;8	47814;0;0;62;
$GPXUP;3649;06:59:22;0;49	57381;8	47804;0;0;61;
$GPXUP;3649;06:59:23;0;49	57368;8	47792;0;0;60;
$GPXUP;3649;06:59:24;0;49	57356;8	47779;0;0;60;
$GPXUP;3649;06:59:25;0;49	57343;8	47765;0;0;61;
$GPXUP;3649;06:59:26;0;49	5733;8	47752;0;0;65;
$GPXUP;3649;06:59:27;0;49	57316;8	47741;0;0;66;
$GPXUP;3649;06:59:28;0;49	573;8	4773;0;0;65;
$GPXUP;3649;06:59:29;0;49	57286;8	47718;0;0;65;
$GPXUP;3649;06:59:30;0;49	57272;8	47704;0;0;66;
$GPXUP;3649;06:59:31;0;49	57258;8	47691;0;0;69;
$GPXUP;3649;06:59:32;0;49	57242;8	4768;0;0;71;
$GPXUP;3649;06:59:33;0;49	57226;8	4767;0;0;67;
$GPXUP;3649;06:59:34;0;49	57211;8	4766;0;0;66;
$GPXUP;3649;06:59:35;0;49	57196;8	4765;0;0;66;
$GPXUP;3649;06:59:36;0;49	57182;8	47638;0;0;63;
$GPXUP;3649;06:59:37;0;49	57167;8	47628;0;0;64;
$GPXUP;3649;06:59:38;0;49	57152;8	47623;0;0;64;
$GPXUP;3649;06:59:39;0;49	57136;8	47623;0;0;62;
$GPXUP;3649;06:59:40;0;49	57121;8	47628;0;0;62;
$GPXUP;3649;06:59:41;0;49	57106;8	47633;0;0;60;
$GPXUP;3649;06:59:42;0;49	57091;8	47637;0;0;58;
$GPXUP;3649;06:59:43;0;49	57077;8	47639;0;0;57;
$GPXUP;3649;06:59:44;0;49	57063;8	47638;0;0;58;
$GPXUP;3649;06:59:45;0;49	57048;8	47632;0;0;60;
$GPXUP;3649;06:59:46;0;49	57034;8	47624;0;0;61;
$GPXUP;3649;06:59:47;0;49	5702;8	47613;0;0;62;
$GPXUP;3649;06:59:48;0;49	57007;8	47603;0;0;61;
$GPXUP;3649;06:59:49;0;49	56992;8	47595;0;0;62;
$GPXUP;3649;06:59:50;0;49	56978;8	47587;0;0;62;
$GPXUP;3649;06:59:51;0;49	56964;8	47578;0;0;59;
$GPXUP;3649;06:59:52;0;49	56952;8	47566;0;0;59;
$GPXUP;3649;06:59:53;0;49	56939;8	47554;0;0;59;
$GPXUP;3649;06:59:54;0;49	56925;8	47543;0;0;62;
$GPXUP;3649;06:59:55;0;49	56911;8	47534;0;0;64;
$GPXUP;3649;06:59:56;0;49	56896;8	47529;0;0;63;
$GPXUP;3649;06:59:57;0;49	5688;8	47529;0;0;62;
$GPXUP;3649;06:59:58;0;49	56865;8	47533;0;0;62;
$GPXUP;3649;06:59:59;0;49	5685;8	47538;0;0;62;
$GPXUP;3649;07:00:00;0;49	56834;8	47542;0;0;62;
$GPXUP;3649;07:00:01;0;49	56819;8	47543;0;0;62;
$GPXUP;3649;07:00:02;0;49	56803;8	47542;0;0;64;
$GPXUP;3649;07:00:03;0;49	56787;8	47538;0;0;64;
$GPXUP;3649;07:00:04;0;49	56771;8	47532;0;0;64;
$GPXUP;3649;07:00:05;0;49	56756;8	47526;0;0;64;
$GPXUP;3649;07:00:06;0;49	56742;8	47517;0;0;62;
$GPXUP;3649;07:00:07;0;49	56728;8	47506;0;0;61;
$GPXUP;3649;07:00:08;0;49	56714;8	47497;0;0;61;
$GPXUP;3649;07:00:09;0;49	56699;8	4749;0;0;60;
$GPXUP;3649;07:00:10;0;49	56684;8	47488;0;0;62;
$GPXUP;3649;07:00:11;0;49	56668;8	47486;0;0;63;
$GPXUP;3649;07:00:12;0;49	56652;8	47482;0;0;66;
$GPXUP;3649;07:00:13;0;49	56635;8	47478;0;0;68;
$GPXUP;3649;07:00:14;0;49	56619;8	47473;0;0;66;
$GPXUP;3649;07:00:15;0;49	56603;8	47469;0;0;64;
$GPXUP;3649;07:00:16;0;49	56587;8	47467;0;0;63;
$GPXUP;3649;07:00:17;0;49	56571;8	47467;0;0;64;
$GPXUP;3649;07:00:18;0;49	56555;8	47465;0;0;66;
$GPXUP;3649;07:00:19;0;49	56538;8	47464;0;0;65;
$GPXUP;3649;07:00:20;0;49	56522;8	47463;0;0;65;
$GPXUP;3649;07:00:21;0;49	56506;8	47462;0;0;64;
$GPXUP;3649;07:00:22;0;49	5649;8	47459;0;0;64;
$GPXUP;3649;07:00:23;0;49	56474;8	47454;0;0;65;
$GPXUP;3649;07:00:24;0;49	56458;8	47449;0;0;66;
$GPXUP;3649;07:00:25;0;49	56442;8	47445;0;0;64;
$GPXUP;3649;07:00:26;0;49	56426;8	47442;0;0;63;
$GPXUP;3649;07:00:27;0;49	5641;8	47441;0;0;66;
$GPXUP;3649;07:00:28;0;49	56393;8	4744;0;0;66;
$GPXUP;3649;07:00:29;0;49	56377;8	47438;0;0;65;
$GPXUP;3649;07:00:30;0;49	56361;8	47433;0;0;66;
$GPXUP;3649;07:00:31;0;49	56345;8	47426;0;0;67;
$GPXUP;3649;07:00:32;0;49	56329;8	4742;0;0;67;
$GPXUP;3649;07:00:33;0;49	56313;8	47414;0;0;65;
$GPXUP;3649;07:00:34;0;49	56297;8	47409;0;0;63;
$GPXUP;3649;07:00:35;0;49	56281;8	47407;0;0;65;
$GPXUP;3649;07:00:36;0;49	56264;8	47408;0;0;68;
$GPXUP;3649;07:00:37;0;49	56247;8	4741;0;0;68;
$GPXUP;3649;07:00:38;0;49	5623;8	47411;0;0;67;
$GPXUP;3649;07:00:39;0;49	56213;8	47409;0;0;70;
$GPXUP;3649;07:00:40;0;49	56195;8	47404;0;0;71;
$GPXUP;3649;07:00:41;0;49	56178;8	47396;0;0;71;
$GPXUP;3649;07:00:42;0;49	56162;8	47385;0;0;72;
$GPXUP;3649;07:00:43;0;49	56145;8	47374;0;0;73;
$GPXUP;3649;07:00:44;0;49	56128;8	47363;0;0;71;
$GPXUP;3649;07:00:45;0;49	56112;8	47353;0;0;70;
$GPXUP;3649;07:00:46;0;49	56095;8	47346;0;0;71;
$GPXUP;3649;07:00:47;0;49	56077;8	47341;0;0;72;
$GPXUP;3649;07:00:48;0;49	5606;8	47336;0;0;72;
$GPXUP;3649;07:00:49;0;49	56043;8	47331;0;0;69;
$GPXUP;3649;07:00:50;0;49	56026;8	47328;0;0;67;
$GPXUP;3649;07:00:51;0;49	56009;8	47328;0;0;67;
$GPXUP;3649;07:00:52;0;49	55992;8	47325;0;0;67;
$GPXUP;3649;07:00:53;0;49	55975;8	47321;0;0;69;
$GPXUP;3649;07:00:54;0;49	55959;8	47315;0;0;69;
$GPXUP;3649;07:00:55;0;49	55942;8	47306;0;0;69;
$GPXUP;3649;07:00:56;0;49	55926;8	473;0;0;67;
$GPXUP;3649;07:00:57;0;49	5591;8	47294;0;0;66;
$GPXUP;3649;07:00:58;0;49	55895;8	47291;0;0;63;
$GPXUP;3649;07:00:59;0;49	55879;8	47289;0;0;63;
$GPXUP;3649;07:01:00;0;49	55863;8	47288;0;0;62;
$GPXUP;3649;07:01:01;0;49	55848;8	47289;0;0;63;
$GPXUP;3649;07:01:02;0;49	55832;8	47288;0;0;61;
$GPXUP;3649;07:01:03;0;49	55817;8	47288;0;0;59;
$GPXUP;3649;07:01:04;0;49	55802;8	47287;0;0;60;
$GPXUP;3649;07:01:05;0;49	55787;8	47286;0;0;63;
$GPXUP;3649;07:01:06;0;49	5577;8	47286;0;0;67;
$GPXUP;3649;07:01:07;0;49	55754;8	47284;0;0;67;
$GPXUP;3649;07:01:08;0;49	55737;8	4728;0;0;67;
$GPXUP;3649;07:01:09;0;49	5572;8	47274;0;0;69;
$GPXUP;3649;07:01:10;0;49	55703;8	47267;0;0;69;
$GPXUP;3649;07:01:11;0;49	55687;8	47259;0;0;70;
$GPXUP;3649;07:01:12;0;49	5567;8	47251;0;0;69;
$GPXUP;3649;07:01:13;0;49	55654;8	47244;0;0;67;
$GPXUP;3649;07:01:14;0;49	55637;8	47236;0;0;68;
$GPXUP;3649;07:01:15;0;49	55621;8	47227;0;0;68;
$GPXUP;3649;07:01:16;0;49	55606;8	47216;0;0;67;
$GPXUP;3649;07:01:17;0;49	55591;8	47206;0;0;66;
$GPXUP;3649;07:01:18;0;49	55576;8	47197;0;0;66;
$GPXUP;3649;07:01:19;0;49	55559;8	47192;0;0;65;
$GPXUP;3649;07:01:20;0;49	55543;8	47191;0;0;65;
$GPXUP;3649;07:01:21;0;49	55527;8	47193;0;0;66;
$GPXUP;3649;07:01:22;0;49	5551;8	47194;0;0;65;
$GPXUP;3649;07:01:23;0;49	55494;8	47196;0;0;65;
$GPXUP;3649;07:01:24;0;49	55478;8	47202;0;0;68;
$GPXUP;3649;07:01:25;0;49	55464;8	47216;0;0;68;
$GPXUP;3649;07:01:26;0;49	55451;8	47235;0;0;68;
$GPXUP;3649;07:01:27;0;49	55437;8	47251;0;0;67;
$GPXUP;3649;07:01:28;0;49	55423;8	47263;0;0;65;
$GPXUP;3649;07:01:29;0;49	55408;8	47274;0;0;65;
$GPXUP;3649;07:01:30;0;49	55394;8	47286;0;0;64;
$GPXUP;3649;07:01:31;0;49	55384;8	47302;0;0;61;
$GPXUP;3649;07:01:32;0;49	55375;8	47322;0;0;61;
$GPXUP;3649;07:01:33;0;49	55368;8	47342;0;0;62;
$GPXUP;3649;07:01:34;0;49	55359;8	47362;0;0;60;
$GPXUP;3649;07:01:35;0;49	55349;8	47378;0;0;59;
$GPXUP;3649;07:01:36;0;49	55336;8	47389;0;0;59;
$GPXUP;3649;07:01:37;0;49	55322;8	47398;0;0;59;
$GPXUP;3649;07:01:38;0;49	55308;8	47407;0;0;61;
$GPXUP;3649;07:01:39;0;49	55295;8	47419;0;0;63;
$GPXUP;3649;07:01:40;0;49	55282;8	47434;0;0;63;
$GPXUP;3649;07:01:41;0;49	55268;8	47447;0;0;68;
$GPXUP;3649;07:01:42;0;49	55252;8	47458;0;0;70;
$GPXUP;3649;07:01:43;0;49	55235;8	47466;0;0;71;
$GPXUP;3649;07:01:44;0;49	55218;8	47474;0;0;71;
$GPXUP;3649;07:01:45;0;49	55202;8	47484;0;0;73;
$GPXUP;3649;07:01:46;0;49	55185;8	47497;0;0;73;
$GPXUP;3649;07:01:47;0;49	55168;8	4751;0;0;76;
$GPXUP;3649;07:01:48;0;49	5515;8	47522;0;0;78;
$GPXUP;3649;07:01:49;0;49	55132;8	47532;0;0;80;
$GPXUP;3649;07:01:50;0;49	55112;8	47541;0;0;81;
$GPXUP;3649;07:01:51;0;49	55093;8	47549;0;0;80;
$GPXUP;3649;07:01:52;0;49	55074;8	47557;0;0;78;
$GPXUP;3649;07:01:53;0;49	55055;8	47564;0;0;79;
$GPXUP;3649;07:01:54;0;49	55035;8	47568;0;0;78;
$GPXUP;3649;07:01:55;0;49	55016;8	47574;0;0;76;
$GPXUP;3649;07:01:56;0;49	54998;8	47582;0;0;77;
$GPXUP;3649;07:01:57;0;49	5498;8	47592;0;0;77;
$GPXUP;3649;07:01:58;0;49	54962;8	47603;0;0;76;
$GPXUP;3649;07:01:59;0;49	54945;8	47616;0;0;76;
$GPXUP;3649;07:02:00;0;49	54928;8	4763;0;0;76;
$GPXUP;3649;07:02:01;0;49	54912;8	47644;0;0;76;
$GPXUP;3649;07:02:02;0;49	54895;8	47657;0;0;75;
$GPXUP;3649;07:02:03;0;49	54878;8	4767;0;0;75;
$GPXUP;3649;07:02:04;0;49	54862;8	47682;0;0;72;
$GPXUP;3649;07:02:05;0;49	54845;8	47695;0;0;74;
$GPXUP;3649;07:02:06;0;49	54829;8	4771;0;0;77;
$GPXUP;3649;07:02:07;0;49	54813;8	47728;0;0;78;
$GPXUP;3649;07:02:08;0;49	54797;8	47745;0;0;77;
$GPXUP;3649;07:02:09;0;49	5478;8	47758;0;0;74;
$GPXUP;3649;07:02:10;0;49	54762;8	47765;0;0;74;
$GPXUP;3649;07:02:11;0;49	54744;8	47768;0;0;75;
$GPXUP;3649;07:02:12;0;49	54725;8	47774;0;0;76;
$GPXUP;3649;07:02:13;0;49	54707;8	47782;0;0;77;
$GPXUP;3649;07:02:14;0;49	54689;8	47792;0;0;76;
$GPXUP;3649;07:02:15;0;49	54672;8	47805;0;0;75;
$GPXUP;3649;07:02:16;0;49	54658;8	4782;0;0;69;
$GPXUP;3649;07:02:17;0;49	54643;8	47834;0;0;69;
$GPXUP;3649;07:02:18;0;49	54627;8	47842;0;0;70;
$GPXUP;3649;07:02:19;0;49	54609;8	47845;0;0;71;
$GPXUP;3649;07:02:20;0;49	54591;8	47843;0;0;71;
$GPXUP;3649;07:02:21;0;49	54574;8	47838;0;0;70;
$GPXUP;3649;07:02:22;0;49	54557;8	47833;0;0;68;
$GPXUP;3649;07:02:23;0;49	5454;8	47829;0;0;69;
$GPXUP;3649;07:02:24;0;49	54522;8	47829;0;0;72;
$GPXUP;3649;07:02:25;0;49	54504;8	47834;0;0;73;
$GPXUP;3649;07:02:26;0;49	54487;8	47842;0;0;73;
$GPXUP;3649;07:02:27;0;49	5447;8	4785;0;0;72;
$GPXUP;3649;07:02:28;0;49	54453;8	47856;0;0;69;
$GPXUP;3649;07:02:29;0;49	54437;8	47857;0;0;65;
$GPXUP;3649;07:02:30;0;49	54421;8	47855;0;0;64;
$GPXUP;3649;07:02:31;0;49	54405;8	47852;0;0;63;
$GPXUP;3649;07:02:32;0;49	5439;8	47851;0;0;64;
$GPXUP;3649;07:02:33;0;49	54374;8	47855;0;0;65;
$GPXUP;3649;07:02:34;0;49	54358;8	47861;0;0;65;
$GPXUP;3649;07:02:35;0;49	54343;8	47868;0;0;66;
$GPXUP;3649;07:02:36;0;49	54327;8	47876;0;0;65;
$GPXUP;3649;07:02:37;0;49	54311;8	47882;0;0;65;
$GPXUP;3649;07:02:38;0;49	54296;8	47888;0;0;65;
$GPXUP;3649;07:02:39;0;49	5428;8	47894;0;0;64;
$GPXUP;3649;07:02:40;0;49	54265;8	47903;0;0;64;
$GPXUP;3649;07:02:41;0;49	54251;8	47913;0;0;63;
$GPXUP;3649;07:02:42;0;49	54236;8	4792;0;0;62;
$GPXUP;3649;07:02:43;0;49	54221;8	47921;0;0;60;
$GPXUP;3649;07:02:44;0;49	54206;8	47918;0;0;60;
$GPXUP;3649;07:02:45;0;49	5419;8	47913;0;0;63;
$GPXUP;3649;07:02:46;0;49	54175;8	47908;0;0;65;
$GPXUP;3649;07:02:47;0;49	54159;8	47903;0;0;66;
$GPXUP;3649;07:02:48;0;49	54143;8	47899;0;0;64;
$GPXUP;3649;07:02:49;0;49	54127;8	47896;0;0;64;
$GPXUP;3649;07:02:50;0;49	5411;8	47896;0;0;65;
$GPXUP;3649;07:02:51;0;49	54094;8	47898;0;0;67;
$GPXUP;3649;07:02:52;0;49	54078;8	47903;0;0;67;
$GPXUP;3649;07:02:53;0;49	54061;8	4791;0;0;67;
$GPXUP;3649;07:02:54;0;49	54045;8	47915;0;0;68;
$GPXUP;3649;07:02:55;0;49	54028;8	47917;0;0;66;
$GPXUP;3649;07:02:56;0;49	54012;8	47916;0;0;64;
$GPXUP;3649;07:02:57;0;49	53996;8	4791;0;0;65;
$GPXUP;3649;07:02:58;0;49	5398;8	47904;0;0;65;
$GPXUP;3649;07:02:59;0;49	53964;8	47899;0;0;66;
$GPXUP;3649;07:03:00;0;49	53948;8	47898;0;0;66;
$GPXUP;3649;07:03:01;0;49	5393;8	47898;0;0;68;
$GPXUP;3649;07:03:02;0;49	53913;8	47897;0;0;69;
$GPXUP;3649;07:03:03;0;49	53896;8	47895;0;0;70;
$GPXUP;3649;07:03:04;0;49	53878;8	47891;0;0;71;
$GPXUP;3649;07:03:05;0;49	5386;8	47886;0;0;72;
$GPXUP;3649;07:03:06;0;49	53843;8	47882;0;0;73;
$GPXUP;3649;07:03:07;0;49	53824;8	47881;0;0;72;
$GPXUP;3649;07:03:08;0;49	53806;8	47883;0;0;71;
$GPXUP;3649;07:03:09;0;49	53789;8	47888;0;0;71;
$GPXUP;3649;07:03:10;0;49	53771;8	47892;0;0;71;
$GPXUP;3649;07:03:11;0;49	53754;8	47897;0;0;70;
$GPXUP;3649;07:03:12;0;49	53737;8	47905;0;0;70;
$GPXUP;3649;07:03:13;0;49	53721;8	47913;0;0;69;
$GPXUP;3649;07:03:14;0;49	53705;8	47922;0;0;68;
$GPXUP;3649;07:03:15;0;49	5369;8	47935;0;0;68;
$GPXUP;3649;07:03:16;0;49	53675;8	47948;0;0;69;
$GPXUP;3649;07:03:17;0;49	5366;8	4796;0;0;68;
$GPXUP;3649;07:03:18;0;49	53645;8	4797;0;0;66;
$GPXUP;3649;07:03:19;0;49	53629;8	47978;0;0;65;
$GPXUP;3649;07:03:20;0;49	53614;8	47985;0;0;65;
$GPXUP;3649;07:03:21;0;49	53598;8	4799;0;0;64;
$GPXUP;3649;07:03:22;0;49	53582;8	47992;0;0;63;
$GPXUP;3649;07:03:23;0;49	53567;8	4799;0;0;62;
$GPXUP;3649;07:03:24;0;49	53552;8	47986;0;0;62;
$GPXUP;3649;07:03:25;0;49	53536;8	47984;0;0;61;
$GPXUP;3649;07:03:26;0;49	53521;8	47984;0;0;61;
$GPXUP;3649;07:03:27;0;49	53506;8	47985;0;0;61;
$GPXUP;3649;07:03:28;0;49	5349;8	47988;0;0;62;
$GPXUP;3649;07:03:29;0;49	53475;8	47989;0;0;62;
$GPXUP;3649;07:03:30;0;49	53459;8	47986;0;0;64;
$GPXUP;3649;07:03:31;0;49	53443;8	4798;0;0;65;
$GPXUP;3649;07:03:32;0;49	53428;8	47973;0;0;66;
$GPXUP;3649;07:03:33;0;49	53412;8	47965;0;0;66;
$GPXUP;3649;07:03:34;0;49	53396;8	4796;0;0;65;
$GPXUP;3649;07:03:35;0;49	5338;8	4796;0;0;65;
$GPXUP;3649;07:03:36;0;49	53363;8	47962;0;0;65;
$GPXUP;3649;07:03:37;0;49	53347;8	47963;0;0;64;
$GPXUP;3649;07:03:38;0;49	53331;8	47964;0;0;63;
$GPXUP;3649;07:03:39;0;49	53316;8	47963;0;0;64;
$GPXUP;3649;07:03:40;0;49	53299;8	47962;0;0;66;
$GPXUP;3649;07:03:41;0;49	53283;8	47964;0;0;65;
$GPXUP;3649;07:03:42;0;49	53268;8	47968;0;0;63;
$GPXUP;3649;07:03:43;0;49	53252;8	47974;0;0;65;
$GPXUP;3649;07:03:44;0;49	53236;8	47979;0;0;66;
$GPXUP;3649;07:03:45;0;49	5322;8	47983;0;0;66;
$GPXUP;3649;07:03:46;0;49	53203;8	47987;0;0;65;
$GPXUP;3649;07:03:47;0;49	53187;8	47987;0;0;66;
$GPXUP;3649;07:03:48;0;49	53171;8	47986;0;0;66;
$GPXUP;3649;07:03:49;0;49	53155;8	47983;0;0;63;
$GPXUP;3649;07:03:50;0;49	53139;8	4798;0;0;62;
$GPXUP;3649;07:03:51;0;49	53124;8	47979;0;0;62;
$GPXUP;3649;07:03:52;0;49	53108;8	4798;0;0;61;
$GPXUP;3649;07:03:53;0;49	53094;8	47984;0;0;61;
$GPXUP;3649;07:03:54;0;49	53078;8	47989;0;0;62;
$GPXUP;3649;07:03:55;0;49	53063;8	47992;0;0;62;
$GPXUP;3649;07:03:56;0;49	53048;8	47992;0;0;62;
$GPXUP;3649;07:03:57;0;49	53032;8	47989;0;0;63;
$GPXUP;3649;07:03:58;0;49	53016;8	47985;0;0;63;
$GPXUP;3649;07:03:59;0;49	53001;8	4798;0;0;63;
$GPXUP;3649;07:04:00;0;49	52985;8	47975;0;0;64;
$GPXUP;3649;07:04:01;0;49	5297;8	47972;0;0;64;
$GPXUP;3649;07:04:02;0;49	52954;8	4797;0;0;65;
$GPXUP;3649;07:04:03;0;49	52937;8	47972;0;0;67;
$GPXUP;3649;07:04:04;0;49	52921;8	47973;0;0;66;
$GPXUP;3649;07:04:05;0;49	52905;8	47973;0;0;63;
$GPXUP;3649;07:04:06;0;49	52889;8	4797;0;0;62;
$GPXUP;3649;07:04:07;0;49	52873;8	47966;0;0;68;
$GPXUP;3649;07:04:08;0;49	52856;8	47964;0;0;67;
$GPXUP;3649;07:04:09;0;49	5284;8	47958;0;0;68;
$GPXUP;3649;07:04:10;0;49	52824;8	4795;0;0;69;
$GPXUP;3649;07:04:11;0;49	52808;8	47941;0;0;67;
$GPXUP;3649;07:04:12;0;49	52792;8	47933;0;0;67;
$GPXUP;3649;07:04:13;0;49	52775;8	47928;0;0;66;
$GPXUP;3649;07:04:14;0;49	52758;8	4793;0;0;69;
$GPXUP;3649;07:04:15;0;49	52741;8	47933;0;0;70;
$GPXUP;3649;07:04:16;0;49	52725;8	47936;0;0;66;
$GPXUP;3649;07:04:17;0;49	52708;8	47937;0;0;64;
$GPXUP;3649;07:04:18;0;49	52692;8	47938;0;0;65;
$GPXUP;3649;07:04:19;0;49	52676;8	4794;0;0;64;
$GPXUP;3649;07:04:20;0;49	5266;8	47945;0;0;64;
$GPXUP;3649;07:04:21;0;49	52645;8	47952;0;0;63;
$GPXUP;3649;07:04:22;0;49	5263;8	47956;0;0;62;
$GPXUP;3649;07:04:23;0;49	52615;8	47961;0;0;62;
$GPXUP;3649;07:04:24;0;49	52599;8	47964;0;0;61;
$GPXUP;3649;07:04:25;0;49	52584;8	47966;0;0;60;
$GPXUP;3649;07:04:26;0;49	52569;8	47968;0;0;62;
$GPXUP;3649;07:04:27;0;49	52553;8	47969;0;0;64;
$GPXUP;3649;07:04:28;0;49	52537;8	47972;0;0;64;
$GPXUP;3649;07:04:29;0;49	52522;8	47977;0;0;64;
$GPXUP;3649;07:04:30;0;49	52506;8	47982;0;0;64;
$GPXUP;3649;07:04:31;0;49	5249;8	47987;0;0;63;
$GPXUP;3649;07:04:32;0;49	52474;8	47988;0;0;66;
$GPXUP;3649;07:04:33;0;49	52457;8	47985;0;0;71;
$GPXUP;3649;07:04:34;0;49	52439;8	47982;0;0;71;
$GPXUP;3649;07:04:35;0;49	5242;8	47982;0;0;73;
$GPXUP;3649;07:04:36;0;49	52402;8	47985;0;0;73;
$GPXUP;3649;07:04:37;0;49	52383;8	47991;0;0;74;
$GPXUP;3649;07:04:38;0;49	52365;8	47998;0;0;75;
$GPXUP;3649;07:04:39;0;49	52347;8	48006;0;0;75;
$GPXUP;3649;07:04:40;0;49	52329;8	48014;0;0;74;
$GPXUP;3649;07:04:41;0;49	52312;8	48021;0;0;75;
$GPXUP;3649;07:04:42;0;49	52293;8	48028;0;0;75;
$GPXUP;3649;07:04:43;0;49	52276;8	48035;0;0;70;
$GPXUP;3649;07:04:44;0;49	52259;8	48044;0;0;69;
$GPXUP;3649;07:04:45;0;49	52243;8	48052;0;0;69;
$GPXUP;3649;07:04:46;0;49	52226;8	48062;0;0;71;
$GPXUP;3649;07:04:47;0;49	52211;8	48075;0;0;73;
$GPXUP;3649;07:04:48;0;49	52195;8	4809;0;0;75;
$GPXUP;3649;07:04:49;0;49	52179;8	48104;0;0;73;
$GPXUP;3649;07:04:50;0;49	52164;8	48116;0;0;67;
$GPXUP;3649;07:04:51;0;49	52149;8	48128;0;0;62;
$GPXUP;3649;07:04:52;0;49	52134;8	48138;0;0;68;
$GPXUP;3649;07:04:53;0;49	52116;8	48149;0;0;78;
$GPXUP;3649;07:04:54;0;49	52098;8	4816;0;0;78;
$GPXUP;3649;07:04:55;0;49	5208;8	4817;0;0;77;
$GPXUP;3649;07:04:56;0;49	52061;8	48176;0;0;76;
$GPXUP;3649;07:04:57;0;49	52041;8	4818;0;0;76;
$GPXUP;3649;07:04:58;0;49	52022;8	48182;0;0;75;
$GPXUP;3649;07:04:59;0;49	52003;8	48182;0;0;75;
$GPXUP;3649;07:05:00;0;49	51984;8	48182;0;0;76;
$GPXUP;3649;07:05:01;0;49	51965;8	48186;0;0;76;
$GPXUP;3649;07:05:02;0;49	51946;8	48191;0;0;77;
$GPXUP;3649;07:05:03;0;49	51928;8	48198;0;0;76;
$GPXUP;3649;07:05:04;0;49	51909;8	48202;0;0;73;
$GPXUP;3649;07:05:05;0;49	51891;8	48204;0;0;73;
$GPXUP;3649;07:05:06;0;49	51872;8	48204;0;0;74;
$GPXUP;3649;07:05:07;0;49	51854;8	48202;0;0;73;
$GPXUP;3649;07:05:08;0;49	51836;8	48202;0;0;73;
$GPXUP;3649;07:05:09;0;49	51818;8	48204;0;0;73;
$GPXUP;3649;07:05:10;0;49	518;8	48207;0;0;71;
$GPXUP;3649;07:05:11;0;49	51782;8	48212;0;0;71;
$GPXUP;3649;07:05:12;0;49	51765;8	48217;0;0;71;
$GPXUP;3649;07:05:13;0;49	51747;8	48221;0;0;71;
$GPXUP;3649;07:05:14;0;49	5173;8	48226;0;0;72;
$GPXUP;3649;07:05:15;0;49	51712;8	48231;0;0;73;
$GPXUP;3649;07:05:16;0;49	51694;8	48236;0;0;71;
$GPXUP;3649;07:05:17;0;49	51677;8	4824;0;0;68;
$GPXUP;3649;07:05:18;0;49	5166;8	48243;0;0;67;
$GPXUP;3649;07:05:19;0;49	51644;8	48247;0;0;69;
$GPXUP;3649;07:05:20;0;49	51627;8	48254;0;0;69;
$GPXUP;3649;07:05:21;0;49	5161;8	48263;0;0;71;
$GPXUP;3649;07:05:22;0;49	51594;8	48272;0;0;72;
$GPXUP;3649;07:05:23;0;49	51577;8	48277;0;0;70;
$GPXUP;3649;07:05:24;0;49	5156;8	48278;0;0;68;
$GPXUP;3649;07:05:25;0;49	51542;8	48279;0;0;68;
$GPXUP;3649;07:05:26;0;49	51526;8	4828;0;0;69;
$GPXUP;3649;07:05:27;0;49	51508;8	48283;0;0;69;
$GPXUP;3649;07:05:28;0;49	51492;8	48289;0;0;69;
$GPXUP;3649;07:05:29;0;49	51476;8	48298;0;0;69;
$GPXUP;3649;07:05:30;0;49	51459;8	48305;0;0;70;
$GPXUP;3649;07:05:31;0;49	51442;8	48309;0;0;71;
$GPXUP;3649;07:05:32;0;49	51424;8	48311;0;0;72;
$GPXUP;3649;07:05:33;0;49	51407;8	48314;0;0;68;
$GPXUP;3649;07:05:34;0;49	51391;8	48316;0;0;65;
$GPXUP;3649;07:05:35;0;49	51375;8	48318;0;0;63;
$GPXUP;3649;07:05:36;0;49	51359;8	4832;0;0;65;
$GPXUP;3649;07:05:37;0;49	51343;8	48322;0;0;66;
$GPXUP;3649;07:05:38;0;49	51326;8	48324;0;0;66;
$GPXUP;3649;07:05:39;0;49	5131;8	48325;0;0;66;
$GPXUP;3649;07:05:40;0;49	51293;8	48328;0;0;67;
$GPXUP;3649;07:05:41;0;49	51276;8	48332;0;0;68;
$GPXUP;3649;07:05:42;0;49	5126;8	48337;0;0;66;
$GPXUP;3649;07:05:43;0;49	51245;8	48344;0;0;65;
$GPXUP;3649;07:05:44;0;49	51228;8	4835;0;0;66;
$GPXUP;3649;07:05:45;0;49	51212;8	48352;0;0;68;
$GPXUP;3649;07:05:46;0;49	51194;8	48351;0;0;71;
$GPXUP;3649;07:05:47;0;49	51174;8	48348;0;0;77;
$GPXUP;3649;07:05:48;0;49	51155;8	48346;0;0;79;
$GPXUP;3649;07:05:49;0;49	51135;8	48344;0;0;77;
$GPXUP;3649;07:05:50;0;49	51116;8	48343;0;0;75;
$GPXUP;3649;07:05:51;0;49	51097;8	48346;0;0;75;
$GPXUP;3649;07:05:52;0;49	51078;8	48353;0;0;78;
$GPXUP;3649;07:05:53;0;49	51059;8	48359;0;0;77;
$GPXUP;3649;07:05:54;0;49	5104;8	48365;0;0;75;
$GPXUP;3649;07:05:55;0;49	51024;8	48375;0;0;72;
$GPXUP;3649;07:05:56;0;49	51008;8	48388;0;0;71;
$GPXUP;3649;07:05:57;0;49	50992;8	48398;0;0;69;
$GPXUP;3649;07:05:58;0;49	50977;8	48406;0;0;67;
$GPXUP;3649;07:05:59;0;49	50961;8	48411;0;0;67;
$GPXUP;3649;07:06:00;0;49	50945;8	48414;0;0;65;
$GPXUP;3649;07:06:01;0;49	50928;8	48416;0;0;65;
$GPXUP;3649;07:06:02;0;49	50913;8	48421;0;0;64;
$GPXUP;3649;07:06:03;0;49	50897;8	48429;0;0;66;
$GPXUP;3649;07:06:04;0;49	50881;8	48439;0;0;69;
$GPXUP;3649;07:06:05;0;49	50865;8	48451;0;0;68;
$GPXUP;3649;07:06:06;0;49	5085;8	48462;0;0;66;
$GPXUP;3649;07:06:07;0;49	50833;8	48468;0;0;69;
$GPXUP;3649;07:06:08;0;49	50815;8	48472;0;0;72;
$GPXUP;3649;07:06:09;0;49	50796;8	48474;0;0;75;
$GPXUP;3649;07:06:10;0;49	50776;8	48475;0;0;77;
$GPXUP;3649;07:06:11;0;49	50756;8	48477;0;0;78;
$GPXUP;3649;07:06:12;0;49	50736;8	4848;0;0;79;
$GPXUP;3649;07:06:13;0;49	50717;8	48483;0;0;79;
$GPXUP;3649;07:06:14;0;49	50697;8	48484;0;0;78;
$GPXUP;3649;07:06:15;0;49	50678;8	48486;0;0;77;
$GPXUP;3649;07:06:16;0;49	50658;8	4849;0;0;77;
$GPXUP;3649;07:06:17;0;49	5064;8	48499;0;0;78;
$GPXUP;3649;07:06:18;0;49	50622;8	48508;0;0;78;
$GPXUP;3649;07:06:19;0;49	50603;8	48518;0;0;78;
$GPXUP;3649;07:06:20;0;49	50585;8	48528;0;0;78;
$GPXUP;3649;07:06:21;0;49	50566;8	48536;0;0;79;
$GPXUP;3649;07:06:22;0;49	50547;8	48542;0;0;79;
$GPXUP;3649;07:06:23;0;49	50527;8	48547;0;0;76;
$GPXUP;3649;07:06:24;0;49	50508;8	4855;0;0;77;
$GPXUP;3649;07:06:25;0;49	50488;8	48553;0;0;79;
$GPXUP;3649;07:06:26;0;49	50469;8	48562;0;0;81;
$GPXUP;3649;07:06:27;0;49	5045;8	48571;0;0;81;
$GPXUP;3649;07:06:28;0;49	5043;8	48578;0;0;80;
$GPXUP;3649;07:06:29;0;49	50409;8	48581;0;0;80;
$GPXUP;3649;07:06:30;0;49	50389;8	48586;0;0;82;
$GPXUP;3649;07:06:31;0;49	5037;8	48596;0;0;82;
$GPXUP;3649;07:06:32;0;49	50351;8	4861;0;0;81;
$GPXUP;3649;07:06:33;0;49	50333;8	48622;0;0;82;
$GPXUP;3649;07:06:34;0;49	50314;8	48634;0;0;85;
$GPXUP;3649;07:06:35;0;49	50295;8	48647;0;0;82;
$GPXUP;3649;07:06:36;0;49	50276;8	48659;0;0;79;
$GPXUP;3649;07:06:37;0;49	50259;8	48668;0;0;74;
$GPXUP;3649;07:06:38;0;49	50242;8	48678;0;0;76;
$GPXUP;3649;07:06:39;0;49	50226;8	4869;0;0;73;
$GPXUP;3649;07:06:40;0;49	5021;8	48703;0;0;72;
$GPXUP;3649;07:06:41;0;49	50195;8	48713;0;0;64;
$GPXUP;3649;07:06:42;0;49	50179;8	48717;0;0;66;
$GPXUP;3649;07:06:43;0;49	50161;8	48718;0;0;71;
$GPXUP;3649;07:06:44;0;49	50144;8	48721;0;0;71;
$GPXUP;3649;07:06:45;0;49	50126;8	48723;0;0;72;
$GPXUP;3649;07:06:46;0;49	50108;8	48721;0;0;72;
$GPXUP;3649;07:06:47;0;49	50091;8	48718;0;0;70;
$GPXUP;3649;07:06:48;0;49	50073;8	48718;0;0;70;
$GPXUP;3649;07:06:49;0;49	50056;8	48723;0;0;70;
$GPXUP;3649;07:06:50;0;49	5004;8	48733;0;0;69;
$GPXUP;3649;07:06:51;0;49	50026;8	48748;0;0;69;
$GPXUP;3649;07:06:52;0;49	50013;8	48764;0;0;68;
$GPXUP;3649;07:06:53;0;49	5;8	48778;0;0;66;
$GPXUP;3649;07:06:54;0;49	49985;8	48791;0;0;66;
$GPXUP;3649;07:06:55;0;49	4997;8	48801;0;0;66;
$GPXUP;3649;07:06:56;0;49	49955;8	48811;0;0;68;
$GPXUP;3649;07:06:57;0;49	4994;8	4882;0;0;67;
$GPXUP;3649;07:06:58;0;49	49924;8	4883;0;0;68;
$GPXUP;3649;07:06:59;0;49	49908;8	48837;0;0;68;
$GPXUP;3649;07:07:00;0;49	4989;8	48839;0;0;69;
$GPXUP;3649;07:07:01;0;49	49873;8	48839;0;0;70;
$GPXUP;3649;07:07:02;0;49	49855;8	48838;0;0;71;
$GPXUP;3649;07:07:03;0;49	49837;8	48835;0;0;72;
$GPXUP;3649;07:07:04;0;49	49819;8	48831;0;0;72;
$GPXUP;3649;07:07:05;0;49	49801;8	48827;0;0;73;
$GPXUP;3649;07:07:06;0;49	49783;8	48825;0;0;74;
$GPXUP;3649;07:07:07;0;49	49764;8	48824;0;0;74;
$GPXUP;3649;07:07:08;0;49	49746;8	48822;0;0;74;
$GPXUP;3649;07:07:09;0;49	49727;8	48821;0;0;73;
$GPXUP;3649;07:07:10;0;49	49709;8	48818;0;0;73;
$GPXUP;3649;07:07:11;0;49	49691;8	48814;0;0;74;
$GPXUP;3649;07:07:12;0;49	49672;8	48812;0;0;77;
$GPXUP;3649;07:07:13;0;49	49655;8	48818;0;0;73;
$GPXUP;3649;07:07:14;0;49	49643;8	48838;0;0;66;
$GPXUP;3649;07:07:15;0;49	49635;8	48865;0;0;69;
$GPXUP;3649;07:07:16;0;49	49627;8	4889;0;0;70;
$GPXUP;3649;07:07:17;0;49	49618;8	48912;0;0;68;
$GPXUP;3649;07:07:18;0;49	49606;8	4893;0;0;64;
$GPXUP;3649;07:07:19;0;49	49592;8	48944;0;0;65;
$GPXUP;3649;07:07:20;0;49	49577;8	48956;0;0;70;
$GPXUP;3649;07:07:21;0;49	49561;8	48966;0;0;71;
$GPXUP;3649;07:07:22;0;49	49544;8	48973;0;0;69;
$GPXUP;3649;07:07:23;0;49	49526;8	4898;0;0;73;
$GPXUP;3649;07:07:24;0;49	49508;8	4899;0;0;76;
$GPXUP;3649;07:07:25;0;49	49491;8	49002;0;0;78;
$GPXUP;3649;07:07:26;0;49	49474;8	49016;0;0;77;
$GPXUP;3649;07:07:27;0;49	49458;8	49033;0;0;75;
$GPXUP;3649;07:07:28;0;49	49445;8	49053;0;0;76;
$GPXUP;3649;07:07:29;0;49	49433;8	49075;0;0;75;
$GPXUP;3649;07:07:30;0;49	49421;8	49097;0;0;73;
$GPXUP;3649;07:07:31;0;49	49408;8	49115;0;0;69;
$GPXUP;3649;07:07:32;0;49	49394;8	49129;0;0;69;
$GPXUP;3649;07:07:33;0;49	49377;8	49138;0;0;70;
$GPXUP;3649;07:07:34;0;49	49361;8	49146;0;0;70;
$GPXUP;3649;07:07:35;0;49	49345;8	49158;0;0;69;
$GPXUP;3649;07:07:36;0;49	49332;8	49172;0;0;67;
$GPXUP;3649;07:07:37;0;49	4932;8	4919;0;0;66;
$GPXUP;3649;07:07:38;0;49	4931;8	4921;0;0;66;
$GPXUP;3649;07:07:39;0;49	49303;8	49232;0;0;65;
$GPXUP;3649;07:07:40;0;49	49294;8	49252;0;0;61;
$GPXUP;3649;07:07:41;0;49	49283;8	49268;0;0;60;
$GPXUP;3649;07:07:42;0;49	4927;8	4928;0;0;61;
$GPXUP;3649;07:07:43;0;49	49255;8	49284;0;0;58;
$GPXUP;3649;07:07:44;0;49	49237;8	49279;0;0;63;
$GPXUP;3649;07:07:45;0;49	49221;8	49269;0;0;66;
$GPXUP;3649;07:07:46;0;49	49205;8	49258;0;0;65;
$GPXUP;3649;07:07:47;0;49	4919;8	49247;0;0;64;
$GPXUP;3649;07:07:48;0;49	49176;8	49234;0;0;64;
$GPXUP;3649;07:07:49;0;49	49163;8	49218;0;0;64;
$GPXUP;3649;07:07:50;0;49	49151;8	492;0;0;63;
$GPXUP;3649;07:07:51;0;49	49144;8	49181;0;0;60;
$GPXUP;3649;07:07:52;0;49	49143;8	49167;0;0;41;
$GPXUP;3649;07:07:53;0;49	49157;8	4916;0;0;31;
$GPXUP;3649;07:07:54;0;49	49176;8	49166;0;0;34;
$GPXUP;3649;07:07:55;0;49	49199;8	49188;0;0;63;
$GPXUP;3649;07:07:56;0;49	49211;8	49211;0;0;65;
$GPXUP;3649;07:07:57;0;49	49214;8	49236;0;0;59;
$GPXUP;3649;07:07:58;0;49	49211;8	49259;0;0;55;
$GPXUP;3649;07:07:59;0;49	49211;8	49282;0;0;57;
$GPXUP;3649;07:08:00;0;49	49214;8	49304;0;0;56;
$GPXUP;3649;07:08:01;0;49	49217;8	49326;0;0;58;
$GPXUP;3649;07:08:02;0;49	49218;8	49349;0;0;59;
$GPXUP;3649;07:08:03;0;49	49218;8	49372;0;0;57;
$GPXUP;3649;07:08:04;0;49	49217;8	49395;0;0;60;
$GPXUP;3649;07:08:05;0;49	49217;8	49418;0;0;59;
$GPXUP;3649;07:08:06;0;49	49219;8	49442;0;0;62;
$GPXUP;3649;07:08:07;0;49	49225;8	49466;0;0;63;
$GPXUP;3649;07:08:08;0;49	49236;8	49488;0;0;68;
$GPXUP;3649;07:08:09;0;49	49245;8	49511;0;0;69;
$GPXUP;3649;07:08:10;0;49	49253;8	49536;0;0;75;
$GPXUP;3649;07:08:11;0;49	4926;8	49564;0;0;75;
$GPXUP;3649;07:08:12;0;49	49266;8	4959;0;0;73;
$GPXUP;3649;07:08:13;0;49	49272;8	49617;0;0;73;
$GPXUP;3649;07:08:14;0;49	49274;8	49645;0;0;71;
$GPXUP;3649;07:08:15;0;49	49272;8	49673;0;0;72;
$GPXUP;3649;07:08:16;0;49	49269;8	49701;0;0;73;
$GPXUP;3649;07:08:17;0;49	49266;8	49729;0;0;73;
$GPXUP;3649;07:08:18;0;49	49264;8	49756;0;0;70;
$GPXUP;3649;07:08:19;0;49	49264;8	49782;0;0;68;
$GPXUP;3649;07:08:20;0;49	49264;8	49809;0;0;70;
$GPXUP;3649;07:08:21;0;49	49261;8	49835;0;0;67;
$GPXUP;3649;07:08:22;0;49	49253;8	49858;0;0;66;
$GPXUP;3649;07:08:23;0;49	49239;8	49878;0;0;67;
$GPXUP;3649;07:08:24;0;49	49221;8	49889;0;0;66;
$GPXUP;3649;07:08:25;0;49	49201;8	49891;0;0;65;
$GPXUP;3649;07:08:26;0;49	49183;8	49894;0;0;68;
$GPXUP;3649;07:08:27;0;49	49166;8	49902;0;0;68;
$GPXUP;3649;07:08:28;0;49	49152;8	49916;0;0;67;
$GPXUP;3649;07:08:29;0;49	4914;8	49933;0;0;68;
$GPXUP;3649;07:08:30;0;49	49128;8	49952;0;0;69;
$GPXUP;3649;07:08:31;0;49	49116;8	49972;0;0;67;
$GPXUP;3649;07:08:32;0;49	49104;8	49989;0;0;66;
$GPXUP;3649;07:08:33;0;49	49091;8	50004;0;0;64;
$GPXUP;3649;07:08:34;0;49	49077;8	50016;0;0;65;
$GPXUP;3649;07:08:35;0;49	49064;8	5003;0;0;65;
$GPXUP;3649;07:08:36;0;49	49051;8	50045;0;0;67;
$GPXUP;3649;07:08:37;0;49	49038;8	50059;0;0;63;
$GPXUP;3649;07:08:38;0;49	49024;8	5007;0;0;61;
$GPXUP;3649;07:08:39;0;49	4901;8	50082;0;0;62;
$GPXUP;3649;07:08:40;0;49	48998;8	50095;0;0;62;
$GPXUP;3649;07:08:41;0;49	48986;8	50111;0;0;62;
$GPXUP;3649;07:08:42;0;49	48975;8	50128;0;0;64;
$GPXUP;3649;07:08:43;0;49	48964;8	50145;0;0;63;
$GPXUP;3649;07:08:44;0;49	48951;8	50159;0;0;61;
$GPXUP;3649;07:08:45;0;49	48936;8	50167;0;0;62;
$GPXUP;3649;07:08:46;0;49	4892;8	50171;0;0;65;
$GPXUP;3649;07:08:47;0;49	48904;8	5017;0;0;65;
$GPXUP;3649;07:08:48;0;49	48887;8	50167;0;0;65;
$GPXUP;3649;07:08:49;0;49	48871;8	50161;0;0;65;
$GPXUP;3649;07:08:50;0;49	48855;8	50154;0;0;66;
$GPXUP;3649;07:08:51;0;49	48839;8	50145;0;0;66;
$GPXUP;3649;07:08:52;0;49	48822;8	5014;0;0;66;
$GPXUP;3649;07:08:53;0;49	48806;8	50138;0;0;66;
$GPXUP;3649;07:08:54;0;49	48789;8	5014;0;0;67;
$GPXUP;3649;07:08:55;0;49	48773;8	50142;0;0;65;
$GPXUP;3649;07:08:56;0;49	48757;8	50141;0;0;63;
$GPXUP;3649;07:08:57;0;49	48742;8	50132;0;0;66;
$GPXUP;3649;07:08:58;0;49	48726;8	50122;0;0;70;
$GPXUP;3649;07:08:59;0;49	48709;8	50113;0;0;71;
$GPXUP;3649;07:09:00;0;49	48691;8	50107;0;0;72;
$GPXUP;3649;07:09:01;0;49	48674;8	50104;0;0;70;
$GPXUP;3649;07:09:02;0;49	48657;8	50101;0;0;67;
$GPXUP;3649;07:09:03;0;49	48641;8	50097;0;0;67;
$GPXUP;3649;07:09:04;0;49	48624;8	50092;0;0;66;
$GPXUP;3649;07:09:05;0;49	48608;8	50086;0;0;66;
$GPXUP;3649;07:09:06;0;49	48592;8	5008;0;0;66;
$GPXUP;3649;07:09:07;0;49	48576;8	50072;0;0;69;
$GPXUP;3649;07:09:08;0;49	4856;8	50061;0;0;70;
$GPXUP;3649;07:09:09;0;49	48544;8	50049;0;0;70;
$GPXUP;3649;07:09:10;0;49	48528;8	50038;0;0;71;
$GPXUP;3649;07:09:11;0;49	48511;8	50029;0;0;72;
$GPXUP;3649;07:09:12;0;49	48493;8	50022;0;0;72;
$GPXUP;3649;07:09:13;0;49	48476;8	50017;0;0;69;
$GPXUP;3649;07:09:14;0;49	48459;8	50013;0;0;67;
$GPXUP;3649;07:09:15;0;49	48442;8	50008;0;0;67;
$GPXUP;3649;07:09:16;0;49	48425;8	50002;0;0;71;
$GPXUP;3649;07:09:17;0;49	48408;8	49995;0;0;72;
$GPXUP;3649;07:09:18;0;49	4839;8	49989;0;0;70;
$GPXUP;3649;07:09:19;0;49	48374;8	49982;0;0;68;
$GPXUP;3649;07:09:20;0;49	48357;8	49975;0;0;69;
$GPXUP;3649;07:09:21;0;49	48339;8	49969;0;0;74;
$GPXUP;3649;07:09:22;0;49	48321;8	4996;0;0;75;
$GPXUP;3649;07:09:23;0;49	48304;8	4995;0;0;74;
$GPXUP;3649;07:09:24;0;49	48287;8	49936;0;0;75;
$GPXUP;3649;07:09:25;0;49	48271;8	49919;0;0;77;
$GPXUP;3649;07:09:26;0;49	48256;8	49901;0;0;78;
$GPXUP;3649;07:09:27;0;49	48241;8	49882;0;0;76;
$GPXUP;3649;07:09:28;0;49	48228;8	4986;0;0;75;
$GPXUP;3649;07:09:29;0;49	48216;8	49838;0;0;74;
$GPXUP;3649;07:09:30;0;49	48204;8	49818;0;0;72;
$GPXUP;3649;07:09:31;0;49	4819;8	49801;0;0;70;
$GPXUP;3649;07:09:32;0;49	48174;8	49786;0;0;73;
$GPXUP;3649;07:09:33;0;49	48158;8	49772;0;0;75;
$GPXUP;3649;07:09:34;0;49	48141;8	4976;0;0;75;
$GPXUP;3649;07:09:35;0;49	48124;8	4975;0;0;72;
$GPXUP;3649;07:09:36;0;49	48107;8	49743;0;0;70;
$GPXUP;3649;07:09:37;0;49	4809;8	49736;0;0;69;
$GPXUP;3649;07:09:38;0;49	48074;8	49725;0;0;71;
$GPXUP;3649;07:09:39;0;49	48061;8	49708;0;0;72;
$GPXUP;3649;07:09:40;0;49	48051;8	49683;0;0;74;
$GPXUP;3649;07:09:41;0;49	48046;8	49654;0;0;75;
$GPXUP;3649;07:09:42;0;49	48044;8	49622;0;0;77;
$GPXUP;3649;07:09:43;0;49	48046;8	49591;0;0;73;
$GPXUP;3649;07:09:44;0;49	48054;8	49565;0;0;65;
$GPXUP;3649;07:09:45;0;49	48064;8	49545;0;0;60;
$GPXUP;3649;07:09:46;0;49	48078;8	49533;0;0;54;
$GPXUP;3649;07:09:47;0;49	48092;8	49525;0;0;57;
$GPXUP;3649;07:09:48;0;49	48106;8	49518;0;0;56;
$GPXUP;3649;07:09:49;0;49	4812;8	49512;0;0;58;
$GPXUP;3649;07:09:50;0;49	48134;8	49507;0;0;57;
$GPXUP;3649;07:09:51;0;49	48149;8	49508;0;0;55;
$GPXUP;3649;07:09:52;0;49	48165;8	49513;0;0;61;
$GPXUP;3649;07:09:53;0;49	48181;8	49514;0;0;65;
$GPXUP;3649;07:09:54;0;49	48196;8	49507;0;0;62;
$GPXUP;3649;07:09:55;0;49	48208;8	49494;0;0;57;
$GPXUP;3649;07:09:56;0;49	48216;8	49474;0;0;57;
$GPXUP;3649;07:09:57;0;49	48221;8	49448;0;0;61;
$GPXUP;3649;07:09:58;0;49	4822;8	49422;0;0;62;
$GPXUP;3649;07:09:59;0;49	48221;8	49396;0;0;65;
$GPXUP;3649;07:10:00;0;49	48224;8	4937;0;0;67;
$GPXUP;3649;07:10:01;0;49	48224;8	49343;0;0;69;
$GPXUP;3649;07:10:02;0;49	48221;8	49316;0;0;65;
$GPXUP;3649;07:10:03;0;49	48211;8	49293;0;0;63;
$GPXUP;3649;07:10:04;0;49	48194;8	49278;0;0;63;
$GPXUP;3649;07:10:05;0;49	48171;8	49274;0;0;71;
$GPXUP;3649;07:10:06;0;49	48149;8	49278;0;0;73;
$GPXUP;3649;07:10:07;0;49	48129;8	49283;0;0;72;
$GPXUP;3649;07:10:08;0;49	4811;8	49289;0;0;75;
$GPXUP;3649;07:10:09;0;49	48091;8	49294;0;0;77;
$GPXUP;3649;07:10:10;0;49	48071;8	49297;0;0;78;
$GPXUP;3649;07:10:11;0;49	48051;8	49296;0;0;80;
$GPXUP;3649;07:10:12;0;49	48034;8	49289;0;0;77;
$GPXUP;3649;07:10:13;0;49	48021;8	49274;0;0;71;
$GPXUP;3649;07:10:14;0;49	48009;8	49258;0;0;67;
$GPXUP;3649;07:10:15;0;49	47995;8	49248;0;0;64;
$GPXUP;3649;07:10:16;0;49	4798;8	49244;0;0;64;
$GPXUP;3649;07:10:17;0;49	47965;8	49247;0;0;65;
$GPXUP;3649;07:10:18;0;49	4795;8	49256;0;0;64;
$GPXUP;3649;07:10:19;0;49	47938;8	4927;0;0;62;
$GPXUP;3649;07:10:20;0;49	47928;8	49287;0;0;62;
$GPXUP;3649;07:10:21;0;49	47922;8	49306;0;0;52;
$GPXUP;3649;07:10:22;0;49	47926;8	49325;0;0;43;
$GPXUP;3649;07:10:23;0;49	47938;8	49343;0;0;48;
$GPXUP;3649;07:10:24;0;49	47953;8	49356;0;0;53;
$GPXUP;3649;07:10:25;0;49	47966;8	4937;0;0;57;
$GPXUP;3649;07:10:26;0;49	47978;8	49385;0;0;57;
$GPXUP;3649;07:10:27;0;49	47991;8	49398;0;0;60;
$GPXUP;3649;07:10:28;0;49	48005;8	49409;0;0;58;
$GPXUP;3649;07:10:29;0;49	48019;8	4942;0;0;58;
$GPXUP;3649;07:10:30;0;49	48033;8	49428;0;0;57;
$GPXUP;3649;07:10:31;0;49	48048;8	49431;0;0;58;
$GPXUP;3649;07:10:32;0;49	48062;8	49429;0;0;57;
$GPXUP;3649;07:10:33;0;49	48077;8	49422;0;0;59;
$GPXUP;3649;07:10:34;0;49	48092;8	49416;0;0;61;
$GPXUP;3649;07:10:35;0;49	48107;8	4941;0;0;63;
$GPXUP;3649;07:10:36;0;49	48123;8	49403;0;0;62;
$GPXUP;3649;07:10:37;0;49	48137;8	49394;0;0;61;
$GPXUP;3649;07:10:38;0;49	48152;8	49388;0;0;58;
$GPXUP;3649;07:10:39;0;49	48167;8	49386;0;0;61;
$GPXUP;3649;07:10:40;0;49	48183;8	49386;0;0;63;
$GPXUP;3649;07:10:41;0;49	48199;8	49386;0;0;64;
$GPXUP;3649;07:10:42;0;49	48215;8	49385;0;0;65;
$GPXUP;3649;07:10:43;0;49	48232;8	49383;0;0;64;
$GPXUP;3649;07:10:44;0;49	48247;8	49378;0;0;65;
$GPXUP;3649;07:10:45;0;49	48262;8	49367;0;0;63;
$GPXUP;3649;07:10:46;0;49	48274;8	49353;0;0;60;
$GPXUP;3649;07:10:47;0;49	48284;8	49336;0;0;59;
$GPXUP;3649;07:10:48;0;49	48294;8	4932;0;0;57;
$GPXUP;3649;07:10:49;0;49	48304;8	49303;0;0;56;
$GPXUP;3649;07:10:50;0;49	4831;8	49284;0;0;56;
$GPXUP;3649;07:10:51;0;49	48313;8	49264;0;0;51;
$GPXUP;3649;07:10:52;0;49	48307;8	49243;0;0;51;
$GPXUP;3649;07:10:53;0;49	48295;8	49224;0;0;55;
$GPXUP;3649;07:10:54;0;49	4828;8	49212;0;0;54;
$GPXUP;3649;07:10:55;0;49	48261;8	49208;0;0;60;
$GPXUP;3649;07:10:56;0;49	48243;8	49215;0;0;64;
$GPXUP;3649;07:10:57;0;49	48232;8	49233;0;0;58;
$GPXUP;3649;07:10:58;0;49	48228;8	49259;0;0;58;
$GPXUP;3649;07:10:59;0;49	48231;8	49284;0;0;51;
$GPXUP;3649;07:11:00;0;49	48238;8	49307;0;0;54;
$GPXUP;3649;07:11:01;0;49	48241;8	49329;0;0;55;
$GPXUP;3649;07:11:02;0;49	48241;8	4935;0;0;51;
$GPXUP;3649;07:11:03;0;49	48236;8	49367;0;0;44;
$GPXUP;3649;07:11:04;0;49	48224;8	49377;0;0;43;
$GPXUP;3649;07:11:05;0;49	48206;8	49379;0;0;52;
$GPXUP;3649;07:11:06;0;49	48187;8	49376;0;0;64;
$GPXUP;3649;07:11:07;0;49	4817;8	49375;0;0;64;
$GPXUP;3649;07:11:08;0;49	48153;8	49375;0;0;64;
$GPXUP;3649;07:11:09;0;49	48136;8	49376;0;0;65;
$GPXUP;3649;07:11:10;0;49	4812;8	49375;0;0;63;
$GPXUP;3649;07:11:11;0;49	48104;8	49368;0;0;64;
$GPXUP;3649;07:11:12;0;49	48093;8	49354;0;0;60;
$GPXUP;3649;07:11:13;0;49	48089;8	49333;0;0;54;
$GPXUP;3649;07:11:14;0;49	48089;8	49314;0;0;45;
$GPXUP;3649;07:11:15;0;49	48098;8	49301;0;0;35;
$GPXUP;3649;07:11:16;0;49	48111;8	49298;0;0;32;
$GPXUP;3649;07:11:17;0;49	48126;8	49306;0;0;40;
$GPXUP;3649;07:11:18;0;49	4814;8	4932;0;0;50;
$GPXUP;3649;07:11:19;0;49	48153;8	49332;0;0;51;
$GPXUP;3649;07:11:20;0;49	48164;8	49345;0;0;50;
$GPXUP;3649;07:11:21;0;49	48173;8	4936;0;0;52;
$GPXUP;3649;07:11:22;0;49	48181;8	49377;0;0;50;
$GPXUP;3649;07:11:23;0;49	4819;8	4939;0;0;44;
$GPXUP;3649;07:11:24;0;49	482;8	49394;0;0;41;
$GPXUP;3649;07:11:25;0;49	48214;8	4939;0;0;50;
$GPXUP;3649;07:11:26;0;49	48227;8	49386;0;0;52;
$GPXUP;3649;07:11:27;0;49	48242;8	49382;0;0;56;
$GPXUP;3649;07:11:28;0;49	48256;8	49382;0;0;56;
$GPXUP;3649;07:11:29;0;49	4827;8	49383;0;0;54;
$GPXUP;3649;07:11:30;0;49	48284;8	49381;0;0;53;
$GPXUP;3649;07:11:31;0;49	48297;8	49374;0;0;52;
$GPXUP;3649;07:11:32;0;49	48309;8	49365;0;0;52;
$GPXUP;3649;07:11:33;0;49	48319;8	49352;0;0;52;
$GPXUP;3649;07:11:34;0;49	48327;8	49336;0;0;49;
$GPXUP;3649;07:11:35;0;49	48332;8	49319;0;0;48;
$GPXUP;3649;07:11:36;0;49	48336;8	49301;0;0;48;
$GPXUP;3649;07:11:37;0;49	4834;8	49284;0;0;46;
$GPXUP;3649;07:11:38;0;49	48346;8	49268;0;0;47;
$GPXUP;3649;07:11:39;0;49	4835;8	49251;0;0;48;
$GPXUP;3649;07:11:40;0;49	48352;8	49231;0;0;52;
$GPXUP;3649;07:11:41;0;49	4835;8	4921;0;0;55;
$GPXUP;3649;07:11:42;0;49	48346;8	49189;0;0;56;
$GPXUP;3649;07:11:43;0;49	48343;8	49168;0;0;52;
$GPXUP;3649;07:11:44;0;49	48343;8	49149;0;0;49;
$GPXUP;3649;07:11:45;0;49	48346;8	49131;0;0;47;
$GPXUP;3649;07:11:46;0;49	4835;8	49113;0;0;50;
$GPXUP;3649;07:11:47;0;49	48351;8	49094;0;0;52;
$GPXUP;3649;07:11:48;0;49	48349;8	49073;0;0;54;
$GPXUP;3649;07:11:49;0;49	48348;8	49052;0;0;52;
$GPXUP;3649;07:11:50;0;49	4835;8	49034;0;0;46;
$GPXUP;3649;07:11:51;0;49	48356;8	49019;0;0;46;
$GPXUP;3649;07:11:52;0;49	48366;8	49006;0;0;50;
$GPXUP;3649;07:11:53;0;49	48375;8	48992;0;0;48;
$GPXUP;3649;07:11:54;0;49	48384;8	48978;0;0;47;
$GPXUP;3649;07:11:55;0;49	48391;8	48964;0;0;49;
$GPXUP;3649;07:11:56;0;49	48398;8	48948;0;0;49;
$GPXUP;3649;07:11:57;0;49	48405;8	48932;0;0;50;
$GPXUP;3649;07:11:58;0;49	48414;8	48918;0;0;50;
$GPXUP;3649;07:11:59;0;49	48423;8	48903;0;0;53;
$GPXUP;3649;07:12:00;0;49	48432;8	48889;0;0;53;
$GPXUP;3649;07:12:01;0;49	48443;8	48876;0;0;53;
$GPXUP;3649;07:12:02;0;49	48452;8	48863;0;0;51;
$GPXUP;3649;07:12:03;0;49	48462;8	48849;0;0;50;
$GPXUP;3649;07:12:04;0;49	4847;8	48834;0;0;52;
$GPXUP;3649;07:12:05;0;49	48475;8	48815;0;0;53;
$GPXUP;3649;07:12:06;0;49	48478;8	48795;0;0;53;
$GPXUP;3649;07:12:07;0;49	48477;8	48775;0;0;53;
$GPXUP;3649;07:12:08;0;49	48471;8	48754;0;0;56;
$GPXUP;3649;07:12:09;0;49	4846;8	4874;0;0;52;
$GPXUP;3649;07:12:10;0;49	48444;8	48733;0;0;54;
$GPXUP;3649;07:12:11;0;49	48425;8	48734;0;0;62;
$GPXUP;3649;07:12:12;0;49	4841;8	48742;0;0;57;
$GPXUP;3649;07:12:13;0;49	484;8	4876;0;0;52;
$GPXUP;3649;07:12:14;0;49	48396;8	48786;0;0;59;
$GPXUP;3649;07:12:15;0;49	48392;8	4881;0;0;58;
$GPXUP;3649;07:12:16;0;49	48387;8	48832;0;0;57;
$GPXUP;3649;07:12:17;0;49	48379;8	48852;0;0;57;
$GPXUP;3649;07:12:18;0;49	48369;8	4887;0;0;60;
$GPXUP;3649;07:12:19;0;49	48361;8	48889;0;0;60;
$GPXUP;3649;07:12:20;0;49	48356;8	48911;0;0;60;
$GPXUP;3649;07:12:21;0;49	48351;8	48933;0;0;60;
$GPXUP;3649;07:12:22;0;49	48346;8	48954;0;0;56;
$GPXUP;3649;07:12:23;0;49	48339;8	48972;0;0;54;
$GPXUP;3649;07:12:24;0;49	48331;8	48989;0;0;55;
$GPXUP;3649;07:12:25;0;49	48321;8	49004;0;0;57;
$GPXUP;3649;07:12:26;0;49	4831;8	4902;0;0;62;
$GPXUP;3649;07:12:27;0;49	483;8	49039;0;0;62;
$GPXUP;3649;07:12:28;0;49	48294;8	49059;0;0;58;
$GPXUP;3649;07:12:29;0;49	48289;8	49079;0;0;55;
$GPXUP;3649;07:12:30;0;49	48283;8	49097;0;0;52;
$GPXUP;3649;07:12:31;0;49	48274;8	49112;0;0;53;
$GPXUP;3649;07:12:32;0;49	48262;8	49124;0;0;58;
$GPXUP;3649;07:12:33;0;49	48249;8	49136;0;0;58;
$GPXUP;3649;07:12:34;0;49	48236;8	49148;0;0;59;
$GPXUP;3649;07:12:35;0;49	48224;8	49162;0;0;63;
$GPXUP;3649;07:12:36;0;49	48213;8	4918;0;0;63;
$GPXUP;3649;07:12:37;0;49	48204;8	49199;0;0;64;
$GPXUP;3649;07:12:38;0;49	48194;8	4922;0;0;64;
$GPXUP;3649;07:12:39;0;49	48185;8	49239;0;0;64;
$GPXUP;3649;07:12:40;0;49	48175;8	49258;0;0;64;
$GPXUP;3649;07:12:41;0;49	48164;8	49276;0;0;64;
$GPXUP;3649;07:12:42;0;49	4815;8	49289;0;0;63;
$GPXUP;3649;07:12:43;0;49	48135;8	49296;0;0;60;
$GPXUP;3649;07:12:44;0;49	48119;8	49294;0;0;60;
$GPXUP;3649;07:12:45;0;49	48103;8	49282;0;0;63;
$GPXUP;3649;07:12:46;0;49	4809;8	49266;0;0;62;
$GPXUP;3649;07:12:47;0;49	48079;8	49249;0;0;60;
$GPXUP;3649;07:12:48;0;49	48066;8	49236;0;0;58;
$GPXUP;3649;07:12:49;0;49	48052;8	49228;0;0;59;
$GPXUP;3649;07:12:50;0;49	48035;8	49227;0;0;64;
$GPXUP;3649;07:12:51;0;49	48019;8	49225;0;0;65;
$GPXUP;3649;07:12:52;0;49	48003;8	49222;0;0;65;
$GPXUP;3649;07:12:53;0;49	47987;8	49214;0;0;65;
$GPXUP;3649;07:12:54;0;49	47972;8	49204;0;0;65;
$GPXUP;3649;07:12:55;0;49	47958;8	49191;0;0;66;
$GPXUP;3649;07:12:56;0;49	47944;8	49178;0;0;66;
$GPXUP;3649;07:12:57;0;49	47929;8	49166;0;0;67;
$GPXUP;3649;07:12:58;0;49	47914;8	49156;0;0;67;
$GPXUP;3649;07:12:59;0;49	47898;8	49148;0;0;66;
$GPXUP;3649;07:13:00;0;49	47882;8	49145;0;0;66;
$GPXUP;3649;07:13:01;0;49	47865;8	49147;0;0;66;
$GPXUP;3649;07:13:02;0;49	4785;8	49154;0;0;62;
$GPXUP;3649;07:13:03;0;49	47836;8	4916;0;0;61;
$GPXUP;3649;07:13:04;0;49	4782;8	49162;0;0;60;
$GPXUP;3649;07:13:05;0;49	47805;8	4916;0;0;63;
$GPXUP;3649;07:13:06;0;49	4779;8	49151;0;0;65;
$GPXUP;3649;07:13:07;0;49	47776;8	4914;0;0;66;
$GPXUP;3649;07:13:08;0;49	47762;8	49128;0;0;61;
$GPXUP;3649;07:13:09;0;49	47748;8	49119;0;0;59;
$GPXUP;3649;07:13:10;0;49	47733;8	49116;0;0;61;
$GPXUP;3649;07:13:11;0;49	47717;8	49118;0;0;64;
$GPXUP;3649;07:13:12;0;49	47701;8	49123;0;0;65;
$GPXUP;3649;07:13:13;0;49	47686;8	49131;0;0;64;
$GPXUP;3649;07:13:14;0;49	47673;8	49143;0;0;60;
$GPXUP;3649;07:13:15;0;49	47662;8	49157;0;0;56;
$GPXUP;3649;07:13:16;0;49	47651;8	49171;0;0;52;
$GPXUP;3649;07:13:17;0;49	47643;8	49186;0;0;51;
$GPXUP;3649;07:13:18;0;49	47638;8	49202;0;0;45;
$GPXUP;3649;07:13:19;0;49	47642;8	49219;0;0;38;
$GPXUP;3649;07:13:20;0;49	47652;8	49234;0;0;42;
$GPXUP;3649;07:13:21;0;49	47665;8	49243;0;0;41;
$GPXUP;3649;07:13:22;0;49	47678;8	49247;0;0;43;
$GPXUP;3649;07:13:23;0;49	4769;8	49247;0;0;46;
$GPXUP;3649;07:13:24;0;49	47702;8	49242;0;0;45;
$GPXUP;3649;07:13:25;0;49	47714;8	49236;0;0;43;
$GPXUP;3649;07:13:26;0;49	47724;8	4923;0;0;41;
$GPXUP;3649;07:13:27;0;49	47734;8	49224;0;0;41;
$GPXUP;3649;07:13:28;0;49	47745;8	49222;0;0;41;
$GPXUP;3649;07:13:29;0;49	47756;8	49224;0;0;43;
$GPXUP;3649;07:13:30;0;49	47766;8	49231;0;0;46;
$GPXUP;3649;07:13:31;0;49	47777;8	4924;0;0;48;
$GPXUP;3649;07:13:32;0;49	47788;8	49247;0;0;50;
$GPXUP;3649;07:13:33;0;49	47801;8	49251;0;0;50;
$GPXUP;3649;07:13:34;0;49	47813;8	49256;0;0;48;
$GPXUP;3649;07:13:35;0;49	47824;8	49264;0;0;48;
$GPXUP;3649;07:13:36;0;49	47835;8	4927;0;0;49;
$GPXUP;3649;07:13:37;0;49	47847;8	49276;0;0;51;
$GPXUP;3649;07:13:38;0;49	4786;8	49282;0;0;53;
$GPXUP;3649;07:13:39;0;49	47872;8	49286;0;0;53;
$GPXUP;3649;07:13:40;0;49	47886;8	49288;0;0;53;
$GPXUP;3649;07:13:41;0;49	47899;8	49286;0;0;52;
$GPXUP;3649;07:13:42;0;49	47911;8	49281;0;0;52;
$GPXUP;3649;07:13:43;0;49	47924;8	49275;0;0;51;
$GPXUP;3649;07:13:44;0;49	47936;8	49272;0;0;51;
$GPXUP;3649;07:13:45;0;49	47949;8	49271;0;0;51;
$GPXUP;3649;07:13:46;0;49	47962;8	49271;0;0;48;
$GPXUP;3649;07:13:47;0;49	47973;8	49273;0;0;46;
$GPXUP;3649;07:13:48;0;49	47984;8	49274;0;0;44;
$GPXUP;3649;07:13:49;0;49	47995;8	49277;0;0;43;
$GPXUP;3649;07:13:50;0;49	48006;8	4928;0;0;43;
$GPXUP;3649;07:13:51;0;49	48016;8	49284;0;0;43;
$GPXUP;3649;07:13:52;0;49	48025;8	49293;0;0;47;
$GPXUP;3649;07:13:53;0;49	48034;8	49306;0;0;50;
$GPXUP;3649;07:13:54;0;49	48042;8	49319;0;0;49;
$GPXUP;3649;07:13:55;0;49	48052;8	4933;0;0;50;
$GPXUP;3649;07:13:56;0;49	48063;8	49338;0;0;50;
$GPXUP;3649;07:13:57;0;49	48073;8	4935;0;0;52;
$GPXUP;3649;07:13:58;0;49	48082;8	49364;0;0;51;
$GPXUP;3649;07:13:59;0;49	48092;8	49378;0;0;52;
$GPXUP;3649;07:14:00;0;49	48102;8	49388;0;0;53;
$GPXUP;3649;07:14:01;0;49	48115;8	49395;0;0;51;
$GPXUP;3649;07:14:02;0;49	48127;8	49398;0;0;49;
$GPXUP;3649;07:14:03;0;49	4814;8	49399;0;0;51;
$GPXUP;3649;07:14:04;0;49	48152;8	49399;0;0;52;
$GPXUP;3649;07:14:05;0;49	48165;8	49402;0;0;54;
$GPXUP;3649;07:14:06;0;49	48178;8	49408;0;0;52;
$GPXUP;3649;07:14:07;0;49	4819;8	49414;0;0;51;
$GPXUP;3649;07:14:08;0;49	48202;8	4942;0;0;49;
$GPXUP;3649;07:14:09;0;49	48214;8	49425;0;0;50;
$GPXUP;3649;07:14:10;0;49	48226;8	49429;0;0;48;
$GPXUP;3649;07:14:11;0;49	48238;8	49431;0;0;46;
$GPXUP;3649;07:14:12;0;49	48249;8	49428;0;0;46;
$GPXUP;3649;07:14:13;0;49	48258;8	49418;0;0;42;
$GPXUP;3649;07:14:14;0;49	48262;8	49399;0;0;48;
$GPXUP;3649;07:14:15;0;49	48259;8	49378;0;0;45;
$GPXUP;3649;07:14:16;0;49	4825;8	49357;0;0;55;
$GPXUP;3649;07:14:17;0;49	4824;8	49336;0;0;59;
$GPXUP;3649;07:14:18;0;49	48232;8	49314;0;0;60;
$GPXUP;3649;07:14:19;0;49	48224;8	49294;0;0;58;
$GPXUP;3649;07:14:20;0;49	48218;8	49272;0;0;57;
$GPXUP;3649;07:14:21;0;49	48216;8	49251;0;0;55;
$GPXUP;3649;07:14:22;0;49	48216;8	4923;0;0;53;
$GPXUP;3649;07:14:23;0;49	48217;8	49209;0;0;53;
$GPXUP;3649;07:14:24;0;49	48217;8	49187;0;0;57;
$GPXUP;3649;07:14:25;0;49	48214;8	49165;0;0;60;
$GPXUP;3649;07:14:26;0;49	48206;8	49144;0;0;63;
$GPXUP;3649;07:14:27;0;49	48193;8	49127;0;0;64;
$GPXUP;3649;07:14:28;0;49	48182;8	49108;0;0;63;
$GPXUP;3649;07:14:29;0;49	48173;8	49088;0;0;62;
$GPXUP;3649;07:14:30;0;49	48167;8	49067;0;0;58;
$GPXUP;3649;07:14:31;0;49	48165;8	49047;0;0;51;
$GPXUP;3649;07:14:32;0;49	48168;8	4903;0;0;40;
$GPXUP;3649;07:14:33;0;49	48176;8	49019;0;0;37;
$GPXUP;3649;07:14:34;0;49	4819;8	49014;0;0;42;
$GPXUP;3649;07:14:35;0;49	48202;8	49011;0;0;45;
$GPXUP;3649;07:14:36;0;49	48214;8	49008;0;0;46;
$GPXUP;3649;07:14:37;0;49	48227;8	49005;0;0;46;
$GPXUP;3649;07:14:38;0;49	48239;8	49004;0;0;46;
$GPXUP;3649;07:14:39;0;49	4825;8	49;0;0;45;
$GPXUP;3649;07:14:40;0;49	48261;8	48995;0;0;45;
$GPXUP;3649;07:14:41;0;49	48271;8	48987;0;0;42;
$GPXUP;3649;07:14:42;0;49	48278;8	48975;0;0;44;
$GPXUP;3649;07:14:43;0;49	48283;8	48959;0;0;47;
$GPXUP;3649;07:14:44;0;49	48285;8	4894;0;0;51;
$GPXUP;3649;07:14:45;0;49	48288;8	48922;0;0;52;
$GPXUP;3649;07:14:46;0;49	48294;8	48903;0;0;53;
$GPXUP;3649;07:14:47;0;49	48299;8	48885;0;0;52;
$GPXUP;3649;07:14:48;0;49	48305;8	48867;0;0;51;
$GPXUP;3649;07:14:49;0;49	4831;8	48849;0;0;52;
$GPXUP;3649;07:14:50;0;49	48313;8	48829;0;0;53;
$GPXUP;3649;07:14:51;0;49	48314;8	48808;0;0;55;
$GPXUP;3649;07:14:52;0;49	48316;8	48788;0;0;53;
$GPXUP;3649;07:14:53;0;49	48319;8	48769;0;0;51;
$GPXUP;3649;07:14:54;0;49	48324;8	4875;0;0;52;
$GPXUP;3649;07:14:55;0;49	48328;8	48731;0;0;54;
$GPXUP;3649;07:14:56;0;49	48331;8	48711;0;0;54;
$GPXUP;3649;07:14:57;0;49	48335;8	48692;0;0;50;
$GPXUP;3649;07:14:58;0;49	48339;8	48674;0;0;50;
$GPXUP;3649;07:14:59;0;49	48343;8	48654;0;0;54;
$GPXUP;3649;07:15:00;0;49	48346;8	48633;0;0;58;
$GPXUP;3649;07:15:01;0;49	48347;8	48612;0;0;56;
$GPXUP;3649;07:15:02;0;49	48351;8	48591;0;0;56;
$GPXUP;3649;07:15:03;0;49	48356;8	48572;0;0;53;
$GPXUP;3649;07:15:04;0;49	48364;8	48555;0;0;52;
$GPXUP;3649;07:15:05;0;49	48372;8	48541;0;0;51;
$GPXUP;3649;07:15:06;0;49	48383;8	4853;0;0;53;
$GPXUP;3649;07:15:07;0;49	48394;8	48518;0;0;54;
$GPXUP;3649;07:15:08;0;49	48404;8	48504;0;0;55;
$GPXUP;3649;07:15:09;0;49	48413;8	48488;0;0;55;
$GPXUP;3649;07:15:10;0;49	48422;8	48473;0;0;54;
$GPXUP;3649;07:15:11;0;49	48433;8	4846;0;0;52;
$GPXUP;3649;07:15:12;0;49	48443;8	48449;0;0;51;
$GPXUP;3649;07:15:13;0;49	48454;8	48439;0;0;52;
$GPXUP;3649;07:15:14;0;49	48466;8	48429;0;0;52;
$GPXUP;3649;07:15:15;0;49	48477;8	48419;0;0;52;
$GPXUP;3649;07:15:16;0;49	48488;8	4841;0;0;53;
$GPXUP;3649;07:15:17;0;49	48501;8	48402;0;0;55;
$GPXUP;3649;07:15:18;0;49	48513;8	48391;0;0;56;
$GPXUP;3649;07:15:19;0;49	48524;8	48378;0;0;56;
$GPXUP;3649;07:15:20;0;49	48536;8	48368;0;0;54;
$GPXUP;3649;07:15:21;0;49	48549;8	4836;0;0;55;
$GPXUP;3649;07:15:22;0;49	48562;8	48351;0;0;57;
$GPXUP;3649;07:15:23;0;49	48574;8	4834;0;0;58;
$GPXUP;3649;07:15:24;0;49	48586;8	48326;0;0;58;
$GPXUP;3649;07:15:25;0;49	48597;8	48313;0;0;56;
$GPXUP;3649;07:15:26;0;49	48608;8	48301;0;0;54;
$GPXUP;3649;07:15:27;0;49	48618;8	48288;0;0;53;
$GPXUP;3649;07:15:28;0;49	48628;8	48276;0;0;52;
$GPXUP;3649;07:15:29;0;49	48639;8	48266;0;0;49;
$GPXUP;3649;07:15:30;0;49	4865;8	48259;0;0;48;
$GPXUP;3649;07:15:31;0;49	48661;8	48254;0;0;46;
$GPXUP;3649;07:15:32;0;49	48672;8	48247;0;0;48;
$GPXUP;3649;07:15:33;0;49	48682;8	48236;0;0;50;
$GPXUP;3649;07:15:34;0;49	48689;8	4822;0;0;53;
$GPXUP;3649;07:15:35;0;49	48695;8	48202;0;0;51;
$GPXUP;3649;07:15:36;0;49	48702;8	48186;0;0;49;
$GPXUP;3649;07:15:37;0;49	48708;8	48171;0;0;48;
$GPXUP;3649;07:15:38;0;49	48716;8	48155;0;0;52;
$GPXUP;3649;07:15:39;0;49	48725;8	48141;0;0;55;
$GPXUP;3649;07:15:40;0;49	48737;8	48128;0;0;55;
$GPXUP;3649;07:15:41;0;49	48747;8	48116;0;0;53;
$GPXUP;3649;07:15:42;0;49	48756;8	48101;0;0;53;
$GPXUP;3649;07:15:43;0;49	48764;8	48084;0;0;53;
$GPXUP;3649;07:15:44;0;49	4877;8	48066;0;0;56;
$GPXUP;3649;07:15:45;0;49	48775;8	48045;0;0;57;
$GPXUP;3649;07:15:46;0;49	48779;8	48025;0;0;55;
$GPXUP;3649;07:15:47;0;49	48786;8	48007;0;0;53;
$GPXUP;3649;07:15:48;0;49	48794;8	47991;0;0;53;
$GPXUP;3649;07:15:49;0;49	48804;8	47978;0;0;52;
$GPXUP;3649;07:15:50;0;49	48815;8	47967;0;0;52;
$GPXUP;3649;07:15:51;0;49	48826;8	47959;0;0;50;
$GPXUP;3649;07:15:52;0;49	48838;8	47953;0;0;48;
$GPXUP;3649;07:15:53;0;49	48849;8	47949;0;0;46;
$GPXUP;3649;07:15:54;0;49	4886;8	47943;0;0;45;
$GPXUP;3649;07:15:55;0;49	4887;8	47935;0;0;45;
$GPXUP;3649;07:15:56;0;49	4888;8	47931;0;0;45;
$GPXUP;3649;07:15:57;0;49	48892;8	4793;0;0;47;
$GPXUP;3649;07:15:58;0;49	48904;8	47929;0;0;47;
$GPXUP;3649;07:15:59;0;49	48916;8	47927;0;0;47;
$GPXUP;3649;07:16:00;0;49	48927;8	47925;0;0;46;
$GPXUP;3649;07:16:01;0;49	48939;8	47926;0;0;46;
$GPXUP;3649;07:16:02;0;49	4895;8	47928;0;0;46;
$GPXUP;3649;07:16:03;0;49	48961;8	47927;0;0;44;
$GPXUP;3649;07:16:04;0;49	48972;8	47926;0;0;44;
$GPXUP;3649;07:16:05;0;49	48983;8	47922;0;0;47;
$GPXUP;3649;07:16:06;0;49	48994;8	47916;0;0;48;
$GPXUP;3649;07:16:07;0;49	49005;8	47909;0;0;48;
$GPXUP;3649;07:16:08;0;49	49016;8	479;0;0;47;
$GPXUP;3649;07:16:09;0;49	49025;8	47888;0;0;49;
$GPXUP;3649;07:16:10;0;49	49032;8	47871;0;0;53;
$GPXUP;3649;07:16:11;0;49	49036;8	47851;0;0;55;
$GPXUP;3649;07:16:12;0;49	49041;8	47832;0;0;50;
$GPXUP;3649;07:16:13;0;49	49048;8	47818;0;0;46;
$GPXUP;3649;07:16:14;0;49	49058;8	4781;0;0;42;
$GPXUP;3649;07:16:15;0;49	49068;8	47806;0;0;43;
$GPXUP;3649;07:16:16;0;49	49079;8	47804;0;0;43;
$GPXUP;3649;07:16:17;0;49	49089;8	478;0;0;43;
$GPXUP;3649;07:16:18;0;49	491;8	47797;0;0;43;
$GPXUP;3649;07:16:19;0;49	49109;8	47791;0;0;43;
$GPXUP;3649;07:16:20;0;49	49118;8	4778;0;0;46;
$GPXUP;3649;07:16:21;0;49	49127;8	47768;0;0;47;
$GPXUP;3649;07:16:22;0;49	49135;8	47754;0;0;49;
$GPXUP;3649;07:16:23;0;49	49143;8	4774;0;0;48;
$GPXUP;3649;07:16:24;0;49	4915;8	47726;0;0;48;
$GPXUP;3649;07:16:25;0;49	49158;8	47711;0;0;50;
$GPXUP;3649;07:16:26;0;49	49164;8	47695;0;0;51;
$GPXUP;3649;07:16:27;0;49	49173;8	47681;0;0;48;
$GPXUP;3649;07:16:28;0;49	49183;8	47673;0;0;46;
$GPXUP;3649;07:16:29;0;49	49194;8	47666;0;0;46;
$GPXUP;3649;07:16:30;0;49	49205;8	47664;0;0;42;
$GPXUP;3649;07:16:31;0;49	49215;8	47666;0;0;41;
$GPXUP;3649;07:16:32;0;49	49225;8	47677;0;0;49;
$GPXUP;3649;07:16:33;0;49	49236;8	47688;0;0;49;
$GPXUP;3649;07:16:34;0;49	49246;8	47696;0;0;44;
$GPXUP;3649;07:16:35;0;49	49256;8	47703;0;0;39;
$GPXUP;3649;07:16:36;0;49	49264;8	47711;0;0;38;
$GPXUP;3649;07:16:37;0;49	49271;8	47722;0;0;38;
$GPXUP;3649;07:16:38;0;49	49276;8	47735;0;0;39;
$GPXUP;3649;07:16:39;0;49	49282;8	47748;0;0;39;
$GPXUP;3649;07:16:40;0;49	49288;8	47758;0;0;38;
$GPXUP;3649;07:16:41;0;49	49296;8	47764;0;0;37;
$GPXUP;3649;07:16:42;0;49	49306;8	47768;0;0;43;
$GPXUP;3649;07:16:43;0;49	49317;8	47772;0;0;47;
$GPXUP;3649;07:16:44;0;49	49328;8	47777;0;0;49;
$GPXUP;3649;07:16:45;0;49	4934;8	47781;0;0;48;
$GPXUP;3649;07:16:46;0;49	49352;8	47784;0;0;48;
$GPXUP;3649;07:16:47;0;49	49364;8	47786;0;0;46;
$GPXUP;3649;07:16:48;0;49	49375;8	47786;0;0;45;
$GPXUP;3649;07:16:49;0;49	49387;8	47786;0;0;46;
$GPXUP;3649;07:16:50;0;49	49398;8	47789;0;0;47;
$GPXUP;3649;07:16:51;0;49	4941;8	47794;0;0;51;
$GPXUP;3649;07:16:52;0;49	49422;8	47796;0;0;50;
$GPXUP;3649;07:16:53;0;49	49434;8	47792;0;0;48;
$GPXUP;3649;07:16:54;0;49	49446;8	47791;0;0;49;
$GPXUP;3649;07:16:55;0;49	49458;8	4779;0;0;48;
$GPXUP;3649;07:16:56;0;49	4947;8	47791;0;0;47;
$GPXUP;3649;07:16:57;0;49	4948;8	47799;0;0;48;
$GPXUP;3649;07:16:58;0;49	49487;8	47816;0;0;52;
$GPXUP;3649;07:16:59;0;49	4949;8	47837;0;0;53;
$GPXUP;3649;07:17:00;0;49	49495;8	47856;0;0;51;
$GPXUP;3649;07:17:01;0;49	49503;8	4787;0;0;47;
$GPXUP;3649;07:17:02;0;49	49514;8	47878;0;0;46;
$GPXUP;3649;07:17:03;0;49	49528;8	47879;0;0;49;
$GPXUP;3649;07:17:04;0;49	4954;8	47873;0;0;46;
$GPXUP;3649;07:17:05;0;49	49549;8	4786;0;0;43;
$GPXUP;3649;07:17:06;0;49	49552;8	47839;0;0;48;
$GPXUP;3649;07:17:07;0;49	49555;8	47818;0;0;49;
$GPXUP;3649;07:17:08;0;49	49559;8	47801;0;0;46;
$GPXUP;3649;07:17:09;0;49	49566;8	47788;0;0;42;
$GPXUP;3649;07:17:10;0;49	49576;8	47778;0;0;44;
$GPXUP;3649;07:17:11;0;49	49586;8	47771;0;0;46;
$GPXUP;3649;07:17:12;0;49	49596;8	47764;0;0;47;
$GPXUP;3649;07:17:13;0;49	49608;8	47761;0;0;49;
$GPXUP;3649;07:17:14;0;49	4962;8	4776;0;0;47;
$GPXUP;3649;07:17:15;0;49	49632;8	47764;0;0;46;
$GPXUP;3649;07:17:16;0;49	49643;8	47768;0;0;46;
$GPXUP;3649;07:17:17;0;49	49654;8	47772;0;0;47;
$GPXUP;3649;07:17:18;0;49	49666;8	47774;0;0;49;
$GPXUP;3649;07:17:19;0;49	49678;8	47777;0;0;50;
$GPXUP;3649;07:17:20;0;49	4969;8	47782;0;0;50;
$GPXUP;3649;07:17:21;0;49	49702;8	47788;0;0;51;
$GPXUP;3649;07:17:22;0;49	49714;8	47792;0;0;50;
$GPXUP;3649;07:17:23;0;49	49726;8	47796;0;0;49;
$GPXUP;3649;07:17:24;0;49	49738;8	47798;0;0;49;
$GPXUP;3649;07:17:25;0;49	49751;8	478;0;0;50;
$GPXUP;3649;07:17:26;0;49	49764;8	47798;0;0;53;
$GPXUP;3649;07:17:27;0;49	49777;8	47792;0;0;55;
$GPXUP;3649;07:17:28;0;49	4979;8	47788;0;0;50;
$GPXUP;3649;07:17:29;0;49	49801;8	47789;0;0;47;
$GPXUP;3649;07:17:30;0;49	49813;8	47794;0;0;48;
$GPXUP;3649;07:17:31;0;49	49823;8	47802;0;0;46;
$GPXUP;3649;07:17:32;0;49	49831;8	47815;0;0;45;
$GPXUP;3649;07:17:33;0;49	49833;8	47832;0;0;42;
$GPXUP;3649;07:17:34;0;49	49828;8	47854;0;0;51;
$GPXUP;3649;07:17:35;0;49	49822;8	47876;0;0;55;
$GPXUP;3649;07:17:36;0;49	49812;8	47896;0;0;56;
$GPXUP;3649;07:17:37;0;49	49804;8	47914;0;0;55;
$GPXUP;3649;07:17:38;0;49	49797;8	47933;0;0;55;
$GPXUP;3649;07:17:39;0;49	49794;8	47952;0;0;47;
$GPXUP;3649;07:17:40;0;49	49798;8	4797;0;0;46;
$GPXUP;3649;07:17:41;0;49	4981;8	47987;0;0;52;
$GPXUP;3649;07:17:42;0;49	49821;8	48002;0;0;54;
$GPXUP;3649;07:17:43;0;49	49832;8	48016;0;0;54;
$GPXUP;3649;07:17:44;0;49	49842;8	4803;0;0;54;
$GPXUP;3649;07:17:45;0;49	49854;8	48043;0;0;52;
$GPXUP;3649;07:17:46;0;49	49865;8	48054;0;0;49;
$GPXUP;3649;07:17:47;0;49	49876;8	4806;0;0;47;
$GPXUP;3649;07:17:48;0;49	49889;8	48062;0;0;50;
$GPXUP;3649;07:17:49;0;49	49902;8	48063;0;0;50;
$GPXUP;3649;07:17:50;0;49	49915;8	48067;0;0;52;
$GPXUP;3649;07:17:51;0;49	49928;8	48073;0;0;55;
$GPXUP;3649;07:17:52;0;49	49942;8	4808;0;0;60;
$GPXUP;3649;07:17:53;0;49	49956;8	48088;0;0;61;
$GPXUP;3649;07:17:54;0;49	4997;8	48098;0;0;59;
$GPXUP;3649;07:17:55;0;49	4998;8	48112;0;0;52;
$GPXUP;3649;07:17:56;0;49	49985;8	48129;0;0;47;
$GPXUP;3649;07:17:57;0;49	49988;8	48148;0;0;47;
$GPXUP;3649;07:17:58;0;49	49992;8	48166;0;0;47;
$GPXUP;3649;07:17:59;0;49	49998;8	48182;0;0;48;
$GPXUP;3649;07:18:00;0;49	50005;8	48196;0;0;46;
$GPXUP;3649;07:18:01;0;49	50014;8	48207;0;0;47;
$GPXUP;3649;07:18:02;0;49	50026;8	48216;0;0;56;
$GPXUP;3649;07:18:03;0;49	50039;8	48227;0;0;56;
$GPXUP;3649;07:18:04;0;49	50051;8	48239;0;0;58;
$GPXUP;3649;07:18:05;0;49	50064;8	4825;0;0;59;
$GPXUP;3649;07:18:06;0;49	50077;8	4826;0;0;58;
$GPXUP;3649;07:18:07;0;49	50091;8	48269;0;0;59;
$GPXUP;3649;07:18:08;0;49	50104;8	48279;0;0;61;
$GPXUP;3649;07:18:09;0;49	50118;8	48288;0;0;60;
$GPXUP;3649;07:18:10;0;49	50132;8	48296;0;0;57;
$GPXUP;3649;07:18:11;0;49	50146;8	48302;0;0;56;
$GPXUP;3649;07:18:12;0;49	5016;8	48305;0;0;55;
$GPXUP;3649;07:18:13;0;49	50174;8	48302;0;0;57;
$GPXUP;3649;07:18:14;0;49	50187;8	48293;0;0;60;
$GPXUP;3649;07:18:15;0;49	502;8	48281;0;0;56;
$GPXUP;3649;07:18:16;0;49	50212;8	48272;0;0;53;
$GPXUP;3649;07:18:17;0;49	50224;8	48269;0;0;50;
$GPXUP;3649;07:18:18;0;49	50237;8	48271;0;0;53;
$GPXUP;3649;07:18:19;0;49	5025;8	48274;0;0;53;
$GPXUP;3649;07:18:20;0;49	50264;8	48274;0;0;55;
$GPXUP;3649;07:18:21;0;49	50277;8	48267;0;0;56;
$GPXUP;3649;07:18:22;0;49	5029;8	48261;0;0;57;
$GPXUP;3649;07:18:23;0;49	50304;8	48256;0;0;56;
$GPXUP;3649;07:18:24;0;49	50318;8	48252;0;0;56;
$GPXUP;3649;07:18:25;0;49	50331;8	48246;0;0;55;
$GPXUP;3649;07:18:26;0;49	50343;8	48236;0;0;56;
$GPXUP;3649;07:18:27;0;49	50356;8	48226;0;0;58;
$GPXUP;3649;07:18:28;0;49	50369;8	48219;0;0;56;
$GPXUP;3649;07:18:29;0;49	50383;8	48213;0;0;59;
$GPXUP;3649;07:18:30;0;49	50396;8	48204;0;0;60;
$GPXUP;3649;07:18:31;0;49	5041;8	48194;0;0;61;
$GPXUP;3649;07:18:32;0;49	50423;8	48182;0;0;61;
$GPXUP;3649;07:18:33;0;49	50436;8	4817;0;0;58;
$GPXUP;3649;07:18:34;0;49	50449;8	48164;0;0;53;
$GPXUP;3649;07:18:35;0;49	5046;8	48165;0;0;46;
$GPXUP;3649;07:18:36;0;49	50469;8	48166;0;0;41;
$GPXUP;3649;07:18:37;0;49	50477;8	48162;0;0;35;
$GPXUP;3649;07:18:38;0;49	50482;8	48154;0;0;33;
$GPXUP;3649;07:18:39;0;49	50485;8	4814;0;0;40;
$GPXUP;3649;07:18:40;0;49	50489;8	48124;0;0;46;
$GPXUP;3649;07:18:41;0;49	50492;8	48107;0;0;50;
$GPXUP;3649;07:18:42;0;49	50493;8	48088;0;0;47;
$GPXUP;3649;07:18:43;0;49	50487;8	48071;0;0;48;
$GPXUP;3649;07:18:44;0;49	50474;8	48063;0;0;42;
$GPXUP;3649;07:18:45;0;49	50456;8	48068;0;0;55;
$GPXUP;3649;07:18:46;0;49	50444;8	48082;0;0;45;
$GPXUP;3649;07:18:47;0;49	50438;8	48102;0;0;47;
$GPXUP;3649;07:18:48;0;49	50438;8	48123;0;0;43;
$GPXUP;3649;07:18:49;0;49	50444;8	48138;0;0;39;
$GPXUP;3649;07:18:50;0;49	50454;8	48146;0;0;31;
$GPXUP;3649;07:18:51;0;49	50467;8	48147;0;0;38;
$GPXUP;3649;07:18:52;0;49	5048;8	48147;0;0;42;
$GPXUP;3649;07:18:53;0;49	50491;8	4815;0;0;44;
$GPXUP;3649;07:18:54;0;49	50502;8	48156;0;0;44;
$GPXUP;3649;07:18:55;0;49	50512;8	48165;0;0;44;
$GPXUP;3649;07:18:56;0;49	50522;8	48172;0;0;41;
$GPXUP;3649;07:18:57;0;49	50532;8	48176;0;0;39;
$GPXUP;3649;07:18:58;0;49	50542;8	48177;0;0;39;
$GPXUP;3649;07:18:59;0;49	50552;8	4818;0;0;41;
$GPXUP;3649;07:19:00;0;49	50559;8	4819;0;0;41;
$GPXUP;3649;07:19:01;0;49	5056;8	48207;0;0;37;
$GPXUP;3649;07:19:02;0;49	50554;8	48228;0;0;48;
$GPXUP;3649;07:19:03;0;49	50544;8	48254;0;0;64;
$GPXUP;3649;07:19:04;0;49	50536;8	48277;0;0;63;
$GPXUP;3649;07:19:05;0;49	5053;8	483;0;0;60;
$GPXUP;3649;07:19:06;0;49	50524;8	48322;0;0;58;
$GPXUP;3649;07:19:07;0;49	50517;8	48341;0;0;56;
$GPXUP;3649;07:19:08;0;49	50506;8	48356;0;0;57;
$GPXUP;3649;07:19:09;0;49	50491;8	48364;0;0;57;
$GPXUP;3649;07:19:10;0;49	50474;8	48366;0;0;60;
$GPXUP;3649;07:19:11;0;49	50457;8	48364;0;0;60;
$GPXUP;3649;07:19:12;0;49	50442;8	48357;0;0;59;
$GPXUP;3649;07:19:13;0;49	50427;8	48352;0;0;58;
$GPXUP;3649;07:19:14;0;49	50411;8	4835;0;0;59;
$GPXUP;3649;07:19:15;0;49	50396;8	4835;0;0;59;
$GPXUP;3649;07:19:16;0;49	5038;8	48349;0;0;61;
$GPXUP;3649;07:19:17;0;49	50365;8	48346;0;0;61;
$GPXUP;3649;07:19:18;0;49	5035;8	4834;0;0;62;
$GPXUP;3649;07:19:19;0;49	50335;8	48333;0;0;59;
$GPXUP;3649;07:19:20;0;49	50322;8	48325;0;0;55;
$GPXUP;3649;07:19:21;0;49	50311;8	48314;0;0;53;
$GPXUP;3649;07:19:22;0;49	50303;8	48298;0;0;50;
[truncated: 8,329 more rows]
