# Supplementary material for: Pigeon Navigation: Different Routes Lead to Frankfurt
Source: PLoS One. 2014 Nov 12;9(11):e112439. doi: 10.1371/journal.pone.0112439 (PMC4229201; doi:10.1371/journal.pone.0112439)
Supplement: File S4 — Files containing the original track data and a ‘Read me’ explaining the data format. (ZIP) [file pone.0112439.s004.zip › S-LH/090818xup08_785.log]

$GPXUP;3649;06:36:50;0;49	60985;8	47012;0;0;1;
$GPXUP;3649;06:36:51;0;49	60984;8	47012;0;0;22;
$GPXUP;3649;06:36:52;0;49	60977;8	47004;0;0;37;
$GPXUP;3649;06:36:53;0;49	6097;8	46993;0;0;40;
$GPXUP;3649;06:36:54;0;49	60961;8	46982;0;0;41;
$GPXUP;3649;06:36:55;0;49	60952;8	46972;0;0;42;
$GPXUP;3649;06:36:56;0;49	60942;8	46962;0;0;44;
$GPXUP;3649;06:36:57;0;49	60932;8	46953;0;0;45;
$GPXUP;3649;06:36:58;0;49	60921;8	46945;0;0;47;
$GPXUP;3649;06:36:59;0;49	6091;8	46938;0;0;48;
$GPXUP;3649;06:37:00;0;49	60898;8	4693;0;0;48;
$GPXUP;3649;06:37:01;0;49	60887;8	46921;0;0;48;
$GPXUP;3649;06:37:02;0;49	60875;8	46912;0;0;50;
$GPXUP;3649;06:37:03;0;49	60864;8	46906;0;0;49;
$GPXUP;3649;06:37:04;0;49	60852;8	46899;0;0;49;
$GPXUP;3649;06:37:05;0;49	60841;8	4689;0;0;49;
$GPXUP;3649;06:37:06;0;49	60832;8	46876;0;0;48;
$GPXUP;3649;06:37:07;0;49	60825;8	4686;0;0;48;
$GPXUP;3649;06:37:08;0;49	60819;8	46844;0;0;46;
$GPXUP;3649;06:37:09;0;49	60813;8	46829;0;0;43;
$GPXUP;3649;06:37:10;0;49	60811;8	46812;0;0;43;
$GPXUP;3649;06:37:11;0;49	60812;8	46796;0;0;43;
$GPXUP;3649;06:37:12;0;49	60816;8	46781;0;0;42;
$GPXUP;3649;06:37:13;0;49	60821;8	46767;0;0;42;
$GPXUP;3649;06:37:14;0;49	60829;8	46757;0;0;41;
$GPXUP;3649;06:37:15;0;49	60838;8	4675;0;0;39;
$GPXUP;3649;06:37:16;0;49	60848;8	46747;0;0;41;
$GPXUP;3649;06:37:17;0;49	60859;8	4675;0;0;41;
$GPXUP;3649;06:37:18;0;49	60867;8	46758;0;0;39;
$GPXUP;3649;06:37:19;0;49	60874;8	4677;0;0;42;
$GPXUP;3649;06:37:20;0;49	60876;8	46787;0;0;46;
$GPXUP;3649;06:37:21;0;49	60872;8	46806;0;0;52;
$GPXUP;3649;06:37:22;0;49	60865;8	46823;0;0;56;
$GPXUP;3649;06:37:23;0;49	60854;8	46836;0;0;54;
$GPXUP;3649;06:37:24;0;49	60841;8	46843;0;0;52;
$GPXUP;3649;06:37:25;0;49	60828;8	46844;0;0;52;
$GPXUP;3649;06:37:26;0;49	60815;8	4684;0;0;52;
$GPXUP;3649;06:37:27;0;49	60804;8	4683;0;0;53;
$GPXUP;3649;06:37:28;0;49	60793;8	46818;0;0;52;
$GPXUP;3649;06:37:29;0;49	60783;8	46804;0;0;52;
$GPXUP;3649;06:37:30;0;49	60775;8	46789;0;0;50;
$GPXUP;3649;06:37:31;0;49	60768;8	46773;0;0;50;
$GPXUP;3649;06:37:32;0;49	6076;8	46757;0;0;50;
$GPXUP;3649;06:37:33;0;49	60753;8	46741;0;0;48;
$GPXUP;3649;06:37:34;0;49	60747;8	46726;0;0;48;
$GPXUP;3649;06:37:35;0;49	60741;8	4671;0;0;48;
$GPXUP;3649;06:37:36;0;49	60734;8	46694;0;0;49;
$GPXUP;3649;06:37:37;0;49	60726;8	46679;0;0;51;
$GPXUP;3649;06:37:38;0;49	60716;8	46665;0;0;53;
$GPXUP;3649;06:37:39;0;49	60707;8	4665;0;0;52;
$GPXUP;3649;06:37:40;0;49	607;8	46634;0;0;52;
$GPXUP;3649;06:37:41;0;49	60696;8	46616;0;0;50;
$GPXUP;3649;06:37:42;0;49	60699;8	46598;0;0;47;
$GPXUP;3649;06:37:43;0;49	60706;8	46584;0;0;45;
$GPXUP;3649;06:37:44;0;49	60716;8	46577;0;0;40;
$GPXUP;3649;06:37:45;0;49	60726;8	46578;0;0;41;
$GPXUP;3649;06:37:46;0;49	60734;8	46586;0;0;43;
$GPXUP;3649;06:37:47;0;49	60742;8	46598;0;0;44;
$GPXUP;3649;06:37:48;0;49	6075;8	46612;0;0;46;
$GPXUP;3649;06:37:49;0;49	60754;8	46629;0;0;46;
$GPXUP;3649;06:37:50;0;49	60754;8	46647;0;0;46;
$GPXUP;3649;06:37:51;0;49	60751;8	46665;0;0;51;
$GPXUP;3649;06:37:52;0;49	60743;8	46682;0;0;55;
$GPXUP;3649;06:37:53;0;49	60732;8	46696;0;0;57;
$GPXUP;3649;06:37:54;0;49	6072;8	46709;0;0;56;
$GPXUP;3649;06:37:55;0;49	60709;8	46723;0;0;56;
$GPXUP;3649;06:37:56;0;49	60699;8	46739;0;0;54;
$GPXUP;3649;06:37:57;0;49	60693;8	46757;0;0;52;
$GPXUP;3649;06:37:58;0;49	60689;8	46776;0;0;52;
$GPXUP;3649;06:37:59;0;49	60687;8	46796;0;0;52;
$GPXUP;3649;06:38:00;0;49	60686;8	46817;0;0;53;
$GPXUP;3649;06:38:01;0;49	60684;8	46838;0;0;52;
$GPXUP;3649;06:38:02;0;49	60686;8	46858;0;0;52;
$GPXUP;3649;06:38:03;0;49	6069;8	46876;0;0;50;
$GPXUP;3649;06:38:04;0;49	60698;8	4689;0;0;49;
$GPXUP;3649;06:38:05;0;49	60708;8	46899;0;0;44;
$GPXUP;3649;06:38:06;0;49	60719;8	46905;0;0;45;
$GPXUP;3649;06:38:07;0;49	6073;8	46908;0;0;42;
$GPXUP;3649;06:38:08;0;49	60742;8	46907;0;0;44;
$GPXUP;3649;06:38:09;0;49	60753;8	46906;0;0;45;
$GPXUP;3649;06:38:10;0;49	60764;8	46906;0;0;41;
$GPXUP;3649;06:38:11;0;49	60774;8	46911;0;0;41;
$GPXUP;3649;06:38:12;0;49	60784;8	4692;0;0;42;
$GPXUP;3649;06:38:13;0;49	60791;8	46934;0;0;47;
$GPXUP;3649;06:38:14;0;49	60794;8	46952;0;0;49;
$GPXUP;3649;06:38:15;0;49	60793;8	46971;0;0;51;
$GPXUP;3649;06:38:16;0;49	60787;8	4699;0;0;54;
$GPXUP;3649;06:38:17;0;49	60777;8	47004;0;0;54;
$GPXUP;3649;06:38:18;0;49	60765;8	47015;0;0;55;
$GPXUP;3649;06:38:19;0;49	60752;8	4702;0;0;57;
$GPXUP;3649;06:38:20;0;49	60737;8	4702;0;0;57;
$GPXUP;3649;06:38:21;0;49	60724;8	47016;0;0;56;
$GPXUP;3649;06:38:22;0;49	60711;8	47008;0;0;55;
$GPXUP;3649;06:38:23;0;49	60697;8	47;0;0;56;
$GPXUP;3649;06:38:24;0;49	60683;8	46994;0;0;60;
$GPXUP;3649;06:38:25;0;49	60669;8	46989;0;0;58;
$GPXUP;3649;06:38:26;0;49	60654;8	46985;0;0;59;
$GPXUP;3649;06:38:27;0;49	6064;8	46983;0;0;57;
$GPXUP;3649;06:38:28;0;49	60625;8	46987;0;0;58;
$GPXUP;3649;06:38:29;0;49	60614;8	47;0;0;56;
$GPXUP;3649;06:38:30;0;49	60607;8	47018;0;0;54;
$GPXUP;3649;06:38:31;0;49	60606;8	47039;0;0;55;
$GPXUP;3649;06:38:32;0;49	60611;8	47059;0;0;55;
$GPXUP;3649;06:38:33;0;49	60617;8	47078;0;0;53;
$GPXUP;3649;06:38:34;0;49	60624;8	47096;0;0;52;
$GPXUP;3649;06:38:35;0;49	60632;8	47109;0;0;48;
$GPXUP;3649;06:38:36;0;49	60643;8	47116;0;0;47;
$GPXUP;3649;06:38:37;0;49	60655;8	4712;0;0;48;
$GPXUP;3649;06:38:38;0;49	60667;8	47123;0;0;48;
$GPXUP;3649;06:38:39;0;49	6068;8	47126;0;0;47;
$GPXUP;3649;06:38:40;0;49	60691;8	4713;0;0;47;
$GPXUP;3649;06:38:41;0;49	60703;8	47131;0;0;46;
$GPXUP;3649;06:38:42;0;49	60715;8	4713;0;0;45;
$GPXUP;3649;06:38:43;0;49	60726;8	47124;0;0;46;
$GPXUP;3649;06:38:44;0;49	60736;8	47116;0;0;49;
$GPXUP;3649;06:38:45;0;49	60749;8	47109;0;0;50;
$GPXUP;3649;06:38:46;0;49	60761;8	47107;0;0;49;
$GPXUP;3649;06:38:47;0;49	60774;8	47108;0;0;49;
$GPXUP;3649;06:38:48;0;49	60786;8	47114;0;0;51;
$GPXUP;3649;06:38:49;0;49	60797;8	47124;0;0;51;
$GPXUP;3649;06:38:50;0;49	60806;8	47138;0;0;51;
$GPXUP;3649;06:38:51;0;49	60815;8	47151;0;0;48;
$GPXUP;3649;06:38:52;0;49	60825;8	47161;0;0;48;
$GPXUP;3649;06:38:53;0;49	60836;8	47168;0;0;48;
$GPXUP;3649;06:38:54;0;49	60848;8	47173;0;0;49;
$GPXUP;3649;06:38:55;0;49	6086;8	47176;0;0;45;
$GPXUP;3649;06:38:56;0;49	60871;8	47175;0;0;41;
$GPXUP;3649;06:38:57;0;49	60879;8	47169;0;0;38;
$GPXUP;3649;06:38:58;0;49	60884;8	47158;0;0;41;
$GPXUP;3649;06:38:59;0;49	60887;8	47142;0;0;41;
$GPXUP;3649;06:39:00;0;49	60884;8	47126;0;0;44;
$GPXUP;3649;06:39:01;0;49	60875;8	47114;0;0;55;
$GPXUP;3649;06:39:02;0;49	60861;8	47104;0;0;60;
$GPXUP;3649;06:39:03;0;49	60846;8	47099;0;0;62;
$GPXUP;3649;06:39:04;0;49	6083;8	47099;0;0;61;
$GPXUP;3649;06:39:05;0;49	60815;8	47101;0;0;62;
$GPXUP;3649;06:39:06;0;49	60799;8	47104;0;0;62;
$GPXUP;3649;06:39:07;0;49	60784;8	47108;0;0;62;
$GPXUP;3649;06:39:08;0;49	60768;8	47108;0;0;62;
$GPXUP;3649;06:39:09;0;49	60752;8	47106;0;0;61;
$GPXUP;3649;06:39:10;0;49	60737;8	47104;0;0;61;
$GPXUP;3649;06:39:11;0;49	60722;8	47108;0;0;61;
$GPXUP;3649;06:39:12;0;49	60707;8	47115;0;0;61;
$GPXUP;3649;06:39:13;0;49	60693;8	47125;0;0;61;
$GPXUP;3649;06:39:14;0;49	60679;8	47136;0;0;61;
$GPXUP;3649;06:39:15;0;49	60668;8	4715;0;0;58;
$GPXUP;3649;06:39:16;0;49	60659;8	47167;0;0;54;
$GPXUP;3649;06:39:17;0;49	60654;8	47186;0;0;51;
$GPXUP;3649;06:39:18;0;49	6065;8	47206;0;0;51;
$GPXUP;3649;06:39:19;0;49	60644;8	47223;0;0;54;
$GPXUP;3649;06:39:20;0;49	60634;8	47239;0;0;57;
$GPXUP;3649;06:39:21;0;49	60622;8	47248;0;0;61;
$GPXUP;3649;06:39:22;0;49	60606;8	47252;0;0;61;
$GPXUP;3649;06:39:23;0;49	60591;8	4725;0;0;61;
$GPXUP;3649;06:39:24;0;49	60576;8	47244;0;0;59;
$GPXUP;3649;06:39:25;0;49	60563;8	47232;0;0;59;
$GPXUP;3649;06:39:26;0;49	60552;8	47216;0;0;59;
$GPXUP;3649;06:39:27;0;49	60545;8	47198;0;0;55;
$GPXUP;3649;06:39:28;0;49	60543;8	47178;0;0;52;
$GPXUP;3649;06:39:29;0;49	60545;8	47158;0;0;51;
$GPXUP;3649;06:39:30;0;49	60552;8	47141;0;0;48;
$GPXUP;3649;06:39:31;0;49	60562;8	4713;0;0;49;
$GPXUP;3649;06:39:32;0;49	60574;8	47126;0;0;46;
$GPXUP;3649;06:39:33;0;49	60586;8	47124;0;0;46;
$GPXUP;3649;06:39:34;0;49	60598;8	47124;0;0;46;
$GPXUP;3649;06:39:35;0;49	6061;8	47125;0;0;47;
$GPXUP;3649;06:39:36;0;49	6062;8	47126;0;0;41;
$GPXUP;3649;06:39:37;0;49	60631;8	47127;0;0;41;
$GPXUP;3649;06:39:38;0;49	60641;8	47126;0;0;40;
$GPXUP;3649;06:39:39;0;49	60651;8	4712;0;0;41;
$GPXUP;3649;06:39:40;0;49	60661;8	47111;0;0;44;
$GPXUP;3649;06:39:41;0;49	6067;8	47103;0;0;40;
$GPXUP;3649;06:39:42;0;49	60679;8	471;0;0;39;
$GPXUP;3649;06:39:43;0;49	60689;8	47104;0;0;42;
$GPXUP;3649;06:39:44;0;49	607;8	47111;0;0;47;
$GPXUP;3649;06:39:45;0;49	60711;8	47119;0;0;47;
$GPXUP;3649;06:39:46;0;49	60723;8	47124;0;0;48;
$GPXUP;3649;06:39:47;0;49	60734;8	47128;0;0;46;
$GPXUP;3649;06:39:48;0;49	60744;8	47134;0;0;41;
$GPXUP;3649;06:39:49;0;49	60751;8	47146;0;0;42;
$GPXUP;3649;06:39:50;0;49	60756;8	47161;0;0;45;
$GPXUP;3649;06:39:51;0;49	60758;8	47179;0;0;46;
$GPXUP;3649;06:39:52;0;49	60756;8	47196;0;0;46;
$GPXUP;3649;06:39:53;0;49	6075;8	47212;0;0;50;
$GPXUP;3649;06:39:54;0;49	60741;8	47227;0;0;52;
$GPXUP;3649;06:39:55;0;49	60732;8	47243;0;0;57;
$GPXUP;3649;06:39:56;0;49	60724;8	47263;0;0;55;
$GPXUP;3649;06:39:57;0;49	6072;8	47283;0;0;52;
$GPXUP;3649;06:39:58;0;49	6072;8	47303;0;0;50;
$GPXUP;3649;06:39:59;0;49	60722;8	47322;0;0;49;
$GPXUP;3649;06:40:00;0;49	60727;8	47339;0;0;48;
$GPXUP;3649;06:40:01;0;49	60734;8	47353;0;0;46;
$GPXUP;3649;06:40:02;0;49	60744;8	47362;0;0;44;
$GPXUP;3649;06:40:03;0;49	60754;8	47367;0;0;44;
$GPXUP;3649;06:40:04;0;49	60765;8	47366;0;0;42;
$GPXUP;3649;06:40:05;0;49	60774;8	47358;0;0;43;
$GPXUP;3649;06:40:06;0;49	60782;8	47345;0;0;45;
$GPXUP;3649;06:40:07;0;49	60788;8	47329;0;0;46;
$GPXUP;3649;06:40:08;0;49	60791;8	47311;0;0;49;
$GPXUP;3649;06:40:09;0;49	60791;8	4729;0;0;52;
$GPXUP;3649;06:40:10;0;49	60792;8	47269;0;0;53;
$GPXUP;3649;06:40:11;0;49	60793;8	47248;0;0;54;
$GPXUP;3649;06:40:12;0;49	60793;8	47227;0;0;55;
$GPXUP;3649;06:40:13;0;49	60795;8	47205;0;0;55;
$GPXUP;3649;06:40:14;0;49	60797;8	47185;0;0;52;
$GPXUP;3649;06:40:15;0;49	60801;8	47166;0;0;51;
$GPXUP;3649;06:40:16;0;49	60807;8	47148;0;0;50;
$GPXUP;3649;06:40:17;0;49	60813;8	47131;0;0;49;
$GPXUP;3649;06:40:18;0;49	60817;8	47114;0;0;49;
$GPXUP;3649;06:40:19;0;49	60818;8	47095;0;0;51;
$GPXUP;3649;06:40:20;0;49	60814;8	47076;0;0;54;
$GPXUP;3649;06:40:21;0;49	60805;8	47061;0;0;54;
$GPXUP;3649;06:40:22;0;49	60794;8	47049;0;0;54;
$GPXUP;3649;06:40:23;0;49	60781;8	4704;0;0;56;
$GPXUP;3649;06:40:24;0;49	60767;8	47032;0;0;57;
$GPXUP;3649;06:40:25;0;49	60754;8	47026;0;0;58;
$GPXUP;3649;06:40:26;0;49	6074;8	47022;0;0;58;
$GPXUP;3649;06:40:27;0;49	60725;8	47022;0;0;57;
$GPXUP;3649;06:40:28;0;49	6071;8	47025;0;0;57;
$GPXUP;3649;06:40:29;0;49	60696;8	4703;0;0;57;
$GPXUP;3649;06:40:30;0;49	60683;8	47038;0;0;57;
$GPXUP;3649;06:40:31;0;49	60669;8	47043;0;0;58;
$GPXUP;3649;06:40:32;0;49	60654;8	47042;0;0;60;
$GPXUP;3649;06:40:33;0;49	6064;8	47036;0;0;57;
$GPXUP;3649;06:40:34;0;49	60628;8	47023;0;0;57;
$GPXUP;3649;06:40:35;0;49	60619;8	47008;0;0;56;
$GPXUP;3649;06:40:36;0;49	6061;8	4699;0;0;55;
$GPXUP;3649;06:40:37;0;49	60604;8	46971;0;0;53;
$GPXUP;3649;06:40:38;0;49	606;8	46951;0;0;53;
$GPXUP;3649;06:40:39;0;49	60599;8	46931;0;0;51;
$GPXUP;3649;06:40:40;0;49	60602;8	46914;0;0;47;
$GPXUP;3649;06:40:41;0;49	6061;8	46904;0;0;40;
$GPXUP;3649;06:40:42;0;49	6062;8	46903;0;0;37;
$GPXUP;3649;06:40:43;0;49	60629;8	46908;0;0;39;
$GPXUP;3649;06:40:44;0;49	60637;8	46918;0;0;40;
$GPXUP;3649;06:40:45;0;49	60642;8	46934;0;0;48;
$GPXUP;3649;06:40:46;0;49	60647;8	46952;0;0;50;
$GPXUP;3649;06:40:47;0;49	60653;8	46971;0;0;54;
$GPXUP;3649;06:40:48;0;49	60662;8	46986;0;0;55;
$GPXUP;3649;06:40:49;0;49	60674;8	46997;0;0;55;
$GPXUP;3649;06:40:50;0;49	60688;8	47004;0;0;55;
$GPXUP;3649;06:40:51;0;49	60701;8	47007;0;0;51;
$GPXUP;3649;06:40:52;0;49	60714;8	47006;0;0;49;
$GPXUP;3649;06:40:53;0;49	60726;8	47002;0;0;45;
$GPXUP;3649;06:40:54;0;49	60736;8	46993;0;0;45;
$GPXUP;3649;06:40:55;0;49	60743;8	46979;0;0;51;
$GPXUP;3649;06:40:56;0;49	60752;8	46963;0;0;52;
$GPXUP;3649;06:40:57;0;49	60762;8	46952;0;0;49;
$GPXUP;3649;06:40:58;0;49	60772;8	46952;0;0;43;
$GPXUP;3649;06:40:59;0;49	6078;8	46964;0;0;45;
$GPXUP;3649;06:41:00;0;49	60783;8	46982;0;0;49;
$GPXUP;3649;06:41:01;0;49	60784;8	47001;0;0;49;
$GPXUP;3649;06:41:02;0;49	60787;8	47019;0;0;45;
$GPXUP;3649;06:41:03;0;49	60792;8	47034;0;0;43;
$GPXUP;3649;06:41:04;0;49	608;8	47047;0;0;44;
$GPXUP;3649;06:41:05;0;49	60808;8	4706;0;0;45;
$GPXUP;3649;06:41:06;0;49	60814;8	47074;0;0;45;
$GPXUP;3649;06:41:07;0;49	60818;8	47089;0;0;44;
$GPXUP;3649;06:41:08;0;49	60819;8	47105;0;0;40;
$GPXUP;3649;06:41:09;0;49	6082;8	47119;0;0;37;
$GPXUP;3649;06:41:10;0;49	60823;8	47134;0;0;40;
$GPXUP;3649;06:41:11;0;49	60827;8	47148;0;0;43;
$GPXUP;3649;06:41:12;0;49	60832;8	47164;0;0;45;
$GPXUP;3649;06:41:13;0;49	60838;8	47179;0;0;44;
$GPXUP;3649;06:41:14;0;49	60842;8	47193;0;0;38;
$GPXUP;3649;06:41:15;0;49	60843;8	47207;0;0;39;
$GPXUP;3649;06:41:16;0;49	60841;8	47223;0;0;44;
$GPXUP;3649;06:41:17;0;49	60837;8	4724;0;0;48;
$GPXUP;3649;06:41:18;0;49	60833;8	47258;0;0;48;
$GPXUP;3649;06:41:19;0;49	6083;8	47276;0;0;46;
$GPXUP;3649;06:41:20;0;49	60828;8	47293;0;0;45;
$GPXUP;3649;06:41:21;0;49	60827;8	47311;0;0;46;
$GPXUP;3649;06:41:22;0;49	60827;8	47328;0;0;46;
$GPXUP;3649;06:41:23;0;49	60828;8	47346;0;0;44;
$GPXUP;3649;06:41:24;0;49	60828;8	47362;0;0;42;
$GPXUP;3649;06:41:25;0;49	60825;8	47377;0;0;41;
$GPXUP;3649;06:41:26;0;49	60818;8	4739;0;0;47;
$GPXUP;3649;06:41:27;0;49	60806;8	47396;0;0;54;
$GPXUP;3649;06:41:28;0;49	60792;8	47394;0;0;57;
$GPXUP;3649;06:41:29;0;49	60778;8	47387;0;0;60;
$GPXUP;3649;06:41:30;0;49	60764;8	47377;0;0;60;
$GPXUP;3649;06:41:31;0;49	60753;8	47362;0;0;56;
$GPXUP;3649;06:41:32;0;49	60747;8	47342;0;0;57;
$GPXUP;3649;06:41:33;0;49	60744;8	4732;0;0;57;
$GPXUP;3649;06:41:34;0;49	60744;8	47299;0;0;54;
$GPXUP;3649;06:41:35;0;49	60747;8	47278;0;0;53;
$GPXUP;3649;06:41:36;0;49	60749;8	47258;0;0;51;
$GPXUP;3649;06:41:37;0;49	60752;8	47238;0;0;51;
$GPXUP;3649;06:41:38;0;49	60753;8	47219;0;0;50;
$GPXUP;3649;06:41:39;0;49	60754;8	47199;0;0;49;
$GPXUP;3649;06:41:40;0;49	60755;8	4718;0;0;48;
$GPXUP;3649;06:41:41;0;49	60756;8	47162;0;0;48;
$GPXUP;3649;06:41:42;0;49	60759;8	47144;0;0;49;
$GPXUP;3649;06:41:43;0;49	6076;8	47124;0;0;52;
$GPXUP;3649;06:41:44;0;49	6076;8	47105;0;0;52;
$GPXUP;3649;06:41:45;0;49	60757;8	47085;0;0;53;
$GPXUP;3649;06:41:46;0;49	60752;8	47066;0;0;54;
$GPXUP;3649;06:41:47;0;49	60742;8	4705;0;0;53;
$GPXUP;3649;06:41:48;0;49	60732;8	47038;0;0;52;
$GPXUP;3649;06:41:49;0;49	6072;8	47028;0;0;54;
$GPXUP;3649;06:41:50;0;49	60706;8	47022;0;0;55;
$GPXUP;3649;06:41:51;0;49	60692;8	47021;0;0;57;
$GPXUP;3649;06:41:52;0;49	60677;8	47025;0;0;58;
$GPXUP;3649;06:41:53;0;49	60663;8	47032;0;0;58;
$GPXUP;3649;06:41:54;0;49	6065;8	4704;0;0;57;
$GPXUP;3649;06:41:55;0;49	60637;8	4705;0;0;56;
$GPXUP;3649;06:41:56;0;49	60625;8	47062;0;0;52;
$GPXUP;3649;06:41:57;0;49	60616;8	47077;0;0;53;
$GPXUP;3649;06:41:58;0;49	60611;8	47095;0;0;50;
$GPXUP;3649;06:41:59;0;49	60613;8	47114;0;0;50;
$GPXUP;3649;06:42:00;0;49	60621;8	4713;0;0;49;
$GPXUP;3649;06:42:01;0;49	60631;8	47142;0;0;50;
$GPXUP;3649;06:42:02;0;49	60643;8	47146;0;0;50;
$GPXUP;3649;06:42:03;0;49	60656;8	47145;0;0;52;
$GPXUP;3649;06:42:04;0;49	6067;8	47144;0;0;51;
$GPXUP;3649;06:42:05;0;49	60681;8	47152;0;0;49;
$GPXUP;3649;06:42:06;0;49	60689;8	47166;0;0;51;
$GPXUP;3649;06:42:07;0;49	60694;8	47186;0;0;54;
$GPXUP;3649;06:42:08;0;49	60694;8	47208;0;0;55;
$GPXUP;3649;06:42:09;0;49	60694;8	47229;0;0;54;
$GPXUP;3649;06:42:10;0;49	60691;8	4725;0;0;53;
$GPXUP;3649;06:42:11;0;49	60685;8	47268;0;0;53;
$GPXUP;3649;06:42:12;0;49	60676;8	47283;0;0;52;
$GPXUP;3649;06:42:13;0;49	60665;8	47291;0;0;53;
$GPXUP;3649;06:42:14;0;49	60651;8	47291;0;0;55;
$GPXUP;3649;06:42:15;0;49	60638;8	47284;0;0;57;
$GPXUP;3649;06:42:16;0;49	60626;8	47272;0;0;56;
$GPXUP;3649;06:42:17;0;49	60616;8	47256;0;0;56;
$GPXUP;3649;06:42:18;0;49	60608;8	47237;0;0;54;
$GPXUP;3649;06:42:19;0;49	60606;8	47218;0;0;48;
$GPXUP;3649;06:42:20;0;49	6061;8	472;0;0;47;
$GPXUP;3649;06:42:21;0;49	60618;8	47188;0;0;46;
$GPXUP;3649;06:42:22;0;49	60628;8	4718;0;0;45;
$GPXUP;3649;06:42:23;0;49	6064;8	47175;0;0;47;
$GPXUP;3649;06:42:24;0;49	60652;8	47173;0;0;46;
$GPXUP;3649;06:42:25;0;49	60663;8	47171;0;0;46;
$GPXUP;3649;06:42:26;0;49	60674;8	47166;0;0;45;
$GPXUP;3649;06:42:27;0;49	60684;8	47156;0;0;49;
$GPXUP;3649;06:42:28;0;49	60694;8	47143;0;0;49;
$GPXUP;3649;06:42:29;0;49	60704;8	47131;0;0;49;
$GPXUP;3649;06:42:30;0;49	60713;8	47118;0;0;48;
$GPXUP;3649;06:42:31;0;49	60721;8	47104;0;0;47;
$GPXUP;3649;06:42:32;0;49	60728;8	47091;0;0;46;
$GPXUP;3649;06:42:33;0;49	60737;8	47078;0;0;47;
$GPXUP;3649;06:42:34;0;49	60746;8	47068;0;0;47;
$GPXUP;3649;06:42:35;0;49	60756;8	47058;0;0;47;
$GPXUP;3649;06:42:36;0;49	60766;8	47049;0;0;47;
$GPXUP;3649;06:42:37;0;49	60776;8	47039;0;0;44;
$GPXUP;3649;06:42:38;0;49	60784;8	47027;0;0;43;
$GPXUP;3649;06:42:39;0;49	6079;8	47013;0;0;45;
$GPXUP;3649;06:42:40;0;49	60795;8	46997;0;0;45;
$GPXUP;3649;06:42:41;0;49	608;8	46982;0;0;45;
$GPXUP;3649;06:42:42;0;49	60807;8	46971;0;0;41;
$GPXUP;3649;06:42:43;0;49	60816;8	46965;0;0;41;
$GPXUP;3649;06:42:44;0;49	60827;8	46966;0;0;44;
$GPXUP;3649;06:42:45;0;49	60838;8	4697;0;0;45;
$GPXUP;3649;06:42:46;0;49	60849;8	46976;0;0;48;
$GPXUP;3649;06:42:47;0;49	60859;8	46986;0;0;48;
$GPXUP;3649;06:42:48;0;49	60869;8	46995;0;0;44;
$GPXUP;3649;06:42:49;0;49	60879;8	47;0;0;41;
$GPXUP;3649;06:42:50;0;49	60888;8	46998;0;0;40;
$GPXUP;3649;06:42:51;0;49	60897;8	4699;0;0;43;
$GPXUP;3649;06:42:52;0;49	60907;8	46981;0;0;45;
$GPXUP;3649;06:42:53;0;49	60917;8	46978;0;0;47;
$GPXUP;3649;06:42:54;0;49	60926;8	4699;0;0;48;
$GPXUP;3649;06:42:55;0;49	60931;8	47008;0;0;51;
$GPXUP;3649;06:42:56;0;49	60932;8	47028;0;0;54;
$GPXUP;3649;06:42:57;0;49	60929;8	47049;0;0;55;
$GPXUP;3649;06:42:58;0;49	60924;8	47069;0;0;55;
$GPXUP;3649;06:42:59;0;49	60916;8	47088;0;0;57;
$GPXUP;3649;06:43:00;0;49	60906;8	47104;0;0;57;
$GPXUP;3649;06:43:01;0;49	60894;8	47117;0;0;58;
$GPXUP;3649;06:43:02;0;49	6088;8	47126;0;0;58;
$GPXUP;3649;06:43:03;0;49	60865;8	47129;0;0;61;
$GPXUP;3649;06:43:04;0;49	6085;8	47128;0;0;61;
$GPXUP;3649;06:43:05;0;49	60834;8	47126;0;0;60;
$GPXUP;3649;06:43:06;0;49	60819;8	47124;0;0;58;
$GPXUP;3649;06:43:07;0;49	60805;8	47124;0;0;56;
$GPXUP;3649;06:43:08;0;49	60791;8	47126;0;0;56;
$GPXUP;3649;06:43:09;0;49	60777;8	47129;0;0;56;
$GPXUP;3649;06:43:10;0;49	60763;8	47134;0;0;57;
$GPXUP;3649;06:43:11;0;49	6075;8	47142;0;0;55;
$GPXUP;3649;06:43:12;0;49	60738;8	47152;0;0;54;
$GPXUP;3649;06:43:13;0;49	60727;8	47163;0;0;55;
$GPXUP;3649;06:43:14;0;49	60714;8	47174;0;0;56;
$GPXUP;3649;06:43:15;0;49	607;8	4718;0;0;58;
$GPXUP;3649;06:43:16;0;49	60686;8	4718;0;0;58;
$GPXUP;3649;06:43:17;0;49	60673;8	47172;0;0;57;
$GPXUP;3649;06:43:18;0;49	60662;8	47158;0;0;56;
$GPXUP;3649;06:43:19;0;49	60652;8	47143;0;0;55;
$GPXUP;3649;06:43:20;0;49	60642;8	47126;0;0;54;
$GPXUP;3649;06:43:21;0;49	60638;8	4711;0;0;43;
$GPXUP;3649;06:43:22;0;49	60638;8	47096;0;0;34;
$GPXUP;3649;06:43:23;0;49	60642;8	47084;0;0;34;
$GPXUP;3649;06:43:24;0;49	60648;8	47073;0;0;35;
$GPXUP;3649;06:43:25;0;49	60655;8	47063;0;0;40;
$GPXUP;3649;06:43:26;0;49	60664;8	47055;0;0;46;
$GPXUP;3649;06:43:27;0;49	60675;8	47045;0;0;52;
$GPXUP;3649;06:43:28;0;49	60686;8	47032;0;0;51;
$GPXUP;3649;06:43:29;0;49	60695;8	47018;0;0;51;
$GPXUP;3649;06:43:30;0;49	60705;8	47007;0;0;49;
$GPXUP;3649;06:43:31;0;49	60716;8	46999;0;0;47;
$GPXUP;3649;06:43:32;0;49	60728;8	46999;0;0;48;
$GPXUP;3649;06:43:33;0;49	60739;8	47005;0;0;50;
$GPXUP;3649;06:43:34;0;49	60749;8	47018;0;0;51;
$GPXUP;3649;06:43:35;0;49	60758;8	47035;0;0;54;
$GPXUP;3649;06:43:36;0;49	60764;8	47053;0;0;54;
$GPXUP;3649;06:43:37;0;49	60772;8	47069;0;0;48;
$GPXUP;3649;06:43:38;0;49	60781;8	47081;0;0;45;
$GPXUP;3649;06:43:39;0;49	60788;8	47094;0;0;42;
$GPXUP;3649;06:43:40;0;49	60792;8	47109;0;0;42;
$GPXUP;3649;06:43:41;0;49	60798;8	47123;0;0;45;
$GPXUP;3649;06:43:42;0;49	60807;8	47135;0;0;52;
$GPXUP;3649;06:43:43;0;49	6082;8	47143;0;0;56;
$GPXUP;3649;06:43:44;0;49	60833;8	47148;0;0;55;
$GPXUP;3649;06:43:45;0;49	60847;8	47145;0;0;53;
$GPXUP;3649;06:43:46;0;49	60857;8	47133;0;0;53;
$GPXUP;3649;06:43:47;0;49	60865;8	47115;0;0;54;
$GPXUP;3649;06:43:48;0;49	60869;8	47095;0;0;55;
$GPXUP;3649;06:43:49;0;49	60866;8	47073;0;0;58;
$GPXUP;3649;06:43:50;0;49	60858;8	47053;0;0;64;
$GPXUP;3649;06:43:51;0;49	60846;8	47037;0;0;65;
$GPXUP;3649;06:43:52;0;49	60831;8	47025;0;0;64;
$GPXUP;3649;06:43:53;0;49	60818;8	47012;0;0;60;
$GPXUP;3649;06:43:54;0;49	60808;8	46996;0;0;58;
$GPXUP;3649;06:43:55;0;49	60802;8	46976;0;0;55;
$GPXUP;3649;06:43:56;0;49	60799;8	46956;0;0;52;
$GPXUP;3649;06:43:57;0;49	60801;8	46937;0;0;49;
$GPXUP;3649;06:43:58;0;49	60807;8	46922;0;0;45;
$GPXUP;3649;06:43:59;0;49	60815;8	4691;0;0;42;
$GPXUP;3649;06:44:00;0;49	60824;8	46903;0;0;42;
$GPXUP;3649;06:44:01;0;49	60834;8	46904;0;0;40;
$GPXUP;3649;06:44:02;0;49	60844;8	46912;0;0;45;
$GPXUP;3649;06:44:03;0;49	60851;8	46926;0;0;50;
$GPXUP;3649;06:44:04;0;49	60857;8	46945;0;0;52;
$GPXUP;3649;06:44:05;0;49	60858;8	46966;0;0;54;
$GPXUP;3649;06:44:06;0;49	60858;8	46988;0;0;54;
$GPXUP;3649;06:44:07;0;49	60858;8	47009;0;0;54;
$GPXUP;3649;06:44:08;0;49	60859;8	47029;0;0;53;
$GPXUP;3649;06:44:09;0;49	6086;8	4705;0;0;51;
$GPXUP;3649;06:44:10;0;49	60861;8	47069;0;0;49;
$GPXUP;3649;06:44:11;0;49	60862;8	47087;0;0;47;
$GPXUP;3649;06:44:12;0;49	60862;8	47105;0;0;46;
$GPXUP;3649;06:44:13;0;49	60862;8	47122;0;0;48;
$GPXUP;3649;06:44:14;0;49	60856;8	4714;0;0;55;
$GPXUP;3649;06:44:15;0;49	60846;8	47153;0;0;58;
$GPXUP;3649;06:44:16;0;49	60831;8	47156;0;0;57;
$GPXUP;3649;06:44:17;0;49	60817;8	47149;0;0;58;
$GPXUP;3649;06:44:18;0;49	60803;8	4714;0;0;59;
$GPXUP;3649;06:44:19;0;49	60788;8	47132;0;0;67;
$GPXUP;3649;06:44:20;0;49	60773;8	47118;0;0;71;
$GPXUP;3649;06:44:21;0;49	6076;8	47098;0;0;69;
$GPXUP;3649;06:44:22;0;49	60749;8	47079;0;0;60;
$GPXUP;3649;06:44:23;0;49	60736;8	47068;0;0;58;
$GPXUP;3649;06:44:24;0;49	60723;8	47062;0;0;57;
$GPXUP;3649;06:44:25;0;49	60708;8	47059;0;0;59;
$GPXUP;3649;06:44:26;0;49	60693;8	47059;0;0;62;
$GPXUP;3649;06:44:27;0;49	60678;8	47066;0;0;62;
$GPXUP;3649;06:44:28;0;49	60665;8	47078;0;0;59;
$GPXUP;3649;06:44:29;0;49	60653;8	47091;0;0;57;
$GPXUP;3649;06:44:30;0;49	60642;8	47103;0;0;52;
$GPXUP;3649;06:44:31;0;49	6063;8	47113;0;0;51;
$GPXUP;3649;06:44:32;0;49	6062;8	47124;0;0;52;
$GPXUP;3649;06:44:33;0;49	60611;8	47139;0;0;55;
$GPXUP;3649;06:44:34;0;49	60606;8	47159;0;0;58;
$GPXUP;3649;06:44:35;0;49	60601;8	4718;0;0;57;
$GPXUP;3649;06:44:36;0;49	60598;8	47202;0;0;56;
$GPXUP;3649;06:44:37;0;49	60597;8	47224;0;0;56;
$GPXUP;3649;06:44:38;0;49	60596;8	47245;0;0;54;
$GPXUP;3649;06:44:39;0;49	60597;8	47266;0;0;52;
$GPXUP;3649;06:44:40;0;49	60602;8	47284;0;0;51;
$GPXUP;3649;06:44:41;0;49	60611;8	473;0;0;50;
$GPXUP;3649;06:44:42;0;49	60619;8	47314;0;0;48;
$GPXUP;3649;06:44:43;0;49	60628;8	47327;0;0;48;
$GPXUP;3649;06:44:44;0;49	60638;8	47339;0;0;49;
$GPXUP;3649;06:44:45;0;49	60649;8	4735;0;0;48;
$GPXUP;3649;06:44:46;0;49	6066;8	47359;0;0;48;
$GPXUP;3649;06:44:47;0;49	60671;8	47368;0;0;49;
$GPXUP;3649;06:44:48;0;49	60681;8	47379;0;0;48;
$GPXUP;3649;06:44:49;0;49	60692;8	47388;0;0;50;
$GPXUP;3649;06:44:50;0;49	60704;8	47392;0;0;51;
$GPXUP;3649;06:44:51;0;49	60717;8	4739;0;0;50;
$GPXUP;3649;06:44:52;0;49	60728;8	47382;0;0;52;
$GPXUP;3649;06:44:53;0;49	60739;8	47369;0;0;53;
$GPXUP;3649;06:44:54;0;49	60746;8	47352;0;0;52;
$GPXUP;3649;06:44:55;0;49	6075;8	47333;0;0;52;
$GPXUP;3649;06:44:56;0;49	60754;8	47313;0;0;53;
$GPXUP;3649;06:44:57;0;49	60759;8	47294;0;0;52;
$GPXUP;3649;06:44:58;0;49	60765;8	47276;0;0;52;
$GPXUP;3649;06:44:59;0;49	60772;8	47258;0;0;52;
$GPXUP;3649;06:45:00;0;49	60781;8	47243;0;0;52;
$GPXUP;3649;06:45:01;0;49	60791;8	4723;0;0;52;
$GPXUP;3649;06:45:02;0;49	60803;8	4722;0;0;52;
$GPXUP;3649;06:45:03;0;49	60815;8	47213;0;0;53;
$GPXUP;3649;06:45:04;0;49	60828;8	47205;0;0;54;
$GPXUP;3649;06:45:05;0;49	60839;8	47194;0;0;55;
$GPXUP;3649;06:45:06;0;49	60848;8	47177;0;0;57;
$GPXUP;3649;06:45:07;0;49	60855;8	47159;0;0;54;
$GPXUP;3649;06:45:08;0;49	60862;8	47142;0;0;53;
$GPXUP;3649;06:45:09;0;49	60867;8	47123;0;0;52;
$GPXUP;3649;06:45:10;0;49	6087;8	47104;0;0;53;
$GPXUP;3649;06:45:11;0;49	60871;8	47082;0;0;56;
$GPXUP;3649;06:45:12;0;49	60869;8	47062;0;0;57;
$GPXUP;3649;06:45:13;0;49	60864;8	47041;0;0;57;
$GPXUP;3649;06:45:14;0;49	60857;8	47022;0;0;58;
$GPXUP;3649;06:45:15;0;49	60845;8	47005;0;0;62;
$GPXUP;3649;06:45:16;0;49	60832;8	46994;0;0;59;
$GPXUP;3649;06:45:17;0;49	60819;8	46986;0;0;58;
$GPXUP;3649;06:45:18;0;49	60805;8	46983;0;0;53;
$GPXUP;3649;06:45:19;0;49	60792;8	46987;0;0;53;
$GPXUP;3649;06:45:20;0;49	6078;8	46996;0;0;54;
$GPXUP;3649;06:45:21;0;49	60769;8	4701;0;0;53;
$GPXUP;3649;06:45:22;0;49	60762;8	47027;0;0;51;
$GPXUP;3649;06:45:23;0;49	6076;8	47046;0;0;51;
$GPXUP;3649;06:45:24;0;49	60764;8	47066;0;0;52;
$GPXUP;3649;06:45:25;0;49	60772;8	47082;0;0;54;
$GPXUP;3649;06:45:26;0;49	60784;8	47094;0;0;56;
$GPXUP;3649;06:45:27;0;49	60796;8	47103;0;0;56;
$GPXUP;3649;06:45:28;0;49	60809;8	47109;0;0;52;
$GPXUP;3649;06:45:29;0;49	60822;8	47108;0;0;49;
$GPXUP;3649;06:45:30;0;49	60834;8	47101;0;0;49;
$GPXUP;3649;06:45:31;0;49	60844;8	4709;0;0;48;
$GPXUP;3649;06:45:32;0;49	60852;8	47075;0;0;47;
$GPXUP;3649;06:45:33;0;49	60854;8	47056;0;0;52;
$GPXUP;3649;06:45:34;0;49	6085;8	47034;0;0;61;
$GPXUP;3649;06:45:35;0;49	60845;8	47012;0;0;64;
$GPXUP;3649;06:45:36;0;49	60837;8	46988;0;0;65;
$GPXUP;3649;06:45:37;0;49	60828;8	46968;0;0;64;
$GPXUP;3649;06:45:38;0;49	60816;8	46952;0;0;60;
$GPXUP;3649;06:45:39;0;49	60803;8	46942;0;0;60;
$GPXUP;3649;06:45:40;0;49	60788;8	4694;0;0;59;
$GPXUP;3649;06:45:41;0;49	60773;8	4694;0;0;60;
$GPXUP;3649;06:45:42;0;49	60758;8	46944;0;0;58;
$GPXUP;3649;06:45:43;0;49	60744;8	46952;0;0;59;
$GPXUP;3649;06:45:44;0;49	60731;8	46963;0;0;58;
$GPXUP;3649;06:45:45;0;49	60719;8	46975;0;0;54;
$GPXUP;3649;06:45:46;0;49	60709;8	46987;0;0;51;
$GPXUP;3649;06:45:47;0;49	607;8	47;0;0;48;
$GPXUP;3649;06:45:48;0;49	60693;8	47014;0;0;49;
$GPXUP;3649;06:45:49;0;49	60689;8	47033;0;0;51;
$GPXUP;3649;06:45:50;0;49	6069;8	47054;0;0;54;
$GPXUP;3649;06:45:51;0;49	60696;8	47074;0;0;54;
$GPXUP;3649;06:45:52;0;49	60704;8	4709;0;0;53;
$GPXUP;3649;06:45:53;0;49	60713;8	47105;0;0;53;
$GPXUP;3649;06:45:54;0;49	60724;8	47118;0;0;54;
$GPXUP;3649;06:45:55;0;49	60737;8	47127;0;0;53;
$GPXUP;3649;06:45:56;0;49	6075;8	47132;0;0;53;
$GPXUP;3649;06:45:57;0;49	60763;8	47132;0;0;53;
$GPXUP;3649;06:45:58;0;49	60777;8	47131;0;0;54;
$GPXUP;3649;06:45:59;0;49	6079;8	47132;0;0;50;
$GPXUP;3649;06:46:00;0;49	60803;8	47136;0;0;51;
$GPXUP;3649;06:46:01;0;49	60816;8	47142;0;0;51;
$GPXUP;3649;06:46:02;0;49	60829;8	47146;0;0;52;
$GPXUP;3649;06:46:03;0;49	60842;8	47145;0;0;50;
$GPXUP;3649;06:46:04;0;49	60853;8	4714;0;0;49;
$GPXUP;3649;06:46:05;0;49	60864;8	47132;0;0;49;
$GPXUP;3649;06:46:06;0;49	60874;8	47122;0;0;47;
$GPXUP;3649;06:46:07;0;49	60884;8	47112;0;0;47;
$GPXUP;3649;06:46:08;0;49	60893;8	471;0;0;46;
$GPXUP;3649;06:46:09;0;49	60901;8	47087;0;0;45;
$GPXUP;3649;06:46:10;0;49	60907;8	47071;0;0;45;
$GPXUP;3649;06:46:11;0;49	6091;8	47054;0;0;48;
$GPXUP;3649;06:46:12;0;49	60912;8	47034;0;0;49;
$GPXUP;3649;06:46:13;0;49	60914;8	47016;0;0;49;
$GPXUP;3649;06:46:14;0;49	60917;8	46998;0;0;47;
$GPXUP;3649;06:46:15;0;49	60919;8	4698;0;0;48;
$GPXUP;3649;06:46:16;0;49	6092;8	46961;0;0;49;
$GPXUP;3649;06:46:17;0;49	60918;8	46942;0;0;48;
$GPXUP;3649;06:46:18;0;49	60921;8	46927;0;0;40;
$GPXUP;3649;06:46:19;0;49	60929;8	46918;0;0;43;
$GPXUP;3649;06:46:20;0;49	60939;8	46921;0;0;43;
$GPXUP;3649;06:46:21;0;49	60946;8	46934;0;0;46;
$GPXUP;3649;06:46:22;0;49	60949;8	46952;0;0;48;
$GPXUP;3649;06:46:23;0;49	6095;8	4697;0;0;48;
$GPXUP;3649;06:46:24;0;49	60949;8	46988;0;0;46;
$GPXUP;3649;06:46:25;0;49	60946;8	47006;0;0;47;
$GPXUP;3649;06:46:26;0;49	6094;8	47023;0;0;48;
$GPXUP;3649;06:46:27;0;49	60932;8	47038;0;0;49;
$GPXUP;3649;06:46:28;0;49	60921;8	4705;0;0;53;
$GPXUP;3649;06:46:29;0;49	60909;8	47058;0;0;53;
$GPXUP;3649;06:46:30;0;49	60896;8	47063;0;0;55;
$GPXUP;3649;06:46:31;0;49	60881;8	47066;0;0;55;
$GPXUP;3649;06:46:32;0;49	60867;8	47067;0;0;55;
$GPXUP;3649;06:46:33;0;49	60852;8	47065;0;0;57;
$GPXUP;3649;06:46:34;0;49	60838;8	47062;0;0;56;
$GPXUP;3649;06:46:35;0;49	60825;8	47056;0;0;57;
$GPXUP;3649;06:46:36;0;49	6081;8	4705;0;0;58;
$GPXUP;3649;06:46:37;0;49	60796;8	47046;0;0;60;
$GPXUP;3649;06:46:38;0;49	60781;8	47046;0;0;59;
$GPXUP;3649;06:46:39;0;49	60766;8	47049;0;0;57;
$GPXUP;3649;06:46:40;0;49	60753;8	47056;0;0;55;
$GPXUP;3649;06:46:41;0;49	6074;8	47064;0;0;55;
$GPXUP;3649;06:46:42;0;49	60727;8	47074;0;0;54;
$GPXUP;3649;06:46:43;0;49	60716;8	47084;0;0;52;
$GPXUP;3649;06:46:44;0;49	60708;8	47099;0;0;49;
$GPXUP;3649;06:46:45;0;49	60703;8	47117;0;0;49;
$GPXUP;3649;06:46:46;0;49	607;8	47135;0;0;49;
$GPXUP;3649;06:46:47;0;49	60697;8	47154;0;0;50;
$GPXUP;3649;06:46:48;0;49	60696;8	47174;0;0;50;
$GPXUP;3649;06:46:49;0;49	60693;8	47192;0;0;50;
$GPXUP;3649;06:46:50;0;49	60688;8	4721;0;0;50;
$GPXUP;3649;06:46:51;0;49	60681;8	47227;0;0;52;
$GPXUP;3649;06:46:52;0;49	60672;8	47242;0;0;53;
$GPXUP;3649;06:46:53;0;49	60664;8	4726;0;0;55;
$GPXUP;3649;06:46:54;0;49	60656;8	47277;0;0;55;
$GPXUP;3649;06:46:55;0;49	60648;8	47296;0;0;55;
$GPXUP;3649;06:46:56;0;49	60641;8	47314;0;0;54;
$GPXUP;3649;06:46:57;0;49	60632;8	47329;0;0;55;
$GPXUP;3649;06:46:58;0;49	6062;8	4734;0;0;55;
$GPXUP;3649;06:46:59;0;49	60607;8	47348;0;0;57;
$GPXUP;3649;06:47:00;0;49	60593;8	47355;0;0;57;
$GPXUP;3649;06:47:01;0;49	60579;8	47359;0;0;56;
$GPXUP;3649;06:47:02;0;49	60565;8	4736;0;0;57;
$GPXUP;3649;06:47:03;0;49	60552;8	47355;0;0;56;
$GPXUP;3649;06:47:04;0;49	60539;8	47343;0;0;58;
$GPXUP;3649;06:47:05;0;49	6053;8	47327;0;0;55;
$GPXUP;3649;06:47:06;0;49	60523;8	47308;0;0;53;
$GPXUP;3649;06:47:07;0;49	60519;8	47289;0;0;47;
$GPXUP;3649;06:47:08;0;49	60518;8	47271;0;0;44;
$GPXUP;3649;06:47:09;0;49	60519;8	47254;0;0;44;
$GPXUP;3649;06:47:10;0;49	60521;8	47236;0;0;44;
$GPXUP;3649;06:47:11;0;49	60524;8	4722;0;0;44;
$GPXUP;3649;06:47:12;0;49	60527;8	47204;0;0;46;
$GPXUP;3649;06:47:13;0;49	6053;8	47185;0;0;50;
$GPXUP;3649;06:47:14;0;49	60532;8	47165;0;0;52;
$GPXUP;3649;06:47:15;0;49	60534;8	47145;0;0;52;
$GPXUP;3649;06:47:16;0;49	60537;8	47125;0;0;50;
$GPXUP;3649;06:47:17;0;49	60543;8	47108;0;0;47;
$GPXUP;3649;06:47:18;0;49	6055;8	47095;0;0;45;
$GPXUP;3649;06:47:19;0;49	60561;8	47087;0;0;44;
$GPXUP;3649;06:47:20;0;49	60572;8	47082;0;0;45;
$GPXUP;3649;06:47:21;0;49	60583;8	47078;0;0;46;
$GPXUP;3649;06:47:22;0;49	60594;8	47071;0;0;48;
$GPXUP;3649;06:47:23;0;49	60603;8	47058;0;0;51;
$GPXUP;3649;06:47:24;0;49	6061;8	47042;0;0;53;
$GPXUP;3649;06:47:25;0;49	60616;8	47024;0;0;53;
$GPXUP;3649;06:47:26;0;49	60621;8	47005;0;0;51;
$GPXUP;3649;06:47:27;0;49	60625;8	46986;0;0;50;
$GPXUP;3649;06:47:28;0;49	6063;8	46969;0;0;46;
$GPXUP;3649;06:47:29;0;49	60637;8	46958;0;0;43;
$GPXUP;3649;06:47:30;0;49	60647;8	46951;0;0;44;
$GPXUP;3649;06:47:31;0;49	60659;8	46947;0;0;46;
$GPXUP;3649;06:47:32;0;49	60671;8	46942;0;0;48;
$GPXUP;3649;06:47:33;0;49	60681;8	46934;0;0;49;
$GPXUP;3649;06:47:34;0;49	6069;8	46922;0;0;49;
$GPXUP;3649;06:47:35;0;49	60696;8	46906;0;0;47;
$GPXUP;3649;06:47:36;0;49	60702;8	4689;0;0;46;
$GPXUP;3649;06:47:37;0;49	60708;8	46874;0;0;48;
$GPXUP;3649;06:47:38;0;49	60713;8	46856;0;0;52;
$GPXUP;3649;06:47:39;0;49	60717;8	46837;0;0;51;
$GPXUP;3649;06:47:40;0;49	60724;8	46821;0;0;48;
$GPXUP;3649;06:47:41;0;49	60732;8	46808;0;0;48;
$GPXUP;3649;06:47:42;0;49	60742;8	46798;0;0;50;
$GPXUP;3649;06:47:43;0;49	60754;8	46788;0;0;53;
$GPXUP;3649;06:47:44;0;49	60765;8	46776;0;0;54;
$GPXUP;3649;06:47:45;0;49	60774;8	46762;0;0;53;
$GPXUP;3649;06:47:46;0;49	60782;8	46746;0;0;50;
$GPXUP;3649;06:47:47;0;49	6079;8	46731;0;0;51;
$GPXUP;3649;06:47:48;0;49	608;8	46719;0;0;49;
$GPXUP;3649;06:47:49;0;49	60811;8	4671;0;0;50;
$GPXUP;3649;06:47:50;0;49	60821;8	46699;0;0;52;
$GPXUP;3649;06:47:51;0;49	60831;8	46686;0;0;53;
$GPXUP;3649;06:47:52;0;49	6084;8	46671;0;0;52;
$GPXUP;3649;06:47:53;0;49	60845;8	46653;0;0;53;
$GPXUP;3649;06:47:54;0;49	60842;8	46633;0;0;54;
$GPXUP;3649;06:47:55;0;49	60834;8	46616;0;0;51;
$GPXUP;3649;06:47:56;0;49	60826;8	46604;0;0;46;
$GPXUP;3649;06:47:57;0;49	60816;8	46594;0;0;45;
$GPXUP;3649;06:47:58;0;49	60804;8	4659;0;0;50;
$GPXUP;3649;06:47:59;0;49	60792;8	46595;0;0;54;
$GPXUP;3649;06:48:00;0;49	60779;8	46604;0;0;56;
$GPXUP;3649;06:48:01;0;49	60768;8	46618;0;0;54;
$GPXUP;3649;06:48:02;0;49	60758;8	46634;0;0;55;
$GPXUP;3649;06:48:03;0;49	60748;8	46649;0;0;58;
$GPXUP;3649;06:48:04;0;49	60736;8	46664;0;0;63;
$GPXUP;3649;06:48:05;0;49	60723;8	46677;0;0;59;
$GPXUP;3649;06:48:06;0;49	6071;8	46688;0;0;57;
$GPXUP;3649;06:48:07;0;49	60698;8	46701;0;0;55;
$GPXUP;3649;06:48:08;0;49	60688;8	46715;0;0;55;
$GPXUP;3649;06:48:09;0;49	60682;8	46733;0;0;53;
$GPXUP;3649;06:48:10;0;49	60678;8	46753;0;0;54;
$GPXUP;3649;06:48:11;0;49	60678;8	46774;0;0;53;
$GPXUP;3649;06:48:12;0;49	60681;8	46795;0;0;54;
$GPXUP;3649;06:48:13;0;49	60686;8	46815;0;0;55;
$GPXUP;3649;06:48:14;0;49	60693;8	46834;0;0;53;
$GPXUP;3649;06:48:15;0;49	60702;8	46848;0;0;49;
$GPXUP;3649;06:48:16;0;49	60711;8	46859;0;0;45;
$GPXUP;3649;06:48:17;0;49	60722;8	46865;0;0;42;
$GPXUP;3649;06:48:18;0;49	60733;8	46866;0;0;43;
$GPXUP;3649;06:48:19;0;49	60744;8	46863;0;0;45;
$GPXUP;3649;06:48:20;0;49	60755;8	46857;0;0;44;
$GPXUP;3649;06:48:21;0;49	60765;8	46849;0;0;44;
$GPXUP;3649;06:48:22;0;49	60775;8	4684;0;0;44;
$GPXUP;3649;06:48:23;0;49	60784;8	4683;0;0;44;
$GPXUP;3649;06:48:24;0;49	60794;8	46829;0;0;43;
$GPXUP;3649;06:48:25;0;49	60802;8	46841;0;0;47;
$GPXUP;3649;06:48:26;0;49	60808;8	46857;0;0;48;
$GPXUP;3649;06:48:27;0;49	60812;8	46875;0;0;46;
$GPXUP;3649;06:48:28;0;49	60816;8	46892;0;0;45;
$GPXUP;3649;06:48:29;0;49	60819;8	46908;0;0;40;
$GPXUP;3649;06:48:30;0;49	60821;8	46922;0;0;40;
$GPXUP;3649;06:48:31;0;49	60821;8	46938;0;0;42;
$GPXUP;3649;06:48:32;0;49	60819;8	46954;0;0;47;
$GPXUP;3649;06:48:33;0;49	60815;8	46972;0;0;48;
$GPXUP;3649;06:48:34;0;49	60813;8	46992;0;0;51;
$GPXUP;3649;06:48:35;0;49	60814;8	47013;0;0;51;
$GPXUP;3649;06:48:36;0;49	60817;8	47032;0;0;52;
$GPXUP;3649;06:48:37;0;49	60823;8	4705;0;0;51;
$GPXUP;3649;06:48:38;0;49	60832;8	47064;0;0;50;
$GPXUP;3649;06:48:39;0;49	60841;8	47077;0;0;49;
$GPXUP;3649;06:48:40;0;49	60852;8	47085;0;0;48;
$GPXUP;3649;06:48:41;0;49	60863;8	47092;0;0;47;
$GPXUP;3649;06:48:42;0;49	60874;8	471;0;0;47;
$GPXUP;3649;06:48:43;0;49	60886;8	47105;0;0;47;
$GPXUP;3649;06:48:44;0;49	60898;8	47109;0;0;49;
$GPXUP;3649;06:48:45;0;49	6091;8	47109;0;0;51;
$GPXUP;3649;06:48:46;0;49	60922;8	47103;0;0;50;
$GPXUP;3649;06:48:47;0;49	60932;8	4709;0;0;52;
$GPXUP;3649;06:48:48;0;49	60938;8	47071;0;0;55;
$GPXUP;3649;06:48:49;0;49	6094;8	4705;0;0;56;
$GPXUP;3649;06:48:50;0;49	60939;8	47028;0;0;58;
$GPXUP;3649;06:48:51;0;49	60935;8	47005;0;0;59;
$GPXUP;3649;06:48:52;0;49	60929;8	46983;0;0;60;
$GPXUP;3649;06:48:53;0;49	60921;8	46962;0;0;60;
$GPXUP;3649;06:48:54;0;49	60911;8	46945;0;0;59;
$GPXUP;3649;06:48:55;0;49	60898;8	46934;0;0;58;
$GPXUP;3649;06:48:56;0;49	60885;8	46924;0;0;58;
$GPXUP;3649;06:48:57;0;49	60871;8	46916;0;0;58;
$GPXUP;3649;06:48:58;0;49	60858;8	46908;0;0;57;
$GPXUP;3649;06:48:59;0;49	60844;8	46901;0;0;56;
$GPXUP;3649;06:49:00;0;49	6083;8	46894;0;0;56;
$GPXUP;3649;06:49:01;0;49	60817;8	4689;0;0;56;
$GPXUP;3649;06:49:02;0;49	60803;8	46889;0;0;56;
$GPXUP;3649;06:49:03;0;49	60788;8	4689;0;0;56;
$GPXUP;3649;06:49:04;0;49	60775;8	46886;0;0;59;
$GPXUP;3649;06:49:05;0;49	60762;8	46874;0;0;59;
$GPXUP;3649;06:49:06;0;49	60751;8	4686;0;0;58;
$GPXUP;3649;06:49:07;0;49	60744;8	46842;0;0;52;
$GPXUP;3649;06:49:08;0;49	60743;8	46824;0;0;46;
$GPXUP;3649;06:49:09;0;49	60749;8	46807;0;0;50;
$GPXUP;3649;06:49:10;0;49	60758;8	46792;0;0;50;
$GPXUP;3649;06:49:11;0;49	60767;8	46781;0;0;49;
$GPXUP;3649;06:49:12;0;49	60776;8	46769;0;0;48;
$GPXUP;3649;06:49:13;0;49	60786;8	46761;0;0;41;
$GPXUP;3649;06:49:14;0;49	60796;8	46762;0;0;40;
$GPXUP;3649;06:49:15;0;49	60804;8	46772;0;0;44;
$GPXUP;3649;06:49:16;0;49	6081;8	46788;0;0;47;
$GPXUP;3649;06:49:17;0;49	60812;8	46807;0;0;49;
$GPXUP;3649;06:49:18;0;49	60811;8	46826;0;0;49;
$GPXUP;3649;06:49:19;0;49	60808;8	46844;0;0;48;
$GPXUP;3649;06:49:20;0;49	60803;8	46862;0;0;46;
$GPXUP;3649;06:49:21;0;49	60797;8	46876;0;0;46;
$GPXUP;3649;06:49:22;0;49	60789;8	4689;0;0;47;
$GPXUP;3649;06:49:23;0;49	60782;8	46904;0;0;47;
$GPXUP;3649;06:49:24;0;49	60775;8	4692;0;0;47;
$GPXUP;3649;06:49:25;0;49	60768;8	46934;0;0;48;
$GPXUP;3649;06:49:26;0;49	60758;8	46944;0;0;47;
$GPXUP;3649;06:49:27;0;49	60746;8	46949;0;0;48;
$GPXUP;3649;06:49:28;0;49	60733;8	4695;0;0;50;
$GPXUP;3649;06:49:29;0;49	6072;8	46951;0;0;55;
$GPXUP;3649;06:49:30;0;49	60705;8	46952;0;0;56;
$GPXUP;3649;06:49:31;0;49	60692;8	46956;0;0;55;
$GPXUP;3649;06:49:32;0;49	60678;8	4696;0;0;55;
$GPXUP;3649;06:49:33;0;49	60664;8	46963;0;0;58;
$GPXUP;3649;06:49:34;0;49	60649;8	46964;0;0;60;
$GPXUP;3649;06:49:35;0;49	60634;8	46961;0;0;61;
$GPXUP;3649;06:49:36;0;49	60619;8	46958;0;0;61;
$GPXUP;3649;06:49:37;0;49	60603;8	46954;0;0;60;
$GPXUP;3649;06:49:38;0;49	60589;8	46946;0;0;60;
$GPXUP;3649;06:49:39;0;49	60579;8	46932;0;0;56;
$GPXUP;3649;06:49:40;0;49	60571;8	46914;0;0;53;
$GPXUP;3649;06:49:41;0;49	60568;8	46895;0;0;50;
$GPXUP;3649;06:49:42;0;49	6057;8	46876;0;0;48;
$GPXUP;3649;06:49:43;0;49	60576;8	4686;0;0;47;
$GPXUP;3649;06:49:44;0;49	60586;8	46849;0;0;46;
$GPXUP;3649;06:49:45;0;49	60596;8	46841;0;0;45;
$GPXUP;3649;06:49:46;0;49	60607;8	46833;0;0;47;
$GPXUP;3649;06:49:47;0;49	60618;8	46826;0;0;47;
$GPXUP;3649;06:49:48;0;49	60629;8	46822;0;0;45;
$GPXUP;3649;06:49:49;0;49	6064;8	46822;0;0;45;
$GPXUP;3649;06:49:50;0;49	6065;8	46828;0;0;43;
$GPXUP;3649;06:49:51;0;49	60658;8	46839;0;0;42;
$GPXUP;3649;06:49:52;0;49	60664;8	46853;0;0;41;
$GPXUP;3649;06:49:53;0;49	60668;8	46868;0;0;41;
$GPXUP;3649;06:49:54;0;49	60671;8	46883;0;0;41;
$GPXUP;3649;06:49:55;0;49	6067;8	46899;0;0;43;
$GPXUP;3649;06:49:56;0;49	60663;8	46914;0;0;46;
$GPXUP;3649;06:49:57;0;49	60652;8	46922;0;0;49;
$GPXUP;3649;06:49:58;0;49	60639;8	46928;0;0;54;
$GPXUP;3649;06:49:59;0;49	60626;8	46933;0;0;57;
$GPXUP;3649;06:50:00;0;49	60611;8	46939;0;0;60;
$GPXUP;3649;06:50:01;0;49	60596;8	46945;0;0;59;
$GPXUP;3649;06:50:02;0;49	60581;8	46947;0;0;61;
$GPXUP;3649;06:50:03;0;49	60566;8	46946;0;0;58;
$GPXUP;3649;06:50:04;0;49	60552;8	46941;0;0;59;
$GPXUP;3649;06:50:05;0;49	60537;8	46931;0;0;60;
$GPXUP;3649;06:50:06;0;49	60524;8	4692;0;0;60;
$GPXUP;3649;06:50:07;0;49	60514;8	46905;0;0;54;
$GPXUP;3649;06:50:08;0;49	60511;8	46886;0;0;48;
$GPXUP;3649;06:50:09;0;49	60515;8	4687;0;0;42;
$GPXUP;3649;06:50:10;0;49	60524;8	46863;0;0;39;
$GPXUP;3649;06:50:11;0;49	60534;8	46864;0;0;43;
$GPXUP;3649;06:50:12;0;49	60544;8	4687;0;0;45;
$GPXUP;3649;06:50:13;0;49	60554;8	46878;0;0;44;
$GPXUP;3649;06:50:14;0;49	60564;8	46887;0;0;45;
$GPXUP;3649;06:50:15;0;49	60575;8	46893;0;0;43;
$GPXUP;3649;06:50:16;0;49	60584;8	46899;0;0;41;
$GPXUP;3649;06:50:17;0;49	60592;8	46909;0;0;42;
$GPXUP;3649;06:50:18;0;49	60598;8	46922;0;0;42;
$GPXUP;3649;06:50:19;0;49	60602;8	46937;0;0;43;
$GPXUP;3649;06:50:20;0;49	60605;8	46954;0;0;44;
$GPXUP;3649;06:50:21;0;49	60604;8	46971;0;0;45;
$GPXUP;3649;06:50:22;0;49	60602;8	46988;0;0;48;
$GPXUP;3649;06:50:23;0;49	60599;8	47008;0;0;51;
$GPXUP;3649;06:50:24;0;49	60598;8	47028;0;0;53;
$GPXUP;3649;06:50:25;0;49	60596;8	47048;0;0;53;
$GPXUP;3649;06:50:26;0;49	60594;8	47068;0;0;52;
$GPXUP;3649;06:50:27;0;49	60592;8	47088;0;0;52;
$GPXUP;3649;06:50:28;0;49	60589;8	47108;0;0;53;
$GPXUP;3649;06:50:29;0;49	60586;8	47128;0;0;51;
$GPXUP;3649;06:50:30;0;49	60587;8	47148;0;0;53;
$GPXUP;3649;06:50:31;0;49	60591;8	47168;0;0;56;
$GPXUP;3649;06:50:32;0;49	60596;8	47189;0;0;57;
$GPXUP;3649;06:50:33;0;49	60603;8	47208;0;0;55;
$GPXUP;3649;06:50:34;0;49	6061;8	47227;0;0;54;
$GPXUP;3649;06:50:35;0;49	60616;8	47245;0;0;54;
$GPXUP;3649;06:50:36;0;49	60623;8	47264;0;0;54;
$GPXUP;3649;06:50:37;0;49	60629;8	47283;0;0;55;
$GPXUP;3649;06:50:38;0;49	60638;8	47299;0;0;56;
$GPXUP;3649;06:50:39;0;49	60649;8	47313;0;0;57;
$GPXUP;3649;06:50:40;0;49	60662;8	47322;0;0;55;
$GPXUP;3649;06:50:41;0;49	60675;8	47323;0;0;50;
$GPXUP;3649;06:50:42;0;49	60687;8	47317;0;0;51;
$GPXUP;3649;06:50:43;0;49	60699;8	47308;0;0;53;
$GPXUP;3649;06:50:44;0;49	6071;8	47298;0;0;53;
$GPXUP;3649;06:50:45;0;49	60723;8	47291;0;0;53;
$GPXUP;3649;06:50:46;0;49	60735;8	47284;0;0;52;
$GPXUP;3649;06:50:47;0;49	60748;8	47278;0;0;50;
$GPXUP;3649;06:50:48;0;49	6076;8	47273;0;0;49;
$GPXUP;3649;06:50:49;0;49	60773;8	47273;0;0;52;
$GPXUP;3649;06:50:50;0;49	60786;8	47276;0;0;52;
$GPXUP;3649;06:50:51;0;49	60799;8	47278;0;0;52;
$GPXUP;3649;06:50:52;0;49	60811;8	47275;0;0;53;
$GPXUP;3649;06:50:53;0;49	60822;8	47264;0;0;54;
$GPXUP;3649;06:50:54;0;49	60832;8	47249;0;0;54;
$GPXUP;3649;06:50:55;0;49	60841;8	47233;0;0;53;
$GPXUP;3649;06:50:56;0;49	60851;8	47219;0;0;54;
$GPXUP;3649;06:50:57;0;49	60862;8	47208;0;0;55;
$GPXUP;3649;06:50:58;0;49	60875;8	47197;0;0;54;
$GPXUP;3649;06:50:59;0;49	60886;8	47187;0;0;53;
$GPXUP;3649;06:51:00;0;49	60897;8	47175;0;0;53;
$GPXUP;3649;06:51:01;0;49	60906;8	47162;0;0;52;
$GPXUP;3649;06:51:02;0;49	60916;8	47148;0;0;52;
$GPXUP;3649;06:51:03;0;49	60926;8	47134;0;0;55;
$GPXUP;3649;06:51:04;0;49	60937;8	47121;0;0;56;
$GPXUP;3649;06:51:05;0;49	60948;8	47107;0;0;56;
$GPXUP;3649;06:51:06;0;49	60958;8	47093;0;0;55;
$GPXUP;3649;06:51:07;0;49	6097;8	47083;0;0;53;
$GPXUP;3649;06:51:08;0;49	60982;8	47075;0;0;53;
$GPXUP;3649;06:51:09;0;49	60995;8	4707;0;0;51;
$GPXUP;3649;06:51:10;0;49	61007;8	47066;0;0;50;
$GPXUP;3649;06:51:11;0;49	61019;8	47064;0;0;50;
$GPXUP;3649;06:51:12;0;49	61032;8	47062;0;0;49;
$GPXUP;3649;06:51:13;0;49	61044;8	47059;0;0;47;
$GPXUP;3649;06:51:14;0;49	61055;8	47056;0;0;47;
$GPXUP;3649;06:51:15;0;49	61067;8	47052;0;0;47;
$GPXUP;3649;06:51:16;0;49	61079;8	4705;0;0;48;
$GPXUP;3649;06:51:17;0;49	61091;8	47051;0;0;47;
$GPXUP;3649;06:51:18;0;49	61102;8	47054;0;0;46;
$GPXUP;3649;06:51:19;0;49	61113;8	4706;0;0;48;
$GPXUP;3649;06:51:20;0;49	61124;8	47071;0;0;47;
$GPXUP;3649;06:51:21;0;49	61133;8	47082;0;0;48;
$GPXUP;3649;06:51:22;0;49	61142;8	47094;0;0;45;
$GPXUP;3649;06:51:23;0;49	61152;8	47104;0;0;45;
$GPXUP;3649;06:51:24;0;49	6116;8	47116;0;0;44;
$GPXUP;3649;06:51:25;0;49	61168;8	47128;0;0;40;
$GPXUP;3649;06:51:26;0;49	61176;8	47136;0;0;42;
$GPXUP;3649;06:51:27;0;49	61184;8	47146;0;0;43;
$GPXUP;3649;06:51:28;0;49	61192;8	47157;0;0;46;
$GPXUP;3649;06:51:29;0;49	61202;8	47167;0;0;47;
$GPXUP;3649;06:51:30;0;49	61212;8	47177;0;0;47;
$GPXUP;3649;06:51:31;0;49	61221;8	47189;0;0;45;
$GPXUP;3649;06:51:32;0;49	61227;8	47204;0;0;47;
$GPXUP;3649;06:51:33;0;49	61233;8	4722;0;0;47;
$GPXUP;3649;06:51:34;0;49	6124;8	47235;0;0;47;
$GPXUP;3649;06:51:35;0;49	61249;8	47248;0;0;47;
$GPXUP;3649;06:51:36;0;49	61258;8	4726;0;0;48;
$GPXUP;3649;06:51:37;0;49	61267;8	47274;0;0;51;
$GPXUP;3649;06:51:38;0;49	61274;8	4729;0;0;52;
$GPXUP;3649;06:51:39;0;49	61281;8	47308;0;0;54;
$GPXUP;3649;06:51:40;0;49	61285;8	47328;0;0;55;
$GPXUP;3649;06:51:41;0;49	61289;8	47348;0;0;54;
$GPXUP;3649;06:51:42;0;49	61295;8	47366;0;0;52;
$GPXUP;3649;06:51:43;0;49	61304;8	47382;0;0;52;
$GPXUP;3649;06:51:44;0;49	61316;8	47389;0;0;50;
$GPXUP;3649;06:51:45;0;49	61328;8	4739;0;0;50;
$GPXUP;3649;06:51:46;0;49	6134;8	47386;0;0;50;
$GPXUP;3649;06:51:47;0;49	61352;8	4738;0;0;49;
$GPXUP;3649;06:51:48;0;49	61363;8	47374;0;0;50;
$GPXUP;3649;06:51:49;0;49	61375;8	47368;0;0;50;
$GPXUP;3649;06:51:50;0;49	61386;8	4736;0;0;46;
$GPXUP;3649;06:51:51;0;49	61396;8	4735;0;0;45;
$GPXUP;3649;06:51:52;0;49	61404;8	47339;0;0;44;
$GPXUP;3649;06:51:53;0;49	61411;8	47324;0;0;46;
$GPXUP;3649;06:51:54;0;49	61414;8	47306;0;0;49;
$GPXUP;3649;06:51:55;0;49	61411;8	47288;0;0;49;
$GPXUP;3649;06:51:56;0;49	61405;8	4727;0;0;49;
$GPXUP;3649;06:51:57;0;49	61399;8	47254;0;0;48;
$GPXUP;3649;06:51:58;0;49	61391;8	47238;0;0;53;
$GPXUP;3649;06:51:59;0;49	6138;8	47225;0;0;57;
$GPXUP;3649;06:52:00;0;49	61366;8	47217;0;0;59;
$GPXUP;3649;06:52:01;0;49	61351;8	47214;0;0;61;
$GPXUP;3649;06:52:02;0;49	61335;8	47214;0;0;61;
$GPXUP;3649;06:52:03;0;49	6132;8	47217;0;0;60;
$GPXUP;3649;06:52:04;0;49	61304;8	47224;0;0;63;
$GPXUP;3649;06:52:05;0;49	6129;8	47233;0;0;63;
$GPXUP;3649;06:52:06;0;49	61274;8	47243;0;0;66;
$GPXUP;3649;06:52:07;0;49	61258;8	47244;0;0;64;
$GPXUP;3649;06:52:08;0;49	61242;8	47238;0;0;63;
$GPXUP;3649;06:52:09;0;49	61228;8	4723;0;0;63;
$GPXUP;3649;06:52:10;0;49	61214;8	4722;0;0;63;
$GPXUP;3649;06:52:11;0;49	612;8	47206;0;0;61;
$GPXUP;3649;06:52:12;0;49	61189;8	47191;0;0;60;
$GPXUP;3649;06:52:13;0;49	6118;8	47173;0;0;59;
$GPXUP;3649;06:52:14;0;49	61173;8	47154;0;0;56;
$GPXUP;3649;06:52:15;0;49	61168;8	47134;0;0;54;
$GPXUP;3649;06:52:16;0;49	61162;8	47115;0;0;53;
$GPXUP;3649;06:52:17;0;49	61154;8	471;0;0;58;
$GPXUP;3649;06:52:18;0;49	61142;8	47087;0;0;62;
$GPXUP;3649;06:52:19;0;49	61128;8	47077;0;0;64;
$GPXUP;3649;06:52:20;0;49	61112;8	47073;0;0;65;
$GPXUP;3649;06:52:21;0;49	61095;8	47072;0;0;65;
$GPXUP;3649;06:52:22;0;49	61078;8	47072;0;0;66;
$GPXUP;3649;06:52:23;0;49	61062;8	47074;0;0;65;
$GPXUP;3649;06:52:24;0;49	61046;8	47078;0;0;65;
$GPXUP;3649;06:52:25;0;49	6103;8	47083;0;0;65;
$GPXUP;3649;06:52:26;0;49	61014;8	47086;0;0;64;
$GPXUP;3649;06:52:27;0;49	60997;8	47089;0;0;64;
$GPXUP;3649;06:52:28;0;49	60981;8	47093;0;0;62;
$GPXUP;3649;06:52:29;0;49	60967;8	47099;0;0;62;
$GPXUP;3649;06:52:30;0;49	60952;8	47102;0;0;62;
$GPXUP;3649;06:52:31;0;49	60936;8	47101;0;0;62;
$GPXUP;3649;06:52:32;0;49	60921;8	47099;0;0;63;
$GPXUP;3649;06:52:33;0;49	60905;8	47096;0;0;61;
$GPXUP;3649;06:52:34;0;49	6089;8	47098;0;0;63;
$GPXUP;3649;06:52:35;0;49	60874;8	47103;0;0;61;
$GPXUP;3649;06:52:36;0;49	60859;8	47109;0;0;62;
$GPXUP;3649;06:52:37;0;49	60843;8	47114;0;0;62;
$GPXUP;3649;06:52:38;0;49	60829;8	47119;0;0;61;
$GPXUP;3649;06:52:39;0;49	60814;8	47124;0;0;62;
$GPXUP;3649;06:52:40;0;49	60798;8	4713;0;0;64;
$GPXUP;3649;06:52:41;0;49	60783;8	47137;0;0;64;
$GPXUP;3649;06:52:42;0;49	60768;8	47145;0;0;63;
$GPXUP;3649;06:52:43;0;49	60752;8	47151;0;0;65;
$GPXUP;3649;06:52:44;0;49	60736;8	47155;0;0;66;
$GPXUP;3649;06:52:45;0;49	6072;8	47158;0;0;66;
$GPXUP;3649;06:52:46;0;49	60704;8	47163;0;0;63;
$GPXUP;3649;06:52:47;0;49	60689;8	4717;0;0;63;
$GPXUP;3649;06:52:48;0;49	60674;8	47178;0;0;61;
$GPXUP;3649;06:52:49;0;49	6066;8	47186;0;0;60;
$GPXUP;3649;06:52:50;0;49	60645;8	47191;0;0;61;
$GPXUP;3649;06:52:51;0;49	6063;8	47196;0;0;61;
$GPXUP;3649;06:52:52;0;49	60615;8	472;0;0;64;
$GPXUP;3649;06:52:53;0;49	606;8	47206;0;0;64;
$GPXUP;3649;06:52:54;0;49	60585;8	47214;0;0;63;
$GPXUP;3649;06:52:55;0;49	6057;8	47223;0;0;63;
$GPXUP;3649;06:52:56;0;49	60555;8	47231;0;0;62;
$GPXUP;3649;06:52:57;0;49	6054;8	47234;0;0;60;
$GPXUP;3649;06:52:58;0;49	60526;8	47231;0;0;55;
$GPXUP;3649;06:52:59;0;49	60515;8	47222;0;0;52;
$GPXUP;3649;06:53:00;0;49	60505;8	4721;0;0;49;
$GPXUP;3649;06:53:01;0;49	60497;8	47194;0;0;53;
$GPXUP;3649;06:53:02;0;49	6049;8	47175;0;0;57;
$GPXUP;3649;06:53:03;0;49	60484;8	47154;0;0;57;
$GPXUP;3649;06:53:04;0;49	60478;8	47134;0;0;56;
$GPXUP;3649;06:53:05;0;49	60474;8	47112;0;0;57;
$GPXUP;3649;06:53:06;0;49	60471;8	47091;0;0;56;
$GPXUP;3649;06:53:07;0;49	60473;8	4707;0;0;52;
$GPXUP;3649;06:53:08;0;49	60479;8	47052;0;0;52;
$GPXUP;3649;06:53:09;0;49	60487;8	47035;0;0;50;
$GPXUP;3649;06:53:10;0;49	60497;8	47024;0;0;47;
$GPXUP;3649;06:53:11;0;49	60508;8	47019;0;0;47;
$GPXUP;3649;06:53:12;0;49	6052;8	47015;0;0;46;
$GPXUP;3649;06:53:13;0;49	60531;8	47014;0;0;46;
$GPXUP;3649;06:53:14;0;49	60543;8	47012;0;0;45;
$GPXUP;3649;06:53:15;0;49	60554;8	47008;0;0;45;
$GPXUP;3649;06:53:16;0;49	60565;8	47002;0;0;47;
$GPXUP;3649;06:53:17;0;49	60576;8	46994;0;0;45;
$GPXUP;3649;06:53:18;0;49	60587;8	46987;0;0;46;
$GPXUP;3649;06:53:19;0;49	60598;8	46982;0;0;46;
$GPXUP;3649;06:53:20;0;49	60609;8	46981;0;0;43;
$GPXUP;3649;06:53:21;0;49	6062;8	46983;0;0;41;
$GPXUP;3649;06:53:22;0;49	6063;8	46983;0;0;42;
$GPXUP;3649;06:53:23;0;49	6064;8	46978;0;0;42;
$GPXUP;3649;06:53:24;0;49	60649;8	4697;0;0;44;
$GPXUP;3649;06:53:25;0;49	60658;8	46958;0;0;45;
$GPXUP;3649;06:53:26;0;49	60665;8	46945;0;0;46;
$GPXUP;3649;06:53:27;0;49	6067;8	46928;0;0;46;
$GPXUP;3649;06:53:28;0;49	60672;8	46911;0;0;45;
$GPXUP;3649;06:53:29;0;49	60671;8	46893;0;0;46;
$GPXUP;3649;06:53:30;0;49	60668;8	46876;0;0;47;
$GPXUP;3649;06:53:31;0;49	60664;8	46858;0;0;45;
$GPXUP;3649;06:53:32;0;49	60656;8	46844;0;0;48;
$GPXUP;3649;06:53:33;0;49	60645;8	46834;0;0;52;
$GPXUP;3649;06:53:34;0;49	60632;8	4683;0;0;54;
$GPXUP;3649;06:53:35;0;49	60618;8	46834;0;0;56;
$GPXUP;3649;06:53:36;0;49	60605;8	46843;0;0;57;
$GPXUP;3649;06:53:37;0;49	60592;8	46854;0;0;57;
$GPXUP;3649;06:53:38;0;49	6058;8	46866;0;0;57;
$GPXUP;3649;06:53:39;0;49	60568;8	4688;0;0;59;
$GPXUP;3649;06:53:40;0;49	60557;8	46897;0;0;59;
$GPXUP;3649;06:53:41;0;49	60546;8	46912;0;0;58;
$GPXUP;3649;06:53:42;0;49	60533;8	46923;0;0;56;
$GPXUP;3649;06:53:43;0;49	60519;8	46931;0;0;56;
$GPXUP;3649;06:53:44;0;49	60505;8	46935;0;0;58;
$GPXUP;3649;06:53:45;0;49	6049;8	46936;0;0;59;
$GPXUP;3649;06:53:46;0;49	60476;8	46935;0;0;58;
$GPXUP;3649;06:53:47;0;49	60461;8	46931;0;0;54;
$GPXUP;3649;06:53:48;0;49	60449;8	46923;0;0;55;
$GPXUP;3649;06:53:49;0;49	60437;8	4691;0;0;55;
$GPXUP;3649;06:53:50;0;49	6043;8	46892;0;0;54;
$GPXUP;3649;06:53:51;0;49	60428;8	46872;0;0;51;
$GPXUP;3649;06:53:52;0;49	60431;8	46853;0;0;47;
$GPXUP;3649;06:53:53;0;49	60438;8	4684;0;0;44;
$GPXUP;3649;06:53:54;0;49	60448;8	46834;0;0;41;
$GPXUP;3649;06:53:55;0;49	60459;8	46833;0;0;42;
$GPXUP;3649;06:53:56;0;49	60469;8	46838;0;0;43;
$GPXUP;3649;06:53:57;0;49	60479;8	46844;0;0;43;
$GPXUP;3649;06:53:58;0;49	6049;8	4685;0;0;45;
$GPXUP;3649;06:53:59;0;49	60501;8	46856;0;0;45;
$GPXUP;3649;06:54:00;0;49	60511;8	46862;0;0;44;
$GPXUP;3649;06:54:01;0;49	60521;8	46867;0;0;40;
$GPXUP;3649;06:54:02;0;49	60529;8	46878;0;0;42;
$GPXUP;3649;06:54:03;0;49	6053;8	46894;0;0;45;
$GPXUP;3649;06:54:04;0;49	60525;8	46912;0;0;49;
$GPXUP;3649;06:54:05;0;49	60515;8	46924;0;0;51;
$GPXUP;3649;06:54:06;0;49	60503;8	46929;0;0;52;
$GPXUP;3649;06:54:07;0;49	60488;8	4693;0;0;59;
$GPXUP;3649;06:54:08;0;49	60474;8	46929;0;0;61;
$GPXUP;3649;06:54:09;0;49	60458;8	46925;0;0;60;
$GPXUP;3649;06:54:10;0;49	60444;8	46916;0;0;58;
$GPXUP;3649;06:54:11;0;49	60432;8	46904;0;0;57;
$GPXUP;3649;06:54:12;0;49	60421;8	46889;0;0;57;
$GPXUP;3649;06:54:13;0;49	6041;8	46874;0;0;59;
$GPXUP;3649;06:54:14;0;49	60399;8	46858;0;0;60;
$GPXUP;3649;06:54:15;0;49	60386;8	46845;0;0;62;
$GPXUP;3649;06:54:16;0;49	6037;8	4684;0;0;61;
$GPXUP;3649;06:54:17;0;49	60355;8	46841;0;0;60;
$GPXUP;3649;06:54:18;0;49	60341;8	46847;0;0;59;
$GPXUP;3649;06:54:19;0;49	60328;8	46857;0;0;58;
$GPXUP;3649;06:54:20;0;49	60318;8	46872;0;0;55;
$GPXUP;3649;06:54:21;0;49	60311;8	46891;0;0;55;
$GPXUP;3649;06:54:22;0;49	60306;8	4691;0;0;51;
$GPXUP;3649;06:54:23;0;49	60306;8	4693;0;0;50;
$GPXUP;3649;06:54:24;0;49	60311;8	46948;0;0;51;
$GPXUP;3649;06:54:25;0;49	60317;8	46965;0;0;50;
$GPXUP;3649;06:54:26;0;49	60326;8	46979;0;0;49;
$GPXUP;3649;06:54:27;0;49	60335;8	46992;0;0;49;
$GPXUP;3649;06:54:28;0;49	60343;8	47005;0;0;46;
$GPXUP;3649;06:54:29;0;49	60351;8	47019;0;0;47;
$GPXUP;3649;06:54:30;0;49	60359;8	47033;0;0;47;
$GPXUP;3649;06:54:31;0;49	60367;8	47047;0;0;48;
$GPXUP;3649;06:54:32;0;49	60374;8	47062;0;0;48;
$GPXUP;3649;06:54:33;0;49	60378;8	4708;0;0;48;
$GPXUP;3649;06:54:34;0;49	60382;8	47098;0;0;49;
$GPXUP;3649;06:54:35;0;49	60388;8	47115;0;0;51;
$GPXUP;3649;06:54:36;0;49	60398;8	47128;0;0;51;
$GPXUP;3649;06:54:37;0;49	60408;8	47137;0;0;45;
$GPXUP;3649;06:54:38;0;49	60418;8	47143;0;0;39;
$GPXUP;3649;06:54:39;0;49	60427;8	47146;0;0;36;
$GPXUP;3649;06:54:40;0;49	60435;8	47144;0;0;33;
$GPXUP;3649;06:54:41;0;49	60443;8	47139;0;0;34;
$GPXUP;3649;06:54:42;0;49	60451;8	47134;0;0;34;
$GPXUP;3649;06:54:43;0;49	60459;8	47129;0;0;35;
$GPXUP;3649;06:54:44;0;49	60468;8	47123;0;0;35;
$GPXUP;3649;06:54:45;0;49	60476;8	47122;0;0;35;
$GPXUP;3649;06:54:46;0;49	60485;8	47125;0;0;37;
$GPXUP;3649;06:54:47;0;49	60494;8	47129;0;0;37;
$GPXUP;3649;06:54:48;0;49	60503;8	47134;0;0;39;
$GPXUP;3649;06:54:49;0;49	60512;8	47139;0;0;40;
$GPXUP;3649;06:54:50;0;49	60522;8	47139;0;0;40;
$GPXUP;3649;06:54:51;0;49	60532;8	47134;0;0;42;
$GPXUP;3649;06:54:52;0;49	60542;8	47126;0;0;44;
$GPXUP;3649;06:54:53;0;49	60552;8	47118;0;0;45;
$GPXUP;3649;06:54:54;0;49	6056;8	47108;0;0;45;
$GPXUP;3649;06:54:55;0;49	60569;8	47096;0;0;46;
$GPXUP;3649;06:54:56;0;49	60579;8	47085;0;0;48;
$GPXUP;3649;06:54:57;0;49	6059;8	47075;0;0;48;
$GPXUP;3649;06:54:58;0;49	60601;8	47069;0;0;48;
$GPXUP;3649;06:54:59;0;49	60613;8	47065;0;0;47;
$GPXUP;3649;06:55:00;0;49	60624;8	47064;0;0;42;
$GPXUP;3649;06:55:01;0;49	60635;8	47065;0;0;43;
$GPXUP;3649;06:55:02;0;49	60645;8	47069;0;0;42;
$GPXUP;3649;06:55:03;0;49	60654;8	47076;0;0;43;
$GPXUP;3649;06:55:04;0;49	60664;8	47085;0;0;45;
$GPXUP;3649;06:55:05;0;49	60674;8	47095;0;0;43;
$GPXUP;3649;06:55:06;0;49	60682;8	47106;0;0;42;
$GPXUP;3649;06:55:07;0;49	60688;8	47119;0;0;42;
$GPXUP;3649;06:55:08;0;49	60692;8	47134;0;0;44;
$GPXUP;3649;06:55:09;0;49	60694;8	47152;0;0;47;
$GPXUP;3649;06:55:10;0;49	60691;8	4717;0;0;50;
$GPXUP;3649;06:55:11;0;49	60686;8	4719;0;0;52;
$GPXUP;3649;06:55:12;0;49	60679;8	47208;0;0;54;
$GPXUP;3649;06:55:13;0;49	6067;8	47224;0;0;54;
$GPXUP;3649;06:55:14;0;49	6066;8	47238;0;0;54;
$GPXUP;3649;06:55:15;0;49	60648;8	47251;0;0;56;
$GPXUP;3649;06:55:16;0;49	60636;8	47262;0;0;57;
$GPXUP;3649;06:55:17;0;49	60622;8	47272;0;0;60;
$GPXUP;3649;06:55:18;0;49	60607;8	47281;0;0;61;
$GPXUP;3649;06:55:19;0;49	60592;8	47286;0;0;61;
$GPXUP;3649;06:55:20;0;49	60577;8	47287;0;0;60;
$GPXUP;3649;06:55:21;0;49	60562;8	47288;0;0;58;
$GPXUP;3649;06:55:22;0;49	60547;8	47288;0;0;58;
$GPXUP;3649;06:55:23;0;49	60533;8	4729;0;0;57;
$GPXUP;3649;06:55:24;0;49	60518;8	47293;0;0;58;
$GPXUP;3649;06:55:25;0;49	60503;8	47294;0;0;60;
$GPXUP;3649;06:55:26;0;49	60488;8	47293;0;0;60;
$GPXUP;3649;06:55:27;0;49	60473;8	47291;0;0;58;
$GPXUP;3649;06:55:28;0;49	60459;8	47287;0;0;56;
$GPXUP;3649;06:55:29;0;49	60446;8	4728;0;0;55;
$GPXUP;3649;06:55:30;0;49	60432;8	47273;0;0;56;
$GPXUP;3649;06:55:31;0;49	60419;8	47268;0;0;58;
$GPXUP;3649;06:55:32;0;49	60404;8	47266;0;0;56;
$GPXUP;3649;06:55:33;0;49	6039;8	47265;0;0;57;
$GPXUP;3649;06:55:34;0;49	60376;8	47265;0;0;58;
$GPXUP;3649;06:55:35;0;49	60362;8	47269;0;0;58;
$GPXUP;3649;06:55:36;0;49	60349;8	47276;0;0;55;
$GPXUP;3649;06:55:37;0;49	60338;8	47288;0;0;53;
$GPXUP;3649;06:55:38;0;49	60328;8	47302;0;0;51;
$GPXUP;3649;06:55:39;0;49	60319;8	47316;0;0;51;
$GPXUP;3649;06:55:40;0;49	60311;8	47332;0;0;52;
$GPXUP;3649;06:55:41;0;49	60301;8	47346;0;0;55;
$GPXUP;3649;06:55:42;0;49	6029;8	47359;0;0;58;
$GPXUP;3649;06:55:43;0;49	60277;8	4737;0;0;60;
$GPXUP;3649;06:55:44;0;49	60262;8	47376;0;0;62;
$GPXUP;3649;06:55:45;0;49	60247;8	47377;0;0;59;
$GPXUP;3649;06:55:46;0;49	60233;8	4737;0;0;59;
$GPXUP;3649;06:55:47;0;49	60221;8	47357;0;0;60;
$GPXUP;3649;06:55:48;0;49	60211;8	4734;0;0;60;
$GPXUP;3649;06:55:49;0;49	60205;8	47319;0;0;57;
$GPXUP;3649;06:55:50;0;49	60205;8	47298;0;0;54;
$GPXUP;3649;06:55:51;0;49	6021;8	47278;0;0;53;
$GPXUP;3649;06:55:52;0;49	60218;8	47263;0;0;50;
$GPXUP;3649;06:55:53;0;49	60229;8	47253;0;0;49;
$GPXUP;3649;06:55:54;0;49	60241;8	47247;0;0;46;
$GPXUP;3649;06:55:55;0;49	60253;8	47246;0;0;47;
$GPXUP;3649;06:55:56;0;49	60265;8	47248;0;0;47;
$GPXUP;3649;06:55:57;0;49	60277;8	47248;0;0;47;
$GPXUP;3649;06:55:58;0;49	60289;8	47248;0;0;48;
$GPXUP;3649;06:55:59;0;49	60301;8	47247;0;0;48;
$GPXUP;3649;06:56:00;0;49	60313;8	47244;0;0;47;
$GPXUP;3649;06:56:01;0;49	60323;8	47235;0;0;49;
$GPXUP;3649;06:56:02;0;49	60331;8	47219;0;0;54;
$GPXUP;3649;06:56:03;0;49	60337;8	472;0;0;55;
$GPXUP;3649;06:56:04;0;49	60342;8	47181;0;0;53;
$GPXUP;3649;06:56:05;0;49	60347;8	47161;0;0;53;
$GPXUP;3649;06:56:06;0;49	6035;8	47141;0;0;55;
$GPXUP;3649;06:56:07;0;49	60352;8	4712;0;0;55;
$GPXUP;3649;06:56:08;0;49	60353;8	47098;0;0;56;
$GPXUP;3649;06:56:09;0;49	60355;8	47077;0;0;56;
$GPXUP;3649;06:56:10;0;49	6036;8	47058;0;0;54;
$GPXUP;3649;06:56:11;0;49	60366;8	4704;0;0;54;
$GPXUP;3649;06:56:12;0;49	60374;8	47024;0;0;53;
$GPXUP;3649;06:56:13;0;49	60384;8	47009;0;0;50;
$GPXUP;3649;06:56:14;0;49	60395;8	47001;0;0;46;
$GPXUP;3649;06:56:15;0;49	60406;8	47001;0;0;47;
$GPXUP;3649;06:56:16;0;49	60419;8	47004;0;0;48;
$GPXUP;3649;06:56:17;0;49	6043;8	4701;0;0;51;
$GPXUP;3649;06:56:18;0;49	60443;8	47016;0;0;52;
$GPXUP;3649;06:56:19;0;49	60455;8	47024;0;0;52;
$GPXUP;3649;06:56:20;0;49	60467;8	47032;0;0;51;
$GPXUP;3649;06:56:21;0;49	60478;8	47042;0;0;49;
$GPXUP;3649;06:56:22;0;49	60487;8	47056;0;0;48;
$GPXUP;3649;06:56:23;0;49	60493;8	47073;0;0;50;
$GPXUP;3649;06:56:24;0;49	60493;8	47093;0;0;51;
$GPXUP;3649;06:56:25;0;49	60491;8	47114;0;0;51;
$GPXUP;3649;06:56:26;0;49	60486;8	47133;0;0;53;
$GPXUP;3649;06:56:27;0;49	6048;8	47152;0;0;54;
$GPXUP;3649;06:56:28;0;49	60472;8	4717;0;0;56;
$GPXUP;3649;06:56:29;0;49	6046;8	47184;0;0;57;
$GPXUP;3649;06:56:30;0;49	60446;8	47192;0;0;57;
$GPXUP;3649;06:56:31;0;49	60433;8	47197;0;0;55;
$GPXUP;3649;06:56:32;0;49	60419;8	47198;0;0;54;
$GPXUP;3649;06:56:33;0;49	60405;8	47197;0;0;57;
$GPXUP;3649;06:56:34;0;49	6039;8	47195;0;0;56;
$GPXUP;3649;06:56:35;0;49	60377;8	47195;0;0;54;
$GPXUP;3649;06:56:36;0;49	60364;8	47197;0;0;53;
$GPXUP;3649;06:56:37;0;49	6035;8	47202;0;0;55;
$GPXUP;3649;06:56:38;0;49	60338;8	47211;0;0;54;
$GPXUP;3649;06:56:39;0;49	60328;8	47224;0;0;53;
$GPXUP;3649;06:56:40;0;49	6032;8	4724;0;0;48;
$GPXUP;3649;06:56:41;0;49	60315;8	47257;0;0;45;
$GPXUP;3649;06:56:42;0;49	60312;8	47273;0;0;43;
$GPXUP;3649;06:56:43;0;49	60311;8	4729;0;0;45;
$GPXUP;3649;06:56:44;0;49	6031;8	47308;0;0;46;
$GPXUP;3649;06:56:45;0;49	60307;8	47326;0;0;50;
$GPXUP;3649;06:56:46;0;49	60299;8	47342;0;0;55;
$GPXUP;3649;06:56:47;0;49	60287;8	47354;0;0;58;
$GPXUP;3649;06:56:48;0;49	60273;8	47361;0;0;58;
$GPXUP;3649;06:56:49;0;49	60259;8	47364;0;0;58;
$GPXUP;3649;06:56:50;0;49	60244;8	47368;0;0;59;
$GPXUP;3649;06:56:51;0;49	6023;8	47369;0;0;59;
$GPXUP;3649;06:56:52;0;49	60215;8	47368;0;0;60;
$GPXUP;3649;06:56:53;0;49	60199;8	47365;0;0;61;
$GPXUP;3649;06:56:54;0;49	60185;8	4736;0;0;59;
$GPXUP;3649;06:56:55;0;49	60171;8	47351;0;0;58;
$GPXUP;3649;06:56:56;0;49	60159;8	47338;0;0;56;
$GPXUP;3649;06:56:57;0;49	6015;8	47321;0;0;56;
$GPXUP;3649;06:56:58;0;49	60144;8	47302;0;0;54;
$GPXUP;3649;06:56:59;0;49	6014;8	47282;0;0;53;
$GPXUP;3649;06:57:00;0;49	60138;8	4726;0;0;54;
$GPXUP;3649;06:57:01;0;49	60136;8	47239;0;0;55;
$GPXUP;3649;06:57:02;0;49	60137;8	47219;0;0;50;
$GPXUP;3649;06:57:03;0;49	60141;8	47202;0;0;47;
$GPXUP;3649;06:57:04;0;49	60148;8	47186;0;0;46;
$GPXUP;3649;06:57:05;0;49	60155;8	47172;0;0;44;
$GPXUP;3649;06:57:06;0;49	60162;8	47159;0;0;43;
$GPXUP;3649;06:57:07;0;49	6017;8	47147;0;0;43;
$GPXUP;3649;06:57:08;0;49	60178;8	47136;0;0;45;
$GPXUP;3649;06:57:09;0;49	60189;8	4713;0;0;42;
$GPXUP;3649;06:57:10;0;49	602;8	4713;0;0;46;
$GPXUP;3649;06:57:11;0;49	60211;8	47134;0;0;47;
$GPXUP;3649;06:57:12;0;49	60223;8	47139;0;0;48;
$GPXUP;3649;06:57:13;0;49	60235;8	47146;0;0;48;
$GPXUP;3649;06:57:14;0;49	60246;8	47155;0;0;47;
$GPXUP;3649;06:57:15;0;49	60257;8	47163;0;0;47;
$GPXUP;3649;06:57:16;0;49	60268;8	4717;0;0;47;
$GPXUP;3649;06:57:17;0;49	60278;8	47178;0;0;47;
$GPXUP;3649;06:57:18;0;49	60288;8	47188;0;0;46;
$GPXUP;3649;06:57:19;0;49	60298;8	47198;0;0;47;
$GPXUP;3649;06:57:20;0;49	60309;8	47208;0;0;47;
$GPXUP;3649;06:57:21;0;49	60319;8	47216;0;0;47;
$GPXUP;3649;06:57:22;0;49	6033;8	47224;0;0;48;
$GPXUP;3649;06:57:23;0;49	60343;8	47229;0;0;51;
$GPXUP;3649;06:57:24;0;49	60355;8	47229;0;0;50;
$GPXUP;3649;06:57:25;0;49	60368;8	47228;0;0;50;
$GPXUP;3649;06:57:26;0;49	6038;8	47224;0;0;51;
$GPXUP;3649;06:57:27;0;49	60392;8	47218;0;0;54;
$GPXUP;3649;06:57:28;0;49	60405;8	47209;0;0;54;
$GPXUP;3649;06:57:29;0;49	60418;8	472;0;0;54;
$GPXUP;3649;06:57:30;0;49	6043;8	47189;0;0;54;
$GPXUP;3649;06:57:31;0;49	60442;8	47178;0;0;53;
$GPXUP;3649;06:57:32;0;49	60454;8	47169;0;0;51;
$GPXUP;3649;06:57:33;0;49	60465;8	47161;0;0;50;
$GPXUP;3649;06:57:34;0;49	60477;8	47153;0;0;51;
$GPXUP;3649;06:57:35;0;49	60488;8	47144;0;0;51;
$GPXUP;3649;06:57:36;0;49	605;8	47135;0;0;53;
$GPXUP;3649;06:57:37;0;49	60511;8	47125;0;0;53;
$GPXUP;3649;06:57:38;0;49	60524;8	47114;0;0;54;
$GPXUP;3649;06:57:39;0;49	60535;8	47103;0;0;53;
$GPXUP;3649;06:57:40;0;49	60545;8	47092;0;0;52;
$GPXUP;3649;06:57:41;0;49	60555;8	47078;0;0;54;
$GPXUP;3649;06:57:42;0;49	60564;8	47064;0;0;53;
$GPXUP;3649;06:57:43;0;49	60574;8	47049;0;0;53;
$GPXUP;3649;06:57:44;0;49	60583;8	47036;0;0;51;
$GPXUP;3649;06:57:45;0;49	60593;8	47023;0;0;50;
$GPXUP;3649;06:57:46;0;49	60602;8	47012;0;0;49;
$GPXUP;3649;06:57:47;0;49	60613;8	47002;0;0;47;
$GPXUP;3649;06:57:48;0;49	60624;8	46999;0;0;47;
$GPXUP;3649;06:57:49;0;49	60636;8	47;0;0;47;
$GPXUP;3649;06:57:50;0;49	60647;8	47004;0;0;46;
$GPXUP;3649;06:57:51;0;49	60658;8	47009;0;0;47;
$GPXUP;3649;06:57:52;0;49	60669;8	47016;0;0;47;
$GPXUP;3649;06:57:53;0;49	6068;8	47025;0;0;47;
$GPXUP;3649;06:57:54;0;49	60689;8	47036;0;0;47;
$GPXUP;3649;06:57:55;0;49	60696;8	47051;0;0;47;
$GPXUP;3649;06:57:56;0;49	60704;8	47065;0;0;48;
$GPXUP;3649;06:57:57;0;49	60713;8	47078;0;0;50;
$GPXUP;3649;06:57:58;0;49	60723;8	4709;0;0;50;
$GPXUP;3649;06:57:59;0;49	60734;8	471;0;0;50;
$GPXUP;3649;06:58:00;0;49	60743;8	47113;0;0;51;
$GPXUP;3649;06:58:01;0;49	60752;8	47129;0;0;52;
$GPXUP;3649;06:58:02;0;49	60761;8	47144;0;0;53;
$GPXUP;3649;06:58:03;0;49	60771;8	47158;0;0;50;
$GPXUP;3649;06:58:04;0;49	60781;8	47169;0;0;49;
$GPXUP;3649;06:58:05;0;49	60792;8	47179;0;0;49;
$GPXUP;3649;06:58:06;0;49	60803;8	47186;0;0;48;
$GPXUP;3649;06:58:07;0;49	60814;8	47192;0;0;49;
$GPXUP;3649;06:58:08;0;49	60826;8	47195;0;0;52;
$GPXUP;3649;06:58:09;0;49	60839;8	47196;0;0;50;
$GPXUP;3649;06:58:10;0;49	60851;8	472;0;0;52;
$GPXUP;3649;06:58:11;0;49	60863;8	47207;0;0;50;
$GPXUP;3649;06:58:12;0;49	60874;8	47215;0;0;49;
$GPXUP;3649;06:58:13;0;49	60885;8	47223;0;0;49;
$GPXUP;3649;06:58:14;0;49	60896;8	47232;0;0;49;
$GPXUP;3649;06:58:15;0;49	60907;8	47243;0;0;48;
$GPXUP;3649;06:58:16;0;49	60916;8	47256;0;0;49;
$GPXUP;3649;06:58:17;0;49	60923;8	47272;0;0;50;
$GPXUP;3649;06:58:18;0;49	60929;8	47289;0;0;52;
$GPXUP;3649;06:58:19;0;49	60934;8	47308;0;0;53;
$GPXUP;3649;06:58:20;0;49	60937;8	47329;0;0;55;
$GPXUP;3649;06:58:21;0;49	60937;8	4735;0;0;54;
$GPXUP;3649;06:58:22;0;49	60936;8	47372;0;0;55;
$GPXUP;3649;06:58:23;0;49	60932;8	47392;0;0;56;
$GPXUP;3649;06:58:24;0;49	60926;8	47413;0;0;56;
$GPXUP;3649;06:58:25;0;49	60919;8	47432;0;0;56;
$GPXUP;3649;06:58:26;0;49	60911;8	4745;0;0;56;
$GPXUP;3649;06:58:27;0;49	60905;8	47469;0;0;55;
$GPXUP;3649;06:58:28;0;49	60899;8	47488;0;0;53;
$GPXUP;3649;06:58:29;0;49	60894;8	47507;0;0;52;
$GPXUP;3649;06:58:30;0;49	6089;8	47525;0;0;50;
$GPXUP;3649;06:58:31;0;49	60887;8	47544;0;0;47;
$GPXUP;3649;06:58:32;0;49	60885;8	47562;0;0;48;
$GPXUP;3649;06:58:33;0;49	60884;8	4758;0;0;49;
$GPXUP;3649;06:58:34;0;49	60886;8	47599;0;0;50;
$GPXUP;3649;06:58:35;0;49	60891;8	47616;0;0;50;
$GPXUP;3649;06:58:36;0;49	60898;8	47633;0;0;50;
$GPXUP;3649;06:58:37;0;49	60904;8	4765;0;0;51;
$GPXUP;3649;06:58:38;0;49	6091;8	47668;0;0;53;
$GPXUP;3649;06:58:39;0;49	60918;8	47686;0;0;54;
$GPXUP;3649;06:58:40;0;49	60926;8	47702;0;0;54;
$GPXUP;3649;06:58:41;0;49	60936;8	47717;0;0;54;
$GPXUP;3649;06:58:42;0;49	60945;8	47732;0;0;54;
$GPXUP;3649;06:58:43;0;49	60955;8	47746;0;0;54;
$GPXUP;3649;06:58:44;0;49	60964;8	47762;0;0;52;
$GPXUP;3649;06:58:45;0;49	60974;8	47776;0;0;53;
$GPXUP;3649;06:58:46;0;49	60985;8	47789;0;0;55;
$GPXUP;3649;06:58:47;0;49	60996;8	47803;0;0;55;
$GPXUP;3649;06:58:48;0;49	61006;8	47816;0;0;54;
$GPXUP;3649;06:58:49;0;49	61017;8	47828;0;0;53;
$GPXUP;3649;06:58:50;0;49	61028;8	4784;0;0;53;
$GPXUP;3649;06:58:51;0;49	6104;8	47849;0;0;53;
$GPXUP;3649;06:58:52;0;49	61052;8	47856;0;0;51;
$GPXUP;3649;06:58:53;0;49	61064;8	47865;0;0;52;
$GPXUP;3649;06:58:54;0;49	61076;8	47874;0;0;51;
$GPXUP;3649;06:58:55;0;49	61086;8	47884;0;0;51;
$GPXUP;3649;06:58:56;0;49	61096;8	47896;0;0;50;
$GPXUP;3649;06:58:57;0;49	61106;8	47907;0;0;50;
$GPXUP;3649;06:58:58;0;49	61117;8	47916;0;0;49;
$GPXUP;3649;06:58:59;0;49	61128;8	47924;0;0;49;
$GPXUP;3649;06:59:00;0;49	6114;8	4793;0;0;49;
$GPXUP;3649;06:59:01;0;49	61152;8	47935;0;0;51;
$GPXUP;3649;06:59:02;0;49	61165;8	47937;0;0;49;
$GPXUP;3649;06:59:03;0;49	61177;8	47938;0;0;49;
$GPXUP;3649;06:59:04;0;49	6119;8	47937;0;0;49;
$GPXUP;3649;06:59:05;0;49	61203;8	47936;0;0;49;
$GPXUP;3649;06:59:06;0;49	61215;8	47934;0;0;50;
$GPXUP;3649;06:59:07;0;49	61227;8	47932;0;0;50;
$GPXUP;3649;06:59:08;0;49	61239;8	47929;0;0;49;
$GPXUP;3649;06:59:09;0;49	61252;8	47929;0;0;52;
$GPXUP;3649;06:59:10;0;49	61264;8	47933;0;0;51;
$GPXUP;3649;06:59:11;0;49	61277;8	47937;0;0;51;
$GPXUP;3649;06:59:12;0;49	6129;8	4794;0;0;52;
$GPXUP;3649;06:59:13;0;49	61302;8	47943;0;0;51;
$GPXUP;3649;06:59:14;0;49	61315;8	47947;0;0;52;
$GPXUP;3649;06:59:15;0;49	61328;8	47952;0;0;55;
$GPXUP;3649;06:59:16;0;49	6134;8	47958;0;0;54;
$GPXUP;3649;06:59:17;0;49	61354;8	47963;0;0;54;
$GPXUP;3649;06:59:18;0;49	61367;8	47966;0;0;53;
$GPXUP;3649;06:59:19;0;49	61379;8	47974;0;0;49;
$GPXUP;3649;06:59:20;0;49	6139;8	47986;0;0;51;
$GPXUP;3649;06:59:21;0;49	614;8	47998;0;0;52;
$GPXUP;3649;06:59:22;0;49	61411;8	48008;0;0;53;
$GPXUP;3649;06:59:23;0;49	61424;8	48013;0;0;53;
$GPXUP;3649;06:59:24;0;49	61437;8	48019;0;0;54;
$GPXUP;3649;06:59:25;0;49	61449;8	48028;0;0;52;
$GPXUP;3649;06:59:26;0;49	6146;8	48039;0;0;50;
$GPXUP;3649;06:59:27;0;49	6147;8	4805;0;0;48;
$GPXUP;3649;06:59:28;0;49	6148;8	4806;0;0;48;
$GPXUP;3649;06:59:29;0;49	6149;8	4807;0;0;49;
$GPXUP;3649;06:59:30;0;49	61501;8	4808;0;0;51;
$GPXUP;3649;06:59:31;0;49	61512;8	48091;0;0;52;
$GPXUP;3649;06:59:32;0;49	61524;8	48101;0;0;54;
$GPXUP;3649;06:59:33;0;49	61535;8	48113;0;0;56;
$GPXUP;3649;06:59:34;0;49	61545;8	48128;0;0;56;
$GPXUP;3649;06:59:35;0;49	61554;8	48145;0;0;57;
$GPXUP;3649;06:59:36;0;49	61564;8	4816;0;0;56;
$GPXUP;3649;06:59:37;0;49	61576;8	48172;0;0;55;
$GPXUP;3649;06:59:38;0;49	61587;8	48183;0;0;51;
$GPXUP;3649;06:59:39;0;49	61598;8	48192;0;0;50;
$GPXUP;3649;06:59:40;0;49	61609;8	48201;0;0;50;
$GPXUP;3649;06:59:41;0;49	6162;8	48209;0;0;47;
$GPXUP;3649;06:59:42;0;49	61631;8	48213;0;0;48;
$GPXUP;3649;06:59:43;0;49	61643;8	48215;0;0;47;
$GPXUP;3649;06:59:44;0;49	61655;8	48218;0;0;47;
$GPXUP;3649;06:59:45;0;49	61666;8	48221;0;0;47;
$GPXUP;3649;06:59:46;0;49	61678;8	48224;0;0;51;
$GPXUP;3649;06:59:47;0;49	61691;8	48222;0;0;56;
$GPXUP;3649;06:59:48;0;49	61704;8	48214;0;0;57;
$GPXUP;3649;06:59:49;0;49	61717;8	48204;0;0;57;
$GPXUP;3649;06:59:50;0;49	6173;8	48193;0;0;57;
$GPXUP;3649;06:59:51;0;49	61743;8	48182;0;0;59;
$GPXUP;3649;06:59:52;0;49	61757;8	48174;0;0;61;
$GPXUP;3649;06:59:53;0;49	61772;8	48173;0;0;54;
$GPXUP;3649;06:59:54;0;49	61785;8	48177;0;0;54;
$GPXUP;3649;06:59:55;0;49	61798;8	48182;0;0;54;
$GPXUP;3649;06:59:56;0;49	6181;8	48188;0;0;54;
$GPXUP;3649;06:59:57;0;49	61823;8	48193;0;0;53;
$GPXUP;3649;06:59:58;0;49	61836;8	48198;0;0;53;
$GPXUP;3649;06:59:59;0;49	61848;8	48203;0;0;51;
$GPXUP;3649;07:00:00;0;49	61861;8	48204;0;0;53;
$GPXUP;3649;07:00:01;0;49	61874;8	48205;0;0;53;
$GPXUP;3649;07:00:02;0;49	61887;8	48209;0;0;55;
$GPXUP;3649;07:00:03;0;49	61899;8	48217;0;0;55;
$GPXUP;3649;07:00:04;0;49	61913;8	48225;0;0;55;
$GPXUP;3649;07:00:05;0;49	61925;8	48232;0;0;54;
$GPXUP;3649;07:00:06;0;49	61938;8	4824;0;0;54;
$GPXUP;3649;07:00:07;0;49	61951;8	48248;0;0;53;
$GPXUP;3649;07:00:08;0;49	61963;8	48256;0;0;51;
$GPXUP;3649;07:00:09;0;49	61975;8	48262;0;0;51;
$GPXUP;3649;07:00:10;0;49	61987;8	48268;0;0;53;
$GPXUP;3649;07:00:11;0;49	61999;8	48274;0;0;52;
$GPXUP;3649;07:00:12;0;49	62012;8	48277;0;0;51;
$GPXUP;3649;07:00:13;0;49	62025;8	48281;0;0;50;
$GPXUP;3649;07:00:14;0;49	62037;8	48284;0;0;46;
$GPXUP;3649;07:00:15;0;49	62048;8	48284;0;0;48;
$GPXUP;3649;07:00:16;0;49	6206;8	48281;0;0;48;
$GPXUP;3649;07:00:17;0;49	62072;8	48277;0;0;48;
$GPXUP;3649;07:00:18;0;49	62083;8	48274;0;0;47;
$GPXUP;3649;07:00:19;0;49	62095;8	48273;0;0;46;
$GPXUP;3649;07:00:20;0;49	62106;8	48274;0;0;47;
$GPXUP;3649;07:00:21;0;49	62117;8	48278;0;0;48;
$GPXUP;3649;07:00:22;0;49	62129;8	48284;0;0;51;
$GPXUP;3649;07:00:23;0;49	62141;8	48292;0;0;52;
$GPXUP;3649;07:00:24;0;49	62152;8	48304;0;0;53;
$GPXUP;3649;07:00:25;0;49	62162;8	48317;0;0;53;
$GPXUP;3649;07:00:26;0;49	62171;8	48332;0;0;53;
$GPXUP;3649;07:00:27;0;49	62182;8	48346;0;0;58;
$GPXUP;3649;07:00:28;0;49	62194;8	48357;0;0;54;
$GPXUP;3649;07:00:29;0;49	62206;8	48366;0;0;53;
$GPXUP;3649;07:00:30;0;49	62219;8	48372;0;0;53;
$GPXUP;3649;07:00:31;0;49	62232;8	48377;0;0;54;
$GPXUP;3649;07:00:32;0;49	62246;8	48382;0;0;58;
$GPXUP;3649;07:00:33;0;49	6226;8	48387;0;0;61;
$GPXUP;3649;07:00:34;0;49	62276;8	48389;0;0;60;
$GPXUP;3649;07:00:35;0;49	62291;8	48387;0;0;59;
$GPXUP;3649;07:00:36;0;49	62306;8	48387;0;0;59;
$GPXUP;3649;07:00:37;0;49	6232;8	4839;0;0;56;
$GPXUP;3649;07:00:38;0;49	62334;8	48396;0;0;57;
$GPXUP;3649;07:00:39;0;49	62348;8	484;0;0;56;
$GPXUP;3649;07:00:40;0;49	62362;8	48402;0;0;57;
$GPXUP;3649;07:00:41;0;49	62376;8	48408;0;0;58;
$GPXUP;3649;07:00:42;0;49	62389;8	48419;0;0;58;
$GPXUP;3649;07:00:43;0;49	62402;8	48431;0;0;60;
$GPXUP;3649;07:00:44;0;49	62415;8	48443;0;0;61;
$GPXUP;3649;07:00:45;0;49	62426;8	48457;0;0;58;
$GPXUP;3649;07:00:46;0;49	62437;8	48474;0;0;60;
$GPXUP;3649;07:00:47;0;49	62446;8	48491;0;0;58;
$GPXUP;3649;07:00:48;0;49	62456;8	48508;0;0;57;
$GPXUP;3649;07:00:49;0;49	62466;8	48522;0;0;55;
$GPXUP;3649;07:00:50;0;49	62477;8	48535;0;0;53;
$GPXUP;3649;07:00:51;0;49	62488;8	48544;0;0;53;
$GPXUP;3649;07:00:52;0;49	625;8	48553;0;0;53;
$GPXUP;3649;07:00:53;0;49	62513;8	48562;0;0;52;
$GPXUP;3649;07:00:54;0;49	62524;8	4857;0;0;52;
$GPXUP;3649;07:00:55;0;49	62536;8	48579;0;0;51;
$GPXUP;3649;07:00:56;0;49	62547;8	48588;0;0;52;
$GPXUP;3649;07:00:57;0;49	62559;8	48594;0;0;53;
$GPXUP;3649;07:00:58;0;49	62572;8	48595;0;0;52;
$GPXUP;3649;07:00:59;0;49	62586;8	48592;0;0;54;
$GPXUP;3649;07:01:00;0;49	62599;8	48589;0;0;56;
$GPXUP;3649;07:01:01;0;49	62613;8	48588;0;0;52;
$GPXUP;3649;07:01:02;0;49	62626;8	4859;0;0;51;
$GPXUP;3649;07:01:03;0;49	62638;8	48592;0;0;50;
$GPXUP;3649;07:01:04;0;49	62651;8	48595;0;0;52;
$GPXUP;3649;07:01:05;0;49	62665;8	48598;0;0;53;
$GPXUP;3649;07:01:06;0;49	62678;8	48599;0;0;54;
$GPXUP;3649;07:01:07;0;49	62692;8	48596;0;0;52;
$GPXUP;3649;07:01:08;0;49	62704;8	48594;0;0;50;
$GPXUP;3649;07:01:09;0;49	62716;8	48598;0;0;50;
$GPXUP;3649;07:01:10;0;49	62727;8	48607;0;0;51;
$GPXUP;3649;07:01:11;0;49	62737;8	48618;0;0;52;
$GPXUP;3649;07:01:12;0;49	62748;8	4863;0;0;54;
$GPXUP;3649;07:01:13;0;49	62758;8	48644;0;0;55;
$GPXUP;3649;07:01:14;0;49	62769;8	48658;0;0;55;
$GPXUP;3649;07:01:15;0;49	62778;8	48675;0;0;56;
$GPXUP;3649;07:01:16;0;49	62788;8	48691;0;0;56;
$GPXUP;3649;07:01:17;0;49	62797;8	48707;0;0;55;
$GPXUP;3649;07:01:18;0;49	62805;8	48724;0;0;56;
$GPXUP;3649;07:01:19;0;49	62813;8	48742;0;0;54;
$GPXUP;3649;07:01:20;0;49	62821;8	48758;0;0;53;
$GPXUP;3649;07:01:21;0;49	6283;8	48773;0;0;52;
$GPXUP;3649;07:01:22;0;49	6284;8	48786;0;0;51;
$GPXUP;3649;07:01:23;0;49	6285;8	48796;0;0;51;
$GPXUP;3649;07:01:24;0;49	62861;8	48805;0;0;50;
$GPXUP;3649;07:01:25;0;49	62873;8	48813;0;0;52;
$GPXUP;3649;07:01:26;0;49	62886;8	48818;0;0;53;
$GPXUP;3649;07:01:27;0;49	62899;8	48822;0;0;54;
$GPXUP;3649;07:01:28;0;49	62912;8	48823;0;0;55;
$GPXUP;3649;07:01:29;0;49	62926;8	48828;0;0;57;
$GPXUP;3649;07:01:30;0;49	62939;8	48836;0;0;57;
$GPXUP;3649;07:01:31;0;49	62952;8	48846;0;0;56;
$GPXUP;3649;07:01:32;0;49	62964;8	48857;0;0;56;
$GPXUP;3649;07:01:33;0;49	62974;8	48871;0;0;56;
$GPXUP;3649;07:01:34;0;49	62983;8	48887;0;0;54;
$GPXUP;3649;07:01:35;0;49	62992;8	48902;0;0;53;
$GPXUP;3649;07:01:36;0;49	63002;8	48916;0;0;53;
$GPXUP;3649;07:01:37;0;49	6301;8	48931;0;0;53;
$GPXUP;3649;07:01:38;0;49	63016;8	48949;0;0;53;
$GPXUP;3649;07:01:39;0;49	63021;8	48968;0;0;53;
$GPXUP;3649;07:01:40;0;49	63024;8	48988;0;0;53;
$GPXUP;3649;07:01:41;0;49	63026;8	49008;0;0;56;
$GPXUP;3649;07:01:42;0;49	63028;8	4903;0;0;57;
$GPXUP;3649;07:01:43;0;49	63031;8	49051;0;0;54;
$GPXUP;3649;07:01:44;0;49	63037;8	49068;0;0;53;
$GPXUP;3649;07:01:45;0;49	63045;8	49084;0;0;53;
$GPXUP;3649;07:01:46;0;49	63054;8	491;0;0;55;
$GPXUP;3649;07:01:47;0;49	63064;8	49116;0;0;57;
$GPXUP;3649;07:01:48;0;49	63075;8	49131;0;0;56;
$GPXUP;3649;07:01:49;0;49	63085;8	49145;0;0;53;
$GPXUP;3649;07:01:50;0;49	63094;8	4916;0;0;51;
$GPXUP;3649;07:01:51;0;49	63101;8	49176;0;0;51;
$GPXUP;3649;07:01:52;0;49	6311;8	4919;0;0;51;
$GPXUP;3649;07:01:53;0;49	6312;8	49203;0;0;53;
$GPXUP;3649;07:01:54;0;49	63131;8	49216;0;0;53;
$GPXUP;3649;07:01:55;0;49	63141;8	49228;0;0;53;
$GPXUP;3649;07:01:56;0;49	63152;8	49238;0;0;51;
$GPXUP;3649;07:01:57;0;49	63163;8	49246;0;0;50;
$GPXUP;3649;07:01:58;0;49	63175;8	49252;0;0;51;
$GPXUP;3649;07:01:59;0;49	63187;8	49258;0;0;51;
$GPXUP;3649;07:02:00;0;49	632;8	4926;0;0;48;
$GPXUP;3649;07:02:01;0;49	63211;8	49258;0;0;50;
$GPXUP;3649;07:02:02;0;49	63223;8	49251;0;0;51;
$GPXUP;3649;07:02:03;0;49	63235;8	49244;0;0;51;
$GPXUP;3649;07:02:04;0;49	63247;8	49237;0;0;51;
$GPXUP;3649;07:02:05;0;49	63259;8	49228;0;0;51;
$GPXUP;3649;07:02:06;0;49	63271;8	49221;0;0;51;
$GPXUP;3649;07:02:07;0;49	63283;8	49216;0;0;51;
$GPXUP;3649;07:02:08;0;49	63296;8	49215;0;0;52;
$GPXUP;3649;07:02:09;0;49	63309;8	49216;0;0;52;
$GPXUP;3649;07:02:10;0;49	63322;8	4922;0;0;51;
$GPXUP;3649;07:02:11;0;49	63334;8	49226;0;0;50;
$GPXUP;3649;07:02:12;0;49	63346;8	49232;0;0;50;
$GPXUP;3649;07:02:13;0;49	63358;8	49234;0;0;53;
$GPXUP;3649;07:02:14;0;49	63371;8	49232;0;0;52;
$GPXUP;3649;07:02:15;0;49	63384;8	49227;0;0;52;
$GPXUP;3649;07:02:16;0;49	63396;8	49221;0;0;51;
$GPXUP;3649;07:02:17;0;49	63409;8	49218;0;0;52;
$GPXUP;3649;07:02:18;0;49	63422;8	49216;0;0;52;
$GPXUP;3649;07:02:19;0;49	63435;8	49213;0;0;55;
$GPXUP;3649;07:02:20;0;49	63449;8	49208;0;0;55;
$GPXUP;3649;07:02:21;0;49	63462;8	49205;0;0;53;
$GPXUP;3649;07:02:22;0;49	63475;8	49204;0;0;53;
$GPXUP;3649;07:02:23;0;49	63489;8	49202;0;0;52;
$GPXUP;3649;07:02:24;0;49	63502;8	49204;0;0;52;
$GPXUP;3649;07:02:25;0;49	63514;8	49208;0;0;52;
$GPXUP;3649;07:02:26;0;49	63527;8	49212;0;0;52;
$GPXUP;3649;07:02:27;0;49	63539;8	49217;0;0;52;
$GPXUP;3649;07:02:28;0;49	63551;8	49225;0;0;51;
$GPXUP;3649;07:02:29;0;49	63563;8	49232;0;0;52;
$GPXUP;3649;07:02:30;0;49	63574;8	49239;0;0;52;
$GPXUP;3649;07:02:31;0;49	63586;8	49248;0;0;51;
$GPXUP;3649;07:02:32;0;49	63596;8	49259;0;0;51;
$GPXUP;3649;07:02:33;0;49	63606;8	49273;0;0;51;
$GPXUP;3649;07:02:34;0;49	63616;8	49286;0;0;51;
$GPXUP;3649;07:02:35;0;49	63627;8	49296;0;0;52;
$GPXUP;3649;07:02:36;0;49	63639;8	49303;0;0;51;
$GPXUP;3649;07:02:37;0;49	63652;8	49306;0;0;51;
$GPXUP;3649;07:02:38;0;49	63665;8	49312;0;0;53;
$GPXUP;3649;07:02:39;0;49	63676;8	4932;0;0;51;
$GPXUP;3649;07:02:40;0;49	63688;8	4933;0;0;52;
$GPXUP;3649;07:02:41;0;49	63699;8	49341;0;0;54;
$GPXUP;3649;07:02:42;0;49	6371;8	49353;0;0;55;
$GPXUP;3649;07:02:43;0;49	63719;8	49368;0;0;56;
$GPXUP;3649;07:02:44;0;49	63728;8	49387;0;0;61;
$GPXUP;3649;07:02:45;0;49	63735;8	49408;0;0;63;
$GPXUP;3649;07:02:46;0;49	63743;8	4943;0;0;62;
$GPXUP;3649;07:02:47;0;49	63748;8	49452;0;0;58;
$GPXUP;3649;07:02:48;0;49	63751;8	49475;0;0;55;
$GPXUP;3649;07:02:49;0;49	63752;8	49497;0;0;56;
$GPXUP;3649;07:02:50;0;49	63756;8	49518;0;0;56;
$GPXUP;3649;07:02:51;0;49	63762;8	49537;0;0;57;
$GPXUP;3649;07:02:52;0;49	63768;8	49556;0;0;58;
$GPXUP;3649;07:02:53;0;49	63775;8	49576;0;0;58;
$GPXUP;3649;07:02:54;0;49	6378;8	49596;0;0;57;
$GPXUP;3649;07:02:55;0;49	63786;8	49616;0;0;54;
$GPXUP;3649;07:02:56;0;49	63792;8	49635;0;0;52;
$GPXUP;3649;07:02:57;0;49	638;8	49652;0;0;52;
$GPXUP;3649;07:02:58;0;49	63809;8	49666;0;0;53;
$GPXUP;3649;07:02:59;0;49	63818;8	4968;0;0;52;
$GPXUP;3649;07:03:00;0;49	63828;8	49692;0;0;52;
$GPXUP;3649;07:03:01;0;49	63839;8	49703;0;0;52;
$GPXUP;3649;07:03:02;0;49	6385;8	49713;0;0;52;
$GPXUP;3649;07:03:03;0;49	63861;8	49723;0;0;53;
$GPXUP;3649;07:03:04;0;49	63873;8	49732;0;0;53;
$GPXUP;3649;07:03:05;0;49	63885;8	49738;0;0;53;
$GPXUP;3649;07:03:06;0;49	63899;8	4974;0;0;53;
$GPXUP;3649;07:03:07;0;49	63912;8	49742;0;0;53;
$GPXUP;3649;07:03:08;0;49	63926;8	49744;0;0;53;
$GPXUP;3649;07:03:09;0;49	63939;8	49748;0;0;53;
$GPXUP;3649;07:03:10;0;49	63952;8	49753;0;0;53;
$GPXUP;3649;07:03:11;0;49	63965;8	49758;0;0;54;
$GPXUP;3649;07:03:12;0;49	63978;8	49765;0;0;54;
$GPXUP;3649;07:03:13;0;49	63989;8	49776;0;0;53;
$GPXUP;3649;07:03:14;0;49	63999;8	49789;0;0;53;
$GPXUP;3649;07:03:15;0;49	64008;8	49803;0;0;53;
$GPXUP;3649;07:03:16;0;49	64018;8	49817;0;0;53;
$GPXUP;3649;07:03:17;0;49	64027;8	49833;0;0;54;
$GPXUP;3649;07:03:18;0;49	64036;8	49849;0;0;56;
$GPXUP;3649;07:03:19;0;49	64044;8	49867;0;0;55;
$GPXUP;3649;07:03:20;0;49	64052;8	49885;0;0;56;
$GPXUP;3649;07:03:21;0;49	6406;8	49903;0;0;54;
$GPXUP;3649;07:03:22;0;49	64068;8	4992;0;0;55;
$GPXUP;3649;07:03:23;0;49	64075;8	49938;0;0;56;
$GPXUP;3649;07:03:24;0;49	64084;8	49955;0;0;57;
$GPXUP;3649;07:03:25;0;49	64094;8	49972;0;0;58;
$GPXUP;3649;07:03:26;0;49	64102;8	4999;0;0;58;
$GPXUP;3649;07:03:27;0;49	64111;8	50006;0;0;56;
$GPXUP;3649;07:03:28;0;49	64122;8	50019;0;0;55;
$GPXUP;3649;07:03:29;0;49	64135;8	5003;0;0;57;
$GPXUP;3649;07:03:30;0;49	64148;8	50037;0;0;59;
$GPXUP;3649;07:03:31;0;49	64163;8	50043;0;0;61;
$GPXUP;3649;07:03:32;0;49	64179;8	50047;0;0;61;
$GPXUP;3649;07:03:33;0;49	64194;8	50049;0;0;59;
$GPXUP;3649;07:03:34;0;49	64207;8	50053;0;0;55;
$GPXUP;3649;07:03:35;0;49	64219;8	50061;0;0;56;
$GPXUP;3649;07:03:36;0;49	64233;8	50067;0;0;58;
$GPXUP;3649;07:03:37;0;49	64248;8	50067;0;0;59;
$GPXUP;3649;07:03:38;0;49	64262;8	50067;0;0;59;
$GPXUP;3649;07:03:39;0;49	64277;8	50065;0;0;60;
$GPXUP;3649;07:03:40;0;49	64292;8	50068;0;0;58;
$GPXUP;3649;07:03:41;0;49	64306;8	50078;0;0;58;
$GPXUP;3649;07:03:42;0;49	64318;8	50089;0;0;57;
$GPXUP;3649;07:03:43;0;49	64331;8	50098;0;0;53;
$GPXUP;3649;07:03:44;0;49	64342;8	50106;0;0;53;
$GPXUP;3649;07:03:45;0;49	64354;8	50114;0;0;53;
$GPXUP;3649;07:03:46;0;49	64367;8	50124;0;0;53;
$GPXUP;3649;07:03:47;0;49	64378;8	50133;0;0;54;
$GPXUP;3649;07:03:48;0;49	64391;8	50142;0;0;55;
$GPXUP;3649;07:03:49;0;49	64402;8	50152;0;0;55;
$GPXUP;3649;07:03:50;0;49	64415;8	50163;0;0;55;
$GPXUP;3649;07:03:51;0;49	64426;8	50174;0;0;54;
$GPXUP;3649;07:03:52;0;49	64437;8	50188;0;0;56;
$GPXUP;3649;07:03:53;0;49	64446;8	50206;0;0;58;
$GPXUP;3649;07:03:54;0;49	64454;8	50225;0;0;58;
$GPXUP;3649;07:03:55;0;49	64464;8	5024;0;0;58;
$GPXUP;3649;07:03:56;0;49	64476;8	50252;0;0;58;
$GPXUP;3649;07:03:57;0;49	64489;8	50263;0;0;59;
$GPXUP;3649;07:03:58;0;49	64502;8	50273;0;0;59;
$GPXUP;3649;07:03:59;0;49	64516;8	5028;0;0;60;
$GPXUP;3649;07:04:00;0;49	64531;8	50286;0;0;57;
$GPXUP;3649;07:04:01;0;49	64545;8	5029;0;0;55;
$GPXUP;3649;07:04:02;0;49	64557;8	50294;0;0;48;
$GPXUP;3649;07:04:03;0;49	64568;8	50298;0;0;44;
$GPXUP;3649;07:04:04;0;49	64578;8	50306;0;0;47;
$GPXUP;3649;07:04:05;0;49	64588;8	50316;0;0;49;
$GPXUP;3649;07:04:06;0;49	64596;8	5033;0;0;50;
$GPXUP;3649;07:04:07;0;49	64607;8	50339;0;0;50;
$GPXUP;3649;07:04:08;0;49	64618;8	50346;0;0;51;
$GPXUP;3649;07:04:09;0;49	6463;8	50353;0;0;52;
$GPXUP;3649;07:04:10;0;49	64642;8	50361;0;0;53;
$GPXUP;3649;07:04:11;0;49	64654;8	5037;0;0;54;
$GPXUP;3649;07:04:12;0;49	64665;8	50383;0;0;56;
$GPXUP;3649;07:04:13;0;49	64676;8	50398;0;0;58;
$GPXUP;3649;07:04:14;0;49	64686;8	50415;0;0;58;
$GPXUP;3649;07:04:15;0;49	64695;8	50431;0;0;54;
$GPXUP;3649;07:04:16;0;49	64704;8	50448;0;0;53;
$GPXUP;3649;07:04:17;0;49	64712;8	50464;0;0;52;
$GPXUP;3649;07:04:18;0;49	64721;8	50479;0;0;53;
$GPXUP;3649;07:04:19;0;49	64731;8	50492;0;0;53;
$GPXUP;3649;07:04:20;0;49	64742;8	50502;0;0;53;
$GPXUP;3649;07:04:21;0;49	64754;8	50512;0;0;54;
$GPXUP;3649;07:04:22;0;49	64765;8	50523;0;0;55;
$GPXUP;3649;07:04:23;0;49	64777;8	50535;0;0;55;
$GPXUP;3649;07:04:24;0;49	64789;8	50545;0;0;54;
$GPXUP;3649;07:04:25;0;49	64802;8	50551;0;0;54;
$GPXUP;3649;07:04:26;0;49	64814;8	50558;0;0;54;
$GPXUP;3649;07:04:27;0;49	64826;8	50568;0;0;53;
$GPXUP;3649;07:04:28;0;49	64837;8	5058;0;0;54;
$GPXUP;3649;07:04:29;0;49	64848;8	50592;0;0;55;
$GPXUP;3649;07:04:30;0;49	6486;8	50604;0;0;54;
$GPXUP;3649;07:04:31;0;49	64872;8	50616;0;0;54;
$GPXUP;3649;07:04:32;0;49	64882;8	50629;0;0;54;
$GPXUP;3649;07:04:33;0;49	64893;8	50644;0;0;56;
$GPXUP;3649;07:04:34;0;49	64902;8	5066;0;0;57;
$GPXUP;3649;07:04:35;0;49	64912;8	50676;0;0;58;
$GPXUP;3649;07:04:36;0;49	64921;8	50693;0;0;58;
$GPXUP;3649;07:04:37;0;49	64932;8	50708;0;0;57;
$GPXUP;3649;07:04:38;0;49	64944;8	50718;0;0;54;
$GPXUP;3649;07:04:39;0;49	64956;8	50724;0;0;53;
$GPXUP;3649;07:04:40;0;49	6497;8	50728;0;0;53;
$GPXUP;3649;07:04:41;0;49	64982;8	50733;0;0;52;
$GPXUP;3649;07:04:42;0;49	64994;8	5074;0;0;53;
$GPXUP;3649;07:04:43;0;49	65006;8	5075;0;0;54;
$GPXUP;3649;07:04:44;0;49	65017;8	50761;0;0;55;
$GPXUP;3649;07:04:45;0;49	6503;8	5077;0;0;55;
$GPXUP;3649;07:04:46;0;49	65043;8	50778;0;0;56;
$GPXUP;3649;07:04:47;0;49	65057;8	50782;0;0;57;
$GPXUP;3649;07:04:48;0;49	65071;8	50789;0;0;56;
$GPXUP;3649;07:04:49;0;49	65082;8	50799;0;0;54;
$GPXUP;3649;07:04:50;0;49	65094;8	50811;0;0;53;
$GPXUP;3649;07:04:51;0;49	65104;8	50823;0;0;52;
$GPXUP;3649;07:04:52;0;49	65115;8	50833;0;0;51;
$GPXUP;3649;07:04:53;0;49	65127;8	50839;0;0;53;
$GPXUP;3649;07:04:54;0;49	6514;8	50841;0;0;51;
$GPXUP;3649;07:04:55;0;49	65153;8	50843;0;0;51;
$GPXUP;3649;07:04:56;0;49	65165;8	50846;0;0;52;
$GPXUP;3649;07:04:57;0;49	65177;8	5085;0;0;51;
$GPXUP;3649;07:04:58;0;49	6519;8	50855;0;0;49;
$GPXUP;3649;07:04:59;0;49	65201;8	50858;0;0;51;
$GPXUP;3649;07:05:00;0;49	65214;8	50864;0;0;53;
$GPXUP;3649;07:05:01;0;49	65227;8	50869;0;0;57;
$GPXUP;3649;07:05:02;0;49	65241;8	50872;0;0;57;
$GPXUP;3649;07:05:03;0;49	65256;8	50876;0;0;58;
$GPXUP;3649;07:05:04;0;49	6527;8	50882;0;0;57;
$GPXUP;3649;07:05:05;0;49	65284;8	50888;0;0;57;
$GPXUP;3649;07:05:06;0;49	65297;8	50896;0;0;57;
$GPXUP;3649;07:05:07;0;49	6531;8	50902;0;0;56;
$GPXUP;3649;07:05:08;0;49	65324;8	50907;0;0;58;
$GPXUP;3649;07:05:09;0;49	65338;8	50911;0;0;58;
$GPXUP;3649;07:05:10;0;49	65353;8	50914;0;0;59;
$GPXUP;3649;07:05:11;0;49	65368;8	50917;0;0;57;
$GPXUP;3649;07:05:12;0;49	65382;8	5092;0;0;57;
$GPXUP;3649;07:05:13;0;49	65396;8	50923;0;0;56;
$GPXUP;3649;07:05:14;0;49	6541;8	50926;0;0;55;
$GPXUP;3649;07:05:15;0;49	65424;8	50928;0;0;55;
$GPXUP;3649;07:05:16;0;49	65437;8	50929;0;0;54;
$GPXUP;3649;07:05:17;0;49	6545;8	50933;0;0;51;
$GPXUP;3649;07:05:18;0;49	65462;8	5094;0;0;53;
$GPXUP;3649;07:05:19;0;49	65474;8	5095;0;0;55;
$GPXUP;3649;07:05:20;0;49	65485;8	5096;0;0;54;
$GPXUP;3649;07:05:21;0;49	65497;8	50972;0;0;53;
$GPXUP;3649;07:05:22;0;49	65509;8	50982;0;0;54;
$GPXUP;3649;07:05:23;0;49	65521;8	50992;0;0;53;
$GPXUP;3649;07:05:24;0;49	65533;8	51;0;0;54;
$GPXUP;3649;07:05:25;0;49	65546;8	51006;0;0;54;
$GPXUP;3649;07:05:26;0;49	65559;8	5101;0;0;55;
$GPXUP;3649;07:05:27;0;49	65573;8	51012;0;0;54;
$GPXUP;3649;07:05:28;0;49	65586;8	51014;0;0;53;
$GPXUP;3649;07:05:29;0;49	65599;8	51018;0;0;54;
$GPXUP;3649;07:05:30;0;49	65611;8	51025;0;0;51;
$GPXUP;3649;07:05:31;0;49	65623;8	51034;0;0;51;
$GPXUP;3649;07:05:32;0;49	65633;8	51046;0;0;50;
$GPXUP;3649;07:05:33;0;49	65642;8	51059;0;0;51;
$GPXUP;3649;07:05:34;0;49	65652;8	51073;0;0;51;
$GPXUP;3649;07:05:35;0;49	65661;8	51086;0;0;53;
$GPXUP;3649;07:05:36;0;49	65671;8	51101;0;0;54;
$GPXUP;3649;07:05:37;0;49	65681;8	51116;0;0;55;
$GPXUP;3649;07:05:38;0;49	65692;8	5113;0;0;55;
$GPXUP;3649;07:05:39;0;49	65701;8	51145;0;0;52;
$GPXUP;3649;07:05:40;0;49	65709;8	5116;0;0;52;
$GPXUP;3649;07:05:41;0;49	65719;8	51174;0;0;56;
$GPXUP;3649;07:05:42;0;49	65731;8	51185;0;0;57;
$GPXUP;3649;07:05:43;0;49	65743;8	51196;0;0;56;
$GPXUP;3649;07:05:44;0;49	65756;8	51204;0;0;57;
$GPXUP;3649;07:05:45;0;49	6577;8	51212;0;0;58;
$GPXUP;3649;07:05:46;0;49	65784;8	51219;0;0;59;
$GPXUP;3649;07:05:47;0;49	65798;8	51228;0;0;59;
$GPXUP;3649;07:05:48;0;49	65812;8	51234;0;0;58;
$GPXUP;3649;07:05:49;0;49	65826;8	51238;0;0;60;
$GPXUP;3649;07:05:50;0;49	6584;8	51242;0;0;61;
$GPXUP;3649;07:05:51;0;49	65856;8	51245;0;0;59;
$GPXUP;3649;07:05:52;0;49	65871;8	51245;0;0;59;
$GPXUP;3649;07:05:53;0;49	65885;8	51244;0;0;58;
$GPXUP;3649;07:05:54;0;49	659;8	51245;0;0;55;
$GPXUP;3649;07:05:55;0;49	65913;8	51251;0;0;56;
$GPXUP;3649;07:05:56;0;49	65926;8	5126;0;0;56;
$GPXUP;3649;07:05:57;0;49	65938;8	5127;0;0;57;
$GPXUP;3649;07:05:58;0;49	65951;8	51279;0;0;56;
$GPXUP;3649;07:05:59;0;49	65962;8	51289;0;0;53;
$GPXUP;3649;07:06:00;0;49	65974;8	513;0;0;52;
$GPXUP;3649;07:06:01;0;49	65986;8	5131;0;0;51;
$GPXUP;3649;07:06:02;0;49	65997;8	51315;0;0;50;
$GPXUP;3649;07:06:03;0;49	6601;8	51317;0;0;49;
$GPXUP;3649;07:06:04;0;49	66022;8	51319;0;0;52;
$GPXUP;3649;07:06:05;0;49	66036;8	5132;0;0;52;
$GPXUP;3649;07:06:06;0;49	66049;8	51322;0;0;52;
$GPXUP;3649;07:06:07;0;49	66062;8	51324;0;0;52;
$GPXUP;3649;07:06:08;0;49	66074;8	51327;0;0;52;
$GPXUP;3649;07:06:09;0;49	66088;8	51329;0;0;52;
$GPXUP;3649;07:06:10;0;49	661;8	51331;0;0;52;
$GPXUP;3649;07:06:11;0;49	66113;8	51336;0;0;54;
$GPXUP;3649;07:06:12;0;49	66126;8	51341;0;0;54;
$GPXUP;3649;07:06:13;0;49	66139;8	51346;0;0;57;
$GPXUP;3649;07:06:14;0;49	66152;8	51353;0;0;55;
$GPXUP;3649;07:06:15;0;49	66164;8	51363;0;0;54;
$GPXUP;3649;07:06:16;0;49	66175;8	51376;0;0;54;
$GPXUP;3649;07:06:17;0;49	66185;8	51391;0;0;56;
$GPXUP;3649;07:06:18;0;49	66194;8	51407;0;0;56;
$GPXUP;3649;07:06:19;0;49	66203;8	51424;0;0;55;
$GPXUP;3649;07:06:20;0;49	66213;8	5144;0;0;56;
$GPXUP;3649;07:06:21;0;49	66224;8	51451;0;0;56;
$GPXUP;3649;07:06:22;0;49	66236;8	5146;0;0;57;
$GPXUP;3649;07:06:23;0;49	6625;8	51469;0;0;58;
$GPXUP;3649;07:06:24;0;49	66263;8	51478;0;0;59;
$GPXUP;3649;07:06:25;0;49	66276;8	5149;0;0;56;
$GPXUP;3649;07:06:26;0;49	66287;8	51504;0;0;55;
$GPXUP;3649;07:06:27;0;49	66297;8	51517;0;0;52;
$GPXUP;3649;07:06:28;0;49	66306;8	51531;0;0;51;
$GPXUP;3649;07:06:29;0;49	66315;8	51545;0;0;52;
$GPXUP;3649;07:06:30;0;49	66324;8	51559;0;0;52;
$GPXUP;3649;07:06:31;0;49	66334;8	51572;0;0;55;
$GPXUP;3649;07:06:32;0;49	66345;8	51584;0;0;56;
$GPXUP;3649;07:06:33;0;49	66358;8	51595;0;0;56;
$GPXUP;3649;07:06:34;0;49	6637;8	51606;0;0;56;
$GPXUP;3649;07:06:35;0;49	66382;8	51616;0;0;56;
$GPXUP;3649;07:06:36;0;49	66393;8	51628;0;0;55;
$GPXUP;3649;07:06:37;0;49	66406;8	51637;0;0;56;
$GPXUP;3649;07:06:38;0;49	66419;8	51644;0;0;56;
$GPXUP;3649;07:06:39;0;49	66433;8	51648;0;0;55;
$GPXUP;3649;07:06:40;0;49	66447;8	5165;0;0;53;
$GPXUP;3649;07:06:41;0;49	66461;8	5165;0;0;55;
$GPXUP;3649;07:06:42;0;49	66475;8	51651;0;0;57;
$GPXUP;3649;07:06:43;0;49	6649;8	51652;0;0;55;
$GPXUP;3649;07:06:44;0;49	66503;8	51653;0;0;55;
$GPXUP;3649;07:06:45;0;49	66515;8	51659;0;0;53;
$GPXUP;3649;07:06:46;0;49	66527;8	51669;0;0;57;
$GPXUP;3649;07:06:47;0;49	66539;8	51682;0;0;58;
$GPXUP;3649;07:06:48;0;49	6655;8	51696;0;0;57;
$GPXUP;3649;07:06:49;0;49	66561;8	51711;0;0;58;
$GPXUP;3649;07:06:50;0;49	66572;8	51726;0;0;59;
$GPXUP;3649;07:06:51;0;49	66582;8	51743;0;0;59;
$GPXUP;3649;07:06:52;0;49	66592;8	5176;0;0;59;
$GPXUP;3649;07:06:53;0;49	66601;8	51779;0;0;56;
$GPXUP;3649;07:06:54;0;49	6661;8	51794;0;0;55;
$GPXUP;3649;07:06:55;0;49	6662;8	51809;0;0;52;
$GPXUP;3649;07:06:56;0;49	6663;8	51821;0;0;51;
$GPXUP;3649;07:06:57;0;49	6664;8	51833;0;0;51;
$GPXUP;3649;07:06:58;0;49	6665;8	51846;0;0;53;
$GPXUP;3649;07:06:59;0;49	66661;8	5186;0;0;55;
$GPXUP;3649;07:07:00;0;49	66671;8	51874;0;0;57;
$GPXUP;3649;07:07:01;0;49	66682;8	51889;0;0;57;
$GPXUP;3649;07:07:02;0;49	66693;8	51904;0;0;55;
$GPXUP;3649;07:07:03;0;49	66704;8	51917;0;0;52;
$GPXUP;3649;07:07:04;0;49	66714;8	51927;0;0;50;
$GPXUP;3649;07:07:05;0;49	66725;8	51935;0;0;49;
$GPXUP;3649;07:07:06;0;49	66736;8	51941;0;0;49;
$GPXUP;3649;07:07:07;0;49	66747;8	51949;0;0;50;
$GPXUP;3649;07:07:08;0;49	66759;8	51958;0;0;53;
$GPXUP;3649;07:07:09;0;49	66771;8	51964;0;0;53;
$GPXUP;3649;07:07:10;0;49	66784;8	51972;0;0;53;
$GPXUP;3649;07:07:11;0;49	66796;8	5198;0;0;51;
$GPXUP;3649;07:07:12;0;49	66806;8	51991;0;0;51;
$GPXUP;3649;07:07:13;0;49	66816;8	52004;0;0;51;
$GPXUP;3649;07:07:14;0;49	66825;8	52018;0;0;52;
$GPXUP;3649;07:07:15;0;49	66835;8	52032;0;0;55;
$GPXUP;3649;07:07:16;0;49	66846;8	52042;0;0;55;
$GPXUP;3649;07:07:17;0;49	6686;8	52048;0;0;53;
$GPXUP;3649;07:07:18;0;49	66873;8	52054;0;0;54;
$GPXUP;3649;07:07:19;0;49	66885;8	52061;0;0;53;
$GPXUP;3649;07:07:20;0;49	66897;8	52067;0;0;51;
$GPXUP;3649;07:07:21;0;49	66909;8	52073;0;0;53;
$GPXUP;3649;07:07:22;0;49	66921;8	5208;0;0;52;
$GPXUP;3649;07:07:23;0;49	66933;8	52089;0;0;53;
$GPXUP;3649;07:07:24;0;49	66945;8	521;0;0;54;
$GPXUP;3649;07:07:25;0;49	66957;8	52111;0;0;54;
$GPXUP;3649;07:07:26;0;49	66968;8	52122;0;0;55;
$GPXUP;3649;07:07:27;0;49	6698;8	52133;0;0;54;
$GPXUP;3649;07:07:28;0;49	66991;8	52145;0;0;54;
$GPXUP;3649;07:07:29;0;49	67002;8	52157;0;0;53;
$GPXUP;3649;07:07:30;0;49	67012;8	5217;0;0;54;
$GPXUP;3649;07:07:31;0;49	67022;8	52184;0;0;56;
$GPXUP;3649;07:07:32;0;49	67033;8	52198;0;0;55;
$GPXUP;3649;07:07:33;0;49	67044;8	52208;0;0;54;
$GPXUP;3649;07:07:34;0;49	67058;8	52214;0;0;55;
$GPXUP;3649;07:07:35;0;49	67071;8	5222;0;0;55;
$GPXUP;3649;07:07:36;0;49	67084;8	52225;0;0;55;
$GPXUP;3649;07:07:37;0;49	67097;8	52231;0;0;54;
$GPXUP;3649;07:07:38;0;49	6711;8	52238;0;0;53;
$GPXUP;3649;07:07:39;0;49	67122;8	52243;0;0;50;
$GPXUP;3649;07:07:40;0;49	67134;8	52246;0;0;51;
$GPXUP;3649;07:07:41;0;49	67146;8	52251;0;0;50;
$GPXUP;3649;07:07:42;0;49	67158;8	52257;0;0;50;
$GPXUP;3649;07:07:43;0;49	67171;8	52261;0;0;48;
$GPXUP;3649;07:07:44;0;49	67183;8	5226;0;0;50;
$GPXUP;3649;07:07:45;0;49	67195;8	52256;0;0;52;
$GPXUP;3649;07:07:46;0;49	67207;8	52249;0;0;53;
$GPXUP;3649;07:07:47;0;49	6722;8	52241;0;0;54;
$GPXUP;3649;07:07:48;0;49	67233;8	52232;0;0;55;
$GPXUP;3649;07:07:49;0;49	67245;8	52221;0;0;55;
$GPXUP;3649;07:07:50;0;49	67257;8	52214;0;0;55;
$GPXUP;3649;07:07:51;0;49	6727;8	52208;0;0;56;
$GPXUP;3649;07:07:52;0;49	67284;8	52207;0;0;55;
$GPXUP;3649;07:07:53;0;49	67298;8	52209;0;0;54;
$GPXUP;3649;07:07:54;0;49	67311;8	52214;0;0;52;
$GPXUP;3649;07:07:55;0;49	67323;8	52222;0;0;53;
$GPXUP;3649;07:07:56;0;49	67335;8	52231;0;0;55;
$GPXUP;3649;07:07:57;0;49	67348;8	5224;0;0;54;
$GPXUP;3649;07:07:58;0;49	67361;8	52246;0;0;56;
$GPXUP;3649;07:07:59;0;49	67375;8	52248;0;0;54;
$GPXUP;3649;07:08:00;0;49	67388;8	5225;0;0;49;
$GPXUP;3649;07:08:01;0;49	674;8	52255;0;0;48;
$GPXUP;3649;07:08:02;0;49	67411;8	52261;0;0;49;
$GPXUP;3649;07:08:03;0;49	67422;8	52269;0;0;50;
$GPXUP;3649;07:08:04;0;49	67432;8	5228;0;0;50;
$GPXUP;3649;07:08:05;0;49	67443;8	52291;0;0;50;
$GPXUP;3649;07:08:06;0;49	67454;8	52302;0;0;52;
$GPXUP;3649;07:08:07;0;49	67465;8	52313;0;0;52;
$GPXUP;3649;07:08:08;0;49	67476;8	52323;0;0;53;
$GPXUP;3649;07:08:09;0;49	67487;8	52335;0;0;56;
$GPXUP;3649;07:08:10;0;49	67499;8	52348;0;0;58;
$GPXUP;3649;07:08:11;0;49	67512;8	52359;0;0;60;
$GPXUP;3649;07:08:12;0;49	67525;8	52367;0;0;58;
$GPXUP;3649;07:08:13;0;49	67539;8	52373;0;0;58;
$GPXUP;3649;07:08:14;0;49	67554;8	52378;0;0;57;
$GPXUP;3649;07:08:15;0;49	67568;8	52382;0;0;56;
$GPXUP;3649;07:08:16;0;49	67581;8	52389;0;0;57;
$GPXUP;3649;07:08:17;0;49	67595;8	52396;0;0;59;
$GPXUP;3649;07:08:18;0;49	6761;8	52398;0;0;60;
$GPXUP;3649;07:08:19;0;49	67625;8	52394;0;0;61;
$GPXUP;3649;07:08:20;0;49	6764;8	52389;0;0;61;
$GPXUP;3649;07:08:21;0;49	67655;8	52385;0;0;62;
$GPXUP;3649;07:08:22;0;49	6767;8	52379;0;0;63;
$GPXUP;3649;07:08:23;0;49	67686;8	52373;0;0;62;
$GPXUP;3649;07:08:24;0;49	67701;8	5237;0;0;62;
$GPXUP;3649;07:08:25;0;49	67716;8	5237;0;0;63;
$GPXUP;3649;07:08:26;0;49	67731;8	52376;0;0;61;
$GPXUP;3649;07:08:27;0;49	67744;8	52386;0;0;59;
$GPXUP;3649;07:08:28;0;49	67758;8	52395;0;0;59;
$GPXUP;3649;07:08:29;0;49	67771;8	52407;0;0;58;
$GPXUP;3649;07:08:30;0;49	67783;8	52418;0;0;57;
$GPXUP;3649;07:08:31;0;49	67795;8	52428;0;0;56;
$GPXUP;3649;07:08:32;0;49	67807;8	52438;0;0;54;
$GPXUP;3649;07:08:33;0;49	67819;8	52446;0;0;53;
$GPXUP;3649;07:08:34;0;49	6783;8	52457;0;0;51;
$GPXUP;3649;07:08:35;0;49	67841;8	52469;0;0;52;
$GPXUP;3649;07:08:36;0;49	67853;8	52478;0;0;55;
$GPXUP;3649;07:08:37;0;49	67866;8	52485;0;0;56;
$GPXUP;3649;07:08:38;0;49	6788;8	52491;0;0;55;
$GPXUP;3649;07:08:39;0;49	67892;8	52496;0;0;54;
$GPXUP;3649;07:08:40;0;49	67905;8	52502;0;0;54;
$GPXUP;3649;07:08:41;0;49	67918;8	52508;0;0;53;
$GPXUP;3649;07:08:42;0;49	6793;8	52512;0;0;53;
$GPXUP;3649;07:08:43;0;49	67944;8	52515;0;0;53;
$GPXUP;3649;07:08:44;0;49	67957;8	52516;0;0;54;
$GPXUP;3649;07:08:45;0;49	67971;8	52517;0;0;54;
$GPXUP;3649;07:08:46;0;49	67984;8	52518;0;0;53;
$GPXUP;3649;07:08:47;0;49	67997;8	52522;0;0;54;
$GPXUP;3649;07:08:48;0;49	6801;8	52528;0;0;54;
$GPXUP;3649;07:08:49;0;49	68022;8	52536;0;0;54;
$GPXUP;3649;07:08:50;0;49	68035;8	52544;0;0;54;
$GPXUP;3649;07:08:51;0;49	68048;8	52553;0;0;52;
$GPXUP;3649;07:08:52;0;49	6806;8	52561;0;0;53;
$GPXUP;3649;07:08:53;0;49	68072;8	52566;0;0;53;
$GPXUP;3649;07:08:54;0;49	68085;8	52567;0;0;52;
$GPXUP;3649;07:08:55;0;49	68098;8	52566;0;0;51;
$GPXUP;3649;07:08:56;0;49	6811;8	52562;0;0;50;
$GPXUP;3649;07:08:57;0;49	68122;8	52557;0;0;52;
$GPXUP;3649;07:08:58;0;49	68135;8	52551;0;0;52;
$GPXUP;3649;07:08:59;0;49	68147;8	52543;0;0;53;
$GPXUP;3649;07:09:00;0;49	6816;8	52537;0;0;55;
$GPXUP;3649;07:09:01;0;49	68173;8	52533;0;0;54;
$GPXUP;3649;07:09:02;0;49	68188;8	52533;0;0;56;
$GPXUP;3649;07:09:03;0;49	68202;8	52536;0;0;57;
$GPXUP;3649;07:09:04;0;49	68216;8	5254;0;0;58;
$GPXUP;3649;07:09:05;0;49	68231;8	52542;0;0;57;
$GPXUP;3649;07:09:06;0;49	68245;8	52542;0;0;55;
$GPXUP;3649;07:09:07;0;49	68258;8	5254;0;0;54;
$GPXUP;3649;07:09:08;0;49	68272;8	52535;0;0;55;
$GPXUP;3649;07:09:09;0;49	68285;8	52528;0;0;56;
$GPXUP;3649;07:09:10;0;49	68298;8	52524;0;0;55;
$GPXUP;3649;07:09:11;0;49	68312;8	52523;0;0;55;
$GPXUP;3649;07:09:12;0;49	68326;8	52525;0;0;57;
$GPXUP;3649;07:09:13;0;49	6834;8	5253;0;0;57;
$GPXUP;3649;07:09:14;0;49	68354;8	52533;0;0;58;
$GPXUP;3649;07:09:15;0;49	68369;8	52536;0;0;57;
$GPXUP;3649;07:09:16;0;49	68383;8	52539;0;0;58;
$GPXUP;3649;07:09:17;0;49	68397;8	52544;0;0;54;
$GPXUP;3649;07:09:18;0;49	68409;8	52551;0;0;53;
$GPXUP;3649;07:09:19;0;49	68421;8	5256;0;0;54;
$GPXUP;3649;07:09:20;0;49	68434;8	5257;0;0;56;
$GPXUP;3649;07:09:21;0;49	68446;8	52579;0;0;55;
$GPXUP;3649;07:09:22;0;49	68458;8	5259;0;0;57;
$GPXUP;3649;07:09:23;0;49	68471;8	526;0;0;55;
$GPXUP;3649;07:09:24;0;49	68483;8	52611;0;0;55;
$GPXUP;3649;07:09:25;0;49	68496;8	52621;0;0;57;
$GPXUP;3649;07:09:26;0;49	68509;8	52629;0;0;56;
$GPXUP;3649;07:09:27;0;49	68522;8	52636;0;0;56;
$GPXUP;3649;07:09:28;0;49	68535;8	52642;0;0;56;
$GPXUP;3649;07:09:29;0;49	68549;8	52646;0;0;55;
$GPXUP;3649;07:09:30;0;49	68563;8	52649;0;0;55;
$GPXUP;3649;07:09:31;0;49	68576;8	5265;0;0;55;
$GPXUP;3649;07:09:32;0;49	6859;8	5265;0;0;54;
$GPXUP;3649;07:09:33;0;49	68603;8	5265;0;0;53;
$GPXUP;3649;07:09:34;0;49	68616;8	52649;0;0;53;
$GPXUP;3649;07:09:35;0;49	68629;8	52648;0;0;53;
$GPXUP;3649;07:09:36;0;49	68642;8	52645;0;0;53;
$GPXUP;3649;07:09:37;0;49	68654;8	52644;0;0;51;
$GPXUP;3649;07:09:38;0;49	68666;8	52645;0;0;52;
$GPXUP;3649;07:09:39;0;49	68679;8	52647;0;0;53;
$GPXUP;3649;07:09:40;0;49	68693;8	52648;0;0;54;
$GPXUP;3649;07:09:41;0;49	68707;8	52645;0;0;56;
$GPXUP;3649;07:09:42;0;49	6872;8	52642;0;0;55;
$GPXUP;3649;07:09:43;0;49	68734;8	52639;0;0;56;
$GPXUP;3649;07:09:44;0;49	68748;8	52639;0;0;56;
$GPXUP;3649;07:09:45;0;49	68763;8	52639;0;0;56;
$GPXUP;3649;07:09:46;0;49	68776;8	52642;0;0;54;
$GPXUP;3649;07:09:47;0;49	68789;8	52647;0;0;54;
$GPXUP;3649;07:09:48;0;49	68802;8	52654;0;0;53;
$GPXUP;3649;07:09:49;0;49	68814;8	52662;0;0;53;
$GPXUP;3649;07:09:50;0;49	68826;8	5267;0;0;51;
$GPXUP;3649;07:09:51;0;49	68838;8	52677;0;0;50;
$GPXUP;3649;07:09:52;0;49	68849;8	52683;0;0;49;
$GPXUP;3649;07:09:53;0;49	68861;8	5269;0;0;49;
$GPXUP;3649;07:09:54;0;49	68873;8	52696;0;0;51;
$GPXUP;3649;07:09:55;0;49	68885;8	52704;0;0;54;
$GPXUP;3649;07:09:56;0;49	68897;8	52711;0;0;52;
$GPXUP;3649;07:09:57;0;49	6891;8	52715;0;0;51;
$GPXUP;3649;07:09:58;0;49	68923;8	52715;0;0;51;
$GPXUP;3649;07:09:59;0;49	68936;8	52713;0;0;51;
$GPXUP;3649;07:10:00;0;49	68949;8	5271;0;0;52;
$GPXUP;3649;07:10:01;0;49	68962;8	52706;0;0;52;
$GPXUP;3649;07:10:02;0;49	68975;8	52706;0;0;52;
$GPXUP;3649;07:10:03;0;49	68989;8	52709;0;0;56;
$GPXUP;3649;07:10:04;0;49	69002;8	52715;0;0;55;
$GPXUP;3649;07:10:05;0;49	69014;8	52724;0;0;54;
$GPXUP;3649;07:10:06;0;49	69026;8	52735;0;0;54;
$GPXUP;3649;07:10:07;0;49	69038;8	52746;0;0;55;
$GPXUP;3649;07:10:08;0;49	6905;8	52756;0;0;56;
$GPXUP;3649;07:10:09;0;49	69062;8	52768;0;0;56;
[truncated: 11,664 more rows]
