# Supplementary material for: Pigeon Navigation: Different Routes Lead to Frankfurt
Source: PLoS One. 2014 Nov 12;9(11):e112439. doi: 10.1371/journal.pone.0112439 (PMC4229201; doi:10.1371/journal.pone.0112439)
Supplement: File S4 — Files containing the original track data and a ‘Read me’ explaining the data format. (ZIP) [file pone.0112439.s004.zip › S-LH/090818xup08_789.log]

$GPXUP;3649;06:12:03;0;49	60986;8	47008;0;0;0;
$GPXUP;3649;06:12:04;0;49	60985;8	47008;0;0;5;
$GPXUP;3649;06:12:05;0;49	60984;8	47002;0;0;15;
$GPXUP;3649;06:12:06;0;49	60978;8	46986;0;0;35;
$GPXUP;3649;06:12:07;0;49	6097;8	46971;0;0;40;
$GPXUP;3649;06:12:08;0;49	6096;8	46962;0;0;40;
$GPXUP;3649;06:12:09;0;49	60947;8	46957;0;0;46;
$GPXUP;3649;06:12:10;0;49	60934;8	46954;0;0;47;
$GPXUP;3649;06:12:11;0;49	60922;8	46949;0;0;48;
$GPXUP;3649;06:12:12;0;49	60909;8	46944;0;0;50;
$GPXUP;3649;06:12:13;0;49	60896;8	4694;0;0;55;
$GPXUP;3649;06:12:14;0;49	60882;8	46938;0;0;55;
$GPXUP;3649;06:12:15;0;49	60867;8	46935;0;0;57;
$GPXUP;3649;06:12:16;0;49	60853;8	4693;0;0;57;
$GPXUP;3649;06:12:17;0;49	60839;8	46924;0;0;58;
$GPXUP;3649;06:12:18;0;49	60825;8	46918;0;0;55;
$GPXUP;3649;06:12:19;0;49	60811;8	46913;0;0;56;
$GPXUP;3649;06:12:20;0;49	60797;8	46908;0;0;55;
$GPXUP;3649;06:12:21;0;49	60783;8	46903;0;0;58;
$GPXUP;3649;06:12:22;0;49	60768;8	46901;0;0;61;
$GPXUP;3649;06:12:23;0;49	60753;8	46901;0;0;61;
$GPXUP;3649;06:12:24;0;49	60737;8	46901;0;0;60;
$GPXUP;3649;06:12:25;0;49	60722;8	469;0;0;60;
$GPXUP;3649;06:12:26;0;49	60707;8	469;0;0;60;
$GPXUP;3649;06:12:27;0;49	60692;8	46899;0;0;60;
$GPXUP;3649;06:12:28;0;49	60677;8	46896;0;0;59;
$GPXUP;3649;06:12:29;0;49	60663;8	4689;0;0;57;
$GPXUP;3649;06:12:30;0;49	60649;8	46883;0;0;58;
$GPXUP;3649;06:12:31;0;49	60635;8	46876;0;0;58;
$GPXUP;3649;06:12:32;0;49	60622;8	4687;0;0;56;
$GPXUP;3649;06:12:33;0;49	6061;8	4686;0;0;53;
$GPXUP;3649;06:12:34;0;49	60598;8	46849;0;0;54;
$GPXUP;3649;06:12:35;0;49	60587;8	46837;0;0;53;
$GPXUP;3649;06:12:36;0;49	60576;8	46827;0;0;53;
$GPXUP;3649;06:12:37;0;49	60564;8	46818;0;0;55;
$GPXUP;3649;06:12:38;0;49	6055;8	4681;0;0;58;
$GPXUP;3649;06:12:39;0;49	60537;8	46801;0;0;58;
$GPXUP;3649;06:12:40;0;49	60524;8	46796;0;0;53;
$GPXUP;3649;06:12:41;0;49	6051;8	468;0;0;54;
$GPXUP;3649;06:12:42;0;49	60497;8	46814;0;0;57;
$GPXUP;3649;06:12:43;0;49	60487;8	46831;0;0;56;
$GPXUP;3649;06:12:44;0;49	60482;8	46854;0;0;56;
$GPXUP;3649;06:12:45;0;49	60483;8	46877;0;0;52;
$GPXUP;3649;06:12:46;0;49	60493;8	46896;0;0;52;
$GPXUP;3649;06:12:47;0;49	60506;8	46908;0;0;47;
$GPXUP;3649;06:12:48;0;49	60522;8	46908;0;0;48;
$GPXUP;3649;06:12:49;0;49	60536;8	46899;0;0;47;
$GPXUP;3649;06:12:50;0;49	60546;8	46883;0;0;45;
$GPXUP;3649;06:12:51;0;49	60551;8	46864;0;0;44;
$GPXUP;3649;06:12:52;0;49	60552;8	46842;0;0;49;
$GPXUP;3649;06:12:53;0;49	60549;8	46819;0;0;53;
$GPXUP;3649;06:12:54;0;49	6054;8	46799;0;0;57;
$GPXUP;3649;06:12:55;0;49	60531;8	46781;0;0;57;
$GPXUP;3649;06:12:56;0;49	60521;8	46763;0;0;57;
$GPXUP;3649;06:12:57;0;49	60512;8	46746;0;0;56;
$GPXUP;3649;06:12:58;0;49	60504;8	46729;0;0;54;
$GPXUP;3649;06:12:59;0;49	60499;8	4671;0;0;53;
$GPXUP;3649;06:13:00;0;49	60496;8	4669;0;0;51;
$GPXUP;3649;06:13:01;0;49	60495;8	4667;0;0;52;
$GPXUP;3649;06:13:02;0;49	60496;8	4665;0;0;53;
$GPXUP;3649;06:13:03;0;49	60499;8	4663;0;0;50;
$GPXUP;3649;06:13:04;0;49	60504;8	46613;0;0;48;
$GPXUP;3649;06:13:05;0;49	60511;8	46597;0;0;48;
$GPXUP;3649;06:13:06;0;49	60516;8	4658;0;0;50;
$GPXUP;3649;06:13:07;0;49	60518;8	46561;0;0;52;
$GPXUP;3649;06:13:08;0;49	60515;8	46541;0;0;54;
$GPXUP;3649;06:13:09;0;49	6051;8	46521;0;0;54;
$GPXUP;3649;06:13:10;0;49	60505;8	46502;0;0;55;
$GPXUP;3649;06:13:11;0;49	60498;8	46483;0;0;56;
$GPXUP;3649;06:13:12;0;49	60489;8	46467;0;0;54;
$GPXUP;3649;06:13:13;0;49	60479;8	46453;0;0;53;
$GPXUP;3649;06:13:14;0;49	60467;8	46442;0;0;52;
$GPXUP;3649;06:13:15;0;49	60454;8	46437;0;0;51;
$GPXUP;3649;06:13:16;0;49	6044;8	46443;0;0;54;
$GPXUP;3649;06:13:17;0;49	60429;8	46459;0;0;51;
$GPXUP;3649;06:13:18;0;49	60424;8	46484;0;0;55;
$GPXUP;3649;06:13:19;0;49	60426;8	46509;0;0;52;
$GPXUP;3649;06:13:20;0;49	60435;8	46527;0;0;51;
$GPXUP;3649;06:13:21;0;49	60448;8	46534;0;0;43;
$GPXUP;3649;06:13:22;0;49	60465;8	46527;0;0;48;
$GPXUP;3649;06:13:23;0;49	6048;8	46517;0;0;51;
$GPXUP;3649;06:13:24;0;49	60493;8	46507;0;0;50;
$GPXUP;3649;06:13:25;0;49	60505;8	46498;0;0;49;
$GPXUP;3649;06:13:26;0;49	60517;8	46489;0;0;49;
$GPXUP;3649;06:13:27;0;49	60528;8	4648;0;0;48;
$GPXUP;3649;06:13:28;0;49	60539;8	4647;0;0;47;
$GPXUP;3649;06:13:29;0;49	60549;8	4646;0;0;47;
$GPXUP;3649;06:13:30;0;49	60559;8	46449;0;0;47;
$GPXUP;3649;06:13:31;0;49	60569;8	46438;0;0;47;
$GPXUP;3649;06:13:32;0;49	60579;8	46427;0;0;47;
$GPXUP;3649;06:13:33;0;49	60587;8	46414;0;0;47;
$GPXUP;3649;06:13:34;0;49	60594;8	46399;0;0;47;
$GPXUP;3649;06:13:35;0;49	606;8	46383;0;0;47;
$GPXUP;3649;06:13:36;0;49	60604;8	46366;0;0;46;
$GPXUP;3649;06:13:37;0;49	60608;8	46349;0;0;47;
$GPXUP;3649;06:13:38;0;49	60608;8	4633;0;0;49;
$GPXUP;3649;06:13:39;0;49	60608;8	4631;0;0;51;
$GPXUP;3649;06:13:40;0;49	60606;8	4629;0;0;51;
$GPXUP;3649;06:13:41;0;49	60605;8	4627;0;0;51;
$GPXUP;3649;06:13:42;0;49	60604;8	4625;0;0;52;
$GPXUP;3649;06:13:43;0;49	60603;8	4623;0;0;53;
$GPXUP;3649;06:13:44;0;49	60602;8	46209;0;0;55;
$GPXUP;3649;06:13:45;0;49	60601;8	46188;0;0;54;
$GPXUP;3649;06:13:46;0;49	60598;8	46167;0;0;56;
$GPXUP;3649;06:13:47;0;49	60594;8	46146;0;0;57;
$GPXUP;3649;06:13:48;0;49	60588;8	46126;0;0;57;
$GPXUP;3649;06:13:49;0;49	60583;8	46106;0;0;54;
$GPXUP;3649;06:13:50;0;49	60582;8	46086;0;0;50;
$GPXUP;3649;06:13:51;0;49	60581;8	46066;0;0;52;
$GPXUP;3649;06:13:52;0;49	60578;8	46046;0;0;53;
$GPXUP;3649;06:13:53;0;49	60577;8	46026;0;0;52;
$GPXUP;3649;06:13:54;0;49	60578;8	46006;0;0;46;
$GPXUP;3649;06:13:55;0;49	60584;8	45991;0;0;45;
$GPXUP;3649;06:13:56;0;49	60595;8	45983;0;0;43;
$GPXUP;3649;06:13:57;0;49	60607;8	45984;0;0;41;
$GPXUP;3649;06:13:58;0;49	6062;8	4599;0;0;46;
$GPXUP;3649;06:13:59;0;49	60632;8	45999;0;0;48;
$GPXUP;3649;06:14:00;0;49	60641;8	46013;0;0;51;
$GPXUP;3649;06:14:01;0;49	6065;8	46029;0;0;52;
$GPXUP;3649;06:14:02;0;49	60659;8	46044;0;0;50;
$GPXUP;3649;06:14:03;0;49	60669;8	46056;0;0;46;
$GPXUP;3649;06:14:04;0;49	60679;8	46062;0;0;41;
$GPXUP;3649;06:14:05;0;49	6069;8	46062;0;0;42;
$GPXUP;3649;06:14:06;0;49	60703;8	46061;0;0;46;
$GPXUP;3649;06:14:07;0;49	60715;8	46062;0;0;45;
$GPXUP;3649;06:14:08;0;49	60726;8	46067;0;0;45;
$GPXUP;3649;06:14:09;0;49	60737;8	46075;0;0;48;
$GPXUP;3649;06:14:10;0;49	60747;8	46084;0;0;49;
$GPXUP;3649;06:14:11;0;49	60759;8	46092;0;0;49;
$GPXUP;3649;06:14:12;0;49	60771;8	46095;0;0;49;
$GPXUP;3649;06:14:13;0;49	60783;8	46096;0;0;49;
$GPXUP;3649;06:14:14;0;49	60795;8	46099;0;0;48;
$GPXUP;3649;06:14:15;0;49	60807;8	46106;0;0;49;
$GPXUP;3649;06:14:16;0;49	60816;8	46118;0;0;51;
$GPXUP;3649;06:14:17;0;49	60824;8	46134;0;0;52;
$GPXUP;3649;06:14:18;0;49	60833;8	46148;0;0;51;
$GPXUP;3649;06:14:19;0;49	60844;8	46157;0;0;49;
$GPXUP;3649;06:14:20;0;49	60856;8	46163;0;0;48;
$GPXUP;3649;06:14:21;0;49	60867;8	46166;0;0;45;
$GPXUP;3649;06:14:22;0;49	60878;8	46167;0;0;45;
$GPXUP;3649;06:14:23;0;49	6089;8	46169;0;0;46;
$GPXUP;3649;06:14:24;0;49	609;8	46176;0;0;48;
$GPXUP;3649;06:14:25;0;49	6091;8	46189;0;0;52;
$GPXUP;3649;06:14:26;0;49	60918;8	46206;0;0;55;
$GPXUP;3649;06:14:27;0;49	60926;8	46222;0;0;54;
$GPXUP;3649;06:14:28;0;49	60937;8	46235;0;0;51;
$GPXUP;3649;06:14:29;0;49	60947;8	46245;0;0;50;
$GPXUP;3649;06:14:30;0;49	60958;8	46254;0;0;49;
$GPXUP;3649;06:14:31;0;49	60969;8	46261;0;0;48;
$GPXUP;3649;06:14:32;0;49	60981;8	46267;0;0;48;
$GPXUP;3649;06:14:33;0;49	60992;8	46273;0;0;48;
$GPXUP;3649;06:14:34;0;49	61003;8	46278;0;0;48;
$GPXUP;3649;06:14:35;0;49	61015;8	46283;0;0;48;
$GPXUP;3649;06:14:36;0;49	61026;8	46286;0;0;47;
$GPXUP;3649;06:14:37;0;49	61038;8	46288;0;0;46;
$GPXUP;3649;06:14:38;0;49	6105;8	46287;0;0;45;
$GPXUP;3649;06:14:39;0;49	6106;8	4628;0;0;45;
$GPXUP;3649;06:14:40;0;49	61068;8	46268;0;0;47;
$GPXUP;3649;06:14:41;0;49	61074;8	46251;0;0;48;
$GPXUP;3649;06:14:42;0;49	61076;8	4623;0;0;51;
$GPXUP;3649;06:14:43;0;49	61073;8	46209;0;0;51;
$GPXUP;3649;06:14:44;0;49	61065;8	46191;0;0;54;
$GPXUP;3649;06:14:45;0;49	61052;8	46178;0;0;55;
$GPXUP;3649;06:14:46;0;49	61035;8	46172;0;0;59;
$GPXUP;3649;06:14:47;0;49	61018;8	46171;0;0;62;
$GPXUP;3649;06:14:48;0;49	61001;8	46176;0;0;63;
$GPXUP;3649;06:14:49;0;49	60986;8	46188;0;0;64;
$GPXUP;3649;06:14:50;0;49	60974;8	46207;0;0;62;
$GPXUP;3649;06:14:51;0;49	60967;8	46231;0;0;61;
$GPXUP;3649;06:14:52;0;49	60966;8	46257;0;0;58;
$GPXUP;3649;06:14:53;0;49	6097;8	4628;0;0;56;
$GPXUP;3649;06:14:54;0;49	60976;8	46302;0;0;59;
$GPXUP;3649;06:14:55;0;49	60984;8	46322;0;0;59;
$GPXUP;3649;06:14:56;0;49	60993;8	46341;0;0;56;
$GPXUP;3649;06:14:57;0;49	61002;8	46357;0;0;55;
$GPXUP;3649;06:14:58;0;49	61013;8	46372;0;0;55;
$GPXUP;3649;06:14:59;0;49	61023;8	46388;0;0;58;
$GPXUP;3649;06:15:00;0;49	61033;8	46406;0;0;62;
$GPXUP;3649;06:15:01;0;49	6104;8	46428;0;0;64;
$GPXUP;3649;06:15:02;0;49	61046;8	46452;0;0;67;
$GPXUP;3649;06:15:03;0;49	6105;8	46478;0;0;68;
$GPXUP;3649;06:15:04;0;49	61053;8	46504;0;0;69;
$GPXUP;3649;06:15:05;0;49	61055;8	4653;0;0;69;
$GPXUP;3649;06:15:06;0;49	61056;8	46556;0;0;68;
$GPXUP;3649;06:15:07;0;49	61056;8	46582;0;0;66;
$GPXUP;3649;06:15:08;0;49	61055;8	46608;0;0;66;
$GPXUP;3649;06:15:09;0;49	61054;8	46633;0;0;65;
$GPXUP;3649;06:15:10;0;49	61054;8	46657;0;0;61;
$GPXUP;3649;06:15:11;0;49	61059;8	46679;0;0;58;
$GPXUP;3649;06:15:12;0;49	61067;8	46697;0;0;57;
$GPXUP;3649;06:15:13;0;49	61078;8	46708;0;0;50;
$GPXUP;3649;06:15:14;0;49	61093;8	4671;0;0;49;
$GPXUP;3649;06:15:15;0;49	61106;8	46705;0;0;47;
$GPXUP;3649;06:15:16;0;49	61118;8	46695;0;0;45;
$GPXUP;3649;06:15:17;0;49	61123;8	46678;0;0;41;
$GPXUP;3649;06:15:18;0;49	61122;8	46654;0;0;49;
$GPXUP;3649;06:15:19;0;49	61115;8	46631;0;0;53;
$GPXUP;3649;06:15:20;0;49	61104;8	46613;0;0;57;
$GPXUP;3649;06:15:21;0;49	61092;8	46599;0;0;57;
$GPXUP;3649;06:15:22;0;49	61077;8	46591;0;0;57;
$GPXUP;3649;06:15:23;0;49	61061;8	4659;0;0;59;
$GPXUP;3649;06:15:24;0;49	61045;8	46592;0;0;61;
$GPXUP;3649;06:15:25;0;49	61029;8	46596;0;0;62;
$GPXUP;3649;06:15:26;0;49	61013;8	46602;0;0;63;
$GPXUP;3649;06:15:27;0;49	60998;8	46612;0;0;65;
$GPXUP;3649;06:15:28;0;49	60984;8	46626;0;0;64;
$GPXUP;3649;06:15:29;0;49	60974;8	46647;0;0;61;
$GPXUP;3649;06:15:30;0;49	60968;8	4667;0;0;64;
$GPXUP;3649;06:15:31;0;49	60962;8	46694;0;0;62;
$GPXUP;3649;06:15:32;0;49	60959;8	46718;0;0;60;
$GPXUP;3649;06:15:33;0;49	60958;8	46741;0;0;57;
$GPXUP;3649;06:15:34;0;49	60962;8	46762;0;0;54;
$GPXUP;3649;06:15:35;0;49	6097;8	46778;0;0;51;
$GPXUP;3649;06:15:36;0;49	6098;8	4679;0;0;47;
$GPXUP;3649;06:15:37;0;49	60992;8	46794;0;0;44;
$GPXUP;3649;06:15:38;0;49	61004;8	46789;0;0;46;
$GPXUP;3649;06:15:39;0;49	61014;8	46776;0;0;41;
$GPXUP;3649;06:15:40;0;49	61015;8	46754;0;0;43;
$GPXUP;3649;06:15:41;0;49	6101;8	46733;0;0;44;
$GPXUP;3649;06:15:42;0;49	60998;8	46718;0;0;49;
$GPXUP;3649;06:15:43;0;49	60981;8	4671;0;0;52;
$GPXUP;3649;06:15:44;0;49	60964;8	46707;0;0;58;
$GPXUP;3649;06:15:45;0;49	60949;8	46701;0;0;59;
$GPXUP;3649;06:15:46;0;49	60933;8	46697;0;0;60;
$GPXUP;3649;06:15:47;0;49	60918;8	46697;0;0;59;
$GPXUP;3649;06:15:48;0;49	60903;8	46706;0;0;60;
$GPXUP;3649;06:15:49;0;49	6089;8	46721;0;0;59;
$GPXUP;3649;06:15:50;0;49	60882;8	46742;0;0;57;
$GPXUP;3649;06:15:51;0;49	60878;8	46766;0;0;57;
$GPXUP;3649;06:15:52;0;49	60877;8	46788;0;0;56;
$GPXUP;3649;06:15:53;0;49	60879;8	4681;0;0;56;
$GPXUP;3649;06:15:54;0;49	60882;8	46832;0;0;55;
$GPXUP;3649;06:15:55;0;49	60887;8	46853;0;0;55;
$GPXUP;3649;06:15:56;0;49	60894;8	46871;0;0;54;
$GPXUP;3649;06:15:57;0;49	60902;8	46886;0;0;48;
$GPXUP;3649;06:15:58;0;49	60913;8	46893;0;0;42;
$GPXUP;3649;06:15:59;0;49	60924;8	46889;0;0;41;
$GPXUP;3649;06:16:00;0;49	60933;8	46874;0;0;40;
$GPXUP;3649;06:16:01;0;49	60935;8	46851;0;0;46;
$GPXUP;3649;06:16:02;0;49	60932;8	46829;0;0;46;
$GPXUP;3649;06:16:03;0;49	60922;8	46811;0;0;51;
$GPXUP;3649;06:16:04;0;49	6091;8	46799;0;0;52;
$GPXUP;3649;06:16:05;0;49	60894;8	46794;0;0;54;
$GPXUP;3649;06:16:06;0;49	60878;8	46797;0;0;58;
$GPXUP;3649;06:16:07;0;49	60862;8	46803;0;0;59;
$GPXUP;3649;06:16:08;0;49	60849;8	46814;0;0;59;
$GPXUP;3649;06:16:09;0;49	60838;8	4683;0;0;58;
$GPXUP;3649;06:16:10;0;49	6083;8	46851;0;0;58;
$GPXUP;3649;06:16:11;0;49	60827;8	46875;0;0;59;
$GPXUP;3649;06:16:12;0;49	60829;8	46898;0;0;57;
$GPXUP;3649;06:16:13;0;49	60835;8	46919;0;0;56;
$GPXUP;3649;06:16:14;0;49	60844;8	46936;0;0;52;
$GPXUP;3649;06:16:15;0;49	60857;8	46946;0;0;50;
$GPXUP;3649;06:16:16;0;49	60868;8	46958;0;0;52;
$GPXUP;3649;06:16:17;0;49	60876;8	46973;0;0;55;
$GPXUP;3649;06:16:18;0;49	60883;8	46993;0;0;57;
$GPXUP;3649;06:16:19;0;49	60886;8	47016;0;0;60;
$GPXUP;3649;06:16:20;0;49	60889;8	47041;0;0;66;
$GPXUP;3649;06:16:21;0;49	60893;8	47066;0;0;67;
$GPXUP;3649;06:16:22;0;49	60898;8	47091;0;0;67;
$GPXUP;3649;06:16:23;0;49	60903;8	47115;0;0;64;
$GPXUP;3649;06:16:24;0;49	60908;8	47138;0;0;61;
$GPXUP;3649;06:16:25;0;49	60913;8	47159;0;0;58;
$GPXUP;3649;06:16:26;0;49	60918;8	4718;0;0;59;
$GPXUP;3649;06:16:27;0;49	60924;8	47202;0;0;61;
$GPXUP;3649;06:16:28;0;49	6093;8	47224;0;0;63;
$GPXUP;3649;06:16:29;0;49	60934;8	47246;0;0;61;
$GPXUP;3649;06:16:30;0;49	60934;8	47269;0;0;58;
$GPXUP;3649;06:16:31;0;49	60931;8	47291;0;0;57;
$GPXUP;3649;06:16:32;0;49	60925;8	47311;0;0;56;
$GPXUP;3649;06:16:33;0;49	60914;8	47327;0;0;58;
$GPXUP;3649;06:16:34;0;49	60903;8	47342;0;0;59;
$GPXUP;3649;06:16:35;0;49	60892;8	47358;0;0;58;
$GPXUP;3649;06:16:36;0;49	60884;8	47376;0;0;56;
$GPXUP;3649;06:16:37;0;49	60877;8	47395;0;0;55;
$GPXUP;3649;06:16:38;0;49	6087;8	47412;0;0;54;
$GPXUP;3649;06:16:39;0;49	6086;8	47427;0;0;55;
$GPXUP;3649;06:16:40;0;49	60849;8	4744;0;0;54;
$GPXUP;3649;06:16:41;0;49	6084;8	47456;0;0;53;
$GPXUP;3649;06:16:42;0;49	60835;8	47475;0;0;54;
$GPXUP;3649;06:16:43;0;49	60833;8	47495;0;0;53;
$GPXUP;3649;06:16:44;0;49	60835;8	47515;0;0;52;
$GPXUP;3649;06:16:45;0;49	6084;8	47534;0;0;52;
$GPXUP;3649;06:16:46;0;49	60846;8	47551;0;0;51;
$GPXUP;3649;06:16:47;0;49	60854;8	47566;0;0;48;
$GPXUP;3649;06:16:48;0;49	60864;8	47575;0;0;47;
$GPXUP;3649;06:16:49;0;49	60876;8	47579;0;0;47;
$GPXUP;3649;06:16:50;0;49	60888;8	47578;0;0;46;
$GPXUP;3649;06:16:51;0;49	60898;8	47569;0;0;45;
$GPXUP;3649;06:16:52;0;49	60905;8	47552;0;0;45;
$GPXUP;3649;06:16:53;0;49	60907;8	4753;0;0;50;
$GPXUP;3649;06:16:54;0;49	60907;8	47508;0;0;53;
$GPXUP;3649;06:16:55;0;49	60908;8	47487;0;0;52;
$GPXUP;3649;06:16:56;0;49	6091;8	47467;0;0;50;
$GPXUP;3649;06:16:57;0;49	60916;8	4745;0;0;49;
$GPXUP;3649;06:16:58;0;49	60925;8	47436;0;0;49;
$GPXUP;3649;06:16:59;0;49	60933;8	47421;0;0;50;
$GPXUP;3649;06:17:00;0;49	60941;8	47406;0;0;50;
$GPXUP;3649;06:17:01;0;49	6095;8	47393;0;0;49;
$GPXUP;3649;06:17:02;0;49	60959;8	47379;0;0;49;
$GPXUP;3649;06:17:03;0;49	60966;8	47364;0;0;49;
$GPXUP;3649;06:17:04;0;49	60974;8	4735;0;0;49;
$GPXUP;3649;06:17:05;0;49	60984;8	47338;0;0;48;
$GPXUP;3649;06:17:06;0;49	60994;8	47329;0;0;48;
$GPXUP;3649;06:17:07;0;49	61006;8	47323;0;0;48;
$GPXUP;3649;06:17:08;0;49	61018;8	47319;0;0;48;
$GPXUP;3649;06:17:09;0;49	61029;8	47317;0;0;47;
$GPXUP;3649;06:17:10;0;49	61041;8	47317;0;0;47;
$GPXUP;3649;06:17:11;0;49	61053;8	47318;0;0;45;
$GPXUP;3649;06:17:12;0;49	61064;8	47319;0;0;46;
$GPXUP;3649;06:17:13;0;49	61076;8	47324;0;0;48;
$GPXUP;3649;06:17:14;0;49	61086;8	47333;0;0;48;
$GPXUP;3649;06:17:15;0;49	61096;8	47342;0;0;47;
$GPXUP;3649;06:17:16;0;49	61107;8	47349;0;0;47;
$GPXUP;3649;06:17:17;0;49	61118;8	47355;0;0;46;
$GPXUP;3649;06:17:18;0;49	6113;8	4736;0;0;45;
$GPXUP;3649;06:17:19;0;49	61141;8	47361;0;0;45;
$GPXUP;3649;06:17:20;0;49	61152;8	47359;0;0;44;
$GPXUP;3649;06:17:21;0;49	61163;8	47357;0;0;45;
$GPXUP;3649;06:17:22;0;49	61174;8	47356;0;0;45;
$GPXUP;3649;06:17:23;0;49	61185;8	47351;0;0;46;
$GPXUP;3649;06:17:24;0;49	61196;8	47344;0;0;47;
$GPXUP;3649;06:17:25;0;49	61206;8	47336;0;0;46;
$GPXUP;3649;06:17:26;0;49	61217;8	4733;0;0;45;
$GPXUP;3649;06:17:27;0;49	61228;8	47324;0;0;46;
$GPXUP;3649;06:17:28;0;49	61239;8	47317;0;0;47;
$GPXUP;3649;06:17:29;0;49	6125;8	47311;0;0;48;
$GPXUP;3649;06:17:30;0;49	61262;8	47308;0;0;47;
$GPXUP;3649;06:17:31;0;49	61274;8	47306;0;0;48;
$GPXUP;3649;06:17:32;0;49	61286;8	47307;0;0;49;
$GPXUP;3649;06:17:33;0;49	61298;8	4731;0;0;49;
$GPXUP;3649;06:17:34;0;49	6131;8	47316;0;0;50;
$GPXUP;3649;06:17:35;0;49	61321;8	47324;0;0;50;
$GPXUP;3649;06:17:36;0;49	61333;8	47328;0;0;49;
$GPXUP;3649;06:17:37;0;49	61345;8	47328;0;0;49;
$GPXUP;3649;06:17:38;0;49	61358;8	47326;0;0;49;
$GPXUP;3649;06:17:39;0;49	6137;8	47323;0;0;49;
$GPXUP;3649;06:17:40;0;49	61382;8	47322;0;0;48;
$GPXUP;3649;06:17:41;0;49	61393;8	47322;0;0;47;
$GPXUP;3649;06:17:42;0;49	61405;8	47324;0;0;47;
$GPXUP;3649;06:17:43;0;49	61417;8	47324;0;0;48;
$GPXUP;3649;06:17:44;0;49	61429;8	47323;0;0;50;
$GPXUP;3649;06:17:45;0;49	61442;8	47322;0;0;50;
$GPXUP;3649;06:17:46;0;49	61454;8	47321;0;0;50;
$GPXUP;3649;06:17:47;0;49	61467;8	4732;0;0;50;
$GPXUP;3649;06:17:48;0;49	6148;8	47318;0;0;50;
$GPXUP;3649;06:17:49;0;49	61492;8	47315;0;0;51;
$GPXUP;3649;06:17:50;0;49	61505;8	47312;0;0;52;
$GPXUP;3649;06:17:51;0;49	61518;8	47308;0;0;52;
$GPXUP;3649;06:17:52;0;49	6153;8	47304;0;0;50;
$GPXUP;3649;06:17:53;0;49	61542;8	473;0;0;49;
$GPXUP;3649;06:17:54;0;49	61554;8	47297;0;0;48;
$GPXUP;3649;06:17:55;0;49	61566;8	47294;0;0;48;
$GPXUP;3649;06:17:56;0;49	61578;8	47293;0;0;49;
$GPXUP;3649;06:17:57;0;49	6159;8	47294;0;0;49;
$GPXUP;3649;06:17:58;0;49	61602;8	47298;0;0;49;
$GPXUP;3649;06:17:59;0;49	61614;8	47302;0;0;49;
$GPXUP;3649;06:18:00;0;49	61625;8	47309;0;0;49;
$GPXUP;3649;06:18:01;0;49	61636;8	47317;0;0;48;
$GPXUP;3649;06:18:02;0;49	61647;8	47325;0;0;47;
$GPXUP;3649;06:18:03;0;49	61657;8	47334;0;0;47;
$GPXUP;3649;06:18:04;0;49	61667;8	47344;0;0;48;
$GPXUP;3649;06:18:05;0;49	61676;8	47355;0;0;49;
$GPXUP;3649;06:18:06;0;49	61686;8	47368;0;0;51;
$GPXUP;3649;06:18:07;0;49	61696;8	47381;0;0;51;
$GPXUP;3649;06:18:08;0;49	61704;8	47395;0;0;51;
$GPXUP;3649;06:18:09;0;49	61712;8	47411;0;0;51;
$GPXUP;3649;06:18:10;0;49	6172;8	47427;0;0;51;
$GPXUP;3649;06:18:11;0;49	61726;8	47444;0;0;52;
$GPXUP;3649;06:18:12;0;49	61733;8	47461;0;0;51;
$GPXUP;3649;06:18:13;0;49	6174;8	47478;0;0;51;
$GPXUP;3649;06:18:14;0;49	61748;8	47493;0;0;51;
$GPXUP;3649;06:18:15;0;49	61757;8	47507;0;0;50;
$GPXUP;3649;06:18:16;0;49	61766;8	4752;0;0;50;
$GPXUP;3649;06:18:17;0;49	61776;8	47531;0;0;49;
$GPXUP;3649;06:18:18;0;49	61787;8	4754;0;0;50;
$GPXUP;3649;06:18:19;0;49	61799;8	47548;0;0;51;
$GPXUP;3649;06:18:20;0;49	61811;8	47554;0;0;49;
$GPXUP;3649;06:18:21;0;49	61822;8	47556;0;0;47;
$GPXUP;3649;06:18:22;0;49	61834;8	47555;0;0;47;
$GPXUP;3649;06:18:23;0;49	61846;8	47554;0;0;46;
$GPXUP;3649;06:18:24;0;49	61857;8	47552;0;0;46;
$GPXUP;3649;06:18:25;0;49	61869;8	47548;0;0;48;
$GPXUP;3649;06:18:26;0;49	6188;8	47543;0;0;49;
$GPXUP;3649;06:18:27;0;49	61892;8	47536;0;0;50;
$GPXUP;3649;06:18:28;0;49	61904;8	4753;0;0;51;
$GPXUP;3649;06:18:29;0;49	61916;8	47525;0;0;51;
$GPXUP;3649;06:18:30;0;49	61929;8	47523;0;0;52;
$GPXUP;3649;06:18:31;0;49	61942;8	47524;0;0;52;
$GPXUP;3649;06:18:32;0;49	61955;8	47524;0;0;51;
$GPXUP;3649;06:18:33;0;49	61968;8	47526;0;0;51;
$GPXUP;3649;06:18:34;0;49	61981;8	47527;0;0;51;
$GPXUP;3649;06:18:35;0;49	61993;8	47527;0;0;49;
$GPXUP;3649;06:18:36;0;49	62005;8	47525;0;0;49;
$GPXUP;3649;06:18:37;0;49	62018;8	47524;0;0;50;
$GPXUP;3649;06:18:38;0;49	6203;8	47523;0;0;51;
$GPXUP;3649;06:18:39;0;49	62043;8	47523;0;0;51;
$GPXUP;3649;06:18:40;0;49	62056;8	47525;0;0;50;
$GPXUP;3649;06:18:41;0;49	62068;8	47531;0;0;51;
$GPXUP;3649;06:18:42;0;49	62078;8	47542;0;0;53;
$GPXUP;3649;06:18:43;0;49	62087;8	47557;0;0;55;
$GPXUP;3649;06:18:44;0;49	62094;8	47575;0;0;56;
$GPXUP;3649;06:18:45;0;49	621;8	47595;0;0;56;
$GPXUP;3649;06:18:46;0;49	62106;8	47615;0;0;56;
$GPXUP;3649;06:18:47;0;49	62112;8	47634;0;0;55;
$GPXUP;3649;06:18:48;0;49	62118;8	47653;0;0;55;
$GPXUP;3649;06:18:49;0;49	62124;8	47672;0;0;54;
$GPXUP;3649;06:18:50;0;49	6213;8	47691;0;0;54;
$GPXUP;3649;06:18:51;0;49	62137;8	47709;0;0;54;
$GPXUP;3649;06:18:52;0;49	62145;8	47725;0;0;54;
$GPXUP;3649;06:18:53;0;49	62155;8	4774;0;0;54;
$GPXUP;3649;06:18:53;0;49	62165;8	47754;0;0;55;
$GPXUP;3649;06:18:54;0;49	62176;8	47766;0;0;54;
$GPXUP;3649;06:18:55;0;49	62187;8	47779;0;0;54;
$GPXUP;3649;06:18:56;0;49	62198;8	47792;0;0;55;
$GPXUP;3649;06:18:57;0;49	62208;8	47806;0;0;56;
$GPXUP;3649;06:18:58;0;49	62218;8	47821;0;0;56;
$GPXUP;3649;06:18:59;0;49	62228;8	47836;0;0;55;
$GPXUP;3649;06:19:00;0;49	62238;8	4785;0;0;55;
$GPXUP;3649;06:19:01;0;49	62248;8	47864;0;0;54;
$GPXUP;3649;06:19:02;0;49	62259;8	47877;0;0;54;
$GPXUP;3649;06:19:03;0;49	6227;8	4789;0;0;54;
$GPXUP;3649;06:19:04;0;49	62281;8	47902;0;0;54;
$GPXUP;3649;06:19:05;0;49	62292;8	47914;0;0;55;
$GPXUP;3649;06:19:06;0;49	62304;8	47926;0;0;57;
$GPXUP;3649;06:19:07;0;49	62316;8	47939;0;0;58;
$GPXUP;3649;06:19:08;0;49	62327;8	47953;0;0;58;
$GPXUP;3649;06:19:09;0;49	62337;8	47968;0;0;58;
$GPXUP;3649;06:19:10;0;49	62347;8	47985;0;0;57;
$GPXUP;3649;06:19:11;0;49	62355;8	48002;0;0;56;
$GPXUP;3649;06:19:12;0;49	62364;8	48019;0;0;56;
$GPXUP;3649;06:19:13;0;49	62373;8	48035;0;0;56;
$GPXUP;3649;06:19:14;0;49	62383;8	48051;0;0;55;
$GPXUP;3649;06:19:15;0;49	62392;8	48066;0;0;54;
$GPXUP;3649;06:19:16;0;49	62403;8	48079;0;0;53;
$GPXUP;3649;06:19:17;0;49	62414;8	48089;0;0;52;
$GPXUP;3649;06:19:18;0;49	62426;8	48096;0;0;51;
$GPXUP;3649;06:19:19;0;49	62439;8	48099;0;0;51;
$GPXUP;3649;06:19:20;0;49	62452;8	481;0;0;52;
$GPXUP;3649;06:19:21;0;49	62464;8	48098;0;0;50;
$GPXUP;3649;06:19:22;0;49	62476;8	48095;0;0;49;
$GPXUP;3649;06:19:23;0;49	62488;8	4809;0;0;49;
$GPXUP;3649;06:19:24;0;49	625;8	48085;0;0;48;
$GPXUP;3649;06:19:25;0;49	62512;8	48082;0;0;48;
$GPXUP;3649;06:19:26;0;49	62524;8	48081;0;0;48;
$GPXUP;3649;06:19:27;0;49	62536;8	48083;0;0;49;
$GPXUP;3649;06:19:28;0;49	62548;8	48087;0;0;50;
$GPXUP;3649;06:19:29;0;49	6256;8	48093;0;0;50;
$GPXUP;3649;06:19:30;0;49	62572;8	481;0;0;50;
$GPXUP;3649;06:19:31;0;49	62583;8	48108;0;0;50;
$GPXUP;3649;06:19:32;0;49	62594;8	48116;0;0;50;
$GPXUP;3649;06:19:33;0;49	62606;8	48124;0;0;50;
$GPXUP;3649;06:19:34;0;49	62617;8	48132;0;0;50;
$GPXUP;3649;06:19:35;0;49	62628;8	48141;0;0;50;
$GPXUP;3649;06:19:36;0;49	62639;8	4815;0;0;49;
$GPXUP;3649;06:19:37;0;49	6265;8	48159;0;0;49;
$GPXUP;3649;06:19:38;0;49	6266;8	48168;0;0;50;
$GPXUP;3649;06:19:39;0;49	62671;8	48178;0;0;50;
$GPXUP;3649;06:19:40;0;49	62682;8	48188;0;0;50;
$GPXUP;3649;06:19:41;0;49	62692;8	48198;0;0;49;
$GPXUP;3649;06:19:42;0;49	62702;8	48209;0;0;50;
$GPXUP;3649;06:19:43;0;49	62711;8	48222;0;0;51;
$GPXUP;3649;06:19:44;0;49	6272;8	48236;0;0;51;
$GPXUP;3649;06:19:45;0;49	62729;8	4825;0;0;51;
$GPXUP;3649;06:19:46;0;49	62738;8	48263;0;0;51;
$GPXUP;3649;06:19:47;0;49	62749;8	48274;0;0;50;
$GPXUP;3649;06:19:48;0;49	62759;8	48284;0;0;50;
$GPXUP;3649;06:19:49;0;49	6277;8	48294;0;0;50;
$GPXUP;3649;06:19:50;0;49	6278;8	48306;0;0;51;
$GPXUP;3649;06:19:51;0;49	6279;8	48319;0;0;52;
$GPXUP;3649;06:19:52;0;49	62798;8	48335;0;0;53;
$GPXUP;3649;06:19:53;0;49	62806;8	48351;0;0;52;
$GPXUP;3649;06:19:54;0;49	62814;8	48366;0;0;52;
$GPXUP;3649;06:19:55;0;49	62823;8	4838;0;0;51;
$GPXUP;3649;06:19:56;0;49	62833;8	48393;0;0;51;
$GPXUP;3649;06:19:57;0;49	62842;8	48406;0;0;51;
$GPXUP;3649;06:19:58;0;49	62852;8	48418;0;0;51;
$GPXUP;3649;06:19:59;0;49	62863;8	48428;0;0;49;
$GPXUP;3649;06:20:00;0;49	62874;8	48437;0;0;48;
$GPXUP;3649;06:20:01;0;49	62885;8	48443;0;0;47;
$GPXUP;3649;06:20:02;0;49	62896;8	48446;0;0;47;
$GPXUP;3649;06:20:03;0;49	62908;8	48448;0;0;48;
$GPXUP;3649;06:20:04;0;49	6292;8	4845;0;0;48;
$GPXUP;3649;06:20:05;0;49	62932;8	4845;0;0;48;
$GPXUP;3649;06:20:06;0;49	62944;8	48448;0;0;46;
$GPXUP;3649;06:20:07;0;49	62954;8	48442;0;0;46;
$GPXUP;3649;06:20:08;0;49	62965;8	48435;0;0;48;
$GPXUP;3649;06:20:09;0;49	62976;8	48427;0;0;49;
$GPXUP;3649;06:20:10;0;49	62987;8	48418;0;0;49;
$GPXUP;3649;06:20:11;0;49	62998;8	4841;0;0;47;
$GPXUP;3649;06:20:12;0;49	63009;8	48405;0;0;47;
$GPXUP;3649;06:20:13;0;49	63021;8	484;0;0;47;
$GPXUP;3649;06:20:14;0;49	63032;8	48397;0;0;48;
$GPXUP;3649;06:20:15;0;49	63044;8	48395;0;0;49;
$GPXUP;3649;06:20:16;0;49	63056;8	48393;0;0;50;
$GPXUP;3649;06:20:17;0;49	63069;8	48394;0;0;49;
$GPXUP;3649;06:20:18;0;49	63081;8	48396;0;0;49;
$GPXUP;3649;06:20:19;0;49	63093;8	48399;0;0;49;
$GPXUP;3649;06:20:20;0;49	63105;8	48403;0;0;50;
$GPXUP;3649;06:20:21;0;49	63117;8	48407;0;0;50;
$GPXUP;3649;06:20:22;0;49	6313;8	48412;0;0;51;
$GPXUP;3649;06:20:23;0;49	63141;8	4842;0;0;52;
$GPXUP;3649;06:20:24;0;49	63153;8	48428;0;0;50;
$GPXUP;3649;06:20:25;0;49	63164;8	48435;0;0;49;
$GPXUP;3649;06:20:26;0;49	63176;8	48442;0;0;50;
$GPXUP;3649;06:20:27;0;49	63187;8	4845;0;0;50;
$GPXUP;3649;06:20:28;0;49	63199;8	48458;0;0;51;
$GPXUP;3649;06:20:29;0;49	6321;8	48466;0;0;51;
$GPXUP;3649;06:20:30;0;49	63221;8	48476;0;0;52;
$GPXUP;3649;06:20:31;0;49	63232;8	48487;0;0;52;
$GPXUP;3649;06:20:32;0;49	63243;8	48498;0;0;52;
$GPXUP;3649;06:20:33;0;49	63255;8	48507;0;0;53;
$GPXUP;3649;06:20:34;0;49	63267;8	48516;0;0;53;
$GPXUP;3649;06:20:35;0;49	63279;8	48524;0;0;53;
$GPXUP;3649;06:20:36;0;49	63292;8	4853;0;0;53;
$GPXUP;3649;06:20:37;0;49	63304;8	48532;0;0;52;
$GPXUP;3649;06:20:38;0;49	63318;8	48532;0;0;53;
$GPXUP;3649;06:20:39;0;49	63331;8	4853;0;0;53;
$GPXUP;3649;06:20:40;0;49	63344;8	48525;0;0;53;
$GPXUP;3649;06:20:41;0;49	63356;8	48519;0;0;51;
$GPXUP;3649;06:20:42;0;49	63368;8	48512;0;0;51;
$GPXUP;3649;06:20:43;0;49	63379;8	48503;0;0;51;
$GPXUP;3649;06:20:44;0;49	63391;8	48494;0;0;52;
$GPXUP;3649;06:20:45;0;49	63403;8	48485;0;0;53;
$GPXUP;3649;06:20:46;0;49	63414;8	48476;0;0;52;
$GPXUP;3649;06:20:47;0;49	63426;8	48468;0;0;51;
$GPXUP;3649;06:20:48;0;49	63438;8	4846;0;0;51;
$GPXUP;3649;06:20:49;0;49	6345;8	48454;0;0;52;
$GPXUP;3649;06:20:50;0;49	63463;8	48447;0;0;52;
$GPXUP;3649;06:20:51;0;49	63475;8	48442;0;0;52;
$GPXUP;3649;06:20:52;0;49	63488;8	48436;0;0;53;
$GPXUP;3649;06:20:53;0;49	63501;8	48431;0;0;53;
$GPXUP;3649;06:20:54;0;49	63513;8	48426;0;0;53;
$GPXUP;3649;06:20:55;0;49	63526;8	48423;0;0;53;
$GPXUP;3649;06:20:56;0;49	63539;8	48421;0;0;53;
$GPXUP;3649;06:20:57;0;49	63553;8	48421;0;0;53;
$GPXUP;3649;06:20:58;0;49	63566;8	48423;0;0;53;
$GPXUP;3649;06:20:59;0;49	63579;8	48425;0;0;54;
$GPXUP;3649;06:21:00;0;49	63592;8	48428;0;0;53;
$GPXUP;3649;06:21:01;0;49	63605;8	48431;0;0;52;
$GPXUP;3649;06:21:02;0;49	63618;8	48434;0;0;52;
$GPXUP;3649;06:21:03;0;49	63631;8	48437;0;0;52;
$GPXUP;3649;06:21:04;0;49	63644;8	4844;0;0;52;
$GPXUP;3649;06:21:05;0;49	63657;8	48442;0;0;54;
$GPXUP;3649;06:21:06;0;49	6367;8	48446;0;0;55;
$GPXUP;3649;06:21:07;0;49	63684;8	48448;0;0;55;
$GPXUP;3649;06:21:08;0;49	63697;8	48449;0;0;54;
$GPXUP;3649;06:21:09;0;49	6371;8	4845;0;0;53;
$GPXUP;3649;06:21:10;0;49	63724;8	4845;0;0;51;
$GPXUP;3649;06:21:11;0;49	63736;8	48449;0;0;53;
$GPXUP;3649;06:21:12;0;49	6375;8	48449;0;0;54;
$GPXUP;3649;06:21:13;0;49	63763;8	48449;0;0;55;
$GPXUP;3649;06:21:14;0;49	63777;8	48449;0;0;56;
$GPXUP;3649;06:21:15;0;49	63791;8	48448;0;0;54;
$GPXUP;3649;06:21:16;0;49	63804;8	48448;0;0;53;
$GPXUP;3649;06:21:17;0;49	63817;8	4845;0;0;53;
$GPXUP;3649;06:21:18;0;49	6383;8	48453;0;0;54;
$GPXUP;3649;06:21:19;0;49	63844;8	48457;0;0;56;
$GPXUP;3649;06:21:20;0;49	63857;8	48462;0;0;55;
$GPXUP;3649;06:21:21;0;49	6387;8	48468;0;0;55;
$GPXUP;3649;06:21:22;0;49	63884;8	48474;0;0;55;
$GPXUP;3649;06:21:23;0;49	63897;8	48479;0;0;55;
$GPXUP;3649;06:21:24;0;49	6391;8	48484;0;0;54;
$GPXUP;3649;06:21:25;0;49	63924;8	48488;0;0;55;
$GPXUP;3649;06:21:26;0;49	63938;8	48491;0;0;56;
$GPXUP;3649;06:21:27;0;49	63951;8	48492;0;0;56;
$GPXUP;3649;06:21:28;0;49	63966;8	48491;0;0;56;
$GPXUP;3649;06:21:29;0;49	63979;8	4849;0;0;55;
$GPXUP;3649;06:21:30;0;49	63993;8	48489;0;0;55;
$GPXUP;3649;06:21:31;0;49	64007;8	48487;0;0;57;
$GPXUP;3649;06:21:32;0;49	64021;8	48486;0;0;54;
$GPXUP;3649;06:21:33;0;49	64034;8	48487;0;0;54;
$GPXUP;3649;06:21:34;0;49	64048;8	48489;0;0;54;
$GPXUP;3649;06:21:35;0;49	64061;8	48492;0;0;55;
$GPXUP;3649;06:21:36;0;49	64075;8	48497;0;0;55;
$GPXUP;3649;06:21:37;0;49	64088;8	48502;0;0;55;
$GPXUP;3649;06:21:38;0;49	64101;8	48509;0;0;55;
$GPXUP;3649;06:21:39;0;49	64114;8	48517;0;0;55;
$GPXUP;3649;06:21:40;0;49	64126;8	48526;0;0;55;
$GPXUP;3649;06:21:41;0;49	64138;8	48536;0;0;55;
$GPXUP;3649;06:21:42;0;49	6415;8	48547;0;0;54;
$GPXUP;3649;06:21:43;0;49	64162;8	48556;0;0;54;
$GPXUP;3649;06:21:44;0;49	64174;8	48564;0;0;54;
$GPXUP;3649;06:21:45;0;49	64187;8	48571;0;0;54;
$GPXUP;3649;06:21:46;0;49	642;8	48575;0;0;54;
$GPXUP;3649;06:21:47;0;49	64213;8	48578;0;0;54;
$GPXUP;3649;06:21:48;0;49	64226;8	4858;0;0;53;
$GPXUP;3649;06:21:49;0;49	6424;8	48582;0;0;53;
$GPXUP;3649;06:21:50;0;49	64253;8	48584;0;0;53;
$GPXUP;3649;06:21:51;0;49	64266;8	48587;0;0;52;
$GPXUP;3649;06:21:52;0;49	64279;8	48589;0;0;53;
$GPXUP;3649;06:21:53;0;49	64292;8	48589;0;0;52;
$GPXUP;3649;06:21:54;0;49	64305;8	48589;0;0;52;
$GPXUP;3649;06:21:55;0;49	64318;8	48591;0;0;53;
$GPXUP;3649;06:21:56;0;49	64331;8	48593;0;0;53;
$GPXUP;3649;06:21:57;0;49	64344;8	48596;0;0;53;
$GPXUP;3649;06:21:58;0;49	64357;8	48603;0;0;53;
$GPXUP;3649;06:21:59;0;49	64369;8	48611;0;0;54;
$GPXUP;3649;06:22:00;0;49	64381;8	48621;0;0;55;
$GPXUP;3649;06:22:01;0;49	64393;8	48632;0;0;55;
$GPXUP;3649;06:22:02;0;49	64404;8	48644;0;0;54;
$GPXUP;3649;06:22:03;0;49	64415;8	48656;0;0;54;
$GPXUP;3649;06:22:04;0;49	64426;8	48669;0;0;54;
$GPXUP;3649;06:22:05;0;49	64436;8	48681;0;0;53;
$GPXUP;3649;06:22:06;0;49	64447;8	48694;0;0;53;
$GPXUP;3649;06:22:07;0;49	64458;8	48705;0;0;53;
$GPXUP;3649;06:22:08;0;49	6447;8	48714;0;0;53;
$GPXUP;3649;06:22:09;0;49	64482;8	48723;0;0;53;
$GPXUP;3649;06:22:10;0;49	64494;8	48731;0;0;54;
$GPXUP;3649;06:22:11;0;49	64506;8	4874;0;0;54;
$GPXUP;3649;06:22:12;0;49	64519;8	48749;0;0;54;
$GPXUP;3649;06:22:13;0;49	64531;8	48758;0;0;55;
$GPXUP;3649;06:22:14;0;49	64544;8	48766;0;0;55;
$GPXUP;3649;06:22:15;0;49	64556;8	48775;0;0;55;
$GPXUP;3649;06:22:16;0;49	64569;8	48784;0;0;55;
$GPXUP;3649;06:22:17;0;49	64581;8	48792;0;0;56;
$GPXUP;3649;06:22:18;0;49	64594;8	48803;0;0;56;
$GPXUP;3649;06:22:19;0;49	64605;8	48814;0;0;55;
$GPXUP;3649;06:22:20;0;49	64617;8	48825;0;0;54;
$GPXUP;3649;06:22:21;0;49	64628;8	48836;0;0;53;
$GPXUP;3649;06:22:22;0;49	64638;8	48849;0;0;53;
$GPXUP;3649;06:22:23;0;49	64648;8	48863;0;0;53;
$GPXUP;3649;06:22:24;0;49	64658;8	48876;0;0;52;
$GPXUP;3649;06:22:25;0;49	64668;8	48889;0;0;52;
$GPXUP;3649;06:22:26;0;49	64679;8	48901;0;0;53;
$GPXUP;3649;06:22:27;0;49	6469;8	48911;0;0;53;
$GPXUP;3649;06:22:28;0;49	64702;8	4892;0;0;52;
$GPXUP;3649;06:22:29;0;49	64713;8	48932;0;0;53;
$GPXUP;3649;06:22:30;0;49	64724;8	48944;0;0;53;
$GPXUP;3649;06:22:31;0;49	64734;8	48955;0;0;53;
$GPXUP;3649;06:22:32;0;49	64746;8	48964;0;0;52;
$GPXUP;3649;06:22:33;0;49	64758;8	48973;0;0;52;
$GPXUP;3649;06:22:34;0;49	6477;8	48981;0;0;52;
$GPXUP;3649;06:22:35;0;49	64782;8	4899;0;0;53;
$GPXUP;3649;06:22:36;0;49	64794;8	48997;0;0;53;
$GPXUP;3649;06:22:37;0;49	64806;8	49002;0;0;52;
$GPXUP;3649;06:22:38;0;49	64819;8	49007;0;0;52;
$GPXUP;3649;06:22:39;0;49	64832;8	4901;0;0;52;
$GPXUP;3649;06:22:40;0;49	64845;8	49014;0;0;53;
$GPXUP;3649;06:22:41;0;49	64858;8	49019;0;0;52;
$GPXUP;3649;06:22:42;0;49	6487;8	49026;0;0;52;
$GPXUP;3649;06:22:43;0;49	64881;8	49036;0;0;52;
$GPXUP;3649;06:22:44;0;49	64892;8	49047;0;0;51;
$GPXUP;3649;06:22:45;0;49	64902;8	4906;0;0;52;
$GPXUP;3649;06:22:46;0;49	64911;8	49074;0;0;53;
$GPXUP;3649;06:22:47;0;49	64919;8	49089;0;0;53;
$GPXUP;3649;06:22:48;0;49	64928;8	49106;0;0;53;
$GPXUP;3649;06:22:49;0;49	64936;8	49121;0;0;52;
$GPXUP;3649;06:22:50;0;49	64944;8	49136;0;0;52;
$GPXUP;3649;06:22:51;0;49	64953;8	4915;0;0;51;
$GPXUP;3649;06:22:52;0;49	64963;8	49162;0;0;52;
$GPXUP;3649;06:22:53;0;49	64974;8	49173;0;0;52;
$GPXUP;3649;06:22:54;0;49	64986;8	49182;0;0;53;
$GPXUP;3649;06:22:55;0;49	64998;8	49191;0;0;53;
$GPXUP;3649;06:22:56;0;49	6501;8	49199;0;0;52;
$GPXUP;3649;06:22:57;0;49	65022;8	49207;0;0;52;
$GPXUP;3649;06:22:58;0;49	65033;8	49216;0;0;52;
$GPXUP;3649;06:22:59;0;49	65044;8	49227;0;0;51;
$GPXUP;3649;06:23:00;0;49	65054;8	49239;0;0;51;
$GPXUP;3649;06:23:01;0;49	65063;8	49252;0;0;51;
$GPXUP;3649;06:23:02;0;49	65073;8	49264;0;0;51;
$GPXUP;3649;06:23:03;0;49	65084;8	49274;0;0;51;
$GPXUP;3649;06:23:04;0;49	65095;8	49285;0;0;51;
$GPXUP;3649;06:23:05;0;49	65106;8	49295;0;0;51;
$GPXUP;3649;06:23:06;0;49	65116;8	49307;0;0;51;
$GPXUP;3649;06:23:07;0;49	65126;8	49319;0;0;52;
$GPXUP;3649;06:23:08;0;49	65136;8	49332;0;0;52;
$GPXUP;3649;06:23:09;0;49	65147;8	49343;0;0;52;
$GPXUP;3649;06:23:10;0;49	65158;8	49352;0;0;51;
$GPXUP;3649;06:23:11;0;49	6517;8	4936;0;0;51;
$GPXUP;3649;06:23:12;0;49	65182;8	49367;0;0;49;
$GPXUP;3649;06:23:13;0;49	65193;8	49375;0;0;50;
$GPXUP;3649;06:23:14;0;49	65204;8	49385;0;0;50;
$GPXUP;3649;06:23:15;0;49	65214;8	49395;0;0;51;
$GPXUP;3649;06:23:16;0;49	65226;8	49405;0;0;51;
$GPXUP;3649;06:23:17;0;49	65237;8	49414;0;0;51;
$GPXUP;3649;06:23:18;0;49	65248;8	49423;0;0;51;
$GPXUP;3649;06:23:19;0;49	6526;8	49432;0;0;51;
$GPXUP;3649;06:23:20;0;49	65271;8	49439;0;0;51;
$GPXUP;3649;06:23:21;0;49	65284;8	49446;0;0;51;
$GPXUP;3649;06:23:22;0;49	65296;8	49451;0;0;52;
$GPXUP;3649;06:23:23;0;49	65308;8	49454;0;0;52;
$GPXUP;3649;06:23:24;0;49	65322;8	49456;0;0;52;
$GPXUP;3649;06:23:25;0;49	65335;8	49456;0;0;53;
$GPXUP;3649;06:23:26;0;49	65348;8	49455;0;0;52;
$GPXUP;3649;06:23:27;0;49	65361;8	49454;0;0;51;
$GPXUP;3649;06:23:28;0;49	65373;8	49456;0;0;51;
$GPXUP;3649;06:23:29;0;49	65386;8	49459;0;0;51;
$GPXUP;3649;06:23:30;0;49	65399;8	49463;0;0;51;
$GPXUP;3649;06:23:31;0;49	65411;8	49469;0;0;51;
$GPXUP;3649;06:23:32;0;49	65423;8	49476;0;0;52;
$GPXUP;3649;06:23:33;0;49	65435;8	49484;0;0;52;
$GPXUP;3649;06:23:34;0;49	65447;8	49492;0;0;53;
$GPXUP;3649;06:23:35;0;49	65458;8	49501;0;0;53;
$GPXUP;3649;06:23:36;0;49	6547;8	4951;0;0;52;
$GPXUP;3649;06:23:37;0;49	65482;8	49519;0;0;52;
$GPXUP;3649;06:23:38;0;49	65494;8	49527;0;0;51;
$GPXUP;3649;06:23:39;0;49	65506;8	49534;0;0;50;
$GPXUP;3649;06:23:40;0;49	65517;8	49539;0;0;51;
$GPXUP;3649;06:23:41;0;49	6553;8	49545;0;0;52;
$GPXUP;3649;06:23:42;0;49	65542;8	4955;0;0;52;
$GPXUP;3649;06:23:43;0;49	65554;8	49556;0;0;51;
$GPXUP;3649;06:23:44;0;49	65566;8	49563;0;0;51;
$GPXUP;3649;06:23:45;0;49	65578;8	49571;0;0;51;
$GPXUP;3649;06:23:46;0;49	6559;8	49579;0;0;51;
$GPXUP;3649;06:23:47;0;49	65601;8	49589;0;0;51;
$GPXUP;3649;06:23:48;0;49	65612;8	496;0;0;51;
$GPXUP;3649;06:23:49;0;49	65622;8	49611;0;0;50;
$GPXUP;3649;06:23:50;0;49	65632;8	49623;0;0;50;
$GPXUP;3649;06:23:51;0;49	65641;8	49636;0;0;51;
$GPXUP;3649;06:23:52;0;49	6565;8	49651;0;0;52;
$GPXUP;3649;06:23:53;0;49	65658;8	49666;0;0;52;
$GPXUP;3649;06:23:54;0;49	65666;8	49682;0;0;52;
$GPXUP;3649;06:23:55;0;49	65674;8	49697;0;0;51;
$GPXUP;3649;06:23:56;0;49	65682;8	49712;0;0;51;
$GPXUP;3649;06:23:57;0;49	6569;8	49728;0;0;52;
$GPXUP;3649;06:23:58;0;49	65697;8	49745;0;0;52;
$GPXUP;3649;06:23:59;0;49	65705;8	4976;0;0;51;
$GPXUP;3649;06:24:00;0;49	65714;8	49774;0;0;50;
$GPXUP;3649;06:24:01;0;49	65723;8	49787;0;0;50;
$GPXUP;3649;06:24:02;0;49	65732;8	49801;0;0;50;
$GPXUP;3649;06:24:03;0;49	65741;8	49814;0;0;50;
$GPXUP;3649;06:24:04;0;49	6575;8	49827;0;0;50;
$GPXUP;3649;06:24:05;0;49	6576;8	49839;0;0;49;
$GPXUP;3649;06:24:06;0;49	6577;8	4985;0;0;49;
$GPXUP;3649;06:24:07;0;49	65781;8	49858;0;0;48;
$GPXUP;3649;06:24:08;0;49	65792;8	49864;0;0;48;
$GPXUP;3649;06:24:09;0;49	65804;8	49866;0;0;48;
$GPXUP;3649;06:24:10;0;49	65816;8	49865;0;0;49;
$GPXUP;3649;06:24:11;0;49	65828;8	49861;0;0;49;
$GPXUP;3649;06:24:12;0;49	6584;8	49856;0;0;50;
$GPXUP;3649;06:24:13;0;49	65852;8	4985;0;0;50;
$GPXUP;3649;06:24:14;0;49	65864;8	49846;0;0;49;
$GPXUP;3649;06:24:15;0;49	65876;8	49843;0;0;48;
$GPXUP;3649;06:24:16;0;49	65888;8	4984;0;0;48;
$GPXUP;3649;06:24:17;0;49	659;8	49839;0;0;47;
$GPXUP;3649;06:24:18;0;49	65912;8	49839;0;0;46;
$GPXUP;3649;06:24:19;0;49	65923;8	4984;0;0;46;
$GPXUP;3649;06:24:20;0;49	65934;8	49844;0;0;46;
$GPXUP;3649;06:24:21;0;49	65945;8	49849;0;0;47;
$GPXUP;3649;06:24:22;0;49	65957;8	49855;0;0;48;
$GPXUP;3649;06:24:23;0;49	65968;8	49862;0;0;48;
$GPXUP;3649;06:24:24;0;49	65979;8	49869;0;0;48;
$GPXUP;3649;06:24:25;0;49	6599;8	49878;0;0;49;
$GPXUP;3649;06:24:26;0;49	66001;8	49886;0;0;48;
$GPXUP;3649;06:24:27;0;49	66012;8	49894;0;0;48;
$GPXUP;3649;06:24:28;0;49	66022;8	49903;0;0;48;
$GPXUP;3649;06:24:29;0;49	66032;8	49913;0;0;48;
$GPXUP;3649;06:24:30;0;49	66041;8	49925;0;0;49;
$GPXUP;3649;06:24:31;0;49	66051;8	49936;0;0;49;
$GPXUP;3649;06:24:32;0;49	66061;8	49947;0;0;50;
$GPXUP;3649;06:24:33;0;49	6607;8	49959;0;0;49;
$GPXUP;3649;06:24:34;0;49	6608;8	49972;0;0;49;
$GPXUP;3649;06:24:35;0;49	66088;8	49985;0;0;49;
$GPXUP;3649;06:24:36;0;49	66097;8	49998;0;0;49;
$GPXUP;3649;06:24:37;0;49	66106;8	50012;0;0;50;
$GPXUP;3649;06:24:38;0;49	66114;8	50025;0;0;49;
$GPXUP;3649;06:24:39;0;49	66125;8	50035;0;0;49;
$GPXUP;3649;06:24:40;0;49	66136;8	50043;0;0;51;
$GPXUP;3649;06:24:41;0;49	66148;8	50049;0;0;49;
$GPXUP;3649;06:24:42;0;49	6616;8	50053;0;0;49;
$GPXUP;3649;06:24:43;0;49	66172;8	50056;0;0;49;
$GPXUP;3649;06:24:44;0;49	66184;8	5006;0;0;48;
$GPXUP;3649;06:24:45;0;49	66196;8	50064;0;0;49;
$GPXUP;3649;06:24:46;0;49	66208;8	50068;0;0;49;
$GPXUP;3649;06:24:47;0;49	6622;8	50072;0;0;49;
$GPXUP;3649;06:24:48;0;49	66232;8	50075;0;0;49;
$GPXUP;3649;06:24:49;0;49	66244;8	50078;0;0;49;
$GPXUP;3649;06:24:50;0;49	66256;8	50081;0;0;49;
$GPXUP;3649;06:24:51;0;49	66268;8	50085;0;0;49;
$GPXUP;3649;06:24:52;0;49	6628;8	50091;0;0;50;
$GPXUP;3649;06:24:53;0;49	66292;8	50097;0;0;50;
$GPXUP;3649;06:24:54;0;49	66303;8	50105;0;0;50;
$GPXUP;3649;06:24:55;0;49	66314;8	50113;0;0;50;
$GPXUP;3649;06:24:56;0;49	66326;8	50122;0;0;50;
$GPXUP;3649;06:24:57;0;49	66336;8	50132;0;0;51;
$GPXUP;3649;06:24:58;0;49	66347;8	50143;0;0;50;
$GPXUP;3649;06:24:59;0;49	66358;8	50152;0;0;50;
$GPXUP;3649;06:25:00;0;49	66369;8	5016;0;0;50;
$GPXUP;3649;06:25:01;0;49	6638;8	50168;0;0;50;
$GPXUP;3649;06:25:02;0;49	66392;8	50176;0;0;49;
$GPXUP;3649;06:25:03;0;49	66403;8	50184;0;0;49;
$GPXUP;3649;06:25:04;0;49	66414;8	50193;0;0;49;
$GPXUP;3649;06:25:05;0;49	66424;8	50202;0;0;50;
$GPXUP;3649;06:25:06;0;49	66435;8	50213;0;0;51;
$GPXUP;3649;06:25:07;0;49	66446;8	50224;0;0;51;
$GPXUP;3649;06:25:08;0;49	66456;8	50235;0;0;52;
$GPXUP;3649;06:25:09;0;49	66466;8	50248;0;0;51;
$GPXUP;3649;06:25:10;0;49	66475;8	50261;0;0;52;
$GPXUP;3649;06:25:11;0;49	66484;8	50276;0;0;52;
$GPXUP;3649;06:25:12;0;49	66492;8	50291;0;0;52;
$GPXUP;3649;06:25:13;0;49	66502;8	50305;0;0;53;
$GPXUP;3649;06:25:14;0;49	66512;8	50318;0;0;52;
$GPXUP;3649;06:25:15;0;49	66522;8	50329;0;0;49;
$GPXUP;3649;06:25:16;0;49	66532;8	50339;0;0;48;
$GPXUP;3649;06:25:17;0;49	66543;8	50348;0;0;48;
$GPXUP;3649;06:25:18;0;49	66554;8	50357;0;0;48;
$GPXUP;3649;06:25:19;0;49	66564;8	50365;0;0;48;
$GPXUP;3649;06:25:20;0;49	66575;8	50372;0;0;48;
$GPXUP;3649;06:25:21;0;49	66586;8	5038;0;0;49;
$GPXUP;3649;06:25:22;0;49	66597;8	50389;0;0;48;
$GPXUP;3649;06:25:23;0;49	66607;8	50399;0;0;48;
$GPXUP;3649;06:25:24;0;49	66616;8	5041;0;0;48;
$GPXUP;3649;06:25:25;0;49	66625;8	50423;0;0;49;
$GPXUP;3649;06:25:26;0;49	66634;8	50436;0;0;49;
$GPXUP;3649;06:25:27;0;49	66644;8	50448;0;0;49;
$GPXUP;3649;06:25:28;0;49	66654;8	50458;0;0;50;
$GPXUP;3649;06:25:29;0;49	66665;8	50466;0;0;49;
$GPXUP;3649;06:25:30;0;49	66676;8	50473;0;0;48;
$GPXUP;3649;06:25:31;0;49	66688;8	5048;0;0;49;
$GPXUP;3649;06:25:32;0;49	66699;8	50486;0;0;49;
$GPXUP;3649;06:25:33;0;49	66711;8	5049;0;0;48;
$GPXUP;3649;06:25:34;0;49	66723;8	50491;0;0;48;
$GPXUP;3649;06:25:35;0;49	66735;8	5049;0;0;47;
$GPXUP;3649;06:25:36;0;49	66747;8	50489;0;0;47;
$GPXUP;3649;06:25:37;0;49	66758;8	50489;0;0;47;
$GPXUP;3649;06:25:38;0;49	6677;8	50492;0;0;48;
$GPXUP;3649;06:25:39;0;49	66782;8	50498;0;0;49;
$GPXUP;3649;06:25:40;0;49	66793;8	50506;0;0;52;
$GPXUP;3649;06:25:41;0;49	66805;8	50514;0;0;53;
$GPXUP;3649;06:25:42;0;49	66817;8	50522;0;0;52;
$GPXUP;3649;06:25:43;0;49	66829;8	50528;0;0;51;
$GPXUP;3649;06:25:44;0;49	66841;8	50534;0;0;50;
$GPXUP;3649;06:25:45;0;49	66853;8	5054;0;0;50;
$GPXUP;3649;06:25:46;0;49	66865;8	50545;0;0;50;
$GPXUP;3649;06:25:47;0;49	66877;8	50549;0;0;50;
$GPXUP;3649;06:25:48;0;49	6689;8	50553;0;0;49;
$GPXUP;3649;06:25:49;0;49	66902;8	50557;0;0;50;
$GPXUP;3649;06:25:50;0;49	66914;8	5056;0;0;50;
$GPXUP;3649;06:25:51;0;49	66926;8	50565;0;0;49;
$GPXUP;3649;06:25:52;0;49	66937;8	5057;0;0;48;
$GPXUP;3649;06:25:53;0;49	66948;8	50576;0;0;48;
$GPXUP;3649;06:25:54;0;49	66959;8	50583;0;0;47;
$GPXUP;3649;06:25:55;0;49	6697;8	50591;0;0;48;
$GPXUP;3649;06:25:56;0;49	6698;8	50601;0;0;49;
$GPXUP;3649;06:25:57;0;49	6699;8	5061;0;0;49;
$GPXUP;3649;06:25:58;0;49	67001;8	5062;0;0;49;
$GPXUP;3649;06:25:59;0;49	67012;8	50629;0;0;50;
$GPXUP;3649;06:26:00;0;49	67023;8	50638;0;0;50;
$GPXUP;3649;06:26:01;0;49	67034;8	50646;0;0;51;
$GPXUP;3649;06:26:02;0;49	67046;8	50655;0;0;51;
$GPXUP;3649;06:26:03;0;49	67057;8	50664;0;0;51;
$GPXUP;3649;06:26:04;0;49	67068;8	50674;0;0;51;
$GPXUP;3649;06:26:05;0;49	6708;8	50682;0;0;50;
$GPXUP;3649;06:26:06;0;49	67091;8	50692;0;0;50;
$GPXUP;3649;06:26:07;0;49	67101;8	50702;0;0;50;
$GPXUP;3649;06:26:08;0;49	67111;8	50715;0;0;50;
$GPXUP;3649;06:26:09;0;49	6712;8	50728;0;0;51;
$GPXUP;3649;06:26:10;0;49	67129;8	50741;0;0;51;
$GPXUP;3649;06:26:11;0;49	67139;8	50755;0;0;51;
$GPXUP;3649;06:26:12;0;49	67147;8	50769;0;0;52;
$GPXUP;3649;06:26:13;0;49	67156;8	50785;0;0;53;
$GPXUP;3649;06:26:14;0;49	67164;8	50801;0;0;53;
$GPXUP;3649;06:26:15;0;49	67171;8	50817;0;0;52;
$GPXUP;3649;06:26:16;0;49	67178;8	50835;0;0;53;
$GPXUP;3649;06:26:17;0;49	67185;8	50852;0;0;53;
$GPXUP;3649;06:26:18;0;49	67192;8	50869;0;0;53;
$GPXUP;3649;06:26:19;0;49	67199;8	50886;0;0;52;
$GPXUP;3649;06:26:20;0;49	67206;8	50903;0;0;51;
$GPXUP;3649;06:26:21;0;49	67214;8	50919;0;0;50;
$GPXUP;3649;06:26:22;0;49	67222;8	50934;0;0;50;
$GPXUP;3649;06:26:23;0;49	6723;8	50949;0;0;51;
$GPXUP;3649;06:26:24;0;49	67238;8	50963;0;0;51;
$GPXUP;3649;06:26:25;0;49	67248;8	50977;0;0;51;
$GPXUP;3649;06:26:26;0;49	67257;8	50991;0;0;52;
$GPXUP;3649;06:26:27;0;49	67266;8	51005;0;0;53;
$GPXUP;3649;06:26:28;0;49	67275;8	5102;0;0;54;
$GPXUP;3649;06:26:29;0;49	67285;8	51035;0;0;54;
$GPXUP;3649;06:26:30;0;49	67294;8	5105;0;0;54;
$GPXUP;3649;06:26:31;0;49	67302;8	51067;0;0;54;
$GPXUP;3649;06:26:32;0;49	6731;8	51083;0;0;53;
$GPXUP;3649;06:26:33;0;49	67319;8	51098;0;0;52;
$GPXUP;3649;06:26:34;0;49	67328;8	51111;0;0;52;
$GPXUP;3649;06:26:35;0;49	67338;8	51124;0;0;52;
$GPXUP;3649;06:26:36;0;49	67349;8	51135;0;0;52;
$GPXUP;3649;06:26:37;0;49	6736;8	51146;0;0;52;
$GPXUP;3649;06:26:38;0;49	67371;8	51154;0;0;51;
$GPXUP;3649;06:26:39;0;49	67383;8	51161;0;0;50;
$GPXUP;3649;06:26:40;0;49	67395;8	51168;0;0;50;
$GPXUP;3649;06:26:41;0;49	67406;8	51175;0;0;50;
$GPXUP;3649;06:26:42;0;49	67418;8	51184;0;0;51;
$GPXUP;3649;06:26:43;0;49	67428;8	51196;0;0;51;
$GPXUP;3649;06:26:44;0;49	67438;8	51207;0;0;51;
$GPXUP;3649;06:26:45;0;49	6745;8	51217;0;0;51;
$GPXUP;3649;06:26:46;0;49	67461;8	51224;0;0;51;
$GPXUP;3649;06:26:47;0;49	67474;8	5123;0;0;51;
$GPXUP;3649;06:26:48;0;49	67486;8	51233;0;0;51;
$GPXUP;3649;06:26:49;0;49	67498;8	51236;0;0;51;
$GPXUP;3649;06:26:50;0;49	67511;8	51239;0;0;50;
$GPXUP;3649;06:26:51;0;49	67523;8	51244;0;0;49;
$GPXUP;3649;06:26:52;0;49	67534;8	5125;0;0;49;
$GPXUP;3649;06:26:53;0;49	67546;8	51258;0;0;49;
$GPXUP;3649;06:26:54;0;49	67556;8	51266;0;0;49;
$GPXUP;3649;06:26:55;0;49	67567;8	51277;0;0;50;
$GPXUP;3649;06:26:56;0;49	67576;8	5129;0;0;51;
$GPXUP;3649;06:26:57;0;49	67585;8	51304;0;0;52;
$GPXUP;3649;06:26:58;0;49	67594;8	51317;0;0;51;
$GPXUP;3649;06:26:59;0;49	67605;8	51328;0;0;50;
$GPXUP;3649;06:27:00;0;49	67616;8	51338;0;0;50;
$GPXUP;3649;06:27:01;0;49	67627;8	51346;0;0;50;
$GPXUP;3649;06:27:02;0;49	67638;8	51354;0;0;50;
$GPXUP;3649;06:27:03;0;49	6765;8	51362;0;0;50;
$GPXUP;3649;06:27:04;0;49	67661;8	5137;0;0;51;
$GPXUP;3649;06:27:05;0;49	67672;8	51381;0;0;51;
$GPXUP;3649;06:27:06;0;49	67682;8	51393;0;0;50;
$GPXUP;3649;06:27:07;0;49	67692;8	51404;0;0;50;
$GPXUP;3649;06:27:08;0;49	67702;8	51415;0;0;51;
$GPXUP;3649;06:27:09;0;49	67712;8	51426;0;0;52;
$GPXUP;3649;06:27:10;0;49	67723;8	51438;0;0;52;
$GPXUP;3649;06:27:11;0;49	67733;8	5145;0;0;52;
$GPXUP;3649;06:27:12;0;49	67743;8	51462;0;0;51;
$GPXUP;3649;06:27:13;0;49	67754;8	51472;0;0;49;
$GPXUP;3649;06:27:14;0;49	67765;8	51479;0;0;48;
$GPXUP;3649;06:27:15;0;49	67777;8	51484;0;0;48;
$GPXUP;3649;06:27:16;0;49	67788;8	5149;0;0;48;
$GPXUP;3649;06:27:17;0;49	678;8	51496;0;0;49;
$GPXUP;3649;06:27:18;0;49	67811;8	51503;0;0;49;
$GPXUP;3649;06:27:19;0;49	67822;8	5151;0;0;49;
$GPXUP;3649;06:27:20;0;49	67833;8	51517;0;0;49;
$GPXUP;3649;06:27:21;0;49	67844;8	51525;0;0;49;
$GPXUP;3649;06:27:22;0;49	67856;8	51532;0;0;49;
$GPXUP;3649;06:27:23;0;49	67867;8	5154;0;0;49;
$GPXUP;3649;06:27:24;0;49	67878;8	51547;0;0;49;
$GPXUP;3649;06:27:25;0;49	67889;8	51556;0;0;49;
$GPXUP;3649;06:27:26;0;49	67899;8	51565;0;0;49;
$GPXUP;3649;06:27:27;0;49	6791;8	51575;0;0;50;
$GPXUP;3649;06:27:28;0;49	6792;8	51586;0;0;50;
$GPXUP;3649;06:27:29;0;49	6793;8	51596;0;0;49;
$GPXUP;3649;06:27:30;0;49	67942;8	51604;0;0;48;
$GPXUP;3649;06:27:31;0;49	67953;8	51609;0;0;46;
$GPXUP;3649;06:27:32;0;49	67964;8	51612;0;0;46;
$GPXUP;3649;06:27:33;0;49	67976;8	51616;0;0;46;
$GPXUP;3649;06:27:34;0;49	67987;8	5162;0;0;47;
$GPXUP;3649;06:27:35;0;49	67998;8	51625;0;0;48;
$GPXUP;3649;06:27:36;0;49	6801;8	51631;0;0;49;
$GPXUP;3649;06:27:37;0;49	68021;8	51638;0;0;50;
$GPXUP;3649;06:27:38;0;49	68032;8	51645;0;0;50;
$GPXUP;3649;06:27:39;0;49	68044;8	51651;0;0;49;
$GPXUP;3649;06:27:40;0;49	68056;8	51654;0;0;48;
$GPXUP;3649;06:27:41;0;49	68067;8	51658;0;0;47;
$GPXUP;3649;06:27:42;0;49	68078;8	51663;0;0;47;
$GPXUP;3649;06:27:43;0;49	6809;8	5167;0;0;48;
$GPXUP;3649;06:27:44;0;49	681;8	51678;0;0;49;
$GPXUP;3649;06:27:45;0;49	68112;8	51686;0;0;49;
$GPXUP;3649;06:27:46;0;49	68122;8	51696;0;0;50;
$GPXUP;3649;06:27:47;0;49	68132;8	51706;0;0;50;
$GPXUP;3649;06:27:48;0;49	68142;8	51718;0;0;51;
$GPXUP;3649;06:27:49;0;49	68152;8	5173;0;0;51;
$GPXUP;3649;06:27:50;0;49	68163;8	51741;0;0;50;
$GPXUP;3649;06:27:51;0;49	68173;8	51751;0;0;49;
$GPXUP;3649;06:27:52;0;49	68184;8	5176;0;0;48;
$GPXUP;3649;06:27:53;0;49	68195;8	51766;0;0;48;
$GPXUP;3649;06:27:54;0;49	68207;8	5177;0;0;47;
$GPXUP;3649;06:27:55;0;49	68218;8	51773;0;0;46;
$GPXUP;3649;06:27:56;0;49	6823;8	51775;0;0;45;
$GPXUP;3649;06:27:57;0;49	68241;8	51778;0;0;46;
$GPXUP;3649;06:27:58;0;49	68252;8	51782;0;0;51;
$GPXUP;3649;06:27:59;0;49	68264;8	51787;0;0;49;
$GPXUP;3649;06:28:00;0;49	68275;8	51795;0;0;46;
$GPXUP;3649;06:28:01;0;49	68285;8	51802;0;0;45;
$GPXUP;3649;06:28:02;0;49	68296;8	51804;0;0;46;
$GPXUP;3649;06:28:03;0;49	68308;8	51804;0;0;45;
$GPXUP;3649;06:28:04;0;49	68319;8	518;0;0;45;
$GPXUP;3649;06:28:05;0;49	68329;8	51794;0;0;45;
$GPXUP;3649;06:28:06;0;49	68339;8	51785;0;0;45;
$GPXUP;3649;06:28:07;0;49	68348;8	51775;0;0;45;
$GPXUP;3649;06:28:08;0;49	68358;8	51766;0;0;45;
$GPXUP;3649;06:28:09;0;49	68368;8	51758;0;0;44;
$GPXUP;3649;06:28:10;0;49	68378;8	51751;0;0;43;
$GPXUP;3649;06:28:11;0;49	68388;8	51747;0;0;43;
$GPXUP;3649;06:28:12;0;49	68398;8	51745;0;0;43;
$GPXUP;3649;06:28:13;0;49	68409;8	51745;0;0;44;
$GPXUP;3649;06:28:14;0;49	6842;8	51748;0;0;44;
$GPXUP;3649;06:28:15;0;49	68431;8	51754;0;0;45;
$GPXUP;3649;06:28:16;0;49	68441;8	51759;0;0;46;
$GPXUP;3649;06:28:17;0;49	68452;8	51766;0;0;47;
$GPXUP;3649;06:28:18;0;49	68462;8	51774;0;0;47;
$GPXUP;3649;06:28:19;0;49	68473;8	51782;0;0;47;
$GPXUP;3649;06:28:20;0;49	68484;8	51787;0;0;47;
$GPXUP;3649;06:28:21;0;49	68496;8	51791;0;0;46;
$GPXUP;3649;06:28:22;0;49	68507;8	51794;0;0;45;
$GPXUP;3649;06:28:23;0;49	68518;8	51797;0;0;44;
$GPXUP;3649;06:28:24;0;49	68529;8	518;0;0;45;
$GPXUP;3649;06:28:25;0;49	6854;8	51805;0;0;46;
$GPXUP;3649;06:28:26;0;49	6855;8	51812;0;0;46;
$GPXUP;3649;06:28:27;0;49	6856;8	51819;0;0;45;
$GPXUP;3649;06:28:28;0;49	68571;8	51825;0;0;45;
$GPXUP;3649;06:28:29;0;49	68582;8	51831;0;0;45;
$GPXUP;3649;06:28:30;0;49	68592;8	51838;0;0;46;
$GPXUP;3649;06:28:31;0;49	68603;8	51844;0;0;47;
$GPXUP;3649;06:28:32;0;49	68615;8	51848;0;0;47;
$GPXUP;3649;06:28:33;0;49	68626;8	51851;0;0;47;
$GPXUP;3649;06:28:34;0;49	68638;8	51851;0;0;46;
$GPXUP;3649;06:28:35;0;49	68649;8	5185;0;0;46;
$GPXUP;3649;06:28:36;0;49	68661;8	51847;0;0;46;
$GPXUP;3649;06:28:37;0;49	68672;8	51844;0;0;46;
$GPXUP;3649;06:28:38;0;49	68683;8	51839;0;0;46;
$GPXUP;3649;06:28:39;0;49	68694;8	51834;0;0;47;
$GPXUP;3649;06:28:40;0;49	68706;8	51829;0;0;47;
$GPXUP;3649;06:28:41;0;49	68717;8	51825;0;0;47;
$GPXUP;3649;06:28:42;0;49	68729;8	51823;0;0;48;
$GPXUP;3649;06:28:43;0;49	68741;8	51823;0;0;48;
$GPXUP;3649;06:28:44;0;49	68753;8	51824;0;0;48;
$GPXUP;3649;06:28:45;0;49	68764;8	51826;0;0;48;
$GPXUP;3649;06:28:46;0;49	68776;8	51829;0;0;48;
$GPXUP;3649;06:28:47;0;49	68788;8	51833;0;0;49;
$GPXUP;3649;06:28:48;0;49	688;8	51837;0;0;48;
$GPXUP;3649;06:28:49;0;49	68812;8	51839;0;0;48;
$GPXUP;3649;06:28:50;0;49	68824;8	51839;0;0;49;
$GPXUP;3649;06:28:51;0;49	68836;8	51838;0;0;49;
$GPXUP;3649;06:28:52;0;49	68848;8	51837;0;0;48;
$GPXUP;3649;06:28:53;0;49	6886;8	51835;0;0;48;
$GPXUP;3649;06:28:54;0;49	68872;8	51834;0;0;48;
$GPXUP;3649;06:28:55;0;49	68884;8	51834;0;0;48;
$GPXUP;3649;06:28:56;0;49	68896;8	51836;0;0;49;
$GPXUP;3649;06:28:57;0;49	68909;8	51839;0;0;50;
$GPXUP;3649;06:28:58;0;49	68921;8	51844;0;0;50;
$GPXUP;3649;06:28:59;0;49	68933;8	51848;0;0;50;
$GPXUP;3649;06:29:00;0;49	68945;8	51853;0;0;50;
$GPXUP;3649;06:29:01;0;49	68957;8	51857;0;0;49;
$GPXUP;3649;06:29:02;0;49	68969;8	5186;0;0;48;
$GPXUP;3649;06:29:03;0;49	68981;8	51862;0;0;47;
$GPXUP;3649;06:29:04;0;49	68992;8	51864;0;0;48;
$GPXUP;3649;06:29:05;0;49	69004;8	51866;0;0;48;
$GPXUP;3649;06:29:06;0;49	69016;8	51865;0;0;48;
$GPXUP;3649;06:29:07;0;49	69029;8	51864;0;0;49;
$GPXUP;3649;06:29:08;0;49	69041;8	51866;0;0;49;
$GPXUP;3649;06:29:09;0;49	69052;8	51871;0;0;49;
$GPXUP;3649;06:29:10;0;49	69064;8	51876;0;0;49;
$GPXUP;3649;06:29:11;0;49	69076;8	51882;0;0;48;
$GPXUP;3649;06:29:12;0;49	69087;8	51886;0;0;47;
$GPXUP;3649;06:29:13;0;49	69098;8	5189;0;0;47;
$GPXUP;3649;06:29:14;0;49	6911;8	51893;0;0;47;
$GPXUP;3649;06:29:15;0;49	69122;8	51895;0;0;48;
$GPXUP;3649;06:29:16;0;49	69134;8	51898;0;0;48;
$GPXUP;3649;06:29:17;0;49	69146;8	51901;0;0;48;
$GPXUP;3649;06:29:18;0;49	69158;8	51904;0;0;49;
$GPXUP;3649;06:29:19;0;49	6917;8	51905;0;0;49;
$GPXUP;3649;06:29:20;0;49	69182;8	51908;0;0;49;
$GPXUP;3649;06:29:21;0;49	69194;8	51912;0;0;49;
$GPXUP;3649;06:29:22;0;49	69206;8	51915;0;0;49;
$GPXUP;3649;06:29:23;0;49	69218;8	51916;0;0;48;
$GPXUP;3649;06:29:24;0;49	6923;8	51916;0;0;48;
$GPXUP;3649;06:29:25;0;49	69242;8	51916;0;0;47;
$GPXUP;3649;06:29:26;0;49	69253;8	51913;0;0;47;
$GPXUP;3649;06:29:27;0;49	69265;8	51909;0;0;48;
$GPXUP;3649;06:29:28;0;49	69276;8	51903;0;0;49;
$GPXUP;3649;06:29:29;0;49	69288;8	51896;0;0;49;
$GPXUP;3649;06:29:30;0;49	69299;8	51889;0;0;48;
$GPXUP;3649;06:29:31;0;49	6931;8	51881;0;0;49;
$GPXUP;3649;06:29:32;0;49	69321;8	51874;0;0;49;
$GPXUP;3649;06:29:33;0;49	69333;8	51868;0;0;49;
$GPXUP;3649;06:29:34;0;49	69344;8	51864;0;0;47;
$GPXUP;3649;06:29:35;0;49	69356;8	51862;0;0;47;
$GPXUP;3649;06:29:36;0;49	69368;8	51863;0;0;47;
$GPXUP;3649;06:29:37;0;49	69379;8	51864;0;0;47;
$GPXUP;3649;06:29:38;0;49	69391;8	51864;0;0;48;
$GPXUP;3649;06:29:39;0;49	69403;8	51864;0;0;48;
$GPXUP;3649;06:29:40;0;49	69415;8	51864;0;0;48;
$GPXUP;3649;06:29:41;0;49	69427;8	51866;0;0;48;
$GPXUP;3649;06:29:42;0;49	69439;8	51866;0;0;47;
$GPXUP;3649;06:29:43;0;49	69451;8	51864;0;0;47;
$GPXUP;3649;06:29:44;0;49	69462;8	51862;0;0;47;
$GPXUP;3649;06:29:45;0;49	69474;8	51861;0;0;48;
$GPXUP;3649;06:29:46;0;49	69486;8	51859;0;0;48;
$GPXUP;3649;06:29:47;0;49	69498;8	51855;0;0;49;
$GPXUP;3649;06:29:48;0;49	6951;8	5185;0;0;49;
$GPXUP;3649;06:29:49;0;49	69521;8	51843;0;0;49;
$GPXUP;3649;06:29:50;0;49	69533;8	51836;0;0;50;
$GPXUP;3649;06:29:51;0;49	69544;8	51828;0;0;50;
$GPXUP;3649;06:29:52;0;49	69556;8	5182;0;0;50;
$GPXUP;3649;06:29:53;0;49	69567;8	51813;0;0;50;
$GPXUP;3649;06:29:54;0;49	69578;8	51804;0;0;50;
$GPXUP;3649;06:29:55;0;49	6959;8	51796;0;0;50;
$GPXUP;3649;06:29:56;0;49	69601;8	51788;0;0;50;
$GPXUP;3649;06:29:57;0;49	69612;8	51779;0;0;50;
$GPXUP;3649;06:29:58;0;49	69624;8	51773;0;0;50;
$GPXUP;3649;06:29:59;0;49	69636;8	51768;0;0;50;
$GPXUP;3649;06:30:00;0;49	69648;8	51765;0;0;50;
$GPXUP;3649;06:30:01;0;49	69661;8	51763;0;0;50;
$GPXUP;3649;06:30:02;0;49	69673;8	51762;0;0;49;
$GPXUP;3649;06:30:03;0;49	69685;8	5176;0;0;49;
$GPXUP;3649;06:30:04;0;49	69698;8	51759;0;0;49;
$GPXUP;3649;06:30:05;0;49	6971;8	51757;0;0;49;
$GPXUP;3649;06:30:06;0;49	69722;8	51753;0;0;49;
$GPXUP;3649;06:30:07;0;49	69734;8	51748;0;0;50;
$GPXUP;3649;06:30:08;0;49	69746;8	51744;0;0;50;
$GPXUP;3649;06:30:09;0;49	69758;8	5174;0;0;50;
$GPXUP;3649;06:30:10;0;49	6977;8	51735;0;0;51;
$GPXUP;3649;06:30:11;0;49	69783;8	51731;0;0;51;
$GPXUP;3649;06:30:12;0;49	69795;8	51727;0;0;51;
$GPXUP;3649;06:30:13;0;49	69808;8	51724;0;0;50;
$GPXUP;3649;06:30:14;0;49	6982;8	5172;0;0;50;
$GPXUP;3649;06:30:15;0;49	69832;8	51716;0;0;49;
$GPXUP;3649;06:30:16;0;49	69844;8	51712;0;0;49;
$GPXUP;3649;06:30:17;0;49	69856;8	51708;0;0;49;
$GPXUP;3649;06:30:18;0;49	69868;8	51704;0;0;49;
$GPXUP;3649;06:30:19;0;49	6988;8	51699;0;0;49;
$GPXUP;3649;06:30:20;0;49	69891;8	51693;0;0;50;
$GPXUP;3649;06:30:21;0;49	69903;8	51686;0;0;49;
$GPXUP;3649;06:30:22;0;49	69914;8	5168;0;0;49;
$GPXUP;3649;06:30:23;0;49	69926;8	51675;0;0;49;
$GPXUP;3649;06:30:24;0;49	69938;8	5167;0;0;49;
$GPXUP;3649;06:30:25;0;49	6995;8	51667;0;0;48;
$GPXUP;3649;06:30:26;0;49	69961;8	51667;0;0;47;
$GPXUP;3649;06:30:27;0;49	69973;8	51667;0;0;47;
$GPXUP;3649;06:30:28;0;49	69985;8	51668;0;0;47;
$GPXUP;3649;06:30:29;0;49	69997;8	5167;0;0;48;
$GPXUP;3649;06:30:30;0;49	70008;8	51673;0;0;48;
$GPXUP;3649;06:30:31;0;49	7002;8	51676;0;0;48;
$GPXUP;3649;06:30:32;0;49	70032;8	51679;0;0;49;
$GPXUP;3649;06:30:33;0;49	70044;8	5168;0;0;49;
$GPXUP;3649;06:30:34;0;49	70056;8	51682;0;0;49;
$GPXUP;3649;06:30:35;0;49	70068;8	51685;0;0;48;
$GPXUP;3649;06:30:36;0;49	7008;8	51688;0;0;48;
$GPXUP;3649;06:30:37;0;49	70092;8	51691;0;0;48;
$GPXUP;3649;06:30:38;0;49	70104;8	51692;0;0;49;
$GPXUP;3649;06:30:39;0;49	70117;8	51692;0;0;50;
$GPXUP;3649;06:30:40;0;49	70129;8	51691;0;0;50;
$GPXUP;3649;06:30:41;0;49	70142;8	5169;0;0;50;
$GPXUP;3649;06:30:42;0;49	70154;8	51689;0;0;50;
$GPXUP;3649;06:30:43;0;49	70166;8	51691;0;0;50;
$GPXUP;3649;06:30:44;0;49	70179;8	51694;0;0;49;
$GPXUP;3649;06:30:45;0;49	70191;8	51696;0;0;50;
$GPXUP;3649;06:30:46;0;49	70204;8	51697;0;0;51;
$GPXUP;3649;06:30:47;0;49	70216;8	51697;0;0;49;
$GPXUP;3649;06:30:48;0;49	70228;8	51696;0;0;49;
$GPXUP;3649;06:30:49;0;49	7024;8	51694;0;0;49;
$GPXUP;3649;06:30:50;0;49	70252;8	51691;0;0;48;
$GPXUP;3649;06:30:51;0;49	70264;8	51687;0;0;48;
$GPXUP;3649;06:30:52;0;49	70276;8	51683;0;0;49;
$GPXUP;3649;06:30:53;0;49	70288;8	5168;0;0;49;
$GPXUP;3649;06:30:54;0;49	703;8	51678;0;0;49;
$GPXUP;3649;06:30:55;0;49	70313;8	51677;0;0;49;
$GPXUP;3649;06:30:56;0;49	70325;8	51677;0;0;50;
$GPXUP;3649;06:30:57;0;49	70338;8	5168;0;0;52;
$GPXUP;3649;06:30:58;0;49	7035;8	51683;0;0;51;
$GPXUP;3649;06:30:59;0;49	70362;8	51685;0;0;50;
$GPXUP;3649;06:31:00;0;49	70375;8	51686;0;0;50;
$GPXUP;3649;06:31:01;0;49	70387;8	51688;0;0;50;
$GPXUP;3649;06:31:02;0;49	704;8	51689;0;0;49;
$GPXUP;3649;06:31:03;0;49	70412;8	5169;0;0;50;
$GPXUP;3649;06:31:04;0;49	70424;8	5169;0;0;50;
$GPXUP;3649;06:31:05;0;49	70437;8	51689;0;0;50;
$GPXUP;3649;06:31:06;0;49	7045;8	51688;0;0;51;
$GPXUP;3649;06:31:07;0;49	70462;8	51689;0;0;51;
$GPXUP;3649;06:31:08;0;49	70475;8	5169;0;0;50;
$GPXUP;3649;06:31:09;0;49	70487;8	51692;0;0;51;
$GPXUP;3649;06:31:10;0;49	705;8	51694;0;0;52;
$GPXUP;3649;06:31:11;0;49	70513;8	51696;0;0;52;
$GPXUP;3649;06:31:12;0;49	70526;8	51696;0;0;50;
$GPXUP;3649;06:31:13;0;49	70538;8	51695;0;0;48;
$GPXUP;3649;06:31:14;0;49	7055;8	51692;0;0;48;
$GPXUP;3649;06:31:15;0;49	70561;8	51689;0;0;47;
$GPXUP;3649;06:31:16;0;49	70572;8	51684;0;0;47;
$GPXUP;3649;06:31:17;0;49	70584;8	51679;0;0;47;
$GPXUP;3649;06:31:18;0;49	70595;8	51672;0;0;49;
$GPXUP;3649;06:31:19;0;49	70607;8	51665;0;0;50;
$GPXUP;3649;06:31:20;0;49	70618;8	51657;0;0;51;
$GPXUP;3649;06:31:21;0;49	70629;8	51648;0;0;51;
$GPXUP;3649;06:31:22;0;49	7064;8	51638;0;0;51;
$GPXUP;3649;06:31:23;0;49	70651;8	51628;0;0;51;
$GPXUP;3649;06:31:24;0;49	70663;8	51619;0;0;51;
$GPXUP;3649;06:31:25;0;49	70674;8	51611;0;0;52;
$GPXUP;3649;06:31:26;0;49	70686;8	51603;0;0;52;
$GPXUP;3649;06:31:27;0;49	70698;8	51595;0;0;52;
$GPXUP;3649;06:31:28;0;49	7071;8	51588;0;0;51;
$GPXUP;3649;06:31:29;0;49	70722;8	51582;0;0;50;
$GPXUP;3649;06:31:30;0;49	70734;8	5158;0;0;49;
$GPXUP;3649;06:31:31;0;49	70747;8	5158;0;0;49;
$GPXUP;3649;06:31:32;0;49	70759;8	51582;0;0;50;
$GPXUP;3649;06:31:33;0;49	70772;8	51584;0;0;50;
$GPXUP;3649;06:31:34;0;49	70784;8	51588;0;0;50;
$GPXUP;3649;06:31:35;0;49	70796;8	51593;0;0;49;
$GPXUP;3649;06:31:36;0;49	70807;8	51597;0;0;48;
$GPXUP;3649;06:31:37;0;49	70819;8	51602;0;0;48;
$GPXUP;3649;06:31:38;0;49	70831;8	51605;0;0;48;
$GPXUP;3649;06:31:39;0;49	70842;8	51608;0;0;46;
$GPXUP;3649;06:31:40;0;49	70854;8	51608;0;0;46;
$GPXUP;3649;06:31:41;0;49	70865;8	51608;0;0;46;
$GPXUP;3649;06:31:42;0;49	70877;8	51606;0;0;46;
$GPXUP;3649;06:31:43;0;49	70888;8	51605;0;0;46;
$GPXUP;3649;06:31:44;0;49	709;8	51602;0;0;47;
$GPXUP;3649;06:31:45;0;49	70912;8	51599;0;0;47;
$GPXUP;3649;06:31:46;0;49	70923;8	51597;0;0;48;
$GPXUP;3649;06:31:47;0;49	70935;8	51596;0;0;48;
$GPXUP;3649;06:31:48;0;49	70947;8	51597;0;0;47;
$GPXUP;3649;06:31:49;0;49	70959;8	51599;0;0;47;
$GPXUP;3649;06:31:50;0;49	7097;8	51602;0;0;47;
$GPXUP;3649;06:31:51;0;49	70982;8	51604;0;0;47;
$GPXUP;3649;06:31:52;0;49	70994;8	51604;0;0;47;
$GPXUP;3649;06:31:53;0;49	71006;8	51604;0;0;47;
$GPXUP;3649;06:31:54;0;49	71017;8	51603;0;0;48;
$GPXUP;3649;06:31:55;0;49	71029;8	51604;0;0;48;
$GPXUP;3649;06:31:56;0;49	71041;8	51607;0;0;49;
$GPXUP;3649;06:31:57;0;49	71053;8	51611;0;0;49;
$GPXUP;3649;06:31:58;0;49	71064;8	51617;0;0;49;
$GPXUP;3649;06:31:59;0;49	71076;8	51622;0;0;48;
$GPXUP;3649;06:32:00;0;49	71088;8	51627;0;0;49;
$GPXUP;3649;06:32:01;0;49	711;8	51633;0;0;50;
$GPXUP;3649;06:32:02;0;49	71111;8	5164;0;0;50;
$GPXUP;3649;06:32:03;0;49	71122;8	5165;0;0;50;
$GPXUP;3649;06:32:04;0;49	71132;8	5166;0;0;49;
$GPXUP;3649;06:32:05;0;49	71142;8	5167;0;0;49;
$GPXUP;3649;06:32:06;0;49	71153;8	51679;0;0;49;
$GPXUP;3649;06:32:07;0;49	71164;8	51687;0;0;49;
$GPXUP;3649;06:32:08;0;49	71176;8	51695;0;0;48;
$GPXUP;3649;06:32:09;0;49	71186;8	51702;0;0;49;
$GPXUP;3649;06:32:10;0;49	71198;8	51713;0;0;55;
$GPXUP;3649;06:32:11;0;49	71208;8	51727;0;0;57;
$GPXUP;3649;06:32:12;0;49	7122;8	51739;0;0;54;
$GPXUP;3649;06:32:13;0;49	71231;8	51749;0;0;50;
$GPXUP;3649;06:32:14;0;49	71242;8	51757;0;0;48;
$GPXUP;3649;06:32:15;0;49	71253;8	51763;0;0;47;
$GPXUP;3649;06:32:16;0;49	71264;8	51768;0;0;49;
$GPXUP;3649;06:32:17;0;49	71276;8	51772;0;0;49;
$GPXUP;3649;06:32:18;0;49	71289;8	51773;0;0;52;
$GPXUP;3649;06:32:19;0;49	71302;8	51777;0;0;52;
$GPXUP;3649;06:32:20;0;49	71314;8	51782;0;0;50;
$GPXUP;3649;06:32:21;0;49	71325;8	51788;0;0;47;
$GPXUP;3649;06:32:22;0;49	71335;8	51797;0;0;46;
$GPXUP;3649;06:32:23;0;49	71344;8	5181;0;0;50;
$GPXUP;3649;06:32:24;0;49	71353;8	51824;0;0;52;
$GPXUP;3649;06:32:25;0;49	71364;8	51836;0;0;51;
$GPXUP;3649;06:32:26;0;49	71375;8	51844;0;0;49;
$GPXUP;3649;06:32:27;0;49	71386;8	51851;0;0;48;
$GPXUP;3649;06:32:28;0;49	71397;8	51858;0;0;48;
$GPXUP;3649;06:32:29;0;49	71408;8	51864;0;0;48;
$GPXUP;3649;06:32:30;0;49	7142;8	5187;0;0;48;
$GPXUP;3649;06:32:31;0;49	71432;8	51873;0;0;48;
$GPXUP;3649;06:32:32;0;49	71444;8	51876;0;0;47;
$GPXUP;3649;06:32:33;0;49	71455;8	51878;0;0;48;
$GPXUP;3649;06:32:34;0;49	71467;8	5188;0;0;49;
$GPXUP;3649;06:32:35;0;49	71479;8	51884;0;0;49;
$GPXUP;3649;06:32:36;0;49	71491;8	51888;0;0;49;
$GPXUP;3649;06:32:37;0;49	71504;8	51892;0;0;50;
$GPXUP;3649;06:32:38;0;49	71516;8	51895;0;0;50;
$GPXUP;3649;06:32:39;0;49	71528;8	51898;0;0;50;
$GPXUP;3649;06:32:40;0;49	7154;8	519;0;0;48;
$GPXUP;3649;06:32:41;0;49	71552;8	51903;0;0;46;
$GPXUP;3649;06:32:42;0;49	71563;8	51905;0;0;46;
$GPXUP;3649;06:32:43;0;49	71575;8	51906;0;0;46;
$GPXUP;3649;06:32:44;0;49	71586;8	51908;0;0;47;
$GPXUP;3649;06:32:45;0;49	71598;8	51913;0;0;48;
$GPXUP;3649;06:32:46;0;49	71609;8	5192;0;0;49;
$GPXUP;3649;06:32:47;0;49	7162;8	51927;0;0;49;
$GPXUP;3649;06:32:48;0;49	71632;8	51932;0;0;49;
$GPXUP;3649;06:32:49;0;49	71644;8	51935;0;0;48;
$GPXUP;3649;06:32:50;0;49	71656;8	51937;0;0;48;
$GPXUP;3649;06:32:51;0;49	71668;8	5194;0;0;48;
$GPXUP;3649;06:32:52;0;49	7168;8	51941;0;0;49;
$GPXUP;3649;06:32:53;0;49	71692;8	51942;0;0;49;
$GPXUP;3649;06:32:54;0;49	71705;8	51943;0;0;49;
$GPXUP;3649;06:32:55;0;49	71717;8	51942;0;0;51;
$GPXUP;3649;06:32:56;0;49	7173;8	5194;0;0;51;
$GPXUP;3649;06:32:57;0;49	71742;8	51938;0;0;50;
$GPXUP;3649;06:32:58;0;49	71755;8	51936;0;0;49;
$GPXUP;3649;06:32:59;0;49	71767;8	51933;0;0;49;
$GPXUP;3649;06:33:00;0;49	71779;8	5193;0;0;48;
$GPXUP;3649;06:33:01;0;49	71791;8	51928;0;0;49;
$GPXUP;3649;06:33:02;0;49	71803;8	51926;0;0;49;
$GPXUP;3649;06:33:03;0;49	71815;8	51925;0;0;50;
$GPXUP;3649;06:33:04;0;49	71828;8	51924;0;0;50;
$GPXUP;3649;06:33:05;0;49	7184;8	51925;0;0;50;
$GPXUP;3649;06:33:06;0;49	71852;8	51927;0;0;50;
$GPXUP;3649;06:33:07;0;49	71865;8	51929;0;0;49;
$GPXUP;3649;06:33:08;0;49	71877;8	51931;0;0;50;
$GPXUP;3649;06:33:09;0;49	7189;8	51934;0;0;51;
$GPXUP;3649;06:33:10;0;49	71902;8	51936;0;0;51;
$GPXUP;3649;06:33:11;0;49	71915;8	51938;0;0;50;
$GPXUP;3649;06:33:12;0;49	71928;8	51938;0;0;50;
$GPXUP;3649;06:33:13;0;49	7194;8	5194;0;0;50;
$GPXUP;3649;06:33:14;0;49	71952;8	51943;0;0;50;
$GPXUP;3649;06:33:15;0;49	71964;8	51948;0;0;50;
$GPXUP;3649;06:33:16;0;49	71976;8	51953;0;0;50;
$GPXUP;3649;06:33:17;0;49	71989;8	51958;0;0;51;
$GPXUP;3649;06:33:18;0;49	72001;8	51962;0;0;51;
$GPXUP;3649;06:33:19;0;49	72014;8	51966;0;0;51;
$GPXUP;3649;06:33:20;0;49	72026;8	5197;0;0;50;
$GPXUP;3649;06:33:21;0;49	72038;8	51977;0;0;50;
$GPXUP;3649;06:33:22;0;49	72049;8	51985;0;0;50;
$GPXUP;3649;06:33:23;0;49	7206;8	51993;0;0;49;
$GPXUP;3649;06:33:24;0;49	72071;8	52002;0;0;49;
$GPXUP;3649;06:33:25;0;49	72082;8	52008;0;0;49;
$GPXUP;3649;06:33:26;0;49	72094;8	52014;0;0;49;
$GPXUP;3649;06:33:27;0;49	72106;8	52018;0;0;48;
$GPXUP;3649;06:33:28;0;49	72118;8	52022;0;0;49;
$GPXUP;3649;06:33:29;0;49	7213;8	52026;0;0;49;
$GPXUP;3649;06:33:30;0;49	72142;8	5203;0;0;49;
$GPXUP;3649;06:33:31;0;49	72154;8	52036;0;0;50;
$GPXUP;3649;06:33:32;0;49	72165;8	52044;0;0;50;
$GPXUP;3649;06:33:33;0;49	72176;8	52051;0;0;50;
$GPXUP;3649;06:33:34;0;49	72188;8	52058;0;0;50;
$GPXUP;3649;06:33:35;0;49	722;8	52064;0;0;50;
$GPXUP;3649;06:33:36;0;49	72212;8	5207;0;0;51;
$GPXUP;3649;06:33:37;0;49	72224;8	52077;0;0;52;
$GPXUP;3649;06:33:38;0;49	72236;8	52084;0;0;51;
$GPXUP;3649;06:33:39;0;49	72248;8	52088;0;0;50;
$GPXUP;3649;06:33:40;0;49	72261;8	52089;0;0;49;
$GPXUP;3649;06:33:41;0;49	72273;8	5209;0;0;49;
$GPXUP;3649;06:33:42;0;49	72285;8	52091;0;0;49;
$GPXUP;3649;06:33:43;0;49	72297;8	52091;0;0;49;
$GPXUP;3649;06:33:44;0;49	7231;8	52092;0;0;49;
$GPXUP;3649;06:33:45;0;49	72322;8	52095;0;0;51;
$GPXUP;3649;06:33:46;0;49	72335;8	52097;0;0;52;
$GPXUP;3649;06:33:47;0;49	72348;8	52096;0;0;52;
$GPXUP;3649;06:33:48;0;49	72361;8	52094;0;0;51;
$GPXUP;3649;06:33:49;0;49	72373;8	52094;0;0;50;
$GPXUP;3649;06:33:50;0;49	72386;8	52095;0;0;49;
$GPXUP;3649;06:33:51;0;49	72398;8	52097;0;0;49;
$GPXUP;3649;06:33:52;0;49	7241;8	521;0;0;49;
$GPXUP;3649;06:33:53;0;49	72422;8	52104;0;0;49;
$GPXUP;3649;06:33:54;0;49	72433;8	52109;0;0;48;
$GPXUP;3649;06:33:55;0;49	72445;8	52112;0;0;48;
$GPXUP;3649;06:33:56;0;49	72457;8	52115;0;0;49;
$GPXUP;3649;06:33:57;0;49	72469;8	52118;0;0;50;
$GPXUP;3649;06:33:58;0;49	72481;8	52123;0;0;51;
$GPXUP;3649;06:33:59;0;49	72494;8	52127;0;0;51;
$GPXUP;3649;06:34:00;0;49	72506;8	5213;0;0;50;
$GPXUP;3649;06:34:01;0;49	72518;8	52134;0;0;49;
$GPXUP;3649;06:34:02;0;49	7253;8	52139;0;0;50;
$GPXUP;3649;06:34:03;0;49	72542;8	52146;0;0;51;
$GPXUP;3649;06:34:04;0;49	72554;8	52153;0;0;50;
$GPXUP;3649;06:34:05;0;49	72565;8	52161;0;0;49;
$GPXUP;3649;06:34:06;0;49	72576;8	52169;0;0;50;
$GPXUP;3649;06:34:07;0;49	72587;8	52177;0;0;50;
$GPXUP;3649;06:34:08;0;49	72598;8	52185;0;0;49;
$GPXUP;3649;06:34:09;0;49	7261;8	52193;0;0;49;
$GPXUP;3649;06:34:10;0;49	72621;8	52202;0;0;49;
$GPXUP;3649;06:34:11;0;49	72631;8	52212;0;0;49;
$GPXUP;3649;06:34:12;0;49	72641;8	52223;0;0;48;
$GPXUP;3649;06:34:13;0;49	7265;8	52233;0;0;48;
$GPXUP;3649;06:34:14;0;49	72661;8	52243;0;0;47;
$GPXUP;3649;06:34:15;0;49	72672;8	5225;0;0;48;
$GPXUP;3649;06:34:16;0;49	72683;8	52255;0;0;47;
$GPXUP;3649;06:34:17;0;49	72694;8	5226;0;0;45;
$GPXUP;3649;06:34:18;0;49	72705;8	52265;0;0;44;
$GPXUP;3649;06:34:19;0;49	72715;8	5227;0;0;45;
$GPXUP;3649;06:34:20;0;49	72726;8	52275;0;0;46;
$GPXUP;3649;06:34:21;0;49	72737;8	52279;0;0;47;
$GPXUP;3649;06:34:22;0;49	72749;8	52281;0;0;47;
$GPXUP;3649;06:34:23;0;49	72761;8	52282;0;0;47;
$GPXUP;3649;06:34:24;0;49	72772;8	52281;0;0;47;
$GPXUP;3649;06:34:25;0;49	72784;8	52278;0;0;46;
$GPXUP;3649;06:34:26;0;49	72794;8	52273;0;0;44;
$GPXUP;3649;06:34:27;0;49	72802;8	52268;0;0;36;
$GPXUP;3649;06:34:28;0;49	72802;8	52256;0;0;29;
$GPXUP;3649;06:34:29;0;49	72794;8	52246;0;0;25;
$GPXUP;3649;06:34:30;0;49	72766;8	52244;0;0;48;
$GPXUP;3649;06:34:31;0;49	72739;8	52252;0;0;61;
$GPXUP;3649;06:34:32;0;49	72713;8	52266;0;0;68;
$GPXUP;3649;06:34:33;0;49	72693;8	5228;0;0;66;
$GPXUP;3649;06:34:34;0;49	72675;8	52293;0;0;65;
$GPXUP;3649;06:34:35;0;49	72656;8	52307;0;0;63;
$GPXUP;3649;06:34:36;0;49	7264;8	5232;0;0;64;
$GPXUP;3649;06:34:37;0;49	72624;8	52333;0;0;62;
$GPXUP;3649;06:34:38;0;49	72611;8	52346;0;0;58;
$GPXUP;3649;06:34:39;0;49	726;8	52361;0;0;57;
$GPXUP;3649;06:34:40;0;49	7259;8	52379;0;0;58;
$GPXUP;3649;06:34:41;0;49	72581;8	52397;0;0;60;
$GPXUP;3649;06:34:42;0;49	72572;8	52417;0;0;60;
$GPXUP;3649;06:34:43;0;49	72565;8	52438;0;0;59;
$GPXUP;3649;06:34:44;0;49	72561;8	52459;0;0;57;
$GPXUP;3649;06:34:45;0;49	7256;8	52481;0;0;56;
$GPXUP;3649;06:34:46;0;49	7256;8	52503;0;0;55;
$GPXUP;3649;06:34:47;0;49	72561;8	52524;0;0;55;
$GPXUP;3649;06:34:48;0;49	7256;8	52546;0;0;55;
$GPXUP;3649;06:34:49;0;49	72557;8	52567;0;0;54;
$GPXUP;3649;06:34:50;0;49	72557;8	52587;0;0;53;
$GPXUP;3649;06:34:51;0;49	7256;8	52606;0;0;48;
$GPXUP;3649;06:34:52;0;49	72568;8	52621;0;0;45;
$GPXUP;3649;06:34:53;0;49	72579;8	52631;0;0;48;
$GPXUP;3649;06:34:54;0;49	72591;8	52639;0;0;47;
$GPXUP;3649;06:34:55;0;49	72603;8	52644;0;0;47;
$GPXUP;3649;06:34:56;0;49	72615;8	52646;0;0;47;
$GPXUP;3649;06:34:57;0;49	72627;8	52648;0;0;48;
$GPXUP;3649;06:34:58;0;49	7264;8	52651;0;0;49;
$GPXUP;3649;06:34:59;0;49	72652;8	52654;0;0;48;
$GPXUP;3649;06:35:00;0;49	72664;8	52655;0;0;48;
$GPXUP;3649;06:35:01;0;49	72677;8	52655;0;0;48;
$GPXUP;3649;06:35:02;0;49	72688;8	52658;0;0;47;
$GPXUP;3649;06:35:03;0;49	727;8	52664;0;0;48;
$GPXUP;3649;06:35:04;0;49	72712;8	52667;0;0;48;
$GPXUP;3649;06:35:05;0;49	72724;8	52665;0;0;48;
$GPXUP;3649;06:35:06;0;49	72737;8	52659;0;0;51;
$GPXUP;3649;06:35:07;0;49	72749;8	52652;0;0;50;
$GPXUP;3649;06:35:08;0;49	7276;8	52646;0;0;49;
$GPXUP;3649;06:35:09;0;49	72772;8	52642;0;0;47;
$GPXUP;3649;06:35:10;0;49	72784;8	52641;0;0;47;
$GPXUP;3649;06:35:11;0;49	72796;8	52643;0;0;51;
$GPXUP;3649;06:35:12;0;49	72809;8	52647;0;0;52;
$GPXUP;3649;06:35:13;0;49	72822;8	5265;0;0;50;
$GPXUP;3649;06:35:14;0;49	72834;8	52651;0;0;50;
$GPXUP;3649;06:35:15;0;49	72847;8	52652;0;0;51;
$GPXUP;3649;06:35:16;0;49	72859;8	52655;0;0;52;
$GPXUP;3649;06:35:17;0;49	72872;8	52656;0;0;51;
$GPXUP;3649;06:35:18;0;49	72885;8	52654;0;0;52;
$GPXUP;3649;06:35:19;0;49	72898;8	5265;0;0;51;
$GPXUP;3649;06:35:20;0;49	72911;8	52646;0;0;51;
$GPXUP;3649;06:35:21;0;49	72924;8	52645;0;0;51;
$GPXUP;3649;06:35:22;0;49	72936;8	52646;0;0;52;
$GPXUP;3649;06:35:23;0;49	72949;8	5265;0;0;52;
$GPXUP;3649;06:35:24;0;49	72962;8	52654;0;0;52;
$GPXUP;3649;06:35:25;0;49	72974;8	52656;0;0;51;
$GPXUP;3649;06:35:26;0;49	72988;8	52655;0;0;51;
$GPXUP;3649;06:35:27;0;49	73;8	52654;0;0;52;
$GPXUP;3649;06:35:28;0;49	73014;8	52654;0;0;54;
$GPXUP;3649;06:35:29;0;49	73027;8	52654;0;0;54;
$GPXUP;3649;06:35:30;0;49	7304;8	52654;0;0;53;
$GPXUP;3649;06:35:31;0;49	73054;8	52653;0;0;53;
$GPXUP;3649;06:35:32;0;49	73067;8	52649;0;0;54;
$GPXUP;3649;06:35:33;0;49	7308;8	52641;0;0;54;
$GPXUP;3649;06:35:34;0;49	73092;8	52633;0;0;52;
$GPXUP;3649;06:35:35;0;49	73104;8	52625;0;0;52;
$GPXUP;3649;06:35:36;0;49	73116;8	52616;0;0;52;
$GPXUP;3649;06:35:37;0;49	73128;8	52608;0;0;53;
$GPXUP;3649;06:35:38;0;49	7314;8	526;0;0;54;
$GPXUP;3649;06:35:39;0;49	73152;8	52593;0;0;53;
$GPXUP;3649;06:35:40;0;49	73165;8	52589;0;0;52;
$GPXUP;3649;06:35:41;0;49	73178;8	52585;0;0;52;
$GPXUP;3649;06:35:42;0;49	73191;8	52584;0;0;52;
$GPXUP;3649;06:35:43;0;49	73204;8	52584;0;0;52;
$GPXUP;3649;06:35:44;0;49	73217;8	52584;0;0;52;
$GPXUP;3649;06:35:45;0;49	7323;8	52584;0;0;52;
$GPXUP;3649;06:35:46;0;49	73243;8	52584;0;0;53;
$GPXUP;3649;06:35:47;0;49	73256;8	52584;0;0;54;
$GPXUP;3649;06:35:48;0;49	7327;8	52584;0;0;54;
$GPXUP;3649;06:35:49;0;49	73284;8	52586;0;0;54;
$GPXUP;3649;06:35:50;0;49	73297;8	5259;0;0;54;
$GPXUP;3649;06:35:51;0;49	7331;8	52593;0;0;54;
$GPXUP;3649;06:35:52;0;49	73324;8	52596;0;0;55;
$GPXUP;3649;06:35:53;0;49	73337;8	526;0;0;54;
$GPXUP;3649;06:35:54;0;49	7335;8	52603;0;0;54;
$GPXUP;3649;06:35:55;0;49	73364;8	52604;0;0;54;
$GPXUP;3649;06:35:56;0;49	73377;8	52602;0;0;54;
$GPXUP;3649;06:35:57;0;49	7339;8	526;0;0;53;
$GPXUP;3649;06:35:58;0;49	73404;8	52601;0;0;52;
$GPXUP;3649;06:35:59;0;49	73416;8	52604;0;0;52;
$GPXUP;3649;06:36:00;0;49	7343;8	52606;0;0;53;
$GPXUP;3649;06:36:01;0;49	73443;8	52607;0;0;54;
$GPXUP;3649;06:36:02;0;49	73456;8	5261;0;0;54;
$GPXUP;3649;06:36:03;0;49	7347;8	52612;0;0;53;
$GPXUP;3649;06:36:04;0;49	73483;8	52612;0;0;53;
$GPXUP;3649;06:36:05;0;49	73496;8	52611;0;0;53;
$GPXUP;3649;06:36:06;0;49	73509;8	5261;0;0;52;
$GPXUP;3649;06:36:07;0;49	73522;8	52612;0;0;53;
$GPXUP;3649;06:36:08;0;49	73535;8	52615;0;0;53;
$GPXUP;3649;06:36:09;0;49	73548;8	52619;0;0;53;
$GPXUP;3649;06:36:10;0;49	73561;8	52622;0;0;54;
$GPXUP;3649;06:36:11;0;49	73574;8	52625;0;0;54;
$GPXUP;3649;06:36:12;0;49	73588;8	52627;0;0;54;
$GPXUP;3649;06:36:13;0;49	73601;8	52626;0;0;54;
$GPXUP;3649;06:36:14;0;49	73614;8	5262;0;0;54;
$GPXUP;3649;06:36:15;0;49	73627;8	52614;0;0;53;
$GPXUP;3649;06:36:16;0;49	7364;8	52608;0;0;53;
$GPXUP;3649;06:36:17;0;49	73652;8	52605;0;0;52;
$GPXUP;3649;06:36:18;0;49	73665;8	52603;0;0;51;
$GPXUP;3649;06:36:19;0;49	73678;8	52603;0;0;51;
$GPXUP;3649;06:36:20;0;49	7369;8	52605;0;0;52;
$GPXUP;3649;06:36:21;0;49	73703;8	52609;0;0;53;
$GPXUP;3649;06:36:22;0;49	73716;8	52611;0;0;54;
$GPXUP;3649;06:36:23;0;49	7373;8	52613;0;0;55;
$GPXUP;3649;06:36:24;0;49	73743;8	52617;0;0;54;
$GPXUP;3649;06:36:25;0;49	73756;8	52622;0;0;54;
$GPXUP;3649;06:36:26;0;49	73769;8	52628;0;0;54;
$GPXUP;3649;06:36:27;0;49	73782;8	52636;0;0;54;
$GPXUP;3649;06:36:28;0;49	73794;8	52644;0;0;54;
$GPXUP;3649;06:36:29;0;49	73807;8	5265;0;0;53;
$GPXUP;3649;06:36:30;0;49	7382;8	52654;0;0;53;
$GPXUP;3649;06:36:31;0;49	73833;8	52656;0;0;53;
$GPXUP;3649;06:36:32;0;49	73846;8	5266;0;0;53;
$GPXUP;3649;06:36:33;0;49	73858;8	52666;0;0;53;
$GPXUP;3649;06:36:34;0;49	73871;8	52672;0;0;51;
$GPXUP;3649;06:36:35;0;49	73884;8	52676;0;0;51;
$GPXUP;3649;06:36:36;0;49	73896;8	52678;0;0;51;
$GPXUP;3649;06:36:37;0;49	73909;8	5268;0;0;52;
$GPXUP;3649;06:36:38;0;49	73922;8	52678;0;0;53;
$GPXUP;3649;06:36:39;0;49	73935;8	52676;0;0;54;
$GPXUP;3649;06:36:40;0;49	73948;8	52673;0;0;54;
$GPXUP;3649;06:36:41;0;49	73962;8	52671;0;0;53;
$GPXUP;3649;06:36:42;0;49	73975;8	52672;0;0;53;
$GPXUP;3649;06:36:43;0;49	73988;8	52674;0;0;52;
$GPXUP;3649;06:36:44;0;49	74001;8	52676;0;0;52;
$GPXUP;3649;06:36:45;0;49	74014;8	52678;0;0;52;
$GPXUP;3649;06:36:46;0;49	74026;8	52682;0;0;52;
$GPXUP;3649;06:36:47;0;49	74039;8	52684;0;0;52;
$GPXUP;3649;06:36:48;0;49	74052;8	52683;0;0;53;
$GPXUP;3649;06:36:49;0;49	74065;8	5268;0;0;52;
$GPXUP;3649;06:36:50;0;49	74078;8	52678;0;0;52;
$GPXUP;3649;06:36:51;0;49	74091;8	52677;0;0;51;
$GPXUP;3649;06:36:52;0;49	74104;8	52679;0;0;51;
$GPXUP;3649;06:36:53;0;49	74116;8	52683;0;0;52;
$GPXUP;3649;06:36:54;0;49	74129;8	52687;0;0;52;
$GPXUP;3649;06:36:55;0;49	74142;8	52692;0;0;53;
$GPXUP;3649;06:36:56;0;49	74154;8	52695;0;0;53;
$GPXUP;3649;06:36:57;0;49	74168;8	52699;0;0;52;
$GPXUP;3649;06:36:58;0;49	7418;8	52699;0;0;52;
$GPXUP;3649;06:36:59;0;49	74194;8	52697;0;0;53;
$GPXUP;3649;06:37:00;0;49	74207;8	52695;0;0;53;
$GPXUP;3649;06:37:01;0;49	7422;8	52692;0;0;52;
$GPXUP;3649;06:37:02;0;49	74232;8	5269;0;0;52;
$GPXUP;3649;06:37:03;0;49	74245;8	52689;0;0;51;
$GPXUP;3649;06:37:04;0;49	74258;8	52689;0;0;51;
$GPXUP;3649;06:37:05;0;49	74271;8	52692;0;0;53;
$GPXUP;3649;06:37:06;0;49	74283;8	52697;0;0;53;
$GPXUP;3649;06:37:07;0;49	74296;8	52703;0;0;51;
$GPXUP;3649;06:37:08;0;49	74308;8	52708;0;0;50;
$GPXUP;3649;06:37:09;0;49	7432;8	52712;0;0;50;
$GPXUP;3649;06:37:10;0;49	74332;8	52715;0;0;51;
$GPXUP;3649;06:37:11;0;49	74345;8	52718;0;0;51;
$GPXUP;3649;06:37:12;0;49	74358;8	52719;0;0;51;
$GPXUP;3649;06:37:13;0;49	7437;8	52718;0;0;51;
$GPXUP;3649;06:37:14;0;49	74383;8	52717;0;0;51;
$GPXUP;3649;06:37:15;0;49	74396;8	52718;0;0;51;
$GPXUP;3649;06:37:16;0;49	74408;8	5272;0;0;51;
$GPXUP;3649;06:37:17;0;49	74421;8	52722;0;0;51;
$GPXUP;3649;06:37:18;0;49	74434;8	52722;0;0;50;
$GPXUP;3649;06:37:19;0;49	74446;8	5272;0;0;50;
$GPXUP;3649;06:37:20;0;49	74458;8	52716;0;0;50;
$GPXUP;3649;06:37:21;0;49	74471;8	52712;0;0;51;
$GPXUP;3649;06:37:22;0;49	74483;8	52708;0;0;52;
$GPXUP;3649;06:37:23;0;49	74496;8	52703;0;0;52;
$GPXUP;3649;06:37:24;0;49	74508;8	52699;0;0;52;
$GPXUP;3649;06:37:25;0;49	74521;8	52694;0;0;52;
$GPXUP;3649;06:37:26;0;49	74534;8	5269;0;0;51;
$GPXUP;3649;06:37:27;0;49	74546;8	5269;0;0;50;
$GPXUP;3649;06:37:28;0;49	74558;8	52693;0;0;50;
$GPXUP;3649;06:37:29;0;49	7457;8	52696;0;0;49;
$GPXUP;3649;06:37:30;0;49	74583;8	52699;0;0;50;
$GPXUP;3649;06:37:31;0;49	74596;8	527;0;0;53;
$GPXUP;3649;06:37:32;0;49	74608;8	52702;0;0;53;
$GPXUP;3649;06:37:33;0;49	74621;8	52706;0;0;51;
$GPXUP;3649;06:37:34;0;49	74634;8	52709;0;0;50;
$GPXUP;3649;06:37:35;0;49	74646;8	52712;0;0;51;
$GPXUP;3649;06:37:36;0;49	74659;8	52715;0;0;52;
$GPXUP;3649;06:37:37;0;49	74672;8	52719;0;0;53;
$GPXUP;3649;06:37:38;0;49	74685;8	5272;0;0;53;
$GPXUP;3649;06:37:39;0;49	74698;8	52719;0;0;53;
$GPXUP;3649;06:37:40;0;49	7471;8	52716;0;0;51;
$GPXUP;3649;06:37:41;0;49	74723;8	52711;0;0;50;
$GPXUP;3649;06:37:42;0;49	74735;8	52706;0;0;49;
$GPXUP;3649;06:37:43;0;49	74747;8	52702;0;0;49;
$GPXUP;3649;06:37:44;0;49	74759;8	52699;0;0;49;
$GPXUP;3649;06:37:45;0;49	74771;8	52698;0;0;50;
$GPXUP;3649;06:37:46;0;49	74784;8	52697;0;0;49;
$GPXUP;3649;06:37:47;0;49	74796;8	52699;0;0;48;
$GPXUP;3649;06:37:48;0;49	74807;8	52701;0;0;47;
$GPXUP;3649;06:37:49;0;49	74819;8	52703;0;0;48;
$GPXUP;3649;06:37:50;0;49	74831;8	52706;0;0;49;
$GPXUP;3649;06:37:51;0;49	74843;8	5271;0;0;49;
$GPXUP;3649;06:37:52;0;49	74855;8	52714;0;0;49;
$GPXUP;3649;06:37:53;0;49	74867;8	52718;0;0;49;
$GPXUP;3649;06:37:54;0;49	74879;8	52722;0;0;50;
$GPXUP;3649;06:37:55;0;49	7489;8	52728;0;0;49;
$GPXUP;3649;06:37:56;0;49	74902;8	52734;0;0;49;
$GPXUP;3649;06:37:57;0;49	74914;8	5274;0;0;49;
$GPXUP;3649;06:37:58;0;49	74926;8	52745;0;0;49;
$GPXUP;3649;06:37:59;0;49	74938;8	52748;0;0;49;
$GPXUP;3649;06:38:00;0;49	74949;8	5275;0;0;47;
$GPXUP;3649;06:38:01;0;49	74961;8	52749;0;0;48;
$GPXUP;3649;06:38:02;0;49	74973;8	52747;0;0;48;
$GPXUP;3649;06:38:03;0;49	74985;8	52743;0;0;49;
$GPXUP;3649;06:38:04;0;49	74996;8	52736;0;0;49;
$GPXUP;3649;06:38:05;0;49	75008;8	52728;0;0;49;
$GPXUP;3649;06:38:06;0;49	75018;8	52719;0;0;49;
$GPXUP;3649;06:38:07;0;49	75029;8	5271;0;0;48;
$GPXUP;3649;06:38:08;0;49	7504;8	52702;0;0;48;
$GPXUP;3649;06:38:09;0;49	75051;8	52696;0;0;49;
$GPXUP;3649;06:38:10;0;49	75063;8	5269;0;0;49;
$GPXUP;3649;06:38:11;0;49	75075;8	52683;0;0;51;
$GPXUP;3649;06:38:12;0;49	75086;8	52674;0;0;51;
$GPXUP;3649;06:38:13;0;49	75097;8	52664;0;0;50;
$GPXUP;3649;06:38:14;0;49	75108;8	52654;0;0;50;
$GPXUP;3649;06:38:15;0;49	75119;8	52645;0;0;51;
$GPXUP;3649;06:38:16;0;49	7513;8	52638;0;0;51;
$GPXUP;3649;06:38:17;0;49	75142;8	5263;0;0;51;
$GPXUP;3649;06:38:18;0;49	75154;8	52622;0;0;52;
$GPXUP;3649;06:38:19;0;49	75165;8	52612;0;0;53;
$GPXUP;3649;06:38:20;0;49	75177;8	52603;0;0;52;
$GPXUP;3649;06:38:21;0;49	75189;8	52598;0;0;52;
$GPXUP;3649;06:38:22;0;49	75202;8	52595;0;0;50;
$GPXUP;3649;06:38:23;0;49	75214;8	52594;0;0;48;
$GPXUP;3649;06:38:24;0;49	75225;8	52596;0;0;48;
$GPXUP;3649;06:38:25;0;49	75237;8	526;0;0;49;
$GPXUP;3649;06:38:26;0;49	75249;8	52603;0;0;50;
$GPXUP;3649;06:38:27;0;49	75262;8	52604;0;0;49;
$GPXUP;3649;06:38:28;0;49	75274;8	52602;0;0;49;
$GPXUP;3649;06:38:29;0;49	75286;8	52598;0;0;49;
$GPXUP;3649;06:38:30;0;49	75298;8	52593;0;0;49;
$GPXUP;3649;06:38:31;0;49	75309;8	52586;0;0;49;
$GPXUP;3649;06:38:32;0;49	7532;8	5258;0;0;50;
$GPXUP;3649;06:38:33;0;49	75332;8	52573;0;0;49;
$GPXUP;3649;06:38:34;0;49	75343;8	52568;0;0;47;
$GPXUP;3649;06:38:35;0;49	75355;8	52564;0;0;47;
$GPXUP;3649;06:38:36;0;49	75366;8	52558;0;0;49;
$GPXUP;3649;06:38:37;0;49	75377;8	52549;0;0;50;
$GPXUP;3649;06:38:38;0;49	75388;8	52541;0;0;50;
$GPXUP;3649;06:38:39;0;49	754;8	52534;0;0;49;
$GPXUP;3649;06:38:40;0;49	75411;8	52527;0;0;50;
$GPXUP;3649;06:38:41;0;49	75423;8	5252;0;0;54;
$GPXUP;3649;06:38:42;0;49	75436;8	52514;0;0;54;
$GPXUP;3649;06:38:43;0;49	75449;8	52511;0;0;51;
$GPXUP;3649;06:38:44;0;49	75461;8	5251;0;0;50;
$GPXUP;3649;06:38:45;0;49	75474;8	52512;0;0;50;
$GPXUP;3649;06:38:46;0;49	75486;8	52514;0;0;50;
$GPXUP;3649;06:38:47;0;49	75498;8	52517;0;0;51;
$GPXUP;3649;06:38:48;0;49	75511;8	52519;0;0;51;
$GPXUP;3649;06:38:49;0;49	75524;8	52517;0;0;53;
$GPXUP;3649;06:38:50;0;49	75537;8	52509;0;0;55;
$GPXUP;3649;06:38:51;0;49	75549;8	525;0;0;53;
$GPXUP;3649;06:38:52;0;49	7556;8	52491;0;0;50;
$GPXUP;3649;06:38:53;0;49	75572;8	52483;0;0;49;
$GPXUP;3649;06:38:54;0;49	75583;8	52477;0;0;49;
$GPXUP;3649;06:38:55;0;49	75595;8	52473;0;0;48;
$GPXUP;3649;06:38:56;0;49	75607;8	52474;0;0;49;
$GPXUP;3649;06:38:57;0;49	75619;8	52478;0;0;49;
$GPXUP;3649;06:38:58;0;49	7563;8	52483;0;0;47;
$GPXUP;3649;06:38:59;0;49	75641;8	52489;0;0;46;
$GPXUP;3649;06:39:00;0;49	75653;8	52494;0;0;47;
$GPXUP;3649;06:39:01;0;49	75664;8	52496;0;0;48;
$GPXUP;3649;06:39:02;0;49	75676;8	52496;0;0;49;
$GPXUP;3649;06:39:03;0;49	75688;8	52492;0;0;49;
$GPXUP;3649;06:39:04;0;49	757;8	52485;0;0;49;
$GPXUP;3649;06:39:05;0;49	75711;8	52478;0;0;48;
$GPXUP;3649;06:39:06;0;49	75723;8	52474;0;0;48;
$GPXUP;3649;06:39:07;0;49	75735;8	52471;0;0;50;
$GPXUP;3649;06:39:08;0;49	75748;8	52469;0;0;51;
$GPXUP;3649;06:39:09;0;49	7576;8	52465;0;0;52;
$GPXUP;3649;06:39:10;0;49	75773;8	52462;0;0;51;
$GPXUP;3649;06:39:11;0;49	75785;8	52458;0;0;51;
$GPXUP;3649;06:39:12;0;49	75798;8	52454;0;0;50;
$GPXUP;3649;06:39:13;0;49	75809;8	52448;0;0;48;
$GPXUP;3649;06:39:14;0;49	7582;8	52442;0;0;48;
$GPXUP;3649;06:39:15;0;49	75832;8	52436;0;0;49;
$GPXUP;3649;06:39:16;0;49	75844;8	52431;0;0;51;
$GPXUP;3649;06:39:17;0;49	75857;8	52428;0;0;50;
$GPXUP;3649;06:39:18;0;49	75869;8	52427;0;0;49;
$GPXUP;3649;06:39:19;0;49	75882;8	52426;0;0;50;
$GPXUP;3649;06:39:20;0;49	75894;8	52424;0;0;50;
$GPXUP;3649;06:39:21;0;49	75906;8	5242;0;0;51;
$GPXUP;3649;06:39:22;0;49	75918;8	52413;0;0;50;
$GPXUP;3649;06:39:23;0;49	75929;8	52405;0;0;49;
$GPXUP;3649;06:39:24;0;49	7594;8	52396;0;0;50;
$GPXUP;3649;06:39:25;0;49	75951;8	52388;0;0;49;
$GPXUP;3649;06:39:26;0;49	75963;8	52381;0;0;49;
$GPXUP;3649;06:39:27;0;49	75974;8	52373;0;0;50;
$GPXUP;3649;06:39:28;0;49	75984;8	52362;0;0;50;
$GPXUP;3649;06:39:29;0;49	75995;8	52352;0;0;50;
$GPXUP;3649;06:39:30;0;49	76006;8	52343;0;0;50;
$GPXUP;3649;06:39:31;0;49	76018;8	52336;0;0;50;
$GPXUP;3649;06:39:32;0;49	76029;8	5233;0;0;49;
$GPXUP;3649;06:39:33;0;49	76042;8	52329;0;0;51;
$GPXUP;3649;06:39:34;0;49	76054;8	52329;0;0;51;
$GPXUP;3649;06:39:35;0;49	76067;8	52329;0;0;50;
$GPXUP;3649;06:39:36;0;49	76079;8	52329;0;0;49;
$GPXUP;3649;06:39:37;0;49	76091;8	52328;0;0;49;
$GPXUP;3649;06:39:38;0;49	76103;8	52324;0;0;50;
$GPXUP;3649;06:39:39;0;49	76114;8	52316;0;0;51;
$GPXUP;3649;06:39:40;0;49	76125;8	52307;0;0;49;
$GPXUP;3649;06:39:41;0;49	76136;8	52298;0;0;49;
$GPXUP;3649;06:39:42;0;49	76146;8	52288;0;0;50;
$GPXUP;3649;06:39:43;0;49	76157;8	52278;0;0;48;
$GPXUP;3649;06:39:44;0;49	76167;8	5227;0;0;47;
$GPXUP;3649;06:39:45;0;49	76178;8	52266;0;0;46;
$GPXUP;3649;06:39:46;0;49	7619;8	52264;0;0;46;
$GPXUP;3649;06:39:47;0;49	76201;8	52266;0;0;46;
$GPXUP;3649;06:39:48;0;49	76212;8	52269;0;0;46;
$GPXUP;3649;06:39:49;0;49	76223;8	52274;0;0;46;
$GPXUP;3649;06:39:50;0;49	76234;8	5228;0;0;47;
$GPXUP;3649;06:39:51;0;49	76246;8	52282;0;0;48;
$GPXUP;3649;06:39:52;0;49	76258;8	52282;0;0;49;
$GPXUP;3649;06:39:53;0;49	7627;8	52277;0;0;50;
$GPXUP;3649;06:39:54;0;49	76282;8	5227;0;0;50;
$GPXUP;3649;06:39:55;0;49	76293;8	52265;0;0;47;
$GPXUP;3649;06:39:56;0;49	76304;8	52262;0;0;47;
$GPXUP;3649;06:39:57;0;49	76316;8	52261;0;0;47;
$GPXUP;3649;06:39:58;0;49	76329;8	52262;0;0;51;
$GPXUP;3649;06:39:59;0;49	76342;8	52263;0;0;52;
$GPXUP;3649;06:40:00;0;49	76354;8	52263;0;0;51;
$GPXUP;3649;06:40:01;0;49	76367;8	52262;0;0;51;
$GPXUP;3649;06:40:02;0;49	7638;8	52262;0;0;50;
$GPXUP;3649;06:40:03;0;49	76392;8	52262;0;0;50;
$GPXUP;3649;06:40:04;0;49	76404;8	52265;0;0;49;
$GPXUP;3649;06:40:05;0;49	76416;8	5227;0;0;47;
$GPXUP;3649;06:40:06;0;49	76426;8	52277;0;0;45;
$GPXUP;3649;06:40:07;0;49	76436;8	52286;0;0;45;
$GPXUP;3649;06:40:08;0;49	76446;8	52295;0;0;46;
$GPXUP;3649;06:40:09;0;49	76455;8	52305;0;0;47;
$GPXUP;3649;06:40:10;0;49	76466;8	52312;0;0;46;
$GPXUP;3649;06:40:11;0;49	76478;8	52315;0;0;47;
$GPXUP;3649;06:40:12;0;49	76489;8	52314;0;0;48;
$GPXUP;3649;06:40:13;0;49	76501;8	52312;0;0;49;
$GPXUP;3649;06:40:14;0;49	76513;8	52309;0;0;49;
$GPXUP;3649;06:40:15;0;49	76526;8	52306;0;0;49;
$GPXUP;3649;06:40:16;0;49	76538;8	52305;0;0;50;
$GPXUP;3649;06:40:17;0;49	7655;8	52306;0;0;48;
$GPXUP;3649;06:40:18;0;49	76562;8	52309;0;0;48;
$GPXUP;3649;06:40:19;0;49	76574;8	52311;0;0;49;
$GPXUP;3649;06:40:20;0;49	76586;8	52313;0;0;50;
$GPXUP;3649;06:40:21;0;49	76599;8	52315;0;0;50;
$GPXUP;3649;06:40:22;0;49	76611;8	52317;0;0;50;
$GPXUP;3649;06:40:23;0;49	76623;8	52322;0;0;48;
$GPXUP;3649;06:40:24;0;49	76634;8	52329;0;0;47;
$GPXUP;3649;06:40:25;0;49	76644;8	52337;0;0;48;
$GPXUP;3649;06:40:26;0;49	76655;8	52346;0;0;48;
$GPXUP;3649;06:40:27;0;49	76665;8	52355;0;0;46;
$GPXUP;3649;06:40:28;0;49	76675;8	52362;0;0;46;
$GPXUP;3649;06:40:29;0;49	76686;8	5237;0;0;47;
$GPXUP;3649;06:40:30;0;49	76696;8	52381;0;0;51;
$GPXUP;3649;06:40:31;0;49	76705;8	52394;0;0;49;
$GPXUP;3649;06:40:32;0;49	76715;8	52404;0;0;47;
$GPXUP;3649;06:40:33;0;49	76725;8	52413;0;0;47;
$GPXUP;3649;06:40:34;0;49	76736;8	52421;0;0;48;
$GPXUP;3649;06:40:35;0;49	76747;8	52427;0;0;47;
$GPXUP;3649;06:40:36;0;49	76759;8	5243;0;0;46;
$GPXUP;3649;06:40:37;0;49	7677;8	52431;0;0;46;
$GPXUP;3649;06:40:38;0;49	76782;8	52429;0;0;45;
$GPXUP;3649;06:40:39;0;49	76793;8	52428;0;0;45;
$GPXUP;3649;06:40:40;0;49	76804;8	52427;0;0;45;
$GPXUP;3649;06:40:41;0;49	76815;8	5243;0;0;45;
$GPXUP;3649;06:40:42;0;49	76826;8	52435;0;0;45;
$GPXUP;3649;06:40:43;0;49	76837;8	52441;0;0;46;
$GPXUP;3649;06:40:44;0;49	76848;8	52447;0;0;47;
$GPXUP;3649;06:40:45;0;49	76859;8	52453;0;0;47;
$GPXUP;3649;06:40:46;0;49	7687;8	52459;0;0;47;
$GPXUP;3649;06:40:47;0;49	76881;8	52463;0;0;47;
$GPXUP;3649;06:40:48;0;49	76893;8	52464;0;0;47;
$GPXUP;3649;06:40:49;0;49	76905;8	52461;0;0;48;
$GPXUP;3649;06:40:50;0;49	76916;8	52456;0;0;48;
$GPXUP;3649;06:40:51;0;49	76928;8	52451;0;0;47;
$GPXUP;3649;06:40:52;0;49	76939;8	52446;0;0;47;
$GPXUP;3649;06:40:53;0;49	76951;8	52442;0;0;48;
$GPXUP;3649;06:40:54;0;49	76962;8	52436;0;0;50;
$GPXUP;3649;06:40:55;0;49	76974;8	52429;0;0;51;
$GPXUP;3649;06:40:56;0;49	76986;8	52419;0;0;51;
$GPXUP;3649;06:40:57;0;49	76997;8	52411;0;0;50;
$GPXUP;3649;06:40:58;0;49	77009;8	52404;0;0;49;
$GPXUP;3649;06:40:59;0;49	7702;8	52401;0;0;49;
$GPXUP;3649;06:41:00;0;49	77033;8	52397;0;0;49;
$GPXUP;3649;06:41:01;0;49	77045;8	52393;0;0;50;
$GPXUP;3649;06:41:02;0;49	77057;8	52388;0;0;51;
$GPXUP;3649;06:41:03;0;49	77069;8	52382;0;0;51;
$GPXUP;3649;06:41:04;0;49	77082;8	52377;0;0;51;
$GPXUP;3649;06:41:05;0;49	77094;8	52374;0;0;50;
$GPXUP;3649;06:41:06;0;49	77106;8	52374;0;0;50;
$GPXUP;3649;06:41:07;0;49	77119;8	52378;0;0;53;
$GPXUP;3649;06:41:08;0;49	77132;8	52384;0;0;53;
$GPXUP;3649;06:41:09;0;49	77144;8	52388;0;0;51;
$GPXUP;3649;06:41:10;0;49	77157;8	5239;0;0;50;
$GPXUP;3649;06:41:11;0;49	77169;8	52389;0;0;49;
$GPXUP;3649;06:41:12;0;49	77182;8	52388;0;0;49;
$GPXUP;3649;06:41:13;0;49	77193;8	5239;0;0;48;
$GPXUP;3649;06:41:14;0;49	77205;8	52391;0;0;47;
$GPXUP;3649;06:41:15;0;49	77217;8	52389;0;0;48;
$GPXUP;3649;06:41:16;0;49	77228;8	52381;0;0;51;
$GPXUP;3649;06:41:17;0;49	77236;8	52365;0;0;54;
$GPXUP;3649;06:41:18;0;49	77244;8	52347;0;0;55;
$GPXUP;3649;06:41:19;0;49	77252;8	52329;0;0;54;
$GPXUP;3649;06:41:20;0;49	7726;8	52313;0;0;53;
$GPXUP;3649;06:41:21;0;49	77269;8	52298;0;0;52;
$GPXUP;3649;06:41:22;0;49	77279;8	52285;0;0;53;
$GPXUP;3649;06:41:23;0;49	77289;8	52271;0;0;53;
$GPXUP;3649;06:41:24;0;49	773;8	52259;0;0;53;
$GPXUP;3649;06:41:25;0;49	77311;8	52249;0;0;52;
$GPXUP;3649;06:41:26;0;49	77323;8	52244;0;0;50;
$GPXUP;3649;06:41:27;0;49	77335;8	52239;0;0;49;
$GPXUP;3649;06:41:28;0;49	77347;8	52232;0;0;52;
$GPXUP;3649;06:41:29;0;49	77358;8	5222;0;0;54;
$GPXUP;3649;06:41:30;0;49	77368;8	52206;0;0;53;
$GPXUP;3649;06:41:31;0;49	77376;8	52191;0;0;52;
$GPXUP;3649;06:41:32;0;49	77385;8	52176;0;0;51;
$GPXUP;3649;06:41:33;0;49	77394;8	52162;0;0;50;
$GPXUP;3649;06:41:34;0;49	77404;8	52152;0;0;50;
$GPXUP;3649;06:41:35;0;49	77416;8	52145;0;0;47;
$GPXUP;3649;06:41:36;0;49	77428;8	52146;0;0;46;
$GPXUP;3649;06:41:37;0;49	77439;8	52151;0;0;48;
$GPXUP;3649;06:41:38;0;49	77451;8	52158;0;0;48;
$GPXUP;3649;06:41:39;0;49	77462;8	52164;0;0;48;
$GPXUP;3649;06:41:40;0;49	77474;8	5217;0;0;49;
$GPXUP;3649;06:41:41;0;49	77486;8	52176;0;0;50;
$GPXUP;3649;06:41:42;0;49	77498;8	5218;0;0;50;
$GPXUP;3649;06:41:43;0;49	77511;8	52182;0;0;51;
$GPXUP;3649;06:41:44;0;49	77524;8	5218;0;0;50;
$GPXUP;3649;06:41:45;0;49	77535;8	52174;0;0;49;
$GPXUP;3649;06:41:46;0;49	77546;8	52168;0;0;46;
$GPXUP;3649;06:41:47;0;49	77557;8	52161;0;0;48;
$GPXUP;3649;06:41:48;0;49	77568;8	52154;0;0;49;
$GPXUP;3649;06:41:49;0;49	7758;8	5215;0;0;48;
$GPXUP;3649;06:41:50;0;49	77592;8	5215;0;0;47;
$GPXUP;3649;06:41:51;0;49	77603;8	52152;0;0;48;
$GPXUP;3649;06:41:52;0;49	77615;8	52154;0;0;48;
$GPXUP;3649;06:41:53;0;49	77627;8	52156;0;0;48;
$GPXUP;3649;06:41:54;0;49	77638;8	52162;0;0;48;
$GPXUP;3649;06:41:55;0;49	77649;8	5217;0;0;48;
$GPXUP;3649;06:41:56;0;49	7766;8	52178;0;0;48;
$GPXUP;3649;06:41:57;0;49	77671;8	52184;0;0;48;
$GPXUP;3649;06:41:58;0;49	77683;8	52189;0;0;48;
$GPXUP;3649;06:41:59;0;49	77694;8	52192;0;0;48;
$GPXUP;3649;06:42:00;0;49	77707;8	52194;0;0;48;
$GPXUP;3649;06:42:01;0;49	77718;8	52196;0;0;48;
$GPXUP;3649;06:42:02;0;49	7773;8	52202;0;0;47;
$GPXUP;3649;06:42:03;0;49	7774;8	5221;0;0;47;
$GPXUP;3649;06:42:04;0;49	7775;8	52221;0;0;48;
$GPXUP;3649;06:42:05;0;49	7776;8	52231;0;0;49;
$GPXUP;3649;06:42:06;0;49	77771;8	52241;0;0;50;
$GPXUP;3649;06:42:07;0;49	77781;8	52252;0;0;51;
$GPXUP;3649;06:42:08;0;49	77791;8	52265;0;0;50;
$GPXUP;3649;06:42:09;0;49	77801;8	52276;0;0;49;
$GPXUP;3649;06:42:10;0;49	77812;8	52284;0;0;50;
$GPXUP;3649;06:42:11;0;49	77824;8	52291;0;0;51;
$GPXUP;3649;06:42:12;0;49	77835;8	523;0;0;51;
$GPXUP;3649;06:42:13;0;49	77846;8	52311;0;0;51;
$GPXUP;3649;06:42:14;0;49	77855;8	52324;0;0;51;
$GPXUP;3649;06:42:15;0;49	77866;8	52335;0;0;50;
$GPXUP;3649;06:42:16;0;49	77876;8	52343;0;0;49;
$GPXUP;3649;06:42:17;0;49	77888;8	52349;0;0;48;
$GPXUP;3649;06:42:18;0;49	779;8	52354;0;0;48;
$GPXUP;3649;06:42:19;0;49	77911;8	52359;0;0;48;
$GPXUP;3649;06:42:20;0;49	77923;8	52362;0;0;47;
$GPXUP;3649;06:42:21;0;49	77934;8	52365;0;0;47;
$GPXUP;3649;06:42:22;0;49	77946;8	52368;0;0;47;
$GPXUP;3649;06:42:23;0;49	77958;8	52369;0;0;47;
$GPXUP;3649;06:42:24;0;49	77969;8	52371;0;0;47;
$GPXUP;3649;06:42:25;0;49	77981;8	52373;0;0;48;
$GPXUP;3649;06:42:26;0;49	77993;8	52375;0;0;49;
$GPXUP;3649;06:42:27;0;49	78005;8	52377;0;0;49;
$GPXUP;3649;06:42:28;0;49	78017;8	52381;0;0;50;
$GPXUP;3649;06:42:29;0;49	78029;8	52386;0;0;49;
$GPXUP;3649;06:42:30;0;49	7804;8	52395;0;0;48;
$GPXUP;3649;06:42:31;0;49	7805;8	52405;0;0;48;
$GPXUP;3649;06:42:32;0;49	7806;8	52416;0;0;48;
$GPXUP;3649;06:42:33;0;49	7807;8	52425;0;0;47;
$GPXUP;3649;06:42:34;0;49	78081;8	52432;0;0;47;
$GPXUP;3649;06:42:35;0;49	78092;8	52438;0;0;48;
$GPXUP;3649;06:42:36;0;49	78104;8	52442;0;0;48;
$GPXUP;3649;06:42:37;0;49	78115;8	52446;0;0;48;
$GPXUP;3649;06:42:38;0;49	78127;8	52453;0;0;49;
$GPXUP;3649;06:42:39;0;49	78138;8	5246;0;0;48;
$GPXUP;3649;06:42:40;0;49	78149;8	52467;0;0;49;
$GPXUP;3649;06:42:41;0;49	7816;8	52475;0;0;49;
$GPXUP;3649;06:42:42;0;49	78171;8	52484;0;0;49;
$GPXUP;3649;06:42:43;0;49	78182;8	52493;0;0;50;
$GPXUP;3649;06:42:44;0;49	78193;8	52504;0;0;51;
$GPXUP;3649;06:42:45;0;49	78204;8	52514;0;0;51;
$GPXUP;3649;06:42:46;0;49	78216;8	52522;0;0;52;
$GPXUP;3649;06:42:47;0;49	78228;8	52527;0;0;52;
$GPXUP;3649;06:42:48;0;49	78241;8	5253;0;0;52;
$GPXUP;3649;06:42:49;0;49	78253;8	52533;0;0;50;
$GPXUP;3649;06:42:50;0;49	78265;8	52536;0;0;49;
$GPXUP;3649;06:42:51;0;49	78277;8	52541;0;0;49;
$GPXUP;3649;06:42:52;0;49	78289;8	52547;0;0;50;
$GPXUP;3649;06:42:53;0;49	783;8	52556;0;0;50;
$GPXUP;3649;06:42:54;0;49	78311;8	52566;0;0;50;
$GPXUP;3649;06:42:55;0;49	78321;8	52578;0;0;51;
$GPXUP;3649;06:42:56;0;49	7833;8	5259;0;0;51;
$GPXUP;3649;06:42:57;0;49	78341;8	52601;0;0;51;
$GPXUP;3649;06:42:58;0;49	78352;8	52609;0;0;51;
$GPXUP;3649;06:42:59;0;49	78365;8	52615;0;0;51;
$GPXUP;3649;06:43:00;0;49	78377;8	5262;0;0;50;
$GPXUP;3649;06:43:01;0;49	78389;8	52626;0;0;49;
$GPXUP;3649;06:43:02;0;49	784;8	52634;0;0;50;
$GPXUP;3649;06:43:03;0;49	7841;8	52644;0;0;51;
$GPXUP;3649;06:43:04;0;49	7842;8	52656;0;0;51;
$GPXUP;3649;06:43:05;0;49	78431;8	52667;0;0;52;
$GPXUP;3649;06:43:06;0;49	78442;8	52677;0;0;53;
$GPXUP;3649;06:43:07;0;49	78454;8	52687;0;0;54;
$GPXUP;3649;06:43:08;0;49	78466;8	52697;0;0;54;
$GPXUP;3649;06:43:09;0;49	78478;8	52705;0;0;54;
$GPXUP;3649;06:43:10;0;49	78491;8	52712;0;0;54;
$GPXUP;3649;06:43:11;0;49	78503;8	5272;0;0;54;
$GPXUP;3649;06:43:12;0;49	78516;8	52727;0;0;53;
$GPXUP;3649;06:43:13;0;49	78529;8	52731;0;0;53;
$GPXUP;3649;06:43:14;0;49	78542;8	52733;0;0;52;
$GPXUP;3649;06:43:15;0;49	78555;8	52735;0;0;53;
$GPXUP;3649;06:43:16;0;49	78569;8	52736;0;0;55;
$GPXUP;3649;06:43:17;0;49	78582;8	52736;0;0;55;
$GPXUP;3649;06:43:18;0;49	78596;8	52739;0;0;56;
$GPXUP;3649;06:43:19;0;49	7861;8	52745;0;0;56;
$GPXUP;3649;06:43:20;0;49	78622;8	52754;0;0;55;
$GPXUP;3649;06:43:21;0;49	78634;8	52764;0;0;53;
$GPXUP;3649;06:43:22;0;49	78645;8	52775;0;0;52;
$GPXUP;3649;06:43:23;0;49	78656;8	52787;0;0;52;
$GPXUP;3649;06:43:24;0;49	78666;8	52798;0;0;52;
$GPXUP;3649;06:43:25;0;49	78679;8	52806;0;0;53;
$GPXUP;3649;06:43:26;0;49	78693;8	52814;0;0;65;
$GPXUP;3649;06:43:27;0;49	78708;8	52822;0;0;62;
$GPXUP;3649;06:43:28;0;49	78723;8	52828;0;0;58;
$GPXUP;3649;06:43:29;0;49	78736;8	52834;0;0;54;
$GPXUP;3649;06:43:30;0;49	78748;8	52842;0;0;50;
$GPXUP;3649;06:43:31;0;49	7876;8	5285;0;0;51;
$GPXUP;3649;06:43:32;0;49	78771;8	52858;0;0;51;
$GPXUP;3649;06:43:33;0;49	78783;8	52867;0;0;52;
$GPXUP;3649;06:43:34;0;49	78794;8	52877;0;0;53;
$GPXUP;3649;06:43:35;0;49	78806;8	52886;0;0;53;
$GPXUP;3649;06:43:36;0;49	78818;8	52892;0;0;52;
$GPXUP;3649;06:43:37;0;49	78831;8	52897;0;0;52;
$GPXUP;3649;06:43:38;0;49	78844;8	52902;0;0;53;
$GPXUP;3649;06:43:39;0;49	78857;8	52905;0;0;50;
$GPXUP;3649;06:43:40;0;49	78869;8	52908;0;0;49;
$GPXUP;3649;06:43:41;0;49	78881;8	5291;0;0;49;
$GPXUP;3649;06:43:42;0;49	78894;8	52913;0;0;49;
$GPXUP;3649;06:43:43;0;49	78906;8	52917;0;0;50;
$GPXUP;3649;06:43:44;0;49	78918;8	52922;0;0;51;
$GPXUP;3649;06:43:45;0;49	78931;8	52924;0;0;52;
$GPXUP;3649;06:43:46;0;49	78944;8	52926;0;0;53;
$GPXUP;3649;06:43:47;0;49	78957;8	52929;0;0;53;
$GPXUP;3649;06:43:48;0;49	78969;8	52936;0;0;53;
$GPXUP;3649;06:43:49;0;49	7898;8	52946;0;0;52;
$GPXUP;3649;06:43:50;0;49	78992;8	52955;0;0;52;
$GPXUP;3649;06:43:51;0;49	79005;8	52962;0;0;54;
$GPXUP;3649;06:43:52;0;49	79018;8	52968;0;0;54;
$GPXUP;3649;06:43:53;0;49	7903;8	52974;0;0;53;
$GPXUP;3649;06:43:54;0;49	79043;8	5298;0;0;53;
$GPXUP;3649;06:43:55;0;49	79056;8	52985;0;0;54;
$GPXUP;3649;06:43:56;0;49	79069;8	5299;0;0;55;
$GPXUP;3649;06:43:57;0;49	79082;8	52996;0;0;55;
$GPXUP;3649;06:43:58;0;49	79095;8	53004;0;0;54;
$GPXUP;3649;06:43:59;0;49	79108;8	53011;0;0;54;
$GPXUP;3649;06:44:00;0;49	79121;8	53015;0;0;54;
$GPXUP;3649;06:44:01;0;49	79134;8	5302;0;0;54;
$GPXUP;3649;06:44:02;0;49	79147;8	53025;0;0;55;
$GPXUP;3649;06:44:03;0;49	7916;8	53033;0;0;55;
$GPXUP;3649;06:44:04;0;49	79173;8	53041;0;0;55;
$GPXUP;3649;06:44:05;0;49	79185;8	53048;0;0;54;
$GPXUP;3649;06:44:06;0;49	79198;8	53057;0;0;54;
$GPXUP;3649;06:44:07;0;49	7921;8	53066;0;0;53;
$GPXUP;3649;06:44:08;0;49	79221;8	53077;0;0;52;
$GPXUP;3649;06:44:09;0;49	79232;8	53086;0;0;52;
$GPXUP;3649;06:44:10;0;49	79244;8	53093;0;0;52;
$GPXUP;3649;06:44:11;0;49	79257;8	53097;0;0;52;
$GPXUP;3649;06:44:12;0;49	7927;8	531;0;0;54;
$GPXUP;3649;06:44:13;0;49	79284;8	53103;0;0;56;
$GPXUP;3649;06:44:14;0;49	79297;8	53108;0;0;55;
$GPXUP;3649;06:44:15;0;49	7931;8	53115;0;0;52;
$GPXUP;3649;06:44:16;0;49	79321;8	53124;0;0;51;
$GPXUP;3649;06:44:17;0;49	79332;8	53135;0;0;50;
$GPXUP;3649;06:44:18;0;49	79342;8	53145;0;0;51;
$GPXUP;3649;06:44:19;0;49	79354;8	53154;0;0;53;
$GPXUP;3649;06:44:20;0;49	79366;8	53162;0;0;54;
$GPXUP;3649;06:44:21;0;49	79377;8	53173;0;0;54;
$GPXUP;3649;06:44:22;0;49	79388;8	53185;0;0;53;
$GPXUP;3649;06:44:23;0;49	794;8	53196;0;0;54;
$GPXUP;3649;06:44:24;0;49	79412;8	53205;0;0;54;
$GPXUP;3649;06:44:25;0;49	79424;8	53213;0;0;56;
$GPXUP;3649;06:44:26;0;49	79438;8	53221;0;0;56;
$GPXUP;3649;06:44:27;0;49	79451;8	53228;0;0;56;
$GPXUP;3649;06:44:28;0;49	79464;8	53236;0;0;56;
$GPXUP;3649;06:44:29;0;49	79476;8	53243;0;0;54;
$GPXUP;3649;06:44:30;0;49	7949;8	53244;0;0;55;
$GPXUP;3649;06:44:31;0;49	79504;8	5324;0;0;57;
$GPXUP;3649;06:44:32;0;49	79517;8	53232;0;0;56;
$GPXUP;3649;06:44:33;0;49	7953;8	53224;0;0;54;
$GPXUP;3649;06:44:34;0;49	79542;8	53216;0;0;53;
$GPXUP;3649;06:44:35;0;49	79554;8	53208;0;0;51;
$GPXUP;3649;06:44:36;0;49	79566;8	532;0;0;50;
$GPXUP;3649;06:44:37;0;49	79578;8	53191;0;0;50;
$GPXUP;3649;06:44:38;0;49	79589;8	53183;0;0;51;
$GPXUP;3649;06:44:39;0;49	79601;8	53176;0;0;50;
$GPXUP;3649;06:44:40;0;49	79613;8	53173;0;0;48;
$GPXUP;3649;06:44:41;0;49	79625;8	53173;0;0;51;
$GPXUP;3649;06:44:42;0;49	79638;8	53178;0;0;54;
$GPXUP;3649;06:44:43;0;49	79652;8	53182;0;0;57;
$GPXUP;3649;06:44:44;0;49	79666;8	53185;0;0;55;
$GPXUP;3649;06:44:45;0;49	79679;8	53188;0;0;53;
$GPXUP;3649;06:44:46;0;49	79692;8	53194;0;0;53;
$GPXUP;3649;06:44:47;0;49	79704;8	53201;0;0;53;
$GPXUP;3649;06:44:48;0;49	79717;8	5321;0;0;54;
$GPXUP;3649;06:44:49;0;49	7973;8	53217;0;0;53;
$GPXUP;3649;06:44:50;0;49	79742;8	53223;0;0;52;
$GPXUP;3649;06:44:51;0;49	79754;8	53227;0;0;52;
$GPXUP;3649;06:44:52;0;49	79768;8	53228;0;0;53;
$GPXUP;3649;06:44:53;0;49	79781;8	53225;0;0;55;
$GPXUP;3649;06:44:54;0;49	79794;8	53218;0;0;57;
$GPXUP;3649;06:44:55;0;49	79807;8	5321;0;0;56;
$GPXUP;3649;06:44:56;0;49	7982;8	532;0;0;54;
$GPXUP;3649;06:44:57;0;49	79831;8	53191;0;0;51;
$GPXUP;3649;06:44:58;0;49	79843;8	53184;0;0;51;
$GPXUP;3649;06:44:59;0;49	79856;8	5318;0;0;51;
$GPXUP;3649;06:45:00;0;49	79869;8	5318;0;0;52;
$GPXUP;3649;06:45:01;0;49	79882;8	53179;0;0;53;
$GPXUP;3649;06:45:02;0;49	79895;8	53177;0;0;53;
$GPXUP;3649;06:45:03;0;49	79908;8	53175;0;0;54;
$GPXUP;3649;06:45:04;0;49	79922;8	53172;0;0;55;
$GPXUP;3649;06:45:05;0;49	79935;8	5317;0;0;53;
$GPXUP;3649;06:45:06;0;49	79948;8	53168;0;0;53;
$GPXUP;3649;06:45:07;0;49	79962;8	53168;0;0;54;
$GPXUP;3649;06:45:08;0;49	79975;8	53165;0;0;55;
$GPXUP;3649;06:45:09;0;49	79988;8	53159;0;0;56;
$GPXUP;3649;06:45:10;0;49	80001;8	53151;0;0;56;
$GPXUP;3649;06:45:11;0;49	80014;8	53142;0;0;54;
$GPXUP;3649;06:45:12;0;49	80026;8	53134;0;0;54;
$GPXUP;3649;06:45:13;0;49	80039;8	53128;0;0;53;
$GPXUP;3649;06:45:14;0;49	80052;8	53125;0;0;55;
$GPXUP;3649;06:45:15;0;49	80066;8	53121;0;0;54;
$GPXUP;3649;06:45:16;0;49	80078;8	53114;0;0;54;
$GPXUP;3649;06:45:17;0;49	80091;8	53106;0;0;53;
$GPXUP;3649;06:45:18;0;49	80104;8	531;0;0;53;
$GPXUP;3649;06:45:19;0;49	80116;8	53095;0;0;54;
$GPXUP;3649;06:45:20;0;49	8013;8	5309;0;0;55;
$GPXUP;3649;06:45:21;0;49	80143;8	53089;0;0;54;
[truncated: 3,468 more rows]
