# Supplementary material for: Pigeon Navigation: Different Routes Lead to Frankfurt
Source: PLoS One. 2014 Nov 12;9(11):e112439. doi: 10.1371/journal.pone.0112439 (PMC4229201; doi:10.1371/journal.pone.0112439)
Supplement: File S4 — Files containing the original track data and a ‘Read me’ explaining the data format. (ZIP) [file pone.0112439.s004.zip › S-LH/090818xup08_790.log]

$GPXUP;3649;07:07:55;0;49	60987;8	47012;0;0;0;
$GPXUP;3649;07:07:56;0;49	60985;8	47013;0;0;3;
$GPXUP;3649;07:07:57;0;49	60985;8	47012;0;0;2;
$GPXUP;3649;07:07:58;0;49	60985;8	47011;0;0;3;
$GPXUP;3649;07:07:59;0;49	60985;8	47008;0;0;14;
$GPXUP;3649;07:08:00;0;49	60985;8	46999;0;0;26;
$GPXUP;3649;07:08:01;0;49	60984;8	46982;0;0;42;
$GPXUP;3649;07:08:02;0;49	60982;8	46964;0;0;45;
$GPXUP;3649;07:08:03;0;49	60978;8	46947;0;0;44;
$GPXUP;3649;07:08:04;0;49	60971;8	46932;0;0;49;
$GPXUP;3649;07:08:05;0;49	60962;8	46918;0;0;50;
$GPXUP;3649;07:08:06;0;49	60951;8	46907;0;0;51;
$GPXUP;3649;07:08:07;0;49	60939;8	46898;0;0;51;
$GPXUP;3649;07:08:08;0;49	60928;8	46889;0;0;50;
$GPXUP;3649;07:08:09;0;49	60916;8	46881;0;0;51;
$GPXUP;3649;07:08:10;0;49	60904;8	46872;0;0;51;
$GPXUP;3649;07:08:11;0;49	60891;8	46864;0;0;53;
$GPXUP;3649;07:08:12;0;49	60878;8	46858;0;0;54;
$GPXUP;3649;07:08:13;0;49	60865;8	46852;0;0;53;
$GPXUP;3649;07:08:14;0;49	60853;8	46845;0;0;52;
$GPXUP;3649;07:08:15;0;49	6084;8	46838;0;0;52;
$GPXUP;3649;07:08:16;0;49	60828;8	4683;0;0;53;
$GPXUP;3649;07:08:17;0;49	60816;8	4682;0;0;52;
$GPXUP;3649;07:08:18;0;49	60805;8	4681;0;0;53;
$GPXUP;3649;07:08:19;0;49	60793;8	46802;0;0;53;
$GPXUP;3649;07:08:20;0;49	6078;8	46796;0;0;55;
$GPXUP;3649;07:08:21;0;49	60766;8	46789;0;0;57;
$GPXUP;3649;07:08:22;0;49	60753;8	4678;0;0;55;
$GPXUP;3649;07:08:23;0;49	60743;8	46768;0;0;52;
$GPXUP;3649;07:08:24;0;49	60734;8	46754;0;0;51;
$GPXUP;3649;07:08:25;0;49	60726;8	46739;0;0;50;
$GPXUP;3649;07:08:26;0;49	60717;8	46724;0;0;51;
$GPXUP;3649;07:08:27;0;49	60708;8	4671;0;0;51;
$GPXUP;3649;07:08:28;0;49	607;8	46695;0;0;51;
$GPXUP;3649;07:08:29;0;49	60693;8	46678;0;0;51;
$GPXUP;3649;07:08:30;0;49	60687;8	46662;0;0;51;
$GPXUP;3649;07:08:31;0;49	6068;8	46645;0;0;51;
$GPXUP;3649;07:08:32;0;49	60671;8	46631;0;0;53;
$GPXUP;3649;07:08:33;0;49	6066;8	4662;0;0;52;
$GPXUP;3649;07:08:34;0;49	60647;8	46613;0;0;54;
$GPXUP;3649;07:08:35;0;49	60633;8	46608;0;0;57;
$GPXUP;3649;07:08:36;0;49	60618;8	46605;0;0;57;
$GPXUP;3649;07:08:37;0;49	60604;8	46608;0;0;57;
$GPXUP;3649;07:08:38;0;49	60591;8	46616;0;0;56;
$GPXUP;3649;07:08:39;0;49	60579;8	46628;0;0;55;
$GPXUP;3649;07:08:40;0;49	6057;8	46643;0;0;53;
$GPXUP;3649;07:08:41;0;49	60565;8	46661;0;0;49;
$GPXUP;3649;07:08:42;0;49	60565;8	46679;0;0;43;
$GPXUP;3649;07:08:43;0;49	6057;8	46695;0;0;40;
$GPXUP;3649;07:08:44;0;49	60577;8	46706;0;0;31;
$GPXUP;3649;07:08:45;0;49	60588;8	46708;0;0;31;
$GPXUP;3649;07:08:46;0;49	60598;8	46703;0;0;37;
$GPXUP;3649;07:08:47;0;49	60606;8	46692;0;0;38;
$GPXUP;3649;07:08:48;0;49	60613;8	4668;0;0;38;
$GPXUP;3649;07:08:49;0;49	6062;8	4667;0;0;35;
$GPXUP;3649;07:08:50;0;49	60627;8	46663;0;0;34;
$GPXUP;3649;07:08:51;0;49	60634;8	46655;0;0;36;
$GPXUP;3649;07:08:52;0;49	6064;8	46643;0;0;39;
$GPXUP;3649;07:08:53;0;49	60643;8	46628;0;0;41;
$GPXUP;3649;07:08:53;0;49	60644;8	46611;0;0;44;
$GPXUP;3649;07:08:54;0;49	60644;8	46594;0;0;46;
$GPXUP;3649;07:08:55;0;49	60646;8	46576;0;0;45;
$GPXUP;3649;07:08:56;0;49	60647;8	46559;0;0;44;
$GPXUP;3649;07:08:57;0;49	6065;8	46542;0;0;42;
$GPXUP;3649;07:08:58;0;49	60654;8	46529;0;0;38;
$GPXUP;3649;07:08:59;0;49	60661;8	46518;0;0;38;
$GPXUP;3649;07:09:00;0;49	60666;8	46506;0;0;38;
$GPXUP;3649;07:09:01;0;49	60671;8	46492;0;0;39;
$GPXUP;3649;07:09:02;0;49	60673;8	46477;0;0;42;
$GPXUP;3649;07:09:03;0;49	60673;8	4646;0;0;44;
$GPXUP;3649;07:09:04;0;49	60671;8	46443;0;0;48;
$GPXUP;3649;07:09:05;0;49	60664;8	46426;0;0;51;
$GPXUP;3649;07:09:06;0;49	60655;8	46412;0;0;52;
$GPXUP;3649;07:09:07;0;49	60644;8	46399;0;0;53;
$GPXUP;3649;07:09:08;0;49	60632;8	46389;0;0;56;
$GPXUP;3649;07:09:09;0;49	60616;8	46385;0;0;58;
$GPXUP;3649;07:09:10;0;49	606;8	46386;0;0;63;
$GPXUP;3649;07:09:11;0;49	60584;8	46388;0;0;63;
$GPXUP;3649;07:09:12;0;49	60567;8	46389;0;0;62;
$GPXUP;3649;07:09:13;0;49	60551;8	4639;0;0;62;
$GPXUP;3649;07:09:14;0;49	60535;8	46394;0;0;67;
$GPXUP;3649;07:09:15;0;49	60518;8	46393;0;0;66;
$GPXUP;3649;07:09:16;0;49	60502;8	46388;0;0;67;
$GPXUP;3649;07:09:17;0;49	60488;8	46376;0;0;63;
$GPXUP;3649;07:09:18;0;49	60476;8	46362;0;0;61;
$GPXUP;3649;07:09:19;0;49	60464;8	46349;0;0;57;
$GPXUP;3649;07:09:20;0;49	60454;8	46334;0;0;54;
$GPXUP;3649;07:09:21;0;49	60448;8	46317;0;0;48;
$GPXUP;3649;07:09:22;0;49	60447;8	46299;0;0;43;
$GPXUP;3649;07:09:23;0;49	60452;8	46282;0;0;38;
$GPXUP;3649;07:09:24;0;49	60461;8	46271;0;0;40;
$GPXUP;3649;07:09:25;0;49	60472;8	46264;0;0;43;
$GPXUP;3649;07:09:26;0;49	60483;8	46259;0;0;42;
$GPXUP;3649;07:09:27;0;49	60494;8	46259;0;0;39;
$GPXUP;3649;07:09:28;0;49	60504;8	46263;0;0;41;
$GPXUP;3649;07:09:29;0;49	60514;8	46267;0;0;41;
$GPXUP;3649;07:09:30;0;49	60524;8	46271;0;0;40;
$GPXUP;3649;07:09:31;0;49	60534;8	46278;0;0;41;
$GPXUP;3649;07:09:32;0;49	60542;8	46289;0;0;41;
$GPXUP;3649;07:09:33;0;49	60548;8	46302;0;0;43;
$GPXUP;3649;07:09:34;0;49	60553;8	46317;0;0;43;
$GPXUP;3649;07:09:35;0;49	6056;8	46331;0;0;45;
$GPXUP;3649;07:09:36;0;49	60567;8	46344;0;0;45;
$GPXUP;3649;07:09:37;0;49	60574;8	46358;0;0;44;
$GPXUP;3649;07:09:38;0;49	60581;8	46372;0;0;45;
$GPXUP;3649;07:09:39;0;49	60586;8	46387;0;0;45;
$GPXUP;3649;07:09:40;0;49	60591;8	46403;0;0;46;
$GPXUP;3649;07:09:41;0;49	60598;8	46417;0;0;45;
$GPXUP;3649;07:09:42;0;49	60606;8	4643;0;0;44;
$GPXUP;3649;07:09:43;0;49	60614;8	46442;0;0;43;
$GPXUP;3649;07:09:44;0;49	60621;8	46454;0;0;43;
$GPXUP;3649;07:09:45;0;49	60627;8	46468;0;0;45;
$GPXUP;3649;07:09:46;0;49	60633;8	46482;0;0;45;
$GPXUP;3649;07:09:47;0;49	60641;8	46496;0;0;45;
$GPXUP;3649;07:09:48;0;49	60649;8	46507;0;0;44;
$GPXUP;3649;07:09:49;0;49	60658;8	46516;0;0;40;
$GPXUP;3649;07:09:50;0;49	60667;8	46525;0;0;41;
$GPXUP;3649;07:09:51;0;49	60676;8	46534;0;0;41;
$GPXUP;3649;07:09:52;0;49	60682;8	46545;0;0;40;
$GPXUP;3649;07:09:53;0;49	60687;8	46559;0;0;43;
$GPXUP;3649;07:09:54;0;49	60688;8	46577;0;0;48;
$GPXUP;3649;07:09:55;0;49	60687;8	46596;0;0;50;
$GPXUP;3649;07:09:56;0;49	60682;8	46616;0;0;51;
$GPXUP;3649;07:09:57;0;49	60675;8	46634;0;0;54;
$GPXUP;3649;07:09:58;0;49	60666;8	46652;0;0;56;
$GPXUP;3649;07:09:59;0;49	60655;8	46668;0;0;58;
$GPXUP;3649;07:10:00;0;49	60644;8	46684;0;0;58;
$GPXUP;3649;07:10:01;0;49	60632;8	46698;0;0;60;
$GPXUP;3649;07:10:02;0;49	60619;8	4671;0;0;61;
$GPXUP;3649;07:10:03;0;49	60604;8	4672;0;0;61;
$GPXUP;3649;07:10:04;0;49	6059;8	4673;0;0;63;
$GPXUP;3649;07:10:05;0;49	60576;8	4674;0;0;61;
$GPXUP;3649;07:10:06;0;49	60562;8	4675;0;0;60;
$GPXUP;3649;07:10:07;0;49	60548;8	46759;0;0;61;
$GPXUP;3649;07:10:08;0;49	60534;8	46767;0;0;60;
$GPXUP;3649;07:10:09;0;49	6052;8	46776;0;0;60;
$GPXUP;3649;07:10:10;0;49	60507;8	46788;0;0;58;
$GPXUP;3649;07:10:11;0;49	60496;8	46802;0;0;56;
$GPXUP;3649;07:10:12;0;49	60488;8	46818;0;0;53;
$GPXUP;3649;07:10:13;0;49	60481;8	46835;0;0;51;
$GPXUP;3649;07:10:14;0;49	60476;8	46852;0;0;48;
$GPXUP;3649;07:10:15;0;49	6047;8	46869;0;0;49;
$GPXUP;3649;07:10:16;0;49	60464;8	46886;0;0;50;
$GPXUP;3649;07:10:17;0;49	60459;8	46904;0;0;51;
$GPXUP;3649;07:10:18;0;49	60451;8	4692;0;0;53;
$GPXUP;3649;07:10:19;0;49	60441;8	46934;0;0;54;
$GPXUP;3649;07:10:20;0;49	60429;8	46943;0;0;56;
$GPXUP;3649;07:10:21;0;49	60415;8	46948;0;0;58;
$GPXUP;3649;07:10:22;0;49	604;8	46949;0;0;59;
$GPXUP;3649;07:10:23;0;49	60385;8	46948;0;0;60;
$GPXUP;3649;07:10:24;0;49	6037;8	46945;0;0;61;
$GPXUP;3649;07:10:25;0;49	60354;8	4694;0;0;60;
$GPXUP;3649;07:10:26;0;49	6034;8	46936;0;0;59;
$GPXUP;3649;07:10:27;0;49	60325;8	46934;0;0;59;
$GPXUP;3649;07:10:28;0;49	6031;8	46936;0;0;58;
$GPXUP;3649;07:10:29;0;49	60296;8	46943;0;0;58;
$GPXUP;3649;07:10:30;0;49	60285;8	46956;0;0;57;
$GPXUP;3649;07:10:31;0;49	60276;8	46972;0;0;54;
$GPXUP;3649;07:10:32;0;49	60269;8	46989;0;0;50;
$GPXUP;3649;07:10:33;0;49	60266;8	47007;0;0;48;
$GPXUP;3649;07:10:34;0;49	60265;8	47026;0;0;46;
$GPXUP;3649;07:10:35;0;49	60267;8	47044;0;0;47;
$GPXUP;3649;07:10:36;0;49	6027;8	47061;0;0;45;
$GPXUP;3649;07:10:37;0;49	60275;8	47075;0;0;37;
$GPXUP;3649;07:10:38;0;49	60282;8	47085;0;0;37;
$GPXUP;3649;07:10:39;0;49	60292;8	4709;0;0;39;
$GPXUP;3649;07:10:40;0;49	60303;8	47091;0;0;41;
$GPXUP;3649;07:10:41;0;49	60314;8	4709;0;0;41;
$GPXUP;3649;07:10:42;0;49	60324;8	47089;0;0;40;
$GPXUP;3649;07:10:43;0;49	60335;8	47087;0;0;40;
$GPXUP;3649;07:10:44;0;49	60345;8	47087;0;0;40;
$GPXUP;3649;07:10:45;0;49	60355;8	4709;0;0;42;
$GPXUP;3649;07:10:46;0;49	60366;8	47095;0;0;43;
$GPXUP;3649;07:10:47;0;49	60376;8	471;0;0;43;
$GPXUP;3649;07:10:48;0;49	60387;8	47103;0;0;42;
$GPXUP;3649;07:10:49;0;49	60397;8	47107;0;0;40;
$GPXUP;3649;07:10:50;0;49	60407;8	4711;0;0;40;
$GPXUP;3649;07:10:51;0;49	60417;8	4711;0;0;42;
$GPXUP;3649;07:10:52;0;49	60428;8	47104;0;0;45;
$GPXUP;3649;07:10:53;0;49	60436;8	47093;0;0;44;
$GPXUP;3649;07:10:54;0;49	60443;8	4708;0;0;45;
$GPXUP;3649;07:10:55;0;49	6045;8	47065;0;0;46;
$GPXUP;3649;07:10:56;0;49	60454;8	47048;0;0;47;
$GPXUP;3649;07:10:57;0;49	6046;8	47032;0;0;47;
$GPXUP;3649;07:10:58;0;49	60468;8	47018;0;0;47;
$GPXUP;3649;07:10:59;0;49	60477;8	47007;0;0;45;
$GPXUP;3649;07:11:00;0;49	60486;8	46996;0;0;45;
$GPXUP;3649;07:11:01;0;49	60494;8	46983;0;0;47;
$GPXUP;3649;07:11:02;0;49	605;8	46967;0;0;49;
$GPXUP;3649;07:11:03;0;49	60505;8	46949;0;0;52;
$GPXUP;3649;07:11:04;0;49	60509;8	4693;0;0;52;
$GPXUP;3649;07:11:05;0;49	60516;8	46913;0;0;49;
$GPXUP;3649;07:11:06;0;49	60525;8	469;0;0;51;
$GPXUP;3649;07:11:07;0;49	60535;8	46891;0;0;46;
$GPXUP;3649;07:11:08;0;49	60546;8	46888;0;0;43;
$GPXUP;3649;07:11:09;0;49	60556;8	46892;0;0;40;
$GPXUP;3649;07:11:10;0;49	60565;8	46896;0;0;39;
$GPXUP;3649;07:11:11;0;49	60575;8	46894;0;0;38;
$GPXUP;3649;07:11:12;0;49	60584;8	4689;0;0;40;
$GPXUP;3649;07:11:13;0;49	60593;8	46884;0;0;41;
$GPXUP;3649;07:11:14;0;49	60603;8	46879;0;0;40;
$GPXUP;3649;07:11:15;0;49	60612;8	46877;0;0;38;
$GPXUP;3649;07:11:16;0;49	60621;8	46876;0;0;38;
$GPXUP;3649;07:11:17;0;49	60631;8	46874;0;0;39;
$GPXUP;3649;07:11:18;0;49	6064;8	46871;0;0;39;
$GPXUP;3649;07:11:19;0;49	60649;8	46864;0;0;38;
$GPXUP;3649;07:11:20;0;49	60656;8	46855;0;0;39;
$GPXUP;3649;07:11:21;0;49	60663;8	46843;0;0;41;
$GPXUP;3649;07:11:22;0;49	60668;8	46829;0;0;44;
$GPXUP;3649;07:11:23;0;49	60675;8	46815;0;0;43;
$GPXUP;3649;07:11:24;0;49	60684;8	46805;0;0;41;
$GPXUP;3649;07:11:25;0;49	60692;8	46796;0;0;42;
$GPXUP;3649;07:11:26;0;49	607;8	46786;0;0;43;
$GPXUP;3649;07:11:27;0;49	60707;8	46772;0;0;47;
$GPXUP;3649;07:11:28;0;49	60711;8	46755;0;0;49;
$GPXUP;3649;07:11:29;0;49	60714;8	46735;0;0;53;
$GPXUP;3649;07:11:30;0;49	60716;8	46715;0;0;54;
$GPXUP;3649;07:11:31;0;49	60721;8	46696;0;0;50;
$GPXUP;3649;07:11:32;0;49	60728;8	4668;0;0;52;
$GPXUP;3649;07:11:33;0;49	60735;8	46664;0;0;49;
$GPXUP;3649;07:11:34;0;49	60743;8	4665;0;0;47;
$GPXUP;3649;07:11:35;0;49	60752;8	46638;0;0;47;
$GPXUP;3649;07:11:36;0;49	6076;8	46623;0;0;50;
$GPXUP;3649;07:11:37;0;49	60765;8	46605;0;0;54;
$GPXUP;3649;07:11:38;0;49	60767;8	46584;0;0;56;
$GPXUP;3649;07:11:39;0;49	60767;8	46563;0;0;57;
$GPXUP;3649;07:11:40;0;49	60764;8	46541;0;0;57;
$GPXUP;3649;07:11:41;0;49	60759;8	46521;0;0;56;
$GPXUP;3649;07:11:42;0;49	60752;8	46502;0;0;55;
$GPXUP;3649;07:11:43;0;49	60746;8	46483;0;0;54;
$GPXUP;3649;07:11:44;0;49	6074;8	46463;0;0;56;
$GPXUP;3649;07:11:45;0;49	60737;8	46443;0;0;50;
$GPXUP;3649;07:11:46;0;49	6074;8	46426;0;0;41;
$GPXUP;3649;07:11:47;0;49	6075;8	46413;0;0;46;
$GPXUP;3649;07:11:48;0;49	60763;8	46407;0;0;49;
$GPXUP;3649;07:11:49;0;49	60776;8	46403;0;0;50;
$GPXUP;3649;07:11:50;0;49	60788;8	464;0;0;47;
$GPXUP;3649;07:11:51;0;49	608;8	46396;0;0;45;
$GPXUP;3649;07:11:52;0;49	6081;8	4639;0;0;44;
$GPXUP;3649;07:11:53;0;49	6082;8	46381;0;0;46;
$GPXUP;3649;07:11:54;0;49	6083;8	4637;0;0;47;
$GPXUP;3649;07:11:55;0;49	60839;8	4636;0;0;45;
$GPXUP;3649;07:11:56;0;49	60848;8	46349;0;0;45;
$GPXUP;3649;07:11:57;0;49	60856;8	46336;0;0;46;
$GPXUP;3649;07:11:58;0;49	60861;8	4632;0;0;49;
$GPXUP;3649;07:11:59;0;49	60864;8	46301;0;0;49;
$GPXUP;3649;07:12:00;0;49	60864;8	46282;0;0;50;
$GPXUP;3649;07:12:01;0;49	60864;8	46263;0;0;48;
$GPXUP;3649;07:12:02;0;49	60864;8	46244;0;0;47;
$GPXUP;3649;07:12:03;0;49	60865;8	46225;0;0;52;
$GPXUP;3649;07:12:04;0;49	60867;8	46206;0;0;51;
$GPXUP;3649;07:12:05;0;49	60868;8	46187;0;0;48;
$GPXUP;3649;07:12:06;0;49	60873;8	4617;0;0;45;
$GPXUP;3649;07:12:07;0;49	60879;8	46157;0;0;43;
$GPXUP;3649;07:12:08;0;49	60888;8	46146;0;0;44;
$GPXUP;3649;07:12:09;0;49	60898;8	46142;0;0;43;
$GPXUP;3649;07:12:10;0;49	60909;8	46144;0;0;43;
$GPXUP;3649;07:12:11;0;49	60919;8	4615;0;0;43;
$GPXUP;3649;07:12:12;0;49	60929;8	46156;0;0;42;
$GPXUP;3649;07:12:13;0;49	60939;8	4616;0;0;40;
$GPXUP;3649;07:12:14;0;49	60949;8	46165;0;0;40;
$GPXUP;3649;07:12:15;0;49	60958;8	46172;0;0;40;
$GPXUP;3649;07:12:16;0;49	60965;8	46184;0;0;42;
$GPXUP;3649;07:12:17;0;49	6097;8	46199;0;0;46;
$GPXUP;3649;07:12:18;0;49	60972;8	46217;0;0;47;
$GPXUP;3649;07:12:19;0;49	60969;8	46236;0;0;50;
$GPXUP;3649;07:12:20;0;49	60966;8	46256;0;0;49;
$GPXUP;3649;07:12:21;0;49	60964;8	46274;0;0;45;
$GPXUP;3649;07:12:22;0;49	60966;8	46292;0;0;44;
$GPXUP;3649;07:12:23;0;49	60973;8	4631;0;0;49;
$GPXUP;3649;07:12:24;0;49	60977;8	46328;0;0;51;
$GPXUP;3649;07:12:25;0;49	60979;8	46348;0;0;52;
$GPXUP;3649;07:12:26;0;49	60977;8	46368;0;0;50;
$GPXUP;3649;07:12:27;0;49	60971;8	46384;0;0;43;
$GPXUP;3649;07:12:28;0;49	60959;8	46396;0;0;45;
$GPXUP;3649;07:12:29;0;49	60943;8	46403;0;0;53;
$GPXUP;3649;07:12:30;0;49	60928;8	46409;0;0;55;
$GPXUP;3649;07:12:31;0;49	60913;8	46412;0;0;55;
$GPXUP;3649;07:12:32;0;49	60898;8	46411;0;0;56;
$GPXUP;3649;07:12:33;0;49	60884;8	46407;0;0;56;
$GPXUP;3649;07:12:34;0;49	60871;8	46404;0;0;53;
$GPXUP;3649;07:12:35;0;49	60858;8	46404;0;0;54;
$GPXUP;3649;07:12:36;0;49	60844;8	46403;0;0;52;
$GPXUP;3649;07:12:37;0;49	60832;8	46399;0;0;50;
$GPXUP;3649;07:12:38;0;49	6082;8	46392;0;0;52;
$GPXUP;3649;07:12:39;0;49	60808;8	46382;0;0;53;
$GPXUP;3649;07:12:40;0;49	60796;8	46374;0;0;52;
$GPXUP;3649;07:12:41;0;49	60784;8	46369;0;0;52;
$GPXUP;3649;07:12:42;0;49	60771;8	46363;0;0;52;
$GPXUP;3649;07:12:43;0;49	60759;8	4636;0;0;52;
$GPXUP;3649;07:12:44;0;49	60746;8	4636;0;0;52;
$GPXUP;3649;07:12:45;0;49	60732;8	46363;0;0;54;
$GPXUP;3649;07:12:46;0;49	60719;8	46367;0;0;54;
$GPXUP;3649;07:12:47;0;49	60707;8	46374;0;0;52;
$GPXUP;3649;07:12:48;0;49	60695;8	46382;0;0;53;
$GPXUP;3649;07:12:49;0;49	60683;8	4639;0;0;52;
$GPXUP;3649;07:12:50;0;49	60671;8	46397;0;0;51;
$GPXUP;3649;07:12:51;0;49	60658;8	464;0;0;50;
$GPXUP;3649;07:12:52;0;49	60646;8	46402;0;0;52;
$GPXUP;3649;07:12:53;0;49	60632;8	46402;0;0;53;
$GPXUP;3649;07:12:54;0;49	60619;8	46403;0;0;54;
$GPXUP;3649;07:12:55;0;49	60606;8	46403;0;0;52;
$GPXUP;3649;07:12:56;0;49	60592;8	46401;0;0;52;
$GPXUP;3649;07:12:57;0;49	60579;8	46397;0;0;55;
$GPXUP;3649;07:12:58;0;49	60565;8	46393;0;0;55;
$GPXUP;3649;07:12:59;0;49	6055;8	4639;0;0;58;
$GPXUP;3649;07:13:00;0;49	60535;8	46388;0;0;62;
$GPXUP;3649;07:13:01;0;49	6052;8	46384;0;0;62;
$GPXUP;3649;07:13:02;0;49	60505;8	46378;0;0;61;
$GPXUP;3649;07:13:03;0;49	6049;8	46369;0;0;61;
$GPXUP;3649;07:13:04;0;49	60476;8	46362;0;0;61;
$GPXUP;3649;07:13:05;0;49	60461;8	46356;0;0;61;
$GPXUP;3649;07:13:06;0;49	60445;8	46355;0;0;62;
$GPXUP;3649;07:13:07;0;49	6043;8	46358;0;0;65;
$GPXUP;3649;07:13:08;0;49	60413;8	46361;0;0;66;
$GPXUP;3649;07:13:09;0;49	60398;8	46366;0;0;62;
$GPXUP;3649;07:13:10;0;49	60384;8	46372;0;0;59;
$GPXUP;3649;07:13:11;0;49	60369;8	46379;0;0;59;
$GPXUP;3649;07:13:12;0;49	60355;8	46384;0;0;59;
$GPXUP;3649;07:13:13;0;49	6034;8	46385;0;0;60;
$GPXUP;3649;07:13:14;0;49	60325;8	46386;0;0;60;
$GPXUP;3649;07:13:15;0;49	6031;8	46386;0;0;61;
$GPXUP;3649;07:13:16;0;49	60295;8	4638;0;0;61;
$GPXUP;3649;07:13:17;0;49	6028;8	46372;0;0;63;
$GPXUP;3649;07:13:18;0;49	60266;8	46363;0;0;63;
$GPXUP;3649;07:13:19;0;49	60251;8	46354;0;0;63;
$GPXUP;3649;07:13:20;0;49	60236;8	46347;0;0;63;
$GPXUP;3649;07:13:21;0;49	6022;8	46342;0;0;62;
$GPXUP;3649;07:13:22;0;49	60205;8	46339;0;0;62;
$GPXUP;3649;07:13:23;0;49	6019;8	46335;0;0;61;
$GPXUP;3649;07:13:24;0;49	60176;8	46326;0;0;62;
$GPXUP;3649;07:13:25;0;49	60162;8	46316;0;0;62;
$GPXUP;3649;07:13:26;0;49	60149;8	46304;0;0;61;
$GPXUP;3649;07:13:27;0;49	60136;8	46293;0;0;61;
$GPXUP;3649;07:13:28;0;49	60121;8	46284;0;0;62;
$GPXUP;3649;07:13:29;0;49	60107;8	46275;0;0;61;
$GPXUP;3649;07:13:30;0;49	60095;8	46262;0;0;59;
$GPXUP;3649;07:13:31;0;49	60085;8	46245;0;0;60;
$GPXUP;3649;07:13:32;0;49	60076;8	46226;0;0;60;
$GPXUP;3649;07:13:33;0;49	60066;8	46208;0;0;62;
$GPXUP;3649;07:13:34;0;49	60054;8	46192;0;0;62;
$GPXUP;3649;07:13:35;0;49	60042;8	46176;0;0;63;
$GPXUP;3649;07:13:36;0;49	60029;8	46162;0;0;64;
$GPXUP;3649;07:13:37;0;49	60015;8	46151;0;0;65;
$GPXUP;3649;07:13:38;0;49	6;8	46141;0;0;65;
$GPXUP;3649;07:13:39;0;49	59986;8	46131;0;0;62;
$GPXUP;3649;07:13:40;0;49	59974;8	46117;0;0;60;
$GPXUP;3649;07:13:41;0;49	59963;8	46101;0;0;60;
$GPXUP;3649;07:13:42;0;49	59952;8	46085;0;0;60;
$GPXUP;3649;07:13:43;0;49	59942;8	46068;0;0;60;
$GPXUP;3649;07:13:44;0;49	59933;8	46051;0;0;59;
$GPXUP;3649;07:13:45;0;49	59924;8	46033;0;0;57;
$GPXUP;3649;07:13:46;0;49	59916;8	46015;0;0;55;
$GPXUP;3649;07:13:47;0;49	5991;8	45997;0;0;52;
$GPXUP;3649;07:13:48;0;49	59905;8	45978;0;0;49;
$GPXUP;3649;07:13:49;0;49	59903;8	4596;0;0;50;
$GPXUP;3649;07:13:50;0;49	599;8	4594;0;0;52;
$GPXUP;3649;07:13:51;0;49	59898;8	4592;0;0;55;
$GPXUP;3649;07:13:52;0;49	59894;8	45899;0;0;57;
$GPXUP;3649;07:13:53;0;49	5989;8	45878;0;0;55;
$GPXUP;3649;07:13:54;0;49	59889;8	45858;0;0;52;
$GPXUP;3649;07:13:55;0;49	59892;8	4584;0;0;46;
$GPXUP;3649;07:13:56;0;49	59898;8	45824;0;0;47;
$GPXUP;3649;07:13:57;0;49	59906;8	4581;0;0;46;
$GPXUP;3649;07:13:58;0;49	59913;8	45796;0;0;46;
$GPXUP;3649;07:13:59;0;49	59918;8	4578;0;0;46;
$GPXUP;3649;07:14:00;0;49	59924;8	45765;0;0;43;
$GPXUP;3649;07:14:01;0;49	59932;8	45754;0;0;41;
$GPXUP;3649;07:14:02;0;49	59942;8	45748;0;0;42;
$GPXUP;3649;07:14:03;0;49	59952;8	45743;0;0;44;
$GPXUP;3649;07:14:04;0;49	59962;8	45737;0;0;43;
$GPXUP;3649;07:14:05;0;49	59973;8	45735;0;0;40;
$GPXUP;3649;07:14:06;0;49	59982;8	45738;0;0;39;
$GPXUP;3649;07:14:07;0;49	59991;8	45746;0;0;39;
$GPXUP;3649;07:14:08;0;49	6;8	45754;0;0;40;
$GPXUP;3649;07:14:09;0;49	6001;8	45757;0;0;39;
$GPXUP;3649;07:14:10;0;49	6002;8	45755;0;0;41;
$GPXUP;3649;07:14:11;0;49	60029;8	4575;0;0;41;
$GPXUP;3649;07:14:12;0;49	60038;8	45742;0;0;42;
$GPXUP;3649;07:14:13;0;49	60048;8	45734;0;0;41;
$GPXUP;3649;07:14:14;0;49	60057;8	45728;0;0;41;
$GPXUP;3649;07:14:15;0;49	60067;8	45728;0;0;40;
$GPXUP;3649;07:14:16;0;49	60077;8	45735;0;0;42;
$GPXUP;3649;07:14:17;0;49	60087;8	45742;0;0;43;
$GPXUP;3649;07:14:18;0;49	60098;8	45746;0;0;42;
$GPXUP;3649;07:14:19;0;49	60108;8	45748;0;0;43;
$GPXUP;3649;07:14:20;0;49	60119;8	45745;0;0;43;
$GPXUP;3649;07:14:21;0;49	60129;8	45738;0;0;44;
$GPXUP;3649;07:14:22;0;49	60138;8	4573;0;0;43;
$GPXUP;3649;07:14:23;0;49	60147;8	45721;0;0;42;
$GPXUP;3649;07:14:24;0;49	60155;8	45712;0;0;41;
$GPXUP;3649;07:14:25;0;49	60164;8	45703;0;0;41;
$GPXUP;3649;07:14:26;0;49	60173;8	45696;0;0;41;
$GPXUP;3649;07:14:27;0;49	60183;8	45692;0;0;40;
$GPXUP;3649;07:14:28;0;49	60194;8	45696;0;0;43;
$GPXUP;3649;07:14:29;0;49	60204;8	45702;0;0;43;
$GPXUP;3649;07:14:30;0;49	60214;8	45709;0;0;44;
$GPXUP;3649;07:14:31;0;49	60225;8	45714;0;0;45;
$GPXUP;3649;07:14:32;0;49	60236;8	45717;0;0;45;
$GPXUP;3649;07:14:33;0;49	60247;8	45717;0;0;46;
$GPXUP;3649;07:14:34;0;49	60259;8	45714;0;0;45;
$GPXUP;3649;07:14:35;0;49	6027;8	45708;0;0;47;
$GPXUP;3649;07:14:36;0;49	6028;8	45701;0;0;48;
$GPXUP;3649;07:14:37;0;49	60291;8	45692;0;0;49;
$GPXUP;3649;07:14:38;0;49	60302;8	45683;0;0;47;
$GPXUP;3649;07:14:39;0;49	60312;8	45676;0;0;45;
$GPXUP;3649;07:14:40;0;49	60323;8	4567;0;0;45;
$GPXUP;3649;07:14:41;0;49	60333;8	45666;0;0;43;
$GPXUP;3649;07:14:42;0;49	60344;8	45666;0;0;42;
$GPXUP;3649;07:14:43;0;49	60354;8	45669;0;0;44;
$GPXUP;3649;07:14:44;0;49	60365;8	4567;0;0;46;
$GPXUP;3649;07:14:45;0;49	60377;8	45666;0;0;49;
$GPXUP;3649;07:14:46;0;49	60388;8	4566;0;0;47;
$GPXUP;3649;07:14:47;0;49	60399;8	45656;0;0;46;
$GPXUP;3649;07:14:48;0;49	60411;8	45654;0;0;45;
$GPXUP;3649;07:14:49;0;49	60422;8	45655;0;0;44;
$GPXUP;3649;07:14:50;0;49	60432;8	45661;0;0;43;
$GPXUP;3649;07:14:51;0;49	60441;8	45669;0;0;43;
$GPXUP;3649;07:14:52;0;49	6045;8	45678;0;0;44;
$GPXUP;3649;07:14:53;0;49	6046;8	45687;0;0;45;
$GPXUP;3649;07:14:54;0;49	60471;8	45692;0;0;46;
$GPXUP;3649;07:14:55;0;49	60482;8	45693;0;0;46;
$GPXUP;3649;07:14:56;0;49	60493;8	45691;0;0;45;
$GPXUP;3649;07:14:57;0;49	60504;8	4569;0;0;43;
$GPXUP;3649;07:14:58;0;49	60514;8	45692;0;0;43;
$GPXUP;3649;07:14:59;0;49	60524;8	45698;0;0;44;
$GPXUP;3649;07:15:00;0;49	60533;8	45708;0;0;44;
$GPXUP;3649;07:15:01;0;49	60541;8	4572;0;0;44;
$GPXUP;3649;07:15:02;0;49	60547;8	45734;0;0;44;
$GPXUP;3649;07:15:03;0;49	60552;8	45749;0;0;46;
$GPXUP;3649;07:15:04;0;49	60558;8	45764;0;0;45;
$GPXUP;3649;07:15:05;0;49	60564;8	45778;0;0;45;
$GPXUP;3649;07:15:06;0;49	60572;8	45791;0;0;45;
$GPXUP;3649;07:15:07;0;49	60582;8	458;0;0;44;
$GPXUP;3649;07:15:08;0;49	60592;8	45804;0;0;44;
$GPXUP;3649;07:15:09;0;49	60603;8	45806;0;0;45;
$GPXUP;3649;07:15:10;0;49	60614;8	45809;0;0;47;
$GPXUP;3649;07:15:11;0;49	60626;8	45814;0;0;45;
$GPXUP;3649;07:15:12;0;49	60637;8	45816;0;0;44;
$GPXUP;3649;07:15:13;0;49	60648;8	45816;0;0;45;
$GPXUP;3649;07:15:14;0;49	60659;8	45811;0;0;47;
$GPXUP;3649;07:15:15;0;49	60669;8	45803;0;0;48;
$GPXUP;3649;07:15:16;0;49	60679;8	45792;0;0;49;
$GPXUP;3649;07:15:17;0;49	60688;8	45779;0;0;49;
$GPXUP;3649;07:15:18;0;49	60698;8	45767;0;0;47;
$GPXUP;3649;07:15:19;0;49	60708;8	45759;0;0;44;
$GPXUP;3649;07:15:20;0;49	60718;8	45756;0;0;44;
$GPXUP;3649;07:15:21;0;49	6073;8	45755;0;0;44;
$GPXUP;3649;07:15:22;0;49	60741;8	45757;0;0;44;
$GPXUP;3649;07:15:23;0;49	60751;8	45761;0;0;45;
$GPXUP;3649;07:15:24;0;49	60762;8	45768;0;0;45;
$GPXUP;3649;07:15:25;0;49	60771;8	45778;0;0;47;
$GPXUP;3649;07:15:26;0;49	6078;8	45789;0;0;47;
$GPXUP;3649;07:15:27;0;49	6079;8	458;0;0;47;
$GPXUP;3649;07:15:28;0;49	608;8	45809;0;0;46;
$GPXUP;3649;07:15:29;0;49	60809;8	4582;0;0;45;
$GPXUP;3649;07:15:30;0;49	60815;8	45835;0;0;46;
$GPXUP;3649;07:15:31;0;49	60818;8	45852;0;0;48;
$GPXUP;3649;07:15:32;0;49	60819;8	45872;0;0;51;
$GPXUP;3649;07:15:33;0;49	60819;8	45892;0;0;52;
$GPXUP;3649;07:15:34;0;49	60817;8	45912;0;0;53;
$GPXUP;3649;07:15:35;0;49	60811;8	45931;0;0;49;
$GPXUP;3649;07:15:36;0;49	608;8	45945;0;0;52;
$GPXUP;3649;07:15:37;0;49	60787;8	45958;0;0;57;
$GPXUP;3649;07:15:38;0;49	60774;8	45972;0;0;58;
$GPXUP;3649;07:15:39;0;49	60763;8	45988;0;0;57;
$GPXUP;3649;07:15:40;0;49	60753;8	46004;0;0;56;
$GPXUP;3649;07:15:41;0;49	60743;8	46021;0;0;56;
$GPXUP;3649;07:15:42;0;49	60735;8	46038;0;0;55;
$GPXUP;3649;07:15:43;0;49	60727;8	46056;0;0;54;
$GPXUP;3649;07:15:44;0;49	60721;8	46074;0;0;53;
$GPXUP;3649;07:15:45;0;49	60714;8	46092;0;0;55;
$GPXUP;3649;07:15:46;0;49	60705;8	46108;0;0;56;
$GPXUP;3649;07:15:47;0;49	60693;8	46122;0;0;58;
$GPXUP;3649;07:15:48;0;49	60681;8	46135;0;0;59;
$GPXUP;3649;07:15:49;0;49	6067;8	46149;0;0;58;
$GPXUP;3649;07:15:50;0;49	60659;8	46164;0;0;59;
$GPXUP;3649;07:15:51;0;49	60648;8	46179;0;0;57;
$GPXUP;3649;07:15:52;0;49	60637;8	46193;0;0;55;
$GPXUP;3649;07:15:53;0;49	60626;8	46207;0;0;55;
$GPXUP;3649;07:15:54;0;49	60616;8	46222;0;0;56;
$GPXUP;3649;07:15:55;0;49	60607;8	46239;0;0;56;
$GPXUP;3649;07:15:56;0;49	60598;8	46255;0;0;56;
$GPXUP;3649;07:15:57;0;49	60587;8	46269;0;0;57;
$GPXUP;3649;07:15:58;0;49	60574;8	46278;0;0;57;
$GPXUP;3649;07:15:59;0;49	60559;8	46283;0;0;64;
$GPXUP;3649;07:16:00;0;49	60542;8	46287;0;0;65;
$GPXUP;3649;07:16:01;0;49	60527;8	46293;0;0;64;
$GPXUP;3649;07:16:02;0;49	60512;8	46301;0;0;60;
$GPXUP;3649;07:16:03;0;49	605;8	46312;0;0;57;
$GPXUP;3649;07:16:04;0;49	60489;8	46326;0;0;55;
$GPXUP;3649;07:16:05;0;49	6048;8	4634;0;0;56;
$GPXUP;3649;07:16:06;0;49	60468;8	46352;0;0;56;
$GPXUP;3649;07:16:07;0;49	60456;8	46362;0;0;56;
$GPXUP;3649;07:16:08;0;49	60444;8	46372;0;0;55;
$GPXUP;3649;07:16:09;0;49	60431;8	46381;0;0;55;
$GPXUP;3649;07:16:10;0;49	60418;8	46387;0;0;55;
$GPXUP;3649;07:16:11;0;49	60404;8	46392;0;0;55;
$GPXUP;3649;07:16:12;0;49	6039;8	46398;0;0;57;
$GPXUP;3649;07:16:13;0;49	60376;8	46407;0;0;60;
$GPXUP;3649;07:16:14;0;49	60365;8	46421;0;0;60;
$GPXUP;3649;07:16:15;0;49	60355;8	4644;0;0;59;
$GPXUP;3649;07:16:16;0;49	60348;8	4646;0;0;59;
$GPXUP;3649;07:16:17;0;49	60339;8	46478;0;0;61;
$GPXUP;3649;07:16:18;0;49	60327;8	46494;0;0;61;
$GPXUP;3649;07:16:19;0;49	60314;8	46506;0;0;62;
$GPXUP;3649;07:16:20;0;49	603;8	46517;0;0;63;
$GPXUP;3649;07:16:21;0;49	60287;8	46528;0;0;61;
$GPXUP;3649;07:16:22;0;49	60275;8	46543;0;0;60;
$GPXUP;3649;07:16:23;0;49	60264;8	46559;0;0;59;
$GPXUP;3649;07:16:24;0;49	60254;8	46575;0;0;58;
$GPXUP;3649;07:16:25;0;49	60244;8	46591;0;0;58;
$GPXUP;3649;07:16:26;0;49	60233;8	46606;0;0;58;
$GPXUP;3649;07:16:27;0;49	60221;8	46619;0;0;59;
$GPXUP;3649;07:16:28;0;49	60208;8	46632;0;0;62;
$GPXUP;3649;07:16:29;0;49	60195;8	46644;0;0;63;
$GPXUP;3649;07:16:30;0;49	60183;8	46658;0;0;61;
$GPXUP;3649;07:16:31;0;49	60171;8	46672;0;0;57;
$GPXUP;3649;07:16:32;0;49	60161;8	46686;0;0;56;
$GPXUP;3649;07:16:33;0;49	60149;8	46698;0;0;57;
$GPXUP;3649;07:16:34;0;49	60135;8	46705;0;0;57;
$GPXUP;3649;07:16:35;0;49	60121;8	46712;0;0;62;
$GPXUP;3649;07:16:36;0;49	60106;8	4672;0;0;65;
$GPXUP;3649;07:16:37;0;49	60091;8	46729;0;0;63;
$GPXUP;3649;07:16:38;0;49	60078;8	4674;0;0;59;
$GPXUP;3649;07:16:39;0;49	60068;8	46754;0;0;56;
$GPXUP;3649;07:16:40;0;49	60062;8	4677;0;0;52;
$GPXUP;3649;07:16:41;0;49	60057;8	46788;0;0;50;
$GPXUP;3649;07:16:42;0;49	60051;8	46805;0;0;52;
$GPXUP;3649;07:16:43;0;49	60044;8	46822;0;0;53;
$GPXUP;3649;07:16:44;0;49	60035;8	46838;0;0;56;
$GPXUP;3649;07:16:45;0;49	60025;8	46852;0;0;59;
$GPXUP;3649;07:16:46;0;49	60014;8	46868;0;0;59;
$GPXUP;3649;07:16:47;0;49	60002;8	46882;0;0;58;
$GPXUP;3649;07:16:48;0;49	5999;8	46893;0;0;58;
$GPXUP;3649;07:16:49;0;49	59977;8	46903;0;0;57;
$GPXUP;3649;07:16:50;0;49	59964;8	46911;0;0;58;
$GPXUP;3649;07:16:51;0;49	5995;8	4692;0;0;60;
$GPXUP;3649;07:16:52;0;49	59935;8	4693;0;0;63;
$GPXUP;3649;07:16:53;0;49	59922;8	46944;0;0;62;
$GPXUP;3649;07:16:54;0;49	59911;8	46959;0;0;60;
$GPXUP;3649;07:16:55;0;49	599;8	46976;0;0;61;
$GPXUP;3649;07:16:56;0;49	59889;8	46992;0;0;63;
$GPXUP;3649;07:16:57;0;49	59878;8	47008;0;0;61;
$GPXUP;3649;07:16:58;0;49	59867;8	47023;0;0;59;
$GPXUP;3649;07:16:59;0;49	59856;8	47038;0;0;58;
$GPXUP;3649;07:17:00;0;49	59845;8	47053;0;0;59;
$GPXUP;3649;07:17:01;0;49	59833;8	47067;0;0;60;
$GPXUP;3649;07:17:02;0;49	5982;8	47079;0;0;61;
$GPXUP;3649;07:17:03;0;49	59806;8	4709;0;0;63;
$GPXUP;3649;07:17:04;0;49	59792;8	471;0;0;63;
$GPXUP;3649;07:17:05;0;49	59777;8	47109;0;0;63;
$GPXUP;3649;07:17:06;0;49	59762;8	47116;0;0;64;
$GPXUP;3649;07:17:07;0;49	59747;8	47122;0;0;63;
$GPXUP;3649;07:17:08;0;49	59732;8	4713;0;0;63;
$GPXUP;3649;07:17:09;0;49	59718;8	47141;0;0;63;
$GPXUP;3649;07:17:10;0;49	59706;8	47156;0;0;62;
$GPXUP;3649;07:17:11;0;49	59695;8	4717;0;0;59;
$GPXUP;3649;07:17:12;0;49	59684;8	47186;0;0;59;
$GPXUP;3649;07:17:13;0;49	59673;8	47203;0;0;60;
$GPXUP;3649;07:17:14;0;49	59664;8	4722;0;0;61;
$GPXUP;3649;07:17:15;0;49	59653;8	47238;0;0;60;
$GPXUP;3649;07:17:16;0;49	59643;8	47255;0;0;60;
$GPXUP;3649;07:17:17;0;49	59632;8	4727;0;0;61;
$GPXUP;3649;07:17:18;0;49	5962;8	47284;0;0;62;
$GPXUP;3649;07:17:19;0;49	59607;8	47299;0;0;62;
$GPXUP;3649;07:17:20;0;49	59597;8	47316;0;0;64;
$GPXUP;3649;07:17:21;0;49	5959;8	47336;0;0;54;
$GPXUP;3649;07:17:22;0;49	59592;8	47355;0;0;44;
$GPXUP;3649;07:17:23;0;49	59602;8	47374;0;0;48;
$GPXUP;3649;07:17:24;0;49	59618;8	4739;0;0;58;
$GPXUP;3649;07:17:25;0;49	59631;8	47406;0;0;59;
$GPXUP;3649;07:17:26;0;49	59644;8	47421;0;0;58;
$GPXUP;3649;07:17:27;0;49	59658;8	47434;0;0;57;
$GPXUP;3649;07:17:28;0;49	59672;8	47442;0;0;55;
$GPXUP;3649;07:17:29;0;49	59686;8	47448;0;0;53;
$GPXUP;3649;07:17:30;0;49	597;8	47451;0;0;52;
$GPXUP;3649;07:17:31;0;49	59715;8	47451;0;0;51;
$GPXUP;3649;07:17:32;0;49	59728;8	47452;0;0;51;
$GPXUP;3649;07:17:33;0;49	59742;8	47456;0;0;53;
$GPXUP;3649;07:17:34;0;49	59754;8	47466;0;0;56;
$GPXUP;3649;07:17:35;0;49	59768;8	47475;0;0;55;
$GPXUP;3649;07:17:36;0;49	59781;8	47481;0;0;52;
$GPXUP;3649;07:17:37;0;49	59794;8	47484;0;0;49;
$GPXUP;3649;07:17:38;0;49	59807;8	47482;0;0;52;
$GPXUP;3649;07:17:39;0;49	59821;8	47478;0;0;55;
$GPXUP;3649;07:17:40;0;49	59835;8	47471;0;0;57;
$GPXUP;3649;07:17:41;0;49	59847;8	47458;0;0;58;
$GPXUP;3649;07:17:42;0;49	59857;8	47439;0;0;59;
$GPXUP;3649;07:17:43;0;49	59863;8	47414;0;0;64;
$GPXUP;3649;07:17:44;0;49	59866;8	47387;0;0;66;
$GPXUP;3649;07:17:45;0;49	59869;8	47362;0;0;62;
$GPXUP;3649;07:17:46;0;49	59875;8	4734;0;0;56;
$GPXUP;3649;07:17:47;0;49	59884;8	47323;0;0;54;
$GPXUP;3649;07:17:48;0;49	59894;8	47309;0;0;52;
$GPXUP;3649;07:17:49;0;49	59905;8	47299;0;0;52;
$GPXUP;3649;07:17:50;0;49	59916;8	47289;0;0;53;
$GPXUP;3649;07:17:51;0;49	59928;8	47278;0;0;52;
$GPXUP;3649;07:17:52;0;49	59939;8	47267;0;0;51;
$GPXUP;3649;07:17:53;0;49	5995;8	47256;0;0;51;
$GPXUP;3649;07:17:54;0;49	59961;8	47246;0;0;52;
$GPXUP;3649;07:17:55;0;49	59972;8	47236;0;0;52;
$GPXUP;3649;07:17:56;0;49	59984;8	47226;0;0;53;
$GPXUP;3649;07:17:57;0;49	59996;8	47219;0;0;52;
$GPXUP;3649;07:17:58;0;49	60009;8	47214;0;0;52;
$GPXUP;3649;07:17:59;0;49	60022;8	47212;0;0;51;
$GPXUP;3649;07:18:00;0;49	60034;8	47212;0;0;51;
$GPXUP;3649;07:18:01;0;49	60047;8	47213;0;0;52;
$GPXUP;3649;07:18:02;0;49	6006;8	4721;0;0;53;
$GPXUP;3649;07:18:03;0;49	60074;8	47206;0;0;54;
$GPXUP;3649;07:18:04;0;49	60086;8	472;0;0;53;
$GPXUP;3649;07:18:05;0;49	60099;8	47193;0;0;52;
$GPXUP;3649;07:18:06;0;49	60111;8	47187;0;0;52;
$GPXUP;3649;07:18:07;0;49	60124;8	47183;0;0;51;
$GPXUP;3649;07:18:08;0;49	60136;8	4718;0;0;51;
$GPXUP;3649;07:18:09;0;49	60149;8	47177;0;0;51;
$GPXUP;3649;07:18:10;0;49	60162;8	47176;0;0;51;
$GPXUP;3649;07:18:11;0;49	60174;8	47174;0;0;51;
$GPXUP;3649;07:18:12;0;49	60187;8	47171;0;0;52;
$GPXUP;3649;07:18:13;0;49	602;8	47169;0;0;52;
$GPXUP;3649;07:18:14;0;49	60213;8	47167;0;0;52;
$GPXUP;3649;07:18:15;0;49	60226;8	47166;0;0;51;
$GPXUP;3649;07:18:16;0;49	60239;8	47166;0;0;51;
$GPXUP;3649;07:18:17;0;49	60252;8	47165;0;0;51;
$GPXUP;3649;07:18:18;0;49	60264;8	47162;0;0;51;
$GPXUP;3649;07:18:19;0;49	60276;8	47158;0;0;51;
$GPXUP;3649;07:18:20;0;49	60289;8	47154;0;0;50;
$GPXUP;3649;07:18:21;0;49	60301;8	47151;0;0;51;
$GPXUP;3649;07:18:22;0;49	60314;8	47149;0;0;50;
$GPXUP;3649;07:18:23;0;49	60326;8	47147;0;0;50;
$GPXUP;3649;07:18:24;0;49	60339;8	47148;0;0;50;
$GPXUP;3649;07:18:25;0;49	60351;8	4715;0;0;50;
$GPXUP;3649;07:18:26;0;49	60363;8	47152;0;0;50;
$GPXUP;3649;07:18:27;0;49	60376;8	47152;0;0;49;
$GPXUP;3649;07:18:28;0;49	60388;8	47151;0;0;49;
$GPXUP;3649;07:18:29;0;49	604;8	47151;0;0;47;
$GPXUP;3649;07:18:30;0;49	60411;8	47155;0;0;46;
$GPXUP;3649;07:18:31;0;49	60422;8	47158;0;0;46;
$GPXUP;3649;07:18:32;0;49	60434;8	4716;0;0;45;
$GPXUP;3649;07:18:33;0;49	60445;8	4716;0;0;46;
$GPXUP;3649;07:18:34;0;49	60456;8	47161;0;0;46;
$GPXUP;3649;07:18:35;0;49	60468;8	47163;0;0;46;
$GPXUP;3649;07:18:36;0;49	60479;8	47161;0;0;46;
$GPXUP;3649;07:18:37;0;49	6049;8	47156;0;0;46;
$GPXUP;3649;07:18:38;0;49	605;8	47146;0;0;48;
$GPXUP;3649;07:18:39;0;49	6051;8	47135;0;0;49;
$GPXUP;3649;07:18:40;0;49	60519;8	47122;0;0;49;
$GPXUP;3649;07:18:41;0;49	60528;8	47109;0;0;50;
$GPXUP;3649;07:18:42;0;49	60537;8	47097;0;0;49;
$GPXUP;3649;07:18:43;0;49	60547;8	47087;0;0;46;
$GPXUP;3649;07:18:44;0;49	60558;8	4708;0;0;45;
$GPXUP;3649;07:18:45;0;49	60568;8	47074;0;0;45;
$GPXUP;3649;07:18:46;0;49	60579;8	47069;0;0;45;
$GPXUP;3649;07:18:47;0;49	6059;8	47067;0;0;44;
$GPXUP;3649;07:18:48;0;49	60601;8	47067;0;0;43;
$GPXUP;3649;07:18:49;0;49	60612;8	47068;0;0;44;
$GPXUP;3649;07:18:50;0;49	60623;8	47069;0;0;45;
$GPXUP;3649;07:18:51;0;49	60634;8	47067;0;0;46;
$GPXUP;3649;07:18:52;0;49	60645;8	47061;0;0;47;
$GPXUP;3649;07:18:53;0;49	60655;8	47052;0;0;46;
$GPXUP;3649;07:18:54;0;49	60664;8	47042;0;0;44;
$GPXUP;3649;07:18:55;0;49	60673;8	47033;0;0;42;
$GPXUP;3649;07:18:56;0;49	60682;8	47025;0;0;43;
$GPXUP;3649;07:18:57;0;49	60692;8	47019;0;0;43;
$GPXUP;3649;07:18:58;0;49	60703;8	47015;0;0;45;
$GPXUP;3649;07:18:59;0;49	60715;8	47013;0;0;47;
$GPXUP;3649;07:19:00;0;49	60726;8	47012;0;0;46;
$GPXUP;3649;07:19:01;0;49	60738;8	47012;0;0;46;
$GPXUP;3649;07:19:02;0;49	60749;8	47009;0;0;45;
$GPXUP;3649;07:19:03;0;49	60759;8	47002;0;0;47;
$GPXUP;3649;07:19:04;0;49	60767;8	46988;0;0;49;
$GPXUP;3649;07:19:05;0;49	60774;8	46972;0;0;51;
$GPXUP;3649;07:19:06;0;49	60778;8	46953;0;0;52;
$GPXUP;3649;07:19:07;0;49	60783;8	46934;0;0;51;
$GPXUP;3649;07:19:08;0;49	60787;8	46916;0;0;50;
$GPXUP;3649;07:19:09;0;49	60789;8	46896;0;0;51;
$GPXUP;3649;07:19:10;0;49	60787;8	46876;0;0;52;
$GPXUP;3649;07:19:11;0;49	60782;8	46857;0;0;52;
$GPXUP;3649;07:19:12;0;49	60775;8	46839;0;0;53;
$GPXUP;3649;07:19:13;0;49	60768;8	4682;0;0;54;
$GPXUP;3649;07:19:14;0;49	6076;8	46802;0;0;55;
$GPXUP;3649;07:19:15;0;49	60752;8	46784;0;0;58;
$GPXUP;3649;07:19:16;0;49	60742;8	46766;0;0;60;
$GPXUP;3649;07:19:17;0;49	60732;8	46748;0;0;59;
$GPXUP;3649;07:19:18;0;49	60724;8	4673;0;0;56;
$GPXUP;3649;07:19:19;0;49	60719;8	46711;0;0;52;
$GPXUP;3649;07:19:20;0;49	60716;8	46692;0;0;50;
$GPXUP;3649;07:19:21;0;49	60716;8	46672;0;0;48;
$GPXUP;3649;07:19:22;0;49	60721;8	46656;0;0;43;
$GPXUP;3649;07:19:23;0;49	60728;8	46644;0;0;43;
$GPXUP;3649;07:19:24;0;49	60737;8	46635;0;0;42;
$GPXUP;3649;07:19:25;0;49	60748;8	46633;0;0;42;
$GPXUP;3649;07:19:26;0;49	60759;8	46633;0;0;43;
$GPXUP;3649;07:19:27;0;49	6077;8	46633;0;0;41;
$GPXUP;3649;07:19:28;0;49	6078;8	4663;0;0;40;
$GPXUP;3649;07:19:29;0;49	60788;8	46622;0;0;42;
$GPXUP;3649;07:19:30;0;49	60795;8	46609;0;0;45;
$GPXUP;3649;07:19:31;0;49	60798;8	4659;0;0;50;
$GPXUP;3649;07:19:32;0;49	60798;8	46569;0;0;50;
$GPXUP;3649;07:19:33;0;49	60792;8	46549;0;0;53;
$GPXUP;3649;07:19:34;0;49	6078;8	46532;0;0;56;
$GPXUP;3649;07:19:35;0;49	60767;8	46519;0;0;56;
$GPXUP;3649;07:19:36;0;49	60757;8	46505;0;0;49;
$GPXUP;3649;07:19:37;0;49	60752;8	4649;0;0;39;
$GPXUP;3649;07:19:38;0;49	60752;8	46476;0;0;27;
$GPXUP;3649;07:19:39;0;49	6076;8	46468;0;0;29;
$GPXUP;3649;07:19:40;0;49	6077;8	46466;0;0;35;
$GPXUP;3649;07:19:41;0;49	60781;8	4647;0;0;39;
$GPXUP;3649;07:19:42;0;49	6079;8	46478;0;0;41;
$GPXUP;3649;07:19:43;0;49	608;8	46487;0;0;42;
$GPXUP;3649;07:19:44;0;49	6081;8	46494;0;0;40;
$GPXUP;3649;07:19:45;0;49	6082;8	46497;0;0;40;
$GPXUP;3649;07:19:46;0;49	6083;8	465;0;0;39;
$GPXUP;3649;07:19:47;0;49	60839;8	46507;0;0;40;
$GPXUP;3649;07:19:48;0;49	60847;8	46518;0;0;41;
$GPXUP;3649;07:19:49;0;49	60854;8	46531;0;0;42;
$GPXUP;3649;07:19:50;0;49	60859;8	46545;0;0;43;
$GPXUP;3649;07:19:51;0;49	60862;8	46562;0;0;43;
$GPXUP;3649;07:19:52;0;49	6086;8	4658;0;0;48;
$GPXUP;3649;07:19:53;0;49	60854;8	46598;0;0;50;
$GPXUP;3649;07:19:54;0;49	60846;8	46614;0;0;53;
$GPXUP;3649;07:19:55;0;49	60836;8	4663;0;0;53;
$GPXUP;3649;07:19:56;0;49	60826;8	46645;0;0;52;
$GPXUP;3649;07:19:57;0;49	60818;8	4666;0;0;50;
$GPXUP;3649;07:19:58;0;49	60811;8	46676;0;0;49;
$GPXUP;3649;07:19:59;0;49	60806;8	46694;0;0;49;
$GPXUP;3649;07:20:00;0;49	60803;8	46712;0;0;49;
$GPXUP;3649;07:20:01;0;49	608;8	46731;0;0;48;
$GPXUP;3649;07:20:02;0;49	60798;8	46749;0;0;49;
$GPXUP;3649;07:20:03;0;49	60793;8	46767;0;0;52;
$GPXUP;3649;07:20:04;0;49	60787;8	46786;0;0;54;
$GPXUP;3649;07:20:05;0;49	60781;8	46804;0;0;51;
$GPXUP;3649;07:20:06;0;49	60777;8	46822;0;0;50;
$GPXUP;3649;07:20:07;0;49	60774;8	46841;0;0;48;
$GPXUP;3649;07:20:08;0;49	60774;8	46859;0;0;47;
$GPXUP;3649;07:20:09;0;49	60773;8	46877;0;0;49;
$GPXUP;3649;07:20:10;0;49	60769;8	46896;0;0;52;
$GPXUP;3649;07:20:11;0;49	60763;8	46914;0;0;54;
$GPXUP;3649;07:20:12;0;49	60755;8	46932;0;0;54;
$GPXUP;3649;07:20:13;0;49	60749;8	4695;0;0;54;
$GPXUP;3649;07:20:14;0;49	60743;8	46968;0;0;52;
$GPXUP;3649;07:20:15;0;49	6074;8	46987;0;0;51;
$GPXUP;3649;07:20:16;0;49	60739;8	47006;0;0;49;
$GPXUP;3649;07:20:17;0;49	6074;8	47025;0;0;48;
$GPXUP;3649;07:20:18;0;49	60743;8	47042;0;0;45;
$GPXUP;3649;07:20:19;0;49	60749;8	47056;0;0;42;
$GPXUP;3649;07:20:20;0;49	60755;8	47068;0;0;38;
$GPXUP;3649;07:20:21;0;49	60763;8	47075;0;0;35;
$GPXUP;3649;07:20:22;0;49	60772;8	47076;0;0;36;
$GPXUP;3649;07:20:23;0;49	60781;8	47073;0;0;37;
$GPXUP;3649;07:20:24;0;49	6079;8	47068;0;0;38;
$GPXUP;3649;07:20:25;0;49	60798;8	47058;0;0;39;
$GPXUP;3649;07:20:26;0;49	60804;8	47045;0;0;41;
$GPXUP;3649;07:20:27;0;49	60808;8	4703;0;0;44;
$GPXUP;3649;07:20:28;0;49	60813;8	47014;0;0;45;
$GPXUP;3649;07:20:29;0;49	60818;8	46999;0;0;43;
$GPXUP;3649;07:20:30;0;49	60824;8	46986;0;0;39;
$GPXUP;3649;07:20:31;0;49	60831;8	46976;0;0;36;
$GPXUP;3649;07:20:32;0;49	60839;8	46968;0;0;39;
$GPXUP;3649;07:20:33;0;49	60848;8	4696;0;0;40;
$GPXUP;3649;07:20:34;0;49	60856;8	46951;0;0;42;
$GPXUP;3649;07:20:35;0;49	60865;8	46941;0;0;41;
$GPXUP;3649;07:20:36;0;49	60873;8	46933;0;0;39;
$GPXUP;3649;07:20:37;0;49	60882;8	4693;0;0;37;
$GPXUP;3649;07:20:38;0;49	60892;8	46931;0;0;39;
$GPXUP;3649;07:20:39;0;49	60901;8	46936;0;0;39;
$GPXUP;3649;07:20:40;0;49	60911;8	46939;0;0;38;
$GPXUP;3649;07:20:41;0;49	6092;8	46939;0;0;39;
$GPXUP;3649;07:20:42;0;49	6093;8	4694;0;0;40;
$GPXUP;3649;07:20:43;0;49	6094;8	46945;0;0;41;
$GPXUP;3649;07:20:44;0;49	60949;8	46952;0;0;40;
$GPXUP;3649;07:20:45;0;49	60958;8	4696;0;0;40;
$GPXUP;3649;07:20:46;0;49	60966;8	46968;0;0;40;
$GPXUP;3649;07:20:47;0;49	60976;8	46975;0;0;40;
$GPXUP;3649;07:20:48;0;49	60984;8	46982;0;0;40;
$GPXUP;3649;07:20:49;0;49	60992;8	46992;0;0;40;
$GPXUP;3649;07:20:50;0;49	60998;8	47005;0;0;40;
$GPXUP;3649;07:20:51;0;49	60999;8	47021;0;0;41;
$GPXUP;3649;07:20:52;0;49	60994;8	4704;0;0;47;
$GPXUP;3649;07:20:53;0;49	60986;8	47057;0;0;50;
$GPXUP;3649;07:20:54;0;49	60977;8	47073;0;0;52;
$GPXUP;3649;07:20:55;0;49	60968;8	47089;0;0;52;
$GPXUP;3649;07:20:56;0;49	60961;8	47106;0;0;50;
$GPXUP;3649;07:20:57;0;49	60954;8	47123;0;0;52;
$GPXUP;3649;07:20:58;0;49	60945;8	47139;0;0;54;
$GPXUP;3649;07:20:59;0;49	60936;8	47154;0;0;53;
$GPXUP;3649;07:21:00;0;49	60926;8	47169;0;0;54;
$GPXUP;3649;07:21:01;0;49	60916;8	47184;0;0;53;
$GPXUP;3649;07:21:02;0;49	60908;8	472;0;0;51;
$GPXUP;3649;07:21:03;0;49	60901;8	47217;0;0;51;
$GPXUP;3649;07:21:04;0;49	60894;8	47234;0;0;52;
$GPXUP;3649;07:21:05;0;49	60887;8	47252;0;0;53;
$GPXUP;3649;07:21:06;0;49	60879;8	47269;0;0;55;
$GPXUP;3649;07:21:07;0;49	6087;8	47286;0;0;56;
$GPXUP;3649;07:21:08;0;49	60859;8	47301;0;0;60;
$GPXUP;3649;07:21:09;0;49	60847;8	47316;0;0;62;
$GPXUP;3649;07:21:10;0;49	60834;8	4733;0;0;61;
$GPXUP;3649;07:21:11;0;49	60822;8	47344;0;0;58;
$GPXUP;3649;07:21:12;0;49	60812;8	4736;0;0;58;
$GPXUP;3649;07:21:13;0;49	60802;8	47377;0;0;58;
$GPXUP;3649;07:21:14;0;49	60793;8	47395;0;0;59;
$GPXUP;3649;07:21:15;0;49	60783;8	47412;0;0;60;
$GPXUP;3649;07:21:16;0;49	60771;8	47426;0;0;61;
$GPXUP;3649;07:21:17;0;49	60757;8	47438;0;0;61;
$GPXUP;3649;07:21:18;0;49	60744;8	4745;0;0;59;
$GPXUP;3649;07:21:19;0;49	60732;8	47462;0;0;59;
$GPXUP;3649;07:21:20;0;49	60719;8	47475;0;0;59;
$GPXUP;3649;07:21:21;0;49	60708;8	4749;0;0;60;
$GPXUP;3649;07:21:22;0;49	60697;8	47506;0;0;58;
$GPXUP;3649;07:21:23;0;49	60686;8	47521;0;0;58;
$GPXUP;3649;07:21:24;0;49	60674;8	47534;0;0;59;
$GPXUP;3649;07:21:25;0;49	60662;8	47546;0;0;58;
$GPXUP;3649;07:21:26;0;49	60651;8	4756;0;0;57;
$GPXUP;3649;07:21:27;0;49	60641;8	47576;0;0;58;
$GPXUP;3649;07:21:28;0;49	6063;8	4759;0;0;58;
$GPXUP;3649;07:21:29;0;49	60617;8	47602;0;0;60;
$GPXUP;3649;07:21:30;0;49	60603;8	47611;0;0;59;
$GPXUP;3649;07:21:31;0;49	60588;8	47615;0;0;61;
$GPXUP;3649;07:21:32;0;49	60573;8	47619;0;0;62;
$GPXUP;3649;07:21:33;0;49	60559;8	47626;0;0;61;
$GPXUP;3649;07:21:34;0;49	60546;8	47638;0;0;58;
$GPXUP;3649;07:21:35;0;49	60536;8	47654;0;0;58;
$GPXUP;3649;07:21:36;0;49	60528;8	47672;0;0;57;
$GPXUP;3649;07:21:37;0;49	60521;8	47692;0;0;57;
$GPXUP;3649;07:21:38;0;49	60513;8	47708;0;0;56;
$GPXUP;3649;07:21:39;0;49	60502;8	47722;0;0;56;
$GPXUP;3649;07:21:40;0;49	6049;8	47734;0;0;57;
$GPXUP;3649;07:21:41;0;49	60478;8	47746;0;0;57;
$GPXUP;3649;07:21:42;0;49	60468;8	4776;0;0;56;
$GPXUP;3649;07:21:43;0;49	60458;8	47776;0;0;57;
$GPXUP;3649;07:21:44;0;49	6045;8	47792;0;0;55;
$GPXUP;3649;07:21:45;0;49	60442;8	47809;0;0;51;
$GPXUP;3649;07:21:46;0;49	60433;8	47825;0;0;53;
$GPXUP;3649;07:21:47;0;49	60424;8	4784;0;0;57;
$GPXUP;3649;07:21:48;0;49	60415;8	47856;0;0;56;
$GPXUP;3649;07:21:49;0;49	60408;8	47873;0;0;48;
$GPXUP;3649;07:21:50;0;49	60406;8	47887;0;0;35;
$GPXUP;3649;07:21:51;0;49	60408;8	47898;0;0;21;
$GPXUP;3649;07:21:52;0;49	6041;8	47902;0;0;8;
$GPXUP;3649;07:21:53;0;49	60411;8	47903;0;0;1;
$GPXUP;3649;07:21:54;0;49	60412;8	47903;0;0;0;
$GPXUP;3649;07:21:55;0;49	60412;8	47902;0;0;0;
$GPXUP;3649;07:21:56;0;49	60412;8	47902;0;0;0;
$GPXUP;3649;07:21:57;0;49	60412;8	47902;0;0;0;
$GPXUP;3649;07:21:58;0;49	60412;8	47902;0;0;0;
$GPXUP;3649;07:21:59;0;49	60412;8	47902;0;0;0;
$GPXUP;3649;07:22:00;0;49	60412;8	47902;0;0;0;
$GPXUP;3649;07:22:01;0;49	60412;8	47902;0;0;0;
$GPXUP;3649;07:22:02;0;49	60412;8	47902;0;0;0;
$GPXUP;3649;07:22:03;0;49	60412;8	47902;0;0;0;
$GPXUP;3649;07:22:04;0;49	60412;8	47902;0;0;0;
$GPXUP;3649;07:22:05;0;49	60412;8	47902;0;0;0;
$GPXUP;3649;07:22:06;0;49	60412;8	47902;0;0;0;
$GPXUP;3649;07:22:07;0;49	60412;8	47902;0;0;0;
$GPXUP;3649;07:22:08;0;49	60417;8	47899;0;0;2;
$GPXUP;3649;07:22:09;0;49	60418;8	47899;0;0;7;
$GPXUP;3649;07:22:10;0;49	60423;8	47896;0;0;22;
$GPXUP;3649;07:22:11;0;49	60434;8	47893;0;0;41;
$GPXUP;3649;07:22:12;0;49	60446;8	47892;0;0;42;
$GPXUP;3649;07:22:13;0;49	60457;8	47895;0;0;41;
$GPXUP;3649;07:22:14;0;49	60466;8	47902;0;0;41;
$GPXUP;3649;07:22:15;0;49	60474;8	47914;0;0;45;
$GPXUP;3649;07:22:16;0;49	60479;8	4793;0;0;46;
$GPXUP;3649;07:22:17;0;49	60482;8	47947;0;0;47;
$GPXUP;3649;07:22:18;0;49	60485;8	47964;0;0;41;
$GPXUP;3649;07:22:19;0;49	60491;8	47976;0;0;34;
$GPXUP;3649;07:22:20;0;49	60499;8	47979;0;0;31;
$GPXUP;3649;07:22:21;0;49	60511;8	47971;0;0;39;
$GPXUP;3649;07:22:22;0;49	6052;8	47959;0;0;41;
$GPXUP;3649;07:22:23;0;49	60526;8	47945;0;0;41;
$GPXUP;3649;07:22:24;0;49	6053;8	47928;0;0;42;
$GPXUP;3649;07:22:25;0;49	60532;8	47911;0;0;44;
$GPXUP;3649;07:22:26;0;49	60534;8	47894;0;0;42;
$GPXUP;3649;07:22:27;0;49	60539;8	4788;0;0;40;
$GPXUP;3649;07:22:28;0;49	60546;8	47869;0;0;39;
$GPXUP;3649;07:22:29;0;49	60555;8	47862;0;0;38;
$GPXUP;3649;07:22:30;0;49	60564;8	47861;0;0;37;
$GPXUP;3649;07:22:31;0;49	60574;8	47862;0;0;37;
$GPXUP;3649;07:22:32;0;49	60583;8	4786;0;0;37;
$GPXUP;3649;07:22:33;0;49	60591;8	47853;0;0;39;
$GPXUP;3649;07:22:34;0;49	60598;8	47841;0;0;41;
$GPXUP;3649;07:22:35;0;49	60602;8	47826;0;0;43;
$GPXUP;3649;07:22:36;0;49	60604;8	4781;0;0;44;
$GPXUP;3649;07:22:37;0;49	60607;8	47793;0;0;43;
$GPXUP;3649;07:22:38;0;49	60612;8	47779;0;0;42;
$GPXUP;3649;07:22:39;0;49	6062;8	47768;0;0;42;
$GPXUP;3649;07:22:40;0;49	6063;8	4776;0;0;42;
$GPXUP;3649;07:22:41;0;49	60639;8	47754;0;0;41;
$GPXUP;3649;07:22:42;0;49	60648;8	47747;0;0;40;
$GPXUP;3649;07:22:43;0;49	60657;8	4774;0;0;40;
$GPXUP;3649;07:22:44;0;49	60664;8	47728;0;0;43;
$GPXUP;3649;07:22:45;0;49	60672;8	47716;0;0;45;
$GPXUP;3649;07:22:46;0;49	60678;8	47702;0;0;44;
$GPXUP;3649;07:22:47;0;49	60684;8	47688;0;0;42;
$GPXUP;3649;07:22:48;0;49	60687;8	47672;0;0;43;
$GPXUP;3649;07:22:49;0;49	60688;8	47655;0;0;44;
$GPXUP;3649;07:22:50;0;49	60686;8	47637;0;0;48;
$GPXUP;3649;07:22:51;0;49	60681;8	4762;0;0;52;
$GPXUP;3649;07:22:52;0;49	60673;8	47603;0;0;55;
$GPXUP;3649;07:22:53;0;49	60662;8	4759;0;0;57;
$GPXUP;3649;07:22:54;0;49	60649;8	47579;0;0;58;
$GPXUP;3649;07:22:55;0;49	60634;8	47573;0;0;59;
$GPXUP;3649;07:22:56;0;49	6062;8	47569;0;0;59;
$GPXUP;3649;07:22:57;0;49	60605;8	4757;0;0;58;
$GPXUP;3649;07:22:58;0;49	60591;8	47576;0;0;56;
$GPXUP;3649;07:22:59;0;49	60578;8	47586;0;0;55;
$GPXUP;3649;07:23:00;0;49	60566;8	47598;0;0;56;
$GPXUP;3649;07:23:01;0;49	60554;8	47609;0;0;58;
$GPXUP;3649;07:23:02;0;49	60542;8	47621;0;0;58;
$GPXUP;3649;07:23:03;0;49	6053;8	47634;0;0;56;
$GPXUP;3649;07:23:04;0;49	60518;8	47647;0;0;57;
$GPXUP;3649;07:23:05;0;49	60506;8	47659;0;0;57;
$GPXUP;3649;07:23:06;0;49	60494;8	47671;0;0;56;
$GPXUP;3649;07:23:07;0;49	60482;8	47682;0;0;56;
$GPXUP;3649;07:23:08;0;49	60469;8	47692;0;0;55;
$GPXUP;3649;07:23:09;0;49	60457;8	47702;0;0;54;
$GPXUP;3649;07:23:10;0;49	60446;8	47714;0;0;54;
$GPXUP;3649;07:23:11;0;49	60436;8	47728;0;0;54;
$GPXUP;3649;07:23:12;0;49	60427;8	47742;0;0;50;
$GPXUP;3649;07:23:13;0;49	6042;8	47759;0;0;49;
$GPXUP;3649;07:23:14;0;49	60416;8	47777;0;0;49;
$GPXUP;3649;07:23:15;0;49	60413;8	47795;0;0;50;
$GPXUP;3649;07:23:16;0;49	60409;8	47814;0;0;51;
$GPXUP;3649;07:23:17;0;49	60404;8	47832;0;0;50;
$GPXUP;3649;07:23:18;0;49	60396;8	47848;0;0;52;
$GPXUP;3649;07:23:19;0;49	60388;8	47864;0;0;52;
$GPXUP;3649;07:23:20;0;49	60383;8	4788;0;0;46;
$GPXUP;3649;07:23:21;0;49	60381;8	47897;0;0;43;
$GPXUP;3649;07:23:22;0;49	60384;8	47912;0;0;36;
$GPXUP;3649;07:23:23;0;49	60391;8	47923;0;0;39;
$GPXUP;3649;07:23:24;0;49	60399;8	47933;0;0;39;
$GPXUP;3649;07:23:25;0;49	60409;8	47939;0;0;39;
$GPXUP;3649;07:23:26;0;49	60418;8	47943;0;0;38;
$GPXUP;3649;07:23:27;0;49	60428;8	47941;0;0;36;
$GPXUP;3649;07:23:28;0;49	60438;8	47936;0;0;38;
$GPXUP;3649;07:23:29;0;49	60447;8	47933;0;0;35;
$GPXUP;3649;07:23:30;0;49	60456;8	47935;0;0;38;
$GPXUP;3649;07:23:31;0;49	60466;8	47941;0;0;38;
$GPXUP;3649;07:23:32;0;49	60474;8	47948;0;0;37;
$GPXUP;3649;07:23:33;0;49	60482;8	47956;0;0;37;
$GPXUP;3649;07:23:34;0;49	6049;8	47962;0;0;37;
$GPXUP;3649;07:23:35;0;49	60499;8	47966;0;0;36;
$GPXUP;3649;07:23:36;0;49	60508;8	47969;0;0;36;
$GPXUP;3649;07:23:37;0;49	60518;8	47968;0;0;37;
$GPXUP;3649;07:23:38;0;49	60527;8	47964;0;0;38;
$GPXUP;3649;07:23:39;0;49	60536;8	47959;0;0;38;
$GPXUP;3649;07:23:40;0;49	60544;8	47952;0;0;38;
$GPXUP;3649;07:23:41;0;49	60552;8	47944;0;0;38;
$GPXUP;3649;07:23:42;0;49	6056;8	47936;0;0;36;
$GPXUP;3649;07:23:43;0;49	60568;8	47931;0;0;35;
$GPXUP;3649;07:23:44;0;49	60577;8	4793;0;0;36;
$GPXUP;3649;07:23:45;0;49	60587;8	47933;0;0;38;
$GPXUP;3649;07:23:46;0;49	60596;8	47938;0;0;38;
$GPXUP;3649;07:23:47;0;49	60604;8	47946;0;0;37;
$GPXUP;3649;07:23:48;0;49	60611;8	47955;0;0;38;
$GPXUP;3649;07:23:49;0;49	60618;8	47964;0;0;37;
$GPXUP;3649;07:23:50;0;49	60627;8	4797;0;0;37;
$GPXUP;3649;07:23:51;0;49	60635;8	47973;0;0;36;
$GPXUP;3649;07:23:52;0;49	60644;8	47971;0;0;37;
$GPXUP;3649;07:23:53;0;49	60652;8	47962;0;0;42;
$GPXUP;3649;07:23:54;0;49	60659;8	47948;0;0;44;
$GPXUP;3649;07:23:55;0;49	60662;8	47931;0;0;46;
$GPXUP;3649;07:23:56;0;49	60664;8	47913;0;0;47;
$GPXUP;3649;07:23:57;0;49	60666;8	47895;0;0;46;
$GPXUP;3649;07:23:58;0;49	60668;8	47878;0;0;44;
$GPXUP;3649;07:23:59;0;49	60671;8	4786;0;0;45;
$GPXUP;3649;07:24:00;0;49	60672;8	47842;0;0;48;
$GPXUP;3649;07:24:01;0;49	60673;8	47824;0;0;49;
$GPXUP;3649;07:24:02;0;49	60672;8	47804;0;0;50;
$GPXUP;3649;07:24:03;0;49	60669;8	47786;0;0;50;
$GPXUP;3649;07:24:04;0;49	60665;8	47767;0;0;50;
$GPXUP;3649;07:24:05;0;49	6066;8	47748;0;0;51;
$GPXUP;3649;07:24:06;0;49	60655;8	4773;0;0;52;
$GPXUP;3649;07:24:07;0;49	6065;8	47712;0;0;51;
$GPXUP;3649;07:24:08;0;49	60646;8	47693;0;0;49;
$GPXUP;3649;07:24:09;0;49	60647;8	47674;0;0;48;
$GPXUP;3649;07:24:10;0;49	60649;8	47656;0;0;49;
$GPXUP;3649;07:24:11;0;49	6065;8	47637;0;0;49;
$GPXUP;3649;07:24:12;0;49	6065;8	47618;0;0;50;
$GPXUP;3649;07:24:13;0;49	60648;8	47598;0;0;50;
$GPXUP;3649;07:24:14;0;49	60644;8	4758;0;0;50;
$GPXUP;3649;07:24:15;0;49	60641;8	47561;0;0;50;
$GPXUP;3649;07:24:16;0;49	60639;8	47542;0;0;49;
$GPXUP;3649;07:24:17;0;49	60638;8	47523;0;0;48;
$GPXUP;3649;07:24:18;0;49	60638;8	47504;0;0;47;
$GPXUP;3649;07:24:19;0;49	6064;8	47486;0;0;48;
$GPXUP;3649;07:24:20;0;49	6064;8	47467;0;0;50;
$GPXUP;3649;07:24:21;0;49	60638;8	47448;0;0;53;
$GPXUP;3649;07:24:22;0;49	60633;8	47428;0;0;55;
$GPXUP;3649;07:24:23;0;49	60626;8	4741;0;0;56;
$GPXUP;3649;07:24:24;0;49	60618;8	47391;0;0;57;
$GPXUP;3649;07:24:25;0;49	6061;8	47373;0;0;59;
$GPXUP;3649;07:24:26;0;49	606;8	47356;0;0;57;
$GPXUP;3649;07:24:27;0;49	60592;8	47338;0;0;55;
$GPXUP;3649;07:24:28;0;49	60586;8	47319;0;0;52;
$GPXUP;3649;07:24:29;0;49	60582;8	473;0;0;51;
$GPXUP;3649;07:24:30;0;49	60581;8	47281;0;0;50;
$GPXUP;3649;07:24:31;0;49	6058;8	47262;0;0;50;
$GPXUP;3649;07:24:32;0;49	6058;8	47242;0;0;51;
$GPXUP;3649;07:24:33;0;49	60579;8	47222;0;0;54;
$GPXUP;3649;07:24:34;0;49	60576;8	47202;0;0;54;
$GPXUP;3649;07:24:35;0;49	60572;8	47182;0;0;55;
$GPXUP;3649;07:24:36;0;49	60567;8	47162;0;0;55;
$GPXUP;3649;07:24:37;0;49	60562;8	47142;0;0;55;
$GPXUP;3649;07:24:38;0;49	60559;8	47122;0;0;53;
$GPXUP;3649;07:24:39;0;49	60558;8	47102;0;0;53;
$GPXUP;3649;07:24:40;0;49	60557;8	47082;0;0;52;
$GPXUP;3649;07:24:41;0;49	60559;8	47062;0;0;50;
$GPXUP;3649;07:24:42;0;49	60562;8	47044;0;0;50;
$GPXUP;3649;07:24:43;0;49	60566;8	47026;0;0;49;
$GPXUP;3649;07:24:44;0;49	60568;8	47007;0;0;49;
$GPXUP;3649;07:24:45;0;49	60567;8	46988;0;0;52;
$GPXUP;3649;07:24:46;0;49	60566;8	46967;0;0;55;
$GPXUP;3649;07:24:47;0;49	60564;8	46947;0;0;53;
$GPXUP;3649;07:24:48;0;49	60563;8	46928;0;0;48;
$GPXUP;3649;07:24:49;0;49	60565;8	4691;0;0;48;
$GPXUP;3649;07:24:50;0;49	6057;8	46894;0;0;45;
$GPXUP;3649;07:24:51;0;49	60578;8	46882;0;0;44;
$GPXUP;3649;07:24:52;0;49	60587;8	46874;0;0;42;
$GPXUP;3649;07:24:53;0;49	60598;8	4687;0;0;40;
$GPXUP;3649;07:24:54;0;49	60608;8	46869;0;0;40;
$GPXUP;3649;07:24:55;0;49	60618;8	46867;0;0;39;
$GPXUP;3649;07:24:56;0;49	60627;8	46861;0;0;40;
$GPXUP;3649;07:24:57;0;49	60634;8	46851;0;0;42;
$GPXUP;3649;07:24:58;0;49	60641;8	46838;0;0;43;
$GPXUP;3649;07:24:59;0;49	60646;8	46824;0;0;44;
$GPXUP;3649;07:25:00;0;49	6065;8	46807;0;0;45;
$GPXUP;3649;07:25:01;0;49	60654;8	46791;0;0;44;
$GPXUP;3649;07:25:02;0;49	6066;8	46778;0;0;41;
$GPXUP;3649;07:25:03;0;49	60668;8	46769;0;0;40;
$GPXUP;3649;07:25:04;0;49	60678;8	46764;0;0;39;
$GPXUP;3649;07:25:05;0;49	60687;8	46763;0;0;39;
$GPXUP;3649;07:25:06;0;49	60697;8	46764;0;0;38;
$GPXUP;3649;07:25:07;0;49	60707;8	46764;0;0;39;
$GPXUP;3649;07:25:08;0;49	60717;8	46762;0;0;43;
$GPXUP;3649;07:25:09;0;49	60727;8	46755;0;0;44;
$GPXUP;3649;07:25:10;0;49	60735;8	46744;0;0;43;
$GPXUP;3649;07:25:11;0;49	60742;8	46731;0;0;43;
$GPXUP;3649;07:25:12;0;49	60746;8	46716;0;0;44;
$GPXUP;3649;07:25:13;0;49	60752;8	467;0;0;45;
$GPXUP;3649;07:25:14;0;49	60759;8	46687;0;0;46;
$GPXUP;3649;07:25:15;0;49	60766;8	46674;0;0;46;
$GPXUP;3649;07:25:16;0;49	60773;8	4666;0;0;47;
$GPXUP;3649;07:25:17;0;49	6078;8	46644;0;0;47;
$GPXUP;3649;07:25:18;0;49	60787;8	4663;0;0;48;
$GPXUP;3649;07:25:19;0;49	60795;8	46616;0;0;49;
$GPXUP;3649;07:25:20;0;49	60802;8	46601;0;0;47;
$GPXUP;3649;07:25:21;0;49	6081;8	46588;0;0;44;
$GPXUP;3649;07:25:22;0;49	60818;8	46578;0;0;43;
$GPXUP;3649;07:25:23;0;49	60826;8	46567;0;0;44;
$GPXUP;3649;07:25:24;0;49	60835;8	46556;0;0;45;
$GPXUP;3649;07:25:25;0;49	60844;8	46546;0;0;43;
$GPXUP;3649;07:25:26;0;49	60853;8	46537;0;0;43;
$GPXUP;3649;07:25:27;0;49	60862;8	4653;0;0;45;
$GPXUP;3649;07:25:28;0;49	60873;8	46522;0;0;45;
$GPXUP;3649;07:25:29;0;49	60883;8	46515;0;0;46;
$GPXUP;3649;07:25:30;0;49	60894;8	46509;0;0;46;
$GPXUP;3649;07:25:31;0;49	60904;8	46502;0;0;46;
$GPXUP;3649;07:25:32;0;49	60915;8	46497;0;0;45;
$GPXUP;3649;07:25:33;0;49	60926;8	46492;0;0;44;
$GPXUP;3649;07:25:34;0;49	60936;8	46486;0;0;44;
$GPXUP;3649;07:25:35;0;49	60946;8	46479;0;0;43;
$GPXUP;3649;07:25:36;0;49	60955;8	46471;0;0;42;
$GPXUP;3649;07:25:37;0;49	60964;8	46462;0;0;44;
$GPXUP;3649;07:25:38;0;49	60973;8	46452;0;0;45;
$GPXUP;3649;07:25:39;0;49	60982;8	46443;0;0;44;
$GPXUP;3649;07:25:40;0;49	60993;8	46439;0;0;42;
$GPXUP;3649;07:25:41;0;49	61003;8	46438;0;0;40;
$GPXUP;3649;07:25:42;0;49	61013;8	4644;0;0;39;
$GPXUP;3649;07:25:43;0;49	61022;8	46442;0;0;40;
$GPXUP;3649;07:25:44;0;49	61032;8	46444;0;0;41;
$GPXUP;3649;07:25:45;0;49	61042;8	46444;0;0;41;
$GPXUP;3649;07:25:46;0;49	61052;8	46442;0;0;41;
$GPXUP;3649;07:25:47;0;49	61062;8	46439;0;0;40;
$GPXUP;3649;07:25:48;0;49	61072;8	46435;0;0;41;
$GPXUP;3649;07:25:49;0;49	61082;8	46433;0;0;39;
$GPXUP;3649;07:25:50;0;49	61092;8	46436;0;0;41;
$GPXUP;3649;07:25:51;0;49	61101;8	4644;0;0;41;
$GPXUP;3649;07:25:52;0;49	61111;8	46442;0;0;39;
$GPXUP;3649;07:25:53;0;49	61119;8	46436;0;0;37;
$GPXUP;3649;07:25:54;0;49	61128;8	46429;0;0;37;
$GPXUP;3649;07:25:55;0;49	61136;8	46424;0;0;38;
$GPXUP;3649;07:25:56;0;49	61145;8	46417;0;0;40;
$GPXUP;3649;07:25:57;0;49	61151;8	46404;0;0;42;
$GPXUP;3649;07:25:58;0;49	61155;8	46388;0;0;46;
$GPXUP;3649;07:25:59;0;49	61157;8	4637;0;0;48;
$GPXUP;3649;07:26:00;0;49	61158;8	46351;0;0;49;
$GPXUP;3649;07:26:01;0;49	61157;8	46332;0;0;51;
$GPXUP;3649;07:26:02;0;49	61151;8	46314;0;0;54;
$GPXUP;3649;07:26:03;0;49	61141;8	46299;0;0;54;
$GPXUP;3649;07:26:04;0;49	61128;8	46288;0;0;57;
$GPXUP;3649;07:26:05;0;49	61115;8	46284;0;0;51;
$GPXUP;3649;07:26:06;0;49	61103;8	4629;0;0;47;
$GPXUP;3649;07:26:07;0;49	61092;8	46304;0;0;52;
$GPXUP;3649;07:26:08;0;49	61084;8	46321;0;0;49;
$GPXUP;3649;07:26:09;0;49	61081;8	46339;0;0;46;
$GPXUP;3649;07:26:10;0;49	6108;8	46358;0;0;46;
$GPXUP;3649;07:26:11;0;49	61079;8	46376;0;0;46;
$GPXUP;3649;07:26:12;0;49	6108;8	46394;0;0;45;
$GPXUP;3649;07:26:13;0;49	61081;8	46412;0;0;44;
$GPXUP;3649;07:26:14;0;49	61084;8	4643;0;0;48;
$GPXUP;3649;07:26:15;0;49	61088;8	46447;0;0;48;
$GPXUP;3649;07:26:16;0;49	61096;8	4646;0;0;43;
$GPXUP;3649;07:26:17;0;49	61107;8	4646;0;0;30;
$GPXUP;3649;07:26:18;0;49	6112;8	46452;0;0;40;
$GPXUP;3649;07:26:19;0;49	6113;8	46442;0;0;37;
$GPXUP;3649;07:26:20;0;49	61136;8	46429;0;0;39;
$GPXUP;3649;07:26:21;0;49	6114;8	46412;0;0;43;
$GPXUP;3649;07:26:22;0;49	61139;8	46395;0;0;43;
$GPXUP;3649;07:26:23;0;49	61134;8	46377;0;0;48;
$GPXUP;3649;07:26:24;0;49	61131;8	46358;0;0;50;
$GPXUP;3649;07:26:25;0;49	61131;8	46339;0;0;48;
$GPXUP;3649;07:26:26;0;49	61134;8	46321;0;0;47;
$GPXUP;3649;07:26:27;0;49	61141;8	46306;0;0;47;
$GPXUP;3649;07:26:28;0;49	61149;8	46293;0;0;46;
$GPXUP;3649;07:26:29;0;49	61158;8	46282;0;0;44;
$GPXUP;3649;07:26:30;0;49	61168;8	46274;0;0;43;
$GPXUP;3649;07:26:31;0;49	61178;8	46271;0;0;40;
$GPXUP;3649;07:26:32;0;49	61187;8	4627;0;0;37;
$GPXUP;3649;07:26:33;0;49	61196;8	46274;0;0;36;
$GPXUP;3649;07:26:34;0;49	61204;8	4628;0;0;36;
$GPXUP;3649;07:26:35;0;49	61211;8	46289;0;0;36;
$GPXUP;3649;07:26:36;0;49	61216;8	46301;0;0;36;
$GPXUP;3649;07:26:37;0;49	61213;8	46315;0;0;32;
$GPXUP;3649;07:26:38;0;49	61203;8	4633;0;0;47;
$GPXUP;3649;07:26:39;0;49	61191;8	46342;0;0;52;
$GPXUP;3649;07:26:40;0;49	61177;8	4635;0;0;53;
$GPXUP;3649;07:26:41;0;49	61163;8	46356;0;0;57;
$GPXUP;3649;07:26:42;0;49	61148;8	46361;0;0;57;
$GPXUP;3649;07:26:43;0;49	61134;8	46367;0;0;57;
$GPXUP;3649;07:26:44;0;49	6112;8	46374;0;0;56;
$GPXUP;3649;07:26:45;0;49	61106;8	46384;0;0;57;
$GPXUP;3649;07:26:46;0;49	61094;8	46395;0;0;57;
$GPXUP;3649;07:26:47;0;49	61081;8	46408;0;0;60;
$GPXUP;3649;07:26:48;0;49	6107;8	46422;0;0;57;
$GPXUP;3649;07:26:49;0;49	6106;8	46438;0;0;54;
$GPXUP;3649;07:26:50;0;49	61052;8	46453;0;0;48;
$GPXUP;3649;07:26:51;0;49	61046;8	46468;0;0;46;
$GPXUP;3649;07:26:52;0;49	61038;8	4648;0;0;45;
$GPXUP;3649;07:26:53;0;49	61027;8	46488;0;0;45;
$GPXUP;3649;07:26:54;0;49	61013;8	46487;0;0;54;
$GPXUP;3649;07:26:55;0;49	60998;8	46486;0;0;57;
$GPXUP;3649;07:26:56;0;49	60983;8	46486;0;0;58;
$GPXUP;3649;07:26:57;0;49	60969;8	46486;0;0;55;
$GPXUP;3649;07:26:58;0;49	60956;8	46488;0;0;50;
$GPXUP;3649;07:26:59;0;49	60944;8	46491;0;0;48;
$GPXUP;3649;07:27:00;0;49	60932;8	46496;0;0;50;
$GPXUP;3649;07:27:01;0;49	6092;8	46504;0;0;54;
$GPXUP;3649;07:27:02;0;49	60908;8	46514;0;0;55;
$GPXUP;3649;07:27:03;0;49	60898;8	46528;0;0;54;
$GPXUP;3649;07:27:04;0;49	60889;8	46544;0;0;52;
$GPXUP;3649;07:27:05;0;49	60879;8	46556;0;0;49;
$GPXUP;3649;07:27:06;0;49	60868;8	46561;0;0;48;
$GPXUP;3649;07:27:07;0;49	60856;8	46554;0;0;51;
$GPXUP;3649;07:27:08;0;49	60848;8	4654;0;0;50;
$GPXUP;3649;07:27:09;0;49	6084;8	46525;0;0;50;
$GPXUP;3649;07:27:10;0;49	60831;8	46511;0;0;50;
$GPXUP;3649;07:27:11;0;49	60821;8	465;0;0;49;
$GPXUP;3649;07:27:12;0;49	6081;8	46494;0;0;46;
$GPXUP;3649;07:27:13;0;49	60798;8	46492;0;0;49;
$GPXUP;3649;07:27:14;0;49	60786;8	46496;0;0;50;
$GPXUP;3649;07:27:15;0;49	60773;8	46502;0;0;55;
$GPXUP;3649;07:27:16;0;49	6076;8	46509;0;0;54;
$GPXUP;3649;07:27:17;0;49	60747;8	46514;0;0;53;
$GPXUP;3649;07:27:18;0;49	60734;8	46519;0;0;52;
$GPXUP;3649;07:27:19;0;49	6072;8	46525;0;0;56;
$GPXUP;3649;07:27:20;0;49	60706;8	46528;0;0;57;
$GPXUP;3649;07:27:21;0;49	60693;8	46526;0;0;57;
$GPXUP;3649;07:27:22;0;49	6068;8	46519;0;0;53;
$GPXUP;3649;07:27:23;0;49	6067;8	46506;0;0;53;
$GPXUP;3649;07:27:24;0;49	60663;8	4649;0;0;50;
$GPXUP;3649;07:27:25;0;49	60662;8	46472;0;0;45;
$GPXUP;3649;07:27:26;0;49	60666;8	46456;0;0;39;
$GPXUP;3649;07:27:27;0;49	60677;8	46448;0;0;35;
$GPXUP;3649;07:27:28;0;49	6069;8	4645;0;0;36;
$GPXUP;3649;07:27:29;0;49	60703;8	46454;0;0;39;
$GPXUP;3649;07:27:30;0;49	60715;8	46455;0;0;41;
$GPXUP;3649;07:27:31;0;49	60726;8	46456;0;0;40;
$GPXUP;3649;07:27:32;0;49	60737;8	46459;0;0;40;
$GPXUP;3649;07:27:33;0;49	60747;8	46462;0;0;40;
$GPXUP;3649;07:27:34;0;49	60758;8	46466;0;0;41;
$GPXUP;3649;07:27:35;0;49	60768;8	46471;0;0;42;
$GPXUP;3649;07:27:36;0;49	60779;8	46473;0;0;43;
$GPXUP;3649;07:27:37;0;49	6079;8	46475;0;0;42;
$GPXUP;3649;07:27:38;0;49	60801;8	4648;0;0;43;
$GPXUP;3649;07:27:39;0;49	60811;8	46486;0;0;45;
$GPXUP;3649;07:27:40;0;49	60822;8	46493;0;0;47;
$GPXUP;3649;07:27:41;0;49	60832;8	46502;0;0;48;
$GPXUP;3649;07:27:42;0;49	60842;8	46513;0;0;46;
$GPXUP;3649;07:27:43;0;49	60851;8	46524;0;0;45;
$GPXUP;3649;07:27:44;0;49	6086;8	46534;0;0;41;
$GPXUP;3649;07:27:45;0;49	6087;8	46539;0;0;38;
$GPXUP;3649;07:27:46;0;49	6088;8	46539;0;0;41;
$GPXUP;3649;07:27:47;0;49	6089;8	46537;0;0;40;
$GPXUP;3649;07:27:48;0;49	609;8	46532;0;0;43;
$GPXUP;3649;07:27:49;0;49	6091;8	46522;0;0;47;
$GPXUP;3649;07:27:50;0;49	6092;8	46512;0;0;47;
$GPXUP;3649;07:27:51;0;49	60929;8	46501;0;0;47;
$GPXUP;3649;07:27:52;0;49	6094;8	46494;0;0;47;
$GPXUP;3649;07:27:53;0;49	60952;8	46489;0;0;46;
$GPXUP;3649;07:27:54;0;49	60962;8	46483;0;0;43;
$GPXUP;3649;07:27:55;0;49	60972;8	46475;0;0;43;
$GPXUP;3649;07:27:56;0;49	60981;8	46468;0;0;42;
$GPXUP;3649;07:27:57;0;49	60991;8	46462;0;0;42;
$GPXUP;3649;07:27:58;0;49	61001;8	46457;0;0;44;
$GPXUP;3649;07:27:59;0;49	61012;8	46453;0;0;45;
$GPXUP;3649;07:28:00;0;49	61023;8	4645;0;0;45;
$GPXUP;3649;07:28:01;0;49	61034;8	46448;0;0;45;
$GPXUP;3649;07:28:02;0;49	61045;8	46445;0;0;41;
$GPXUP;3649;07:28:03;0;49	61055;8	46444;0;0;37;
$GPXUP;3649;07:28:04;0;49	61064;8	46443;0;0;37;
$GPXUP;3649;07:28:05;0;49	61073;8	4644;0;0;38;
$GPXUP;3649;07:28:06;0;49	61082;8	46432;0;0;41;
$GPXUP;3649;07:28:07;0;49	6109;8	46424;0;0;41;
$GPXUP;3649;07:28:08;0;49	611;8	46418;0;0;39;
$GPXUP;3649;07:28:09;0;49	61109;8	46418;0;0;40;
$GPXUP;3649;07:28:10;0;49	61115;8	46425;0;0;30;
$GPXUP;3649;07:28:11;0;49	61114;8	4644;0;0;28;
$GPXUP;3649;07:28:12;0;49	61106;8	46456;0;0;39;
$GPXUP;3649;07:28:13;0;49	61094;8	46468;0;0;49;
$GPXUP;3649;07:28:14;0;49	6108;8	46474;0;0;56;
$GPXUP;3649;07:28:15;0;49	61064;8	46477;0;0;57;
$GPXUP;3649;07:28:16;0;49	61049;8	46474;0;0;59;
$GPXUP;3649;07:28:17;0;49	61034;8	46465;0;0;62;
$GPXUP;3649;07:28:18;0;49	6102;8	46456;0;0;61;
$GPXUP;3649;07:28:19;0;49	61005;8	4645;0;0;61;
$GPXUP;3649;07:28:20;0;49	6099;8	46453;0;0;56;
$GPXUP;3649;07:28:21;0;49	60978;8	46464;0;0;54;
$GPXUP;3649;07:28:22;0;49	60965;8	46475;0;0;55;
$GPXUP;3649;07:28:23;0;49	60952;8	46482;0;0;56;
$GPXUP;3649;07:28:24;0;49	60938;8	46488;0;0;58;
$GPXUP;3649;07:28:25;0;49	60924;8	46497;0;0;58;
$GPXUP;3649;07:28:26;0;49	60911;8	46507;0;0;58;
$GPXUP;3649;07:28:27;0;49	60898;8	46514;0;0;55;
$GPXUP;3649;07:28:28;0;49	60885;8	46519;0;0;55;
$GPXUP;3649;07:28:29;0;49	60872;8	46525;0;0;53;
$GPXUP;3649;07:28:30;0;49	6086;8	46534;0;0;50;
$GPXUP;3649;07:28:31;0;49	60852;8	46546;0;0;50;
$GPXUP;3649;07:28:32;0;49	60849;8	46559;0;0;33;
$GPXUP;3649;07:28:33;0;49	60853;8	46567;0;0;20;
$GPXUP;3649;07:28:34;0;49	60864;8	46567;0;0;21;
$GPXUP;3649;07:28:35;0;49	60879;8	46556;0;0;38;
$GPXUP;3649;07:28:36;0;49	60891;8	46544;0;0;41;
$GPXUP;3649;07:28:37;0;49	60898;8	46528;0;0;46;
$GPXUP;3649;07:28:38;0;49	60906;8	46514;0;0;43;
$GPXUP;3649;07:28:39;0;49	60917;8	46503;0;0;46;
$GPXUP;3649;07:28:40;0;49	60928;8	46494;0;0;48;
$GPXUP;3649;07:28:41;0;49	60939;8	46484;0;0;49;
$GPXUP;3649;07:28:42;0;49	60948;8	4647;0;0;49;
$GPXUP;3649;07:28:43;0;49	60957;8	46457;0;0;46;
$GPXUP;3649;07:28:44;0;49	60967;8	46448;0;0;46;
$GPXUP;3649;07:28:45;0;49	60978;8	46444;0;0;42;
$GPXUP;3649;07:28:46;0;49	6099;8	46443;0;0;44;
$GPXUP;3649;07:28:47;0;49	61001;8	46443;0;0;44;
$GPXUP;3649;07:28:48;0;49	61012;8	46444;0;0;44;
$GPXUP;3649;07:28:49;0;49	61023;8	46446;0;0;44;
$GPXUP;3649;07:28:50;0;49	61034;8	46447;0;0;40;
$GPXUP;3649;07:28:51;0;49	61044;8	46448;0;0;36;
$GPXUP;3649;07:28:52;0;49	61052;8	4645;0;0;32;
$GPXUP;3649;07:28:53;0;49	61058;8	46454;0;0;23;
$GPXUP;3649;07:28:54;0;49	61061;8	46455;0;0;14;
$GPXUP;3649;07:28:55;0;49	61061;8	46455;0;0;3;
$GPXUP;3649;07:28:56;0;49	6106;8	46456;0;0;0;
$GPXUP;3649;07:28:57;0;49	61059;8	46455;0;0;0;
$GPXUP;3649;07:28:58;0;49	61059;8	46455;0;0;0;
$GPXUP;3649;07:28:59;0;49	61059;8	46455;0;0;0;
$GPXUP;3649;07:29:00;0;49	61059;8	46455;0;0;0;
$GPXUP;3649;07:29:01;0;49	61059;8	46455;0;0;0;
$GPXUP;3649;07:29:02;0;49	61059;8	46455;0;0;0;
$GPXUP;3649;07:29:03;0;49	61059;8	46455;0;0;0;
$GPXUP;3649;07:29:04;0;49	61059;8	46455;0;0;0;
$GPXUP;3649;07:29:05;0;49	61059;8	46455;0;0;0;
$GPXUP;3649;07:29:06;0;49	61059;8	46455;0;0;0;
$GPXUP;3649;07:29:07;0;49	61059;8	46455;0;0;0;
$GPXUP;3649;07:29:08;0;49	61059;8	46455;0;0;0;
$GPXUP;3649;07:29:09;0;49	61059;8	46455;0;0;0;
$GPXUP;3649;07:29:10;0;49	61059;8	46455;0;0;0;
$GPXUP;3649;07:29:11;0;49	61059;8	46455;0;0;0;
$GPXUP;3649;07:29:12;0;49	61059;8	46455;0;0;0;
$GPXUP;3649;07:29:13;0;49	61059;8	46455;0;0;0;
$GPXUP;3649;07:29:14;0;49	61059;8	46455;0;0;0;
$GPXUP;3649;07:29:15;0;49	61059;8	46455;0;0;0;
$GPXUP;3649;07:29:16;0;49	61059;8	46455;0;0;0;
$GPXUP;3649;07:29:17;0;49	61059;8	46455;0;0;0;
$GPXUP;3649;07:29:18;0;49	61059;8	46455;0;0;0;
$GPXUP;3649;07:29:19;0;49	61059;8	46455;0;0;0;
$GPXUP;3649;07:29:20;0;49	61059;8	46455;0;0;0;
$GPXUP;3649;07:29:21;0;49	61059;8	46455;0;0;0;
$GPXUP;3649;07:29:22;0;49	61059;8	46455;0;0;0;
$GPXUP;3649;07:29:23;0;49	61059;8	46455;0;0;0;
$GPXUP;3649;07:29:24;0;49	61059;8	46455;0;0;0;
$GPXUP;3649;07:29:25;0;49	61059;8	46455;0;0;0;
$GPXUP;3649;07:29:26;0;49	61059;8	46455;0;0;0;
$GPXUP;3649;07:29:27;0;49	61059;8	46455;0;0;0;
$GPXUP;3649;07:29:28;0;49	61059;8	46455;0;0;0;
$GPXUP;3649;07:29:29;0;49	61059;8	46455;0;0;0;
$GPXUP;3649;07:29:30;0;49	61059;8	46455;0;0;0;
$GPXUP;3649;07:29:31;0;49	61059;8	46455;0;0;0;
$GPXUP;3649;07:29:32;0;49	61059;8	46455;0;0;0;
$GPXUP;3649;07:29:33;0;49	61059;8	46455;0;0;0;
$GPXUP;3649;07:29:34;0;49	61059;8	46455;0;0;0;
$GPXUP;3649;07:29:35;0;49	61059;8	46455;0;0;0;
$GPXUP;3649;07:29:36;0;49	61059;8	46455;0;0;0;
$GPXUP;3649;07:29:37;0;49	61059;8	46455;0;0;0;
$GPXUP;3649;07:29:38;0;49	61059;8	46455;0;0;0;
$GPXUP;3649;07:29:39;0;49	61059;8	46455;0;0;0;
$GPXUP;3649;07:29:40;0;49	61059;8	46455;0;0;0;
$GPXUP;3649;07:29:41;0;49	61059;8	46455;0;0;0;
$GPXUP;3649;07:29:42;0;49	61059;8	46455;0;0;0;
$GPXUP;3649;07:29:43;0;49	61059;8	46455;0;0;0;
$GPXUP;3649;07:29:44;0;49	61059;8	46455;0;0;0;
$GPXUP;3649;07:29:45;0;49	61059;8	46455;0;0;0;
$GPXUP;3649;07:29:46;0;49	61059;8	46455;0;0;0;
$GPXUP;3649;07:29:47;0;49	61059;8	46455;0;0;0;
$GPXUP;3649;07:29:48;0;49	61059;8	46455;0;0;0;
$GPXUP;3649;07:29:49;0;49	61059;8	46455;0;0;0;
$GPXUP;3649;07:29:50;0;49	61059;8	46455;0;0;0;
$GPXUP;3649;07:29:51;0;49	61059;8	46455;0;0;0;
$GPXUP;3649;07:29:52;0;49	61059;8	46455;0;0;0;
$GPXUP;3649;07:29:53;0;49	61059;8	46455;0;0;0;
$GPXUP;3649;07:29:54;0;49	61059;8	46455;0;0;0;
$GPXUP;3649;07:29:55;0;49	61059;8	46455;0;0;0;
$GPXUP;3649;07:29:56;0;49	61059;8	46455;0;0;0;
$GPXUP;3649;07:29:57;0;49	61059;8	46455;0;0;0;
$GPXUP;3649;07:29:58;0;49	61059;8	46455;0;0;0;
$GPXUP;3649;07:29:59;0;49	61059;8	46455;0;0;0;
$GPXUP;3649;07:30:00;0;49	61059;8	46455;0;0;0;
$GPXUP;3649;07:30:01;0;49	61059;8	46455;0;0;0;
$GPXUP;3649;07:30:02;0;49	61059;8	46455;0;0;0;
$GPXUP;3649;07:30:03;0;49	61059;8	46455;0;0;0;
$GPXUP;3649;07:30:04;0;49	61059;8	46455;0;0;0;
$GPXUP;3649;07:30:05;0;49	61059;8	46455;0;0;0;
$GPXUP;3649;07:30:06;0;49	61059;8	46455;0;0;0;
$GPXUP;3649;07:30:07;0;49	61059;8	46455;0;0;0;
$GPXUP;3649;07:30:08;0;49	61059;8	46455;0;0;0;
$GPXUP;3649;07:30:09;0;49	61059;8	46455;0;0;0;
$GPXUP;3649;07:30:10;0;49	61059;8	46455;0;0;0;
$GPXUP;3649;07:30:11;0;49	61059;8	46455;0;0;0;
$GPXUP;3649;07:30:12;0;49	61059;8	46455;0;0;0;
$GPXUP;3649;07:30:13;0;49	61059;8	46455;0;0;0;
$GPXUP;3649;07:30:14;0;49	61059;8	46455;0;0;0;
$GPXUP;3649;07:30:15;0;49	61059;8	46455;0;0;0;
$GPXUP;3649;07:30:16;0;49	61059;8	46455;0;0;0;
$GPXUP;3649;07:30:17;0;49	61059;8	46455;0;0;0;
$GPXUP;3649;07:30:18;0;49	61059;8	46455;0;0;0;
$GPXUP;3649;07:30:19;0;49	61059;8	46455;0;0;0;
$GPXUP;3649;07:30:20;0;49	61059;8	46455;0;0;0;
$GPXUP;3649;07:30:21;0;49	61059;8	46455;0;0;0;
$GPXUP;3649;07:30:22;0;49	61059;8	46455;0;0;0;
$GPXUP;3649;07:30:23;0;49	61059;8	46455;0;0;0;
$GPXUP;3649;07:30:24;0;49	61059;8	46455;0;0;0;
$GPXUP;3649;07:30:25;0;49	61059;8	46455;0;0;0;
$GPXUP;3649;07:30:26;0;49	61059;8	46455;0;0;0;
$GPXUP;3649;07:30:27;0;49	61059;8	46455;0;0;0;
$GPXUP;3649;07:30:28;0;49	61059;8	46455;0;0;0;
$GPXUP;3649;07:30:29;0;49	61059;8	46455;0;0;0;
$GPXUP;3649;07:30:30;0;49	61059;8	46455;0;0;0;
$GPXUP;3649;07:30:31;0;49	61059;8	46455;0;0;0;
$GPXUP;3649;07:30:32;0;49	61059;8	46455;0;0;0;
$GPXUP;3649;07:30:33;0;49	61059;8	46455;0;0;0;
$GPXUP;3649;07:30:34;0;49	61059;8	46455;0;0;0;
$GPXUP;3649;07:30:35;0;49	61059;8	46455;0;0;0;
$GPXUP;3649;07:30:36;0;49	61059;8	46455;0;0;0;
$GPXUP;3649;07:30:37;0;49	61059;8	46455;0;0;0;
$GPXUP;3649;07:30:38;0;49	61059;8	46455;0;0;0;
$GPXUP;3649;07:30:39;0;49	61059;8	46455;0;0;0;
$GPXUP;3649;07:30:40;0;49	61059;8	46455;0;0;0;
$GPXUP;3649;07:30:41;0;49	61059;8	46455;0;0;0;
$GPXUP;3649;07:30:42;0;49	61059;8	46455;0;0;0;
$GPXUP;3649;07:30:43;0;49	61059;8	46455;0;0;0;
$GPXUP;3649;07:30:44;0;49	61059;8	46455;0;0;0;
$GPXUP;3649;07:30:45;0;49	61059;8	46455;0;0;0;
$GPXUP;3649;07:30:46;0;49	61059;8	46455;0;0;0;
$GPXUP;3649;07:30:47;0;49	61059;8	46455;0;0;0;
$GPXUP;3649;07:30:48;0;49	61059;8	46455;0;0;0;
$GPXUP;3649;07:30:49;0;49	61059;8	46455;0;0;0;
$GPXUP;3649;07:30:50;0;49	61059;8	46455;0;0;0;
$GPXUP;3649;07:30:51;0;49	61059;8	46455;0;0;0;
$GPXUP;3649;07:30:52;0;49	61059;8	46455;0;0;0;
$GPXUP;3649;07:30:53;0;49	61059;8	46455;0;0;0;
$GPXUP;3649;07:30:54;0;49	61059;8	46455;0;0;0;
$GPXUP;3649;07:30:55;0;49	61059;8	46455;0;0;0;
$GPXUP;3649;07:30:56;0;49	61059;8	46455;0;0;0;
$GPXUP;3649;07:30:57;0;49	61059;8	46455;0;0;0;
$GPXUP;3649;07:30:58;0;49	61059;8	46455;0;0;0;
$GPXUP;3649;07:30:59;0;49	61059;8	46455;0;0;0;
$GPXUP;3649;07:31:00;0;49	61059;8	46455;0;0;0;
$GPXUP;3649;07:31:01;0;49	61059;8	46455;0;0;0;
$GPXUP;3649;07:31:02;0;49	61059;8	46455;0;0;0;
$GPXUP;3649;07:31:03;0;49	61059;8	46455;0;0;0;
$GPXUP;3649;07:31:04;0;49	61059;8	46455;0;0;0;
$GPXUP;3649;07:31:05;0;49	61059;8	46455;0;0;0;
$GPXUP;3649;07:31:06;0;49	61059;8	46455;0;0;0;
$GPXUP;3649;07:31:07;0;49	61059;8	46455;0;0;0;
$GPXUP;3649;07:31:08;0;49	61059;8	46455;0;0;0;
$GPXUP;3649;07:31:09;0;49	61059;8	46455;0;0;0;
$GPXUP;3649;07:31:10;0;49	61059;8	46455;0;0;0;
$GPXUP;3649;07:31:11;0;49	61059;8	46455;0;0;0;
$GPXUP;3649;07:31:12;0;49	61059;8	46455;0;0;0;
$GPXUP;3649;07:31:13;0;49	61059;8	46455;0;0;0;
$GPXUP;3649;07:31:14;0;49	61059;8	46455;0;0;0;
$GPXUP;3649;07:31:15;0;49	61059;8	46455;0;0;0;
$GPXUP;3649;07:31:16;0;49	61059;8	46455;0;0;0;
$GPXUP;3649;07:31:17;0;49	61059;8	46455;0;0;0;
$GPXUP;3649;07:31:18;0;49	61059;8	46455;0;0;0;
$GPXUP;3649;07:31:19;0;49	61059;8	46455;0;0;0;
$GPXUP;3649;07:31:20;0;49	61059;8	46455;0;0;0;
$GPXUP;3649;07:31:21;0;49	61059;8	46455;0;0;0;
$GPXUP;3649;07:31:22;0;49	61059;8	46455;0;0;0;
$GPXUP;3649;07:31:23;0;49	61059;8	46455;0;0;0;
$GPXUP;3649;07:31:24;0;49	61059;8	46455;0;0;0;
$GPXUP;3649;07:31:25;0;49	61059;8	46455;0;0;0;
$GPXUP;3649;07:31:26;0;49	61059;8	46455;0;0;0;
$GPXUP;3649;07:31:27;0;49	61059;8	46455;0;0;0;
$GPXUP;3649;07:31:28;0;49	61059;8	46455;0;0;0;
$GPXUP;3649;07:31:29;0;49	61059;8	46455;0;0;0;
$GPXUP;3649;07:31:30;0;49	61059;8	46455;0;0;0;
$GPXUP;3649;07:31:31;0;49	61059;8	46455;0;0;0;
$GPXUP;3649;07:31:32;0;49	61059;8	46455;0;0;0;
$GPXUP;3649;07:31:33;0;49	61059;8	46455;0;0;0;
$GPXUP;3649;07:31:34;0;49	61059;8	46455;0;0;0;
$GPXUP;3649;07:31:35;0;49	61059;8	46455;0;0;0;
$GPXUP;3649;07:31:36;0;49	61059;8	46455;0;0;0;
$GPXUP;3649;07:31:37;0;49	61059;8	46455;0;0;0;
$GPXUP;3649;07:31:38;0;49	61059;8	46455;0;0;0;
$GPXUP;3649;07:31:39;0;49	61059;8	46455;0;0;0;
$GPXUP;3649;07:31:40;0;49	61059;8	46455;0;0;0;
$GPXUP;3649;07:31:41;0;49	61059;8	46455;0;0;0;
$GPXUP;3649;07:31:42;0;49	61059;8	46455;0;0;0;
$GPXUP;3649;07:31:43;0;49	61059;8	46455;0;0;0;
$GPXUP;3649;07:31:44;0;49	61059;8	46455;0;0;0;
$GPXUP;3649;07:31:45;0;49	61059;8	46455;0;0;0;
$GPXUP;3649;07:31:46;0;49	61059;8	46455;0;0;0;
$GPXUP;3649;07:31:47;0;49	61059;8	46455;0;0;0;
$GPXUP;3649;07:31:48;0;49	61059;8	46455;0;0;0;
$GPXUP;3649;07:31:49;0;49	61059;8	46455;0;0;0;
$GPXUP;3649;07:31:50;0;49	61059;8	46455;0;0;0;
$GPXUP;3649;07:31:51;0;49	61059;8	46455;0;0;0;
$GPXUP;3649;07:31:52;0;49	61059;8	46455;0;0;0;
$GPXUP;3649;07:31:53;0;49	61059;8	46455;0;0;0;
$GPXUP;3649;07:31:54;0;49	61059;8	46455;0;0;0;
$GPXUP;3649;07:31:55;0;49	61059;8	46455;0;0;0;
$GPXUP;3649;07:31:56;0;49	61059;8	46455;0;0;0;
$GPXUP;3649;07:31:57;0;49	61059;8	46455;0;0;0;
$GPXUP;3649;07:31:58;0;49	61059;8	46455;0;0;0;
$GPXUP;3649;07:31:59;0;49	61059;8	46455;0;0;0;
$GPXUP;3649;07:32:00;0;49	61059;8	46455;0;0;0;
$GPXUP;3649;07:32:01;0;49	61059;8	46455;0;0;0;
$GPXUP;3649;07:32:02;0;49	61059;8	46455;0;0;0;
$GPXUP;3649;07:32:03;0;49	61059;8	46455;0;0;0;
$GPXUP;3649;07:32:04;0;49	61059;8	46455;0;0;0;
$GPXUP;3649;07:32:05;0;49	61059;8	46455;0;0;0;
$GPXUP;3649;07:32:06;0;49	61059;8	46455;0;0;0;
$GPXUP;3649;07:32:07;0;49	61059;8	46455;0;0;0;
$GPXUP;3649;07:32:08;0;49	61059;8	46455;0;0;0;
$GPXUP;3649;07:32:09;0;49	61059;8	46455;0;0;0;
$GPXUP;3649;07:32:10;0;49	61059;8	46455;0;0;0;
$GPXUP;3649;07:32:11;0;49	61059;8	46455;0;0;0;
$GPXUP;3649;07:32:12;0;49	61059;8	46455;0;0;0;
$GPXUP;3649;07:32:13;0;49	61059;8	46455;0;0;0;
$GPXUP;3649;07:32:14;0;49	61059;8	46455;0;0;0;
$GPXUP;3649;07:32:15;0;49	61059;8	46455;0;0;0;
$GPXUP;3649;07:32:16;0;49	61059;8	46455;0;0;0;
$GPXUP;3649;07:32:17;0;49	61059;8	46455;0;0;0;
$GPXUP;3649;07:32:18;0;49	61059;8	46455;0;0;0;
$GPXUP;3649;07:32:19;0;49	61059;8	46455;0;0;0;
$GPXUP;3649;07:32:20;0;49	61059;8	46455;0;0;0;
$GPXUP;3649;07:32:21;0;49	61059;8	46455;0;0;0;
$GPXUP;3649;07:32:22;0;49	61059;8	46455;0;0;0;
$GPXUP;3649;07:32:23;0;49	61059;8	46455;0;0;0;
$GPXUP;3649;07:32:24;0;49	61059;8	46455;0;0;0;
$GPXUP;3649;07:32:25;0;49	61059;8	46455;0;0;0;
$GPXUP;3649;07:32:26;0;49	61059;8	46455;0;0;0;
$GPXUP;3649;07:32:27;0;49	61059;8	46455;0;0;0;
$GPXUP;3649;07:32:28;0;49	61059;8	46455;0;0;0;
$GPXUP;3649;07:32:29;0;49	61059;8	46455;0;0;0;
$GPXUP;3649;07:32:30;0;49	61059;8	46455;0;0;0;
$GPXUP;3649;07:32:31;0;49	61059;8	46455;0;0;0;
$GPXUP;3649;07:32:32;0;49	61059;8	46455;0;0;0;
$GPXUP;3649;07:32:33;0;49	61059;8	46455;0;0;0;
$GPXUP;3649;07:32:34;0;49	61059;8	46455;0;0;0;
$GPXUP;3649;07:32:35;0;49	61059;8	46455;0;0;0;
$GPXUP;3649;07:32:36;0;49	61059;8	46455;0;0;0;
$GPXUP;3649;07:32:37;0;49	61059;8	46455;0;0;0;
$GPXUP;3649;07:32:38;0;49	61059;8	46455;0;0;0;
$GPXUP;3649;07:32:39;0;49	61059;8	46455;0;0;0;
$GPXUP;3649;07:32:40;0;49	61059;8	46455;0;0;0;
$GPXUP;3649;07:32:41;0;49	61059;8	46455;0;0;0;
$GPXUP;3649;07:32:42;0;49	61059;8	46455;0;0;0;
$GPXUP;3649;07:32:43;0;49	61059;8	46455;0;0;0;
$GPXUP;3649;07:32:44;0;49	61059;8	46455;0;0;0;
$GPXUP;3649;07:32:45;0;49	61059;8	46455;0;0;0;
$GPXUP;3649;07:32:46;0;49	61059;8	46455;0;0;0;
$GPXUP;3649;07:32:47;0;49	61059;8	46455;0;0;0;
$GPXUP;3649;07:32:48;0;49	61059;8	46455;0;0;0;
$GPXUP;3649;07:32:49;0;49	61059;8	46455;0;0;0;
$GPXUP;3649;07:32:50;0;49	61059;8	46455;0;0;0;
$GPXUP;3649;07:32:51;0;49	61059;8	46455;0;0;0;
$GPXUP;3649;07:32:52;0;49	61059;8	46455;0;0;0;
$GPXUP;3649;07:32:53;0;49	61059;8	46455;0;0;0;
$GPXUP;3649;07:32:54;0;49	61059;8	46455;0;0;0;
$GPXUP;3649;07:32:55;0;49	61059;8	46455;0;0;0;
$GPXUP;3649;07:32:56;0;49	61059;8	46455;0;0;0;
$GPXUP;3649;07:32:57;0;49	61059;8	46455;0;0;0;
$GPXUP;3649;07:32:58;0;49	61059;8	46455;0;0;0;
$GPXUP;3649;07:32:59;0;49	61059;8	46455;0;0;0;
$GPXUP;3649;07:33:00;0;49	61059;8	46455;0;0;0;
$GPXUP;3649;07:33:01;0;49	61059;8	46455;0;0;0;
$GPXUP;3649;07:33:02;0;49	61059;8	46455;0;0;0;
$GPXUP;3649;07:33:03;0;49	61059;8	46455;0;0;0;
$GPXUP;3649;07:33:04;0;49	61059;8	46455;0;0;0;
$GPXUP;3649;07:33:05;0;49	61059;8	46455;0;0;0;
$GPXUP;3649;07:33:06;0;49	61059;8	46455;0;0;0;
$GPXUP;3649;07:33:07;0;49	61059;8	46455;0;0;0;
$GPXUP;3649;07:33:08;0;49	61059;8	46455;0;0;0;
$GPXUP;3649;07:33:09;0;49	61059;8	46455;0;0;0;
$GPXUP;3649;07:33:10;0;49	61059;8	46455;0;0;0;
$GPXUP;3649;07:33:11;0;49	61059;8	46455;0;0;0;
$GPXUP;3649;07:33:12;0;49	61059;8	46455;0;0;0;
$GPXUP;3649;07:33:13;0;49	61059;8	46455;0;0;0;
$GPXUP;3649;07:33:14;0;49	61059;8	46455;0;0;0;
$GPXUP;3649;07:33:15;0;49	61059;8	46455;0;0;0;
$GPXUP;3649;07:33:16;0;49	61059;8	46455;0;0;0;
$GPXUP;3649;07:33:17;0;49	61059;8	46455;0;0;0;
$GPXUP;3649;07:33:18;0;49	61059;8	46455;0;0;0;
$GPXUP;3649;07:33:19;0;49	61059;8	46455;0;0;0;
$GPXUP;3649;07:33:20;0;49	61059;8	46455;0;0;0;
$GPXUP;3649;07:33:21;0;49	61059;8	46455;0;0;0;
$GPXUP;3649;07:33:22;0;49	61059;8	46455;0;0;0;
$GPXUP;3649;07:33:23;0;49	61059;8	46455;0;0;0;
$GPXUP;3649;07:33:24;0;49	61059;8	46455;0;0;0;
$GPXUP;3649;07:33:25;0;49	61059;8	46455;0;0;0;
$GPXUP;3649;07:33:26;0;49	61059;8	46455;0;0;0;
$GPXUP;3649;07:33:27;0;49	61059;8	46455;0;0;0;
$GPXUP;3649;07:33:28;0;49	61059;8	46455;0;0;0;
$GPXUP;3649;07:33:29;0;49	61059;8	46455;0;0;0;
$GPXUP;3649;07:33:30;0;49	61059;8	46455;0;0;0;
$GPXUP;3649;07:33:31;0;49	61059;8	46455;0;0;0;
$GPXUP;3649;07:33:32;0;49	61059;8	46455;0;0;0;
$GPXUP;3649;07:33:33;0;49	61059;8	46455;0;0;0;
$GPXUP;3649;07:33:34;0;49	61059;8	46455;0;0;0;
$GPXUP;3649;07:33:35;0;49	61059;8	46455;0;0;0;
$GPXUP;3649;07:33:36;0;49	61059;8	46455;0;0;0;
$GPXUP;3649;07:33:37;0;49	61059;8	46455;0;0;0;
$GPXUP;3649;07:33:38;0;49	61059;8	46455;0;0;0;
$GPXUP;3649;07:33:39;0;49	61059;8	46455;0;0;0;
$GPXUP;3649;07:33:40;0;49	61059;8	46455;0;0;0;
$GPXUP;3649;07:33:41;0;49	61059;8	46455;0;0;0;
$GPXUP;3649;07:33:42;0;49	61059;8	46455;0;0;0;
$GPXUP;3649;07:33:43;0;49	61059;8	46455;0;0;0;
$GPXUP;3649;07:33:44;0;49	61059;8	46455;0;0;0;
$GPXUP;3649;07:33:45;0;49	61059;8	46455;0;0;0;
$GPXUP;3649;07:33:46;0;49	61059;8	46455;0;0;0;
$GPXUP;3649;07:33:47;0;49	61059;8	46455;0;0;0;
$GPXUP;3649;07:33:48;0;49	61059;8	46455;0;0;0;
$GPXUP;3649;07:33:49;0;49	61059;8	46455;0;0;0;
$GPXUP;3649;07:33:50;0;49	61059;8	46455;0;0;0;
$GPXUP;3649;07:33:51;0;49	61059;8	46455;0;0;0;
$GPXUP;3649;07:33:52;0;49	61059;8	46455;0;0;0;
$GPXUP;3649;07:33:53;0;49	61059;8	46455;0;0;0;
$GPXUP;3649;07:33:54;0;49	61059;8	46455;0;0;0;
$GPXUP;3649;07:33:55;0;49	61059;8	46455;0;0;0;
$GPXUP;3649;07:33:56;0;49	61059;8	46455;0;0;0;
$GPXUP;3649;07:33:57;0;49	61059;8	46455;0;0;0;
$GPXUP;3649;07:33:58;0;49	61059;8	46455;0;0;0;
$GPXUP;3649;07:33:59;0;49	61059;8	46455;0;0;0;
$GPXUP;3649;07:34:00;0;49	61059;8	46455;0;0;0;
$GPXUP;3649;07:34:01;0;49	61059;8	46455;0;0;0;
$GPXUP;3649;07:34:02;0;49	61059;8	46455;0;0;0;
$GPXUP;3649;07:34:03;0;49	61059;8	46455;0;0;0;
$GPXUP;3649;07:34:04;0;49	61059;8	46455;0;0;0;
$GPXUP;3649;07:34:05;0;49	61059;8	46455;0;0;0;
$GPXUP;3649;07:34:06;0;49	61059;8	46455;0;0;0;
$GPXUP;3649;07:34:07;0;49	61059;8	46455;0;0;0;
$GPXUP;3649;07:34:08;0;49	61059;8	46455;0;0;0;
$GPXUP;3649;07:34:09;0;49	61059;8	46455;0;0;0;
$GPXUP;3649;07:34:10;0;49	61059;8	46455;0;0;0;
$GPXUP;3649;07:34:11;0;49	61059;8	46455;0;0;0;
$GPXUP;3649;07:34:12;0;49	61059;8	46455;0;0;0;
$GPXUP;3649;07:34:13;0;49	61059;8	46455;0;0;0;
$GPXUP;3649;07:34:14;0;49	61059;8	46455;0;0;0;
$GPXUP;3649;07:34:15;0;49	61059;8	46455;0;0;0;
$GPXUP;3649;07:34:16;0;49	61059;8	46455;0;0;0;
$GPXUP;3649;07:34:17;0;49	61059;8	46455;0;0;0;
$GPXUP;3649;07:34:18;0;49	61059;8	46455;0;0;0;
$GPXUP;3649;07:34:19;0;49	61059;8	46455;0;0;0;
$GPXUP;3649;07:34:20;0;49	61059;8	46455;0;0;0;
$GPXUP;3649;07:34:21;0;49	61059;8	46455;0;0;0;
$GPXUP;3649;07:34:22;0;49	61059;8	46455;0;0;0;
$GPXUP;3649;07:34:23;0;49	61059;8	46455;0;0;0;
$GPXUP;3649;07:34:24;0;49	61059;8	46455;0;0;0;
$GPXUP;3649;07:34:25;0;49	61059;8	46455;0;0;0;
$GPXUP;3649;07:34:26;0;49	61059;8	46455;0;0;0;
$GPXUP;3649;07:34:27;0;49	61059;8	46455;0;0;0;
$GPXUP;3649;07:34:28;0;49	61059;8	46455;0;0;0;
$GPXUP;3649;07:34:29;0;49	61059;8	46455;0;0;0;
$GPXUP;3649;07:34:30;0;49	61059;8	46455;0;0;0;
$GPXUP;3649;07:34:31;0;49	61059;8	46455;0;0;0;
$GPXUP;3649;07:34:32;0;49	61059;8	46455;0;0;0;
$GPXUP;3649;07:34:33;0;49	61059;8	46455;0;0;0;
$GPXUP;3649;07:34:34;0;49	61059;8	46455;0;0;0;
$GPXUP;3649;07:34:35;0;49	61059;8	46455;0;0;0;
$GPXUP;3649;07:34:36;0;49	61059;8	46455;0;0;0;
$GPXUP;3649;07:34:37;0;49	61059;8	46455;0;0;0;
$GPXUP;3649;07:34:38;0;49	61059;8	46455;0;0;0;
$GPXUP;3649;07:34:39;0;49	61059;8	46455;0;0;0;
$GPXUP;3649;07:34:40;0;49	61059;8	46455;0;0;0;
$GPXUP;3649;07:34:41;0;49	61059;8	46455;0;0;0;
$GPXUP;3649;07:34:42;0;49	61059;8	46455;0;0;0;
$GPXUP;3649;07:34:43;0;49	61059;8	46455;0;0;0;
$GPXUP;3649;07:34:44;0;49	61059;8	46455;0;0;0;
$GPXUP;3649;07:34:45;0;49	61059;8	46455;0;0;0;
$GPXUP;3649;07:34:46;0;49	61059;8	46455;0;0;0;
$GPXUP;3649;07:34:47;0;49	61059;8	46455;0;0;0;
$GPXUP;3649;07:34:48;0;49	61059;8	46455;0;0;0;
$GPXUP;3649;07:34:49;0;49	61059;8	46455;0;0;0;
$GPXUP;3649;07:34:50;0;49	61059;8	46455;0;0;0;
$GPXUP;3649;07:34:51;0;49	61059;8	46455;0;0;0;
$GPXUP;3649;07:34:52;0;49	61059;8	46455;0;0;0;
$GPXUP;3649;07:34:53;0;49	61059;8	46455;0;0;0;
$GPXUP;3649;07:34:54;0;49	61059;8	46455;0;0;0;
$GPXUP;3649;07:34:55;0;49	61059;8	46455;0;0;0;
$GPXUP;3649;07:34:56;0;49	61059;8	46455;0;0;0;
$GPXUP;3649;07:34:57;0;49	61059;8	46455;0;0;0;
$GPXUP;3649;07:34:58;0;49	61059;8	46455;0;0;0;
$GPXUP;3649;07:34:59;0;49	61059;8	46455;0;0;0;
$GPXUP;3649;07:35:00;0;49	61059;8	46455;0;0;0;
$GPXUP;3649;07:35:01;0;49	61059;8	46455;0;0;0;
$GPXUP;3649;07:35:02;0;49	61059;8	46455;0;0;0;
$GPXUP;3649;07:35:03;0;49	61059;8	46455;0;0;0;
$GPXUP;3649;07:35:04;0;49	61059;8	46455;0;0;0;
$GPXUP;3649;07:35:05;0;49	61059;8	46455;0;0;0;
$GPXUP;3649;07:35:06;0;49	61059;8	46455;0;0;0;
$GPXUP;3649;07:35:07;0;49	61059;8	46455;0;0;0;
$GPXUP;3649;07:35:08;0;49	61059;8	46455;0;0;0;
$GPXUP;3649;07:35:09;0;49	61059;8	46455;0;0;0;
$GPXUP;3649;07:35:10;0;49	61059;8	46455;0;0;0;
$GPXUP;3649;07:35:11;0;49	61059;8	46455;0;0;0;
$GPXUP;3649;07:35:12;0;49	61059;8	46455;0;0;0;
$GPXUP;3649;07:35:13;0;49	61059;8	46455;0;0;0;
$GPXUP;3649;07:35:14;0;49	61059;8	46455;0;0;0;
$GPXUP;3649;07:35:15;0;49	61059;8	46455;0;0;0;
$GPXUP;3649;07:35:16;0;49	61059;8	46455;0;0;0;
$GPXUP;3649;07:35:17;0;49	61059;8	46455;0;0;0;
$GPXUP;3649;07:35:18;0;49	61059;8	46455;0;0;0;
$GPXUP;3649;07:35:19;0;49	61059;8	46455;0;0;0;
$GPXUP;3649;07:35:20;0;49	61059;8	46455;0;0;0;
$GPXUP;3649;07:35:21;0;49	61059;8	46455;0;0;0;
$GPXUP;3649;07:35:22;0;49	61059;8	46455;0;0;0;
$GPXUP;3649;07:35:23;0;49	61059;8	46455;0;0;0;
$GPXUP;3649;07:35:24;0;49	61059;8	46455;0;0;0;
$GPXUP;3649;07:35:25;0;49	61059;8	46455;0;0;0;
$GPXUP;3649;07:35:26;0;49	61059;8	46455;0;0;0;
$GPXUP;3649;07:35:27;0;49	61059;8	46455;0;0;0;
$GPXUP;3649;07:35:28;0;49	61059;8	46455;0;0;0;
$GPXUP;3649;07:35:29;0;49	61059;8	46455;0;0;0;
$GPXUP;3649;07:35:30;0;49	61059;8	46455;0;0;0;
$GPXUP;3649;07:35:31;0;49	61059;8	46455;0;0;0;
$GPXUP;3649;07:35:32;0;49	61059;8	46455;0;0;0;
$GPXUP;3649;07:35:33;0;49	61059;8	46455;0;0;0;
$GPXUP;3649;07:35:34;0;49	61059;8	46455;0;0;0;
$GPXUP;3649;07:35:35;0;49	61059;8	46455;0;0;0;
$GPXUP;3649;07:35:36;0;49	61059;8	46455;0;0;0;
$GPXUP;3649;07:35:37;0;49	61059;8	46455;0;0;0;
$GPXUP;3649;07:35:38;0;49	61059;8	46455;0;0;0;
$GPXUP;3649;07:35:39;0;49	61059;8	46455;0;0;0;
$GPXUP;3649;07:35:40;0;49	61059;8	46455;0;0;0;
$GPXUP;3649;07:35:41;0;49	61059;8	46455;0;0;0;
$GPXUP;3649;07:35:42;0;49	61059;8	46455;0;0;0;
$GPXUP;3649;07:35:43;0;49	61059;8	46455;0;0;0;
$GPXUP;3649;07:35:44;0;49	61059;8	46455;0;0;0;
$GPXUP;3649;07:35:45;0;49	61059;8	46455;0;0;0;
$GPXUP;3649;07:35:46;0;49	61059;8	46455;0;0;0;
$GPXUP;3649;07:35:47;0;49	61059;8	46455;0;0;0;
$GPXUP;3649;07:35:48;0;49	61059;8	46455;0;0;0;
$GPXUP;3649;07:35:49;0;49	61059;8	46455;0;0;0;
$GPXUP;3649;07:35:50;0;49	61059;8	46455;0;0;0;
$GPXUP;3649;07:35:51;0;49	61054;8	46451;0;0;0;
$GPXUP;3649;07:35:52;0;49	61054;8	46451;0;0;0;
$GPXUP;3649;07:35:53;0;49	61054;8	46451;0;0;0;
$GPXUP;3649;07:35:54;0;49	61054;8	46451;0;0;0;
$GPXUP;3649;07:35:55;0;49	61054;8	46451;0;0;0;
$GPXUP;3649;07:35:56;0;49	61054;8	46451;0;0;0;
$GPXUP;3649;07:35:57;0;49	61054;8	46451;0;0;0;
$GPXUP;3649;07:35:58;0;49	61054;8	46451;0;0;0;
$GPXUP;3649;07:35:59;0;49	61054;8	46451;0;0;0;
$GPXUP;3649;07:36:00;0;49	61054;8	46451;0;0;0;
$GPXUP;3649;07:36:01;0;49	61054;8	46451;0;0;0;
$GPXUP;3649;07:36:02;0;49	61054;8	46451;0;0;0;
$GPXUP;3649;07:36:03;0;49	61054;8	46451;0;0;0;
$GPXUP;3649;07:36:04;0;49	61054;8	46451;0;0;0;
$GPXUP;3649;07:36:05;0;49	61054;8	46451;0;0;0;
$GPXUP;3649;07:36:06;0;49	61054;8	46451;0;0;0;
$GPXUP;3649;07:36:07;0;49	61054;8	46451;0;0;0;
$GPXUP;3649;07:36:08;0;49	61054;8	46451;0;0;0;
$GPXUP;3649;07:36:09;0;49	61054;8	46451;0;0;0;
$GPXUP;3649;07:36:10;0;49	61054;8	46451;0;0;0;
$GPXUP;3649;07:36:11;0;49	61054;8	46451;0;0;0;
$GPXUP;3649;07:36:12;0;49	61054;8	46451;0;0;0;
$GPXUP;3649;07:36:13;0;49	61054;8	46451;0;0;0;
$GPXUP;3649;07:36:14;0;49	61054;8	46451;0;0;0;
$GPXUP;3649;07:36:15;0;49	61054;8	46451;0;0;0;
$GPXUP;3649;07:36:16;0;49	61054;8	46451;0;0;0;
$GPXUP;3649;07:36:17;0;49	61054;8	46451;0;0;0;
$GPXUP;3649;07:36:18;0;49	61054;8	46451;0;0;0;
$GPXUP;3649;07:36:19;0;49	61054;8	46451;0;0;0;
$GPXUP;3649;07:36:20;0;49	61054;8	46451;0;0;0;
$GPXUP;3649;07:36:21;0;49	61054;8	46451;0;0;0;
$GPXUP;3649;07:36:22;0;49	61054;8	46451;0;0;0;
$GPXUP;3649;07:36:23;0;49	61054;8	46451;0;0;0;
$GPXUP;3649;07:36:24;0;49	61054;8	46451;0;0;0;
$GPXUP;3649;07:36:25;0;49	61054;8	46451;0;0;0;
$GPXUP;3649;07:36:26;0;49	61054;8	46451;0;0;0;
$GPXUP;3649;07:36:27;0;49	61054;8	46451;0;0;0;
$GPXUP;3649;07:36:28;0;49	61054;8	46451;0;0;0;
$GPXUP;3649;07:36:29;0;49	61054;8	46451;0;0;0;
$GPXUP;3649;07:36:30;0;49	61054;8	46451;0;0;0;
$GPXUP;3649;07:36:31;0;49	61054;8	46451;0;0;0;
$GPXUP;3649;07:36:32;0;49	61054;8	46451;0;0;0;
$GPXUP;3649;07:36:33;0;49	61054;8	46451;0;0;0;
$GPXUP;3649;07:36:34;0;49	61054;8	46451;0;0;0;
$GPXUP;3649;07:36:35;0;49	61054;8	46451;0;0;0;
$GPXUP;3649;07:36:36;0;49	61054;8	46451;0;0;0;
$GPXUP;3649;07:36:37;0;49	61054;8	46451;0;0;0;
$GPXUP;3649;07:36:38;0;49	61054;8	46451;0;0;0;
$GPXUP;3649;07:36:39;0;49	61054;8	46451;0;0;0;
$GPXUP;3649;07:36:40;0;49	61054;8	46451;0;0;0;
$GPXUP;3649;07:36:41;0;49	61054;8	46451;0;0;0;
$GPXUP;3649;07:36:42;0;49	61054;8	46451;0;0;0;
$GPXUP;3649;07:36:43;0;49	61054;8	46451;0;0;0;
$GPXUP;3649;07:36:44;0;49	61054;8	46451;0;0;0;
$GPXUP;3649;07:36:45;0;49	61054;8	46451;0;0;0;
$GPXUP;3649;07:36:46;0;49	61054;8	46451;0;0;0;
$GPXUP;3649;07:36:47;0;49	61054;8	46451;0;0;0;
$GPXUP;3649;07:36:48;0;49	61054;8	46451;0;0;0;
$GPXUP;3649;07:36:49;0;49	61054;8	46451;0;0;0;
$GPXUP;3649;07:36:50;0;49	61054;8	46451;0;0;0;
$GPXUP;3649;07:36:51;0;49	61054;8	46451;0;0;0;
$GPXUP;3649;07:36:52;0;49	61054;8	46451;0;0;0;
$GPXUP;3649;07:36:53;0;49	61054;8	46451;0;0;0;
$GPXUP;3649;07:36:54;0;49	61054;8	46451;0;0;0;
$GPXUP;3649;07:36:55;0;49	61054;8	46451;0;0;0;
$GPXUP;3649;07:36:56;0;49	61054;8	46451;0;0;0;
$GPXUP;3649;07:36:57;0;49	61054;8	46451;0;0;0;
$GPXUP;3649;07:36:58;0;49	61054;8	46451;0;0;0;
$GPXUP;3649;07:36:59;0;49	61054;8	46451;0;0;0;
$GPXUP;3649;07:37:00;0;49	61054;8	46451;0;0;0;
$GPXUP;3649;07:37:01;0;49	61054;8	46451;0;0;0;
$GPXUP;3649;07:37:02;0;49	61054;8	46451;0;0;0;
$GPXUP;3649;07:37:03;0;49	61054;8	46451;0;0;0;
$GPXUP;3649;07:37:04;0;49	61054;8	46451;0;0;0;
$GPXUP;3649;07:37:05;0;49	61054;8	46451;0;0;0;
$GPXUP;3649;07:37:06;0;49	61054;8	46451;0;0;0;
$GPXUP;3649;07:37:07;0;49	61054;8	46451;0;0;0;
$GPXUP;3649;07:37:08;0;49	61054;8	46451;0;0;0;
$GPXUP;3649;07:37:09;0;49	61054;8	46451;0;0;0;
$GPXUP;3649;07:37:10;0;49	61054;8	46451;0;0;0;
$GPXUP;3649;07:37:11;0;49	61054;8	46451;0;0;0;
$GPXUP;3649;07:37:12;0;49	61054;8	46451;0;0;0;
$GPXUP;3649;07:37:13;0;49	61054;8	46451;0;0;0;
$GPXUP;3649;07:37:14;0;49	61054;8	46451;0;0;0;
$GPXUP;3649;07:37:15;0;49	61054;8	46451;0;0;0;
$GPXUP;3649;07:37:16;0;49	61054;8	46451;0;0;0;
$GPXUP;3649;07:37:17;0;49	61054;8	46451;0;0;0;
$GPXUP;3649;07:37:18;0;49	61054;8	46451;0;0;0;
$GPXUP;3649;07:37:19;0;49	61054;8	46451;0;0;0;
$GPXUP;3649;07:37:20;0;49	61054;8	46451;0;0;0;
$GPXUP;3649;07:37:21;0;49	61054;8	46451;0;0;0;
$GPXUP;3649;07:37:22;0;49	61054;8	46451;0;0;0;
$GPXUP;3649;07:37:23;0;49	61054;8	46451;0;0;0;
$GPXUP;3649;07:37:24;0;49	61054;8	46451;0;0;0;
$GPXUP;3649;07:37:25;0;49	61054;8	46451;0;0;0;
$GPXUP;3649;07:37:26;0;49	61054;8	46451;0;0;0;
$GPXUP;3649;07:37:27;0;49	61054;8	46451;0;0;0;
$GPXUP;3649;07:37:28;0;49	61054;8	46451;0;0;0;
$GPXUP;3649;07:37:29;0;49	61054;8	46451;0;0;0;
$GPXUP;3649;07:37:30;0;49	61054;8	46451;0;0;0;
$GPXUP;3649;07:37:31;0;49	61054;8	46451;0;0;0;
$GPXUP;3649;07:37:32;0;49	61054;8	46451;0;0;0;
$GPXUP;3649;07:37:33;0;49	61054;8	46451;0;0;0;
$GPXUP;3649;07:37:34;0;49	61054;8	46451;0;0;0;
$GPXUP;3649;07:37:35;0;49	61054;8	46451;0;0;0;
$GPXUP;3649;07:37:36;0;49	61054;8	46451;0;0;0;
$GPXUP;3649;07:37:37;0;49	61054;8	46451;0;0;0;
$GPXUP;3649;07:37:38;0;49	61054;8	46451;0;0;0;
$GPXUP;3649;07:37:39;0;49	61054;8	46451;0;0;0;
$GPXUP;3649;07:37:40;0;49	61054;8	46451;0;0;0;
$GPXUP;3649;07:37:41;0;49	61054;8	46451;0;0;0;
$GPXUP;3649;07:37:42;0;49	61054;8	46451;0;0;0;
$GPXUP;3649;07:37:43;0;49	61054;8	46451;0;0;0;
$GPXUP;3649;07:37:44;0;49	61054;8	46451;0;0;0;
$GPXUP;3649;07:37:45;0;49	61054;8	46451;0;0;0;
$GPXUP;3649;07:37:46;0;49	61054;8	46451;0;0;0;
$GPXUP;3649;07:37:47;0;49	61054;8	46451;0;0;0;
$GPXUP;3649;07:37:48;0;49	61054;8	46451;0;0;0;
$GPXUP;3649;07:37:49;0;49	61054;8	46451;0;0;0;
$GPXUP;3649;07:37:50;0;49	61054;8	46451;0;0;0;
$GPXUP;3649;07:37:51;0;49	61054;8	46451;0;0;0;
$GPXUP;3649;07:37:52;0;49	61054;8	46451;0;0;0;
$GPXUP;3649;07:37:53;0;49	61054;8	46451;0;0;0;
$GPXUP;3649;07:37:54;0;49	61054;8	46451;0;0;0;
$GPXUP;3649;07:37:55;0;49	61054;8	46451;0;0;0;
$GPXUP;3649;07:37:56;0;49	61054;8	46451;0;0;0;
$GPXUP;3649;07:37:57;0;49	61054;8	46451;0;0;0;
$GPXUP;3649;07:37:58;0;49	61054;8	46451;0;0;0;
$GPXUP;3649;07:37:59;0;49	61054;8	46451;0;0;0;
$GPXUP;3649;07:38:00;0;49	61054;8	46451;0;0;0;
$GPXUP;3649;07:38:01;0;49	61054;8	46451;0;0;0;
$GPXUP;3649;07:38:02;0;49	61054;8	46451;0;0;0;
$GPXUP;3649;07:38:03;0;49	61054;8	46451;0;0;0;
$GPXUP;3649;07:38:04;0;49	61054;8	46451;0;0;0;
$GPXUP;3649;07:38:05;0;49	61054;8	46451;0;0;0;
$GPXUP;3649;07:38:06;0;49	61054;8	46451;0;0;0;
$GPXUP;3649;07:38:07;0;49	61054;8	46451;0;0;0;
$GPXUP;3649;07:38:08;0;49	61054;8	46451;0;0;0;
$GPXUP;3649;07:38:09;0;49	61054;8	46451;0;0;0;
$GPXUP;3649;07:38:10;0;49	61054;8	46451;0;0;0;
$GPXUP;3649;07:38:11;0;49	61054;8	46451;0;0;0;
$GPXUP;3649;07:38:12;0;49	61054;8	46451;0;0;0;
$GPXUP;3649;07:38:13;0;49	61054;8	46451;0;0;0;
$GPXUP;3649;07:38:14;0;49	61054;8	46451;0;0;0;
$GPXUP;3649;07:38:15;0;49	61054;8	46451;0;0;0;
$GPXUP;3649;07:38:16;0;49	61054;8	46451;0;0;0;
$GPXUP;3649;07:38:17;0;49	61054;8	46451;0;0;0;
$GPXUP;3649;07:38:18;0;49	61054;8	46451;0;0;0;
$GPXUP;3649;07:38:19;0;49	61054;8	46451;0;0;0;
$GPXUP;3649;07:38:20;0;49	61054;8	46451;0;0;0;
$GPXUP;3649;07:38:21;0;49	61054;8	46451;0;0;0;
$GPXUP;3649;07:38:22;0;49	61054;8	46451;0;0;0;
$GPXUP;3649;07:38:23;0;49	61054;8	46451;0;0;0;
$GPXUP;3649;07:38:24;0;49	61054;8	46451;0;0;0;
$GPXUP;3649;07:38:25;0;49	61054;8	46451;0;0;0;
$GPXUP;3649;07:38:26;0;49	61054;8	46451;0;0;0;
$GPXUP;3649;07:38:27;0;49	61054;8	46451;0;0;0;
$GPXUP;3649;07:38:28;0;49	61054;8	46451;0;0;0;
$GPXUP;3649;07:38:29;0;49	61054;8	46451;0;0;0;
$GPXUP;3649;07:38:30;0;49	61054;8	46451;0;0;0;
$GPXUP;3649;07:38:31;0;49	61054;8	46451;0;0;0;
$GPXUP;3649;07:38:32;0;49	61054;8	46451;0;0;0;
$GPXUP;3649;07:38:33;0;49	61054;8	46451;0;0;0;
$GPXUP;3649;07:38:34;0;49	61054;8	46451;0;0;0;
$GPXUP;3649;07:38:35;0;49	61054;8	46451;0;0;0;
$GPXUP;3649;07:38:36;0;49	61054;8	46451;0;0;0;
$GPXUP;3649;07:38:37;0;49	61054;8	46451;0;0;0;
$GPXUP;3649;07:38:38;0;49	61054;8	46451;0;0;0;
$GPXUP;3649;07:38:39;0;49	61054;8	46451;0;0;0;
$GPXUP;3649;07:38:40;0;49	61054;8	46451;0;0;0;
$GPXUP;3649;07:38:41;0;49	61054;8	46451;0;0;0;
$GPXUP;3649;07:38:42;0;49	61054;8	46451;0;0;0;
$GPXUP;3649;07:38:43;0;49	61054;8	46451;0;0;0;
$GPXUP;3649;07:38:44;0;49	61054;8	46451;0;0;0;
$GPXUP;3649;07:38:45;0;49	61054;8	46451;0;0;0;
$GPXUP;3649;07:38:46;0;49	61054;8	46451;0;0;0;
$GPXUP;3649;07:38:47;0;49	61054;8	46451;0;0;0;
$GPXUP;3649;07:38:48;0;49	61054;8	46451;0;0;0;
$GPXUP;3649;07:38:49;0;49	61054;8	46451;0;0;0;
$GPXUP;3649;07:38:50;0;49	61054;8	46451;0;0;0;
$GPXUP;3649;07:38:51;0;49	61054;8	46451;0;0;0;
$GPXUP;3649;07:38:52;0;49	61054;8	46451;0;0;0;
$GPXUP;3649;07:38:53;0;49	61054;8	46451;0;0;0;
$GPXUP;3649;07:38:54;0;49	61054;8	46451;0;0;0;
$GPXUP;3649;07:38:55;0;49	61054;8	46451;0;0;0;
$GPXUP;3649;07:38:56;0;49	61054;8	46451;0;0;0;
$GPXUP;3649;07:38:57;0;49	61054;8	46451;0;0;0;
$GPXUP;3649;07:38:58;0;49	61054;8	46451;0;0;0;
$GPXUP;3649;07:38:59;0;49	61054;8	46451;0;0;0;
$GPXUP;3649;07:39:00;0;49	61054;8	46451;0;0;0;
$GPXUP;3649;07:39:01;0;49	61054;8	46451;0;0;0;
$GPXUP;3649;07:39:02;0;49	61054;8	46451;0;0;0;
$GPXUP;3649;07:39:03;0;49	61054;8	46451;0;0;0;
$GPXUP;3649;07:39:04;0;49	61054;8	46451;0;0;0;
$GPXUP;3649;07:39:05;0;49	61054;8	46451;0;0;0;
$GPXUP;3649;07:39:06;0;49	61054;8	46451;0;0;0;
$GPXUP;3649;07:39:07;0;49	61054;8	46451;0;0;0;
$GPXUP;3649;07:39:08;0;49	61054;8	46451;0;0;0;
$GPXUP;3649;07:39:09;0;49	61054;8	46451;0;0;0;
$GPXUP;3649;07:39:10;0;49	61054;8	46451;0;0;0;
$GPXUP;3649;07:39:11;0;49	61054;8	46451;0;0;0;
$GPXUP;3649;07:39:12;0;49	61054;8	46451;0;0;0;
$GPXUP;3649;07:39:13;0;49	61054;8	46451;0;0;0;
$GPXUP;3649;07:39:14;0;49	61054;8	46451;0;0;0;
$GPXUP;3649;07:39:15;0;49	61054;8	46451;0;0;0;
$GPXUP;3649;07:39:16;0;49	61054;8	46451;0;0;0;
$GPXUP;3649;07:39:17;0;49	61054;8	46451;0;0;0;
$GPXUP;3649;07:39:18;0;49	61054;8	46451;0;0;0;
$GPXUP;3649;07:39:19;0;49	61054;8	46451;0;0;0;
$GPXUP;3649;07:39:20;0;49	61054;8	46451;0;0;0;
$GPXUP;3649;07:39:21;0;49	61054;8	46451;0;0;0;
$GPXUP;3649;07:39:22;0;49	61054;8	46451;0;0;0;
$GPXUP;3649;07:39:23;0;49	61054;8	46451;0;0;0;
$GPXUP;3649;07:39:24;0;49	61054;8	46451;0;0;0;
$GPXUP;3649;07:39:25;0;49	61054;8	46451;0;0;0;
$GPXUP;3649;07:39:26;0;49	61054;8	46451;0;0;0;
$GPXUP;3649;07:39:27;0;49	61054;8	46451;0;0;0;
$GPXUP;3649;07:39:28;0;49	61054;8	46451;0;0;0;
$GPXUP;3649;07:39:29;0;49	61054;8	46451;0;0;0;
$GPXUP;3649;07:39:30;0;49	61054;8	46451;0;0;0;
$GPXUP;3649;07:39:31;0;49	61054;8	46451;0;0;0;
$GPXUP;3649;07:39:32;0;49	61054;8	46451;0;0;0;
$GPXUP;3649;07:39:33;0;49	61054;8	46451;0;0;0;
$GPXUP;3649;07:39:34;0;49	61054;8	46451;0;0;0;
$GPXUP;3649;07:39:35;0;49	61054;8	46451;0;0;0;
$GPXUP;3649;07:39:36;0;49	61054;8	46451;0;0;0;
$GPXUP;3649;07:39:37;0;49	61054;8	46451;0;0;0;
$GPXUP;3649;07:39:38;0;49	61054;8	46451;0;0;0;
$GPXUP;3649;07:39:39;0;49	61054;8	46451;0;0;0;
$GPXUP;3649;07:39:40;0;49	61054;8	46451;0;0;0;
$GPXUP;3649;07:39:41;0;49	61054;8	46451;0;0;0;
$GPXUP;3649;07:39:42;0;49	61054;8	46451;0;0;0;
$GPXUP;3649;07:39:43;0;49	61054;8	46451;0;0;0;
$GPXUP;3649;07:39:44;0;49	61054;8	46451;0;0;0;
$GPXUP;3649;07:39:45;0;49	61054;8	46451;0;0;0;
$GPXUP;3649;07:39:46;0;49	61054;8	46451;0;0;0;
$GPXUP;3649;07:39:47;0;49	61054;8	46451;0;0;0;
$GPXUP;3649;07:39:48;0;49	61054;8	46451;0;0;0;
$GPXUP;3649;07:39:49;0;49	61054;8	46451;0;0;0;
$GPXUP;3649;07:39:50;0;49	61054;8	46451;0;0;0;
$GPXUP;3649;07:39:51;0;49	61054;8	46451;0;0;0;
$GPXUP;3649;07:39:52;0;49	61054;8	46451;0;0;0;
$GPXUP;3649;07:39:53;0;49	61054;8	46451;0;0;0;
$GPXUP;3649;07:39:54;0;49	61054;8	46451;0;0;0;
$GPXUP;3649;07:39:55;0;49	61054;8	46451;0;0;0;
$GPXUP;3649;07:39:56;0;49	61054;8	46451;0;0;0;
$GPXUP;3649;07:39:57;0;49	61054;8	46451;0;0;0;
$GPXUP;3649;07:39:58;0;49	61054;8	46451;0;0;0;
$GPXUP;3649;07:39:59;0;49	61054;8	46451;0;0;0;
$GPXUP;3649;07:40:00;0;49	61054;8	46451;0;0;0;
$GPXUP;3649;07:40:01;0;49	61054;8	46451;0;0;0;
$GPXUP;3649;07:40:02;0;49	61054;8	46451;0;0;0;
$GPXUP;3649;07:40:03;0;49	61054;8	46451;0;0;0;
$GPXUP;3649;07:40:04;0;49	61054;8	46451;0;0;0;
$GPXUP;3649;07:40:05;0;49	61054;8	46451;0;0;0;
$GPXUP;3649;07:40:06;0;49	61054;8	46451;0;0;0;
$GPXUP;3649;07:40:07;0;49	61054;8	46451;0;0;0;
$GPXUP;3649;07:40:08;0;49	61054;8	46451;0;0;0;
$GPXUP;3649;07:40:09;0;49	61054;8	46451;0;0;0;
$GPXUP;3649;07:40:10;0;49	61054;8	46451;0;0;0;
$GPXUP;3649;07:40:11;0;49	61054;8	46451;0;0;0;
$GPXUP;3649;07:40:12;0;49	61054;8	46451;0;0;0;
$GPXUP;3649;07:40:13;0;49	61054;8	46451;0;0;0;
$GPXUP;3649;07:40:14;0;49	61054;8	46451;0;0;0;
$GPXUP;3649;07:40:15;0;49	61054;8	46451;0;0;0;
$GPXUP;3649;07:40:16;0;49	61054;8	46451;0;0;0;
$GPXUP;3649;07:40:17;0;49	61054;8	46451;0;0;0;
$GPXUP;3649;07:40:18;0;49	61054;8	46451;0;0;0;
$GPXUP;3649;07:40:19;0;49	61054;8	46451;0;0;0;
$GPXUP;3649;07:40:20;0;49	61054;8	46451;0;0;0;
$GPXUP;3649;07:40:21;0;49	61054;8	46451;0;0;0;
$GPXUP;3649;07:40:22;0;49	61054;8	46451;0;0;0;
$GPXUP;3649;07:40:23;0;49	61054;8	46451;0;0;0;
$GPXUP;3649;07:40:24;0;49	61054;8	46451;0;0;0;
$GPXUP;3649;07:40:25;0;49	61054;8	46451;0;0;0;
$GPXUP;3649;07:40:26;0;49	61054;8	46451;0;0;0;
$GPXUP;3649;07:40:27;0;49	61054;8	46451;0;0;0;
$GPXUP;3649;07:40:28;0;49	61054;8	46451;0;0;0;
$GPXUP;3649;07:40:29;0;49	61054;8	46451;0;0;0;
$GPXUP;3649;07:40:30;0;49	61054;8	46451;0;0;0;
$GPXUP;3649;07:40:31;0;49	61054;8	46451;0;0;0;
$GPXUP;3649;07:40:32;0;49	61054;8	46451;0;0;0;
$GPXUP;3649;07:40:33;0;49	61054;8	46451;0;0;0;
$GPXUP;3649;07:40:34;0;49	61054;8	46451;0;0;0;
$GPXUP;3649;07:40:35;0;49	61054;8	46451;0;0;0;
$GPXUP;3649;07:40:36;0;49	61054;8	46451;0;0;0;
$GPXUP;3649;07:40:37;0;49	61054;8	46451;0;0;0;
$GPXUP;3649;07:40:38;0;49	61054;8	46451;0;0;0;
$GPXUP;3649;07:40:39;0;49	61054;8	46451;0;0;0;
$GPXUP;3649;07:40:40;0;49	61054;8	46451;0;0;0;
$GPXUP;3649;07:40:41;0;49	61054;8	46451;0;0;0;
$GPXUP;3649;07:40:42;0;49	61054;8	46451;0;0;0;
$GPXUP;3649;07:40:43;0;49	61054;8	46451;0;0;0;
$GPXUP;3649;07:40:44;0;49	61054;8	46451;0;0;0;
$GPXUP;3649;07:40:45;0;49	61054;8	46451;0;0;0;
$GPXUP;3649;07:40:46;0;49	61054;8	46451;0;0;0;
$GPXUP;3649;07:40:47;0;49	61054;8	46451;0;0;0;
$GPXUP;3649;07:40:48;0;49	61054;8	46451;0;0;0;
$GPXUP;3649;07:40:49;0;49	61054;8	46451;0;0;0;
$GPXUP;3649;07:40:50;0;49	61054;8	46451;0;0;0;
$GPXUP;3649;07:40:51;0;49	61054;8	46451;0;0;0;
$GPXUP;3649;07:40:52;0;49	61054;8	46451;0;0;0;
$GPXUP;3649;07:40:53;0;49	61054;8	46451;0;0;0;
$GPXUP;3649;07:40:54;0;49	61054;8	46451;0;0;0;
$GPXUP;3649;07:40:55;0;49	61054;8	46451;0;0;0;
$GPXUP;3649;07:40:56;0;49	61054;8	46451;0;0;0;
$GPXUP;3649;07:40:57;0;49	61054;8	46451;0;0;0;
$GPXUP;3649;07:40:58;0;49	61054;8	46451;0;0;0;
$GPXUP;3649;07:40:59;0;49	61054;8	46451;0;0;0;
$GPXUP;3649;07:41:00;0;49	61054;8	46451;0;0;0;
$GPXUP;3649;07:41:01;0;49	61054;8	46451;0;0;0;
$GPXUP;3649;07:41:02;0;49	61054;8	46451;0;0;0;
$GPXUP;3649;07:41:03;0;49	61054;8	46451;0;0;0;
$GPXUP;3649;07:41:04;0;49	61054;8	46451;0;0;0;
$GPXUP;3649;07:41:05;0;49	61054;8	46451;0;0;0;
$GPXUP;3649;07:41:06;0;49	61054;8	46451;0;0;0;
$GPXUP;3649;07:41:07;0;49	61054;8	46451;0;0;0;
$GPXUP;3649;07:41:08;0;49	61054;8	46451;0;0;0;
$GPXUP;3649;07:41:09;0;49	61054;8	46451;0;0;0;
$GPXUP;3649;07:41:10;0;49	61054;8	46451;0;0;0;
$GPXUP;3649;07:41:11;0;49	61054;8	46451;0;0;0;
$GPXUP;3649;07:41:12;0;49	61054;8	46451;0;0;0;
$GPXUP;3649;07:41:13;0;49	61054;8	46451;0;0;0;
[truncated: 22,657 more rows]
